# Supplementary material for: Tableware trade in the Roman East: Exploring cultural and economic transmission with agent-based modelling and approximate Bayesian computation
Source: PLoS One. 2020 Nov 25;15(11):e0240414. doi: 10.1371/journal.pone.0240414 (PMC7688115; doi:10.1371/journal.pone.0240414)
Supplement: S1 File — The full project, with the data, the code of all components used to run the simulation and analyses is registered: https://osf.io/s5mdw/. (GZ) [file pone.0240414.s003.gz]

Archive with 1,365 entries (1,274 files):
- s5mdw-full
- s5mdw-full/Archive of GitHub_ simoncarrignon-pandora.zip
- s5mdw-full/ABC-PANDORA.md
- s5mdw-full/Archive of OSF Storage.zip
- s5mdw-full/Archive of GitHub_ simoncarrignon-ceeculture.zip
- s5mdw-full/Archive of GitHub_ simoncarrignon-abc-pandora.zip
- s5mdw-full/analysis
- s5mdw-full/analysis/GraphsFirstSubmission.R
- s5mdw-full/analysis/toolsFiguresPapers.R
- s5mdw-full/realdata
- s5mdw-full/realdata/data_per_year.csv
- s5mdw-full/realdata/ICRATES_locations-simulations_lat-long.csv
- s5mdw-full/abc-pandora
- s5mdw-full/abc-pandora/2mn4.sh
- s5mdw-full/abc-pandora/rerun.job-mn4
- s5mdw-full/abc-pandora/modelwrapper
- s5mdw-full/abc-pandora/modelwrapper/ceecexp.py
- s5mdw-full/abc-pandora/modelwrapper/__init__.py
- s5mdw-full/abc-pandora/main.job-mn4
- s5mdw-full/abc-pandora/2nord3.sh
- s5mdw-full/abc-pandora/main.job-nord3
- s5mdw-full/abc-pandora/proto.job-mn4
- s5mdw-full/abc-pandora/computeScore.R
- s5mdw-full/abc-pandora/test.R
- s5mdw-full/abc-pandora/.gitignore
- s5mdw-full/abc-pandora/rerun.py
- s5mdw-full/abc-pandora/LICENSE
- s5mdw-full/abc-pandora/abctools
- s5mdw-full/abc-pandora/abctools/sampler.py
- s5mdw-full/abc-pandora/abctools/__init__.py
- s5mdw-full/abc-pandora/RmpiInstall
- s5mdw-full/abc-pandora/main_abc.py
- s5mdw-full/abc-pandora/function.R
- s5mdw-full/abc-pandora/recomputescore-mpi.R
- s5mdw-full/abc-pandora/getScoresPerEpsilons.sh
- s5mdw-full/abc-pandora/main.job-mpi-mn4
- s5mdw-full/abc-pandora/abctools.R
- s5mdw-full/abc-pandora/results-example
- s5mdw-full/abc-pandora/results-example/rand
- s5mdw-full/abc-pandora/results-example/rand/result_0.009552690169834647.csv
- s5mdw-full/abc-pandora/results-example/rand/result_0.0102991509098.csv
- s5mdw-full/abc-pandora/results-example/rand/result_0.009918901030527774.csv
- s5mdw-full/abc-pandora/results-example/rand/result_0.0093746866380951.csv
- s5mdw-full/abc-pandora/results-example/rand/result_1000.0.csv
- s5mdw-full/abc-pandora/results-example/rand/result_0.009463269883766988.csv
- s5mdw-full/abc-pandora/results-example/rand/result_0.010012626664322502.csv
- s5mdw-full/abc-pandora/results-example/rand/result_0.010999999999999998.csv
- s5mdw-full/abc-pandora/results-example/rand/result_0.010202743195897701.csv
- s5mdw-full/abc-pandora/results-example/rand/result_0.009734073575327315.csv
- s5mdw-full/abc-pandora/results-example/rand/result_0.009826052738386217.csv
- s5mdw-full/abc-pandora/results-example/rand/result_0.13.csv
- s5mdw-full/abc-pandora/results-example/rand/result_0.010396469599.csv
- s5mdw-full/abc-pandora/results-example/rand/result_0.009642955405656314.csv
- s5mdw-full/abc-pandora/results-example/rand/result_0.010795027493373735.csv
- s5mdw-full/abc-pandora/results-example/rand/result_0.0104947078715.csv
- s5mdw-full/abc-pandora/results-example/rand/result_0.010494707871472529.csv
- s5mdw-full/abc-pandora/results-example/rand/result_0.010693978005804886.csv
- s5mdw-full/abc-pandora/results-example/rand/result_0.009286932597498207.csv
- s5mdw-full/abc-pandora/results-example/rand/result_0.01010723792994309.csv
- s5mdw-full/abc-pandora/results-example/rand/result_0.010897031817293689.csv
- s5mdw-full/abc-pandora/results-example/rand/result_0.010593874416608622.csv
- s5mdw-full/abc-pandora/results-example/bestBias
- s5mdw-full/abc-pandora/results-example/bestBias/result_0.010396469598967159.csv
- s5mdw-full/abc-pandora/results-example/bestBias/result_0.009918901030527774.csv
- s5mdw-full/abc-pandora/results-example/bestBias/result_1000.0.csv
- s5mdw-full/abc-pandora/results-example/bestBias/result_0.010299150909770157.csv
- s5mdw-full/abc-pandora/results-example/bestBias/result_0.010012626664322502.csv
- s5mdw-full/abc-pandora/results-example/bestBias/result_0.010999999999999998.csv
- s5mdw-full/abc-pandora/results-example/bestBias/result_0.010202743195897701.csv
- s5mdw-full/abc-pandora/results-example/bestBias/result_0.13.csv
- s5mdw-full/abc-pandora/results-example/bestBias/result_0.010795027493373735.csv
- s5mdw-full/abc-pandora/results-example/bestBias/result_0.010494707871472529.csv
- s5mdw-full/abc-pandora/results-example/bestBias/result_0.010693978005804886.csv
- s5mdw-full/abc-pandora/results-example/bestBias/result_0.01010723792994309.csv
- s5mdw-full/abc-pandora/results-example/bestBias/result_0.010897031817293689.csv
- s5mdw-full/abc-pandora/results-example/bestBias/result_0.010593874416608622.csv
- s5mdw-full/abc-pandora/results-example/noits_rand
- s5mdw-full/abc-pandora/results-example/noits_rand/result_0.0107950274934.csv
- s5mdw-full/abc-pandora/results-example/noits_rand/result_1000.0.csv
- s5mdw-full/abc-pandora/results-example/noits_rand/result_0.0106939780058.csv
- s5mdw-full/abc-pandora/results-example/noits_rand/result_0.0105938744166.csv
- s5mdw-full/abc-pandora/results-example/noits_rand/result_0.13.csv
- s5mdw-full/abc-pandora/results-example/noits_rand/result_0.0104947078715.csv
- s5mdw-full/abc-pandora/results-example/noits_rand/result_0.011.csv
- s5mdw-full/abc-pandora/results-example/noits_rand/result_0.0108970318173.csv
- s5mdw-full/abc-pandora/results-example/bestbiasRatio.csv
- s5mdw-full/abc-pandora/results-example/nonrand
- s5mdw-full/abc-pandora/results-example/nonrand/result_0.00964295540566.csv
- s5mdw-full/abc-pandora/results-example/nonrand/result_0.009552690169834647.csv
- s5mdw-full/abc-pandora/results-example/nonrand/result_0.0102991509098.csv
- s5mdw-full/abc-pandora/results-example/nonrand/result_0.00991890103053.csv
- s5mdw-full/abc-pandora/results-example/nonrand/result_0.0107950274934.csv
- s5mdw-full/abc-pandora/results-example/nonrand/result_0.0093746866380951.csv
- s5mdw-full/abc-pandora/results-example/nonrand/result_1000.0.csv
- s5mdw-full/abc-pandora/results-example/nonrand/result_0.009463269883766988.csv
- s5mdw-full/abc-pandora/results-example/nonrand/result_0.0102027431959.csv
- s5mdw-full/abc-pandora/results-example/nonrand/result_0.00982605273839.csv
- s5mdw-full/abc-pandora/results-example/nonrand/result_0.0106939780058.csv
- s5mdw-full/abc-pandora/results-example/nonrand/result_0.0105938744166.csv
- s5mdw-full/abc-pandora/results-example/nonrand/result_0.13.csv
- s5mdw-full/abc-pandora/results-example/nonrand/result_0.0101072379299.csv
- s5mdw-full/abc-pandora/results-example/nonrand/result_0.010396469599.csv
- s5mdw-full/abc-pandora/results-example/nonrand/result_0.0104947078715.csv
- s5mdw-full/abc-pandora/results-example/nonrand/result_0.011.csv
- s5mdw-full/abc-pandora/results-example/nonrand/result_0.0100126266643.csv
- s5mdw-full/abc-pandora/results-example/nonrand/result_0.0108970318173.csv
- s5mdw-full/abc-pandora/results-example/nonrand/result_0.009286932597498207.csv
- s5mdw-full/abc-pandora/results-example/nonrand/result_0.00973407357533.csv
- s5mdw-full/abc-pandora/results-example/noits
- s5mdw-full/abc-pandora/results-example/noits/result_1000.0.csv
- s5mdw-full/abc-pandora/results-example/noits/result_0.13.csv
- s5mdw-full/abc-pandora/results-example/lastcountrejection_nonrand.csv
- s5mdw-full/abc-pandora/results-example/lastcountrejection_rand.csv
- s5mdw-full/abc-pandora/recomputescore.R
- s5mdw-full/abc-pandora/proto.job-nord3
- s5mdw-full/abc-pandora/README.md
- s5mdw-full/ANALYSIS.md
- s5mdw-full/CEECULTURE.md
- s5mdw-full/ceeculture
- s5mdw-full/ceeculture/FunAction.cxx
- s5mdw-full/ceeculture/Province.hxx
- s5mdw-full/ceeculture/runExp.sh
- s5mdw-full/ceeculture/ProvinceConfig.hxx
- s5mdw-full/ceeculture/TradeAction.cxx
- s5mdw-full/ceeculture/ProposeTradeAction.cxx
- s5mdw-full/ceeculture/ControllerFactory.cxx
- s5mdw-full/ceeculture/AnalyseTools
- s5mdw-full/ceeculture/AnalyseTools/NoState.cxx
- s5mdw-full/ceeculture/AnalyseTools/scriptABC.R
- s5mdw-full/ceeculture/AnalyseTools/configHandle.R
- s5mdw-full/ceeculture/AnalyseTools/main.cxx
- s5mdw-full/ceeculture/AnalyseTools/analysis.R
- s5mdw-full/ceeculture/AnalyseTools/SConstruct
- s5mdw-full/ceeculture/AnalyseTools/elasticity.R
- s5mdw-full/ceeculture/AnalyseTools/ceramic.R
- s5mdw-full/ceeculture/AnalyseTools/draft.R
- s5mdw-full/ceeculture/AnalyseTools/NoState.hxx
- s5mdw-full/ceeculture/RandomController.hxx
- s5mdw-full/ceeculture/.gitignore
- s5mdw-full/ceeculture/main.cxx
- s5mdw-full/ceeculture/networks
- s5mdw-full/ceeculture/networks/generator.py
- s5mdw-full/ceeculture/ProposeConnectionAction.hxx
- s5mdw-full/ceeculture/ControllerFactory.hxx
- s5mdw-full/ceeculture/SConstruct
- s5mdw-full/ceeculture/MacmillanController.hxx
- s5mdw-full/ceeculture/unitTest-model
- s5mdw-full/ceeculture/unitTest-model/FunAction.cxx
- s5mdw-full/ceeculture/unitTest-model/ProvinceTest.hxx
- s5mdw-full/ceeculture/unitTest-model/Province.hxx
- s5mdw-full/ceeculture/unitTest-model/ProvinceConfig.hxx
- s5mdw-full/ceeculture/unitTest-model/ProposeTradeAction.cxx
- s5mdw-full/ceeculture/unitTest-model/ControllerFactory.cxx
- s5mdw-full/ceeculture/unitTest-model/RandomController.hxx
- s5mdw-full/ceeculture/unitTest-model/.gitignore
- s5mdw-full/ceeculture/unitTest-model/main.cxx
- s5mdw-full/ceeculture/unitTest-model/ProposeConnectionAction.hxx
- s5mdw-full/ceeculture/unitTest-model/ControllerFactory.hxx
- s5mdw-full/ceeculture/unitTest-model/SConstruct
- s5mdw-full/ceeculture/unitTest-model/MacmillanController.hxx
- s5mdw-full/ceeculture/unitTest-model/HarvestAction.hxx
- s5mdw-full/ceeculture/unitTest-model/SendGoodsAction.hxx
- s5mdw-full/ceeculture/unitTest-model/ProposeTradeAction.hxx
- s5mdw-full/ceeculture/unitTest-model/RomanTest.hxx
- s5mdw-full/ceeculture/unitTest-model/SendGoodsAction.cxx
- s5mdw-full/ceeculture/unitTest-model/HarvestAction.cxx
- s5mdw-full/ceeculture/unitTest-model/Roman.cxx
- s5mdw-full/ceeculture/unitTest-model/RomanTest.cxx
- s5mdw-full/ceeculture/unitTest-model/ProvinceTest.cxx
- s5mdw-full/ceeculture/unitTest-model/AgentController.hxx
- s5mdw-full/ceeculture/unitTest-model/FunAction.hxx
- s5mdw-full/ceeculture/unitTest-model/RandomController.cxx
- s5mdw-full/ceeculture/unitTest-model/config.xml
- s5mdw-full/ceeculture/unitTest-model/Province.cxx
- s5mdw-full/ceeculture/unitTest-model/Roman.hxx
- s5mdw-full/ceeculture/unitTest-model/ProvinceConfig.cxx
- s5mdw-full/ceeculture/unitTest-model/ProposeConnectionAction.cxx
- s5mdw-full/ceeculture/unitTest-model/MacmillanController.cxx
- s5mdw-full/ceeculture/HarvestAction.hxx
- s5mdw-full/ceeculture/SendGoodsAction.hxx
- s5mdw-full/ceeculture/BasicController.cxx
- s5mdw-full/ceeculture/ProposeTradeAction.hxx
- s5mdw-full/ceeculture/unitTest
- s5mdw-full/ceeculture/unitTest/FunAction.cxx
- s5mdw-full/ceeculture/unitTest/ProvinceTest.hxx
- s5mdw-full/ceeculture/unitTest/Province.hxx
- s5mdw-full/ceeculture/unitTest/ProvinceConfig.hxx
- s5mdw-full/ceeculture/unitTest/ProposeTradeAction.cxx
- s5mdw-full/ceeculture/unitTest/ControllerFactory.cxx
- s5mdw-full/ceeculture/unitTest/mpiCode
- s5mdw-full/ceeculture/unitTest/mpiCode/Roman_mpi.hxx
- s5mdw-full/ceeculture/unitTest/mpiCode/Roman_mpi.cxx
- s5mdw-full/ceeculture/unitTest/mpiCode/FactoryCode.cxx
- s5mdw-full/ceeculture/unitTest/RandomController.hxx
- s5mdw-full/ceeculture/unitTest/.gitignore
- s5mdw-full/ceeculture/unitTest/main.cxx
- s5mdw-full/ceeculture/unitTest/ProposeConnectionAction.hxx
- s5mdw-full/ceeculture/unitTest/ControllerFactory.hxx
- s5mdw-full/ceeculture/unitTest/SConstruct
- s5mdw-full/ceeculture/unitTest/MacmillanController.hxx
- s5mdw-full/ceeculture/unitTest/HarvestAction.hxx
- s5mdw-full/ceeculture/unitTest/SendGoodsAction.hxx
- s5mdw-full/ceeculture/unitTest/ProposeTradeAction.hxx
- s5mdw-full/ceeculture/unitTest/RomanTest.hxx
- s5mdw-full/ceeculture/unitTest/SendGoodsAction.cxx
- s5mdw-full/ceeculture/unitTest/HarvestAction.cxx
- s5mdw-full/ceeculture/unitTest/Roman.cxx
- s5mdw-full/ceeculture/unitTest/RomanTest.cxx
- s5mdw-full/ceeculture/unitTest/ProvinceTest.cxx
- s5mdw-full/ceeculture/unitTest/AgentController.hxx
- s5mdw-full/ceeculture/unitTest/FunAction.hxx
- s5mdw-full/ceeculture/unitTest/RandomController.cxx
- s5mdw-full/ceeculture/unitTest/config.xml
- s5mdw-full/ceeculture/unitTest/Province.cxx
- s5mdw-full/ceeculture/unitTest/Roman.hxx
- s5mdw-full/ceeculture/unitTest/ProvinceConfig.cxx
- s5mdw-full/ceeculture/unitTest/ProposeConnectionAction.cxx
- s5mdw-full/ceeculture/unitTest/MacmillanController.cxx
- s5mdw-full/ceeculture/ProductionAction.hxx
- s5mdw-full/ceeculture/CulturalAction.hxx
- s5mdw-full/ceeculture/SendGoodsAction.cxx
- s5mdw-full/ceeculture/HarvestAction.cxx
- s5mdw-full/ceeculture/Roman.cxx
- s5mdw-full/ceeculture/ConsumptionAction.hxx
- s5mdw-full/ceeculture/CMakeLists.txt
- s5mdw-full/ceeculture/CulturalAction.cxx
- s5mdw-full/ceeculture/Network.cxx
- s5mdw-full/ceeculture/BasicController.hxx
- s5mdw-full/ceeculture/Network.hxx
- s5mdw-full/ceeculture/AgentController.hxx
- s5mdw-full/ceeculture/FunAction.hxx
- s5mdw-full/ceeculture/RandomController.cxx
- s5mdw-full/ceeculture/config.xml
- s5mdw-full/ceeculture/Province.cxx
- s5mdw-full/ceeculture/Roman.hxx
- s5mdw-full/ceeculture/TradeAction.hxx
- s5mdw-full/ceeculture/ProductionAction.cxx
- s5mdw-full/ceeculture/ProvinceConfig.cxx
- s5mdw-full/ceeculture/ConsumptionAction.cxx
- s5mdw-full/ceeculture/ProposeConnectionAction.cxx
- s5mdw-full/ceeculture/MacmillanController.cxx
- s5mdw-full/ceeculture/README.md
- s5mdw-full/pandora
- s5mdw-full/pandora/docs
- s5mdw-full/pandora/docs/code_templates
- s5mdw-full/pandora/docs/code_templates/cppTemplates
- s5mdw-full/pandora/docs/code_templates/cppTemplates/analysis
- s5mdw-full/pandora/docs/code_templates/cppTemplates/analysis/main.cxx
- s5mdw-full/pandora/docs/code_templates/cppTemplates/analysis/SConstruct
- s5mdw-full/pandora/docs/code_templates/cppTemplates/simulation
- s5mdw-full/pandora/docs/code_templates/cppTemplates/simulation/HelloWorld.hxx
- s5mdw-full/pandora/docs/code_templates/cppTemplates/simulation/HelloAgent.cxx
- s5mdw-full/pandora/docs/code_templates/cppTemplates/simulation/HelloWorld.cxx
- s5mdw-full/pandora/docs/code_templates/cppTemplates/simulation/main.cxx
- s5mdw-full/pandora/docs/code_templates/cppTemplates/simulation/SConstruct
- s5mdw-full/pandora/docs/code_templates/cppTemplates/simulation/HelloAgent.hxx
- s5mdw-full/pandora/docs/code_templates/pythonTemplates
- s5mdw-full/pandora/docs/code_templates/pythonTemplates/pyPandoraTemplate.py
- s5mdw-full/pandora/docs/code_templates/pythonTemplates/pyPandoraAnalysisTemplate.py
- s5mdw-full/pandora/docs/doxygen
- s5mdw-full/pandora/docs/doxygen/Doxyfile
- s5mdw-full/pandora/docs/license_header_gpl
- s5mdw-full/pandora/docs/documentation
- s5mdw-full/pandora/docs/documentation/randomThoughts
- s5mdw-full/pandora/docs/documentation/randomThoughts/iteratingRasters
- s5mdw-full/pandora/docs/documentation/randomThoughts/schedulerChoice
- s5mdw-full/pandora/docs/documentation/randomThoughts/boundaries
- s5mdw-full/pandora/docs/documentation/file_format.tex
- s5mdw-full/pandora/docs/license_header_cassandra
- s5mdw-full/pandora/docs/COPYING.LESSER
- s5mdw-full/pandora/docs/tutorials
- s5mdw-full/pandora/docs/tutorials/R_help.md
- s5mdw-full/pandora/docs/tutorials/04_pyanalysis.md
- s5mdw-full/pandora/docs/tutorials/02_src
- s5mdw-full/pandora/docs/tutorials/02_src/MyAgent.cxx
- s5mdw-full/pandora/docs/tutorials/02_src/figure_02.png
- s5mdw-full/pandora/docs/tutorials/02_src/INSTALLING_PANDORA
- s5mdw-full/pandora/docs/tutorials/02_src/main.cxx
- s5mdw-full/pandora/docs/tutorials/02_src/figure_01.png
- s5mdw-full/pandora/docs/tutorials/02_src/MyWorld.hxx
- s5mdw-full/pandora/docs/tutorials/02_src/SConstruct
- s5mdw-full/pandora/docs/tutorials/02_src/MyAgent.hxx
- s5mdw-full/pandora/docs/tutorials/02_src/figure_03.png
- s5mdw-full/pandora/docs/tutorials/02_src/SConstruct.final
- s5mdw-full/pandora/docs/tutorials/02_src/MyWorld.cxx
- s5mdw-full/pandora/docs/tutorials/tutorials_indexs
- s5mdw-full/pandora/docs/tutorials/00_installing_osx.md
- s5mdw-full/pandora/docs/tutorials/05_analysis.md
- s5mdw-full/pandora/docs/tutorials/01_getting_started_pyPandora.md
- s5mdw-full/pandora/docs/tutorials/02_getting_started_pandora.md
- s5mdw-full/pandora/docs/tutorials/03_logging_system.md
- s5mdw-full/pandora/docs/tutorials/03_src
- s5mdw-full/pandora/docs/tutorials/03_src/main.cxx
- s5mdw-full/pandora/docs/tutorials/03_src/SConstruct
- s5mdw-full/pandora/docs/tutorials/00_installing_cmake.md
- s5mdw-full/pandora/docs/tutorials/05_src
- s5mdw-full/pandora/docs/tutorials/05_src/main.cxx
- s5mdw-full/pandora/docs/tutorials/05_src/SConstruct
- s5mdw-full/pandora/docs/tutorials/00_introduction.md
- s5mdw-full/pandora/docs/tutorials/01_src
[truncated: 1,065 more entries]
