# Supplementary material for: Tableware trade in the Roman East: Exploring cultural and economic transmission with agent-based modelling and approximate Bayesian computation
Source: PLoS One. 2020 Nov 25;15(11):e0240414. doi: 10.1371/journal.pone.0240414 (PMC7688115; doi:10.1371/journal.pone.0240414)
Supplement: S1 File — The full project, with the data, the code of all components used to run the simulation and analyses is registered: https://osf.io/s5mdw/. (GZ) [file pone.0240414.s003.gz › s5mdw-full/ABC-PANDORA.md]

The last step will be to automatize the generation o config files to explore the model's parameters.
This is done using various component:

1. A python script that calculate prior dynamically, construct the good config file given those prior, prepare and launch the simulation and get the results.
2. A R script that compute scores between simulation results and the data
3. Some bash scripts that will interface the python script with the different cluster

Lot of what's done here is setup for some specific configuration files and cluster management and is really technology dependant. The quick reproduction of every step will greatly depend on the architecture used.

`abc-pandora/main_abc.py` and the file in `abc-pandora/modelwrapper/` and `abc-pandora/abctools/`  as been adapted from:  [ABCPMC library](https://pypi.org/project/abcpmc/) ; the file `sampler.py` directly comes from this package.

If you are on a SLURM cluster everything can be done using `abc-pandora/main.job-mn4`

```bash
sbatch abc-pandora/main.job-mn4 numParticule numpart  numproc_node epsilon timeAllocA timeAllocB backupfolder
```

* `numParticule`: total number of  particle (aka Thetas, aka set of parameter) that we accept to draw resulting distribution (the bigger, the better).
* `numpart`: number of particles generated and tested in parallel (usually a multiple of the number of core you can use on your cluster).
* `numproc_node`: number of parallel task we run in one node of the cluster (should be < numpart as the idea is , from the numpart generated by the python script we split and  run them in separated nodes. A usual setup is `numpart = 160` and `numproc_node=16` if you have access to 10 nodes with 16 cores).
* `timeAllocA`: Total Time for the main job  (should be as big as possible)
* `timeAllocB`: Time asked for subjobs (should be enough to run `numpart` simulations on one node while allowing the list of subjob to be launched quickly )
* `backupfolder`: a name to be given to the expeirment. This will be used to backup dictionnary in the `backup/` folder and then be able to start again the simulations.

This will send a main JOB on a node which will execute `abc-pandora/main_abc.py` which will then take care of launching the different configuration files on the fly, and run the different experiment sin parallel on different node of the cluster.

Whatever the hardware used, if you are note using the BSC MARENOSTRUM 3 or 4 computer, you will need to slightly adapt `main_abc.py`. If your cluster is using SLURM that should be pretty quick as you can just bypass test that check if:
```python
if(os.getenv('BSC_MACHINE') == 'mn4'):
```

And put something like:

```python
if(true):
```


Among other things the `abc-pandora/main_abc.py` script will compute a score between the pattern observed in the data from [ICRATES database](https://archaeologydataservice.ac.uk/archives/view/icrates_lt_2018/index.cfm), available in the folder `realdata/`, and the results of the simulation. An R-script, `computeScore.R` originally available in `ceeculture/`, compute the distance discussed in the paper and is given with the branch registered in this project.

At the end of the full process a bunch of log files and ouptup `csv`s should be available. Results files should look like: 
`result_0.0101072379299.csv`, where the number afeter `result_` represent the level at which the distribution of particles have been accepted. Each result file contains the value for all parameter of all accepted simulations. Then, those files can be used to explore and compute posterior distributions. 
In `abc-pandora/results-example/` are stored the results computed for the paper.


To do model selection, we need the ratio between accepted simulations and the total number of simulations to compare models one with the other. This has beed done by digging the log file produced by `abc-pandora/main_abc.py`, counting the number of time "rm" is called using `awk` and other unix tools.

Those counts, for the examples given in the paper, are avaialbe in the 3 files `abc-pandora/results-example/bestbiasRatio.csv`,`abc-pandora/results-example/lastcountrejection_nonrand.csv` and `abc-pandora/results-example/lastcountrejection_rand.csv`.


Next step will be described in `ANALYSIS.md`
