# Supplementary material for: Tableware trade in the Roman East: Exploring cultural and economic transmission with agent-based modelling and approximate Bayesian computation
Source: PLoS One. 2020 Nov 25;15(11):e0240414. doi: 10.1371/journal.pone.0240414 (PMC7688115; doi:10.1371/journal.pone.0240414)
Supplement: S1 File — The full project, with the data, the code of all components used to run the simulation and analyses is registered: https://osf.io/s5mdw/. (GZ) [file pone.0240414.s003.gz › s5mdw-full/analysis/GraphsFirstSubmission.R]

source("toolsFiguresPapers.R")

##Get the real data and do the different counting

data=read.csv("../realdata/data_per_year.csv")
years=unique(sort(data$date))
nperiods=100
realdata=generateDataCount(nperiods,pattern="div",proportion=F)
realdataProp=generateDataCount(nperiods,pattern="div",proportion=T)

realdata.dis=generateDataCount(nperiods,pattern="dis",proportion=F)
realdataProp.dis=generateDataCount(nperiods,pattern="dis",proportion=T)
indices_cut_year=round(seq(1,length(years),length.out = nperiods))
indices_cut_year=round(seq(1,length(years),length.out = 5))
cuttedyear=years[indices_cut_year]


##### PLOT MAP aka FIG1
pdf("patern-hori.pdf",width=13,height=6,pointsize=15)
par(mfrow=c(1,2))
par(mar=c(3,5,2,1))
drawTypes()
par(mar=c(3,4,2,2))
drawDiv()
dev.off()

##### PLOT MAP aka FIG2
latlon=read.csv("../realdata/ICRATES_locations-simulations_lat-long.csv")

pdf("mapdata.pdf",pointsize=15)
par(mar=rep(.5,4),xpd=F)
v=map(fill=T,xlim=range(latlon$Longitude,na.rm=T),ylim=range(latlon$Latitude,na.rm=T),bg="light blue",plot = F)
drawmap(v,latlon)
map.scale(ratio=F) 
dev.off()

#### plot effect of periodsize aka FIG3
pdf("Fig3.pdf",width=5*5,height=5,pointsize=35)
par(mar=c(3,5,1,1))
pers= c(2,10,20,50,200)
par(oma=c(0,2,0,0))
par(mfrow=c(1,length(pers)))

for(p in seq_along(pers)){
par(mar=c(3,1,0,0))

realdataProp.dis=generateDataCount(pers[p],pattern="dis",proportion=T)
legend=NA
if(p==length(pers))legend=NULL
plotSiteWithGood(realdataProp.dis,main="",xaxt="n",ylab="",xlab="",legend=legend,legend.pos="topright",nameslines=F,lwd=5.5,ylim=range(realdataProp.dis),yaxt="n")
box()
if(p==1)mtext("cumulative proba. \n of each ware",2,0,cex=.9)
mtext(pers[p],1,.5)
if(p==3)mtext("number of time periods (bins)",1,2)
}
dev.off()


#### plot ratio selection, aka FIG4
#NON RAND = INDEPENDANT
#RAND = UNBIASED
#BEST = BEST
####PLOT RATIO SELECTION
nonrandreject=read.csv("../abc-pandora/results-example/lastcountrejection_nonrand.csv",header=F)
randreject=read.csv("../abc-pandora/results-example/lastcountrejection_rand.csv",header=F)
bestbias=read.csv("../abc-pandora/results-example/bestbiasRatio.csv",header=F)
colnames(nonrandreject)=c("epsilon","rejections")
colnames(randreject)=c("epsilon","rejections")
colnames(bestbias)=c("epsilon","rejections")
nonrandreject$ratio=500/(nonrandreject$rejections+500)
randreject$ratio=500/(randreject$rejections+500)
bestbias$ratio=500/(bestbias$rejections+500)
allratio=cbind(bestbias=bestbias$ratio[3:14],noselection=nonrandreject$ratio[2:13],randomselection=randreject$ratio[2:13])
colnames(allratio)=c("Success Biased","Independent","Unbiased")
threcool=alpha(c("#FF7F7F","#80FF7F","#7F7FFF","white"),.9)
names(threcool)=c("A","B","C","P") 

pdf("curve_ratio.pdf",pointsize=14,height=6)
par(mar=c(5,6,1,1))
cols=c(alpha("red",.5),alpha("green",.5),alpha("blue",.5))
u=barplot(t(allratio),beside=T,legend=T,col=threcool[1:3],args.legend=list(title="Model:"),ylab=expression(ratio==frac(accepted,total)))
text(u[2,],-.05,xpd=T,labels=paste("step",seq(2,13)),srt=60)
dev.off()


 lasts=c(randreject$ratio[11],nonrandreject$ratio[11],bestbias$ratio[11])
 names(lasts)=c("Unbiased","Independent","Success Biased")
 allBF=sapply(lasts,function(i)sapply(lasts,function(j)j/i))
 print("============= Bayes Factor:============= ")
 print(allBF)
 print("======================================== ")

###distributions
best=getlistParticlesFromPath("../abc-pandora/results-example/bestBias/")
random=getlistParticlesFromPath("../abc-pandora/results-example/newEpsRand//")
nosoc=getlistParticlesFromPath("../abc-pandora/results-example/newEps//")
noits_rand=getlistParticlesFromPath("../abc-pandora/results-example/noits_rand")
noits=getlistParticlesFromPath("../abc-pandora/results-example/noits/")

best=addParamToList(best)
random=addParamToList(random)
nosoc=addParamToList(nosoc)
noits_rand=addParamToList(noits_rand)
allexpe=list(best,random,nosoc)
allbias=list("Succes Biased","Independent","Unbiased")
names(allexpe)=allbias

####arrange label and order thetas
rawthetas=colnames(best[[1]])
legthetas=rawthetas
legthetas[1]=c("Total number of economic interactions (t)")
legthetas[2]=expression("Economic interactions per cultural interaction ("*omega*")")#c("Number of Economic Interactions per Cultural Step")
legthetas[3]=expression("Rate of innovation ("*mu*")")#c("Rate of innovation")
legthetas[4]=expression("Variance of innovation ("*mu[max]*")")#c("Strength of innovation")
legthetas[5]=expression("Rate of Social Learning ("*lambda*")")#c("Rate of Social Learning")
legthetas[6]=expression("Strength of Social Learning bias ("*lambda[str]*")")#c("Strength of Social Learning bias")
legthetas[7]=c("Distance to Data")
legthetas[8]=c("Epsilon")
legthetas[9]=c("Epsilon")
legthetas[10]=c("Number of Economic Interactions per year")
legthetas[11]=c("Total number of Cultural Interactions")
legthetas[12]=c("Number of Cultural Interactions per year")
legthetas[13]=c("Total number of Cultural Interactions (log)")
#legthetas)
#namesthetas=legthetas
#names(namesthetas)=rawthetas

allthetas=rawthetas[c(1,2,3,4,5,6)] #select not all thetas
thetas=rawthetas[c(1,13,3,5)] #select not all thetas
names(thetas)=thetas
names(allthetas)=thetas
#thetas=thetas[c(2,1,7,8,9,3,4,5,6)]
#thetas=thetas[c(1,6,7,8,9)]

#TophatPrior([0,0,0,0,50,2],[1,10,1,10,1000,50])

allpriors=lapply(names(thetas),function(a)c(NULL,NULL))
names(allpriors)=thetas
allpriors[["mu"]]=c(0,1)

allpriors[["copy"]]=c(0,1)
allpriors[["nstep"]]=c(500,1500)
allpriors[["cstep"]]=c(2,50)
allpriors[["strb"]]=c(0,5)
allpriors[["mumax"]]=c(10,15)
allpriors[["ee_peryear"]]=allpriors[["nstep"]]/500
allpriors[["logCE"]]= log10(runif(1000000,allpriors$nstep[1],allpriors$nstep[2])/runif(1000000,allpriors$cstep[1],allpriors$cstep[2]))
allpriors[["CE"]]= runif(1000000,allpriors$nstep[1],allpriors$nstep[2])/runif(1000000,allpriors$cstep[1],allpriors$cstep[2])

#priors = TophatPrior([.4,10,0,0,500,2],[1,15,1,5,1500,50])     


res=96
fact=1
ptsize=20
output_folder=".."
allbias=list("Succes Biased","Independent","Unbiased")
B=nosoc
A=best
C=random

### 4 panels of FIG5:
pdf("poster_three_ce.pdf",pointsize=ptsize)
par(mar=c(4,4,1,1))
theta="logCE"
last=min(lengths(list(A,B,C)))
plot2dens(A=A[[last]][,theta],B=B[[21]][,theta],C=C[[21]][,theta],prior=allpriors[[theta]],xlab="Total Number of Cultural Interactions (CI)",main="",cols=threcool,hdr=F,from=1,to=3,yaxt="n")
axis(1,at=1:4,label=10^(1:4))#sapply(1:4,function(i)as.expression(bquote(10^.(i)))))
#legend("topright",legend=c(allbias,"Prior"),fill=threcool)
dev.off()

pdf("poster_three_ei.pdf",pointsize=ptsize)
par(mar=c(4,4,1,1))
theta="nstep"
plot2dens(A=A[[last]][,theta],B=B[[21]][,theta],C=C[[21]][,theta],prior=allpriors[[theta]],xlab=legthetas[rawthetas==theta],main="",cols=threcool,hdr=F)
#legend("topright",legend=c(allbias,"Prior"),fill=threcool)
axis(1)
dev.off()

pdf("poster_three_copy.pdf",pointsize=ptsize)
par(mar=c(4,4,1,1))
theta="copy"
plot2dens(A=A[[last]][,theta],B=B[[21]][,theta],C=C[[21]][,theta],prior=allpriors[[theta]],xlab=legthetas[rawthetas==theta],main="",cols=threcool,hdr=F)
legend("topright",legend=c(allbias,"Prior"),fill=threcool,title="Model:")
axis(1)
dev.off()

pdf("poster_three_mu.pdf",pointsize=ptsize)
par(mar=c(4,4,1,1))
theta="mu"
plot2dens(A=A[[last]][,theta],B=B[[21]][,theta],C=C[[21]][,theta],prior=allpriors[[theta]],xlab=legthetas[rawthetas==theta],main="",cols=threcool,hdr=F)
#legend("topleft",legend=c(allbias,"Prior"),fill=threcool)
axis(1)
dev.off()
### end 4 panels of FIG5:

### 3 panels of FIG6 
pt=25
mncls=c(alpha("white",1),alpha(threcool[2],.3),alpha("white",.5))
pdf("poster_nosoc_mu.pdf",pointsize=pt)
par(mar=c(4,2,1,1))
last=21
theta="mu"
A=nosoc
plot2dens(A=A[[last]][,theta],xlab=legthetas[rawthetas==theta],prior=allpriors[[theta]],main="",cols=mncls,hdr=T)
legend("topright",legend=c("Prior","Independent\n Learning"),fill=mncls[1:2])
axis(1)
dev.off()

pdf("poster_nosoc_ce.pdf",pointsize=pt)
par(mar=c(4,2,1,1))
last=21
theta="logCE"
plot2dens(A=A[[last]][,theta],xlab="Total number of Cultural Interactions (CI)",prior=allpriors[[theta]],main="",cols=mncls,hdr=T,xaxis=F)
axis(1,at=1:4,label=10^(1:4))
dev.off()

pdf("poster_nosoc_ei.pdf",pointsize=pt)
par(mar=c(4,2,1,1))
last=21
theta="nstep"
plot2dens(A=A[[last]][,theta],xlab="Total number Economic Interactions",prior=allpriors[[theta]],main="",cols=mncls,hdr=T,xaxis=F)
axis(1)
dev.off()
#################

###  6 panels of FIGS1:
pdf("FigS1.pdf",pointsize=ptsize*fact,height=10)
    par.dev=par()
par(mfrow=c(3,2))
#display.brewer.all(colorblindFriendly = T)
threcool=c(alpha("red",.6),alpha("green",.6),alpha("blue",.6),alpha("white",.6))
threcool=alpha(c(brewer.pal(n = 8, name = "Dark2")[c(1,3,6)],"white"),.8)
threcool=alpha(c("#FF7F7F","#80FF7F","#7F7FFF","white"),.9)
names(threcool)=c("A","B","C","P")
    last=min(length(A),length(B),length(C))
    sapply(allthetas,function(theta){
           par(mar=c(4,4,1,1))
           plot2dens(A=A[[last]][,theta],B=B[[last]][,theta],C=C[[last]][,theta],xlab=legthetas[rawthetas==theta],main="",cols=threcool,prior=allpriors[[theta]],hdr=F)
           axis(1)
    })
    legend("topright",legend=c(allbias,"Prior"),fill=threcool,title="Model:")
    par(par.dev)
dev.off()

last=14
ptsize=20
threcool=c(alpha("red",.9),alpha("green",.9),alpha("blue",.9),alpha("white",.5))


#PLOT  PANNEL FIGS2 
res=96
fact=1
ptsize=25
output_folder="."
pdf("FigS2.pdf",width=5*fact*2,height=5*fact*2,pointsize=ptsize*fact)
    par.dev=par()
par(mfrow=c(2,2),mar=c(4,4,1,1))
B=random
A=noits_rand
thetas=c("logCE","nstep","copy","mu")
    last=min(length(B),length(A))
    sapply(thetas,function(theta){
           par(mar=c(4,4,1,1))
           plot2dens(A=A[[last]][,theta],B=B[[last]][,theta],xlab=legthetas[rawthetas==theta],prior=allpriors[[theta]],cols=alpha(c("white","#7F7FFF","orange"),.9),main="")
    axis(1)
})
    legend("topleft",legend=c("Unbiased","Unbiased - no ITS","prior"),fill=alpha(c("#7F7FFF","orange","white"),.9),title="Model:")
    par(par.dev)
dev.off()
###end figS2
