# Supplementary material for: Tableware trade in the Roman East: Exploring cultural and economic transmission with agent-based modelling and approximate Bayesian computation
Source: PLoS One. 2020 Nov 25;15(11):e0240414. doi: 10.1371/journal.pone.0240414 (PMC7688115; doi:10.1371/journal.pone.0240414)
Supplement: S1 File — The full project, with the data, the code of all components used to run the simulation and analyses is registered: https://osf.io/s5mdw/. (GZ) [file pone.0240414.s003.gz › s5mdw-full/analysis/toolsFiguresPapers.R]

if(require("RColorBrewer")){library(RColorBrewer)}
if(require("maps")){library(maps)}
if(require("maptools")){library(maptools)}
if(require("hdrcde")){library(hdrcde)}

#' Alpha
#'
#' A simple function to change the opacity of a color
#' @param  color the name or idea of a R color
#' @param  alpha a value in [0,1] defining the opacity wanted.
alpha <- function(color,alpha) rgb(t(col2rgb(color)/255),alpha=alpha)


heatmapSiteWithGood <- function(countSite,...){
    colrs=brewer.pal(length(colnames(countSite)),"Reds")
    barplot(t(countSite),legend=colnames(countSite),space=0,border=NA,args.legend=list(x="topleft"),col=colrs,...)

}

#' generateDataCount <- function(numperiods,pattern="div",proportion=T,goods=NULL){
#' this is the pending version of agentWith but for the realdata. It should have the same argument and return the same thing
#' @param 
#' @param 
generateDataCount <- function(numperiods,pattern="div",proportion=T,goods=NULL){
	if(!(pattern %in% c("dis","div"))){
		print("unrecognized pattern")
		stop(-1)
	}
	data=read.csv("../realdata/data_per_year.csv")
	data$goods=data$Fabric

	if(is.null(goods))
		goods=levels(data$goods)
	names(goods)=goods
	data$date=cut(data$date,breaks=numperiods) 
	if(pattern=="dis")
		realdata=(sapply( goods , function(g)sapply(sort(unique(data$date)),function(ts)length(unique(data$Location_ascii[data$date == ts & data$goods == g])))) )
	if(pattern=="div")
		realdata=(t(sapply( levels(data$date) , function(ts) table(factor(sapply(unique(data$Location_ascii),function(ag)length(unique((data$goods[data$Location_ascii==ag & data$date == ts & data$goods %in% goods])))) ,levels=0:length(goods))))))
	if(proportion)return(getprop(realdata,total = length(unique(data$Location_ascii))))
	else return(realdata)
}


#use a matrix create by agentWith or getRealDataCount and print each line with different colors
plotSiteWithGood <- function(matrixGoodPerSite,g=NA,ylab=NULL,xlab=NULL,main=NULL,alpha=NULL,ylim=NULL,legend=NULL,legend.pos="bottomright",nameslines=T,lwd=3,...){
if(require("RColorBrewer")){library(RColorBrewer)}
	clrs=brewer.pal(ncol(matrixGoodPerSite),"Set2")
    if(!is.null(alpha))clrs=alpha(clrs,alpha) 

	names(clrs)=colnames(matrixGoodPerSite)
	par(xpd=NA)
	if(is.null(main))main="Number of sites with good type"
	if(is.null(ylab))ylab="number of sites"
	if(is.null(xlab))xlab="period"
    if(is.null(ylim))ylim=range(matrixGoodPerSite)
	plot(1:nrow(matrixGoodPerSite),matrixGoodPerSite[,1],ylim=ylim,type="n",,bty="n",main=main,xlab=xlab,ylab=ylab,...) 
    if(is.na(g)){
	sapply(colnames(matrixGoodPerSite),function(i)lines(1:nrow(matrixGoodPerSite), matrixGoodPerSite[,i]   ,col=clrs[i],lwd=lwd))
	if(nameslines)text(nrow(matrixGoodPerSite)+.2,matrixGoodPerSite[nrow(matrixGoodPerSite),],labels=paste(colnames(matrixGoodPerSite)),cex=.8,adj=0)
    }
    else{
	points(1:nrow(matrixGoodPerSite), matrixGoodPerSite[,g]   ,col=clrs[g],lwd=lwd)
	if(nameslines)text(nrow(matrixGoodPerSite)+.2,matrixGoodPerSite[nrow(matrixGoodPerSite),g],labels=paste(colnames(matrixGoodPerSite))[g],cex=.8,adj=0)
    }
	if(is.null(legend))legend(x=legend.pos,legend=colnames(matrixGoodPerSite),col=clrs,lwd=lwd,cex=.8)

}

##return proportions 
getprop  <- function(x,total=NULL)if(is.null(total)) x/apply(x,1,sum) else x/total

#take a path as argument and given that this path has a list of files of the form result_epsilon.csv
#return a list with epsilon as names and the correspondig thetas => score dataframe
getlistParticlesFromPath <- function(path){
	lf=list.files(path,pattern="result_*")
    numval=as.numeric(sub("result_(.*).csv","\\1",lf))
    names(numval)=lf
	epsilon=lf[order(numval,decreasing = T)]
	listParticles=lapply(epsilon,function(eps){print(eps);cbind(read.csv(file.path(path,eps)),epsilon=numval[eps])})
	names(listParticles)=epsilon
	return(listParticles)
}

addParamToList <- function(listofpart){
	lapply(listofpart,function(u) {u$ee_peryear = u$nstep/500;u$CulturalEvents = u$nstep/u$cstep; u$ce_peryear = u$CulturalEvents/500;u$logCE=log10(u$CulturalEvents);return(u)})
           #u$ratio = (u$cstep)/u$nstep; u$ee_perce = (u$nstep)/u$CulturalEvents;
}

updateListEps <- function(original_list,thetas_subset=NULL,thetas_newname=NULL){

    new_list=lapply(original_list,function(b)
                    {
                        subb=b
                        if(!is.null(thetas_subset))subb=b[,thetas_subset]
                        if(!is.null(thetas_newname))colnames(subb)=namesthetas[colnames(subb)]
                        return(subb)
                    }
    )

    return(new_list)

}

compareTwoListOfRes <- function(A,B,thetas){
    par.dev=par()
    nrow=round(sqrt(length(thetas)))
    ncol=round(sqrt(length(thetas)))
    if(nrow*ncol<(length(thetas)+1))
        ncol=ncol+1
    par(mfrow=c(nrow,ncol))
    #plot(1,1,axes=F,xlab="",ylab="",type="n",cex=2)
    #legend("center",fill=c(alpha("red",.8),alpha("blue",.8),alpha("yellow",.8)),legend=c("Prior","Selection Biased Toward the Best","Random Selection"))
    last=min(length(B),length(A))
    print(paste("Comparing two abc at the",last,"th step"))
    sapply(thetas,function(theta) plot2dens(A=A[[last]][,theta],B=B[[last]][,theta],main=names(rawthetas[rawthetas==theta]),prior=allpriors[[theta]]))
    par(par.dev)

}


plot2dens <- function(A=NULL,B=NULL,C=NULL,from=NULL,to=NULL,prior=NULL,cols=c(alpha("red",.8),alpha("blue",.8),alpha("yellow",.8)),hdr=F,yaxt=NULL,...){

    denseP=NULL
    denseA=NULL
    denseB=NULL
    denseC=NULL
    if(!is.null(prior))prior=prior[!is.na(prior)]
    if(is.null(yaxt))yaxt="n"
    if(is.null(from))from=min(A,B,prior)
    if(is.null(to))to=max(A,B,prior)
    if(!is.null(A))denseA=density(A,from=from,to=to)
    if(!is.null(B))denseB=density(B,from=from,to=to)
    if(!is.null(C))denseC=density(C,from=from,to=to)
    if(length(prior)==2)denseP=density(runif(100000,prior[1],prior[2]),from=from,to=to)
    else if(!is.null(prior))denseP=density(prior,from=from,to=to)
    print("donde")

    if(is.null(names(cols)))names(cols)=c("P","A","B")
    rangex=range(denseB$x,denseA$x,denseP$x,denseC$x)
    rangey=range(0,denseB$y,denseA$y,denseP$y,denseC$y)
    stepy=max(rangey)*0.2
    if(hdr)miny=-1*stepy else miny=0
    plot(denseA,ylim=c(miny,max(rangey)),xlim=rangex,type="n",xaxt="n",yaxt=yaxt,ylab="",...)
    #axis(1)
    mtext("Density",2,1)
    if(!is.null(prior))
        polygon(c(from,denseP$x,to),c(0,denseP$y,0),col=cols["P"],lwd=1)
    if(!is.null(C))
        polygon(c(from,denseC$x,to),c(0,denseC$y,0),col=cols["C"],lwd=1)
    if(!is.null(B))
        polygon(c(from,denseB$x,to),c(0,denseB$y,0),col=cols["B"],lwd=1)
    if(!is.null(A)){
        #polygon(c(from,denseA$x,to),c(0,denseA$y,0),col="white",border=NA,lwd=1)
        if(hdr){
            hdstaA=hdr(A,prob=c(75,95),lambda=0.9)
            hdrA=hdstaA$hdr
            print(hdrA)
            polygon(c(hdrA[1,1],hdrA[1,1],hdrA[1,2],hdrA[1,2]),c(-.2*stepy,-.9*stepy,-.9*stepy,-.2*stepy),col=cols["A"],lwd=1)

            polygon(c(hdrA[2,1],hdrA[2,1],hdrA[2,2],hdrA[2,2]),c(-.2*stepy,-.9*stepy,-.9*stepy,-.2*stepy),col=cols["A"],lwd=1)
            polygon(c(hdrA[2,1],hdrA[2,1],hdrA[2,2],hdrA[2,2]),c(-.2*stepy,-.9*stepy,-.9*stepy,-.2*stepy),col=cols["A"],lwd=1)
            segments(hdstaA$mode,-.3*stepy,hdstaA$mode,-.8*stepy)
            middle=(-.2*stepy+-.9*stepy)/2
            segments(min(A),middle,hdrA[1,1],middle)
            segments(hdrA[1,2],middle,max(A),middle)
            polygon(c(from,denseA$x,to),c(0,denseA$y,0),col=cols["A"],lwd=1)
        }
        else
            polygon(c(from,denseA$x,to),c(0,denseA$y,0),col=cols["A"],lwd=1)
    }


}


drawmap <- function(v,latlon=NULL,xlim=NULL,ylim=NULL,bg=NULL,sea="light blue",ground="white"){
	if(is.null(xlim))xlim=range(latlon$Longitude,na.rm=T) 
	if(is.null(ylim))ylim=range(latlon$Latitude,na.rm=T)
	plot(v,fill=T,type="l",xlim=xlim,ylim=ylim,col="white",axes=F,bg="white",xlab="",ylab="")
	rect(par("usr")[1],par("usr")[3],par("usr")[2],par("usr")[4],col = sea)
	polygon(v,col=ground,lwd=.001)
	if(is.null(bg))bg=alpha("orange",.4)
	points(latlon$Longitude,latlon$Latitude,pch=21,bg=bg,cex=1.3,lwd=.6)
	box()
}
drawTypes <- function(){
	plotSiteWithGood(realdata.dis,main="",xaxt="n",ylab="# of sites",xlab="",legend.pos="right",nameslines=F,lwd=5,ylim=c(0,max(realdata.dis,na.rm=T)))   
	axis(1,at=indices_cut_year*nperiods/length(years),label=toletter(cuttedyear))
}
drawDiv <- function(){
	colrs=brewer.pal(length(colnames(realdata)),"Blues")
	x=barplot(t(getprop(realdata)),main="",legend.text=T,args.legend=list(title="# diff. types",x=99,y=.5,bg="white",bty="o",cex=.8),xpd=T,xaxt="n",ylab="% of sites",space=0,border=NA,col=colrs)
	axis(1,at=indices_cut_year*length(x)/length(years),label=toletter(cuttedyear))
}


toletter <- function(years){
 c( paste(abs(years[years<0]),"BC"),paste("AD",abs(years[years>0])))
}
