# Supplementary material for: Tableware trade in the Roman East: Exploring cultural and economic transmission with agent-based modelling and approximate Bayesian computation
Source: PLoS One. 2020 Nov 25;15(11):e0240414. doi: 10.1371/journal.pone.0240414 (PMC7688115; doi:10.1371/journal.pone.0240414)
Supplement: S1 File — The full project, with the data, the code of all components used to run the simulation and analyses is registered: https://osf.io/s5mdw/. (GZ) [file pone.0240414.s003.gz › s5mdw-full/realdata/data_per_year.csv]

	Location_ascii	Fabric_rough	date
0	Tall _eh_hamad/magdala	ESA	10
1	Tall _eh_hamad/magdala	ESA	11
2	Tall _eh_hamad/magdala	ESA	12
3	Tall _eh_hamad/magdala	ESA	13
4	Tall _eh_hamad/magdala	ESA	14
5	Tall _eh_hamad/magdala	ESA	15
6	Tall _eh_hamad/magdala	ESA	16
7	Tall _eh_hamad/magdala	ESA	17
8	Tall _eh_hamad/magdala	ESA	18
9	Tall _eh_hamad/magdala	ESA	19
10	Tall _eh_hamad/magdala	ESA	20
11	Tall _eh_hamad/magdala	ESA	21
12	Tall _eh_hamad/magdala	ESA	22
13	Tall _eh_hamad/magdala	ESA	23
14	Tall _eh_hamad/magdala	ESA	24
15	Tall _eh_hamad/magdala	ESA	25
16	Tall _eh_hamad/magdala	ESA	26
17	Tall _eh_hamad/magdala	ESA	27
18	Tall _eh_hamad/magdala	ESA	28
19	Tall _eh_hamad/magdala	ESA	29
20	Tall _eh_hamad/magdala	ESA	30
21	Tall _eh_hamad/magdala	ESA	31
22	Tall _eh_hamad/magdala	ESA	32
23	Tall _eh_hamad/magdala	ESA	33
24	Tall _eh_hamad/magdala	ESA	34
25	Tall _eh_hamad/magdala	ESA	35
26	Tall _eh_hamad/magdala	ESA	36
27	Tall _eh_hamad/magdala	ESA	37
28	Tall _eh_hamad/magdala	ESA	38
29	Tall _eh_hamad/magdala	ESA	39
30	Tall _eh_hamad/magdala	ESA	40
31	Tall _eh_hamad/magdala	ESA	41
32	Tall _eh_hamad/magdala	ESA	42
33	Tall _eh_hamad/magdala	ESA	43
34	Tall _eh_hamad/magdala	ESA	44
35	Tall _eh_hamad/magdala	ESA	45
36	Tall _eh_hamad/magdala	ESA	46
37	Tall _eh_hamad/magdala	ESA	47
38	Tall _eh_hamad/magdala	ESA	48
39	Tall _eh_hamad/magdala	ESA	49
40	Tall _eh_hamad/magdala	ESA	50
41	Tall _eh_hamad/magdala	ESA	51
42	Tall _eh_hamad/magdala	ESA	52
43	Tall _eh_hamad/magdala	ESA	53
44	Tall _eh_hamad/magdala	ESA	54
45	Tall _eh_hamad/magdala	ESA	55
46	Tall _eh_hamad/magdala	ESA	56
47	Tall _eh_hamad/magdala	ESA	57
48	Tall _eh_hamad/magdala	ESA	58
49	Tall _eh_hamad/magdala	ESA	59
50	Tall _eh_hamad/magdala	ESA	60
51	Tall _eh_hamad/magdala	ESA	61
52	Tall _eh_hamad/magdala	ESA	62
53	Tall _eh_hamad/magdala	ESA	63
54	Tall _eh_hamad/magdala	ESA	64
55	Tall _eh_hamad/magdala	ESA	65
56	Tall _eh_hamad/magdala	ESA	66
57	Tall _eh_hamad/magdala	ESA	67
58	Tall _eh_hamad/magdala	ESA	68
59	Tall _eh_hamad/magdala	ESA	69
60	Tall _eh_hamad/magdala	ESA	70
61	aazaz	ESA	-125
62	aazaz	ESA	-124
63	aazaz	ESA	-123
64	aazaz	ESA	-122
65	aazaz	ESA	-121
66	aazaz	ESA	-120
67	aazaz	ESA	-119
68	aazaz	ESA	-118
69	aazaz	ESA	-117
70	aazaz	ESA	-116
71	aazaz	ESA	-115
72	aazaz	ESA	-114
73	aazaz	ESA	-113
74	aazaz	ESA	-112
75	aazaz	ESA	-111
76	aazaz	ESA	-110
77	aazaz	ESA	-109
78	aazaz	ESA	-108
79	aazaz	ESA	-107
80	aazaz	ESA	-106
81	aazaz	ESA	-105
82	aazaz	ESA	-104
83	aazaz	ESA	-103
84	aazaz	ESA	-102
85	aazaz	ESA	-101
86	aazaz	ESA	-100
87	aazaz	ESA	-99
88	aazaz	ESA	-98
89	aazaz	ESA	-97
90	aazaz	ESA	-96
91	aazaz	ESA	-95
92	aazaz	ESA	-94
93	aazaz	ESA	-93
94	aazaz	ESA	-92
95	aazaz	ESA	-91
96	aazaz	ESA	-90
97	aazaz	ESA	-89
98	aazaz	ESA	-88
99	aazaz	ESA	-87
100	aazaz	ESA	-86
101	aazaz	ESA	-85
102	aazaz	ESA	-84
103	aazaz	ESA	-83
104	aazaz	ESA	-82
105	aazaz	ESA	-81
106	aazaz	ESA	-80
107	aazaz	ESA	-79
108	aazaz	ESA	-78
109	aazaz	ESA	-77
110	aazaz	ESA	-76
111	aazaz	ESA	-75
112	aazaz	ESA	-74
113	aazaz	ESA	-73
114	aazaz	ESA	-72
115	aazaz	ESA	-71
116	aazaz	ESA	-70
117	aazaz	ESA	-69
118	aazaz	ESA	-68
119	aazaz	ESA	-67
120	aazaz	ESA	-66
121	aazaz	ESA	-65
122	aazaz	ESA	-64
123	aazaz	ESA	-63
124	aazaz	ESA	-62
125	aazaz	ESA	-61
126	aazaz	ESA	-60
127	aazaz	ESA	-59
128	aazaz	ESA	-58
129	aazaz	ESA	-57
130	aazaz	ESA	-56
131	aazaz	ESA	-55
132	aazaz	ESA	-54
133	aazaz	ESA	-53
134	aazaz	ESA	-52
135	aazaz	ESA	-51
136	aazaz	ESA	-50
137	aazaz	ESA	-49
138	aazaz	ESA	-48
139	aazaz	ESA	-47
140	aazaz	ESA	-46
141	aazaz	ESA	-45
142	aazaz	ESA	-44
143	aazaz	ESA	-43
144	aazaz	ESA	-42
145	aazaz	ESA	-41
146	aazaz	ESA	-40
147	aazaz	ESA	-39
148	aazaz	ESA	-38
149	aazaz	ESA	-37
150	aazaz	ESA	-36
151	aazaz	ESA	-35
152	aazaz	ESA	-34
153	aazaz	ESA	-33
154	aazaz	ESA	-32
155	aazaz	ESA	-31
156	aazaz	ESA	-30
157	aazaz	ESA	-29
158	aazaz	ESA	-28
159	aazaz	ESA	-27
160	aazaz	ESA	-26
161	aazaz	ESA	-25
162	aazaz	ESA	-24
163	aazaz	ESA	-23
164	aazaz	ESA	-22
165	aazaz	ESA	-21
166	aazaz	ESA	-20
167	aazaz	ESA	-19
168	aazaz	ESA	-18
169	aazaz	ESA	-17
170	aazaz	ESA	-16
171	aazaz	ESA	-15
172	aazaz	ESA	-14
173	aazaz	ESA	-13
174	aazaz	ESA	-12
175	aazaz	ESA	-11
176	aazaz	ESA	-10
177	aazaz	ESA	-9
178	aazaz	ESA	-8
179	aazaz	ESA	-7
180	aazaz	ESA	-6
181	aazaz	ESA	-5
182	aazaz	ESA	-4
183	aazaz	ESA	-3
184	aazaz	ESA	-2
185	aazaz	ESA	-1
186	aazaz	ESA	0
187	aazaz	ESA	1
188	aazaz	ESA	2
189	aazaz	ESA	3
190	aazaz	ESA	4
191	aazaz	ESA	5
192	aazaz	ESA	6
193	aazaz	ESA	7
194	aazaz	ESA	8
195	aazaz	ESA	9
196	aazaz	ESA	10
197	aazaz	ESA	11
198	aazaz	ESA	12
199	aazaz	ESA	13
200	aazaz	ESA	14
201	aazaz	ESA	15
202	aazaz	ESA	16
203	aazaz	ESA	17
204	aazaz	ESA	18
205	aazaz	ESA	19
206	aazaz	ESA	20
207	aazaz	ESA	21
208	aazaz	ESA	22
209	aazaz	ESA	23
210	aazaz	ESA	24
211	aazaz	ESA	25
212	aazaz	ESA	26
213	aazaz	ESA	27
214	aazaz	ESA	28
215	aazaz	ESA	29
216	aazaz	ESA	30
217	aazaz	ESA	31
218	aazaz	ESA	32
219	aazaz	ESA	33
220	aazaz	ESA	34
221	aazaz	ESA	35
222	aazaz	ESA	36
223	aazaz	ESA	37
224	aazaz	ESA	38
225	aazaz	ESA	39
226	aazaz	ESA	40
227	aazaz	ESA	41
228	aazaz	ESA	42
229	aazaz	ESA	43
230	aazaz	ESA	44
231	aazaz	ESA	45
232	aazaz	ESA	46
233	aazaz	ESA	47
234	aazaz	ESA	48
235	aazaz	ESA	49
236	aazaz	ESA	50
237	aazaz	ESA	60
238	aazaz	ESA	61
239	aazaz	ESA	62
240	aazaz	ESA	63
241	aazaz	ESA	64
242	aazaz	ESA	65
243	aazaz	ESA	66
244	aazaz	ESA	67
245	aazaz	ESA	68
246	aazaz	ESA	69
247	aazaz	ESA	70
248	aazaz	ESA	71
249	aazaz	ESA	72
250	aazaz	ESA	73
251	aazaz	ESA	74
252	aazaz	ESA	75
253	aazaz	ESA	76
254	aazaz	ESA	77
255	aazaz	ESA	78
256	aazaz	ESA	79
257	aazaz	ESA	80
258	aazaz	ESA	81
259	aazaz	ESA	82
260	aazaz	ESA	83
261	aazaz	ESA	84
262	aazaz	ESA	85
263	aazaz	ESA	86
264	aazaz	ESA	87
265	aazaz	ESA	88
266	aazaz	ESA	89
267	aazaz	ESA	90
268	aazaz	ESA	91
269	aazaz	ESA	92
270	aazaz	ESA	93
271	aazaz	ESA	94
272	aazaz	ESA	95
273	aazaz	ESA	96
274	aazaz	ESA	97
275	aazaz	ESA	98
276	aazaz	ESA	99
277	aazaz	ESA	100
278	abdera	ESA	1
279	abdera	ESA	2
280	abdera	ESA	3
281	abdera	ESA	4
282	abdera	ESA	5
283	abdera	ESA	6
284	abdera	ESA	7
285	abdera	ESA	8
286	abdera	ESA	9
287	abdera	ESA	10
288	abdera	ESA	11
289	abdera	ESA	12
290	abdera	ESA	13
291	abdera	ESA	14
292	abdera	ESA	15
293	abdera	ESA	16
294	abdera	ESA	17
295	abdera	ESA	18
296	abdera	ESA	19
297	abdera	ESA	20
298	abdera	ESA	21
299	abdera	ESA	22
300	abdera	ESA	23
301	abdera	ESA	24
302	abdera	ESA	25
303	abdera	ESA	26
304	abdera	ESA	27
305	abdera	ESA	28
306	abdera	ESA	29
307	abdera	ESA	30
308	abdera	ESA	31
309	abdera	ESA	32
310	abdera	ESA	33
311	abdera	ESA	34
312	abdera	ESA	35
313	abdera	ESA	36
314	abdera	ESA	37
315	abdera	ESA	38
316	abdera	ESA	39
317	abdera	ESA	40
318	abdera	ESA	41
319	abdera	ESA	42
320	abdera	ESA	43
321	abdera	ESA	44
322	abdera	ESA	45
323	abdera	ESA	46
324	abdera	ESA	47
325	abdera	ESA	48
326	abdera	ESA	49
327	abdera	ESA	50
328	abdera	ESA	51
329	abdera	ESA	52
330	abdera	ESA	53
331	abdera	ESA	54
332	abdera	ESA	55
333	abdera	ESA	56
334	abdera	ESA	57
335	abdera	ESA	58
336	abdera	ESA	59
337	abdera	ESA	60
338	abdera	ESA	61
339	abdera	ESA	62
340	abdera	ESA	63
341	abdera	ESA	64
342	abdera	ESA	65
343	abdera	ESA	66
344	abdera	ESA	67
345	abdera	ESA	68
346	abdera	ESA	69
347	abdera	ESA	70
348	abdera	ESA	71
349	abdera	ESA	72
350	abdera	ESA	73
351	abdera	ESA	74
352	abdera	ESA	75
353	abdera	ESA	76
354	abdera	ESA	77
355	abdera	ESA	78
356	abdera	ESA	79
357	abdera	ESA	80
358	abdera	ESA	81
359	abdera	ESA	82
360	abdera	ESA	83
361	abdera	ESA	84
362	abdera	ESA	85
363	abdera	ESA	86
364	abdera	ESA	87
365	abdera	ESA	88
366	abdera	ESA	89
367	abdera	ESA	90
368	abdera	ESA	91
369	abdera	ESA	92
370	abdera	ESA	93
371	abdera	ESA	94
372	abdera	ESA	95
373	abdera	ESA	96
374	abdera	ESA	97
375	abdera	ESA	98
376	abdera	ESA	99
377	abdera	ESA	100
378	abdera	ESA	101
379	abdera	ESA	102
380	abdera	ESA	103
381	abdera	ESA	104
382	abdera	ESA	105
383	abdera	ESA	106
384	abdera	ESA	107
385	abdera	ESA	108
386	abdera	ESA	109
387	abdera	ESA	110
388	abdera	ESA	111
389	abdera	ESA	112
390	abdera	ESA	113
391	abdera	ESA	114
392	abdera	ESA	115
393	abdera	ESA	116
394	abdera	ESA	117
395	abdera	ESA	118
396	abdera	ESA	119
397	abdera	ESA	120
398	abdera	ESB	1
399	abdera	ESB	2
400	abdera	ESB	3
401	abdera	ESB	4
402	abdera	ESB	5
403	abdera	ESB	6
404	abdera	ESB	7
405	abdera	ESB	8
406	abdera	ESB	9
407	abdera	ESB	10
408	abdera	ESB	11
409	abdera	ESB	12
410	abdera	ESB	13
411	abdera	ESB	14
412	abdera	ESB	15
413	abdera	ESB	16
414	abdera	ESB	17
415	abdera	ESB	18
416	abdera	ESB	19
417	abdera	ESB	20
418	abdera	ESB	21
419	abdera	ESB	22
420	abdera	ESB	23
421	abdera	ESB	24
422	abdera	ESB	25
423	abdera	ESB	50
424	abdera	ESB	51
425	abdera	ESB	52
426	abdera	ESB	53
427	abdera	ESB	54
428	abdera	ESB	55
429	abdera	ESB	56
430	abdera	ESB	57
431	abdera	ESB	58
432	abdera	ESB	59
433	abdera	ESB	60
434	abdera	ESB	61
435	abdera	ESB	62
436	abdera	ESB	63
437	abdera	ESB	64
438	abdera	ESB	65
439	abdera	ESB	66
440	abdera	ESB	67
441	abdera	ESB	68
442	abdera	ESB	69
443	abdera	ESB	70
444	abdera	ESB	71
445	abdera	ESB	72
446	abdera	ESB	73
447	abdera	ESB	74
448	abdera	ESB	75
449	abdera	ESB	76
450	abdera	ESB	77
451	abdera	ESB	78
452	abdera	ESB	79
453	abdera	ESB	80
454	abdera	ESB	81
455	abdera	ESB	82
456	abdera	ESB	83
457	abdera	ESB	84
458	abdera	ESB	85
459	abdera	ESB	86
460	abdera	ESB	87
461	abdera	ESB	88
462	abdera	ESB	89
463	abdera	ESB	90
464	abdera	ESB	91
465	abdera	ESB	92
466	abdera	ESB	93
467	abdera	ESB	94
468	abdera	ESB	95
469	abdera	ESB	96
470	abdera	ESB	97
471	abdera	ESB	98
472	abdera	ESB	99
473	abdera	ESB	100
474	abdera	ESB	101
475	abdera	ESB	102
476	abdera	ESB	103
477	abdera	ESB	104
478	abdera	ESB	105
479	abdera	ESB	106
480	abdera	ESB	107
481	abdera	ESB	108
482	abdera	ESB	109
483	abdera	ESB	110
484	abdera	ESB	111
485	abdera	ESB	112
486	abdera	ESB	113
487	abdera	ESB	114
488	abdera	ESB	115
489	abdera	ESB	116
490	abdera	ESB	117
491	abdera	ESB	118
492	abdera	ESB	119
493	abdera	ESB	120
494	abdera	ESB	121
495	abdera	ESB	122
496	abdera	ESB	123
497	abdera	ESB	124
498	abdera	ESB	125
499	abdera	ESB	126
500	abdera	ESB	127
501	abdera	ESB	128
502	abdera	ESB	129
503	abdera	ESB	130
504	abdera	ESB	131
505	abdera	ESB	132
506	abdera	ESB	133
507	abdera	ESB	134
508	abdera	ESB	135
509	abdera	ESB	136
510	abdera	ESB	137
511	abdera	ESB	138
512	abdera	ESB	139
513	abdera	ESB	140
514	abdera	ESB	141
515	abdera	ESB	142
516	abdera	ESB	143
517	abdera	ESB	144
518	abdera	ESB	145
519	abdera	ESB	146
520	abdera	ESB	147
521	abdera	ESB	148
522	abdera	ESB	149
523	abdera	ESB	150
524	abdera	ITS	-27
525	abdera	ITS	-26
526	abdera	ITS	-25
527	abdera	ITS	-24
528	abdera	ITS	-23
529	abdera	ITS	-22
530	abdera	ITS	-21
531	abdera	ITS	-20
532	abdera	ITS	-19
533	abdera	ITS	-18
534	abdera	ITS	-17
535	abdera	ITS	-16
536	abdera	ITS	-15
537	abdera	ITS	-14
538	abdera	ITS	-13
539	abdera	ITS	-12
540	abdera	ITS	-11
541	abdera	ITS	-10
542	abdera	ITS	-9
543	abdera	ITS	-8
544	abdera	ITS	-7
545	abdera	ITS	-6
546	abdera	ITS	-5
547	abdera	ITS	-4
548	abdera	ITS	-3
549	abdera	ITS	-2
550	abdera	ITS	-1
551	agioi-pandes	ITS	-27
552	agioi-pandes	ITS	-26
553	agioi-pandes	ITS	-25
554	agioi-pandes	ITS	-24
555	agioi-pandes	ITS	-23
556	agioi-pandes	ITS	-22
557	agioi-pandes	ITS	-21
558	agioi-pandes	ITS	-20
559	agioi-pandes	ITS	-19
560	agioi-pandes	ITS	-18
561	agioi-pandes	ITS	-17
562	agioi-pandes	ITS	-16
563	agioi-pandes	ITS	-15
564	agioi-pandes	ITS	-14
565	agioi-pandes	ITS	-13
566	agioi-pandes	ITS	-12
567	agioi-pandes	ITS	-11
568	agioi-pandes	ITS	-10
569	agioi-pandes	ITS	-9
570	agioi-pandes	ITS	-8
571	agioi-pandes	ITS	-7
572	agioi-pandes	ITS	-6
573	agioi-pandes	ITS	-5
574	agioi-pandes	ITS	-4
575	agioi-pandes	ITS	-3
576	agioi-pandes	ITS	-2
577	agioi-pandes	ITS	-1
578	agioi-pandes	ITS	0
579	agioi-pandes	ITS	1
580	agioi-pandes	ITS	2
581	agioi-pandes	ITS	3
582	agioi-pandes	ITS	4
583	agioi-pandes	ITS	5
584	agioi-pandes	ITS	6
585	agioi-pandes	ITS	7
586	agioi-pandes	ITS	8
587	agioi-pandes	ITS	9
588	agioi-pandes	ITS	10
589	agioi-pandes	ITS	11
590	agioi-pandes	ITS	12
591	agioi-pandes	ITS	13
592	agioi-pandes	ITS	14
593	agioi-pandes	ITS	15
594	agioi-pandes	ITS	16
595	agioi-pandes	ITS	17
596	agioi-pandes	ITS	18
597	agioi-pandes	ITS	19
598	agioi-pandes	ITS	20
599	agioi-pandes	ITS	21
600	agioi-pandes	ITS	22
601	agioi-pandes	ITS	23
602	agioi-pandes	ITS	24
603	agioi-pandes	ITS	25
604	agioi-pandes	ITS	26
605	agioi-pandes	ITS	27
606	agioi-pandes	ITS	28
607	agioi-pandes	ITS	29
608	agioi-pandes	ITS	30
609	agioi-pandes	ITS	31
610	agioi-pandes	ITS	32
611	agioi-pandes	ITS	33
612	agioi-pandes	ITS	34
613	agioi-pandes	ITS	35
614	agioi-pandes	ITS	36
615	agioi-pandes	ITS	37
616	agioi-pandes	ITS	38
617	agioi-pandes	ITS	39
618	agioi-pandes	ITS	40
619	agioi-pandes	ITS	41
620	agioi-pandes	ITS	42
621	agioi-pandes	ITS	43
622	agioi-pandes	ITS	44
623	agioi-pandes	ITS	45
624	agioi-pandes	ITS	46
625	agioi-pandes	ITS	47
626	agioi-pandes	ITS	48
627	agioi-pandes	ITS	49
628	agioi-pandes	ITS	50
629	agioi-pandes	ITS	51
630	agioi-pandes	ITS	52
631	agioi-pandes	ITS	53
632	agioi-pandes	ITS	54
633	agioi-pandes	ITS	55
634	agioi-pandes	ITS	56
635	agioi-pandes	ITS	57
636	agioi-pandes	ITS	58
637	agioi-pandes	ITS	59
638	agioi-pandes	ITS	60
639	agioi-pandes	ITS	61
640	agioi-pandes	ITS	62
641	agioi-pandes	ITS	63
642	agioi-pandes	ITS	64
643	agioi-pandes	ITS	65
644	agioi-pandes	ITS	66
645	agioi-pandes	ITS	67
646	agioi-pandes	ITS	68
647	agioi-pandes	ITS	69
648	agioi-pandes	ITS	70
649	agioi-pandes	ITS	71
650	agioi-pandes	ITS	72
651	agioi-pandes	ITS	73
652	agioi-pandes	ITS	74
653	agioi-pandes	ITS	75
654	agioi-pandes	ITS	76
655	agioi-pandes	ITS	77
656	agioi-pandes	ITS	78
657	agioi-pandes	ITS	79
658	agioi-pandes	ITS	80
659	agioi-pandes	ITS	81
660	agioi-pandes	ITS	82
661	agioi-pandes	ITS	83
662	agioi-pandes	ITS	84
663	agioi-pandes	ITS	85
664	agioi-pandes	ITS	86
665	agioi-pandes	ITS	87
666	agioi-pandes	ITS	88
667	agioi-pandes	ITS	89
668	agioi-pandes	ITS	90
669	agioi-pandes	ITS	91
670	agioi-pandes	ITS	92
671	agioi-pandes	ITS	93
672	agioi-pandes	ITS	94
673	agioi-pandes	ITS	95
674	agioi-pandes	ITS	96
675	agioi-pandes	ITS	97
676	agioi-pandes	ITS	98
677	agioi-pandes	ITS	99
678	agioi-pandes	ITS	100
679	aigeira	ITS	-27
680	aigeira	ITS	-26
681	aigeira	ITS	-25
682	aigeira	ITS	-24
683	aigeira	ITS	-23
684	aigeira	ITS	-22
685	aigeira	ITS	-21
686	aigeira	ITS	-20
687	aigeira	ITS	-19
688	aigeira	ITS	-18
689	aigeira	ITS	-17
690	aigeira	ITS	-16
691	aigeira	ITS	-15
692	aigeira	ITS	-14
693	aigeira	ITS	-13
694	aigeira	ITS	-12
695	aigeira	ITS	-11
696	aigeira	ITS	-10
697	aigeira	ITS	-9
698	aigeira	ITS	-8
699	aigeira	ITS	-7
700	aigeira	ITS	-6
701	aigeira	ITS	-5
702	aigeira	ITS	-4
703	aigeira	ITS	-3
704	aigeira	ITS	-2
705	aigeira	ITS	-1
706	aigeira	ITS	0
707	aigeira	ITS	1
708	aigeira	ITS	2
709	aigeira	ITS	3
710	aigeira	ITS	4
711	aigeira	ITS	5
712	aigeira	ITS	6
713	aigeira	ITS	7
714	aigeira	ITS	8
715	aigeira	ITS	9
716	aigeira	ITS	10
717	aigeira	ITS	11
718	aigeira	ITS	12
719	aigeira	ITS	13
720	aigeira	ITS	14
721	aigeira	ITS	15
722	aigeira	ITS	16
723	aigeira	ITS	17
724	aigeira	ITS	18
725	aigeira	ITS	19
726	aigeira	ITS	20
727	aigeira	ITS	21
728	aigeira	ITS	22
729	aigeira	ITS	23
730	aigeira	ITS	24
731	aigeira	ITS	25
732	aigeira	ITS	26
733	aigeira	ITS	27
734	aigeira	ITS	28
735	aigeira	ITS	29
736	aigeira	ITS	30
737	aigeira	ITS	31
738	aigeira	ITS	32
739	aigeira	ITS	33
740	aigeira	ITS	34
741	aigeira	ITS	35
742	aigeira	ITS	36
743	aigeira	ITS	37
744	aigeira	ITS	38
745	aigeira	ITS	39
746	aigeira	ITS	40
747	aigeira	ITS	41
748	aigeira	ITS	42
749	aigeira	ITS	43
750	aigeira	ITS	44
751	aigeira	ITS	45
752	aigeira	ITS	46
753	aigeira	ITS	47
754	aigeira	ITS	48
755	aigeira	ITS	49
756	aigeira	ITS	50
757	aigeira	ITS	51
758	aigeira	ITS	52
759	aigeira	ITS	53
760	aigeira	ITS	54
761	aigeira	ITS	55
762	aigeira	ITS	56
763	aigeira	ITS	57
764	aigeira	ITS	58
765	aigeira	ITS	59
766	aigeira	ITS	60
767	aigeira	ITS	61
768	aigeira	ITS	62
769	aigeira	ITS	63
770	aigeira	ITS	64
771	aigeira	ITS	65
772	aigeira	ITS	66
773	aigeira	ITS	67
774	aigeira	ITS	68
775	aigeira	ITS	69
776	aigeira	ITS	70
777	aigeira	ITS	71
778	aigeira	ITS	72
779	aigeira	ITS	73
780	aigeira	ITS	74
781	aigeira	ITS	75
782	aigeira	ITS	76
783	aigeira	ITS	77
784	aigeira	ITS	78
785	aigeira	ITS	79
786	aigeira	ITS	80
787	aigeira	ITS	81
788	aigeira	ITS	82
789	aigeira	ITS	83
790	aigeira	ITS	84
791	aigeira	ITS	85
792	aigeira	ITS	86
793	aigeira	ITS	87
794	aigeira	ITS	88
795	aigeira	ITS	89
796	aigeira	ITS	90
797	aigeira	ITS	91
798	aigeira	ITS	92
799	aigeira	ITS	93
800	aigeira	ITS	94
801	aigeira	ITS	95
802	aigeira	ITS	96
803	aigeira	ITS	97
804	aigeira	ITS	98
805	aigeira	ITS	99
806	aigeira	ITS	100
807	aigeira	ITS	101
808	aigeira	ITS	102
809	aigeira	ITS	103
810	aigeira	ITS	104
811	aigeira	ITS	105
812	aigeira	ITS	106
813	aigeira	ITS	107
814	aigeira	ITS	108
815	aigeira	ITS	109
816	aigeira	ITS	110
817	aigeira	ITS	111
818	aigeira	ITS	112
819	aigeira	ITS	113
820	aigeira	ITS	114
821	aigeira	ITS	115
822	aigeira	ITS	116
823	aigeira	ITS	117
824	aigeira	ITS	118
825	aigeira	ITS	119
826	aigeira	ITS	120
827	aigeira	ITS	121
828	aigeira	ITS	122
829	aigeira	ITS	123
830	aigeira	ITS	124
831	aigeira	ITS	125
832	ain_dara	ESA	-150
833	ain_dara	ESA	-149
834	ain_dara	ESA	-148
835	ain_dara	ESA	-147
836	ain_dara	ESA	-146
837	ain_dara	ESA	-145
838	ain_dara	ESA	-144
839	ain_dara	ESA	-143
840	ain_dara	ESA	-142
841	ain_dara	ESA	-141
842	ain_dara	ESA	-140
843	ain_dara	ESA	-139
844	ain_dara	ESA	-138
845	ain_dara	ESA	-137
846	ain_dara	ESA	-136
847	ain_dara	ESA	-135
848	ain_dara	ESA	-134
849	ain_dara	ESA	-133
850	ain_dara	ESA	-132
851	ain_dara	ESA	-131
852	ain_dara	ESA	-130
853	ain_dara	ESA	-129
854	ain_dara	ESA	-128
855	ain_dara	ESA	-127
856	ain_dara	ESA	-126
857	ain_dara	ESA	-125
858	ain_dara	ESA	-124
859	ain_dara	ESA	-123
860	ain_dara	ESA	-122
861	ain_dara	ESA	-121
862	ain_dara	ESA	-120
863	ain_dara	ESA	-119
864	ain_dara	ESA	-118
865	ain_dara	ESA	-117
866	ain_dara	ESA	-116
867	ain_dara	ESA	-115
868	ain_dara	ESA	-114
869	ain_dara	ESA	-113
870	ain_dara	ESA	-112
871	ain_dara	ESA	-111
872	ain_dara	ESA	-110
873	ain_dara	ESA	-109
874	ain_dara	ESA	-108
875	ain_dara	ESA	-107
876	ain_dara	ESA	-106
877	ain_dara	ESA	-105
878	ain_dara	ESA	-104
879	ain_dara	ESA	-103
880	ain_dara	ESA	-102
881	ain_dara	ESA	-101
882	ain_dara	ESA	-100
883	ain_dara	ESA	-50
884	ain_dara	ESA	-49
885	ain_dara	ESA	-48
886	ain_dara	ESA	-47
887	ain_dara	ESA	-46
888	ain_dara	ESA	-45
889	ain_dara	ESA	-44
890	ain_dara	ESA	-43
891	ain_dara	ESA	-42
892	ain_dara	ESA	-41
893	ain_dara	ESA	-40
894	ain_dara	ESA	-39
895	ain_dara	ESA	-38
896	ain_dara	ESA	-37
897	ain_dara	ESA	-36
898	ain_dara	ESA	-35
899	ain_dara	ESA	-34
900	ain_dara	ESA	-33
901	ain_dara	ESA	-32
902	ain_dara	ESA	-31
903	ain_dara	ESA	-30
904	ain_dara	ESA	-29
905	ain_dara	ESA	-28
906	ain_dara	ESA	-27
907	ain_dara	ESA	-26
908	ain_dara	ESA	-25
909	aizanoi	ESB	-27
910	aizanoi	ESB	-26
911	aizanoi	ESB	-25
912	aizanoi	ESB	-24
913	aizanoi	ESB	-23
914	aizanoi	ESB	-22
915	aizanoi	ESB	-21
916	aizanoi	ESB	-20
917	aizanoi	ESB	-19
918	aizanoi	ESB	-18
919	aizanoi	ESB	-17
920	aizanoi	ESB	-16
921	aizanoi	ESB	-15
922	aizanoi	ESB	-14
923	aizanoi	ESB	-13
924	aizanoi	ESB	-12
925	aizanoi	ESB	-11
926	aizanoi	ESB	-10
927	aizanoi	ESB	-9
928	aizanoi	ESB	-8
929	aizanoi	ESB	-7
930	aizanoi	ESB	-6
931	aizanoi	ESB	-5
932	aizanoi	ESB	-4
933	aizanoi	ESB	-3
934	aizanoi	ESB	-2
935	aizanoi	ESB	-1
936	aizanoi	ESB	0
937	aizanoi	ESB	1
938	aizanoi	ESB	2
939	aizanoi	ESB	3
940	aizanoi	ESB	4
941	aizanoi	ESB	5
942	aizanoi	ESB	6
943	aizanoi	ESB	7
944	aizanoi	ESB	8
945	aizanoi	ESB	9
946	aizanoi	ESB	10
947	aizanoi	ESB	11
948	aizanoi	ESB	12
949	aizanoi	ESB	13
950	aizanoi	ESB	14
951	aizanoi	ESB	15
952	aizanoi	ESB	16
953	aizanoi	ESB	17
954	aizanoi	ESB	18
955	aizanoi	ESB	19
956	aizanoi	ESB	20
957	aizanoi	ESB	21
958	aizanoi	ESB	22
959	aizanoi	ESB	23
960	aizanoi	ESB	24
961	aizanoi	ESB	25
962	aizanoi	ESB	26
963	aizanoi	ESB	27
964	aizanoi	ESB	28
965	aizanoi	ESB	29
966	aizanoi	ESB	30
967	aizanoi	ESB	31
968	aizanoi	ESB	32
969	aizanoi	ESB	33
970	aizanoi	ESB	34
971	aizanoi	ESB	35
972	aizanoi	ESB	36
973	aizanoi	ESB	37
974	aizanoi	ESB	38
975	aizanoi	ESB	39
976	aizanoi	ESB	40
977	aizanoi	ESB	41
978	aizanoi	ESB	42
979	aizanoi	ESB	43
980	aizanoi	ESB	44
981	aizanoi	ESB	45
982	aizanoi	ESB	46
983	aizanoi	ESB	47
984	aizanoi	ESB	48
985	aizanoi	ESB	49
986	aizanoi	ESB	50
987	aizanoi	ESB	51
988	aizanoi	ESB	52
989	aizanoi	ESB	53
990	aizanoi	ESB	54
991	aizanoi	ESB	55
992	aizanoi	ESB	56
993	aizanoi	ESB	57
994	aizanoi	ESB	58
995	aizanoi	ESB	59
996	aizanoi	ESB	60
997	aizanoi	ESB	61
998	aizanoi	ESB	62
999	aizanoi	ESB	63
1000	aizanoi	ESB	64
1001	aizanoi	ESB	65
1002	aizanoi	ESB	66
1003	aizanoi	ESB	67
1004	aizanoi	ESB	68
1005	aizanoi	ESB	69
1006	aizanoi	ESB	70
1007	aizanoi	ESB	71
1008	aizanoi	ESB	72
1009	aizanoi	ESB	73
1010	aizanoi	ESB	74
1011	aizanoi	ESB	75
1012	aizanoi	ESB	76
1013	aizanoi	ESB	77
1014	aizanoi	ESB	78
1015	aizanoi	ESB	79
1016	aizanoi	ESB	80
1017	aizanoi	ESB	81
1018	aizanoi	ESB	82
1019	aizanoi	ESB	83
1020	aizanoi	ESB	84
1021	aizanoi	ESB	85
1022	aizanoi	ESB	86
1023	aizanoi	ESB	87
1024	aizanoi	ESB	88
1025	aizanoi	ESB	89
1026	aizanoi	ESB	90
1027	aizanoi	ESB	91
1028	aizanoi	ESB	92
1029	aizanoi	ESB	93
1030	aizanoi	ESB	94
1031	aizanoi	ESB	95
1032	aizanoi	ESB	96
1033	aizanoi	ESB	97
1034	aizanoi	ESB	98
1035	aizanoi	ESB	99
1036	aizanoi	ESB	100
1037	aizanoi	ESB	101
1038	aizanoi	ESB	102
1039	aizanoi	ESB	103
1040	aizanoi	ESB	104
1041	aizanoi	ESB	105
1042	aizanoi	ESB	106
1043	aizanoi	ESB	107
1044	aizanoi	ESB	108
1045	aizanoi	ESB	109
1046	aizanoi	ESB	110
1047	aizanoi	ESB	111
1048	aizanoi	ESB	112
1049	aizanoi	ESB	113
1050	aizanoi	ESB	114
1051	aizanoi	ESB	115
1052	aizanoi	ESB	116
1053	aizanoi	ESB	117
1054	aizanoi	ESB	118
1055	aizanoi	ESB	119
1056	aizanoi	ESB	120
1057	aizanoi	ESB	121
1058	aizanoi	ESB	122
1059	aizanoi	ESB	123
1060	aizanoi	ESB	124
1061	aizanoi	ESB	125
1062	aizanoi	ESB	126
1063	aizanoi	ESB	127
1064	aizanoi	ESB	128
1065	aizanoi	ESB	129
1066	aizanoi	ESB	130
1067	aizanoi	ESB	131
1068	aizanoi	ESB	132
1069	aizanoi	ESB	133
1070	aizanoi	ESB	134
1071	aizanoi	ESB	135
1072	aizanoi	ESB	136
1073	aizanoi	ESB	137
1074	aizanoi	ESB	138
1075	aizanoi	ESB	139
1076	aizanoi	ESB	140
1077	aizanoi	ESB	141
1078	aizanoi	ESB	142
1079	aizanoi	ESB	143
1080	aizanoi	ESB	144
1081	aizanoi	ESB	145
1082	aizanoi	ESB	146
1083	aizanoi	ESB	147
1084	aizanoi	ESB	148
1085	aizanoi	ESB	149
1086	aizanoi	ESB	150
1087	aleppo	ESA	-150
1088	aleppo	ESA	-149
1089	aleppo	ESA	-148
1090	aleppo	ESA	-147
1091	aleppo	ESA	-146
1092	aleppo	ESA	-145
1093	aleppo	ESA	-144
1094	aleppo	ESA	-143
1095	aleppo	ESA	-142
1096	aleppo	ESA	-141
1097	aleppo	ESA	-140
1098	aleppo	ESA	-139
1099	aleppo	ESA	-138
1100	aleppo	ESA	-137
1101	aleppo	ESA	-136
1102	aleppo	ESA	-135
1103	aleppo	ESA	-134
1104	aleppo	ESA	-133
1105	aleppo	ESA	-132
1106	aleppo	ESA	-131
1107	aleppo	ESA	-130
1108	aleppo	ESA	-129
1109	aleppo	ESA	-128
1110	aleppo	ESA	-127
1111	aleppo	ESA	-126
1112	aleppo	ESA	-125
1113	aleppo	ESA	-124
1114	aleppo	ESA	-123
1115	aleppo	ESA	-122
1116	aleppo	ESA	-121
1117	aleppo	ESA	-120
1118	aleppo	ESA	-119
1119	aleppo	ESA	-118
1120	aleppo	ESA	-117
1121	aleppo	ESA	-116
1122	aleppo	ESA	-115
1123	aleppo	ESA	-114
1124	aleppo	ESA	-113
1125	aleppo	ESA	-112
1126	aleppo	ESA	-111
1127	aleppo	ESA	-110
1128	aleppo	ESA	-109
1129	aleppo	ESA	-108
1130	aleppo	ESA	-107
1131	aleppo	ESA	-106
1132	aleppo	ESA	-105
1133	aleppo	ESA	-104
1134	aleppo	ESA	-103
1135	aleppo	ESA	-102
1136	aleppo	ESA	-101
1137	aleppo	ESA	-100
1138	aleppo	ESA	-99
1139	aleppo	ESA	-98
1140	aleppo	ESA	-97
1141	aleppo	ESA	-96
1142	aleppo	ESA	-95
1143	aleppo	ESA	-94
1144	aleppo	ESA	-93
1145	aleppo	ESA	-92
1146	aleppo	ESA	-91
1147	aleppo	ESA	-90
1148	aleppo	ESA	-89
1149	aleppo	ESA	-88
1150	aleppo	ESA	-87
1151	aleppo	ESA	-86
1152	aleppo	ESA	-85
1153	aleppo	ESA	-84
1154	aleppo	ESA	-83
1155	aleppo	ESA	-82
1156	aleppo	ESA	-81
1157	aleppo	ESA	-80
1158	aleppo	ESA	-79
1159	aleppo	ESA	-78
1160	aleppo	ESA	-77
1161	aleppo	ESA	-76
1162	aleppo	ESA	-75
1163	aleppo	ESA	-74
1164	aleppo	ESA	-73
1165	aleppo	ESA	-72
1166	aleppo	ESA	-71
1167	aleppo	ESA	-70
1168	aleppo	ESA	-69
1169	aleppo	ESA	-68
1170	aleppo	ESA	-67
1171	aleppo	ESA	-66
1172	aleppo	ESA	-65
1173	aleppo	ESA	-64
1174	aleppo	ESA	-63
1175	aleppo	ESA	-62
1176	aleppo	ESA	-61
1177	aleppo	ESA	-60
1178	aleppo	ESA	-59
1179	aleppo	ESA	-58
1180	aleppo	ESA	-57
1181	aleppo	ESA	-56
1182	aleppo	ESA	-55
1183	aleppo	ESA	-54
1184	aleppo	ESA	-53
1185	aleppo	ESA	-52
1186	aleppo	ESA	-51
1187	aleppo	ESA	-50
1188	alexandreia	ESA	-125
1189	alexandreia	ESA	-124
1190	alexandreia	ESA	-123
1191	alexandreia	ESA	-122
1192	alexandreia	ESA	-121
1193	alexandreia	ESA	-120
1194	alexandreia	ESA	-119
1195	alexandreia	ESA	-118
1196	alexandreia	ESA	-117
1197	alexandreia	ESA	-116
1198	alexandreia	ESA	-115
1199	alexandreia	ESA	-114
1200	alexandreia	ESA	-113
1201	alexandreia	ESA	-112
1202	alexandreia	ESA	-111
1203	alexandreia	ESA	-110
1204	alexandreia	ESA	-109
1205	alexandreia	ESA	-108
1206	alexandreia	ESA	-107
1207	alexandreia	ESA	-106
1208	alexandreia	ESA	-105
1209	alexandreia	ESA	-104
1210	alexandreia	ESA	-103
1211	alexandreia	ESA	-102
1212	alexandreia	ESA	-101
1213	alexandreia	ESA	-100
1214	alexandreia	ESA	-99
1215	alexandreia	ESA	-98
1216	alexandreia	ESA	-97
1217	alexandreia	ESA	-96
1218	alexandreia	ESA	-95
1219	alexandreia	ESA	-94
1220	alexandreia	ESA	-93
1221	alexandreia	ESA	-92
1222	alexandreia	ESA	-91
1223	alexandreia	ESA	-90
1224	alexandreia	ESA	-89
1225	alexandreia	ESA	-88
1226	alexandreia	ESA	-87
1227	alexandreia	ESA	-86
1228	alexandreia	ESA	-85
1229	alexandreia	ESA	-84
1230	alexandreia	ESA	-83
1231	alexandreia	ESA	-82
1232	alexandreia	ESA	-81
1233	alexandreia	ESA	-80
1234	alexandreia	ESA	-79
1235	alexandreia	ESA	-78
1236	alexandreia	ESA	-77
1237	alexandreia	ESA	-76
1238	alexandreia	ESA	-75
1239	alexandreia	ESA	-74
1240	alexandreia	ESA	-73
1241	alexandreia	ESA	-72
1242	alexandreia	ESA	-71
1243	alexandreia	ESA	-70
1244	alexandreia	ESA	-69
1245	alexandreia	ESA	-68
1246	alexandreia	ESA	-67
1247	alexandreia	ESA	-66
1248	alexandreia	ESA	-65
1249	alexandreia	ESA	-64
1250	alexandreia	ESA	-63
1251	alexandreia	ESA	-62
1252	alexandreia	ESA	-61
1253	alexandreia	ESA	-60
1254	alexandreia	ESA	-59
1255	alexandreia	ESA	-58
1256	alexandreia	ESA	-57
1257	alexandreia	ESA	-56
1258	alexandreia	ESA	-55
1259	alexandreia	ESA	-54
1260	alexandreia	ESA	-53
1261	alexandreia	ESA	-52
1262	alexandreia	ESA	-51
1263	alexandreia	ESA	-50
1264	alexandreia	ESA	-49
1265	alexandreia	ESA	-48
1266	alexandreia	ESA	-47
1267	alexandreia	ESA	-46
1268	alexandreia	ESA	-45
1269	alexandreia	ESA	-44
1270	alexandreia	ESA	-43
1271	alexandreia	ESA	-42
1272	alexandreia	ESA	-41
1273	alexandreia	ESA	-40
1274	alexandreia	ESA	-39
1275	alexandreia	ESA	-38
1276	alexandreia	ESA	-37
1277	alexandreia	ESA	-36
1278	alexandreia	ESA	-35
1279	alexandreia	ESA	-34
1280	alexandreia	ESA	-33
1281	alexandreia	ESA	-32
1282	alexandreia	ESA	-31
1283	alexandreia	ESA	-30
1284	alexandreia	ESA	-29
1285	alexandreia	ESA	-28
1286	alexandreia	ESA	-27
1287	alexandreia	ESA	-26
1288	alexandreia	ESA	-25
1289	alexandreia	ESA	-24
1290	alexandreia	ESA	-23
1291	alexandreia	ESA	-22
1292	alexandreia	ESA	-21
1293	alexandreia	ESA	-20
1294	alexandreia	ESA	-19
1295	alexandreia	ESA	-18
1296	alexandreia	ESA	-17
1297	alexandreia	ESA	-16
1298	alexandreia	ESA	-15
1299	alexandreia	ESA	-14
1300	alexandreia	ESA	-13
1301	alexandreia	ESA	-12
1302	alexandreia	ESA	-11
1303	alexandreia	ESA	-10
1304	alexandreia	ESA	-9
1305	alexandreia	ESA	-8
1306	alexandreia	ESA	-7
1307	alexandreia	ESA	-6
1308	alexandreia	ESA	-5
1309	alexandreia	ESA	-4
1310	alexandreia	ESA	-3
1311	alexandreia	ESA	-2
1312	alexandreia	ESA	-1
1313	alexandreia	ESA	0
1314	alexandreia	ESA	1
1315	alexandreia	ESA	2
1316	alexandreia	ESA	3
1317	alexandreia	ESA	4
1318	alexandreia	ESA	5
1319	alexandreia	ESA	6
1320	alexandreia	ESA	7
1321	alexandreia	ESA	8
1322	alexandreia	ESA	9
1323	alexandreia	ESA	10
1324	alexandreia	ESA	11
1325	alexandreia	ESA	12
1326	alexandreia	ESA	13
1327	alexandreia	ESA	14
1328	alexandreia	ESA	15
1329	alexandreia	ESA	16
1330	alexandreia	ESA	17
1331	alexandreia	ESA	18
1332	alexandreia	ESA	19
1333	alexandreia	ESA	20
1334	alexandreia	ESA	21
1335	alexandreia	ESA	22
1336	alexandreia	ESA	23
1337	alexandreia	ESA	24
1338	alexandreia	ESA	25
1339	alexandreia	ESA	26
1340	alexandreia	ESA	27
1341	alexandreia	ESA	28
1342	alexandreia	ESA	29
1343	alexandreia	ESA	30
1344	alexandreia	ESA	31
1345	alexandreia	ESA	32
1346	alexandreia	ESA	33
1347	alexandreia	ESA	34
1348	alexandreia	ESA	35
1349	alexandreia	ESA	36
1350	alexandreia	ESA	37
1351	alexandreia	ESA	38
1352	alexandreia	ESA	39
1353	alexandreia	ESA	40
1354	alexandreia	ESA	41
1355	alexandreia	ESA	42
1356	alexandreia	ESA	43
1357	alexandreia	ESA	44
1358	alexandreia	ESA	45
1359	alexandreia	ESA	46
1360	alexandreia	ESA	47
1361	alexandreia	ESA	48
1362	alexandreia	ESA	49
1363	alexandreia	ESA	50
1364	alexandreia	ESA	51
1365	alexandreia	ESA	52
1366	alexandreia	ESA	53
1367	alexandreia	ESA	54
1368	alexandreia	ESA	55
1369	alexandreia	ESA	56
1370	alexandreia	ESA	57
1371	alexandreia	ESA	58
1372	alexandreia	ESA	59
1373	alexandreia	ESA	60
1374	alexandreia	ESA	61
1375	alexandreia	ESA	62
1376	alexandreia	ESA	63
1377	alexandreia	ESA	64
1378	alexandreia	ESA	65
1379	alexandreia	ESA	66
1380	alexandreia	ESA	67
1381	alexandreia	ESA	68
1382	alexandreia	ESA	69
1383	alexandreia	ESA	70
1384	alexandreia	ESA	71
1385	alexandreia	ESA	72
1386	alexandreia	ESA	73
1387	alexandreia	ESA	74
1388	alexandreia	ESA	75
1389	alexandreia	ESA	76
1390	alexandreia	ESA	77
1391	alexandreia	ESA	78
1392	alexandreia	ESA	79
1393	alexandreia	ESA	80
1394	alexandreia	ESA	81
1395	alexandreia	ESA	82
1396	alexandreia	ESA	83
1397	alexandreia	ESA	84
1398	alexandreia	ESA	85
1399	alexandreia	ESA	86
1400	alexandreia	ESA	87
1401	alexandreia	ESA	88
1402	alexandreia	ESA	89
1403	alexandreia	ESA	90
1404	alexandreia	ESA	91
1405	alexandreia	ESA	92
1406	alexandreia	ESA	93
1407	alexandreia	ESA	94
1408	alexandreia	ESA	95
1409	alexandreia	ESA	96
1410	alexandreia	ESA	97
1411	alexandreia	ESA	98
1412	alexandreia	ESA	99
1413	alexandreia	ESA	100
1414	alexandreia	ESA	101
1415	alexandreia	ESA	102
1416	alexandreia	ESA	103
1417	alexandreia	ESA	104
1418	alexandreia	ESA	105
1419	alexandreia	ESA	106
1420	alexandreia	ESA	107
1421	alexandreia	ESA	108
1422	alexandreia	ESA	109
1423	alexandreia	ESA	110
1424	alexandreia	ESA	111
1425	alexandreia	ESA	112
1426	alexandreia	ESA	113
1427	alexandreia	ESA	114
1428	alexandreia	ESA	115
1429	alexandreia	ESA	116
1430	alexandreia	ESA	117
1431	alexandreia	ESA	118
1432	alexandreia	ESA	119
1433	alexandreia	ESA	120
1434	alexandreia	ESA	121
1435	alexandreia	ESA	122
1436	alexandreia	ESA	123
1437	alexandreia	ESA	124
1438	alexandreia	ESA	125
1439	alexandreia	ESA	126
1440	alexandreia	ESA	127
1441	alexandreia	ESA	128
1442	alexandreia	ESA	129
1443	alexandreia	ESA	130
1444	alexandreia	ESA	131
1445	alexandreia	ESA	132
1446	alexandreia	ESA	133
1447	alexandreia	ESA	134
1448	alexandreia	ESA	135
1449	alexandreia	ESA	136
1450	alexandreia	ESA	137
1451	alexandreia	ESA	138
1452	alexandreia	ESA	139
1453	alexandreia	ESA	140
1454	alexandreia	ESA	141
1455	alexandreia	ESA	142
1456	alexandreia	ESA	143
1457	alexandreia	ESA	144
1458	alexandreia	ESA	145
1459	alexandreia	ESA	146
1460	alexandreia	ESA	147
1461	alexandreia	ESA	148
1462	alexandreia	ESA	149
1463	alexandreia	ESA	150
1464	alexandreia	ESA	151
1465	alexandreia	ESA	152
1466	alexandreia	ESA	153
1467	alexandreia	ESA	154
1468	alexandreia	ESA	155
1469	alexandreia	ESA	156
1470	alexandreia	ESA	157
1471	alexandreia	ESA	158
1472	alexandreia	ESA	159
1473	alexandreia	ESA	160
1474	alexandreia	ESA	161
1475	alexandreia	ESA	162
1476	alexandreia	ESA	163
1477	alexandreia	ESA	164
1478	alexandreia	ESA	165
1479	alexandreia	ESA	166
1480	alexandreia	ESA	167
1481	alexandreia	ESA	168
1482	alexandreia	ESA	169
1483	alexandreia	ESA	170
1484	alexandreia	ESA	171
1485	alexandreia	ESA	172
1486	alexandreia	ESA	173
1487	alexandreia	ESA	174
1488	alexandreia	ESA	175
1489	alexandreia	ESA	176
1490	alexandreia	ESA	177
1491	alexandreia	ESA	178
1492	alexandreia	ESA	179
1493	alexandreia	ESA	180
1494	alexandreia	ESA	181
1495	alexandreia	ESA	182
1496	alexandreia	ESA	183
1497	alexandreia	ESA	184
1498	alexandreia	ESA	185
1499	alexandreia	ESA	186
1500	alexandreia	ESA	187
1501	alexandreia	ESA	188
1502	alexandreia	ESA	189
1503	alexandreia	ESA	190
1504	alexandreia	ESA	191
1505	alexandreia	ESA	192
1506	alexandreia	ESA	193
1507	alexandreia	ESA	194
1508	alexandreia	ESA	195
1509	alexandreia	ESA	196
1510	alexandreia	ESA	197
1511	alexandreia	ESA	198
1512	alexandreia	ESA	199
1513	alexandreia	ESA	200
1514	alexandreia	ESB	1
1515	alexandreia	ESB	2
1516	alexandreia	ESB	3
1517	alexandreia	ESB	4
1518	alexandreia	ESB	5
1519	alexandreia	ESB	6
1520	alexandreia	ESB	7
1521	alexandreia	ESB	8
1522	alexandreia	ESB	9
1523	alexandreia	ESB	10
1524	alexandreia	ESB	11
1525	alexandreia	ESB	12
1526	alexandreia	ESB	13
1527	alexandreia	ESB	14
1528	alexandreia	ESB	15
1529	alexandreia	ESB	16
1530	alexandreia	ESB	17
1531	alexandreia	ESB	18
1532	alexandreia	ESB	19
1533	alexandreia	ESB	20
1534	alexandreia	ESB	21
1535	alexandreia	ESB	22
1536	alexandreia	ESB	23
1537	alexandreia	ESB	24
1538	alexandreia	ESB	25
1539	alexandreia	ESB	26
1540	alexandreia	ESB	27
1541	alexandreia	ESB	28
1542	alexandreia	ESB	29
1543	alexandreia	ESB	30
1544	alexandreia	ESB	31
1545	alexandreia	ESB	32
1546	alexandreia	ESB	33
1547	alexandreia	ESB	34
1548	alexandreia	ESB	35
1549	alexandreia	ESB	36
1550	alexandreia	ESB	37
1551	alexandreia	ESB	38
1552	alexandreia	ESB	39
1553	alexandreia	ESB	40
1554	alexandreia	ESB	41
1555	alexandreia	ESB	42
1556	alexandreia	ESB	43
1557	alexandreia	ESB	44
1558	alexandreia	ESB	45
1559	alexandreia	ESB	46
1560	alexandreia	ESB	47
1561	alexandreia	ESB	48
1562	alexandreia	ESB	49
1563	alexandreia	ESB	50
1564	alexandreia	ESB	51
1565	alexandreia	ESB	52
1566	alexandreia	ESB	53
1567	alexandreia	ESB	54
1568	alexandreia	ESB	55
1569	alexandreia	ESB	56
1570	alexandreia	ESB	57
1571	alexandreia	ESB	58
1572	alexandreia	ESB	59
1573	alexandreia	ESB	60
1574	alexandreia	ESB	61
1575	alexandreia	ESB	62
1576	alexandreia	ESB	63
1577	alexandreia	ESB	64
1578	alexandreia	ESB	65
1579	alexandreia	ESB	66
1580	alexandreia	ESB	67
1581	alexandreia	ESB	68
1582	alexandreia	ESB	69
1583	alexandreia	ESB	70
1584	alexandreia	ESB	71
1585	alexandreia	ESB	72
1586	alexandreia	ESB	73
1587	alexandreia	ESB	74
1588	alexandreia	ESB	75
1589	alexandreia	ESC	-200
1590	alexandreia	ESC	-199
1591	alexandreia	ESC	-198
1592	alexandreia	ESC	-197
1593	alexandreia	ESC	-196
1594	alexandreia	ESC	-195
1595	alexandreia	ESC	-194
1596	alexandreia	ESC	-193
1597	alexandreia	ESC	-192
1598	alexandreia	ESC	-191
1599	alexandreia	ESC	-190
1600	alexandreia	ESC	-189
1601	alexandreia	ESC	-188
1602	alexandreia	ESC	-187
1603	alexandreia	ESC	-186
1604	alexandreia	ESC	-185
1605	alexandreia	ESC	-184
1606	alexandreia	ESC	-183
1607	alexandreia	ESC	-182
1608	alexandreia	ESC	-181
1609	alexandreia	ESC	-180
1610	alexandreia	ESC	-179
1611	alexandreia	ESC	-178
1612	alexandreia	ESC	-177
1613	alexandreia	ESC	-176
1614	alexandreia	ESC	-175
1615	alexandreia	ESC	-174
1616	alexandreia	ESC	-173
1617	alexandreia	ESC	-172
1618	alexandreia	ESC	-171
1619	alexandreia	ESC	-170
1620	alexandreia	ESC	-169
1621	alexandreia	ESC	-168
1622	alexandreia	ESC	-167
1623	alexandreia	ESC	-166
1624	alexandreia	ESC	-165
1625	alexandreia	ESC	-164
1626	alexandreia	ESC	-163
1627	alexandreia	ESC	-162
1628	alexandreia	ESC	-161
1629	alexandreia	ESC	-160
1630	alexandreia	ESC	-159
1631	alexandreia	ESC	-158
1632	alexandreia	ESC	-157
1633	alexandreia	ESC	-156
1634	alexandreia	ESC	-155
1635	alexandreia	ESC	-154
1636	alexandreia	ESC	-153
1637	alexandreia	ESC	-152
1638	alexandreia	ESC	-151
1639	alexandreia	ESC	-150
1640	alexandreia	ESC	-149
1641	alexandreia	ESC	-148
1642	alexandreia	ESC	-147
1643	alexandreia	ESC	-146
1644	alexandreia	ESC	-145
1645	alexandreia	ESC	-144
1646	alexandreia	ESC	-143
1647	alexandreia	ESC	-142
1648	alexandreia	ESC	-141
1649	alexandreia	ESC	-140
1650	alexandreia	ESC	-139
1651	alexandreia	ESC	-138
1652	alexandreia	ESC	-137
1653	alexandreia	ESC	-136
1654	alexandreia	ESC	-135
1655	alexandreia	ESC	-134
1656	alexandreia	ESC	-133
1657	alexandreia	ESC	-132
1658	alexandreia	ESC	-131
1659	alexandreia	ESC	-130
1660	alexandreia	ESC	-129
1661	alexandreia	ESC	-128
1662	alexandreia	ESC	-127
1663	alexandreia	ESC	-126
1664	alexandreia	ESC	-125
1665	alexandreia	ESC	-124
1666	alexandreia	ESC	-123
1667	alexandreia	ESC	-122
1668	alexandreia	ESC	-121
1669	alexandreia	ESC	-120
1670	alexandreia	ESC	-119
1671	alexandreia	ESC	-118
1672	alexandreia	ESC	-117
1673	alexandreia	ESC	-116
1674	alexandreia	ESC	-115
1675	alexandreia	ESC	-114
1676	alexandreia	ESC	-113
1677	alexandreia	ESC	-112
1678	alexandreia	ESC	-111
1679	alexandreia	ESC	-110
1680	alexandreia	ESC	-109
1681	alexandreia	ESC	-108
1682	alexandreia	ESC	-107
1683	alexandreia	ESC	-106
1684	alexandreia	ESC	-105
1685	alexandreia	ESC	-104
1686	alexandreia	ESC	-103
1687	alexandreia	ESC	-102
1688	alexandreia	ESC	-101
1689	alexandreia	ESC	-100
1690	alexandreia	ESC	-99
1691	alexandreia	ESC	-98
1692	alexandreia	ESC	-97
1693	alexandreia	ESC	-96
1694	alexandreia	ESC	-95
1695	alexandreia	ESC	-94
1696	alexandreia	ESC	-93
1697	alexandreia	ESC	-92
1698	alexandreia	ESC	-91
1699	alexandreia	ESC	-90
1700	alexandreia	ESC	-89
1701	alexandreia	ESC	-88
1702	alexandreia	ESC	-87
1703	alexandreia	ESC	-86
1704	alexandreia	ESC	-85
1705	alexandreia	ESC	-84
1706	alexandreia	ESC	-83
1707	alexandreia	ESC	-82
1708	alexandreia	ESC	-81
1709	alexandreia	ESC	-80
1710	alexandreia	ESC	-79
1711	alexandreia	ESC	-78
1712	alexandreia	ESC	-77
1713	alexandreia	ESC	-76
1714	alexandreia	ESC	-75
1715	alexandreia	ESC	-74
1716	alexandreia	ESC	-73
1717	alexandreia	ESC	-72
1718	alexandreia	ESC	-71
1719	alexandreia	ESC	-70
1720	alexandreia	ESC	-69
1721	alexandreia	ESC	-68
1722	alexandreia	ESC	-67
1723	alexandreia	ESC	-66
1724	alexandreia	ESC	-65
1725	alexandreia	ESC	-64
1726	alexandreia	ESC	-63
1727	alexandreia	ESC	-62
1728	alexandreia	ESC	-61
1729	alexandreia	ESC	-60
1730	alexandreia	ESC	-59
1731	alexandreia	ESC	-58
1732	alexandreia	ESC	-57
1733	alexandreia	ESC	-56
1734	alexandreia	ESC	-55
1735	alexandreia	ESC	-54
1736	alexandreia	ESC	-53
1737	alexandreia	ESC	-52
1738	alexandreia	ESC	-51
1739	alexandreia	ESC	-50
1740	alexandreia	ESC	-49
1741	alexandreia	ESC	-48
1742	alexandreia	ESC	-47
1743	alexandreia	ESC	-46
1744	alexandreia	ESC	-45
1745	alexandreia	ESC	-44
1746	alexandreia	ESC	-43
1747	alexandreia	ESC	-42
1748	alexandreia	ESC	-41
1749	alexandreia	ESC	-40
1750	alexandreia	ESC	-39
1751	alexandreia	ESC	-38
1752	alexandreia	ESC	-37
1753	alexandreia	ESC	-36
1754	alexandreia	ESC	-35
1755	alexandreia	ESC	-34
1756	alexandreia	ESC	-33
1757	alexandreia	ESC	-32
1758	alexandreia	ESC	-31
1759	alexandreia	ESC	-30
1760	alexandreia	ESC	-29
1761	alexandreia	ESC	-28
1762	alexandreia	ESC	-27
1763	alexandreia	ESC	-26
1764	alexandreia	ESC	-25
1765	alexandreia	ESC	-24
1766	alexandreia	ESC	-23
1767	alexandreia	ESC	-22
1768	alexandreia	ESC	-21
1769	alexandreia	ESC	-20
1770	alexandreia	ESC	-19
1771	alexandreia	ESC	-18
1772	alexandreia	ESC	-17
1773	alexandreia	ESC	-16
1774	alexandreia	ESC	-15
1775	alexandreia	ESC	-14
1776	alexandreia	ESC	-13
1777	alexandreia	ESC	-12
1778	alexandreia	ESC	-11
1779	alexandreia	ESC	-10
1780	alexandreia	ESC	-9
1781	alexandreia	ESC	-8
1782	alexandreia	ESC	-7
1783	alexandreia	ESC	-6
1784	alexandreia	ESC	-5
1785	alexandreia	ESC	-4
1786	alexandreia	ESC	-3
1787	alexandreia	ESC	-2
1788	alexandreia	ESC	-1
1789	alexandreia	ESC	0
1790	alexandreia	ESC	1
1791	alexandreia	ESC	2
1792	alexandreia	ESC	3
1793	alexandreia	ESC	4
1794	alexandreia	ESC	5
1795	alexandreia	ESC	6
1796	alexandreia	ESC	7
1797	alexandreia	ESC	8
1798	alexandreia	ESC	9
1799	alexandreia	ESC	10
1800	alexandreia	ESC	11
1801	alexandreia	ESC	12
1802	alexandreia	ESC	13
1803	alexandreia	ESC	14
1804	alexandreia	ESC	15
1805	alexandreia	ESC	16
1806	alexandreia	ESC	17
1807	alexandreia	ESC	18
1808	alexandreia	ESC	19
1809	alexandreia	ESC	20
1810	alexandreia	ESC	21
1811	alexandreia	ESC	22
1812	alexandreia	ESC	23
1813	alexandreia	ESC	24
1814	alexandreia	ESC	25
1815	alexandreia	ESC	26
1816	alexandreia	ESC	27
1817	alexandreia	ESC	28
1818	alexandreia	ESC	29
1819	alexandreia	ESC	30
1820	alexandreia	ESC	31
1821	alexandreia	ESC	32
1822	alexandreia	ESC	33
1823	alexandreia	ESC	34
1824	alexandreia	ESC	35
1825	alexandreia	ESC	36
1826	alexandreia	ESC	37
1827	alexandreia	ESC	38
1828	alexandreia	ESC	39
1829	alexandreia	ESC	40
1830	alexandreia	ESC	41
1831	alexandreia	ESC	42
1832	alexandreia	ESC	43
1833	alexandreia	ESC	44
1834	alexandreia	ESC	45
1835	alexandreia	ESC	46
1836	alexandreia	ESC	47
1837	alexandreia	ESC	48
1838	alexandreia	ESC	49
1839	alexandreia	ESC	50
1840	alexandreia	ESC	51
1841	alexandreia	ESC	52
1842	alexandreia	ESC	53
1843	alexandreia	ESC	54
1844	alexandreia	ESC	55
1845	alexandreia	ESC	56
1846	alexandreia	ESC	57
1847	alexandreia	ESC	58
1848	alexandreia	ESC	59
1849	alexandreia	ESC	60
1850	alexandreia	ESC	61
1851	alexandreia	ESC	62
1852	alexandreia	ESC	63
1853	alexandreia	ESC	64
1854	alexandreia	ESC	65
1855	alexandreia	ESC	66
1856	alexandreia	ESC	67
1857	alexandreia	ESC	68
1858	alexandreia	ESC	69
1859	alexandreia	ESC	70
1860	alexandreia	ESC	71
1861	alexandreia	ESC	72
1862	alexandreia	ESC	73
1863	alexandreia	ESC	74
1864	alexandreia	ESC	75
1865	alexandreia	ESD	1
1866	alexandreia	ESD	2
1867	alexandreia	ESD	3
1868	alexandreia	ESD	4
1869	alexandreia	ESD	5
1870	alexandreia	ESD	6
1871	alexandreia	ESD	7
1872	alexandreia	ESD	8
1873	alexandreia	ESD	9
1874	alexandreia	ESD	10
1875	alexandreia	ESD	11
1876	alexandreia	ESD	12
1877	alexandreia	ESD	13
1878	alexandreia	ESD	14
1879	alexandreia	ESD	15
1880	alexandreia	ESD	16
1881	alexandreia	ESD	17
1882	alexandreia	ESD	18
1883	alexandreia	ESD	19
1884	alexandreia	ESD	20
1885	alexandreia	ESD	21
1886	alexandreia	ESD	22
1887	alexandreia	ESD	23
1888	alexandreia	ESD	24
1889	alexandreia	ESD	25
1890	alexandreia	ESD	26
1891	alexandreia	ESD	27
1892	alexandreia	ESD	28
1893	alexandreia	ESD	29
1894	alexandreia	ESD	30
1895	alexandreia	ESD	31
1896	alexandreia	ESD	32
1897	alexandreia	ESD	33
1898	alexandreia	ESD	34
1899	alexandreia	ESD	35
1900	alexandreia	ESD	36
1901	alexandreia	ESD	37
1902	alexandreia	ESD	38
1903	alexandreia	ESD	39
1904	alexandreia	ESD	40
1905	alexandreia	ESD	41
1906	alexandreia	ESD	42
1907	alexandreia	ESD	43
1908	alexandreia	ESD	44
1909	alexandreia	ESD	45
1910	alexandreia	ESD	46
1911	alexandreia	ESD	47
1912	alexandreia	ESD	48
1913	alexandreia	ESD	49
1914	alexandreia	ESD	50
1915	alexandreia	ESD	51
1916	alexandreia	ESD	52
1917	alexandreia	ESD	53
1918	alexandreia	ESD	54
1919	alexandreia	ESD	55
1920	alexandreia	ESD	56
1921	alexandreia	ESD	57
1922	alexandreia	ESD	58
1923	alexandreia	ESD	59
1924	alexandreia	ESD	60
1925	alexandreia	ESD	61
1926	alexandreia	ESD	62
1927	alexandreia	ESD	63
1928	alexandreia	ESD	64
1929	alexandreia	ESD	65
1930	alexandreia	ESD	66
1931	alexandreia	ESD	67
1932	alexandreia	ESD	68
1933	alexandreia	ESD	69
1934	alexandreia	ESD	70
1935	alexandreia	ESD	71
1936	alexandreia	ESD	72
1937	alexandreia	ESD	73
1938	alexandreia	ESD	74
1939	alexandreia	ESD	75
1940	alexandreia	ESD	76
1941	alexandreia	ESD	77
1942	alexandreia	ESD	78
1943	alexandreia	ESD	79
1944	alexandreia	ESD	80
1945	alexandreia	ESD	81
1946	alexandreia	ESD	82
1947	alexandreia	ESD	83
1948	alexandreia	ESD	84
1949	alexandreia	ESD	85
1950	alexandreia	ESD	86
1951	alexandreia	ESD	87
1952	alexandreia	ESD	88
1953	alexandreia	ESD	89
1954	alexandreia	ESD	90
1955	alexandreia	ESD	91
1956	alexandreia	ESD	92
1957	alexandreia	ESD	93
1958	alexandreia	ESD	94
1959	alexandreia	ESD	95
1960	alexandreia	ESD	96
1961	alexandreia	ESD	97
1962	alexandreia	ESD	98
1963	alexandreia	ESD	99
1964	alexandreia	ESD	100
1965	alexandreia	ESD	101
1966	alexandreia	ESD	102
1967	alexandreia	ESD	103
1968	alexandreia	ESD	104
1969	alexandreia	ESD	105
1970	alexandreia	ESD	106
1971	alexandreia	ESD	107
1972	alexandreia	ESD	108
1973	alexandreia	ESD	109
1974	alexandreia	ESD	110
1975	alexandreia	ESD	111
1976	alexandreia	ESD	112
1977	alexandreia	ESD	113
1978	alexandreia	ESD	114
1979	alexandreia	ESD	115
1980	alexandreia	ESD	116
1981	alexandreia	ESD	117
1982	alexandreia	ESD	118
1983	alexandreia	ESD	119
1984	alexandreia	ESD	120
1985	alexandreia	ESD	121
1986	alexandreia	ESD	122
1987	alexandreia	ESD	123
1988	alexandreia	ESD	124
1989	alexandreia	ESD	125
1990	alexandreia	ESD	126
1991	alexandreia	ESD	127
1992	alexandreia	ESD	128
1993	alexandreia	ESD	129
1994	alexandreia	ESD	130
1995	alexandreia	ESD	131
1996	alexandreia	ESD	132
1997	alexandreia	ESD	133
1998	alexandreia	ESD	134
[truncated: 58,432 more rows]
