# Supplementary material for: Tableware trade in the Roman East: Exploring cultural and economic transmission with agent-based modelling and approximate Bayesian computation
Source: PLoS One. 2020 Nov 25;15(11):e0240414. doi: 10.1371/journal.pone.0240414 (PMC7688115; doi:10.1371/journal.pone.0240414)
Supplement: S1 File — The full project, with the data, the code of all components used to run the simulation and analyses is registered: https://osf.io/s5mdw/. (GZ) [file pone.0240414.s003.gz › s5mdw-full/realdata/ICRATES_locations-simulations_lat-long.csv]

Location_ascii	Latitude	Longitude
aazaz	36.519218	37.004606
abdera	40.93950935	24.9795992
agioi-pandes	38.661422	21.67986
aigeira	38.1297925	22.377887
ain_dara	36.460278	36.854664
aizanoi	39.20053293	29.61349475
aleppo	36.199335	37.156825
alexandreia	31.19824567	29.90791467
amathous	34.712264	33.13708095
amorion	39.024854	31.29860167
amphipolis	40.8219755	23.847005
amygdalea	40.220413	21.886487
anemorion	36.02408933	32.804404
antikythera_shipwreck	35.8648	23.30814
antiocheia_ad_orontem	36.20138	36.161749
antiocheia_ad_pisidiam	38.305175	31.1894355
apamea	35.49124165	36.40156593
apollo_smintheion	39.53318855	26.11627025
argos	37.631561	22.719464
arsameia_am_nymphaios	37.9424276	38.64160817
asagi-dikenli
asea_valley	37.404133	22.261978
ashkelon	31.6659785	34.545947
assos	39.491111	26.3383585
athens	37.97652567	23.72551566
athis_(neocaesareia _qasrin_dibsi-faraj)	35.976326	38.198554
ayios_philon	35.626206	34.369934
azotos_(ashdod)	31.7608365	34.65407
bab	36.368936	37.507515
berbati	37.71301389	22.86526111
berenice	32.1139055	20.0699815
berenike	23.9103	35.4737
berytus	33.8985935	35.511241
butrint	39.74585047	20.02166127
byblos	34.1192635	35.646289
caesarea_maritima	32.5004665	34.897258
corinth	37.89895338	22.90254594
cyrene	32.82034855	21.85655469
damaskos	33.51147765	36.30701007
danakaya	37.134719	36.149024
delos	37.400439	25.267471
delphi	38.482289	22.501169
didyma	37.384829	27.256115
diokaesareia	36.58134567	33.922253
doliche	37.153671	37.359985
dor	32.6167855	34.922192
dura_europos	34.7491245	40.7285885
eisodei_tis_theotokou_kai_ayios_petros_(26)	37.33619	22.630161
el_aareime	36.312852	36.987604
emporio	38.196671	26.020246
ephesos	37.94218342	27.34551256
ephesos	37.94218342	27.34551256
ephesos	37.94218342	27.34551256
ephesos	37.94218342	27.34551256
ephesos	37.94218342	27.34551256
ephesos	37.94218342	27.34551256
epiphaneia	35.1485665	36.752969
eretria	38.39742467	23.79223733
gadara	32.655922	35.6781455
gerasa	32.2788645	35.891768
gindaros	36.384102	36.702106
glyfada	37.866334	23.7548945
gortyn	35.06272017	24.94694372
halikarnassos	37.0382205	27.423765
hammath_tiberias	32.760506	35.547652
haouar_enn_nahr
hippos-sussita	32.7786705	35.6597945
iasos	37.278837	27.585075
ilion	39.9558005	26.2518225
isthmia	37.91440313	22.995259
jalame	32.508377	35.313043
jebel_khalid	36.662984	38.009088
jericho	31.8700465	35.443876
jerusalem	31.7774646	35.23474835
kabirion	38.321966	23.2587315
kallion	38.5489459	22.1673488
kallirhoe	31.595743	35.558739
kallydon	38.372926	21.5331825
kanatha	32.754205	36.6183555
karamildan	39.012841	38.537432
karanog	32.090922	22.720104
kastro_tigani	37.768471	26.749494
kenchreai	37.88329467	22.98969233
khirbet_ez_souaine
kition	34.924904	33.631108
knossos	35.298097	25.161567
kommos	35.017004	24.765797
kopetra	34.748793	33.312153
kourion	34.6662275	32.883723
kourion	34.6662275	32.883723
kozluca	37.520416	30.138833
kucuk_burnaz	36.15441467	36.96189233
kululu	38.974165	36.13967
kydonia	35.515775	24.01869
kythera	36.262287	22.978222
labraunda	37.4170436	27.8199525
leukos_limen	35.610222	35.780703
lidar_hoyuk	38.600333	37.562283
limassol	34.67624	33.039628
mampsis	31.0301455	35.0605755
marina_el-alamein	30.823446	29.012034
maroni_petrera
maroni_petrera
maroni_petrera	34.747153	33.362253
methana_peninsula_survey	37.5839485	23.3696045
methana_peninsula_survey	37.5839485	23.3696045
methymna	39.369167	26.176891
mutatio_heldua	33.807178	35.491876
myos_hormos	26.156611	34.24401
nemea_valley
nessana	30.87626	34.427774
nikopolis	39.01310635	20.73218147
northern_keos_survey
oboda	30.794321	34.774147
olympia	37.6381535	21.629337
oumm_el-amed	33.135819	35.172431
palaipaphos	34.7053255	32.579086
palaipaphos	34.7053255	32.579086
palaipaphos	34.7053255	32.579086
palaipaphos	34.7053255	32.579086
palaipaphos	34.7053255	32.579086
palaipaphos	34.7053255	32.579086
palaipaphos	34.7053255	32.579086
palaipaphos	34.7053255	32.579086
palaipaphos	34.7053255	32.579086
palaipaphos	34.7053255	32.579086
palaipaphos	34.7053255	32.579086
palaipaphos	34.7053255	32.579086
palaipaphos	34.7053255	32.579086
palaipaphos	34.7053255	32.579086
palaipaphos	34.7053255	32.579086
palaipaphos	34.7053255	32.579086
palaipaphos	34.7053255	32.579086
palaipaphos	34.7053255	32.579086
palaipaphos	34.7053255	32.579086
palaipaphos	34.7053255	32.579086
palaipaphos	34.7053255	32.579086
palaipaphos	34.7053255	32.579086
palaipaphos	34.7053255	32.579086
palaipaphos	34.7053255	32.579086
palaipaphos	34.7053255	32.579086
palaipaphos	34.7053255	32.579086
palaipaphos	34.7053255	32.579086
palaipaphos	34.7053255	32.579086
palaipaphos	34.7053255	32.579086
palaipaphos	34.7053255	32.579086
palaipaphos	34.7053255	32.579086
palaipaphos	34.7053255	32.579086
palaipaphos	34.7053255	32.579086
palaipaphos	34.7053255	32.579086
palaipaphos	34.7053255	32.579086
palaipaphos	34.7053255	32.579086
palaipaphos	34.7053255	32.579086
palaipaphos	34.7053255	32.579086
palaipaphos	34.7053255	32.579086
palaityr/tell_arqa	34.533092	36.0428025
panayia_ematousa	34.9597	33.559088
paphos	34.757212	32.406593
patras	38.247847	21.735631
pella	32.449667	35.614625
pelusium	31.049917	32.600128
pergamon	39.13153246	27.18422554
perge	36.96000873	30.8530306
petra	30.328611	35.441944
phalasarna	35.505997	23.5754855
phaselis_shipwreck	36.52280633	30.549049
philadelphia	31.94964296	35.9334454
phlius	37.86365278	22.60848889
porphyreon	33.663081	35.428727
porsuk	37.520926	34.564162
priene	37.65972465	27.29756608
pylos	36.9520305	21.659888
qara_keupru	36.634563	37.229828
qara_mazraa	36.617843	37.394093
qusair_as-Saila	35.76938056	38.77012778
resafa	35.62899573	38.75759249
salamis/constantia	35.1799505	33.9030525
samaria-sebaste	32.276529	35.190436
samos_(heraion)	37.67287833	26.88922333
sardis	38.488314	28.040286
scythopolis	32.501706	35.502531
siphnos	36.983333	24.666667
sparta	37.0804631	22.42837425
stobi	41.5523292686	21.9744009649
sultantepe	37.049977	38.906354
sykea	38.66372	22.204009
Tall _eh_hamad/magdala	35.656325	40.744296
tanagra	38.30019833	23.581173
tanagra	38.30019833	23.581173
tanagra	38.308025	23.58524444
tarsos	36.914956	34.898228
tel_anafa	33.174125	35.636429
tel_mevorakh	32.53325	34.92711
tell_aajar	36.479663	36.995161
tell_aar	36.617858	37.436624
tell_aarane	36.09184	37.273025
tell_akhtareine
tell_atrib	30.4707015	31.18425
tell_bahouerte	36.508491	37.332088
tell_banat	36.428108	38.295515
tell_bararhite	35.043661	38.059941
tell_berne_(west)	36.041613	36.916991
tell_botnan	36.383528	37.53822
tell_el_qoubli	36.135809	37.02526
tell_fafine	36.317116	37.247048
tell_hailane
tell_haourane	32.977443	35.96168
tell_ilbol
tell_kadrich
tell_kaffine	36.42709	36.993448
tell_kassiha	36.417626	37.165129
tell_khibi
tell_noubbol
tell_qaramel
tell_rahhal	36.310275	37.345687
tell_rifa'at	36.390167	37.05961
tell_sourane
tell_soussiane
tell_zaitane
tenos	37.607	25.114
thasos	40.779818	24.7106185
thespiae	38.295831	23.1528615
tourhleu
umm_el-tlel	35.18467222	38.85764167
veloukovo	38.53415833	22.17907222
yel_baba
zeugma	37.0530905	37.8733395
