# Supplementary material for: Tableware trade in the Roman East: Exploring cultural and economic transmission with agent-based modelling and approximate Bayesian computation
Source: PLoS One. 2020 Nov 25;15(11):e0240414. doi: 10.1371/journal.pone.0240414 (PMC7688115; doi:10.1371/journal.pone.0240414)
Supplement: S1 File — The full project, with the data, the code of all components used to run the simulation and analyses is registered: https://osf.io/s5mdw/. (GZ) [file pone.0240414.s003.gz › s5mdw-full/abc-pandora/2nord3.sh]

#!/bin/bash
##this work wit:  2nord3.sh taskfile time
#where taskfile contains all tasks to be run by greasy and time the expected time of each task
## warning that the number of task run by greasy depends only of the number of task in the task file AND the number of task by node is hardcoded in proto.job

taskfile=$1
time=$2
ntask=$3


taskdir=`dirname $taskfile`
taskid=`basename $taskfile`
taskid="${taskid%.*}"

sed  -e "s#TASKFILE#$taskfile#" -e "s#TASKDIR#$taskdir#" -e "s/JNAME/$taskid/" -e "s/-W TIME/-W $time/"  -e "s/-n NTASKS/-n $ntask/" proto.job-nord3 >  $taskdir/$taskid.job


bsub < $taskdir/$taskid.job
