# Supplementary material for: Tableware trade in the Roman East: Exploring cultural and economic transmission with agent-based modelling and approximate Bayesian computation
Source: PLoS One. 2020 Nov 25;15(11):e0240414. doi: 10.1371/journal.pone.0240414 (PMC7688115; doi:10.1371/journal.pone.0240414)
Supplement: S1 File — The full project, with the data, the code of all components used to run the simulation and analyses is registered: https://osf.io/s5mdw/. (GZ) [file pone.0240414.s003.gz › s5mdw-full/abc-pandora/main.job-nord3]

#!/bin/bash
#BSUB -J MOTHER
#BSUB -oo MOTHER_%J.log 
#BSUB -eo MOTHER_%J.err 
#BSUB -n  1
#BSUB -R"span[ptile=1]"
#BSUB -W 12:10

start=`date +%s` #record the time to log the total execution time

python manual_abc.py 500 256 16 15 720 backupFullCopyMax

end=`date +%s`

runtime=$((end-start))

echo "total time: $runtime"
