# Supplementary material for: Tableware trade in the Roman East: Exploring cultural and economic transmission with agent-based modelling and approximate Bayesian computation
Source: PLoS One. 2020 Nov 25;15(11):e0240414. doi: 10.1371/journal.pone.0240414 (PMC7688115; doi:10.1371/journal.pone.0240414)
Supplement: S1 File — The full project, with the data, the code of all components used to run the simulation and analyses is registered: https://osf.io/s5mdw/. (GZ) [file pone.0240414.s003.gz › s5mdw-full/abc-pandora/proto.job-mn4]

#!/bin/bash
#SBATCH --job-name=test
#SBATCH --output=TASKDIR/JNAME-%j.out
#SBATCH --error=TASKDIR/JNAME-%j.err
#SBATCH --ntasks=NTASKS
#SBATCH --time=TIME


FILE=TASKFILE

##################################################
# Here goes the path to the place where the logs #
# will be written.                               #
# By default, if not set, it will use:           #
# ./greasy.log                                   #
# or                                             #
# ./greasy-<jobid>.log if inside lsf job         #
##################################################

# export GREASY_LOGFILE=JNAME_greasy-%j.log

##################################################
# If running this script interactively, please   #
# set the desired number of workers. The number  #
# of workers should not be higher than the       #
# available cpus.                                #
# If remote spawning is available, set up the    #
# comma-separated hostlist as well.              #
##################################################

#export GREASY_NWORKERS=1


#export GREASY_TASKS_PER_NODE=4
# export GREASY_NODELIST=node1,node2,node3

##################################################
# Run greasy!                                    #
##################################################

/apps/GREASY/latest/INTEL/IMPI/bin/greasy $FILE
