# Supplementary material for: Tableware trade in the Roman East: Exploring cultural and economic transmission with agent-based modelling and approximate Bayesian computation
Source: PLoS One. 2020 Nov 25;15(11):e0240414. doi: 10.1371/journal.pone.0240414 (PMC7688115; doi:10.1371/journal.pone.0240414)
Supplement: S1 File — The full project, with the data, the code of all components used to run the simulation and analyses is registered: https://osf.io/s5mdw/. (GZ) [file pone.0240414.s003.gz › s5mdw-full/abc-pandora/RmpiInstall]

  R CMD INSTALL Rpackage/Rmpi_0.6-6.tar.gz --configure-args="  
   --with-Rmpi-include=/apps/INTEL/2017.4/impi/2017.3.196/include64/
   --with-Rmpi-libpath=/apps/INTEL/2017.4/impi/2017.3.196/lib64/
   --with-Rmpi-type=OPENMPI"


this website saved my life:
http://www.stats.uwo.ca/faculty/yu/Rmpi/
