# Supplementary material for: Tableware trade in the Roman East: Exploring cultural and economic transmission with agent-based modelling and approximate Bayesian computation
Source: PLoS One. 2020 Nov 25;15(11):e0240414. doi: 10.1371/journal.pone.0240414 (PMC7688115; doi:10.1371/journal.pone.0240414)
Supplement: S1 File — The full project, with the data, the code of all components used to run the simulation and analyses is registered: https://osf.io/s5mdw/. (GZ) [file pone.0240414.s003.gz › s5mdw-full/abc-pandora/main_abc.py]

#!/usr/bin/python3
#TODO : a Class Launcher and a Class Tasks (a class task being a set of experiments , a class launcher an abstract class implemented for each architecture (MN[3-4]/LAPTOP/HSELDON...)

import csv, math, sys, argparse, random,os,errno,re
import numpy as np
import logging
import time
import subprocess
import pickle
from scipy import stats
from abctools.sampler import TophatPrior
from abctools.sampler import weighted_cov
from modelwrapper.ceecexp import *
from modelwrapper.ceecexp import indices

#from mpi4py import MPI
#global mpi
#mpi = 0
#
#if (MPI.COMM_WORLD.size > 1):
mpi=0
#    global comm 
#    comm = MPI.COMM_WORLD #get the value of the mpi cluster
#
#
##split a dictionarry of experiment amoung all workers, an return a new dictionarry with the same experiment and the score updated
#def MPIrunAndUpdate(dict_exp):
#    dict_exp=comm.bcast(dict_exp,root=0) #the keys of  dictionary is send to all worker
#    tmp_keys=list(dict_exp.keys())
#    #logging.debug(str(len(tmp_keys))+"keys for worker "+str(comm.rank))
#    sub_tmp_keys=np.array_split(tmp_keys,comm.size)[comm.rank]
#    #logging.debug(str(len(sub_tmp_keys))+"sub keys for worker "+str(comm.rank))
#    dict_exp_score={}
#    for t in sub_tmp_keys:
#        tmp_exp=dict_exp[t]
#        tmp_exp.gatherScore()
#        dict_exp_score[t]=tmp_exp.score
#        #logging.debug("compute score for "+t+"="+str(tmp_exp.score))
#    dict_exp_score=comm.gather(dict_exp_score,root=0) #send all the local best eff to the root worker
#    if(comm.rank == 0):
#        dict_exp_score={k: v for d in dict_exp_score for k, v in d.iteritems()}
#        #logging.debug("dict_exp_score in worker0")
#        #logging.debug(dict_exp_score.values())
#        #logging.debug("lets re-unify with dict_exp")
#        for t in tmp_keys:
#            #logging.debug("before dict_exp="+str(dict_exp[t].score)+",dict_exp_score="+str(dict_exp_score[t]))
#            dict_exp[t].score=dict_exp_score[t] 
#            #logging.debug("after  dict_exp="+str(dict_exp[t].score)+",dict_exp_score="+str(dict_exp_score[t]))
#    #print("pdict after comp worker"+str(comm.rank))
#    dict_exp=comm.bcast(dict_exp,root=0) #the new dictionnary is send to all worker
#    #logging.debug("new dict_exp of size="+str(len(dict_exp)))
#    return(dict_exp)


def checkTime(start_time,ttime,limit):
    return(ttime - (time.time()-start_time) < limit) 


#generate a pool of a numer of `N` experiments that will be stored in the folder `pref`
def genTestPool(prior,N,pref):
    pool_exp={}
    for p in range(N):
        params=priors()
        one=Experiment(params,pref)
        while(not one.consistence):
            params=priors()
            one=Experiment(params,pref)
        pool_exp[one.getId()]=one
    return(pool_exp)

def rawMatricesFromPool(pool):
    rawmat={}
    rawmat["scores"]=[]
    rawmat["thetas"]=[]
    for exp in pool.values():
        rawmat["scores"].append(1.0/numParticule)
        rawmat["thetas"].append(np.array(exp.params))

    rawmat["scores"]=np.asarray(rawmat["scores"])
    rawmat["thetas"]=np.asarray(rawmat["thetas"])
    return(rawmat)

#recreate a subset of N experiments with paramters drawn from distribution of poldpool
#as genTestPool return a dictionnary id=>exp
def renewPool(N,pref,oldpool):
    pool_exp={}
    if(not mpi):
        #THIS CAN AND SHOULD BE PARALLELIZED
        for p in range(N):
            idx = np.random.choice(range(len(oldpool["ws"])), 1, p=oldpool["ws"]/np.sum(oldpool["ws"]))[0]
            theta = oldpool["thetas"][idx]
            sigma = oldpool["sigma"]
            params = np.random.multivariate_normal(theta, sigma)

            #while (params<0).any():
            #    params = np.random.multivariate_normal(theta, sigma)

            one=Experiment(params,pref)
            while(not one.consistence):
                idx = np.random.choice(range(len(oldpool["ws"])), 1, p=oldpool["ws"]/np.sum(oldpool["ws"]))[0]
                theta = oldpool["thetas"][idx]
                sigma = oldpool["sigma"]
                params = np.random.multivariate_normal(theta, sigma)
                #while (params<0).any():
                #    params = np.random.multivariate_normal(theta, sigma)
                one=Experiment(params,pref)
            pool_exp[one.getId()]=one
    #if(mpi):
    #    rng=np.array_split(range(N),comm.size)[comm.rank]
    #    listparam=list()
    #    for p in rng:
    #        idx = np.random.choice(range(len(oldpool["ws"])), 1, p=oldpool["ws"]/np.sum(oldpool["ws"]))[0]
    #        theta = oldpool["thetas"][idx]
    #        sigma = oldpool["sigma"]
    #        params = np.random.multivariate_normal(theta, sigma)
    #        one=Experiment(params,pref)
    #        while(not one.consistence):
    #            idx = np.random.choice(range(len(oldpool["ws"])), 1, p=oldpool["ws"]/np.sum(oldpool["ws"]))[0]
    #            theta = oldpool["thetas"][idx]
    #            sigma = oldpool["sigma"]
    #            params = np.random.multivariate_normal(theta, sigma)
    #            #while (params<0).any():
    #            #    params = np.random.multivariate_normal(theta, sigma)
    #            one=Experiment(params,pref)
    #        one.remove()
    #        listparam.append(params)
    #    allparams=comm.gather(listparam,root=0) #I am usign this list of list because I am not sure if it will work with dictionary
    #    #if(comm.rank == 0): 
    #    allparams=[p for sub in allparams for p in sub]
    #    for p in allparams:
    #        one=Experiment(p,pref)
    #        pool_exp[one.getId()]=one
    #    pool_exp=comm.bcast(pool_exp,root=0) #the new dictionnary is send to all worker
    #    #logging.warning("check expe")
    #    #for ex in pool_exp:
    #    #    logging.warning(pool_exp[ex].getId())
    #    #    logging.warning(pool_exp[ex].params)
    #    #logging.warning("end check")
    return(pool_exp)


###Write the task file and update the counter of the number of task per file
def writeNupdate(tmp_pdict):

    ###ALL that would  be  really  nicer if ABC was an object 
    ###and wrapper to
    global countExpKind
    global countFileKind
    global tasks
    global numproc_node #defined given MN configuration
    global jobid


    for pone in tmp_pdict.keys() :
        one=tmp_pdict[pone]
        kind=one.getKind()
        task=one.generateTask()

        if( not( kind in countExpKind.keys())): #check if this kind is already recorded
            countExpKind[kind]=1
            countFileKind[kind]=1
        else:
            countExpKind[kind]=countExpKind[kind]+1 #increase number of expe of this kind
            if(countExpKind[kind] > (numproc_node)): #if number of expe is too high, increase number of file 
                #TODO here should launch the file already full fullfillfillfull
                countFileKind[kind]=countFileKind[kind]+1
                countExpKind[kind]=1

        if (not os.path.isdir("taskfiles")):
            os.makedirs("taskfiles") #create folder for the taskfiles

        taskid=kind+"_"+str(countFileKind[kind])
        taskfilename=taskid+"-"+jobid+".task"
        taskfilename=os.path.join("taskfiles",taskfilename)

        while( os.path.isfile(taskfilename) and not(taskid in tasks.keys())):
            logging.debug(taskfilename+" already exist from previous task so we have to use another one")
            countFileKind[kind]=countFileKind[kind]+1
            countExpKind[kind]=1
            taskid=kind+"_"+str(countFileKind[kind])
            taskfilename=taskid+"-"+jobid+".task"
            taskfilename=os.path.join("taskfiles",taskfilename)
        with open(taskfilename,'a') as tskf:
            tskf.write(task)

    #TODO task should be handled as object
        if( not( taskid in tasks.keys())): #check if this kind is already recorded
            tasks[taskid]={}
            tasks[taskid]['filename']=taskfilename
            tasks[taskid]['status']='hold'
            tasks[taskid]['kind']=kind

    logging.debug(tasks)

###launch batch of experiments given the machine used
#TODO a real class "launcher" that can abstract that for the ABC
def launchExpe(taskfile,stime):
    t=stime #time in minutes (ie for 1h30: t=150)
    h=int(t/60)
    m=int(t-60*h)
    s=0
    subtime=""
    if(os.getenv('BSC_MACHINE') == 'mn4'):
        subtime=":".join([str(h).zfill(2),str(m).zfill(2),str(s).zfill(2)])
        command = "bash 2mn4.sh"
    elif(os.getenv('BSC_MACHINE') == 'nord3'):
        subtime=":".join([str(h).zfill(2),str(m).zfill(2)]) #nord3 there is no seconde
        command = "bash 2nord3.sh"
    else:
        command = "echo"

    command = " ".join([command,taskfile,subtime,str(numproc_node)])
    process = subprocess.Popen(command, stdout=subprocess.PIPE,shell=True)
    #time.sleep()
    return(process)


## Write  a dictionnary of particules `particules` for the epsilon `epsi` in the file `outfilename`
#TODO set a better handling of the header
def writeParticules(particules,epsi,outfilename):
    sep=","
    with open(outfilename, 'wb') as outpart:
        header=order+sep+"score"+sep+'epsilon'+"\n"
        outpart.write(header)
        for eid, score in particules.items():
            thetas=eid.replace("_",",")
            row=thetas+ sep+ str(score) + sep + str(epsi)+ "\n"
            outpart.write(row)

########################################
#MAIN PROGRAM
# use:
#python ./manual_abc.py numParticule numpart numproc_node epsilon
#where :
#* `numParticule`: total number of  particule (aka Thetas, aka set of parameter) that you to draw your distribution (the bigger, the better)
#* `numpart`: number of particules we will generate and check at the same 
#* `numproc_node`: number of parallele task we run in one marenostrum node  (should be < numpart as the idea is , from the numpart generated by the python script we split and  run them in separated nodes)
#* `epsilon`: the aximumm score we accept (o minimum) for the particule. _ie_ all particule should have a score < epsilon
#


if __name__ == '__main__' :
    pdict={}     #list of score for each exp
    newpool={}     #list of score for each exp
    countExpKind={} #number of experiment for each different "kind" 
    countFileKind={} #number of tasksfile for each different "kind" 
    tasks={} #list of taskfiles that have to be send to mn, it allows to separate the experiments in different sbatch given some conditions
    tmp_pdict={} #temporary pool of particules
    numParticule=int(sys.argv[1]) #This is the total number of  particule (aka Thetas, aka set of parameter) that we want
    numproc=int(sys.argv[2]) #this is the number of parallele task we will try
    numproc_node=int(sys.argv[3]) #this is the number of parallele task we will try
    #epsilon=float(sys.argv[4])  #the maximum score we accept (o minimum)#changing the last argument for the time asked for subjobs (temporary, should be computed given cstep and nstep)
    stime=float(sys.argv[4])  #changing the last argument for the time asked for subjobs (temporary, should be computed given cstep and nstep)
    ttime=float(sys.argv[5])  # total time requested 

    start_time=time.time()

    backup=False
    backup_fold=""

    #if(comm.rank==0):
    if (not os.path.isdir("backup")): os.mkdir("backup")
    backup_fold=os.path.join("backup",str(sys.argv[6]))  #folder for backup
    backup=True
    if (not os.path.isdir(backup_fold)): 
        os.mkdir(backup_fold)
        backup=False
    #backup=comm.bcast(backup,root=0) #the new dictionnary is send to all worker
    #backup_fold=comm.bcast(backup_fold,root=0) #the new dictionnary is send to all worker

    orign=os.getcwd() #original working directory
    jobid="mother_" #the id of the main job (the one that will launch the job that will launch the job) is : mother_pid_sid where pid is the id of the main process (ie gien by the os running the main process) and sid is the id of task as given by the launcher (slurm or whatever)
    jobid+=str(os.getpid())
    try:
        jobid+="_"+os.getenv("SLURM_JOBID")
    except:
        print('not a slurm job')

    numeps=40
    maxeps=3
    mineps=.1
    epsilons=np.logspace(np.log10(maxeps),np.log10(mineps),numeps)

    epsilons=np.append(1000,epsilons) #first round = prior check
    pref="eps_"+str(np.round(epsilons[0])) #this prefix is mainly use to store the data

    #open a general log file
    if(not mpi):
        logging.basicConfig(format="%(asctime)s;%(levelname)s;%(message)s",filename=str(jobid)+".log",level=logging.DEBUG)
    #else:
    #    if(comm.rank==0):
    #        logging.basicConfig(format="%(asctime)s;%(levelname)s;%(message)s",filename=str(jobid)+"_worker"+str(comm.rank)+".log",level=logging.DEBUG)
    #    else:
    #        logging.basicConfig(format="%(asctime)s;%(levelname)s;%(message)s",filename=str(jobid)+"_worker"+str(comm.rank)+".log",level=logging.WARNING)


    priors = TophatPrior([1,0,0,-1,0,0,0,0],[10000,1,1,1,.1,.1,.1,.1])
    if(not backup):
        tmp_pdict=genTestPool(priors,numParticule,pref) #tmp_pdict is a dictionnary with the id of an exeriment and the full Experiment obpect 
        firstWeight = np.ones(numParticule) / numParticule
        oldpool=rawMatricesFromPool(tmp_pdict) #oldpool will store only np.array equivalent to the raw data in genTestPool
        oldpool["ws"]=firstWeight
        oldpool["sigma"]=2 * weighted_cov(oldpool["thetas"],oldpool["ws"])

    print("all init done")


    isNeedLauncher=False
    
    if(backup):
        logging.debug("backup old analysis ")
        tmp_pdict=pickle.load(open(os.path.join(backup_fold,"tmp_pdict"),"r"))
        pdict=pickle.load(open(os.path.join(backup_fold,"pdict"),"r"))
        oldpool=pickle.load(open(os.path.join(backup_fold,"oldpool"),"r"))
        epsilon=pickle.load(open(os.path.join(backup_fold,"epsilon"),"r"))
        newpool=pickle.load(open(os.path.join(backup_fold,"newpool"),"r"))
        pref=pickle.load(open(os.path.join(backup_fold,"pref"),"r"))
        tasks=pickle.load(open(os.path.join(backup_fold,"tasks"),"r"))
        logging.debug("backuped sizes: \n tmp_pdict:%d, pdict:%d, oldpool:%d, newpool:%d,tasks:%d" % (len(tmp_pdict),len(pdict),len(oldpool),len(newpool),len(tasks))  )
        logging.debug("epsilon: %d " % epsilon)

        try:
            epsilons=epsilons[epsilons.tolist().index(epsilon):] #get the index of the recovered epsilon and do only the remainingon
        except:
            print("problem while restarting your analysis: epsilon is not in our list of epsilons")
            exit(-1)
        

    for epsilon in epsilons:
        if(epsilon>1):
            round_epsilon=np.round(epsilon)
        else:
            round_epsilon=np.round(epsilon,decimals=4)

        pref="eps_"+str(round_epsilon) #this prefix is mainly use to store the data
        logging.debug("restarting with eps: %f " % epsilon)
        logging.debug("restarting with pref: %s " % pref)

        tmpres="tmp_res"+str(round_epsilon)+".csv"
        if(not (os.path.isfile(tmpres))):
            with open(tmpres,'w') as tmp_out:
                tmp_out.write("id,score\n")
                tmp_out.close()

        ###initialize pool
        if( isNeedLauncher and not backup):
            writeNupdate(tmp_pdict)

        ##findFileneNameAndUpdateCounter
        #Launch remaining tasks

        oldlen=0
        while(len(pdict) < numParticule):

            if(len(pdict)>oldlen): ##logging only if new particules found
                oldlen=len(pdict)
                logging.info(str(len(pdict))+ "/"+str(numParticule)+ " tot")

            dead=0

            if(isNeedLauncher):
            ##################################################:LAUNCHING (slurm or bsub given the machin)
                for tid,tproc in tasks.items():
                    ##check status of the task
                    #if on hold it means it has been created during previous loop and has to be launched
                    if(tasks[tid]['status'] == 'hold'):
                        launcher=launchExpe(tasks[tid]['filename'],stime)
                        out, err = launcher.communicate()
                        logging.info(out)
                        try:
                            remote_id=""
                            if(os.getenv('BSC_MACHINE') == 'mn4'):
                                remote_id=re.search('Submitted batch job ([0-9]+)\n',out).group(1)
                            if(os.getenv('BSC_MACHINE') == 'nord3'):
                                remote_id=re.search('Job <([0-9]+)> is submitted',out).group(1)
                            tasks[tid]['status'] = 'running'
                            tasks[tid]['remote_id'] = remote_id
                            logging.debug("lauching"+str(tid)+" on "+remote_id)
                        except:
                            logging.warning("Task ID not found")
                            tasks[tid]['status'] = ''
                            logging.warning('problem while launching the job')
                        #if the task is running (meaning a greasy job has been launched) we check if the job is still running
                        # by looking at its status in the queue
                    if(tasks[tid]['status'] == 'running'):
                        command=""
                        if(os.getenv('BSC_MACHINE') == 'mn4'):
                            command += "squeue -h -j"
                        if(os.getenv('BSC_MACHINE') == 'nord3'):
                            command += 'bjobs -noheader '
                        if(os.getenv('BSC_MACHINE') == None):
                            command += "error"
                        command+=tasks[tid]['remote_id']
                        process = subprocess.Popen(command, stdout=subprocess.PIPE,shell=True)
                        out, err = process.communicate()
                        if(out == ''):
                            ##In nord3 there is some lag before that the job appears after bjobs command so we setup a timer
                            timer=50 
                            if(os.getenv('BSC_MACHINE') == 'nord3'):
                                if('timer' in tasks[tid]):
                                    if(tasks[tid]['timer']> timer):
                                        tasks[tid]['status']="dead"
                                        dead+=1
                                        logging.warning("task "+tasks[tid]['remote_id']+" not running")
                                    else:
                                        tasks[tid]['timer']=tasks[tid]['timer']+1
                                        logging.warning("increasing "+tasks[tid]['remote_id']+" timer:"+str(tasks[tid]['timer'])+"/"+str(timer))
                                else:
                                    logging.warning("setup timer for job "+tasks[tid]['remote_id'])
                                    tasks[tid]['timer']=1
                            else:
                                tasks[tid]['status']="dead"
                                dead+=1
                                logging.warning("task "+tasks[tid]['remote_id']+" not running")
                        else: #job has been found running on the remote machine so next time if it's not found anymore it means it'sdead:
                            if(os.getenv('BSC_MACHINE') == 'nord3'): ##not so easy as the jobs reamins in memory 
                                try:
                                    stat=re.search(str(tasks[tid]['remote_id'])+'\s\w+\s([A-Z]+)\s.*',out).group(1)
                                    if(stat=="DONE" or stat=="EXIT"):
                                        tasks[tid]['status']="dead"
                                        dead+=1 #this is not consistent with following if
                                except:
                                    logging.warning("Uknown message"+out+"returned by bjobs")
                            else: #we are on mn4, the jobs is done and not tracket by bjobs anymore, the jobs has been sent but is not tracked yet by bjobs.
                                tasks[tid]['timer']=timer - 1


                    ##in every other case it means that the task ended so we should move on and start a new one
                    if(tasks[tid]['status'] != 'running' and tasks[tid]['status'] != 'hold'):
                            dead+=1

            ##update the pool of particule given their score if the experiment has finished
            #if(mpi):
            #    tmp_pdict=MPIrunAndUpdate(tmp_pdict)

            tmp_keys=list(tmp_pdict.keys())

            for t in tmp_keys:
                tmp_exp=tmp_pdict[t]
                #tmp_exp.gatherScore()
                if(tmp_exp.score>0):
                    if(tmp_exp.score >= epsilon):
                        tmp_exp.remove()
                        tmp_pdict.pop(t,None)
                    else:
                        if(len(pdict)<numParticule):
                            #if(comm.rank==0):
                            with open(tmpres,'a') as tmp_out:
                                tmp_out.write(tmp_exp.getId()+","+str(tmp_exp.score)+"\n")
                                tmp_out.close()
                            pdict[tmp_exp.getId()]=tmp_exp.score
                            newpool[tmp_exp.getId()]=tmp_exp
                        tmp_pdict.pop(t,None)
                if(not tmp_exp.consistence):
                        tmp_pdict.pop(t,None)

            #(the pool is empty ) all simulation finished and we have not yet enough particle
            #we regenerate a `numproc` number of experiments with paramter drawn from the original pool
            #this may be source of pb to check
            #if(len(pdict) < numParticule and dead == len(tasks)): 
            logging.debug("lenpdict:"+str(len(pdict))+" len tmp_pdict:"+str(len(tmp_pdict))+" len tasks:"+ str(len(tasks))+" dead:"+str(dead))
            if((len(pdict) < numParticule and len(tmp_pdict) <= 0) or (len(pdict) < numParticule and len(tasks) == dead)): 
                if(len(tmp_pdict)>0):
                    for i in tmp_pdict:
                        fanfarolleo=0
                        #logging.warning("those experiments should be destroyd")
                logging.info("regenerate new taskfiles")
                ###re-initialize pool
                tmp_pdict=renewPool(numproc,pref,oldpool)
                print("len new expe:"+str(len(tmp_pdict)))
                if(isNeedLauncher):
                    writeNupdate(tmp_pdict)
                ##findFileneNameAndUpdateCounter
                #Launch remaining tasks
            if((checkTime(start_time,ttime*60,30) or (len(pdict) == numParticule) and comm.rank == 0)):
                    logging.info("log backup")
                    pickle.dump(tmp_pdict,open(os.path.join(backup_fold,"tmp_pdict"),"w"))
                    pickle.dump(pdict,open(os.path.join(backup_fold,"pdict"),"w"))
                    pickle.dump(oldpool,open(os.path.join(backup_fold,"oldpool"),"w"))
                    pickle.dump(epsilon,open(os.path.join(backup_fold,"epsilon"),"w"))
                    pickle.dump(newpool,open(os.path.join(backup_fold,"newpool"),"w"))
                    pickle.dump(pref,open(os.path.join(backup_fold,"pref"),"w"))
                    pickle.dump(tasks,open(os.path.join(backup_fold,"tasks"),"w"))
                    if(checkTime(start_time,ttime*60,30)):
                        logging.info("safe shutdown")
                        print("shutdown hasta luego")
                        exit(0)

        #print(tmp_pdict)

        #if(comm.rank==0):
        writeParticules(pdict,epsilon,"result_"+str(epsilon)+".csv")
        logging.info('send cancel signal to remaining tasks')
        if(isNeedLauncher):
            for tid,tproc in tasks.items():
                if(tasks[tid]['status'] == 'running'):
                    command=""
                    if(os.getenv('BSC_MACHINE') == 'mn4'):
                        command="scancel "+tasks[tid]['remote_id']
                    if(os.getenv('BSC_MACHINE') == 'nord3'):
                        command="bkill "+tasks[tid]['remote_id']
                    process = subprocess.Popen(command, stdout=subprocess.PIPE,shell=True)
                    out, err = process.communicate()
                    logging.info('force: '+tasks[tid]['remote_id']+" to stop. ")
        logging.info('ABC done for epsilon='+str(epsilon))


        logging.info('compute new priors')
        new_raw=rawMatricesFromPool(newpool)


        logging.info('apply twice cov')

        a=0
        sigma=2 * weighted_cov(oldpool["thetas"],oldpool["ws"])
        new_raw["sigma"]=sigma
        new_raw["ws"]=[]
        for exp in newpool.values():
            theta=exp.params
            kernel = stats.multivariate_normal(theta, sigma, allow_singular=True).pdf
            new_raw["ws"].append(priors(theta) / np.sum(oldpool["ws"] * kernel(oldpool["thetas"])) )
        new_raw["ws"]=np.asarray(new_raw["ws"]/np.sum(new_raw["ws"]))
        #new_raw["ws"]=np.ones(len(oldpool["thetas"])) / len(oldpool["thetas"])
        
        oldpool=new_raw

        logging.info('renew expe pool')
        tmp_pdict=renewPool(numproc,pref,oldpool)
        logging.info('new priors ok')
        #print(tmp_pdict)

        pdict={}     #list of score for each exp
        newpool={}     #list of score for each exp
        tasks={} #list of taskfiles that have to be send to mn, it allows to separate the experiments in different sbatch given some conditions
