# Supplementary material for: Tableware trade in the Roman East: Exploring cultural and economic transmission with agent-based modelling and approximate Bayesian computation
Source: PLoS One. 2020 Nov 25;15(11):e0240414. doi: 10.1371/journal.pone.0240414 (PMC7688115; doi:10.1371/journal.pone.0240414)
Supplement: S1 File — The full project, with the data, the code of all components used to run the simulation and analyses is registered: https://osf.io/s5mdw/. (GZ) [file pone.0240414.s003.gz › s5mdw-full/abc-pandora/function.R]

simpsonDiv <- function(x)sum((x/sum(x))^2) #Compute the simpson diversity index as 

##return proportions 
getprop  <- function(x,total=NULL)if(is.null(total)) x/apply(x,1,sum) else x/total

simpscore <- function(sim,dat) mean(abs(apply(sim,1,simpsonDiv)-apply(dat,1,simpsonDiv)))

zscore <- function(sim,dat){abs(mean(apply((abs(sim-dat)-apply(abs(sim-dat),2,mean))/apply(abs(sim-dat),2,sd),2,mean)))}

difzs <- function(sim,dat){return(realzscore(sim)-realzscore(dat))}


realzscore <- function(dat){
	mu=apply(dat,2,mean)
	si=apply(dat,2,sd)
	(dat-mu)/si
	abs(t(apply(dat,1,function(x)(x-mu)/si)))
}

absdiff <- function(sim,dat){mean(apply(abs(sim-dat),2,mean))}

enriscore <- function(sim,dat){sqrt(sum((sim-dat)^2))/length(sim)}

czf <- function(sim,dat){
	absdif=abs(sim - dat)
	corrected_mean=apply(absdif,2,function(c)mean(c[c>0]))
	corrected_sd=apply(absdif,2,function(c)sd(c[c>0]))
	colzscore=sapply(colnames(absdif),function(col){absdif[absdif[,col]>0,col]=(absdif[absdif[,col]>0,col] - corrected_mean[col])/corrected_sd[col];return(absdif[,col])})
	return(mean(apply(abs(colzscore),1,mean)))
}
simplediff <- function(sim,dat){mean(abs(sim - dat))}


computeSimpsonForOneExpe  <-  function(expe,jf=sum,breaks,min)apply(agentWith(expe,numperiods=breaks,joinfunction=jf,min=min),1,simpsonDiv) #this compute  the  simson index of the number of settlement with differents good for one experiments


#from a given ector of name of size N, return a vector of size N2 size(N2)<size(N)
getSample  <- function(origin,ranks,bias,subsize){
	origin=as.character(origin)
	subsample=c()

	nfixedsites=round((bias*min(subsize,length(origin)))) #number of site selected for their size
	nrandomsites=round(min(subsize,length(origin))-nfixedsites)  #number of site randomly selected

	fixed=as.character(ranks$agent[order(ranks$size,decreasing = T)][1:nfixedsites] )#when biased toward the big cities we sample the cite but by take at least the 10% of the biggest cities
	if(nrandomsites == 0){
		subsample=fixed
	}
	else {
		rest=origin[!(origin %in% fixed )] #the agents from which we will randomly select
		random=rest[sample.int(length(rest),nrandomsites)] 
		if (nfixedsites == 0)
			subsample=random
		else
			subsample=unlist(list(fixed,random))
	}
	if(length(subsample)==0)stop("probleme while sampling")
	if(length(subsample)<subsize)warnings("impossible to reach asked samplesize")
	return(subsample)
}


##this function return the number of agent with at least on goods of the goods in the list "goods" and for the timestep in "timestep"
#joinfucntion is the function used to group years put together, it also allow to takes only a subsample of the agents
#goods = the goods that will be counted
#timestep = the timestep used ie the interval between wich the sum (or ainy other `joinfunction`) will be counted 
#numperiods = the number of periods used 
#numsite = if we are NOT using all the sites, one can: determine a number of site or give vector of number of site that will be used for each timestep
#bias, if using a number of site < of the total number of agents then this allow to fix a percentage of the bigger sites that will be allways used
agentWith <- function(expe,goods=NULL,timestep=NULL,numperiods=NULL,joinfunction=sum,min=1,numsite=NULL,bias=1,pattern="div",proportion=T){
	if(is.null(goods))
		goods=levels(expe$p_good)[which(levels(expe$p_good) != "coins")]
	if(!is.null(numperiods))
		if( numperiods > length(unique(expe$timeStep)))
			stop(sprintf("length of the simulation doesn't allow to cut in %d periods",numperiods))
		else
			expe$timeStep=cut(expe$timeStep,breaks=numperiods,label=F)
	if(is.null(timestep))
		timestep=unique(expe$timeStep)
	if(is.null(numsite))
		numsite=length(levels(expe$agent))
	if(length(numsite)==1){
		numsite=rep(numsite,length(timestep))
		names(numsite)=timestep
	}
	if(length(numsite) != length(timestep) )
		stop("Lenght of break different than length of time")
	else
		names(numsite)=timestep
	expe[is.na(expe)]=0
	cur=expe[expe$p_good == "coins",] #keep only the consumers (ie people producing "coins")

	finalres=sapply( timestep, function(tmstp){
	       tmstp=as.character(tmstp)
	       cur=cur[cur$timeStep == tmstp,] 

	       origin=droplevels(unique(cur$agent))
	       ranks=unique(cur[cur$timeStep == unique(cur$timeStep)[1],c("agent","size")]) #the rank change through time because i implemanted it like that thus I have to recompute the ranks each time. That sucks, and maybe I should force the size of the new consumer to always be low, and here don't have to worry anymore
	       ranks=ranks[ranks$agent %in% origin,]
	       selectedAG=getSample(origin,ranks,bias,numsite[tmstp])
	       cur=cur[cur$agent %in% selectedAG,]
	       cur=droplevels(cur)

	       if(pattern=="div"){
		       counpattern = sapply(selectedAG,function(ag){
					    if(min==0)sum(apply(cur[cur$agent == ag,paste0(goods,"_q") ] ,2,sum)>0)
					    if(min==1)sum(apply(cur[cur$agent == ag,paste0(goods,"_q") ] ,2,sum)>=min)
			})
		       res=table(factor(counpattern,levels=0:length(goods)))
		       return(res)

	       }
	       if(pattern=="dis"){
		       sapply(goods,function(g){

			      if(!is.null(numperiods)){#if we want to numperiods the dataset in period then we need to put join the timestep of a same period using joinfunction (usually 'sum') 
				      join=tapply(cur[,paste(g,"_q",sep="")],cur$agent,joinfunction)
				      if(min==0)return(length(join[join>min]))
				      if(min==1)return(length(join[join>=min]))
			      }
			      else{ #if not we just count the number of agent with a quantity > the min
				      if(min==0)return(length(cur[ cur[,paste(g,"_q",sep="")] > min,"agent"]))
				      if(min==1)return(length(cur[ cur[,paste(g,"_q",sep="")] >= min,"agent"]))
			      }
})
	       }

})
	finalres = t(finalres)
	if(proportion){
		##we assume that for those experiments the number of sites used to compute the score is fixed throughout periods. thus to get the we can divid by any of the element of numsite. But this could change in theory. In that case the total should be divided line by line by the element of `numsite` 
		if(length(unique(numsite)) != 1)
			stop("the number of site to sample is changing throuhg time")
		finalres=getprop(finalres,total = numsite[1] )
		finalres[is.na(finalres)]=0
        print(paste("dim",dim(finalres)))
	}
	return(finalres)
}


#agentWithwrapper
getSimuCount <- function(numperiods,pattern="div",goods=NULL,proportion=T){
	return(agentWith(expe,goods=NULL,timestep=NULL,numperiods=NULL,joinfunction=sum,min=1,numsite=NULL,bias=1,pattern="div"))
}


diffData <- function(numperiods=40,simu,proportion=T,diff=absdiff,pattern="div",numsite=40,goods=NULL){

    diffstr=deparse(substitute(diff))

    #TODO : read only if not already in global var and better handle the errors boyyzz
    countid=paste(gsub("/","",simu))
    if(!exists(countid)){
        print(countid)
        dataexp=read.csv(file.path(simu,"agents.csv"),sep=";")
        assign(countid,dataexp,envir=.GlobalEnv)
    }
    else
        dataexp=get(countid)

    print(paste("compute:",numperiods,proportion,pattern,simu))
    dt=getRealDataCount(numperiods=numperiods,proportion=proportion,pattern=pattern,goods=goods)
    tryCatch(
             {
                 rdt=agentWith(dataexp,numperiods=numperiods,proportion=proportion,pattern=pattern,bias=1,numsite=numsite,goods=goods)
                 print(paste("dim results",dim(dt)))
                 return(diff(dt,rdt))
             },error=function(err){print(paste("problem ",dim(dt)));return(NA)})
}


#datalist=list with all data
#years list of years bininb
#diff function to comput distance
#pattern realdata to ompare 
#par=T true if to be parallelized
#prop=T true if to use proportions
getAllScores <- function(datalist,allperiods,diff,pattern,par=T,proportion=T,numsite=40,goods=NULL){
	print(par)
	print(length(datalist))


	if(par==T){
		cl <- makeCluster(detectCores()-1,outfile="",type="FORK")


		res=parSapply(cl,datalist,function(eij,prd){sapply(prd, diffData,simu=eij,proportion=proportion,goods=goods,diff=diff,pattern=pattern,numsite=numsite)},prd=allperiods)
		stopCluster(cl)
	}
	if(par=="mpi")
		res=mpi.parSapply(datalist,function(eij,prd){sapply(prd, diffData,simu=eij,proportion=proportion,goods=goods,diff=diff,pattern=pattern,numsite=numsite)},prd=allperiods)
	else
		res=sapply(datalist,function(eij,prd){sapply(prd, diffData,simu=eij,proportion=proportion,diff=diff,goods=goods,pattern=pattern,numsite=numsite)},prd=allperiods)
    print(length(res))
	return(res)
}


getRealDataCount <- function(numperiods,pattern="div",goods=NULL,proportion=T,backupFolder="bin"){


	#check if the simpson diversity for thoses steps has been already computed
	#this file is stored just one folder before which means that we expect the experiemnt to be stored in one folder under the Folder where they are launched. 
	#Which is true given the implementation of the classe Experiment in ceec.py (generateState line 103 & initialisation line 54)
	#This script as no meaning outside the ABC framework
	#In fact this script SHOULD BE implemented as a method eof Experiments, in order to allow the framework to work with any kind of EXPERIMENTS
	if(is.null(goods))
		goods=c("ESA","ESB","ESC","ESD","ITS")

	filenameBackup=file.path(backupFolder,paste0("realcount-",numperiods,"-",pattern,"-prop",proportion,"-",concatlast(goods),".bin"))
	if(!file.exists(filenameBackup)){ ##if else to avoid recreate each time very long file
		dir.create(file.path(backupFolder), showWarnings = FALSE)
		realdata=generateDataCount(numperiods,pattern,proportion,goods)
		save(realdata,file=filenameBackup)
	}else{
		load(filenameBackup)
	}
    print(paste("dim",dim(realdata)))
	return(realdata)

}


#generateDataCount <- function(numperiods,pattern="div",proportion=T,goods=NULL){
#this is the pending version of agentWith but for the realdata. It should have the same argument and return the same thing
generateDataCount <- function(numperiods,pattern="div",proportion=T,goods=NULL){
	if(!(pattern %in% c("dis","div"))){
		print("unrecognized pattern")
		stop(-1)
	}
	data=read.csv("../realdata/data_per_year.csv")
	data$goods=data$Fabric

	if(is.null(goods))
		goods=levels(data$goods)
	names(goods)=goods
	data$date=cut(data$date,breaks=numperiods) 
	if(pattern=="dis")
		realdata=(sapply( goods , function(g)sapply(sort(unique(data$date)),function(ts)length(unique(data$Location_ascii[data$date == ts & data$goods == g])))) )
	if(pattern=="div")
		realdata=(t(sapply( levels(data$date) , function(ts) table(factor(sapply(unique(data$Location_ascii),function(ag)length(unique((data$goods[data$Location_ascii==ag & data$date == ts & data$goods %in% goods])))) ,levels=0:length(goods))))))
	if(proportion)return(getprop(realdata,total = length(unique(data$Location_ascii))))
	else return(realdata)
}

##return a string made of all the las letter of all the strings in strcev
concatlast <- function(strvec){
	strvec=sort(as.character(strvec))
	paste0(substr(strvec,nchar(strvec),nchar(strvec)),collapse="")   
}

generetclust <- function(data,numperiods=100){

	library(vegan)
	library(ape)
	data$date=cut(data$date,breaks=numperiods) 

	u=tapply(data$X, data[,c("date","Fabric_rough","Location_ascii")],length)
	u[is.na(u)]=0  
	lisdist=lapply(rownames(u),function(l)vegdist(t(u[l,,]),method="jaccard",na.rm=T))
	lisdist=lapply(rownames(u),function(l)vegdist(t(u[l,,]),method="jaccard",na.rm=T))
	names(lisdist)=rownames(u)
	names(lisdist)
	lisdist=lapply(lisdist,function(i){i[is.na(i)]=0;return(i)})
	njlist=lapply(lisdist,function(i){nj(i,"unrooted")})
plot(njlist[[1]])

	sapply(seq(1,500,10),function(r){png(sprintf("Bphyltree%03d.png",r),width=1400,height=1400);plot(root(as.phylo(hclust(lisdist[[names(lisdist)[r]]])),"athens"),main=paste("year",rownames(u)[r]));dev.off()})

	sapply(seq(1,500,10),function(r){png(sprintf("tree%03d.png",r),width=1400);plot(as.dendrogram(hclust(dist(t(u[r,,])))),main=paste("year",rownames(u)[r]));dev.off()})
	sapply(seq(1,500,10),function(r){png(sprintf("unroottree%03d.png",r),width=1400,height=1400);plot(as.phylo(hclust(dist(t(u[r,,])))),main=paste("year",rownames(u)[r]),type="unrooted");dev.off()})
	sapply(seq(1,500,10),function(r){png(sprintf("fantree%03d.png",r),width=1400,height=1400);plot(as.phylo(hclust(dist(t(u[r,,])))),main=paste("year",rownames(u)[r]),type="fan");dev.off()})
	sapply(seq(1,500,10),function(r){png(sprintf("phyltree%03d.png",r),width=1400,height=1400);plot(as.phylo(hclust(dist(t(u[r,,])))),main=paste("year",rownames(u)[r]));dev.off()})
	sapply(seq(1,500,10),function(r){png(sprintf("phyltree%03d.png",r),width=1400,height=1400);plot(root(as.phylo(hclust(dist(t(u[r,,])))),"athens"),main=paste("year",rownames(u)[r]));dev.off()})
	sapply(seq(1,500,10),function(r){png(sprintf("jac_phyltree%03d.png",r),width=1400,height=1400);plot(root(as.phylo(hclust(lisdist[[r]])),"athens"),main=paste("year",rownames(u)[r]));dev.off()})
}

jaccard <- function(a,b){
	m11=sum( a == 1 & b ==1)
	m01=sum( a == 0 & b ==1)
	m10=sum( a == 1 & b ==0)
	print(m11)
	print(m01)
	print(m10)
	return(m11/(m01+m10+m11))
}

#use a matrix create by agentWith or getRealDataCount and print each line with different colors
plotSiteWithGood <- function(matrixGoodPerSite,g=NA,ylab=NULL,xlab=NULL,main=NULL,alpha=NULL,ylim=NULL,legend=NULL,legend.pos="bottomright",nameslines=T,...){
if(require("RColorBrewer")){library(RColorBrewer)}
	clrs=brewer.pal(ncol(matrixGoodPerSite),"Set2")
    if(!is.null(alpha))clrs=alpha(clrs,alpha) 

	names(clrs)=colnames(matrixGoodPerSite)
	par(xpd=NA)
	if(is.null(main))main="Number of sites with good type"
	if(is.null(ylab))ylab="number of sites"
	if(is.null(xlab))xlab="period"
    if(is.null(ylim))ylim=range(matrixGoodPerSite)
	plot(1:nrow(matrixGoodPerSite),matrixGoodPerSite[,1],ylim=ylim,type="n",,bty="n",main=main,xlab=xlab,ylab=ylab,...) 
    if(is.na(g)){
	sapply(colnames(matrixGoodPerSite),function(i)lines(1:nrow(matrixGoodPerSite), matrixGoodPerSite[,i]   ,col=clrs[i],lwd=3))
	if(nameslines)text(nrow(matrixGoodPerSite)+.2,matrixGoodPerSite[nrow(matrixGoodPerSite),],labels=paste(colnames(matrixGoodPerSite)),cex=.8,adj=0)
    }
    else{
	points(1:nrow(matrixGoodPerSite), matrixGoodPerSite[,g]   ,col=clrs[g],lwd=3)
	if(nameslines)text(nrow(matrixGoodPerSite)+.2,matrixGoodPerSite[nrow(matrixGoodPerSite),g],labels=paste(colnames(matrixGoodPerSite))[g],cex=.8,adj=0)
    }
	if(is.null(legend))legend(x=legend.pos,legend=colnames(matrixGoodPerSite),col=clrs,lwd=3,cex=.8)

}

##return the folder name of the best simulation
getbest <- function(x)paste0(unlist(strsplit(names(which.min(x) ),"\\."))[1:6],collapse=".")
##return a list of folder name for the top `num` best simulations
getbestb <- function(x,num=10)sapply(strsplit(names(sort(x)[1:num]),"\\."),function(i)paste0(i[1:6],collapse=".")) 
getyear <- function(x)unlist(strsplit(names(which.min(x) ),"\\."))[7]

#given a datalist as the one given by getAllScore, return the list of folder of the topten
listfolder <- function(data,topten=50)
{
	as.vector(unlist(sapply(names(data),function(diff)
				sapply(names(data[[diff]]),function(prop)
				       sapply(names(data[[diff]][[prop]]),function(pat) return(getbestb(data[[diff]][[prop]][[pat]],num=topten)))
				       )
				)))
}

#given a datalist as the one given by getAllScore, print all the best of each core each prop etc.. 
printAllBest <- function(data){
	par(mfrow=c(length(data)+1,length(data[[1]])*(length(data[[1]][[1]])+1)),oma=rep(4,4))
	sapply(names(data),function(diff)
	 {
		 v=sapply(names(data[[diff]]),function(prop)
			  {
				  u=sapply(names(data[[diff]][[prop]]),function(pat)
					   {
						   if(pat=="both"){
						   printbest(data,diff,prop,pat,"dis")
						   printbest(data,diff,prop,pat,"div")
						   }
						   else
						   printbest(data,diff,prop,pat)
						   mtext(pat,1)
					   }
				  )

				  mtext(prop,1,2)
				  return(u)

			  }
		 )

		 mtext(diff,4)
		 return(v)
	 }
	)
	plotSiteWithGood(getRealDataCount(numperiods=50,pattern="dis",proportion = F))
	plotSiteWithGood(getRealDataCount(numperiods=50,pattern="div",proportion = F))
	plotSiteWithGood(getRealDataCount(numperiods=50,pattern="dis",proportion = T))
	plotSiteWithGood(getRealDataCount(numperiods=50,pattern="div",proportion = T))
	par(mfrow=c(1,1))
}

#print the best for one given pat, prop, diff, of a list of score
printbest <- function(data,diff,prop,pat,patB=NULL){
	if(is.null(patB))patB=pat
	ip= prop == "prop"
	elected=getbest(data[[diff]][[prop]][[pat]])
	el=unlist(strsplit(elected,"/"))
	plotSiteWithGood(agentWith(read.csv(file.path("exter/",elected,"agents.csv"),sep=";"),numsite=200,numperiods=50,pattern=patB,proportion = ip),main=el[length(el)])
}

getboth <- function(data,weight=c(1,1)){
	lapply(data,function(diff)
	       {
		       lapply(diff,function(prop)
			      {
				      list(dis=prop[["dis"]],div=prop[["div"]],both=(1/2)*(prop[["div"]]*weight[1]+prop[["dis"]]*weight[2]))
			      }
		       )
	       }
	)
}
