# Supplementary material for: Tableware trade in the Roman East: Exploring cultural and economic transmission with agent-based modelling and approximate Bayesian computation
Source: PLoS One. 2020 Nov 25;15(11):e0240414. doi: 10.1371/journal.pone.0240414 (PMC7688115; doi:10.1371/journal.pone.0240414)
Supplement: S1 File — The full project, with the data, the code of all components used to run the simulation and analyses is registered: https://osf.io/s5mdw/. (GZ) [file pone.0240414.s003.gz › s5mdw-full/abc-pandora/getScoresPerEpsilons.sh]

#!/bin/bash

echo "score,epsilon" > $1

for i in rerun-tenthousand*/ ; do
    fn="${i%/}"
    epsilon="${fn/rerun-tenthousand-/}"
    echo $epsilon
    cat rerun-tenthousand-"$epsilon"/*/score.txt > tmp 
    cat tmp | awk -v eps=$epsilon '{print $1","eps}' >> $1 
done
