# Supplementary material for: Tableware trade in the Roman East: Exploring cultural and economic transmission with agent-based modelling and approximate Bayesian computation
Source: PLoS One. 2020 Nov 25;15(11):e0240414. doi: 10.1371/journal.pone.0240414 (PMC7688115; doi:10.1371/journal.pone.0240414)
Supplement: S1 File — The full project, with the data, the code of all components used to run the simulation and analyses is registered: https://osf.io/s5mdw/. (GZ) [file pone.0240414.s003.gz › s5mdw-full/abc-pandora/main.job-mpi-mn4]

#!/bin/bash
#SBATCH --job-name=MOTHER
#SBATCH --output=MOTHER_%j.out
#SBATCH --error=MOTHER_%j.err
#SBATCH --ntasks=480
#SBATCH --time=01:35:00
#SBATCH --qos=debug

start=`date +%s` #record the time to log the total execution time

mpirun -n 480 python main_abc.py $@ 

end=`date +%s`

runtime=$((end-start))

echo "total time: $runtime"
