# Supplementary material for: Tableware trade in the Roman East: Exploring cultural and economic transmission with agent-based modelling and approximate Bayesian computation
Source: PLoS One. 2020 Nov 25;15(11):e0240414. doi: 10.1371/journal.pone.0240414 (PMC7688115; doi:10.1371/journal.pone.0240414)
Supplement: S1 File — The full project, with the data, the code of all components used to run the simulation and analyses is registered: https://osf.io/s5mdw/. (GZ) [file pone.0240414.s003.gz › s5mdw-full/abc-pandora/abctools.R]

#just reimplementation of legend to allow to change title within legend
legend  <- function (x, y = NULL, legend, fill = NULL, col = par("col"), 
    border = "black", lty, lwd, pch, angle = 45, density = NULL, 
    bty = "o", bg = par("bg"), box.lwd = par("lwd"), box.lty = par("lty"), 
    box.cex = c(0.8,0.5),box.col = par("fg"), pt.bg = NA, cex = 1, pt.cex = cex, pt.lwd = lwd, 
    xjust = 0, yjust = 1, x.intersp = 1, y.intersp = 1, adj = c(0, 
        0.5), text.width = NULL, text.col = par("col"), text.font = NULL, 
    merge = do.lines && has.pch, trace = FALSE, plot = TRUE, 
    ncol = 1, horiz = FALSE, title = NULL, inset = 0, xpd, title.cex = cex,title.col = text.col, 
    title.adj = 0.5, seg.len = 2) 
{
    if (missing(legend) && !missing(y) && (is.character(y) || 
        is.expression(y))) {
        legend <- y
        y <- NULL
    }
    mfill <- !missing(fill) || !missing(density)
    if (!missing(xpd)) {
        op <- par("xpd")
        on.exit(par(xpd = op))
        par(xpd = xpd)
    }
    title <- as.graphicsAnnot(title)
    if (length(title) > 1)
        stop("invalid 'title'")
    legend <- as.graphicsAnnot(legend)
    n.leg <- if (is.call(legend))
        1
    else length(legend)
    if (n.leg == 0)
        stop("'legend' is of length 0")
    auto <- if (is.character(x))
        match.arg(x, c("bottomright", "bottom", "bottomleft",
            "left", "topleft", "top", "topright", "right", "center"))
    else NA
    if (is.na(auto)) {
        xy <- xy.coords(x, y)
        x <- xy$x
        y <- xy$y
        nx <- length(x)
        if (nx < 1 || nx > 2) 
            stop("invalid coordinate lengths")
    }
    else nx <- 0
    xlog <- par("xlog")
    ylog <- par("ylog")
    rect2 <- function(left, top, dx, dy, density = NULL, angle, 
        ...) {
        r <- left + dx
        if (xlog) {
            left <- 10^left
            r <- 10^r
        }
        b <- top - dy
        if (ylog) {
            top <- 10^top
            b <- 10^b
        }
        rect(left, top, r, b, angle = angle, density = density, 
            ...)
    }
    segments2 <- function(x1, y1, dx, dy, ...) {
        x2 <- x1 + dx
        if (xlog) {
            x1 <- 10^x1
            x2 <- 10^x2
        }
        y2 <- y1 + dy
        if (ylog) {
            y1 <- 10^y1
            y2 <- 10^y2
        }
        segments(x1, y1, x2, y2, ...)
    }
    points2 <- function(x, y, ...) {
        if (xlog) 
            x <- 10^x
        if (ylog) 
            y <- 10^y
        points(x, y, ...)
    }
    text2 <- function(x, y, ...) {
        if (xlog) 
            x <- 10^x
        if (ylog) 
            y <- 10^y
        text(x, y, ...)
    }
    if (trace) 
        catn <- function(...) do.call("cat", c(lapply(list(...), 
            formatC), list("\n")))
    cin <- par("cin")
    Cex <- cex * par("cex")
    if (is.null(text.width)) 
        text.width <- max(abs(strwidth(legend, units = "user", 
            cex = cex, font = text.font)))
    else if (!is.numeric(text.width) || text.width < 0) 
        stop("'text.width' must be numeric, >= 0")
    xc <- Cex * xinch(cin[1L], warn.log = FALSE)
    yc <- Cex * yinch(cin[2L], warn.log = FALSE)
    if (xc < 0) 
        text.width <- -text.width
    xchar <- xc
    xextra <- 0
    yextra <- yc * (y.intersp - 1)
    ymax <- yc * max(1, strheight(legend, units = "user", cex = cex)/yc)
    ychar <- yextra + ymax
    if (trace) 
        catn("  xchar=", xchar, "; (yextra,ychar)=", c(yextra, 
            ychar))
    if (mfill) {
        xbox <- xc * box.cex[1]
        ybox <- yc * box.cex[2]
        dx.fill <- xbox
    }
    do.lines <- (!missing(lty) && (is.character(lty) || any(lty > 
        0))) || !missing(lwd)
    n.legpercol <- if (horiz) {
        if (ncol != 1) 
            warning(gettextf("horizontal specification overrides: Number of columns := %d", 
                n.leg), domain = NA)
        ncol <- n.leg
        1
    }
    else ceiling(n.leg/ncol)
    has.pch <- !missing(pch) && length(pch) > 0
    if (do.lines) {
        x.off <- if (merge) 
            -0.7
        else 0
    }
    else if (merge) 
        warning("'merge = TRUE' has no effect when no line segments are drawn")
    if (has.pch) {
        if (is.character(pch) && !is.na(pch[1L]) && nchar(pch[1L], 
            type = "c") > 1) {
            if (length(pch) > 1) 
                warning("not using pch[2..] since pch[1L] has multiple chars")
            np <- nchar(pch[1L], type = "c")
            pch <- substr(rep.int(pch[1L], np), 1L:np, 1L:np)
        }
        if (!is.character(pch)) 
            pch <- as.integer(pch)
    }
    if (is.na(auto)) {
        if (xlog) 
            x <- log10(x)
        if (ylog) 
            y <- log10(y)
    }
    if (nx == 2) {
        x <- sort(x)
        y <- sort(y)
        left <- x[1L]
        top <- y[2L]
        w <- diff(x)
        h <- diff(y)
        w0 <- w/ncol
        x <- mean(x)
        y <- mean(y)
        if (missing(xjust)) 
            xjust <- 0.5
        if (missing(yjust)) 
            yjust <- 0.5
    }
    else {
        h <- (n.legpercol + (!is.null(title))) * ychar + yc
        w0 <- text.width + (x.intersp + 1) * xchar
        if (mfill) 
            w0 <- w0 + dx.fill
        if (do.lines) 
            w0 <- w0 + (seg.len + x.off) * xchar
        w <- ncol * w0 + 0.5 * xchar
        if (!is.null(title) && (abs(tw <- strwidth(title, units = "user", 
            cex = cex) + 0.5 * xchar)) > abs(w)) {
            xextra <- (tw - w)/2
            w <- tw
        }
        if (is.na(auto)) {
            left <- x - xjust * w
            top <- y + (1 - yjust) * h
        }
        else {
            usr <- par("usr")
            inset <- rep_len(inset, 2)
            insetx <- inset[1L] * (usr[2L] - usr[1L])
            left <- switch(auto, bottomright = , topright = , 
                right = usr[2L] - w - insetx, bottomleft = , 
                left = , topleft = usr[1L] + insetx, bottom = , 
                top = , center = (usr[1L] + usr[2L] - w)/2)
            insety <- inset[2L] * (usr[4L] - usr[3L])
            top <- switch(auto, bottomright = , bottom = , bottomleft = usr[3L] + 
                h + insety, topleft = , top = , topright = usr[4L] - 
                insety, left = , right = , center = (usr[3L] + 
                usr[4L] + h)/2)
        }
    }
    if (plot && bty != "n") {
        if (trace) 
            catn("  rect2(", left, ",", top, ", w=", w, ", h=", 
                h, ", ...)", sep = "")
        rect2(left, top, dx = w, dy = h, col = bg, density = NULL, 
            lwd = box.lwd, lty = box.lty, border = box.col)
    }
    xt <- left + xchar + xextra + (w0 * rep.int(0:(ncol - 1), 
        rep.int(n.legpercol, ncol)))[1L:n.leg]
    yt <- top - 0.5 * yextra - ymax - (rep.int(1L:n.legpercol, 
        ncol)[1L:n.leg] - 1 + (!is.null(title))) * ychar
    if (mfill) {
        if (plot) {
            if (!is.null(fill)) 
                fill <- rep_len(fill, n.leg)
            rect2(left = xt, top = yt + ybox/2, dx = xbox, dy = ybox, 
                col = fill, density = density, angle = angle, 
                border = border)
        }
        xt <- xt + dx.fill
    }
    if (plot && (has.pch || do.lines)) 
        col <- rep_len(col, n.leg)
    if (missing(lwd) || is.null(lwd)) 
        lwd <- par("lwd")
    if (do.lines) {
        if (missing(lty) || is.null(lty)) 
            lty <- 1
        lty <- rep_len(lty, n.leg)
        lwd <- rep_len(lwd, n.leg)
        ok.l <- !is.na(lty) & (is.character(lty) | lty > 0) & 
            !is.na(lwd)
        if (trace) 
            catn("  segments2(", xt[ok.l] + x.off * xchar, ",", 
                yt[ok.l], ", dx=", seg.len * xchar, ", dy=0, ...)")
        if (plot) 
            segments2(xt[ok.l] + x.off * xchar, yt[ok.l], dx = seg.len * 
                xchar, dy = 0, lty = lty[ok.l], lwd = lwd[ok.l], 
                col = col[ok.l])
        xt <- xt + (seg.len + x.off) * xchar
    }
    if (has.pch) {
        pch <- rep_len(pch, n.leg)
        pt.bg <- rep_len(pt.bg, n.leg)
        pt.cex <- rep_len(pt.cex, n.leg)
        pt.lwd <- rep_len(pt.lwd, n.leg)
        ok <- !is.na(pch)
        if (!is.character(pch)) {
            ok <- ok & (pch >= 0 | pch <= -32)
        }
        else {
            ok <- ok & nzchar(pch)
        }
        x1 <- (if (merge && do.lines) 
            xt - (seg.len/2) * xchar
        else xt)[ok]
        y1 <- yt[ok]
        if (trace) 
            catn("  points2(", x1, ",", y1, ", pch=", pch[ok], 
                ", ...)")
        if (plot) 
            points2(x1, y1, pch = pch[ok], col = col[ok], cex = pt.cex[ok], 
                bg = pt.bg[ok], lwd = pt.lwd[ok])
    }
    xt <- xt + x.intersp * xchar
    if (plot) {
        if (!is.null(title)) 
            text2(left + w * title.adj, top - ymax, labels = title, 
                adj = c(title.adj, 0), cex = title.cex, col = title.col)
        text2(xt, yt, labels = legend, adj = adj, cex = cex, 
            col = text.col, font = text.font)
    }
    invisible(list(rect = list(w = w, h = h, left = left, top = top), 
        text = list(x = xt, y = yt)))
}


##from a path with epsilon_*.csv results plot the epsilon for each  \theta
allFromPath <- function(pathtoepsilon){
	ll=getlistParticlesFromPath(pathtoepsilon,epsilon)
	plotAllDensities(ll)
}


#plot \theta_a wrt to \theta_b for all epsilon of a particle list
plotcov <- function(listofpart,a,b,...){
	par(mfrow=c(1,length(listofpart)))
	lapply(listofpart,function(u)plot(u[,a] ~ u[,b],ylab=a,xlab=b,...))
	par(mfrow=c(1,1))
}

#plot thes densites of all epsilon for all thethas of a list of particles
plotAllDensities <- function(table,...){
	var=colnames(table[[1]])[!colnames(table[[1]])%in% c("epsilon","score")]
    nrow=round(sqrt(length(var)))
    ncol=round(sqrt(length(var)))
    if(nrow*ncol<length(var))
        ncol=ncol+1
	par(mfrow=c(ncol,nrow))

	for(v in var){
		plotDensities(table,v,names(table))
	}
	par(mfrow=c(1,1))

}

#plot densities of all thetas for the epsilons in the vector `epsilon`
plotDensities <- function(table,param,epsilon,...){
	#we assume table1 is a "priorlike" function
	epsilon=epsilon[2:length(epsilon)]
	print(epsilon)
	print(param)
	prior=table[[1]][,param]
	rng=range(prior)
	print(rng)
	from=rng[1]
	to=rng[2]
	htcol=topo.colors(length(epsilon),alpha=1) 
	names(htcol)=epsilon
	htcolF=topo.colors(length(epsilon),alpha=.5)
	#htcolF=c(rgb(34, 139, 34,127.5,maxColorValue=255),rgb(178, 255, 255,127.5,maxColorValue=255))
	names(htcolF)=epsilon
	htcolF=c(htcolF,"red")
	names(htcolF)[length(htcolF)]="prior"
	listParticles=table[2:length(table)]
	names(listParticles)=epsilon
	densities=lapply(listParticles,function(i){density(i[,param],from=range(i[,param])[1],to=range(i[,param])[2])})#,from=from,to=to)})
	densitiesPrio=density(prior,from=from,to=to)
	names(densities)=epsilon
	rangex=range(lapply(densities,function(i)range(i$x)),densitiesPrio$x)
	rangey=range(lapply(densities,function(i)range(i$y)),densitiesPrio$y*1.1)
	par(mar=c(5,5,1,1))
	plot(density(listParticles[[1]][,param]),ylim=rangey,xlim=rangex,type="n",main="", xlab=substitute(p,list(p=param)),...)
	polygon(c(from,densitiesPrio$x,to),c(0,densitiesPrio$y,0),col=htcolF[length(htcolF)],lwd=2)
	lapply(seq_along(densities),function(i){
	       polygon(c(min(densities[[i]]$x),densities[[i]]$x,max(densities[[i]]$x)),c(0,densities[[i]]$y,0),col=htcolF[names(densities)[i]],lwd=2)#,density=20,angle=45*i,border=htcol[names(densities)[i]])
	       #	   abline(v=mean(densities[[i]]$x),col=htcol[names(densities)[i]])
	       #	   text(mean(densities[[i]]$x),0,names(densities)[i],col=htcol[names(densities)[i]])
})
	text(from,max(densitiesPrio$y)+.05*max(densitiesPrio$y),substitute(prior:param %~% italic(u)(from,to),list(param=param,from=round(from),to=round(to))),cex=.8)
	legend("topright",legend=names(htcolF),fill=htcolF,title=expression(epsilon),inset=.05,title.cex=1.8)
}

plotDensitiesFrompath <- function(path,param,epsilon,from,to,...){

    htcol=topo.colors(length(epsilon),alpha=1) 
    names(htcol)=epsilon
    htcolF=topo.colors(length(epsilon),alpha=.5)
    #htcolF=c(rgb(34, 139, 34,127.5,maxColorValue=255),rgb(178, 255, 255,127.5,maxColorValue=255))
    names(htcolF)=epsilon
    htcolF=c(htcolF,"red")
    names(htcolF)[length(htcolF)]="prior"
    listParticles=lapply(epsilon,function(eps){print(eps);cbind(read.csv(paste(path,"result_",eps,".csv",sep="") ),epsilon=eps)})
    names(listParticles)=epsilon
    print(listParticles)
    densities=lapply(listParticles,function(i){density(i[,param],from=0)})#,from=from,to=to)})
    rdnm=runif(5000,from,to)
    densitiesPrio=density(rdnm,from=from,to=to)
    names(densities)=epsilon
    rangex=range(lapply(densities,function(i)range(i$x)),densitiesPrio$x)
    rangey=range(lapply(densities,function(i)range(i$y)),densitiesPrio$y)
    par(mar=c(5,5,1,1))
    plot(density(listParticles[[1]][,param]),ylim=rangey,xlim=rangex,type="n",main="", xlab=substitute(p,list(p=param)),...)
    polygon(c(from,densitiesPrio$x,to),c(0,densitiesPrio$y,0),col=htcolF[length(htcolF)],lwd=2)
    lapply(seq_along(densities),function(i){
	   polygon(c(from,densities[[i]]$x,to),c(0,densities[[i]]$y,0),col=htcolF[names(densities)[i]],lwd=2)#,density=20,angle=45*i,border=htcol[names(densities)[i]])
#	   abline(v=mean(densities[[i]]$x),col=htcol[names(densities)[i]])
#	   text(mean(densities[[i]]$x),0,names(densities)[i],col=htcol[names(densities)[i]])
	})
    text(from,max(densitiesPrio$y)+.05*max(densitiesPrio$y),substitute(prior:param %~% italic(u)(from,to),list(param=param,from=from,to=to)))
    legend("topright",legend=names(htcolF),fill=htcolF)
    return(listParticles)
}

#take a path as argument and given that this path has a list of files of the form result_epsilon.csv
#return a list with epsilon as names and the correspondig thetas => score dataframe
getlistParticlesFromPath <- function(path){
	lf=list.files(path,pattern="result_*")
    numval=as.numeric(sub("result_(.*).csv","\\1",lf))
    names(numval)=lf
	epsilon=lf[order(numval,decreasing = T)]
	listParticles=lapply(epsilon,function(eps){print(eps);cbind(read.csv(file.path(path,eps)),epsilon=numval[eps])})
	names(listParticles)=epsilon
	return(listParticles)
}


#plot a densites of all epsilon for all thethas of a list of particles
plotDensity <- function(table,param,...){
	rng=range(table[,param])
	print(rng)
	from=rng[1]
	to=rng[2]
	#htcolF=c(rgb(34, 139, 34,127.5,maxColorValue=255),rgb(178, 255, 255,127.5,maxColorValue=255))
	densitiesPrio=density(table[,param],from=from,to=to)
	rangex=range(densitiesPrio$x)
	rangey=range(densitiesPrio$y*1.1)
	par(mar=c(5,5,1,1))
	plot(0,0,ylim=rangey,xlim=rangex,type="n",main="", xlab=substitute(p,list(p=param)),...)
	polygon(c(from,densitiesPrio$x,to),c(0,densitiesPrio$y,0),lwd=2)
}

#from a list `inlist` of score where `names(inlist)` are the folders of the particles return a list of `\thetas`
getThetas <- function(inlist,val=NULL,year=NULL,size=NULL){

	res=c()
	if(!is.null(year) && !is.null(size)){
		res=t(sapply(colnames(inlist),function(fn)t(c(fold2thetas(fn),inlist[year,fn]))))
		res=res[order(res[,6])[1:size],]
	}
	if(!is.null(year) && !is.null(val)){
		res=t(sapply(colnames(inlist),function(fn)t(c(fold2thetas(fn),inlist[year,fn]))))
		res=res[res[,6] < val,]
	}

	colnames(res)=c("nstep","cstep","mu","mumax","copy","score")
	return(na.omit(res))


}

#Return a vector with the thetas v=[theta1,theta2,theta3,...] from a fodlername thetas1_theta2_thetat3_...
fold2thetas <- function(foldname){

thetas=	as.numeric(unlist(strsplit(basename(foldname),"_")))
names(thetas)=c("nstep","cstep","mu","mumax","copy","strb")
return(thetas)
}

plot2dens <- function(A=NULL,B=NULL,from=NULL,to=NULL,prior=NULL,cols=c(alpha("red",.8),alpha("blue",.8),alpha("yellow",.8)),...){

    denseP=NULL
    denseA=NULL
    denseB=NULL
    if(!is.null(prior))prior=prior[!is.na(prior)]
    if(is.null(from))from=min(A,B,prior)
    if(is.null(to))to=max(A,B,prior)
    if(!is.null(A))denseA=density(A,from=from,to=to)
    if(!is.null(B))denseB=density(B,from=from,to=to)
    if(length(prior)==2)denseP=density(runif(5000,prior[1],prior[2]),from=from,to=to)
    else if(!is.null(prior))denseP=density(prior,from=from,to=to)
    print("donde")

    
    names(cols)=c("P","A","B")
    rangex=range(denseB$x,denseA$x,denseP$x)
    rangey=range(denseB$y,denseA$y,denseP$y)
    plot(denseA,ylim=rangey,xlim=rangex,type="n",...)
    if(!is.null(prior))
        polygon(c(from,denseP$x,to),c(0,denseP$y,0),col=cols["P"],lwd=2)
    if(!is.null(A))
        polygon(c(from,denseA$x,to),c(0,denseA$y,0),col=cols["A"],lwd=2)
    if(!is.null(B))
        polygon(c(from,denseB$x,to),c(0,denseB$y,0),col=cols["B"],lwd=2)


}


#'@return a string with the thetas as a a fodlername thetas1_theta2_thetat3_...
#'@param thetas : a list of theta (\emph{ie} the paramater of a simualtion)
#'@param pref : the folder in which is supposed to be the simulation
#'@param e : a regular expression to be used when cutting the number to avoid problem coming from python vs R differents way of rounding real numbers and difference between bash and R regex. Usually: "*" ".*" or ""
#'@param trunclvl: allow to cut reals without rounding them after a certain number of number after the 0.
thetas2fold <- function(thetas,pref="./",e="*",trunclvl=6){
    if(!is.null(trunclvl))thetas=trunc(thetas[c("nstep","cstep","mu","mumax","copy","strb")]*10^trunclvl)/10^trunclvl
    subfold=paste0(thetas[c("nstep","cstep","mu","mumax","copy","strb")],collapse=paste0(e,"_"))
    subfold=paste0(subfold,e)
    return(file.path(pref,subfold))
}


#given thetas, return pattern ( dis or div) for this good
getGoodFromThetas <- function(thetas,goods=NULL,pref="./",pat="dis"){
    #pref=file.path(pref,paste0("eps_",thetas["epsilon"]))
    try({
    results=read.csv(file.path(thetas2fold(thetas,pref),"agents.csv"),sep=";")
    if(is.null(goods)) goods=as.character(levels(results$p_good))
    agentWith(results,goods=goods,pat=pat,numperiods = 50)
    })
}


getAllElmtFormListOfthetas <- function(listoftheta,elements,pref="./",pat="dis"){
    tot=nrow(listoftheta)
    apply(listoftheta,1,function(l)try(getGoodFromThetas(l,pref=pref,pat=pat)[,elements]))
}


#generate a csv to be use by rsync to get the simulation
#the to get the file :  for i in `cat $outfile` ; do rsync -avzR dlmn:$i test/ ; done (note:not sure why --files-from $outfile is not working in that case)
generateAllFileNames <- function(listofthetas,outfile,pref="./"){
 listoffolder=apply(listofthetas,1,function(l)thetas2fold(l,pref=pref,e="*",trunclvl=6))
write.csv(paste0(listoffolder,"/agents.csv"),file=outfile,row.names=F,col.names=F,quote=F)
}


tolistrow <- function(table)lapply(1:nrow(table),function(l)table[l,])
tolistcol <- function(table)lapply(1:ncol(table),function(l)table[,l])
