# Supplementary material for: Tableware trade in the Roman East: Exploring cultural and economic transmission with agent-based modelling and approximate Bayesian computation
Source: PLoS One. 2020 Nov 25;15(11):e0240414. doi: 10.1371/journal.pone.0240414 (PMC7688115; doi:10.1371/journal.pone.0240414)
Supplement: S1 File — The full project, with the data, the code of all components used to run the simulation and analyses is registered: https://osf.io/s5mdw/. (GZ) [file pone.0240414.s003.gz › s5mdw-full/abc-pandora/results-example/rand/result_0.009552690169834647.csv]

nstep	cstep	mu	mumax	copy	strb	score	epsilon
1900	20	0.3098985993403892	14.595926674437969	0.11537036343278781	0.0029460818819605494	0.009259071	0.009552690169834647
1409	12	0.28785703752134467	14.710626948258996	0.07713149632577199	2.572810831917127	0.009440032	0.009552690169834647
576	7	0.5942257277704874	14.970984339022865	0.6328104761000697	0.20600335873492703	0.009481071	0.009552690169834647
1120	11	0.2669545342898793	15.56155229806323	0.017106933861186113	2.306675085334378	0.008359602	0.009552690169834647
788	7	0.7669353731094969	14.244233435375492	0.3663898966726362	2.976718013966824	0.009526016	0.009552690169834647
1479	16	0.3963101697743169	13.389686866037286	0.2081605938418694	4.575571698592527	0.009330297	0.009552690169834647
1609	16	0.6120147458772804	15.865845009698704	0.1978309933137561	1.6140599958952495	0.00874084	0.009552690169834647
682	8	0.5234475093415714	14.201672052339942	0.028999462870178967	6.674261764453414	0.009031345	0.009552690169834647
910	12	0.28101385126688755	14.211297875427581	0.04609538336992225	5.856169970071513	0.009430811	0.009552690169834647
1071	10	0.17931153312497494	14.283765822412896	0.06315798328651216	1.2505910291735942	0.009431653	0.009552690169834647
1049	12	0.30105791258708803	13.210675834806668	0.003414944197626932	1.9794788834560528	0.009162857	0.009552690169834647
1137	16	0.17354137576804465	14.888017994936154	0.13766724651535925	0.9905478552604152	0.009374938	0.009552690169834647
686	9	0.6052176087892502	14.108867251459886	0.43064827572416076	3.3355749029963837	0.009502208	0.009552690169834647
1236	12	0.2397984608232745	16.793595270481063	0.42945938478365675	4.772738980051029	0.0093304	0.009552690169834647
709	10	0.4393833228460867	13.508396138354007	0.05938615403905584	3.218364581424469	0.009307441	0.009552690169834647
1032	9	0.2513364627339388	15.256979728888933	0.26151287852362987	2.2958543143974706	0.008921866	0.009552690169834647
771	8	0.81555164020474	15.498889417479367	0.8637765398134771	3.004829519680935	0.00949799	0.009552690169834647
1090	16	0.4990369663295255	13.352588296526536	0.16024595399166036	1.9104418327110138	0.009251949	0.009552690169834647
1146	16	0.10440804869776066	14.995757648865983	0.09308803594194223	1.0492312206741166	0.009540649	0.009552690169834647
1537	19	0.7456677919565897	13.966036308093994	0.41196135563468955	4.201464897673546	0.009487766	0.009552690169834647
1079	14	0.1493312168365028	13.61597673761437	0.4512065528421465	7.674937036109954	0.009493425	0.009552690169834647
1607	13	0.17623110581414164	17.414949382207286	0.3448748026655142	2.348532698112753	0.009192861	0.009552690169834647
1124	11	0.4662256890404598	14.395079628600765	0.6973299076172843	0.6944346405694579	0.009331699	0.009552690169834647
573	9	0.0804373841563063	15.862657035682469	0.21984421705433838	0.15783507736028346	0.009534151	0.009552690169834647
723	8	0.7033029032245535	13.949961100884822	0.37485201479037467	3.2516929898311693	0.009438432	0.009552690169834647
1291	13	0.4636202585790775	13.643602932523526	0.13208799017125428	5.1242765333395415	0.00946045	0.009552690169834647
1293	15	0.16238416220041924	15.249494475393101	0.11355970956528752	0.046811191228729676	0.009024948	0.009552690169834647
788	7	0.2277579078042194	15.1024041697752	0.5628872125499284	2.81819976125087	0.009527245	0.009552690169834647
689	8	0.13264579262934956	16.576177657250923	0.07730839377316973	4.891799605192277	0.009526358	0.009552690169834647
902	9	0.16138267041718807	15.32729287299092	0.19559365106590065	4.734948708132116	0.009445459	0.009552690169834647
973	13	0.37795824441869924	14.888307600009506	0.24187217742487055	2.234271612357814	0.009354956	0.009552690169834647
521	6	0.163821380134678	14.559201373468955	0.23179194451669963	0.15323340768086213	0.009468818	0.009552690169834647
833	5	0.19572985296488393	15.514100430346428	0.010297964860701364	3.8270330348777084	0.009444599	0.009552690169834647
954	13	0.5344837363330326	12.96383072401108	0.016205465497138638	1.3161276110027214	0.009146476	0.009552690169834647
1567	23	0.24002937406789948	14.780424729816117	0.12287878917586414	2.286820665614515	0.008896573	0.009552690169834647
1018	11	0.6366683092613714	14.817083660166102	0.09653287864624154	2.4824301739761983	0.009518308	0.009552690169834647
656	12	0.15141136728268278	14.846422025710224	0.06594639011542794	1.1343972381871952	0.009430305	0.009552690169834647
1089	17	0.25928427100821516	16.062226046954116	0.009397116624316165	0.5176579940576875	0.009543889	0.009552690169834647
864	12	0.18470533758776683	13.016945879909041	0.12348257877038177	4.643160935896411	0.009459455	0.009552690169834647
1346	11	0.8639191826378901	15.511637506966881	0.021392147933673833	3.154354822298371	0.009520887	0.009552690169834647
1816	20	0.09130015255951851	15.328884827826151	0.2138511750129434	0.1615373354450997	0.009471948	0.009552690169834647
1341	14	0.60138839740799	14.3701426227783	0.18493180247620644	0.05538898533812392	0.009506884	0.009552690169834647
748	4	0.21273327206052037	15.648761461721154	0.0862427159482671	3.7782606781257035	0.009072633	0.009552690169834647
570	5	0.5333533127540652	14.767041008558493	0.001096709480798097	0.9091127967015583	0.00938997	0.009552690169834647
833	10	0.4079688719603567	14.65892542063548	0.8207498452879062	1.2211192661155192	0.009531639	0.009552690169834647
805	8	0.46458934928529144	15.666957152081743	0.048664483414720794	1.3632860812039738	0.009393449	0.009552690169834647
583	6	0.42085690286248534	13.305467009370759	0.009170273219343994	3.3498611367044027	0.009222721	0.009552690169834647
1159	8	0.6481955005491253	16.059208244776105	0.532472003161065	0.932400638042558	0.009405721	0.009552690169834647
1137	15	0.13114251917336345	16.938258454001236	0.12237501987481489	1.0933480902064674	0.009473851	0.009552690169834647
1562	8	0.2661934412675985	15.337910642885548	0.0935188481455455	2.954629048118017	0.009018874	0.009552690169834647
1246	7	0.16628604930019664	15.099623784059558	0.03453319215354945	0.3298521334838792	0.00944078	0.009552690169834647
961	11	0.29299982071435	14.225460668868894	0.058961437408895145	1.1500321150832402	0.009483203	0.009552690169834647
1414	10	0.5886393683017822	15.828200127636727	0.14023439400834284	1.7069273264434093	0.00928793	0.009552690169834647
1032	7	0.6730682372187274	18.470185243405812	0.8811615029806783	0.35874206125845637	0.009446853	0.009552690169834647
1083	10	0.3884350344199467	15.297955787367345	0.18432034673767056	2.0461642126307997	0.009526832	0.009552690169834647
1452	13	0.3097622909243487	15.387121384930625	0.043726701344139585	4.413151591574423	0.00929641	0.009552690169834647
1428	28	0.3683783413014342	12.890380060979659	0.32735243415645776	3.375749200599307	0.009311595	0.009552690169834647
1159	15	0.2705701260247532	11.74539147025028	0.2361913474144303	3.8931225147239257	0.009475504	0.009552690169834647
1023	12	0.3272996435118596	13.450519246875846	0.38900113025258193	0.6353771175281215	0.00934442	0.009552690169834647
496	5	0.7967622018387628	16.147498218029668	0.21211869269141365	0.8899080146021086	0.008928441	0.009552690169834647
914	9	0.6381045509331927	15.933215792314632	0.19107640933068354	3.5459301898513047	0.00940535	0.009552690169834647
1020	11	0.18608929963088244	12.228068865775125	0.015998301042425944	2.599769698537603	0.009333105	0.009552690169834647
1100	7	0.4305635013277537	16.42259224965136	0.501557169395573	3.77669060494416	0.00948907	0.009552690169834647
845	14	0.19855311514997276	16.077765780861487	0.3225022560997216	3.1097782402407153	0.009515951	0.009552690169834647
1625	17	0.9506122123783823	15.671048900963083	0.13306030171457944	1.4716607510114585	0.009488774	0.009552690169834647
1354	18	0.3905230374066738	12.61148924833262	0.017254573841433328	4.5195162264449005	0.009425523	0.009552690169834647
1399	16	0.45115210870603384	12.42874154351	0.1674998796640938	1.1076635593117035	0.009536489	0.009552690169834647
964	9	0.9601290015711578	16.49181849314672	0.19766379936573752	5.4652601805087375	0.009338452	0.009552690169834647
1671	33	0.3806346275309522	14.910629691530195	0.045481474617776435	3.0155149541495425	0.008952515	0.009552690169834647
1020	10	0.4522619760464661	14.061068976131748	0.019804079406944834	1.1060251808383712	0.00929418	0.009552690169834647
1548	12	0.1077945088827238	18.410971779966147	0.2331559364167215	1.6126586333405792	0.009301293	0.009552690169834647
1525	20	0.41073611470028937	14.92946124860561	0.13006544192841749	1.6993397346420895	0.00951367	0.009552690169834647
1991	20	0.5566854012453819	15.618074715146317	0.26550730630571595	4.154420256403945	0.009141749	0.009552690169834647
1107	13	0.4301960166212573	13.858146922142344	0.05954669730172013	2.9678744278294533	0.009516462	0.009552690169834647
1329	14	0.9871598459009701	15.85450520337663	0.0844707136430613	1.0340233690214826	0.009476272	0.009552690169834647
574	5	0.3829710468164841	13.618520083489164	0.015510946777754275	6.343649929438357	0.009176469	0.009552690169834647
768	12	0.2877428751923675	14.946432884481649	0.5072273899649655	1.3503574048399942	0.009471385	0.009552690169834647
885	14	0.613098104721883	11.842531767656846	0.0860797071574272	0.5596538218606479	0.009307007	0.009552690169834647
1026	11	0.6597048238577332	13.975563945047004	0.02990170065892811	1.183514113457478	0.009483626	0.009552690169834647
1274	13	0.839351635808065	15.03946849812636	0.5806395296429198	1.8396959582903967	0.009100791	0.009552690169834647
1069	16	0.20250844900756937	14.426725596225443	0.23740517197513034	3.482752780436605	0.008884991	0.009552690169834647
501	10	0.3319931410251221	14.333600348015889	0.80779923753862	1.8162326609560984	0.009448429	0.009552690169834647
1413	13	0.27009003217265865	14.135314385701996	0.029397108435237213	2.397739971610702	0.009266915	0.009552690169834647
1298	14	0.41515720049209515	14.075566754854616	0.007181190890252376	0.5424643424872064	0.009491597	0.009552690169834647
1415	12	0.38326712617445524	15.625958257723997	0.0427842670978666	2.800317300973016	0.009292954	0.009552690169834647
1192	10	0.4228897905862826	14.142298496570673	0.12790714787224533	1.3137089245949085	0.009257337	0.009552690169834647
1030	7	0.4594102551295346	14.825362113903262	0.03616004694452558	2.3478471780639047	0.009249225	0.009552690169834647
1465	12	0.5126158861045607	15.538571285653665	0.0030018878044130587	4.001130059785938	0.009441133	0.009552690169834647
1239	16	0.697615511576866	14.85540444740597	0.13918346922219968	0.1520509674341986	0.009329253	0.009552690169834647
775	8	0.4291571071038342	12.673222052497586	0.2727352127394809	0.41326873078884396	0.009387215	0.009552690169834647
1206	10	0.24556051901245507	15.15449864626901	0.10957935961144996	5.130394484664493	0.009242777	0.009552690169834647
1604	29	0.36311658988060735	15.06905132903679	0.09277899297879522	2.066488482249603	0.00916176	0.009552690169834647
1427	16	0.5876630131841671	16.6728804595546	0.35182522130851585	0.1479919132679095	0.009471795	0.009552690169834647
840	12	0.2860748643602266	13.175060607668811	0.4916789959630588	4.708313434229781	0.009454343	0.009552690169834647
1449	15	0.10721547637805873	14.35239473453058	0.27075236448483886	0.957775765854618	0.009452756	0.009552690169834647
1407	23	0.10623493901691977	16.531875382953544	0.27650097556089326	0.19075535020687817	0.009169141	0.009552690169834647
1324	19	0.7291399330700351	14.979436659827106	0.8011946746158084	0.8758254524416498	0.009548748	0.009552690169834647
606	6	0.32782504778914656	13.683006659037119	0.32365151067121434	4.65838133631628	0.009412242	0.009552690169834647
1086	16	0.20070729046790614	14.623283815359898	0.03776051544084959	3.645949561524934	0.009493483	0.009552690169834647
737	8	0.7491589240719865	14.979722365214478	0.3717896864934429	2.778373801450905	0.009399972	0.009552690169834647
1217	21	0.5706543739620041	15.145500635594942	0.09522018534785684	3.7679355150194733	0.009511085	0.009552690169834647
833	8	0.23702532405312132	14.231100971331342	0.05547311042913233	0.8078590873286469	0.009473368	0.009552690169834647
1238	11	0.36517944804942803	16.845761461527754	0.28673608095280223	4.035902186600789	0.009323092	0.009552690169834647
1321	17	0.16191961146588063	15.270720958178025	0.09361761531492575	0.3017369477766251	0.009411988	0.009552690169834647
1283	12	0.6694413279342172	16.161445849725492	0.49467799902617726	5.402013997715025	0.009500631	0.009552690169834647
1479	16	0.06235941524632449	14.00919786649228	0.04944192400819575	2.716621661178678	0.009275021	0.009552690169834647
1307	13	0.5681532380304177	16.700654959630803	0.359684899710421	3.5484552927809285	0.009363924	0.009552690169834647
1836	31	0.45977760500578085	14.64446137819822	0.006533135011359513	1.6144208522100718	0.009450509	0.009552690169834647
835	8	0.29163436261777775	16.455331564793916	0.06769701398603598	1.5885033694325685	0.008732786	0.009552690169834647
1234	15	0.7871874714348411	15.224395077420947	0.0291932109954246	1.55724205681924	0.009239674	0.009552690169834647
1350	19	0.501575833158662	13.82666664753535	0.011598461679804772	4.441474464116032	0.00917923	0.009552690169834647
1170	15	0.4122050596020761	15.87188023452325	0.0018763406573854557	2.455141512724677	0.009519725	0.009552690169834647
331	6	0.5856570266722512	13.397250997637245	0.7315229753480734	0.87992536691047	0.009485802	0.009552690169834647
801	9	0.24075753844567543	14.971201497811018	0.2248171771484006	5.028726311965441	0.009517564	0.009552690169834647
934	9	0.5354570893977542	15.27403982308013	0.14762292196155957	3.4363862715460596	0.009476384	0.009552690169834647
1094	10	0.46824422276159616	14.736411589234782	0.028777013778744087	4.975118102298448	0.009497455	0.009552690169834647
1046	12	0.2846360521075225	15.749845755554476	0.1626975273940015	0.7314072107143468	0.009315427	0.009552690169834647
1449	21	0.3005509022930391	13.565790264763073	0.172802819077424	0.20347487193064462	0.009483695	0.009552690169834647
1545	11	0.4978496425916472	16.286234747690376	0.033437116502848196	2.4494989004948704	0.009324656	0.009552690169834647
1446	27	0.39851055666288	14.825776284927661	0.17385506541453966	4.3516868821810535	0.009246762	0.009552690169834647
1243	8	0.1875913652010779	17.46644281869973	0.19161979642160404	2.1409048242291355	0.00924694	0.009552690169834647
1413	14	0.44595026971407187	15.747129878867202	0.7435479609055572	0.3830290134069012	0.009466907	0.009552690169834647
1208	9	0.15589890419057745	15.626949539885638	0.01523181486254914	0.8651053572574834	0.009066316	0.009552690169834647
1487	19	0.23780128366164316	15.44632937402712	0.13009070164692343	5.167945080497698	0.009475509	0.009552690169834647
923	8	0.14284778256238878	13.919387350318665	0.0439195286092542	4.164493443561334	0.009180526	0.009552690169834647
846	10	0.9501955495457595	13.242314368131588	0.3870704928000448	3.608577638015188	0.009423081	0.009552690169834647
1020	7	0.1770195229329321	15.127867138292126	0.025159784986124117	1.3248207191580543	0.00945454	0.009552690169834647
647	10	0.3981217218074047	15.149620648205746	0.06286853596286729	2.0793241788615084	0.009377757	0.009552690169834647
819	8	0.565920008480019	14.052066580580835	0.06151831159065774	1.8282666186582537	0.009123755	0.009552690169834647
803	9	0.3426087516910305	13.62069532162673	0.08930250489922405	1.9527140672328895	0.009183848	0.009552690169834647
1368	15	0.2191952588296623	12.514598189667563	0.014564592449447952	0.4585112449371504	0.00942606	0.009552690169834647
474	7	0.13674029124721798	15.243299622092938	0.1087772361282556	7.647612891960025	0.009506922	0.009552690169834647
641	6	0.1949004235020153	12.641298888213516	0.14847514556544722	2.332823363184479	0.009503368	0.009552690169834647
767	7	0.6318693806517748	14.649713383907635	0.03511124107548704	0.7864756391250138	0.008635704	0.009552690169834647
741	10	0.5876330929895898	13.829773623055676	0.09553917308988333	3.8335888505263034	0.009504878	0.009552690169834647
1193	10	0.1924512441229756	14.78208436332222	0.1024967429413765	1.801543591750834	0.009431072	0.009552690169834647
1103	20	0.5177154199978485	14.649661692809758	0.19251163109657088	2.3641041559523193	0.009530835	0.009552690169834647
570	6	0.11961413816377087	15.283704408987735	0.030094977572671155	1.3904417962512514	0.008916942	0.009552690169834647
780	8	0.2631984046817953	14.3879947732673	0.2247979219068028	3.120366637288482	0.009450201	0.009552690169834647
901	10	0.47811046378233163	12.993105444786242	0.09285149256462202	1.6706462884333646	0.009438124	0.009552690169834647
971	8	0.20415601179079426	12.348977229081212	0.025847104723287592	0.874392719905367	0.008717579	0.009552690169834647
948	15	0.2185782018388141	13.256550529939947	0.01588938884145702	1.0084926120921738	0.009450027	0.009552690169834647
505	4	0.5134569553476821	14.635621110302429	0.25275392966284743	1.077161814783944	0.009528328	0.009552690169834647
1421	15	0.39490442273227366	15.26135679116795	0.11050606953683753	2.2566777626360564	0.009525201	0.009552690169834647
2059	27	0.30895154807716774	13.663608859878615	0.036501510060205265	0.8340100159410389	0.00944186	0.009552690169834647
1435	14	0.292359084092544	13.139246670038107	0.17850000203025582	3.873542842038259	0.00942945	0.009552690169834647
1286	10	0.4079521332404373	16.780022454621296	0.2930230542111819	2.0879883642656987	0.009525588	0.009552690169834647
756	6	0.5616916749872644	14.624566091479936	0.12449044573170628	1.6963130220393985	0.009192922	0.009552690169834647
1189	11	0.2915769971866552	14.132978867271003	0.14509123846026434	0.6991160003260636	0.00948012	0.009552690169834647
831	9	0.9399571314255523	15.012667743143481	0.5713102423389856	4.049837845104794	0.009466792	0.009552690169834647
997	10	0.7180671786155717	14.35497264423256	0.048965081665159504	0.7605126126682812	0.00922549	0.009552690169834647
1135	22	0.7216390949272931	13.364195916814868	0.49091320072948497	1.741935042230621	0.009487762	0.009552690169834647
1429	13	0.38081065054606417	14.612628789106159	0.16618693891090996	2.089432189994887	0.009454943	0.009552690169834647
1317	15	0.22230809337154758	13.071647951340232	0.2897106814503947	3.2935578923358237	0.009552554	0.009552690169834647
1845	18	0.48186752862691795	14.816274383068867	0.42278847880321163	5.463028055741487	0.009509378	0.009552690169834647
613	7	0.2150528654391599	15.101942592640226	0.05309852067294682	4.6893529535913245	0.009538534	0.009552690169834647
1064	12	0.17089267297881888	13.89971324980526	0.481656555017014	5.454243688120537	0.009512834	0.009552690169834647
1372	13	0.7830792728268466	14.048911172658107	0.18979134712763962	1.7616934054031794	0.009219794	0.009552690169834647
706	7	0.26743765916143275	15.650899582906236	0.44515045030217454	1.3229461629824562	0.009519517	0.009552690169834647
1434	9	0.15841136896641705	13.160983503333124	0.16674892835594368	4.015988056791546	0.009527091	0.009552690169834647
1190	12	0.43486139633975945	16.52111041215169	0.38250310196463944	2.114347684702995	0.009108569	0.009552690169834647
1006	7	0.689639003659732	17.70951670442679	0.25326335910114073	2.1821859562935693	0.009374663	0.009552690169834647
1390	14	0.4019186374078796	15.530600164222742	0.12034653972702279	0.21721415989728876	0.009548791	0.009552690169834647
865	11	0.28226616007170363	13.875422375380468	0.04827923710466897	3.341605589006309	0.009371051	0.009552690169834647
1161	10	0.44968885047184093	14.593306499767206	0.05562574376571168	0.2735099877391859	0.009273586	0.009552690169834647
640	7	0.525413677709466	14.596827227122745	0.3698176057177075	0.5134577118601223	0.009472071	0.009552690169834647
886	9	0.14601383599687184	15.159294470862951	0.3618587921810238	0.7812303656973163	0.009447466	0.009552690169834647
937	15	0.43360085738992166	14.404619471133993	0.3440909179730467	3.164773248091619	0.009477883	0.009552690169834647
577	6	0.8536686641612626	16.514987148821305	0.1983062244359079	2.7387642378302592	0.009452927	0.009552690169834647
1422	5	0.14651418231346613	15.808585250763734	0.0016265810572449746	1.9766078216141136	0.009386596	0.009552690169834647
1070	7	0.26436276309063156	17.76622958123297	0.041600637429406895	3.5450283615342553	0.009530947	0.009552690169834647
1290	13	0.545272427341821	14.82101581836813	0.03171394010521721	0.3715294199601391	0.009265232	0.009552690169834647
914	8	0.34736662802229934	14.781578633902011	0.11566902144872751	0.19837959307746053	0.009394417	0.009552690169834647
767	9	0.34620523214015375	13.404323494458572	0.21143747260108936	0.6898505735170759	0.009253043	0.009552690169834647
1443	15	0.5889875587951374	14.335523487073702	0.08723360060213228	3.152148370702538	0.009334371	0.009552690169834647
364	4	0.8028795283347595	14.264191803358392	0.11457085131395839	6.59845293866967	0.00942286	0.009552690169834647
1427	16	0.4146294311483562	12.65873570232685	0.021728760237992126	3.198440160145299	0.009330426	0.009552690169834647
1222	19	0.10978835445113244	13.172492461834977	0.004811071430511488	2.10858875667335	0.009538841	0.009552690169834647
1093	9	0.1510759758997558	16.71788989289114	0.09590080899556891	0.9174066430129819	0.009510181	0.009552690169834647
1135	14	0.10995949318872678	15.705795551931024	0.25521970489849566	5.137037481046427	0.009414292	0.009552690169834647
1711	17	0.483417834351889	16.444089724627077	0.34188669364535923	1.9575856729859333	0.009519409	0.009552690169834647
651	9	0.5032429692245335	13.455834493842406	0.1299595767552127	1.3468369354712868	0.009480178	0.009552690169834647
1168	10	0.17162925830693415	14.002342950609506	0.13773410770077776	2.796911450672523	0.008808585	0.009552690169834647
1357	15	0.13560739574017916	14.547753470213573	0.1366421448313589	3.0097650894580554	0.009389816	0.009552690169834647
586	11	0.23176182425074882	15.677393918925073	0.07900613579672605	1.2181166678960569	0.009419675	0.009552690169834647
827	13	0.23130595476917015	15.334712258193237	0.039727722948443844	4.61237018040177	0.009016815	0.009552690169834647
768	6	0.2087080607272931	15.940716593286957	0.06069635451807465	1.8305058918784287	0.009537194	0.009552690169834647
1127	15	0.17805999553839322	14.871901378612405	0.3765536519216035	2.562283814969983	0.00894884	0.009552690169834647
1318	13	0.5562689859409841	15.827046972057687	0.27130408112390203	6.16065384726252	0.009447575	0.009552690169834647
855	8	0.4821999016012601	15.86092525408009	0.031187449693985847	2.1419488507991225	0.008930929	0.009552690169834647
1018	18	0.14761592951656444	16.217495694925148	0.07849956029841931	1.1670072825502105	0.009337034	0.009552690169834647
1509	18	0.7456398798850273	13.565351680691572	0.03372063892963942	3.1875992223549425	0.009031991	0.009552690169834647
1395	17	0.5496019215863959	13.473458816308911	0.22039305969971207	0.6245726189779053	0.009494215	0.009552690169834647
1427	19	0.767289409268393	15.81656880042302	0.14567675324797308	1.9179081692787225	0.009351777	0.009552690169834647
655	3	0.10810652705024498	14.981821831354774	0.036155874576350194	2.3123010074636916	0.009405894	0.009552690169834647
1371	17	0.1627468201990247	12.55693262290031	0.016623599329098376	1.512347987246219	0.009128955	0.009552690169834647
1461	14	0.5764906751526433	14.24248922207554	0.11125205109868656	0.21867001223914612	0.009551289	0.009552690169834647
1279	9	0.3363123960755325	13.940504868295617	0.057343899684335356	0.35984783141693066	0.009281889	0.009552690169834647
1494	20	0.16757324286314262	13.305987102364925	0.15313839529848108	0.6277256086411649	0.009506689	0.009552690169834647
1744	17	0.6117301650623541	15.274122860993	0.04069665460479578	1.0643834415153162	0.009197079	0.009552690169834647
1055	19	0.6280247201783731	12.864980970159408	0.3078882882604181	0.7670440255340272	0.009249179	0.009552690169834647
1666	24	0.5003440764825507	14.77283130356817	0.04209317065492284	2.0984827656890204	0.009389572	0.009552690169834647
1407	15	0.4325110189219096	13.933867210943076	0.5308994045694719	3.5145986764317456	0.00953853	0.009552690169834647
1276	14	0.5639106850810658	15.052345080277426	0.2723932460346627	5.214448756218497	0.009496049	0.009552690169834647
1212	10	0.05327374086975428	15.07761227205189	0.09048212308470345	4.4777565006010045	0.008755601	0.009552690169834647
1054	17	0.2946149761768095	14.98168548352944	0.19521276924805717	3.867785177478096	0.009472842	0.009552690169834647
1794	13	0.833873979592249	16.543484987510162	0.24732953989572876	1.878332025363978	0.009302793	0.009552690169834647
684	6	0.679981986022941	14.015288241983749	0.2342803798153211	3.0631535832127224	0.009361653	0.009552690169834647
1279	21	0.6213793069245264	14.236676633134024	0.3329394300317381	0.884167958981461	0.008953274	0.009552690169834647
1731	16	0.7414085840710062	14.905473931182105	0.06250830929251845	1.5967775681992225	0.009012349	0.009552690169834647
1226	17	0.5634143090190933	15.570774761637626	0.5505976855008363	1.5894423038842447	0.009314992	0.009552690169834647
1445	15	0.26703950882820193	15.097016224345586	0.11359657998545024	2.796274118754494	0.009362075	0.009552690169834647
749	10	0.2231353110944288	14.04522005206837	0.5339080991536387	1.361073669782358	0.009178028	0.009552690169834647
1622	19	0.5581620694622788	14.021041015217017	0.02772938239005196	0.9045005228773728	0.009538184	0.009552690169834647
1619	18	0.20680546141533035	15.388683127927278	0.08549049057957134	0.45161027305265367	0.009496679	0.009552690169834647
1349	11	0.09096202684457494	15.443233156102266	0.015496997218158864	3.2372782676791334	0.008596243	0.009552690169834647
1094	10	0.49595012888440065	15.212589189214528	0.30056448677846936	2.860195593946707	0.009245931	0.009552690169834647
848	9	0.2071102667342059	16.24471024683407	0.7497799204408935	0.6483202562475976	0.009550048	0.009552690169834647
880	11	0.39744303476287235	15.138825591594308	0.314365213987238	5.348620894458639	0.009499161	0.009552690169834647
1106	11	0.6826527777504574	14.61382823771936	0.29718602441406883	5.788690382143098	0.009517658	0.009552690169834647
613	7	0.5738454751493047	13.860962890297433	0.0018449785782083117	0.811829481682163	0.009124339	0.009552690169834647
1044	9	0.8070908110192133	16.12051506378238	0.258131801470973	3.306581651279261	0.009411796	0.009552690169834647
1254	21	0.3672731406818014	13.947334018085263	0.009354999668356775	1.438940911612574	0.009376665	0.009552690169834647
1437	13	0.2947290305011874	13.943897481192527	0.4713377646526402	0.76776453385701	0.009369552	0.009552690169834647
1913	18	0.6091860999018258	14.92605669903206	0.03973742723585574	0.6056923435188624	0.009322874	0.009552690169834647
697	13	0.2194234817671962	14.68781078721951	0.09626665655403438	4.523495106909449	0.009514672	0.009552690169834647
1371	14	0.7105242266413989	15.059477015743978	0.0686823271553646	0.009448652665815516	0.009490499	0.009552690169834647
1410	10	0.33939130319952515	15.310353549363438	0.12655093875844103	2.545519201652966	0.009345898	0.009552690169834647
1090	7	0.3248920253620954	15.739415541385947	0.02085638733080275	2.8596250600090394	0.009182561	0.009552690169834647
1547	28	0.558307982164913	13.392448102734557	0.14867293839874757	1.004784437299497	0.009454524	0.009552690169834647
1286	24	0.29430615876190447	13.09238188976837	0.22462874111171371	0.6896109077859774	0.00933817	0.009552690169834647
1268	9	0.4499541357963588	16.45796743880488	0.08833502520338687	2.419763036448056	0.009357383	0.009552690169834647
615	6	0.39852291099992876	14.786901021414325	0.2509379581478379	4.699324680719715	0.009083089	0.009552690169834647
2450	24	0.3372872028018852	13.89321022114566	0.15819227272377545	5.013764466062009	0.008868872	0.009552690169834647
690	9	0.26945813732725793	14.529347354576016	0.12132328112129642	2.823602535494851	0.009112891	0.009552690169834647
1017	10	0.3322338932508909	16.431174932974333	0.36798293967634055	3.4395389750936998	0.009412826	0.009552690169834647
1026	8	0.3027992295229235	12.541882109143218	0.05108433827439906	1.2851111440479197	0.009388272	0.009552690169834647
1241	13	0.31299841540675244	15.048504563029171	0.2964048817759343	3.7311063694393845	0.009526456	0.009552690169834647
1309	7	0.277514103594247	15.324314794881614	0.04032039913717858	1.6576011136321749	0.009497059	0.009552690169834647
1706	23	0.8923097768377093	14.653530641961806	0.032922048614453706	2.364552522886712	0.009340992	0.009552690169834647
1300	20	0.35297858994943854	14.988427961463579	0.17006475663948656	0.8582544826631567	0.008917877	0.009552690169834647
695	9	0.6334013013988701	13.66925491764261	0.10170643736071128	1.1698108935933869	0.0095224	0.009552690169834647
1281	9	0.6435403391457384	15.45217392114788	0.44587673441949205	3.171840124300749	0.009535906	0.009552690169834647
787	5	0.16574618065147617	14.656268870727024	0.03891886516015397	1.4424204210982148	0.009435859	0.009552690169834647
856	9	0.5145134652307847	15.198896280955218	0.3709078097646407	2.5189330834329753	0.009423501	0.009552690169834647
1190	10	0.5119784535765061	15.205639103078216	0.008385208634914376	4.094985364620544	0.009549439	0.009552690169834647
1395	18	0.26108148457085517	13.181238027924248	0.13495873366485275	5.098144022695134	0.00927485	0.009552690169834647
1389	22	0.2087385685877774	15.603615956483832	0.013403996293513493	3.2390777586327175	0.009282336	0.009552690169834647
1022	9	0.39874781652821606	13.704809146420978	0.05323127592670233	3.3239039313978402	0.00927881	0.009552690169834647
1064	11	0.3035036211769069	15.198009032568995	0.003982029388365171	0.8847281530324836	0.009297635	0.009552690169834647
1401	14	0.25738115490134617	14.384215561886986	0.11815111931461408	5.066394327069066	0.009092485	0.009552690169834647
1822	20	0.30466016377959265	14.067696629989841	0.1405795375225019	0.35980931965767604	0.009348627	0.009552690169834647
1307	20	0.4353507348470851	12.763281171902856	0.04191486953473233	1.3922968522351815	0.009477148	0.009552690169834647
1084	19	0.4952587664201872	13.664250647367483	0.2921682188659483	0.666017645183149	0.009408521	0.009552690169834647
1041	10	0.4237133651698758	13.972363404630839	0.09387703684472115	1.3496771004636348	0.009368648	0.009552690169834647
684	9	0.3225367400606887	13.558708040116212	0.23787897940578048	3.534577654363944	0.009550373	0.009552690169834647
1290	12	0.39919147869089	16.574155454017692	0.3436630626910503	0.038123563848570824	0.00945246	0.009552690169834647
1217	11	0.4763171506215356	15.46083308579274	0.3699093230783989	4.1550753139790135	0.009036307	0.009552690169834647
754	11	0.267144494996522	13.060151611891248	0.0032259958619896834	0.08619218133845552	0.008837651	0.009552690169834647
1388	18	0.1974309307680958	14.225878784191451	0.08129068243128526	0.05317865343475292	0.009409528	0.009552690169834647
1097	12	0.15592849410621984	15.761608210981754	0.18811074830121643	6.076959284064143	0.009511517	0.009552690169834647
1197	21	0.5383384171199264	12.92906669983159	0.29236045958514545	1.812013440535914	0.009398751	0.009552690169834647
685	11	0.42914987312194813	12.670911711903608	0.8235730919443187	1.2008209455710293	0.009469171	0.009552690169834647
1202	13	0.6267477110812241	14.951852831179604	0.4893486826097676	4.380345390221804	0.009499212	0.009552690169834647
1023	17	0.32223707272797836	14.78717229355853	0.06275567530295759	1.622499749341641	0.009344853	0.009552690169834647
924	10	0.048674132309053875	15.639210142078193	0.023567068865419843	0.24702339721343813	0.008977842	0.009552690169834647
1537	12	0.20180478454151424	17.609998908408983	0.0587509085767076	1.3791590671783556	0.009029302	0.009552690169834647
2162	23	0.3608235604661303	16.396897237733512	0.19167890325849213	1.706241032113382	0.009148167	0.009552690169834647
1884	16	0.48800678980169354	14.732428286651324	0.4653935036307015	5.835723844329271	0.009320105	0.009552690169834647
810	15	0.16288009740223314	15.996019242944739	0.07915586870412661	3.2080172041747033	0.009274544	0.009552690169834647
779	7	0.37154160916513385	14.708431688314317	0.02558281124472256	4.379560843456598	0.009359235	0.009552690169834647
738	4	0.05281759412146003	14.771584062974638	0.10755170556884104	1.1641914130724516	0.008807105	0.009552690169834647
1678	17	0.7440587290522586	16.698937708249986	0.09672635221401024	4.675371574366478	0.009423045	0.009552690169834647
1366	13	0.9534456554329996	16.12231116044404	0.28613033121053316	1.941648175406997	0.009217161	0.009552690169834647
1276	12	0.40711635763943366	15.133478634952608	0.6161443768352803	2.298840652861916	0.009116454	0.009552690169834647
1060	10	0.7879713476532199	17.049426251117225	0.5969447939788525	2.590838823931851	0.009268345	0.009552690169834647
1312	16	0.7326464961655624	14.8255119273856	0.32222405914221497	1.8550309963023652	0.00950978	0.009552690169834647
753	13	0.48963186425662475	14.417849507944773	0.004536595198015025	6.7364235600244875	0.009179128	0.009552690169834647
981	9	0.7274524248507075	15.019423993430236	0.4060445731803776	5.349680048579173	0.009538544	0.009552690169834647
1252	11	0.20524781305775902	14.771017944000574	0.01942916446947158	3.2969291699795873	0.009518982	0.009552690169834647
1306	12	0.38390236273640316	15.31657376034052	0.02299939185391964	3.1963380102153063	0.00889989	0.009552690169834647
760	5	0.3806132835353549	16.25283950131442	0.11017408942213386	0.8789694453733323	0.008851385	0.009552690169834647
817	8	0.34529780202028576	14.158128658924392	0.03301740769111409	0.10393245786842398	0.009303609	0.009552690169834647
1342	12	0.35245169584648656	15.937921508322422	0.32013862450857006	2.274459342348641	0.009403251	0.009552690169834647
872	9	0.8000782342829199	14.173008383184186	0.229067769150874	0.40076550456449933	0.009082375	0.009552690169834647
1297	9	0.23664171392465952	14.331495687493573	0.0005443350396032443	0.7516100156402066	0.009445095	0.009552690169834647
613	7	0.3222529076165128	14.333773457359433	0.09637473877876584	0.31155510640707984	0.009443461	0.009552690169834647
1217	11	0.38008090150086654	14.294023092174815	0.3117698803066899	6.092530826784957	0.009465201	0.009552690169834647
1141	16	0.9336238479419569	15.216808020469095	0.4239392219315007	4.003302955901161	0.009522264	0.009552690169834647
1141	8	0.39099398983053624	13.945379081572767	0.07159303833032886	5.967777958791115	0.009530542	0.009552690169834647
653	7	0.41676528228101317	13.443781102439706	0.2607987677390059	5.124252547394736	0.009312001	0.009552690169834647
1789	21	0.39127932692005907	15.51923517856963	0.613198117475855	1.2718232762366783	0.009545199	0.009552690169834647
1302	16	0.42681025945048556	14.08668411206411	0.04700103139955396	0.9357326341617931	0.00924283	0.009552690169834647
1038	10	0.3362186973756196	14.125742601402235	0.12510576340522298	0.8197225425079685	0.008708453	0.009552690169834647
679	7	0.39482602484828333	14.537010211095419	0.07779079145095999	1.5063567154327338	0.009193154	0.009552690169834647
1460	12	0.46645082849132197	15.762275888456202	0.09439590142453183	1.9178794752883799	0.009518728	0.009552690169834647
1010	12	0.396357080873574	14.812610715299922	0.0664128620926318	0.15320553155729294	0.009313145	0.009552690169834647
1043	10	0.5032122145239191	15.787018709944775	0.11549059883359478	4.013754752041182	0.009535663	0.009552690169834647
1948	15	0.6626635516316269	15.871376870624617	0.09439504843249805	0.6903496395193907	0.00954927	0.009552690169834647
1543	11	0.487310945046595	16.59426058994135	0.008375831936024036	4.186096839002353	0.009456888	0.009552690169834647
2189	21	0.7318376523312073	15.009556395138148	0.8564053005303445	0.5752158810002219	0.009481461	0.009552690169834647
1627	28	0.3302776814327203	15.572634716112248	0.1221711868190346	1.5407361293081052	0.009140353	0.009552690169834647
1360	16	0.48208976872543824	15.926395964592999	0.4936781623265222	2.004401540564453	0.00950018	0.009552690169834647
1883	22	0.46566003813741397	13.502589036608887	0.037747915562876905	3.3194309730651694	0.009100677	0.009552690169834647
1197	12	0.7265487371434547	15.11813659253814	0.9511087853660926	0.2579253882450958	0.009517109	0.009552690169834647
1620	18	0.2114025497084585	14.064251628090013	0.20267717441905164	5.135864195752916	0.009500794	0.009552690169834647
1294	14	0.2057625611069882	13.105862574564782	0.34770324514325124	1.5351964949846335	0.009443568	0.009552690169834647
1107	13	0.6226569896129439	14.368763309108495	0.38798134059266626	0.8039986412259604	0.009511278	0.009552690169834647
2093	33	0.44920953162557836	15.031420804316541	0.2574016821016607	3.0911689483124887	0.009366293	0.009552690169834647
1430	18	0.5708872217450617	14.12917717851479	0.04313100573612016	0.47246045070636566	0.009297523	0.009552690169834647
1217	13	0.5262387771570307	15.55928444054123	0.05985984318256983	2.046479778760575	0.009172729	0.009552690169834647
1696	17	0.7859387598019945	13.163497076510945	0.014945136909246884	3.8960947994861708	0.009513924	0.009552690169834647
642	6	0.1795028455729548	14.182710503834308	0.09733919809896727	2.2478794393399895	0.009319682	0.009552690169834647
816	12	0.4554358960914716	14.448373639997014	0.18862149885889629	1.488980008716632	0.009218006	0.009552690169834647
1466	24	0.1743553195253694	15.328770158606554	0.08938227268600057	4.391331842744958	0.009083347	0.009552690169834647
1033	9	0.4682731390071009	15.22296454451498	0.24685382023739105	3.899995437996269	0.00913761	0.009552690169834647
1366	13	0.7079973530346797	14.534948611901452	0.1156473332368268	3.851474988265727	0.009270075	0.009552690169834647
908	6	0.26171891067535763	14.375813655125468	0.023785162447320013	2.830929708023427	0.009378771	0.009552690169834647
1285	9	0.2883405461805358	17.87726897113171	0.006535829060810863	0.4182310835245084	0.009445147	0.009552690169834647
1490	15	0.9581941912324741	14.006809280823935	0.42394652780787545	2.1058163066759787	0.009314995	0.009552690169834647
1202	13	0.5487004232635565	16.136051574830184	0.40148913204601716	2.9979192745502945	0.009402201	0.009552690169834647
601	5	0.6063050943449748	15.85906977067654	0.350189779542449	2.5541904454778823	0.009536362	0.009552690169834647
1481	12	0.1180407223273629	14.103717934296924	0.04324756004431177	2.4753706457453237	0.008971329	0.009552690169834647
1228	18	0.645028395122244	13.86764940929754	0.17465045548871708	1.1794779554432893	0.009514712	0.009552690169834647
973	10	0.8412773445224403	14.648420441807103	0.005438998112832636	6.681857255564831	0.009252687	0.009552690169834647
1688	23	0.39345942110179444	13.313836700453054	0.0029083816720362754	1.7369316506515138	0.009479728	0.009552690169834647
1197	21	0.46357252266167354	14.716712922030995	0.07854880848945725	0.7598904129393795	0.009464896	0.009552690169834647
852	15	0.1721274262421849	14.501045899145064	0.07056952333181132	1.5577076096961238	0.009354311	0.009552690169834647
1110	13	0.8072076350856563	14.988661449384713	0.19375234799661067	3.1267589727914444	0.009124038	0.009552690169834647
1906	17	0.5023916001573069	15.07894213611521	0.22404017947102856	2.8689466705311313	0.009546122	0.009552690169834647
847	13	0.24270921877834972	15.971199779462532	0.1355951435836058	7.027394929284407	0.009191177	0.009552690169834647
1620	16	0.42939612566543883	16.295690940311125	0.023981260969864804	1.7651932497832004	0.008732281	0.009552690169834647
1062	11	0.3370520637312348	13.492931517270941	0.01068491188737155	4.257556850877972	0.009393239	0.009552690169834647
1143	20	0.40866176690086364	12.757477047226635	0.33987678178202996	1.7864172416458732	0.009458778	0.009552690169834647
1343	18	0.2606462344560014	13.908545731496881	0.1789879929100315	1.215783964337678	0.009543696	0.009552690169834647
1321	14	0.508605887844717	15.294346636532222	0.11739605081871224	1.7234527658254502	0.009260685	0.009552690169834647
1463	14	0.4550957698468183	15.2618712179629	0.06891381398866267	1.859552845454574	0.009450075	0.009552690169834647
963	9	0.40541876823289846	15.10359089873962	0.017254791076926297	0.5525718580541453	0.009348962	0.009552690169834647
1386	21	0.24155577680859536	14.744592108335933	0.02407345640594738	3.030956361136985	0.0094693	0.009552690169834647
930	9	0.3398174395425465	15.851252727162988	0.3425121385453984	0.5930249495052635	0.009483759	0.009552690169834647
1593	17	0.19792858680430425	14.965582774505286	0.07276616432869691	1.4953111788480813	0.009485953	0.009552690169834647
1116	17	0.24452613234351694	15.686712877417262	0.4276029868650145	5.34420870799266	0.00944306	0.009552690169834647
1362	13	0.563662780402925	16.169272222511555	0.23843291762034524	6.327286062010465	0.009525924	0.009552690169834647
892	7	0.3398360499124567	14.81672693278287	0.11750963039194584	3.2814073702432944	0.009481298	0.009552690169834647
1382	19	0.1566785346002033	13.896326669507832	0.2146007855059888	4.09390570929564	0.009459786	0.009552690169834647
1085	13	0.45466380438238047	13.08634844792008	0.048795614255583056	6.672094386447926	0.009514766	0.009552690169834647
1784	30	0.3933552371437661	14.314781378152812	0.40982698602846723	3.8944790906385087	0.009477957	0.009552690169834647
944	12	0.6852040191523827	13.796858603993233	0.13983332304777918	5.010644106556512	0.009493855	0.009552690169834647
1119	9	0.48561545092355457	16.959149390406647	0.19326068223280102	2.0664793489574125	0.009477905	0.009552690169834647
1423	24	0.22351103226219682	14.171975917564776	0.44788617553874444	1.1202133193310029	0.009449157	0.009552690169834647
1312	9	0.8492630492177284	17.429511852262976	0.16304090458681386	0.2528003709106652	0.009310678	0.009552690169834647
1166	7	0.28926539242465527	14.893051409211465	0.03155810048985407	2.1411053128943545	0.009395452	0.009552690169834647
911	16	0.6199358664157311	12.017798141818773	0.03648618905774528	2.8284577961717767	0.009399669	0.009552690169834647
929	10	0.5583114322434056	14.192078389297654	0.022925344109345578	2.694707315971482	0.009173701	0.009552690169834647
1051	7	0.339736366837527	14.921887044916941	0.048767360086363454	2.234425921997796	0.009279647	0.009552690169834647
753	7	0.6371088907271183	13.96930126716919	0.019445694225176634	2.557002627714859	0.009420234	0.009552690169834647
477	8	0.41180034283527595	13.782040319375144	0.14213412639194523	1.1019016538777073	0.00952313	0.009552690169834647
1102	10	0.4710595031378952	14.729993967390204	0.4898746416643589	0.3501276996321813	0.009256818	0.009552690169834647
1917	18	0.6973863403997823	15.459754546438788	0.6667004595872885	3.382943260400312	0.009186369	0.009552690169834647
1378	16	0.5371635804395913	14.602660609276278	0.037464202456424456	3.088027291714413	0.00946683	0.009552690169834647
679	7	0.5219657075029223	14.96664749842022	0.3848574981641214	3.9562750558138893	0.009229679	0.009552690169834647
919	7	0.47032215955298873	13.355696724970521	0.08664837645150303	2.4078886368596057	0.009409972	0.009552690169834647
1410	20	0.29249782103157584	13.56235378684632	0.122178581148682	2.698301257541547	0.009499383	0.009552690169834647
1169	10	0.09223265719594592	16.701319605824	0.19706490058470738	3.2105812390737247	0.009422599	0.009552690169834647
1479	20	0.5365147526439823	15.74010235024904	0.2762609768101177	0.45528240706785267	0.009441244	0.009552690169834647
807	14	0.8816477752813385	14.331312558037029	0.007027048205285713	0.37418086566955555	0.009487284	0.009552690169834647
1556	9	0.30310933179870747	15.95628071519643	0.06031476316907956	3.102944065530317	0.009423258	0.009552690169834647
615	7	0.05489249201043328	15.40840736041163	0.020995723739558048	3.270935744236273	0.009422707	0.009552690169834647
758	9	0.5761942330448078	13.487394156261285	0.14162307685089234	0.13915743317808693	0.009548273	0.009552690169834647
1779	15	0.5644404582226843	17.851645853202644	0.12650918894442742	4.3905459518461845	0.009403265	0.009552690169834647
1386	22	0.3702250339418663	14.627920753107412	0.15370907700800968	0.7653773347429849	0.009449084	0.009552690169834647
1081	10	0.2955852754031751	18.322399939994273	0.14614970358651988	0.06024777037593412	0.009246447	0.009552690169834647
2188	18	0.21012007153685458	13.795730474652547	0.026575593273460277	1.7850318879069769	0.009315957	0.009552690169834647
927	10	0.7797974614910923	14.850853284758669	0.1532454123105298	4.158238213094822	0.009517458	0.009552690169834647
672	5	0.2716097171875168	14.503414480583379	0.16627468894697822	0.5659964213720905	0.009547501	0.009552690169834647
1941	18	0.7085371565264573	17.011899446232718	0.16933038325694416	2.5037245835520245	0.009521487	0.009552690169834647
1035	12	0.7410666033870885	13.035551717290826	0.24472974794624117	1.230446672100025	0.00935502	0.009552690169834647
1175	14	0.3574350037347096	15.8395035416753	0.003471787590163866	3.5468759319305523	0.00936986	0.009552690169834647
1339	12	0.6431152750484934	16.738238350288125	0.33544792119107786	1.8675408532856168	0.009541592	0.009552690169834647
898	9	0.645837172051375	14.575266687277782	0.14033857629107116	2.4810627671903496	0.009510159	0.009552690169834647
1172	13	0.05647957265928588	17.248366616012568	0.05164515344068299	4.9728093915042955	0.009433934	0.009552690169834647
1357	14	0.7303681265312163	15.998696874143324	0.6995620618407443	4.752149908954822	0.009393605	0.009552690169834647
1500	12	0.2619759758569312	16.719774087547883	0.28687354476328536	1.34265699777578	0.009158071	0.009552690169834647
570	5	0.5191222489518836	14.201333252156399	0.34042787183799844	1.6216670005460094	0.009448256	0.009552690169834647
751	7	0.20050464467941287	15.769696303486905	0.10523359073281857	0.9266994506487953	0.009392563	0.009552690169834647
744	7	0.5700110512748089	15.595020670725486	0.5102623254492566	6.114879324647321	0.009492244	0.009552690169834647
578	6	0.3510133618376673	13.677240671710008	0.4507886487688593	2.3890083419121253	0.00941101	0.009552690169834647
1221	8	0.37282387909950404	17.714975644921992	0.17923584265758408	1.5610698097914002	0.00940389	0.009552690169834647
1346	12	0.2266932033868227	18.1183985139305	0.1032995915871024	2.7869678866574787	0.009331883	0.009552690169834647
933	12	0.28241195378355005	13.501022089234771	0.00017574728164655717	5.145347375713034	0.009507634	0.009552690169834647
1884	29	0.27179797589777943	14.522548836811431	0.2504237127742469	0.8708473363472657	0.009178078	0.009552690169834647
1889	22	0.18261236354005833	11.708087372259307	0.07950986387386468	2.70221459085107	0.009411733	0.009552690169834647
586	6	0.43493212361092454	14.614137605643464	0.20294248574054963	2.018752537745763	0.00953191	0.009552690169834647
1732	9	0.18989036888858357	16.113046619163477	0.16149785489231677	4.240736653890008	0.009389399	0.009552690169834647
788	9	0.8760365773865817	15.45998779839072	0.881107898828311	0.927294095057883	0.00953981	0.009552690169834647
938	16	0.3227833063139023	14.086693686717897	0.14139354322903838	2.7569299027600946	0.009506916	0.009552690169834647
1160	12	0.4131092359798815	13.069865190950708	0.15648634856001378	3.9387584992879647	0.009464756	0.009552690169834647
1340	13	0.8039028768914754	15.72013857905427	0.6523670689292269	3.538437608764264	0.009499901	0.009552690169834647
1002	10	0.6430858271972831	16.643876514183884	0.8215742880397456	1.4146298317120867	0.009342287	0.009552690169834647
1615	17	0.5742316687076886	14.643360003150992	0.12088940465850662	0.387421744975568	0.009054959	0.009552690169834647
1411	16	0.7016200433514764	13.752253905863283	0.22771660772432586	2.592245642358696	0.009386437	0.009552690169834647
751	12	0.3246221628482363	14.842517575897986	0.028315458545563957	2.421869001911677	0.008921107	0.009552690169834647
1508	15	0.7200256121548239	13.197862055201927	0.051795117927347596	1.1779629572671075	0.009255508	0.009552690169834647
1029	17	0.2352228361001524	14.884760837065556	0.3784067395814613	0.5930607240470619	0.00948831	0.009552690169834647
1640	19	0.3436610299219388	13.60727873643286	0.04107653628797673	3.734786398946594	0.009342045	0.009552690169834647
729	5	0.5571236210588766	14.497260120276582	0.02931534016907679	0.882130048044617	0.00924881	0.009552690169834647
2124	32	0.23042766482208504	14.15271972516391	0.1406444008169273	3.7570454435226606	0.009164783	0.009552690169834647
1263	11	0.44381424965504457	14.66802658194839	0.016512527155437648	0.4124841204179194	0.009496523	0.009552690169834647
1512	21	0.24915570356194205	15.4661372461811	0.044027516722665784	0.27330090570959625	0.009489305	0.009552690169834647
1559	24	0.46905399405343	16.219617105161447	0.1771287193258407	1.2116836183181936	0.009405537	0.009552690169834647
1346	10	0.519282343329117	15.463867880548124	0.011416435992411322	1.7334522153135987	0.009334347	0.009552690169834647
850	11	0.4017427970561008	14.942159848898784	0.4811568140617056	2.7507489556577545	0.009490827	0.009552690169834647
822	9	0.42073687904960644	14.099592974123373	0.16505153287760838	2.191588479795376	0.009406929	0.009552690169834647
1157	14	0.3916370117805223	13.24595385468401	0.09200697776221664	4.329277389974396	0.009486789	0.009552690169834647
633	5	0.20783536260669588	13.95642145951131	0.09186749245421552	3.8595673237353427	0.009269122	0.009552690169834647
1245	13	0.39066691449697233	13.775279860373864	0.04095714746451025	2.314313961477778	0.00954017	0.009552690169834647
1779	21	0.6472153818905597	14.585744224744353	0.0219688345040861	1.4616562536574682	0.009502032	0.009552690169834647
1115	13	0.31223415379397434	12.01385292066363	0.023579832887221173	1.735974205581388	0.009551024	0.009552690169834647
850	8	0.422098042846654	15.496004018180024	0.035843173638232625	0.6660569296049158	0.009062812	0.009552690169834647
1334	17	0.32921375093050576	13.703217237967502	0.09068021202503593	0.5664077271079748	0.009514933	0.009552690169834647
1223	12	0.4445013903817736	15.754499870072799	0.16447377983606762	4.385427910920705	0.009450572	0.009552690169834647
1835	17	0.3439730934647983	15.406185199377992	0.43567572427836787	2.977381160994538	0.009514812	0.009552690169834647
1985	20	0.48208250719625295	15.261914333048944	0.03016938086952082	0.9367983096125281	0.009152086	0.009552690169834647
1845	23	0.6450661128197751	15.246036490733767	0.11278357470516093	1.0497108098421473	0.009424484	0.009552690169834647
1710	15	0.39530586690324065	15.652630998765112	0.252944064333717	0.1594516237857534	0.009517015	0.009552690169834647
1884	20	0.5303581102251689	14.453572963347053	0.13657105770470668	1.4098569595592045	0.009216627	0.009552690169834647
1354	8	0.25936602316025636	15.838263104460982	0.018260902303102067	4.043291510908809	0.00874971	0.009552690169834647
916	6	0.11094470351527463	17.658500527877948	0.08512834697955071	0.6460079703671834	0.009499502	0.009552690169834647
962	9	0.3146103988213196	15.958701413480753	0.39728437417050855	3.8885213268952583	0.009348881	0.009552690169834647
1721	22	0.05177577403070488	16.94987065161585	0.4780612754644349	3.3380788259692533	0.009254158	0.009552690169834647
1404	12	0.7241180117265384	16.2803485367619	0.04100931582788783	3.331337989680579	0.009546221	0.009552690169834647
1864	18	0.7766624636261734	16.142347359078418	0.4466099460727961	5.22957325098694	0.009484535	0.009552690169834647
630	11	0.47141037156701193	14.683462036691147	0.13230998205824449	3.4153007860552913	0.009410985	0.009552690169834647
2046	17	0.2381305529308625	16.329428888764436	0.45992370885910927	0.9077888594299859	0.00951692	0.009552690169834647
1442	16	0.48808751654459426	13.48550080758639	0.03844500460535091	1.8824740474341546	0.008783374	0.009552690169834647
728	9	0.4458560809673461	14.333099790388111	0.10953607738189988	2.2237401075718655	0.009378098	0.009552690169834647
697	7	0.9742584893581165	13.984917110333539	0.9290773783697915	4.689591881824235	0.009402992	0.009552690169834647
515	6	0.6553936904593575	13.800733245125539	0.36630350290320757	1.9087365494526312	0.009299129	0.009552690169834647
668	11	0.13367856696140412	16.077911107578174	0.020509393934911024	1.2084747989354436	0.009410011	0.009552690169834647
907	7	0.46672105815312265	16.986905918862938	0.03064205805356736	3.8359281965972234	0.009391518	0.009552690169834647
832	10	0.23475121845145472	14.968123998682096	0.4159453673220651	0.30910217176867905	0.00953201	0.009552690169834647
1052	9	0.09518703837549425	14.597279333289075	0.21385256821029236	3.0392620711189307	0.00938542	0.009552690169834647
1095	9	0.1592421281823172	15.045720279849636	0.1879367270826917	1.930949096213858	0.009402481	0.009552690169834647
1307	12	0.23642943647857062	15.323771545669228	0.12060905208667082	5.877271207156141	0.009514521	0.009552690169834647
1818	14	0.2163298063361634	13.808815550406633	0.029901299290717533	1.6009695408902416	0.009248426	0.009552690169834647
1573	9	0.1878789234711022	15.889385889804196	0.07444776528237984	1.2107035700417939	0.009077009	0.009552690169834647
2116	21	0.3232189627212696	14.817156419414202	0.15279883477586464	4.041069332368743	0.009361893	0.009552690169834647
1003	12	0.6860453125896192	12.357047934426834	0.10804914644982516	1.3573049428582082	0.009526649	0.009552690169834647
1859	16	0.5577407062515938	15.189590490402258	0.04620550797897796	1.1057151091108028	0.009326268	0.009552690169834647
1267	20	0.43384597283392135	12.804982316911083	0.28628646834968446	4.1619850427640275	0.009484013	0.009552690169834647
1816	13	0.42971244900122635	16.0836756385449	0.04266866298017769	2.430331725477288	0.009413088	0.009552690169834647
1430	11	0.3374077871412935	15.904526754009444	0.3747155248666733	6.187617735337033	0.008910151	0.009552690169834647
1472	21	0.4430039991054592	12.636284314771318	0.14645566374497176	5.216847522311471	0.009345621	0.009552690169834647
1417	19	0.35796199091740455	12.703810811973007	0.020319424143104142	4.900585524375532	0.009455466	0.009552690169834647
1446	18	0.23002774022126704	14.78089251440494	0.019118092622609953	1.5516068895746278	0.009529604	0.009552690169834647
1618	30	0.1216568354933319	15.454883949408867	0.7695283179832444	2.6031036398178857	0.009486009	0.009552690169834647
1777	17	0.47846503019102515	15.998462406210898	0.14243846949947067	2.70245151480308	0.009033499	0.009552690169834647
1235	11	0.14350365642464297	14.190022085906124	0.052449304375256224	0.18308954633659175	0.009201168	0.009552690169834647
1242	10	0.42286925275730275	15.148038518284443	0.4403810707111436	1.6840629817790946	0.009403148	0.009552690169834647
655	9	0.5418904873859137	14.029629648638188	0.5068966430550927	5.380731579931286	0.009511053	0.009552690169834647
1385	12	0.4168988536959161	14.525581119641545	0.19777578613172508	4.684056556504192	0.009403858	0.009552690169834647
1317	12	0.16636434549935034	16.778447162270933	0.04767524104533041	0.3734554700507233	0.008831093	0.009552690169834647
1401	15	0.3473676336588929	13.915473044014252	0.12720968563319812	0.6702939622491417	0.009447307	0.009552690169834647
816	11	0.22870821389461027	11.89746876074673	0.06047440515895031	0.8760366430732545	0.009328322	0.009552690169834647
1191	21	0.29435583917279007	13.512284316570717	0.43337978752891115	0.3854650216108951	0.009301334	0.009552690169834647
2050	26	0.7422705846468047	14.583632315717065	0.8908834472065731	3.4785707265704433	0.00942758	0.009552690169834647
1293	15	0.5617672933211664	13.939046065986295	0.024705265971977836	4.705630111913754	0.009546936	0.009552690169834647
779	14	0.7889779368884039	12.31379202533616	0.3258155397052164	3.5683342334072545	0.009533541	0.009552690169834647
828	12	0.5104114161941986	15.521960834635799	0.18664878000791935	0.9151925954758493	0.009525772	0.009552690169834647
1605	15	0.7236360103195173	14.721891262174255	0.4917307237234603	5.455755378835418	0.00949121	0.009552690169834647
810	8	0.4249117099797162	15.758794045441594	0.6269227777643727	2.976077808896601	0.009446239	0.009552690169834647
2000	19	0.7010573500109305	15.234161758645124	0.33832880000023646	1.7108003408616097	0.009249809	0.009552690169834647
1505	24	0.7516977847988507	13.095341393854746	0.3965909342506761	2.370425643358841	0.0095114	0.009552690169834647
1204	16	0.47934071137258166	14.630639144222245	0.005789281534342411	0.9988067569874781	0.009442916	0.009552690169834647
1640	17	0.8896403012870663	17.439946977026327	0.3642513620983835	3.5242969178834094	0.009481722	0.009552690169834647
1223	12	0.8618376991783842	15.182970716187864	0.0387573968378243	5.661054347258382	0.009411632	0.009552690169834647
1895	20	0.8046721397494918	13.781405161897398	0.061185205537922865	2.1988478445331006	0.009533268	0.009552690169834647
943	10	0.5278084599174427	15.303335491013826	0.14160062397435946	2.561657392206689	0.009523203	0.009552690169834647
1352	9	0.1142484097954587	14.74501000369425	0.023585861250701418	2.4990473525953574	0.009055877	0.009552690169834647
1140	11	0.21653041884342067	13.897727852255441	0.0020498440393528147	1.0258771202734804	0.0094771	0.009552690169834647
1225	22	0.815479233016608	11.821136929776307	0.023676627064265543	4.520256715320317	0.009530022	0.009552690169834647
621	3	0.1565559991992982	14.319377203815648	0.02889323096569707	6.344609208970624	0.00887034	0.009552690169834647
683	11	0.08893168843593174	14.606195197364139	0.0674758211312263	0.7687599458562286	0.009499701	0.009552690169834647
1228	10	0.15203622513068227	13.762940498016466	0.2959206124283385	7.566070248327277	0.009182141	0.009552690169834647
662	5	0.1942986144107145	16.104716663042808	0.13662038317920305	4.591787067589976	0.009538687	0.009552690169834647
1729	18	0.293105681949975	15.833315221937868	0.3381154030856617	0.31748683816313683	0.009448518	0.009552690169834647
1298	13	0.40411436723297733	12.321452313919286	0.3714773684878597	2.8708803332210966	0.009520101	0.009552690169834647
1355	18	0.30010514370989627	15.011996985968414	0.04291174254516594	2.5536432304929075	0.009304199	0.009552690169834647
1846	15	0.5797334975811279	16.57801464738738	0.0019032710959855509	0.470343347445493	0.009218272	0.009552690169834647
1132	14	0.22640880040113698	15.21466220992375	0.011808795279616258	1.2840709430139197	0.008916005	0.009552690169834647
1507	29	0.8977482428813459	13.908965165587455	0.1535601764169397	0.0313332948370475	0.009511026	0.009552690169834647
1591	23	0.203687628482878	14.851255134697862	0.16175688476484762	3.346291395028931	0.009162357	0.009552690169834647
1259	16	0.4824779601043263	14.406223962281588	0.23129245872991905	2.194335471111427	0.009536662	0.009552690169834647
632	8	0.523196109033323	13.617730077670407	0.21785774773025962	0.8978448579308225	0.009463938	0.009552690169834647
1558	11	0.28932830878110094	15.598735565097847	0.19173476874691425	0.13992630799942507	0.009534721	0.009552690169834647
2238	22	0.8848122223641469	15.618222007682059	0.05841923512386513	5.201516626655009	0.009498687	0.009552690169834647
705	10	0.49684637477056093	14.308484595207183	0.27815116045353977	3.531660715273781	0.009530507	0.009552690169834647
1903	26	0.28547077725111203	14.964547914911883	0.14680101865602596	4.041152700582629	0.009549343	0.009552690169834647
1333	13	0.772753876569261	14.269191108061177	0.8952824730534905	2.38669909267304	0.009515458	0.009552690169834647
1332	12	0.22697468450312303	13.896415577001795	0.01940723880251511	4.410901162578305	0.009291496	0.009552690169834647
