# Supplementary material for: Tableware trade in the Roman East: Exploring cultural and economic transmission with agent-based modelling and approximate Bayesian computation
Source: PLoS One. 2020 Nov 25;15(11):e0240414. doi: 10.1371/journal.pone.0240414 (PMC7688115; doi:10.1371/journal.pone.0240414)
Supplement: S1 File — The full project, with the data, the code of all components used to run the simulation and analyses is registered: https://osf.io/s5mdw/. (GZ) [file pone.0240414.s003.gz › s5mdw-full/abc-pandora/results-example/rand/result_0.0102991509098.csv]

nstep	cstep	mu	mumax	copy	strb	score	epsilon
2145	19	0.774775984346	15.9513894439	0.730094071528	1.02322598303	0.01022509	0.0102991509098
728	6	0.274372625442	13.0105343068	0.156141583918	6.39952728399	0.01017132	0.0102991509098
1782	16	0.7787883801	15.077335864	0.912822351972	1.51492242939	0.01020075	0.0102991509098
260	3	0.700138125016	12.4455593994	0.182891625518	0.0884781810718	0.01010667	0.0102991509098
910	9	0.183852944729	13.8182378317	0.277156675799	1.25523175897	0.0096915	0.0102991509098
1281	13	0.58882000371	15.1930058793	0.384180985909	2.50614082357	0.009644228	0.0102991509098
979	9	0.717370749688	14.2667145457	0.216884985016	3.3176368367	0.009700073	0.0102991509098
1499	24	0.63090716668	15.3355315673	0.683125784648	2.31724970912	0.01022142	0.0102991509098
1213	14	0.857759512808	13.2905867839	0.183817229203	5.82596846683	0.01028845	0.0102991509098
771	9	0.633709876806	13.3019680649	0.750244863617	6.28234827722	0.01025061	0.0102991509098
1340	22	0.596509716868	14.3770534873	0.0615064542952	2.52111955762	0.009864252	0.0102991509098
1540	17	0.496283831858	12.5874435219	0.14117776893	2.72882227303	0.01016183	0.0102991509098
786	15	0.801897348673	11.6167074863	0.0134883624928	2.0024901979	0.009876678	0.0102991509098
1620	31	0.8788900244	10.2275383458	0.479312000206	2.22559036619	0.0100663	0.0102991509098
1276	18	0.357584857577	13.451902671	0.424047341243	2.13144949869	0.01014406	0.0102991509098
395	4	0.64641650751	14.6238181859	0.160324604283	2.43537878333	0.009901131	0.0102991509098
1194	12	0.88370727526	15.5722527148	0.114391337313	3.38994871166	0.009707569	0.0102991509098
684	13	0.579962681615	11.8113811357	0.075360778778	0.430482859289	0.0102773	0.0102991509098
962	5	0.66317651286	17.2633791299	0.158338566323	6.05924683723	0.009917149	0.0102991509098
948	16	0.573702744956	13.5772647336	0.263654162075	0.827540222518	0.01022496	0.0102991509098
878	8	0.206286098858	12.7515295362	0.335122233881	0.704198159115	0.01015191	0.0102991509098
701	7	0.508018352405	16.1746964122	0.470236763148	2.22045786175	0.009770315	0.0102991509098
538	5	0.896373960257	16.1616182061	0.305581699173	2.36928347185	0.01008691	0.0102991509098
1720	18	0.84651030986	14.4235982119	0.839665800975	3.72396435322	0.01004986	0.0102991509098
1286	15	0.863606230133	14.5172269421	0.395564110508	5.36123494013	0.01013737	0.0102991509098
1731	18	0.219610144267	14.9035336413	0.39815283958	5.054282063	0.009995361	0.0102991509098
1375	20	0.646039490345	14.1757059324	0.128300895994	1.34423928625	0.009985683	0.0102991509098
1028	9	0.429236993263	16.7662261085	0.5942290748	3.07477478995	0.009912265	0.0102991509098
1178	17	0.913592235956	14.9941403387	0.571500212595	3.47007728618	0.01009309	0.0102991509098
682	7	0.839468628213	14.1975065661	0.466654178694	2.63681343719	0.00954724	0.0102991509098
1202	12	0.381992020198	15.7111625262	0.288862739179	4.3245106871	0.00976964	0.0102991509098
1065	11	0.613790109521	15.85703366	0.59894769701	3.67391433651	0.01008523	0.0102991509098
1330	14	0.513124961553	16.3793986385	0.708015870688	0.368186866845	0.01021903	0.0102991509098
2272	27	0.772529627864	13.3135089165	0.0236631347201	3.20014815836	0.01024874	0.0102991509098
1584	20	0.14874186048	15.6150979394	0.127979645571	5.46527651935	0.009280633	0.0102991509098
1731	26	0.25751728206	16.1761174568	0.0453059658827	7.80317280752	0.01016446	0.0102991509098
1445	19	0.755600459967	15.6260785161	0.308048891229	1.64447486296	0.00987524	0.0102991509098
1710	27	0.662897167406	14.9486833868	0.312257498575	1.06517234583	0.01025892	0.0102991509098
1308	15	0.969954313723	16.1721526041	0.370845196068	7.54291220141	0.01029639	0.0102991509098
947	13	0.726316978148	13.5303879092	0.314780605641	3.11063940506	0.01023592	0.0102991509098
1196	9	0.992707150292	18.0790369266	0.0769581298418	1.15434980273	0.009685297	0.0102991509098
1329	13	0.651967710148	15.9905806611	0.891240858132	3.78175980927	0.01004876	0.0102991509098
326	6	0.978934601265	12.8101210129	0.437203640874	3.5678107488	0.01001293	0.0102991509098
1854	27	0.0895806604242	14.9885103386	0.160414825191	1.40182045819	0.00996471	0.0102991509098
1732	26	0.963932820888	14.3189570769	0.83514867591	2.89673788657	0.01012826	0.0102991509098
1716	18	0.658073812333	12.74424393	0.0829197083511	3.92013814284	0.010203	0.0102991509098
1687	22	0.917607516984	13.7300439476	0.191451681657	2.81005142483	0.01011939	0.0102991509098
1488	17	0.731600832292	15.4399163863	0.543520170536	1.90331984937	0.01003486	0.0102991509098
1458	13	0.59130289769	14.2540297522	0.145395513784	5.14226416554	0.01029482	0.0102991509098
703	13	0.638385983246	12.9347095839	0.000126535443141	1.74474153817	0.009536743	0.0102991509098
672	9	0.359013579131	12.3665662198	0.27984055776	0.265693465552	0.01028605	0.0102991509098
711	8	0.569235598574	14.2223620156	0.0583614830065	0.463727181451	0.009901202	0.0102991509098
770	8	0.871920563709	14.7095698073	0.252129016747	0.0734940326239	0.01029496	0.0102991509098
1383	16	0.461061021201	15.3936411438	0.0385043997167	1.60337536036	0.01025385	0.0102991509098
1495	27	0.675959890716	14.14281463	0.561701666	2.83862181327	0.01029138	0.0102991509098
1436	18	0.35990116919	14.7379660865	0.399135691557	2.68532106087	0.009516285	0.0102991509098
1126	15	0.862117485621	14.799599651	0.129110358079	3.62175805407	0.01023563	0.0102991509098
1546	14	0.816964515315	16.0223047557	0.44457966331	4.15326955138	0.009779904	0.0102991509098
597	10	0.518064909138	11.8937730772	0.203174375891	2.03247431413	0.00941904	0.0102991509098
1438	21	0.319139905142	16.4132934141	0.190984312959	0.454238256882	0.01026902	0.0102991509098
726	6	0.372581402339	15.3363373101	0.190862700303	0.236749794158	0.009700326	0.0102991509098
1428	27	0.427397476416	13.6068878861	0.574695576046	1.77188077625	0.01024684	0.0102991509098
1456	28	0.683530909833	13.9573842069	0.530797569948	3.21683952752	0.01017709	0.0102991509098
696	10	0.387152871689	12.7947885093	0.0659456724801	1.37933641224	0.009693278	0.0102991509098
713	12	0.85689525617	13.8189241967	0.353615281287	2.26549990136	0.01027376	0.0102991509098
1355	24	0.58620638468	12.6260140936	0.11808017354	7.60059227449	0.01011509	0.0102991509098
1572	16	0.506736299329	15.6942039132	0.536587013704	2.38041455993	0.00960416	0.0102991509098
1351	14	0.5445526149	13.9025585959	0.451972366848	3.63547983065	0.0102399	0.0102991509098
685	9	0.821532213357	13.4492878783	0.35085011533	1.87524486253	0.01015757	0.0102991509098
1503	21	0.270555232492	13.9446337342	0.172488920487	6.29341520459	0.01011868	0.0102991509098
1423	18	0.51637130648	11.8192836802	0.227214023799	0.275752008269	0.01007001	0.0102991509098
1531	16	0.332186056174	14.9427371338	0.968498991811	3.61262863133	0.01028618	0.0102991509098
1580	12	0.394269594269	15.4033223708	0.439030485493	4.8761546759	0.009989875	0.0102991509098
1823	20	0.483151148629	12.7090610367	0.0903114358758	1.52213221377	0.01012537	0.0102991509098
1171	14	0.446867961998	12.8573379922	0.293303994773	1.66062048572	0.01011646	0.0102991509098
369	6	0.791652471655	12.7884909512	0.442559050107	0.517976164753	0.01026589	0.0102991509098
2010	24	0.56840826643	14.9612966185	0.576697029212	7.73672617887	0.009915501	0.0102991509098
982	18	0.929094018864	13.6499671619	0.0283301623058	4.15882390129	0.010139	0.0102991509098
1805	23	0.931186338656	14.1943228939	0.694406077527	5.56036903338	0.01011404	0.0102991509098
1127	16	0.609179800196	16.042703025	0.32484578787	6.770558142	0.01028247	0.0102991509098
1145	20	0.640139446079	13.4286751314	0.687693472664	1.24742934692	0.01021735	0.0102991509098
985	8	0.38243517169	15.1474205912	0.368014981449	4.23016628584	0.01017504	0.0102991509098
1370	15	0.334804071969	13.256472143	0.169781815781	4.1403729874	0.009925896	0.0102991509098
1514	27	0.645957171284	12.0856057651	0.36925611901	5.86399693609	0.0101772	0.0102991509098
1541	18	0.344197721892	13.9341693656	0.172929896048	1.88728966387	0.009558885	0.0102991509098
974	9	0.4418106751	15.1851082357	0.599944512066	2.22307990945	0.009955089	0.0102991509098
943	12	0.301623519335	13.8111926898	0.62199366579	1.41296805186	0.01027563	0.0102991509098
1437	20	0.488399445563	14.0283384725	0.290765999727	3.50218002778	0.01017284	0.0102991509098
1028	15	0.342318846327	11.9806434809	0.33769922056	7.05199690672	0.009678818	0.0102991509098
960	7	0.615222983756	16.0507113856	0.127155515355	5.65887702827	0.009917015	0.0102991509098
2678	45	0.312434744287	15.5683919458	0.924728122309	4.29330926377	0.01002073	0.0102991509098
880	13	0.209790220729	12.429104916	0.172892084056	1.94142368288	0.009994568	0.0102991509098
1318	16	0.336862933771	14.2204210048	0.1528277932	1.24519631443	0.009710078	0.0102991509098
2039	22	0.0832878262533	15.0711676156	0.11439000885	3.76180958674	0.009967666	0.0102991509098
646	10	0.3119544086	13.9590421467	0.200444626273	3.22138742201	0.01020221	0.0102991509098
1497	17	0.367176663537	14.5676048285	0.46792599815	1.0883922272	0.009928806	0.0102991509098
994	10	0.732908098711	16.3123058492	0.52768558811	1.7099257927	0.01018663	0.0102991509098
1719	15	0.26874604319	15.5357877491	0.402618863582	0.978155615665	0.009875427	0.0102991509098
515	3	0.621567659891	19.1147342009	0.778107501669	2.560336754	0.009763407	0.0102991509098
1811	15	0.855751095766	15.2747622258	0.780651232761	1.55999523918	0.01018474	0.0102991509098
932	9	0.505221794722	15.9294482153	0.684635460713	4.88728722104	0.01002649	0.0102991509098
771	9	0.214297347682	12.3683818271	0.158760737281	3.4857491757	0.01017391	0.0102991509098
1546	21	0.658584382791	13.330959407	0.194272373412	1.17005878873	0.01013375	0.0102991509098
1588	20	0.3378162986	14.347675031	0.387801268026	2.58004139773	0.01015262	0.0102991509098
1003	10	0.852948898588	13.4950472842	0.238358073759	0.282746921558	0.01016894	0.0102991509098
1667	13	0.25556121618	15.1253878673	0.0414425404264	5.21821696651	0.01029848	0.0102991509098
973	18	0.551350871999	15.5239000798	0.0127857439676	7.07710935822	0.01021557	0.0102991509098
1454	22	0.290308899773	14.5311712433	0.992984623841	0.754280328133	0.009956635	0.0102991509098
1195	14	0.751494663831	13.5003444097	0.212777024935	6.69014648508	0.009709717	0.0102991509098
1393	23	0.376792710015	13.152559784	0.440714833488	1.89335182038	0.01010322	0.0102991509098
1399	19	0.743305862686	13.2800122593	0.718902517864	2.59529341459	0.01001365	0.0102991509098
1366	15	0.400152056471	13.6711851375	0.299823505168	2.8386871448	0.01025201	0.0102991509098
814	9	0.743975291119	12.7598183801	0.274744706227	6.1445701555	0.01025574	0.0102991509098
1431	11	0.57050497888	15.6892183371	0.212415056328	2.9509596426	0.01026483	0.0102991509098
992	12	0.857850643639	15.1416663099	0.00297120694196	0.404876038724	0.01009828	0.0102991509098
1547	28	0.368208191344	13.9731400075	0.289174588563	1.8945359105	0.009874136	0.0102991509098
961	13	0.5221492267	12.9876831403	0.123952437812	6.12611731958	0.01018277	0.0102991509098
1321	20	0.994535481073	11.3701139948	0.484609386802	0.757635977624	0.01027822	0.0102991509098
1201	16	0.921201253165	15.21934801	0.660395703833	3.52793943126	0.009343604	0.0102991509098
1185	15	0.225857970944	13.0091845453	0.194179992196	0.34396947708	0.009951532	0.0102991509098
830	12	0.253119033876	13.8497190737	0.164645725193	0.276012196168	0.01002461	0.0102991509098
873	8	0.15092807279	12.4798385849	0.129358245849	4.87383325254	0.009995454	0.0102991509098
1009	14	0.936363569529	16.1386754522	0.868683681567	4.89440772251	0.01027043	0.0102991509098
1533	16	0.5515923075	14.7096733876	0.301927281447	1.99092481275	0.0102395	0.0102991509098
1717	13	0.625062620925	16.0153163987	0.629034851821	4.12841214791	0.01009264	0.0102991509098
1210	13	0.375174442539	12.9836577776	0.0525678604554	2.00650631864	0.01009038	0.0102991509098
674	7	0.117855983922	16.0538282699	0.173927981277	7.36020430665	0.009658725	0.0102991509098
1300	22	0.41215569901	15.7608574562	0.936040544907	3.57754486988	0.010176	0.0102991509098
1765	19	0.832422886583	17.6472826466	0.594474074325	4.92698132921	0.01015351	0.0102991509098
871	12	0.512916465682	14.347808632	0.448847149226	3.51861942746	0.01029169	0.0102991509098
1316	13	0.950286764032	15.4973293702	0.712169652972	2.57164804866	0.009992397	0.0102991509098
2372	19	0.53738430481	16.5737808761	0.524882759865	6.28919333023	0.009841079	0.0102991509098
1323	17	0.666075656364	14.6905445166	0.0706610146205	3.89386245343	0.009911725	0.0102991509098
1034	20	0.451056467995	13.3263997885	0.00662997965448	1.47183378607	0.009909052	0.0102991509098
1232	16	0.535851737984	14.9964782137	0.137173593551	1.53890840416	0.009782846	0.0102991509098
331	3	0.669082175645	14.3320522078	0.12293289925	0.791271507633	0.00995464	0.0102991509098
1415	24	0.29013367462	13.9896640303	0.684519910749	0.367251776531	0.01021204	0.0102991509098
1656	22	0.625880490333	14.4592608099	0.42142251415	2.43915082765	0.009936008	0.0102991509098
1356	13	0.694181038766	15.9288056294	0.102251016918	0.139993995006	0.01024421	0.0102991509098
1200	16	0.930022174702	15.1704161893	0.22451652806	2.36372244025	0.01015551	0.0102991509098
1604	21	0.10434092035	15.4712064486	0.650647207681	0.545394344953	0.01016894	0.0102991509098
1524	13	0.422706912248	15.6602486386	0.685614351994	1.99617462745	0.009570603	0.0102991509098
1605	18	0.958800178827	13.8747567843	0.702818132392	5.05280945195	0.01020883	0.0102991509098
1313	24	0.755010482252	12.4989116719	0.804790841308	1.13856732397	0.01018994	0.0102991509098
872	13	0.605026038076	13.7102686561	0.456192859233	1.2355913883	0.01013037	0.0102991509098
1365	11	0.539626839145	17.8943034837	0.824229584512	4.77152945432	0.01029651	0.0102991509098
1148	10	0.481165653723	13.9915085084	0.00603627549004	4.38610533093	0.0102647	0.0102991509098
2044	26	0.156977173387	15.9620465827	0.090363155207	4.09549086183	0.0100126	0.0102991509098
643	9	0.904560879927	12.1566999927	0.117095298338	0.261293902631	0.01019327	0.0102991509098
1616	30	0.137179135822	15.610474592	0.686934434569	2.11515760532	0.01018726	0.0102991509098
744	8	0.629767480256	12.4138392094	0.342666986723	1.11315267149	0.0100638	0.0102991509098
577	6	0.294229817359	12.1914997364	0.53504990741	3.47594961108	0.0102913	0.0102991509098
740	10	0.755752627961	13.4589725298	0.146649564767	3.09331595971	0.01026486	0.0102991509098
2009	25	0.446986892821	15.269419646	0.316061094501	4.12862716008	0.01001764	0.0102991509098
1173	20	0.436465938244	13.7455269567	0.423787687119	3.28420231485	0.009627411	0.0102991509098
1004	13	0.2116119874	13.8814751904	0.0871648558591	5.27999293056	0.01017117	0.0102991509098
787	8	0.740912654976	15.2947070595	0.441126662421	6.58124242417	0.01004502	0.0102991509098
459	4	0.275498813637	13.957655378	0.334941684118	1.76986469217	0.01024214	0.0102991509098
635	3	0.414458762169	18.1198871953	0.11018985136	7.65356907055	0.009936005	0.0102991509098
999	9	0.386076930179	14.6692245755	0.360424911885	2.23561135013	0.01007545	0.0102991509098
713	8	0.48166269468	15.8610090219	0.857667540423	1.59638634957	0.009753494	0.0102991509098
2056	21	0.30995098494	14.9898065195	0.066714401613	3.23934021794	0.009963923	0.0102991509098
1146	19	0.355496951824	13.7371669744	0.449160893774	5.23577196791	0.01008026	0.0102991509098
1779	14	0.147441167717	16.3571585304	0.0603175055683	6.27551527315	0.0096245	0.0102991509098
1052	20	0.571549535813	15.1745191356	0.0510796431257	3.53704388097	0.009985347	0.0102991509098
1849	34	0.507094904402	15.0689101669	0.437146839557	2.47833425885	0.009924679	0.0102991509098
1439	18	0.535114672252	12.8453615737	0.211781417721	2.86755005843	0.009895875	0.0102991509098
1283	15	0.827323658961	13.8544663157	0.341789560444	3.50263815306	0.009730562	0.0102991509098
1108	17	0.32223519987	13.5422958542	0.143774770147	2.8539811348	0.00985703	0.0102991509098
1315	15	0.882120288933	12.8467165732	0.0515310099753	3.72635870806	0.009816499	0.0102991509098
1144	13	0.471908805652	15.4137345576	0.141646289101	4.29413585709	0.01011298	0.0102991509098
1428	24	0.635008415398	13.7052987827	0.0211808970282	2.36484976115	0.01007695	0.0102991509098
1352	13	0.545313089379	15.0573649908	0.0532173358139	5.12740662123	0.009763513	0.0102991509098
1342	26	0.609080964879	13.482400005	0.0813291309504	1.11903096942	0.01000481	0.0102991509098
1641	16	0.480508840226	14.6584933677	0.481827938134	2.44821273637	0.01018717	0.0102991509098
1120	16	0.572555511804	14.1393683886	0.165905860381	1.92017199835	0.009869757	0.0102991509098
939	9	0.759137516649	15.9125865686	0.155964966544	3.93200024969	0.009825745	0.0102991509098
1595	19	0.941238841363	15.4311026954	0.989128847899	4.31477212453	0.009983025	0.0102991509098
1101	14	0.701892959654	13.9580800829	0.758745343401	1.30296815199	0.01018997	0.0102991509098
216	4	0.414107381191	15.4385093689	0.605762153784	2.53604663416	0.01009322	0.0102991509098
1192	9	0.590559705679	14.1446176191	0.133806022396	4.21011387299	0.01025758	0.0102991509098
1068	9	0.585761953791	16.0999389202	0.0810508142126	0.352770849485	0.009914605	0.0102991509098
1316	18	0.784065037245	13.6776250573	0.246831464696	3.57868411767	0.0102577	0.0102991509098
1658	27	0.48790954686	12.1119119575	0.279918607587	5.08744386837	0.01008183	0.0102991509098
987	11	0.742159669335	12.674114005	0.104820341159	2.32062509225	0.01009908	0.0102991509098
1152	18	0.614741205386	13.1823799615	0.618066919669	3.38560238281	0.01015807	0.0102991509098
1032	10	0.349309948801	14.4965422174	0.157751948831	4.19012221484	0.009924236	0.0102991509098
634	6	0.892639154474	14.8639336646	0.915402668726	4.27272504094	0.01029331	0.0102991509098
1580	16	0.535660581126	16.8379573278	0.797691306481	4.26045832156	0.009817388	0.0102991509098
1427	25	0.521025671608	14.5097940317	0.782562868468	2.41930750589	0.009661468	0.0102991509098
1756	27	0.548837807281	13.2221169774	0.337904093547	2.6415033236	0.009993898	0.0102991509098
977	15	0.675527615644	14.4867746975	0.359252805076	3.65106236215	0.009889267	0.0102991509098
1702	27	0.202214648734	12.5537369628	0.434407302264	1.18107526507	0.01024003	0.0102991509098
1021	14	0.427758385237	14.8743882198	0.296309973601	1.98986030271	0.01019105	0.0102991509098
997	9	0.8112824714	16.9533406493	0.297189517266	2.67780455342	0.009850326	0.0102991509098
1492	14	0.316888248136	14.6947063305	0.849754724383	5.59032618263	0.01006131	0.0102991509098
1803	30	0.490164272481	12.6077668185	0.124272433259	1.315747522	0.01015826	0.0102991509098
1334	13	0.83152859699	17.6678831665	0.422117697786	4.19719610996	0.01022627	0.0102991509098
1511	21	0.745134554599	14.182701597	0.103185190948	5.05609011262	0.0100928	0.0102991509098
1139	17	0.600499722329	14.3194343464	0.19435423649	1.76060914962	0.01024298	0.0102991509098
1353	12	0.357694173486	14.1534332916	0.293865921406	3.18033888138	0.01003174	0.0102991509098
1465	13	0.801266649562	17.1880915702	0.497322755971	2.13248459273	0.01029165	0.0102991509098
1595	24	0.50953101701	13.7498866301	0.504358821894	1.27832533415	0.01021476	0.0102991509098
1491	13	0.332476420696	14.5777418658	0.290238757811	0.478072303994	0.0101822	0.0102991509098
852	7	0.480914987605	13.4553101299	0.364721496073	3.99587465594	0.0102102	0.0102991509098
1860	16	0.597094017818	15.0714035716	0.127072659933	3.73990587997	0.0100144	0.0102991509098
1533	21	0.584880139258	14.3928959977	0.0454972093994	4.36132804197	0.01011949	0.0102991509098
1328	21	0.680690161571	15.3820921235	0.896605157727	5.65886856295	0.01029072	0.0102991509098
998	16	0.818952641564	14.2552297151	0.639265461174	0.488473269532	0.0102805	0.0102991509098
2029	36	0.334882520389	12.8640388126	0.0243633793834	3.78487255311	0.01006824	0.0102991509098
1855	18	0.686309342673	17.0328664523	0.315642474891	3.27272870199	0.009707091	0.0102991509098
864	10	0.632215287029	14.8864884833	0.63904893564	7.1054635669	0.01019649	0.0102991509098
1214	14	0.451388667471	13.5243815567	0.223597151998	3.98516174328	0.01017357	0.0102991509098
601	9	0.626296556327	13.5056744999	0.00282176083262	4.98479497898	0.01025967	0.0102991509098
1806	35	0.435009909433	14.3908790663	0.302504091531	0.684894573503	0.01009711	0.0102991509098
1075	19	0.918514835084	14.4832247727	0.571877525115	2.78353238534	0.01025489	0.0102991509098
1498	26	0.360975673581	11.7391783452	0.0524129170121	8.13136972357	0.01015282	0.0102991509098
1953	31	0.219346576041	15.8356295365	0.213931574171	4.16977404099	0.01025792	0.0102991509098
703	11	0.149928208445	14.2215333536	0.225446911659	0.851235958485	0.009350161	0.0102991509098
616	8	0.290837002862	14.2142993571	0.565556329585	4.12471828746	0.01005345	0.0102991509098
1025	14	0.37930235556	14.8581278596	0.544104262948	6.91461127298	0.01026312	0.0102991509098
1324	17	0.69345623505	13.9459295822	0.576607345656	2.32053699969	0.01001947	0.0102991509098
1541	17	0.399559965777	15.3625414891	0.777538533909	2.56624355815	0.01002764	0.0102991509098
1172	14	0.633601544305	14.3703522599	0.367812695871	3.05064277475	0.009839428	0.0102991509098
702	8	0.651619561165	14.9970962604	0.34737086964	3.7843582826	0.0100207	0.0102991509098
2040	21	0.344342209447	15.5247196456	0.210387752494	4.12730882464	0.01014178	0.0102991509098
1618	14	0.375326628043	16.7593026518	0.619834441857	6.77085988727	0.0102013	0.0102991509098
537	6	0.174304488529	13.1425079126	0.126286538077	0.18740776595	0.01003898	0.0102991509098
1848	28	0.325570223462	14.6842045291	0.581319358783	1.36275457948	0.01011928	0.0102991509098
1193	8	0.530253725	17.2022247	0.00650954067725	0.818456372641	0.009628603	0.0102991509098
1014	9	0.688149993786	15.7942315817	0.537446641931	4.03966903114	0.01003285	0.0102991509098
1925	25	0.242913122702	14.3957889187	0.115749531634	7.45293309239	0.01028851	0.0102991509098
1110	11	0.681743630345	16.6582921855	0.427242848876	0.352291102595	0.009690236	0.0102991509098
908	16	0.696348296509	13.4414872754	0.251711655846	0.103440406023	0.01019932	0.0102991509098
960	14	0.854039151667	14.3926119872	0.118408127048	3.07429216222	0.009974261	0.0102991509098
926	6	0.443813333194	15.6788861531	0.0759659708436	2.97485152366	0.01007239	0.0102991509098
1174	22	0.618663537877	14.7745172407	0.228820473217	0.970574989977	0.01021447	0.0102991509098
1794	14	0.0876446250745	13.5560097372	0.190273563375	1.16825812516	0.01004431	0.0102991509098
1029	11	0.105667916131	15.58753966	0.00400938149462	2.05759890735	0.00994696	0.0102991509098
612	10	0.753055646791	11.9164602171	0.24554018736	1.90857958436	0.01005264	0.0102991509098
781	7	0.684723721107	15.071983836	0.01317187428	5.3009437166	0.01018522	0.0102991509098
493	4	0.50506331699	15.6525259545	0.47803360474	2.12288396527	0.01015302	0.0102991509098
1112	20	0.843692296204	12.4200388438	0.793754814864	0.0399521941917	0.01002088	0.0102991509098
985	10	0.682227322617	15.2981251832	0.107088018582	1.75480853826	0.01017308	0.0102991509098
1325	8	0.604202433224	15.8345253569	0.123548313528	7.04600549644	0.01015613	0.0102991509098
275	5	0.257469811203	14.7416718988	0.507389430507	6.87730697055	0.009757816	0.0102991509098
970	9	0.304714981505	13.9544385987	0.0562113323532	4.57628746587	0.009789078	0.0102991509098
1525	28	0.241187439293	15.1775207109	0.0383126552197	0.198932964811	0.01003301	0.0102991509098
786	7	0.774884537893	15.3359485472	0.475437662913	4.17767984167	0.009998245	0.0102991509098
842	8	0.908437623328	16.4666002801	0.79870424608	3.06139621664	0.009927331	0.0102991509098
1014	10	0.774438731119	15.2868839385	0.618873669711	4.92639250752	0.00985323	0.0102991509098
989	10	0.632448308883	16.4788916706	0.378820819164	0.395747785909	0.009759985	0.0102991509098
1236	14	0.740662858201	12.9360886395	0.0492795031486	5.59001573391	0.009894574	0.0102991509098
1480	19	0.892488651837	12.7716112871	0.230388612674	3.95931789934	0.009843853	0.0102991509098
2135	20	0.59979411255	16.9466161607	0.207685388115	4.46504930649	0.01009531	0.0102991509098
971	10	0.0935287126351	13.4301725821	0.125805982238	4.14627955488	0.01029768	0.0102991509098
1144	10	0.827093690095	13.650983743	0.0206766564141	2.27865909262	0.01012782	0.0102991509098
1124	19	0.367264950575	13.0886215633	0.136342343252	4.84361370281	0.01015069	0.0102991509098
1189	18	0.808843935617	12.4917488709	0.010077701111	4.0259107217	0.01023123	0.0102991509098
1058	5	0.404828676693	16.0689015072	0.230917442915	3.79315027447	0.01027868	0.0102991509098
1202	18	0.594597317215	12.0862925078	0.179609109182	7.61304303191	0.009868035	0.0102991509098
875	8	0.614833952689	14.6061411923	0.388581481713	0.993876860857	0.009984546	0.0102991509098
1177	12	0.271458961288	14.991212032	0.845417668829	1.87750317805	0.01012968	0.0102991509098
1164	13	0.303635433865	15.6372669643	0.235919888848	4.06936659691	0.01022226	0.0102991509098
1286	11	0.705261999388	13.5299860259	0.300593294877	3.21795523112	0.01015369	0.0102991509098
1110	11	0.853286277381	13.8387714112	0.194390909279	3.19162038341	0.01005001	0.0102991509098
1611	26	0.445262387421	13.7853295999	0.700095057675	2.79006036107	0.01025218	0.0102991509098
814	4	0.0495830398709	14.5039093884	0.152578065896	2.81902522577	0.009988053	0.0102991509098
1440	16	0.484349091097	13.7313042129	0.712136431097	2.84407605839	0.01020628	0.0102991509098
1586	16	0.160893223233	13.9484122893	0.279087015811	2.2762717726	0.009638571	0.0102991509098
1159	18	0.549720218086	14.6056438861	0.499967254168	6.11860287816	0.01027077	0.0102991509098
869	8	0.525471978279	13.7329507156	0.198572406891	2.15266104569	0.01010864	0.0102991509098
1002	12	0.427707856892	15.2898976148	0.642560021875	2.55411502285	0.009366316	0.0102991509098
913	14	0.440446674365	13.6244513798	0.0901978907198	0.459815471044	0.009781051	0.0102991509098
1717	22	0.723712362664	14.9577861107	0.255715969127	2.20166316693	0.01018164	0.0102991509098
993	14	0.45925654554	13.6186646433	0.0551524698279	1.60237548019	0.0100697	0.0102991509098
1151	10	0.448369787208	14.6406226595	0.170216679599	1.59115529377	0.01012495	0.0102991509098
943	9	0.730276021214	16.4205682675	0.285685962424	6.07698861679	0.00957403	0.0102991509098
1809	21	0.700535071661	14.825030485	0.300828184631	4.43945632301	0.01013844	0.0102991509098
997	12	0.427950429453	13.4596567918	0.301796300005	1.61118645054	0.009690186	0.0102991509098
661	7	0.72310959916	12.8265556873	0.132656852188	8.21346691824	0.01012023	0.0102991509098
533	6	0.480858385421	14.0898311092	0.266510777367	1.24836552162	0.01009974	0.0102991509098
829	12	0.578309615744	13.2926076015	0.216302339217	1.04072149665	0.01000113	0.0102991509098
1606	16	0.478255506942	13.3572644319	0.109074095878	1.46904928231	0.01027768	0.0102991509098
1398	16	0.942072457095	16.5153239142	0.0121351374686	5.11224361279	0.009779593	0.0102991509098
802	8	0.603034455728	15.2906509963	0.307789173535	3.85159288032	0.01014815	0.0102991509098
1747	21	0.942808757414	15.9883550089	0.183663096421	3.58128557473	0.01017257	0.0102991509098
583	5	0.841784225758	14.260735098	0.227204751073	1.25034638709	0.01013161	0.0102991509098
1109	11	0.48654359165	14.2163749146	0.337399029546	2.60534177902	0.01007544	0.0102991509098
1536	23	0.426905378955	15.3790978834	0.372849222977	2.86502816262	0.009862141	0.0102991509098
789	5	0.905891578482	15.5171419613	0.239607059933	3.27269817385	0.01012248	0.0102991509098
1155	15	0.917908966889	13.7839322095	0.387595672979	0.382123185773	0.009462747	0.0102991509098
1053	13	0.656893935175	13.553312822	0.191247731518	4.63440689729	0.01025057	0.0102991509098
1234	21	0.521094279384	15.3685127796	0.543980537432	3.19015170722	0.01007946	0.0102991509098
723	8	0.831298423988	14.9105434342	0.178932453669	3.34905306182	0.01023673	0.0102991509098
1531	19	0.758247755415	14.2917979949	0.796984114253	2.3782843275	0.01024333	0.0102991509098
1288	13	0.553017982531	14.5761316142	0.709768085256	2.08097237007	0.009744118	0.0102991509098
986	12	0.646377235543	13.0341791676	0.200095412041	0.0929815772828	0.0102697	0.0102991509098
1248	20	0.816690943664	13.9984535854	0.401979475356	2.52705648657	0.01025065	0.0102991509098
1076	17	0.717968022242	11.3676741094	0.34516119466	0.86193043	0.0101364	0.0102991509098
1784	27	0.833637009571	13.7877680148	0.0281862246685	2.04466803396	0.01011433	0.0102991509098
1185	13	0.601984495751	15.7396319507	0.643978181051	1.37986557745	0.009995504	0.0102991509098
1289	13	0.353421067368	15.8029250596	0.391500066709	2.44100000894	0.01014636	0.0102991509098
914	16	0.774405220618	12.9482368178	0.0449275411874	1.16388150601	0.01001979	0.0102991509098
1242	18	0.754557077851	12.4997668312	0.0861356319143	0.121996502811	0.01009139	0.0102991509098
851	12	0.673629710008	13.8574027917	0.62812100948	5.34899455214	0.009730888	0.0102991509098
1782	16	0.985809204249	16.2853802171	0.521780980665	0.933204607193	0.009268051	0.0102991509098
1255	12	0.667185683415	14.7383570577	0.56514968889	2.88013785633	0.01000859	0.0102991509098
1464	20	0.555534439459	14.7697260225	0.481061134151	5.28938625119	0.009941806	0.0102991509098
875	8	0.926844653911	13.7294756952	0.547580112469	0.358069117938	0.009838145	0.0102991509098
1445	20	0.371506581266	15.1079196936	0.6578452058	3.60207840115	0.010161	0.0102991509098
983	7	0.240804612923	16.276775725	0.545877844279	2.07109565194	0.01012416	0.0102991509098
1824	20	0.815843007144	15.913039639	0.0136920590432	4.2404497658	0.01011779	0.0102991509098
1912	20	0.943215297631	18.7008118788	0.260266659081	6.28311310751	0.01026991	0.0102991509098
573	4	0.83674391819	15.0835894002	0.470339877485	2.70960053235	0.01015057	0.0102991509098
1920	22	0.530135812926	13.6981798771	0.0167397186341	0.52546352212	0.009950697	0.0102991509098
1640	18	0.725987814599	14.1591191904	0.340796509854	1.04718477935	0.009870119	0.0102991509098
737	7	0.412401083514	14.9285969097	0.293313217954	5.94839028089	0.009426128	0.0102991509098
1522	14	0.303304041228	14.7119450583	0.0704194421932	1.92762437021	0.009463797	0.0102991509098
1027	19	0.632902546833	13.7576597538	0.688581560881	2.54532788645	0.01013289	0.0102991509098
877	15	0.107831860142	14.1549919371	0.360820921486	2.11400903489	0.01013301	0.0102991509098
776	14	0.561721125142	15.2797360407	0.783045795221	0.876149644311	0.01028842	0.0102991509098
1060	10	0.216279382003	15.7956985199	0.0454293728557	1.46144960166	0.00964033	0.0102991509098
763	12	0.239777286037	13.6389689705	0.0566094388185	3.04101449159	0.01028771	0.0102991509098
1487	15	0.825356422163	15.9254345033	0.175478729397	4.79489603825	0.009850698	0.0102991509098
527	6	0.712379025176	14.9077205703	0.586142273741	7.82868294386	0.009903355	0.0102991509098
831	9	0.516234718606	13.5744279787	0.14037220048	3.62323827648	0.01013145	0.0102991509098
1702	21	0.746186068675	13.94025916	0.451916451787	3.71419459568	0.01019639	0.0102991509098
829	9	0.819722015264	14.4951744836	0.243429864819	2.92083807943	0.009963628	0.0102991509098
1640	20	0.82764973586	15.4490312773	0.76292961103	4.80215758687	0.01025033	0.0102991509098
1315	10	0.759082926986	14.0725791947	0.067061784982	3.67614106861	0.01022818	0.0102991509098
1363	13	0.756908475074	15.3260207592	0.112782541307	6.74062052688	0.009970688	0.0102991509098
1743	26	0.560202616457	12.8476073654	0.199958202735	4.05100140332	0.01006904	0.0102991509098
1383	15	0.285419573654	15.1149221524	0.15857696962	5.8941584204	0.009787287	0.0102991509098
1467	11	0.866541047939	15.6903561031	0.0492476288311	3.11927839599	0.01013275	0.0102991509098
1596	20	0.938158685166	14.149227765	0.109928497027	3.3447306989	0.01025595	0.0102991509098
1191	17	0.259166511157	13.7516310683	0.615765834006	1.55016086189	0.01024081	0.0102991509098
776	14	0.917124273862	14.8201849761	0.213189832859	1.95669111775	0.01018639	0.0102991509098
1059	11	0.509869771333	13.7496286803	0.344291508101	3.00908700036	0.01016887	0.0102991509098
895	15	0.828792544218	12.5831869829	0.956261499445	1.93379800599	0.009841553	0.0102991509098
1335	23	0.363972361694	13.4581502976	0.379484082662	5.04008283462	0.01008798	0.0102991509098
1572	25	0.447668152535	15.3973042699	0.22461120402	5.77663581985	0.01029905	0.0102991509098
1533	24	0.434648846437	13.5599068983	0.261683240292	1.47774628794	0.01003739	0.0102991509098
1582	30	0.397132282581	14.3591558421	0.799247930935	0.782478690799	0.01012859	0.0102991509098
1273	15	0.333352435371	15.1440052847	0.635468718526	0.950408796237	0.01011972	0.0102991509098
1138	16	0.453686968872	14.1210114297	0.159596750102	0.932487495678	0.009928842	0.0102991509098
603	5	0.877143206022	17.3248888634	0.706277494521	3.06751836813	0.009933271	0.0102991509098
1130	5	0.210042503843	14.2093205304	0.0143365694796	7.72855092045	0.01011068	0.0102991509098
983	14	0.634441800228	14.3205019564	0.7877807984	5.38289079885	0.009981183	0.0102991509098
1501	14	0.810308052472	15.8372536987	0.139501128057	1.52325188003	0.01008658	0.0102991509098
1236	18	0.939165989068	13.9634526692	0.357010936544	2.35001254264	0.01025114	0.0102991509098
187	2	0.51806953782	15.0128748745	0.637189328978	3.30297293788	0.01005236	0.0102991509098
1309	16	0.587376389472	14.6697261591	0.164589157976	3.55085057267	0.009981183	0.0102991509098
1236	18	0.373678269548	14.5472056139	0.00694027821994	3.97214414767	0.01004648	0.0102991509098
796	11	0.493966704285	15.2051698782	0.624852046437	0.31335800455	0.01022353	0.0102991509098
1193	19	0.237776590362	12.8174290865	0.734432716713	4.35942038632	0.0102303	0.0102991509098
1959	24	0.583115592851	14.9268128633	0.125455136279	3.49828999857	0.01023089	0.0102991509098
871	17	0.968091732613	13.5036402116	0.0603951419667	3.12303580474	0.01020479	0.0102991509098
986	15	0.825724429289	14.0960204093	0.107923361392	3.45970154084	0.009979881	0.0102991509098
937	8	0.666441427449	14.787926	0.1822694613	5.17936322162	0.009508459	0.0102991509098
1233	22	0.7981090154	13.247213859	0.744203725158	3.31731614507	0.01025	0.0102991509098
1468	21	0.802815189225	12.407251964	0.364948257761	3.12947765816	0.01002572	0.0102991509098
1312	17	0.573572881552	14.9480103874	0.603819067291	2.06498360406	0.01006625	0.0102991509098
629	10	0.227965012826	13.6789910156	0.227329555398	1.15723066885	0.009850525	0.0102991509098
1170	14	0.261361104985	14.338140172	0.364182605875	3.59160563597	0.01023915	0.0102991509098
2040	34	0.54822618955	13.1798903315	0.363179581226	0.274665935256	0.01029468	0.0102991509098
1565	22	0.920669290757	15.0466454319	0.827493120882	4.27573483928	0.009844105	0.0102991509098
1016	8	0.413188754774	16.545649821	0.213606402196	1.84239021733	0.0100845	0.0102991509098
1907	19	0.396150145115	14.1808883056	0.396693195191	0.434048209427	0.01015579	0.0102991509098
1351	11	0.531671500913	16.8651045596	0.0127655193858	0.937601499564	0.009684052	0.0102991509098
1521	22	0.822225156396	14.1814948149	0.102987637842	1.72839630242	0.01026484	0.0102991509098
1573	13	0.798030074268	15.5970461865	0.892928411531	0.962854550623	0.01013738	0.0102991509098
1190	17	0.732593260094	14.4776798035	0.551510779302	2.72747572169	0.0101427	0.0102991509098
553	7	0.949722500304	14.3931784807	0.454478579141	1.66018811972	0.01008711	0.0102991509098
815	14	0.698101086805	13.7261283265	0.794519771541	1.02142553806	0.01023947	0.0102991509098
1108	11	0.978578011476	14.8960809062	0.198751817887	2.5524574204	0.01024184	0.0102991509098
665	8	0.604701876646	15.446200205	0.268138314626	0.992731114402	0.0100718	0.0102991509098
1310	12	0.616130512698	15.6225123452	0.670731058753	3.76074005568	0.009905285	0.0102991509098
1302	13	0.517216631912	13.6296143981	0.0734761978728	1.10786779733	0.01021244	0.0102991509098
1756	25	0.828820976198	12.0032745099	0.676785417287	3.27969453522	0.01015208	0.0102991509098
1489	25	0.850029517716	14.1164297874	0.48023770596	7.89178398836	0.009646931	0.0102991509098
1269	12	0.821653568325	14.4030412989	0.233092966602	0.565722537151	0.01027014	0.0102991509098
1275	15	0.323103985015	15.3602951509	0.210685707769	0.971726695629	0.009639061	0.0102991509098
1298	12	0.278735689303	12.3186021313	0.035028646409	3.48957059734	0.00996875	0.0102991509098
598	11	0.269487762222	12.8244888347	0.103337243896	5.00624245529	0.009618623	0.0102991509098
896	16	0.303540101662	15.107626292	0.120720353619	2.49429253705	0.009613718	0.0102991509098
875	9	0.825572716253	16.3803249316	0.710555105357	1.14874874793	0.01028375	0.0102991509098
1548	19	0.173038198072	14.3941088679	0.135385406247	5.95081334796	0.01000779	0.0102991509098
1030	12	0.724580706865	13.863168284	0.256260000497	3.25755206521	0.009676565	0.0102991509098
1193	11	0.403117672911	13.9579229709	0.0627613051648	3.72211481011	0.01009525	0.0102991509098
1498	17	0.744853651495	14.5905683901	0.915036132828	2.27555655067	0.01024455	0.0102991509098
656	5	0.398422875974	15.5740378198	0.313892415962	2.46843437735	0.009640197	0.0102991509098
1096	18	0.451372194624	12.8786290093	0.016482683803	4.84221335096	0.009623578	0.0102991509098
655	11	0.743988746497	14.6429967283	0.458471812665	2.75808842823	0.01024301	0.0102991509098
1186	15	0.394479238368	12.8003977908	0.0806915632413	0.142785306639	0.00986526	0.0102991509098
1292	12	0.814134188572	15.512479764	0.38347073653	1.33900346484	0.01015204	0.0102991509098
327	3	0.477898592201	13.006559908	0.225076449778	4.59053484404	0.01008589	0.0102991509098
938	14	0.471634074672	14.6719623524	0.327473522382	0.927492923123	0.01015934	0.0102991509098
1554	29	0.306190142302	14.7168998619	0.277393228342	4.37955510504	0.0102306	0.0102991509098
708	8	0.573220805966	15.5525483067	0.146247977478	5.15810064705	0.01017625	0.0102991509098
839	5	0.986363154974	16.7250561859	0.167557391239	1.49046876825	0.009797353	0.0102991509098
1002	13	0.669428180844	13.1762375404	0.765685343516	1.89823667471	0.01010994	0.0102991509098
861	7	0.418377125736	15.0858677508	0.107976603321	3.91335571001	0.009768862	0.0102991509098
597	5	0.386556580536	14.9831336025	0.440674892035	2.55056388015	0.01017351	0.0102991509098
922	10	0.539888040645	15.0952441814	0.119200381327	5.47935527221	0.01027288	0.0102991509098
794	9	0.730612246775	16.6268510747	0.210747269532	5.96425054095	0.01017481	0.0102991509098
1048	9	0.912457468804	16.6755905405	0.493527622899	0.298727876177	0.01002975	0.0102991509098
1047	18	0.575980644819	12.6763325137	0.433723388644	1.06550169089	0.01010537	0.0102991509098
437	6	0.416952920201	12.4811053936	0.13715535631	2.59885974245	0.01008848	0.0102991509098
1146	22	0.11805739886	16.1193444581	0.433911324554	5.57376449136	0.01014817	0.0102991509098
1331	23	0.538669911444	13.0669863361	0.306861339353	1.06052123815	0.009912744	0.0102991509098
522	6	0.949758537555	14.2424563067	0.169701898684	3.82544560431	0.01025503	0.0102991509098
1093	11	0.521400532483	14.182394519	0.163050101037	3.29091121489	0.00957264	0.0102991509098
1379	27	0.251840347428	13.405748005	0.247955883748	0.416520761614	0.008893265	0.0102991509098
2089	35	0.179336118238	14.1752769823	0.129835810051	0.549639272034	0.01029008	0.0102991509098
1011	16	0.599384540232	15.5099684196	0.0197984971158	3.42670449309	0.01017391	0.0102991509098
1101	14	0.863006900496	12.4205272718	0.120789091399	5.99852766851	0.01017495	0.0102991509098
1190	21	0.716350316049	13.2841074358	0.0939860926684	5.56870508395	0.01022119	0.0102991509098
755	10	0.533479319938	14.2977330912	0.296080901934	0.045080802856	0.00968649	0.0102991509098
1123	21	0.885394634914	13.9924409772	0.305595626705	2.15483421923	0.01019669	0.0102991509098
808	10	0.301273552705	13.39792247	0.285476664777	2.6618955313	0.01019557	0.0102991509098
1121	14	0.866296610922	15.9100270484	0.619394254035	8.18662123843	0.01005063	0.0102991509098
1157	14	0.565972853457	13.8971816464	0.776991793378	6.26087040903	0.009984172	0.0102991509098
954	10	0.215745323918	17.6669525077	0.456755043723	4.11943185324	0.009798774	0.0102991509098
1347	15	0.118851923003	13.9077089705	0.104467270379	7.20391400928	0.01020661	0.0102991509098
1563	22	0.71537884645	17.0321478325	0.25919025081	2.43089335282	0.01002764	0.0102991509098
1836	25	0.488652562533	14.3056092856	0.209495070859	2.95619392932	0.01020241	0.0102991509098
787	8	0.0723480893815	15.2641982691	0.0423875421902	4.65413767797	0.009449198	0.0102991509098
215	2	0.28882476604	16.9826701581	0.515396565584	5.02698632994	0.009803138	0.0102991509098
1167	16	0.793355368325	14.1328078023	0.669321198668	1.17530948019	0.01023709	0.0102991509098
1505	18	0.275538104719	12.7140042086	0.0540610329523	2.82048261579	0.009883495	0.0102991509098
1832	19	0.617093258871	15.6033850472	0.564906310729	2.51931953406	0.01020988	0.0102991509098
1492	19	0.677622810954	14.4107632699	0.463653220759	0.719396588201	0.00989413	0.0102991509098
1091	12	0.911885074747	15.2336315138	0.542580199004	0.892364223355	0.009978802	0.0102991509098
1933	20	0.91457816329	13.3769579771	0.593021728684	3.74544375142	0.009891642	0.0102991509098
1554	13	0.370463533541	16.5184097847	0.102485671951	3.67684836285	0.009993051	0.0102991509098
814	4	0.174618105813	14.782874531	0.00789677080221	2.53033560379	0.009634624	0.0102991509098
1545	11	0.613816943999	14.4740591084	0.0128805208581	6.51361955965	0.01005956	0.0102991509098
935	12	0.371803880109	13.057416963	0.0198409894427	1.73014021272	0.0101129	0.0102991509098
1331	19	0.873877523711	13.5838355503	0.642853053499	2.64743744348	0.01022612	0.0102991509098
1197	18	0.546213838275	13.7853312639	0.369470507389	1.04228357945	0.009983537	0.0102991509098
969	4	0.315044737481	15.997909912	0.0630436523494	1.69462332993	0.009668077	0.0102991509098
1008	16	0.653749781158	14.2497260953	0.938511623131	0.933360298709	0.01017511	0.0102991509098
1165	13	0.402355769885	13.6908689875	0.419611642782	2.01740255815	0.009920878	0.0102991509098
844	8	0.585731717403	15.9254591104	0.357515205262	1.42130771885	0.009916252	0.0102991509098
1367	12	0.130569748071	14.4757262743	0.204037793741	2.12177085435	0.01021878	0.0102991509098
1181	17	0.173947570773	12.559338699	0.565506867599	4.85403614051	0.01026274	0.0102991509098
1253	13	0.596611831765	16.1326399538	0.288595273663	0.810844239447	0.0101852	0.0102991509098
1304	11	0.643940076356	17.5297593725	0.792904672351	2.9859080077	0.01014181	0.0102991509098
1081	12	0.559397946956	13.7108857727	0.342985605393	3.22977200044	0.01028217	0.0102991509098
881	16	0.80157665999	13.8725478007	0.245806996508	4.01121352598	0.01013271	0.0102991509098
1872	18	0.514629312271	13.5489173124	0.576808975409	5.96268670429	0.01028413	0.0102991509098
989	18	0.126820189386	16.7982366131	0.0026474265698	0.536435027294	0.01020282	0.0102991509098
731	7	0.353185676833	14.4097754318	0.130949663519	0.719739697996	0.009888726	0.0102991509098
447	8	0.646318041432	15.5103969305	0.432933207761	1.52810468815	0.01014851	0.0102991509098
920	17	0.750323264591	11.7152976052	0.0607130190687	3.45622362812	0.01024996	0.0102991509098
548	5	0.736080030134	15.5961006535	0.428459035588	2.57911552835	0.009613628	0.0102991509098
1586	21	0.237389841198	16.381974159	0.74509176094	1.68098259378	0.009932545	0.0102991509098
1699	24	0.827543200354	14.3815615227	0.18331777698	3.86147117211	0.01007404	0.0102991509098
1027	9	0.605351111319	15.1982396626	0.444389627562	3.25580713068	0.01029712	0.0102991509098
859	15	0.937543267148	14.1737661964	0.811633259154	1.97622714367	0.01028492	0.0102991509098
1963	20	0.754910492343	12.9868619716	0.798526383223	0.311914727854	0.01026527	0.0102991509098
1718	24	0.228585576903	13.1867864293	0.0241397436817	4.2565789204	0.009800342	0.0102991509098
1146	14	0.956953804347	16.3510106481	0.210014651024	3.78964370905	0.01004991	0.0102991509098
2100	28	0.540376492829	11.6411239802	0.0513530002609	4.09090998071	0.01010397	0.0102991509098
1623	27	0.99089944684	14.0219764007	0.13260583207	0.53542928701	0.01028145	0.0102991509098
1309	13	0.794117505061	14.4727586063	0.0524776169673	1.26484825472	0.01019157	0.0102991509098
1524	22	0.476458052751	14.2193181059	0.298417954367	6.71675917771	0.01022504	0.0102991509098
723	12	0.852071993982	15.8850901727	0.599812988819	2.99795957441	0.01006281	0.0102991509098
872	15	0.769716301628	13.1336332601	0.373085571198	3.49090749999	0.01029912	0.0102991509098
771	7	0.840823796329	15.1229766498	0.673967918964	6.78341256985	0.01027081	0.0102991509098
763	14	0.447052626427	15.2759603104	0.333975045791	0.223622097718	0.0095825	0.0102991509098
1206	12	0.683890573222	15.5972983293	0.56797915551	0.344262743766	0.009933217	0.0102991509098
1472	16	0.725089080326	14.1804014594	0.0114988022477	3.97412613847	0.009988337	0.0102991509098
1365	14	0.888401095443	14.2345930695	0.234430848732	5.40077137698	0.01015638	0.0102991509098
992	14	0.724999863606	14.5084772867	0.476554262209	0.837917571795	0.01019832	0.0102991509098
1145	13	0.336423492579	14.5117023363	0.24422615965	4.1217128126	0.01016821	0.0102991509098
1086	8	0.489228203603	15.4405191405	0.0782484054419	7.21824035518	0.01014352	0.0102991509098
744	10	0.837556318315	12.4548780368	0.826983546239	4.0403478037	0.01001139	0.0102991509098
1162	11	0.232604668858	14.6193083635	0.200578750259	5.80649174348	0.01028835	0.0102991509098
1620	15	0.739872015836	15.6807689264	0.147526821073	0.736532054058	0.00962421	0.0102991509098
917	10	0.704834835205	15.3592359284	0.576805694703	2.8906413785	0.01000396	0.0102991509098
765	5	0.333692291237	16.0540534865	0.0214775125014	7.6932635974	0.01023045	0.0102991509098
842	8	0.863330710854	17.7039349867	0.463420065975	1.51994504621	0.009906632	0.0102991509098
1788	27	0.35896750491	13.6860057125	0.182930952448	6.87065630395	0.009962698	0.0102991509098
1252	21	0.545222421759	12.9153551239	0.144937642352	2.62530448336	0.01026609	0.0102991509098
781	10	0.509330694966	12.9594311603	0.0586917208412	3.41266832554	0.01016819	0.0102991509098
1752	17	0.792115712633	15.1168008577	0.22394779493	2.83520123705	0.01000401	0.0102991509098
1494	20	0.589870484549	14.4263869891	0.215687589773	8.95277291186	0.01000255	0.0102991509098
1411	26	0.41436191756	13.1141455914	0.529915741124	5.82930626289	0.01008354	0.0102991509098
1522	12	0.671483337791	17.5483299156	0.37828146845	1.85116370954	0.009943809	0.0102991509098
1654	22	0.292876546562	13.5335342174	0.596388018066	1.62491892092	0.009953563	0.0102991509098
1661	24	0.548465863074	13.4852899215	0.225445945838	1.05528280004	0.009926587	0.0102991509098
1331	12	0.424213849909	14.3282019598	0.00347579814242	4.01067619765	0.01015176	0.0102991509098
919	11	0.884906400159	12.7321573413	0.051887423693	5.1619076757	0.010294	0.0102991509098
704	8	0.501064061326	14.2658823776	0.121707870278	3.28649516401	0.009982562	0.0102991509098
757	14	0.50434074767	12.8737809897	0.259880167937	3.79430739214	0.00992684	0.0102991509098
1097	15	0.719009439724	13.083056927	0.602487750143	2.30965501622	0.01023235	0.0102991509098
966	18	0.2512955097	13.8753194407	0.123014503763	0.627058518466	0.00982864	0.0102991509098
1685	33	0.742546844738	13.3581571856	0.634950010751	0.928877042965	0.01028649	0.0102991509098
