# Supplementary material for: Tableware trade in the Roman East: Exploring cultural and economic transmission with agent-based modelling and approximate Bayesian computation
Source: PLoS One. 2020 Nov 25;15(11):e0240414. doi: 10.1371/journal.pone.0240414 (PMC7688115; doi:10.1371/journal.pone.0240414)
Supplement: S1 File — The full project, with the data, the code of all components used to run the simulation and analyses is registered: https://osf.io/s5mdw/. (GZ) [file pone.0240414.s003.gz › s5mdw-full/abc-pandora/results-example/rand/result_0.009918901030527774.csv]

nstep	cstep	mu	mumax	copy	strb	score	epsilon
695	11	0.699951851655534	13.58799630875943	0.8049602641638232	1.7786140066669787	0.009869194	0.009918901030527774
1098	10	0.8103369809508113	14.914348431895228	0.7726298912218407	6.089534749570158	0.009911271	0.009918901030527774
1435	14	0.2566613289026669	15.344302562262296	0.361409311757547	1.2222968728077497	0.009615392	0.009918901030527774
1732	19	0.42517056770039663	14.946259113871635	0.3051235111079443	0.8056022173292243	0.009610799	0.009918901030527774
1525	27	0.43252891512470343	14.249085411097765	0.21132662169943967	2.4155492534719496	0.009677892	0.009918901030527774
1176	17	0.3873564095731441	13.83614895638483	0.26815080742782027	2.5865671956085574	0.009196181	0.009918901030527774
1116	12	0.6824646074990148	14.938004881917081	0.5684417934491732	0.2584184856255025	0.009825614	0.009918901030527774
1499	27	0.6018837448809786	12.5910615161883	0.6164397363423825	2.0515295586893094	0.009881256	0.009918901030527774
766	10	0.4646277511357103	14.882792117605291	0.2916804192577609	5.854057285249192	0.00985975	0.009918901030527774
919	10	0.9672801822111963	15.154386027667048	0.5750974378462743	7.1832211127552235	0.009881093	0.009918901030527774
826	12	0.5332577637876945	15.073238088022837	0.08875332903902958	1.3004869849712135	0.009876307	0.009918901030527774
813	9	0.34663676437591295	15.239911902786403	0.44680568518387337	2.154665950255502	0.009878098	0.009918901030527774
2044	21	0.9264109467139392	15.14649734535903	0.45315438612127706	4.462892798739172	0.009916505	0.009918901030527774
549	9	0.5481102050686683	15.184909274798393	0.03158383887164923	4.649368491951874	0.009835111	0.009918901030527774
875	15	0.8373674136036038	14.513268449127862	0.21776952659726329	2.931688071380479	0.009699949	0.009918901030527774
1551	19	0.4246627333461007	15.270436099644137	0.05331774883471829	6.3900162933267755	0.00990197	0.009918901030527774
945	11	0.5754372247908923	17.191251537668258	0.323100103872389	3.4451223699770632	0.009761929	0.009918901030527774
945	7	0.2683987091488027	13.816359168246539	0.012187499285003456	1.9377378231893623	0.009812895	0.009918901030527774
803	15	0.2916737672644568	13.166161283234127	0.057840727820404614	0.650740986953032	0.009254564	0.009918901030527774
870	10	0.4337570183997744	14.69922577765232	0.39640010995978214	3.3912079209104222	0.009907576	0.009918901030527774
1366	22	0.7477698228626628	13.19315182046284	0.17530033700707387	4.673879524123995	0.009635357	0.009918901030527774
783	13	0.33000823328816314	15.950306613304505	0.7158782090467936	3.130988600933872	0.009735935	0.009918901030527774
1262	13	0.9074313394569363	15.851395771928354	0.05418658952117142	0.4414704082117733	0.009468384	0.009918901030527774
1417	16	0.19080648829787655	15.034994369881755	0.061497091765248146	2.4341553316122875	0.009688214	0.009918901030527774
1282	13	0.6657854647100778	15.875056184964542	0.6413686121266085	2.442932409054461	0.009788128	0.009918901030527774
1741	31	0.8058060039467678	13.146027675111199	0.8930520054817737	6.706604447219289	0.009881862	0.009918901030527774
1130	19	0.885657953105977	13.314342319554095	0.5128539620691702	2.314393298042538	0.009862645	0.009918901030527774
1480	26	0.34482580399415896	13.414629611702534	0.06212586270402509	3.185856840023855	0.009694958	0.009918901030527774
1294	10	0.43922680157090205	16.05375520462774	0.08364505446804192	4.23939515710368	0.009017955	0.009918901030527774
1282	17	0.7177855279721007	14.017599931095326	0.14073222320423273	4.654600767248731	0.009503743	0.009918901030527774
1924	30	0.41075493628010495	12.278724843935903	0.043464591432292754	2.239351816793566	0.009867881	0.009918901030527774
703	8	0.3283398786082019	14.092821019567182	0.18455978391627142	2.173123968492002	0.009839354	0.009918901030527774
1070	13	0.5710423838431058	18.092905267079075	0.40424117015306155	5.151098598778448	0.009821579	0.009918901030527774
1393	19	0.44991976623106233	11.624561563651485	0.012218687655905947	1.7078733540264297	0.009081416	0.009918901030527774
725	9	0.27885854877434585	14.263161205112976	0.1777950780882571	2.3260117597261223	0.009802558	0.009918901030527774
1200	15	0.5520979243684029	14.383788652788091	0.27298412574822184	1.152577136804901	0.009904454	0.009918901030527774
722	13	0.47031441398727536	14.953586793885647	0.02164064130730939	5.487328250724664	0.009878137	0.009918901030527774
1480	18	0.6041565736124859	12.547405250817963	0.10843214248274707	1.2955009165893328	0.009846203	0.009918901030527774
1570	27	0.5563507867733205	11.59383222210871	0.156995032596225	2.234993171266015	0.009438973	0.009918901030527774
1417	26	0.5313577605513933	13.716878706140681	0.18759797318402394	5.191952899147527	0.009785904	0.009918901030527774
679	8	0.18191677444615206	13.198277061306019	0.15123404327128676	4.142686028082755	0.009351607	0.009918901030527774
1330	9	0.5615416008733966	14.934827031520342	0.31333847498924766	4.816388867927008	0.009907082	0.009918901030527774
1336	12	0.22971852455281574	14.088328262644195	0.0904185344770182	4.434198048353879	0.009462739	0.009918901030527774
926	11	0.1737887220712726	15.045926260796104	0.11288489042221278	7.289237097236709	0.009832216	0.009918901030527774
727	10	0.2674923455886371	13.878176139079558	0.2465986191828327	1.3851097536724424	0.009463598	0.009918901030527774
1144	12	0.8290824258211531	15.697389379854162	0.497721458984472	1.7411722346640486	0.009725524	0.009918901030527774
1280	10	0.8306453992904802	16.8298781000236	0.22393332453774728	4.635169297946349	0.00959136	0.009918901030527774
2113	25	0.2802516251000192	16.62545539840908	0.07852809026587566	2.656917162991455	0.009383346	0.009918901030527774
798	8	0.6059107409947021	16.351292237986186	0.2893510289011803	5.673070711349586	0.009528087	0.009918901030527774
1368	22	0.4808967996612573	14.059058681328233	0.37290851843186484	0.2753233588711268	0.009673022	0.009918901030527774
1187	14	0.1951141855694544	15.20644745168049	0.0010770659562414422	1.4836319770700601	0.009262488	0.009918901030527774
663	7	0.42597854297052595	15.068896922437503	0.384819482505988	5.221289038712213	0.009779619	0.009918901030527774
1672	30	0.49968194691584933	14.180491389730545	0.3659520843524776	0.8690705243967177	0.009687962	0.009918901030527774
1391	16	0.7412119064347243	14.405719757389127	0.01770629641591942	3.47717382072476	0.009724137	0.009918901030527774
844	13	0.5411519231927188	13.409738880639907	0.08399146656975873	5.24263017214623	0.009722755	0.009918901030527774
965	4	0.3871648676798363	14.648353861283526	0.060999763464131246	5.95700468680888	0.00951603	0.009918901030527774
754	7	0.1545239516623489	13.515507443057077	0.21711387660472403	3.9022242418055484	0.009251449	0.009918901030527774
1106	10	0.5726570507131804	14.518395334756484	0.16325913464192165	1.5747485112738873	0.009245827	0.009918901030527774
970	18	0.4540509378098246	14.099629255733356	0.3331071544144507	2.4422879457757936	0.00991339	0.009918901030527774
1162	11	0.6231456457360041	14.664722545485898	0.42916593418902876	2.0610571349638587	0.009713569	0.009918901030527774
1536	13	0.8108714757758276	16.142638920489652	0.0074999163176932004	2.0236914969965163	0.009749477	0.009918901030527774
1647	21	0.8854424352287572	13.71839098082146	0.352266227857292	3.8872583948536845	0.009861335	0.009918901030527774
818	11	0.6317433064407575	14.211529286713295	0.17066980156929973	4.8341302894825775	0.009798349	0.009918901030527774
1025	11	0.8441367837477947	14.010072189907607	0.04681870872769575	4.479897619748481	0.009688045	0.009918901030527774
1493	15	0.6942900014110865	16.454036246032576	0.12307663457697757	3.944684561425238	0.009830269	0.009918901030527774
1345	11	0.2824053770152013	14.514666380647924	0.00775442840697077	5.685561037677229	0.009710456	0.009918901030527774
509	7	0.9630576704782807	15.27440170713573	0.1352124892711586	2.966845499425995	0.009903435	0.009918901030527774
1500	19	0.3298209262332281	15.021456038027331	0.14237761966511403	1.4054050740513238	0.009907147	0.009918901030527774
2093	37	0.924830396429873	14.349069993372538	0.6647462486036075	5.138989717251279	0.009903734	0.009918901030527774
1305	13	0.7530110636409498	15.948050159115326	0.34846012828300693	0.8285005170374968	0.00945571	0.009918901030527774
1312	23	0.5746582089030384	13.420560798485688	0.27513788516461324	0.9191035113058569	0.009905923	0.009918901030527774
1202	10	0.960219832296036	15.854014037040086	0.2502657383330184	3.3261183692085674	0.009810142	0.009918901030527774
1296	20	0.2976278924828825	13.863738347001782	0.19272888560742316	0.965413656399265	0.009880761	0.009918901030527774
700	9	0.8864348364357801	14.503619263799964	0.711209372392306	2.7200801609303693	0.009736803	0.009918901030527774
1727	19	0.6532343639929565	15.095612272967914	0.036831994724384906	1.5944030963273859	0.009883529	0.009918901030527774
932	8	0.29191571538888594	17.162185012579748	0.09214486960334559	3.7039698285969322	0.009757587	0.009918901030527774
670	6	0.8538063110970864	15.829440997202688	0.11391006947793136	0.31418464384067984	0.009857064	0.009918901030527774
1976	28	0.3492680399296775	13.689599543220776	0.5446233653857885	4.43320743421524	0.009490905	0.009918901030527774
1425	15	0.1736392234342684	14.91859126919043	0.13812425337693113	1.3788345054475633	0.009233459	0.009918901030527774
729	7	0.5783966050930406	15.711968683150124	0.041395425746265896	6.756563246000505	0.009870442	0.009918901030527774
1180	5	0.1408737741818501	14.346240456172218	0.05964298213082601	1.4655806459210525	0.009719852	0.009918901030527774
1101	14	0.7498786570628572	13.429933204950833	0.22228179296271758	5.284349037712751	0.00950689	0.009918901030527774
1479	28	0.28884721343887576	12.393104569877822	0.012815225082309617	5.2798530293399875	0.009512381	0.009918901030527774
1295	20	0.25914368329800974	14.566667935035298	0.2066771812392571	0.7216149740426204	0.009761305	0.009918901030527774
1483	8	0.5806383720668694	17.226118661520555	0.03472503319431314	1.165131377068465	0.00983174	0.009918901030527774
1498	19	0.5955510017720174	12.640420853012506	0.404180071688088	1.3944097824724206	0.009911198	0.009918901030527774
969	17	0.8905803692295426	14.842413742477552	0.2379382266835104	3.219024502258783	0.009817717	0.009918901030527774
1014	9	0.3511949561887863	14.513670288243315	0.18340249452154778	2.752228520989539	0.00988221	0.009918901030527774
1139	14	0.6023633579618719	15.162793305859958	0.16878173243544814	0.5927330831276718	0.009900142	0.009918901030527774
977	18	0.6996566882139593	13.721263095375335	0.11475396063813725	4.576374806789602	0.009781593	0.009918901030527774
1434	12	0.8373841414027803	16.515687442812812	0.7384398536635476	5.732968840820526	0.009873668	0.009918901030527774
656	12	0.5312662885769927	12.97909790461387	0.27256615039881427	3.285325105799867	0.009582199	0.009918901030527774
770	8	0.7416975553952536	13.73095780964437	0.196427594402863	2.55196199181021	0.009878814	0.009918901030527774
705	8	0.6437507280984378	14.268823980266376	0.15970552084765893	8.316283544889423	0.00973348	0.009918901030527774
937	17	0.8283330605915358	14.230018268267226	0.3057204038008344	6.92594694804298	0.009855426	0.009918901030527774
1555	21	0.7042372677688211	14.086981531487979	0.4259516312507916	0.7487054407782865	0.009838776	0.009918901030527774
1459	12	0.8128667711490574	18.34765558408318	0.5347985858060738	4.143837703719541	0.009684726	0.009918901030527774
796	7	0.22845781593698727	12.629420915587497	0.15416055603250167	2.0188743203668666	0.009699102	0.009918901030527774
1536	18	0.7254861413866998	14.250733027396544	0.16103312292352623	7.045361057576738	0.009639163	0.009918901030527774
1066	16	0.6477378670610947	14.065032920163032	0.4766760191268549	7.14744617812852	0.009652381	0.009918901030527774
1155	14	0.6763964598503672	14.525469629797248	0.07943612146789991	2.501323658692087	0.00951993	0.009918901030527774
1092	12	0.314793799032859	14.940062535858056	0.0693295048890154	3.1209247057628318	0.009288627	0.009918901030527774
1064	9	0.39806677500583165	14.56730729092949	0.2196452587385993	0.9574288899781136	0.00969328	0.009918901030527774
1355	15	0.822516949416949	14.30253836044264	0.6728347441836098	0.5805829023460574	0.009768668	0.009918901030527774
1245	20	0.7245393849918762	15.142824276338482	0.42212451963026926	2.902723858407694	0.009848331	0.009918901030527774
1087	8	0.19082615021983218	15.19998384379045	0.06293933479803304	1.0085682492627297	0.009619045	0.009918901030527774
1165	11	0.44682806299310635	14.601984222655826	0.12534371862190424	2.5730682515717076	0.009681007	0.009918901030527774
788	7	0.5076952829344599	14.82900965027105	0.09253393417117825	0.8697070154173704	0.009845589	0.009918901030527774
1423	14	0.49976337055439135	16.08985354401025	0.2555205050502685	7.07461455638442	0.009729236	0.009918901030527774
954	10	0.5973115282993667	15.050557404260227	0.667902917395347	2.8618365039705034	0.009336878	0.009918901030527774
659	7	0.5995761682649261	13.585111235550528	0.4908674306633186	6.2845551684927585	0.009872873	0.009918901030527774
1261	11	0.49087048170754777	14.86521421023774	0.2866481080344187	5.419249459524116	0.009057144	0.009918901030527774
1022	19	0.6274235203390925	14.417915198430556	0.3544175658355931	5.105270553111993	0.009858175	0.009918901030527774
1333	19	0.6613557468022626	14.413422633087423	0.002505189669695866	3.8320516838704504	0.009899805	0.009918901030527774
645	5	0.7848197825039627	14.612536121152049	0.19383670771432815	0.7143905192890988	0.009788614	0.009918901030527774
1092	11	0.9345992459161787	15.148553277021552	0.11435614492351277	4.391853992247707	0.009909737	0.009918901030527774
833	12	0.8897689140690674	13.983612319388266	0.17456746520857264	2.4042523327825123	0.009435261	0.009918901030527774
1667	17	0.41020962594307336	15.287482515640336	0.40864040961934195	5.673560199673622	0.009744904	0.009918901030527774
1488	18	0.6453890529711235	14.848368225323735	0.40217433474011305	0.9186578179970513	0.009886023	0.009918901030527774
1033	19	0.44295858788437015	12.986962667874163	0.47876179765903376	1.3277053296081474	0.00950331	0.009918901030527774
648	8	0.5039939138149904	13.904322349394153	0.001582160280882705	3.310219493141843	0.009835456	0.009918901030527774
768	8	0.6813011768542195	15.846007168970129	0.20087207254189343	1.0133950555873947	0.009806909	0.009918901030527774
1479	24	0.6351617110378276	14.801297048763175	0.06111761429736993	1.378903996148165	0.009405385	0.009918901030527774
1383	19	0.7394381669845047	13.801725945502293	0.06339193386373118	1.939366401384684	0.009648101	0.009918901030527774
1183	10	0.700811754926731	15.951233725638089	0.2288797423866082	6.165372233358805	0.009336005	0.009918901030527774
1139	10	0.19309887718546598	13.781526328278712	0.02783633119374085	0.9403541358923131	0.009684569	0.009918901030527774
1471	15	0.524504734756408	16.146194495573024	0.4166230394728863	2.7490468077476473	0.009804823	0.009918901030527774
1493	15	0.12683554291718768	14.40537027051168	0.03015963907720952	0.9965847218428263	0.009900457	0.009918901030527774
588	7	0.34444106775014577	14.957569254263133	0.23520566272176238	6.356244786373419	0.009771072	0.009918901030527774
738	8	0.44189758633057996	14.8807105098095	0.11239128647035129	5.118527771229652	0.009917544	0.009918901030527774
1074	15	0.19042428614579437	14.312920538230173	0.06073725373588659	1.8519248074486452	0.009778155	0.009918901030527774
1092	12	0.9218350341547472	15.746068474909636	0.1618221002522122	0.5346217609703152	0.009670526	0.009918901030527774
921	9	0.18815146264213278	15.59561342508202	0.023917555324740603	4.883334503064313	0.009356461	0.009918901030527774
1752	27	0.519520806501864	14.183944812597744	0.3867746355327926	2.732282142312541	0.009320027	0.009918901030527774
1008	8	0.33170907633742963	17.23139990415128	0.3839876160241814	2.955221915851923	0.009631744	0.009918901030527774
1258	18	0.46648860259382846	12.411656508472333	0.10696994336386392	2.207031040053458	0.009538016	0.009918901030527774
1034	18	0.26075853034935464	14.379762221274778	0.45129638177687775	5.732976545642822	0.009527493	0.009918901030527774
981	10	0.5113192647688323	15.081372663376426	0.07232049311870792	0.8502351502012638	0.009914828	0.009918901030527774
708	11	0.6651717588263565	13.487361857166613	0.4669012330623491	1.3424069108893897	0.009886736	0.009918901030527774
863	12	0.8900771795790239	15.065328307648665	0.5835034146949729	1.5921649210487745	0.009631567	0.009918901030527774
1302	12	0.6015870284235668	14.383160475829891	0.40201256623618215	0.32517564574446445	0.009869382	0.009918901030527774
686	9	0.43789749192819105	14.992093274828894	0.08287089905488332	2.9762082525076403	0.009596043	0.009918901030527774
960	13	0.6723621058517383	14.596882772139438	0.19464279773475807	9.66558391320352	0.00989837	0.009918901030527774
936	15	0.2618670281350275	13.844243300600565	0.09491449592623064	2.8123133736317074	0.009867124	0.009918901030527774
1229	11	0.5242654502212949	16.764596620472656	0.14562935860312365	0.647524159330031	0.009582065	0.009918901030527774
1128	10	0.7463331738492474	14.244781222455677	0.10543841923545183	1.7505832887558128	0.009193141	0.009918901030527774
1119	19	0.6181315739997755	12.464438603173338	0.05035401061173367	1.701756155205002	0.00983185	0.009918901030527774
970	10	0.318758494342789	11.011282102734377	0.012171340491447191	6.404340378789627	0.0097887	0.009918901030527774
645	12	0.9651073557017633	13.477702845225219	0.434397887976809	1.7897960070988694	0.009696797	0.009918901030527774
929	12	0.48706502590912226	14.418281329578361	0.1629510507132847	0.871042805156947	0.009903442	0.009918901030527774
1096	9	0.4963570215490447	15.353301357107192	0.5867736434639197	0.6366806849520794	0.009901982	0.009918901030527774
1163	22	0.5556188998319938	11.853521939894845	0.14177794324540172	7.60339465938618	0.009313789	0.009918901030527774
769	8	0.17133200608285892	11.742042902670772	0.006004159989514979	0.9893147347961048	0.009718999	0.009918901030527774
998	7	0.30788573915816886	13.595432767051966	0.05504867007867342	3.3818012936597577	0.009860137	0.009918901030527774
968	11	0.6939717431772022	13.646736658732596	0.24551235034505012	1.7946874902151992	0.009855653	0.009918901030527774
1223	22	0.610753364236317	13.92492595448161	0.2229305384936687	0.892026640359127	0.009850421	0.009918901030527774
1155	18	0.41673788448514704	15.481723158943135	0.91240552218215	0.7877986234617362	0.009854298	0.009918901030527774
1535	21	0.5264322052366874	15.024947924871912	0.7619147621407577	1.7969762210466471	0.009913778	0.009918901030527774
836	6	0.6338716324800031	16.146907127874243	0.10474807710873513	5.0065783357005635	0.009455804	0.009918901030527774
1328	18	0.35335106428023844	14.585602959696297	0.2439974703354759	4.6931641985616865	0.009677649	0.009918901030527774
1085	11	0.7083753826884667	15.066943794107672	0.38885090824908336	0.06277461668286677	0.009393242	0.009918901030527774
1069	15	0.6786929424258404	14.270647341101501	0.3818770821478191	0.33925636939177484	0.009847349	0.009918901030527774
1088	19	0.7804176881549466	12.697390135479898	0.6346436562666293	1.3504070070294776	0.009616325	0.009918901030527774
1159	10	0.14543580261635813	16.628899322111998	0.800506943219458	5.922200730396208	0.009685485	0.009918901030527774
1424	18	0.5781272811650373	13.865170686003014	0.05922714597164852	0.3758234115196052	0.009745718	0.009918901030527774
1438	24	0.4992331170973114	12.975723522077237	0.06843804443218704	3.9880250297794384	0.009894948	0.009918901030527774
1071	5	0.12436382550075237	16.678278222352954	0.2343799926476765	0.44049462983864396	0.009805331	0.009918901030527774
1364	15	0.571670764974275	13.40370964386438	0.14241804742603137	3.5070717507551765	0.009633964	0.009918901030527774
539	8	0.3420277052770029	14.552810001606634	0.14799812117421657	2.8539858098161908	0.009470176	0.009918901030527774
741	5	0.4424551961759674	15.682880834247428	0.44930071457109144	5.249741705844471	0.009530035	0.009918901030527774
1387	22	0.28634248016116237	13.747031349146045	0.11996536599948543	0.15333707035093969	0.009492282	0.009918901030527774
686	10	0.8865866696475602	14.36231131397521	0.696687015533633	2.759861882569372	0.009819124	0.009918901030527774
863	7	0.8037736679714438	15.324675488343445	0.604242177582086	3.860931544800807	0.009917503	0.009918901030527774
1489	26	0.5808217458655897	15.68827187341365	0.03690428842906579	4.3853864134686535	0.009848554	0.009918901030527774
932	6	0.8506083810893434	15.872999363210043	0.6020497012129797	2.4388752720126474	0.009779277	0.009918901030527774
1352	17	0.5655779180600475	12.524066259221753	0.04703539634403886	5.848658689519125	0.00971343	0.009918901030527774
1736	20	0.9774137767878395	13.982122043721079	0.09970057549801792	0.5268360124130345	0.009408885	0.009918901030527774
778	10	0.5680129185623825	13.951104761815179	0.06682984524817664	1.3694417515311053	0.009122182	0.009918901030527774
863	6	0.4556397534071795	18.050007931461554	0.07404205968856206	3.177416607042001	0.009662325	0.009918901030527774
848	14	0.5953487614496198	13.075634048445547	0.04529342092588229	3.586896790392553	0.009490134	0.009918901030527774
1701	20	0.408833701034476	13.475203985721103	0.5853492428772126	3.9292632281096584	0.009898113	0.009918901030527774
1061	13	0.3011305784247491	16.28735288317364	0.24054278056122352	1.1581625637204964	0.00962864	0.009918901030527774
1168	10	0.21152978769702452	14.180331563208822	0.21218584608765118	1.4636571446778892	0.009151534	0.009918901030527774
730	13	0.46582048200203413	14.787912754125376	0.12588819185002945	1.0626365318161164	0.009322783	0.009918901030527774
1167	12	0.25065826676416914	15.142642815725885	0.47220314493773285	0.4356281940484163	0.0098652	0.009918901030527774
1161	11	0.24328589321636357	14.266240146281481	0.05872466641400714	4.062487775429862	0.009533455	0.009918901030527774
1332	15	0.5010580549608318	14.733881176276011	0.0362232705840162	2.0475725638050433	0.009715472	0.009918901030527774
542	4	0.14508876822875955	17.03292706421709	0.17108395532617354	1.758257641084725	0.009457181	0.009918901030527774
1103	11	0.5757652535669991	13.219230395600938	0.29761094699849056	0.8694869817673356	0.009519444	0.009918901030527774
1206	17	0.7216324010521726	14.849081438797663	0.7333649651657737	0.8796082570664718	0.009739701	0.009918901030527774
1481	18	0.768034625185551	16.626946624124614	0.2951968886791814	1.7025309750274307	0.009818582	0.009918901030527774
1275	14	0.6431622084545356	16.058063399244652	0.2676644163029613	0.002638332690400702	0.009845018	0.009918901030527774
1134	12	0.6407713575475568	15.423896489729625	0.2860015594470254	4.537418472159873	0.009847448	0.009918901030527774
903	13	0.9708140718823204	12.881952348269246	0.28098260500073535	1.2930532478666616	0.009916571	0.009918901030527774
1425	25	0.40892742977479074	12.906513939714	0.1924103036639711	7.371288412747255	0.009839741	0.009918901030527774
1205	15	0.5558808009764991	13.264423201603561	0.3164543299208884	2.6310675777191683	0.009732622	0.009918901030527774
1487	15	0.847181331296426	14.408488967811394	0.5043211683709659	0.08492269643692385	0.009918481	0.009918901030527774
1379	14	0.08121419119383033	14.190915695255296	0.04903854036577493	5.146996862213997	0.009589843	0.009918901030527774
1191	10	0.7977459032416122	14.276985175475893	0.0013362711179328857	2.270865604482197	0.009802886	0.009918901030527774
2137	25	0.38168052997665225	14.663465624336402	0.25831128339637915	6.4508757792797	0.00988222	0.009918901030527774
877	15	0.4173581459467285	13.780571030523653	0.2986236781192979	1.7128511224312812	0.009648985	0.009918901030527774
1411	13	0.8512528447855068	16.066939650051754	0.6498315741543317	2.9080840972079605	0.00963266	0.009918901030527774
1063	18	0.6284653044189046	13.223660074357035	0.39708666893626987	4.226549860053616	0.009875305	0.009918901030527774
1177	12	0.6044163855634115	15.25156132206532	0.02929504377708264	3.054559035024126	0.009681486	0.009918901030527774
1032	9	0.5567215301262471	15.087397534877786	0.07658307807770111	3.3681545413443694	0.009576379	0.009918901030527774
1219	11	0.4388851482373806	14.115611093156478	0.5807013515411161	6.607397639097689	0.009887619	0.009918901030527774
1283	14	0.9973680558160543	14.948393025194159	0.5893107089305505	1.190856564028285	0.009813546	0.009918901030527774
1251	10	0.24389526961011154	15.37941227415854	0.016518847588785135	6.451307566422442	0.009772486	0.009918901030527774
1185	20	0.5190035967282968	15.581628893705908	0.206031263429615	0.19061303819324374	0.00953953	0.009918901030527774
1847	32	0.5078784387370245	15.248714758760638	0.04770033278874089	3.389362853894559	0.009900457	0.009918901030527774
781	13	0.6813548615572138	13.98415694875327	0.7176366903761606	1.7387026758412507	0.009899904	0.009918901030527774
1124	21	0.6570649126757278	14.059856861232225	0.3451500129724316	4.0512497990995335	0.009863017	0.009918901030527774
1648	17	0.5571238716319048	15.187459050341936	0.40619289589213775	0.43233803984332875	0.009797137	0.009918901030527774
1265	13	0.939674367978442	15.259119334601595	0.6513354733273906	8.120122839360885	0.009342503	0.009918901030527774
1004	12	0.922843844407865	13.809258940186856	0.7783884961757955	6.130509436779546	0.009662472	0.009918901030527774
1009	13	0.3445505666975446	14.314423568123864	0.24317314228883802	1.3834560868891383	0.009630338	0.009918901030527774
609	10	0.4490325253545713	12.938594487097005	0.04950538289919676	2.0831390918595774	0.009536967	0.009918901030527774
1415	22	0.26760619875672365	15.17177592429247	0.6221213253239645	8.74061600143282	0.009745051	0.009918901030527774
1156	16	0.33028933289388734	13.013552820023525	0.12761231937906833	0.41055427837922726	0.009314081	0.009918901030527774
929	16	0.48101608111797245	12.764649439926	0.7451603372376608	2.297621721023286	0.009892135	0.009918901030527774
1318	16	0.5967895490433567	14.571777118360176	0.248050454089293	5.407322994519914	0.009841331	0.009918901030527774
796	8	0.7816111438369678	16.04409170098953	0.6708007588937757	2.3606930696495136	0.009763355	0.009918901030527774
1228	18	0.5395164482695407	15.686990724662325	0.6868790149556298	2.146338632659373	0.009537849	0.009918901030527774
931	15	0.7126146027627093	14.737538214598207	0.4115742745455038	5.273469508660749	0.00976186	0.009918901030527774
1275	17	0.33881877073028327	13.928678929168287	0.35339969848637054	3.0408200828825924	0.009613124	0.009918901030527774
796	9	0.2673722184503013	16.321408808398143	0.07332950878126891	5.608618521655371	0.009452967	0.009918901030527774
969	15	0.8982662933106471	13.848527275244514	0.9048674896250827	6.383844723538815	0.009911823	0.009918901030527774
1289	13	0.21447361381530422	14.768936014498347	0.17837398644979235	5.135551975827744	0.009510035	0.009918901030527774
1143	12	0.337535847245999	15.745222799215224	0.2857800462363076	5.967695825678321	0.009719008	0.009918901030527774
1071	14	0.6351783506983715	14.93329581991612	0.09077166502107098	1.350885353592767	0.00981903	0.009918901030527774
1549	15	0.778036275681567	15.509173332563089	0.4604045028621417	9.147932380367127	0.009870293	0.009918901030527774
1237	16	0.5932182523334893	13.140003077296885	0.03245990503437801	3.756588993750033	0.009723348	0.009918901030527774
1107	13	0.8484213427259724	14.70082694536212	0.17950948073590395	4.439201442811465	0.00958137	0.009918901030527774
992	10	0.8848333522410722	16.24147523306055	0.7145076032309721	2.7669547365620577	0.009820064	0.009918901030527774
506	4	0.6760690603008539	16.709916771521893	0.29727162845651656	3.3081364042783976	0.009885762	0.009918901030527774
1608	23	0.6992431343260833	12.37082645767337	0.10637185829111397	0.9192838990350084	0.009721245	0.009918901030527774
991	10	0.5708664548201335	14.79160681226524	0.2118164497003981	0.4641942034984729	0.00960283	0.009918901030527774
1199	19	0.6935257121441184	15.867070858254428	0.5072040421070947	2.7312569680543515	0.009899679	0.009918901030527774
1297	12	0.8402239367970452	15.707435577472271	0.8264663486709048	6.334726748030059	0.009586665	0.009918901030527774
1041	10	0.715779102539579	15.75993488366911	0.6603812136102499	7.731507766195022	0.009666785	0.009918901030527774
1352	18	0.7761611144937453	14.122055064011002	0.27740933334920875	3.372438987518654	0.009783981	0.009918901030527774
1215	8	0.6673396702997414	15.531285649548051	0.09608599032045606	3.71981604288959	0.0097691	0.009918901030527774
1019	12	0.7675124587844446	13.894543178290377	0.12570146560687195	4.625528397526422	0.009657606	0.009918901030527774
902	15	0.47097709813561184	15.221584718257382	0.1570365850079457	3.1000742035447284	0.009444273	0.009918901030527774
803	13	0.4723192976246081	13.91238978770201	0.12056831674402252	2.8096855889114405	0.009772291	0.009918901030527774
1147	9	0.6504388237558618	15.413227046097292	0.18791844170635294	0.16311102383730852	0.009584749	0.009918901030527774
1107	11	0.5634362124803607	13.400238781931295	0.07394005391140213	1.5771074204307736	0.009868252	0.009918901030527774
665	8	0.555204283857399	12.244241446162764	0.4258438938880027	4.679140550864636	0.009843945	0.009918901030527774
1179	12	0.8792460617904929	15.136556666511156	0.23516459575970972	3.468605429081854	0.009854367	0.009918901030527774
1058	20	0.4621374343933787	13.130292696661831	0.26236849131514806	0.21608434904787033	0.009743622	0.009918901030527774
1367	16	0.632108547892299	14.467133588166794	0.36993554757518626	1.0110235711028555	0.009514647	0.009918901030527774
681	8	0.6951720953660863	15.908863504280552	0.2230172371665929	7.527550521292743	0.009908052	0.009918901030527774
1251	18	0.0920190547065638	14.522944476865861	0.013499558065576373	1.270837312766231	0.009233639	0.009918901030527774
1623	20	0.17533783089856442	15.185356673572542	0.2316294489002219	2.173774677279584	0.009787928	0.009918901030527774
843	8	0.5802365571881102	13.886051514614152	0.0362049053513076	1.2652358804957904	0.009910067	0.009918901030527774
876	7	0.5629494113755948	16.285138036292935	0.5729325101335366	0.33431853294580977	0.009737439	0.009918901030527774
1280	15	0.9561441338289903	13.875897022408589	0.0031364175747176093	2.2851191248253753	0.009684609	0.009918901030527774
1106	17	0.10001300637581023	14.838594243645748	0.01887295475688261	2.6352837746767506	0.009487403	0.009918901030527774
1092	9	0.5455728672810508	15.986366853896397	0.12954446251175505	1.8342812388300749	0.009681908	0.009918901030527774
1158	22	0.6824940786654551	13.616760306022556	0.511813002566565	4.083072925985332	0.009836322	0.009918901030527774
1232	19	0.8386724397124772	15.21642965857608	0.030238378652577835	0.9136670029260896	0.009653927	0.009918901030527774
1509	29	0.9452971912718787	13.72485278363176	0.11358319771738101	8.007917404995224	0.009832141	0.009918901030527774
1262	12	0.89972418475836	13.680330307170497	0.38164199124580694	2.895037205281628	0.009744126	0.009918901030527774
1265	5	0.0695008701403369	13.781921895441526	0.03687147978432416	1.395227973033716	0.009895328	0.009918901030527774
2059	32	0.5858430165107442	12.52512916639327	0.5291201140432522	3.2166643120694243	0.009603363	0.009918901030527774
1740	21	0.1980273436158949	13.340182570588341	0.3614609002848619	1.0922257870866545	0.009463973	0.009918901030527774
1355	16	0.8204892456288003	16.429089272385188	0.027095214697810066	2.0644181140980047	0.009909305	0.009918901030527774
1684	23	0.7792656172586929	13.61477700927508	0.09896722664097243	0.9156109024091593	0.009722859	0.009918901030527774
1341	20	0.5720495376861554	15.360536339973255	0.007451443268304547	5.623073187561134	0.009840367	0.009918901030527774
1683	17	0.8597303803406053	14.250934787799599	0.19020387735822178	4.787969377938056	0.009716078	0.009918901030527774
964	12	0.8678872028104377	14.64518589145202	0.15623417973402778	3.1199469811358895	0.009917623	0.009918901030527774
1446	10	0.6052024329383983	15.067592803569585	0.3711521315513443	0.6109383898901346	0.00985553	0.009918901030527774
1562	15	0.7890913506798977	14.742662938516046	0.34744598405365607	5.70843128785595	0.009804269	0.009918901030527774
978	10	0.34259796500769385	15.938868511460342	0.4585081544143378	3.454511815984954	0.009837015	0.009918901030527774
1383	16	0.7757720716762643	14.283241778896453	0.2128485003608116	3.8274904155129836	0.009780698	0.009918901030527774
1210	21	0.32003803340919135	14.546274682303642	0.6104191217584798	3.4850189399158595	0.009911137	0.009918901030527774
1349	13	0.23707834436806297	14.953516421959716	0.24902306993950568	0.022904272620225763	0.009493094	0.009918901030527774
1015	18	0.5406531487447187	12.587476916446285	0.36787540062220264	3.1820917150677266	0.009851532	0.009918901030527774
1310	16	0.7763429102156991	15.215766110192336	0.17009539360763845	0.674344003922342	0.009682453	0.009918901030527774
1797	16	0.14797130780697887	13.616542974139389	0.1254524829164484	0.8327699918524354	0.009767107	0.009918901030527774
1173	13	0.7599595338104399	15.246692335447541	0.3829900881432995	3.1724900867480263	0.009295082	0.009918901030527774
1258	17	0.38874018429398216	14.034472055517787	0.7402845357653256	1.8474558390068472	0.009765237	0.009918901030527774
1221	14	0.06408145871294557	15.229153401292388	0.004237145674819805	3.2275169050327475	0.009475805	0.009918901030527774
1562	13	0.3887097895854438	15.955230988834423	0.1722027925804082	3.097951447382691	0.009644844	0.009918901030527774
839	15	0.6122434659251994	13.952940078612157	0.048352029674018415	2.5751910129131668	0.009888776	0.009918901030527774
1117	15	0.5631511960183471	14.183597940316503	0.5294742296288124	3.8226122754579013	0.009801891	0.009918901030527774
1445	12	0.26767588074975546	15.033556117322616	0.36966164191472806	3.8514702291451943	0.009759176	0.009918901030527774
1315	14	0.9551214890175235	14.163006742266857	0.26547090040012755	1.5315266314883638	0.009739982	0.009918901030527774
869	9	0.1547653918832541	15.027623689333408	0.3086137830102109	1.7788410014836997	0.009527136	0.009918901030527774
743	10	0.6780745357492548	15.360821971222547	0.284288470293804	4.228611068970732	0.009559628	0.009918901030527774
1157	18	0.5560328053935496	13.231194417536308	0.036634557726857586	2.670227558374852	0.009518353	0.009918901030527774
905	16	0.637346747422668	13.055765424854807	0.5280015805529302	5.25329283340792	0.009899291	0.009918901030527774
1073	19	0.33815164453590685	12.479063674746373	0.010693219783041663	3.3806754231037504	0.009550709	0.009918901030527774
1278	13	0.7485854464825027	14.699458722843936	0.43274085879137963	5.848363729898047	0.009889648	0.009918901030527774
848	8	0.3173529417864107	15.206667804935051	0.02139097538139088	2.0917130216900244	0.00950579	0.009918901030527774
636	9	0.7627508110245773	14.096006063181477	0.8777929727144401	3.9034993760568484	0.009862628	0.009918901030527774
2106	19	0.2585491020955295	13.69476667167455	0.03044436104356972	3.2865682511624854	0.009807888	0.009918901030527774
548	9	0.17593655258822022	15.605591819102129	0.0068203417530854	3.8793744551013987	0.009879604	0.009918901030527774
431	5	0.6217723693038524	14.500790770966624	0.20059224494576283	5.7267683584597355	0.009579574	0.009918901030527774
1022	10	0.6023144828164017	14.685713471945908	0.11358243961883718	1.327152086421338	0.009902452	0.009918901030527774
949	8	0.6581586165486675	16.31601589034564	0.11232098917083244	0.030485191956362012	0.009803761	0.009918901030527774
1246	15	0.8797836281122675	16.994856775953238	0.9977243475897735	8.31383484995659	0.009585108	0.009918901030527774
1287	12	0.39870628589294116	16.281478127494722	0.1837708987129183	2.9423055107345757	0.009790592	0.009918901030527774
1095	10	0.37226480832880837	13.982752536899143	0.7148981201136398	0.6946597011369935	0.009884639	0.009918901030527774
1331	16	0.5665182549164414	13.916658571108934	0.09655489893094069	3.305023495000863	0.009852263	0.009918901030527774
785	14	0.15349580731838908	15.99964282724818	0.10311984353479112	1.3076787104925796	0.009872485	0.009918901030527774
917	16	0.147996879095123	15.303377489061905	0.04522943310891414	4.134014117957541	0.009708914	0.009918901030527774
1133	17	0.3281143761982323	13.962438541243825	0.1414667594739044	4.9760429437389675	0.009701033	0.009918901030527774
661	3	0.11327467308005035	15.653079770777262	0.05259791404875691	11.107088959452735	0.009801526	0.009918901030527774
906	6	0.5517106643771139	16.397582646426635	0.32091322685006896	2.785613416493004	0.009867629	0.009918901030527774
1231	18	0.3245337564590053	13.703968233561847	0.17037663252714452	2.6923714085311534	0.009882566	0.009918901030527774
1386	14	0.9129885636205313	16.688591702433392	0.7801325241698511	4.678066070372953	0.009821496	0.009918901030527774
991	15	0.7115502487290805	13.939153315831833	0.25945873421670496	2.8543404017181055	0.009863869	0.009918901030527774
1201	22	0.5683657459191472	13.948754939203102	0.10369949307645424	2.703053648080686	0.009902879	0.009918901030527774
850	9	0.6372254536849186	15.425215831544485	0.3924297346409109	3.9645661614983725	0.009852172	0.009918901030527774
1002	10	0.8695968043630442	13.966098081362206	0.08499646376885311	2.9431331341727525	0.00973644	0.009918901030527774
890	14	0.6871486799152384	12.975334121762419	0.31329796562746764	3.957314999345447	0.009800917	0.009918901030527774
1260	12	0.8053132232044714	15.562254681403756	0.6195580666356342	3.805349755985394	0.009879073	0.009918901030527774
916	9	0.30676617751153185	15.312247451184446	0.18421574753980985	1.7470145944327828	0.009884388	0.009918901030527774
574	7	0.5702087887984976	16.219254328833358	0.19261632052884392	4.175956294697689	0.009634276	0.009918901030527774
750	9	0.8028976435837714	14.980892227266345	0.42497644946970514	5.241752706900675	0.009745632	0.009918901030527774
1380	17	0.5380105047344188	15.050572296814961	0.3057282271374484	3.9587084294522663	0.009799787	0.009918901030527774
1407	26	0.7166980075008709	13.497695336145949	0.09298212462423278	1.4679842592515722	0.009856069	0.009918901030527774
1244	15	0.32713260743350636	13.667263337499612	0.2834151503570862	0.5299818679465096	0.009763037	0.009918901030527774
1168	14	0.5756451139378753	14.052906247756527	0.052924333326531695	1.5832521471036065	0.009863853	0.009918901030527774
646	6	0.46997675027202157	13.94077309661185	0.12770882696760844	5.15157464603863	0.009797224	0.009918901030527774
1433	20	0.41121349298678256	13.517621706301847	0.35066831771677764	0.9242399121140215	0.009856181	0.009918901030527774
1417	28	0.37285377057140756	12.372851060131008	0.4024923906584306	0.543147357668898	0.009911243	0.009918901030527774
1496	15	0.8355229736825829	13.78125818622276	0.23835099971442775	0.6115230355636615	0.009808385	0.009918901030527774
1276	13	0.9988795479205115	13.45648507996601	0.05825060744202995	0.13138415345940824	0.009904551	0.009918901030527774
1108	14	0.3263438773191827	14.786469166492461	0.05488226589537959	5.261663061564124	0.009783015	0.009918901030527774
1689	30	0.5256256458190043	14.44574736743219	0.06318678098275496	4.362572868648315	0.009823944	0.009918901030527774
601	6	0.46254323914956297	13.955949387811103	0.2238592064133511	5.5871062477853	0.009802205	0.009918901030527774
884	11	0.7849254019526978	15.135438700802693	0.18214809440890672	0.42333809720143645	0.009843231	0.009918901030527774
674	11	0.3444725760718552	14.677631872677967	0.035446805632462164	1.4615497393554575	0.009683849	0.009918901030527774
731	9	0.8183874259949853	14.966221129838436	0.8217122659993722	5.955341363548858	0.009641892	0.009918901030527774
1422	14	0.24805762887302973	13.817791661724653	0.16152789276682994	1.399851806737428	0.009722028	0.009918901030527774
698	5	0.463002150753443	15.596175128195402	0.057557961314515675	1.4774454067939633	0.009810262	0.009918901030527774
1309	17	0.802502069875492	14.065884335971857	0.033822670008805414	1.1724178735836597	0.009897909	0.009918901030527774
1347	13	0.9845749155186063	14.23380073102301	0.2937269072127098	2.440058958898196	0.009860159	0.009918901030527774
1069	11	0.661361758749079	13.358197155339912	0.0779254730374675	4.491109591201546	0.009737376	0.009918901030527774
1012	14	0.38151925232224915	13.466000183461995	0.14552752835508792	1.2059133967607463	0.009412238	0.009918901030527774
1399	19	0.09261288223271397	15.335253137939615	0.008329829253145848	2.8738059020679563	0.009144457	0.009918901030527774
734	8	0.21227469444485397	15.763338434237681	0.2308675694604157	3.499932590717991	0.009727388	0.009918901030527774
865	11	0.3449173423406143	15.207002140915563	0.0710251956242205	5.8796946592078685	0.009756656	0.009918901030527774
882	7	0.08714657604641007	14.54930634804695	0.0775731307856864	6.401712183779379	0.009074162	0.009918901030527774
849	12	0.37308002563350806	14.327195914947213	0.12565294179289285	5.83856671183428	0.009258477	0.009918901030527774
1123	11	0.8058852800648559	16.606640789937703	0.23676465069923128	3.4208520971236265	0.009339935	0.009918901030527774
1190	11	0.22997712113392244	14.83760218308982	0.07919403730174779	2.9661724181267877	0.009673094	0.009918901030527774
1654	26	0.4183230033978019	16.107967704181924	0.01854168003095577	2.024551748959115	0.009371615	0.009918901030527774
1494	10	0.5973943833406546	14.949336529494651	0.15372590937241098	2.5511052465156228	0.009471469	0.009918901030527774
1063	11	0.882154279031641	15.23700973863353	0.6393579202912544	3.5849047786447183	0.009611341	0.009918901030527774
1664	13	0.5791224611185497	16.7537998851341	0.36931614419251685	0.5961471034916687	0.009290585	0.009918901030527774
1121	10	0.9825274738360578	16.021888378130424	0.06641424110017569	0.32413142448743826	0.009763932	0.009918901030527774
1568	18	0.45835394323686385	14.468695294379826	0.003858772799036972	0.91526923010117	0.009143334	0.009918901030527774
1421	22	0.39403476744919225	12.541126872316818	0.11032757978121105	3.5166025517577335	0.009881262	0.009918901030527774
967	9	0.3405465213958927	15.15521257970172	0.0443441023132739	0.6639185008755604	0.009780774	0.009918901030527774
903	5	0.3450538130000671	15.670912927437119	0.0797615270988351	1.451823759747741	0.009842033	0.009918901030527774
1360	11	0.3023301536601562	17.15254655578602	0.0010538787107732817	8.072460504273145	0.0086143	0.009918901030527774
1122	16	0.9032494951908787	13.903112561315035	0.3038290789897748	2.700894596004503	0.009741344	0.009918901030527774
844	10	0.7961724567617505	15.398723828225458	0.07842770263386589	4.228551956124944	0.009560262	0.009918901030527774
1434	25	0.7802739006733654	13.598182813368034	0.5252202874035854	2.3218957429462748	0.009610591	0.009918901030527774
640	9	0.7789237802120561	14.92672551748083	0.08153873406091058	3.7810954964579118	0.009909658	0.009918901030527774
1222	13	0.6624009545561736	15.476688026997136	0.17080412800489556	5.030871245741286	0.009511065	0.009918901030527774
685	6	0.9025087806040657	16.326574705763978	0.361665251751234	6.534935463510482	0.009827843	0.009918901030527774
1640	17	0.702051852857938	15.670716993976319	0.37363380160701176	5.152507522914397	0.009897319	0.009918901030527774
716	6	0.13876854614991913	14.557486122157878	0.12112184766439299	4.464790944825101	0.009308187	0.009918901030527774
1061	19	0.8248358226409918	14.361193593554084	0.17411897356633582	4.364891970167876	0.009868808	0.009918901030527774
515	5	0.7083608600590758	16.739541193003987	0.09566845577181524	1.900263715147807	0.009623299	0.009918901030527774
2467	32	0.43747191237440464	14.594046476732759	0.3279588965820324	0.12134081307600525	0.009706027	0.009918901030527774
1124	10	0.6230447852959208	13.992721047988987	0.13556416305029936	4.210132642489934	0.009883248	0.009918901030527774
1276	12	0.9533094795133865	15.719875374763712	0.2299748490371576	5.1381885684739	0.009841336	0.009918901030527774
961	8	0.7385829093430174	15.208774074215436	0.5991908828675641	2.5567872649920167	0.009785496	0.009918901030527774
877	9	0.3625212739435043	16.835114695478474	0.2796419908274296	4.4527028615944335	0.008965983	0.009918901030527774
1440	13	0.6338910160150366	14.014175885527083	0.5853345607650611	2.8478356950655273	0.009618414	0.009918901030527774
567	6	0.45957609815966194	16.186787900519533	0.21150899955829816	4.849105168996993	0.009351848	0.009918901030527774
1056	16	0.5455268140831069	14.608406205922144	0.4295783802021353	0.5060549001283601	0.009785049	0.009918901030527774
1801	20	0.6607246290170974	15.167718031096571	0.3959228805590862	2.3532036305079536	0.009277335	0.009918901030527774
1303	15	0.8830924237205737	13.025845995648446	0.8944493982428253	1.3592434808852372	0.009756829	0.009918901030527774
1433	13	0.6801043729096532	16.46581041547158	0.39407070951264866	5.941175795617323	0.009782705	0.009918901030527774
1172	13	0.3029845293133106	16.15916587722321	0.2164488426525779	2.2351398042826833	0.009802764	0.009918901030527774
768	9	0.16003870521528873	15.256837865410308	0.2591446793247385	2.781628726412173	0.00973509	0.009918901030527774
1251	17	0.16371023711924332	14.231053721677789	0.15210780193457946	4.824966089883775	0.009739229	0.009918901030527774
447	3	0.2915019961891571	15.177698380643124	0.08607281211763618	2.6006891266621817	0.009668268	0.009918901030527774
1233	21	0.29076354549363725	15.560827505373926	0.10939943492686616	3.8058022518194305	0.009860334	0.009918901030527774
1592	16	0.20848596390377827	15.446644843312793	0.20107268182271493	2.959413096877655	0.009494779	0.009918901030527774
1095	11	0.5802422278138146	16.26380320487621	0.07921805435732465	4.358318978728482	0.009304611	0.009918901030527774
968	14	0.13917807940092547	15.147461688921085	0.00047036488973323243	0.3965333956288535	0.009258153	0.009918901030527774
1569	26	0.3410856061842906	15.490573248518682	0.334623693080212	0.08642401290813445	0.009546849	0.009918901030527774
1278	20	0.526879030252265	13.582241226449483	0.26115338499798446	1.2095035497031923	0.009648496	0.009918901030527774
1600	8	0.3361486511710373	17.261719820870397	0.015258263206802847	2.6107318610381127	0.009328521	0.009918901030527774
430	6	0.45987043286251716	14.00503624899477	0.6570510908723606	4.4432733039410195	0.009682151	0.009918901030527774
1402	22	0.31127172577652085	14.184012917450167	0.11977846862372138	2.66911322264349	0.00986356	0.009918901030527774
1220	17	0.357128868117915	15.492475273609433	0.29772261836041614	1.8983500289391024	0.009887	0.009918901030527774
1289	15	0.8917249199900511	14.627605811113462	0.34054473876731645	9.94741888288642	0.009892834	0.009918901030527774
1514	28	0.758214123107672	13.799268654944061	0.6185313868742948	2.360662744228519	0.009857702	0.009918901030527774
1351	8	0.4545448704651306	16.550812603675503	0.14951356513876768	4.0742827405639535	0.009900174	0.009918901030527774
1653	15	0.7257073424596652	13.640327653036882	0.2653589002003301	0.9007957346634837	0.009804583	0.009918901030527774
1501	20	0.4368419093788446	14.133462736151849	0.17113915880243	2.8284272374139454	0.009753804	0.009918901030527774
589	9	0.6241074804662095	14.861723720633456	0.07422939009562923	3.7446162651009134	0.009802763	0.009918901030527774
926	11	0.7384329335008156	13.894900086247233	0.2151148577155914	4.516304807993863	0.009737832	0.009918901030527774
1138	20	0.6853312100398962	14.064069952890048	0.154187852014262	4.0418812000746955	0.009833024	0.009918901030527774
1047	20	0.6537991841587623	13.138869907702857	0.26000584518151015	2.869377716344181	0.009818578	0.009918901030527774
1141	21	0.1738798445101079	13.947643917316666	0.21051029171565763	3.6406088139380377	0.009910358	0.009918901030527774
903	10	0.379266695895685	13.064942136113897	0.2595679463915368	2.4945628668952073	0.009546865	0.009918901030527774
1428	14	0.3916361430970559	15.246558314502682	0.20991042726023698	3.4442444442575315	0.009711855	0.009918901030527774
1034	18	0.3354063547812734	13.826662970717972	0.6811551902631101	3.6850546289364745	0.009656692	0.009918901030527774
1077	18	0.4254270312459534	15.181695638563596	0.26088559414012635	0.44303826000229174	0.009903943	0.009918901030527774
526	7	0.21449466637412	13.046454196818335	0.2602515668663703	0.37184066120677906	0.009787164	0.009918901030527774
1243	18	0.24189176410050317	12.951966219437972	0.25777278701098943	0.6848481169483628	0.009740232	0.009918901030527774
1437	24	0.7583623243378846	13.587983374935149	0.059292045673862565	3.4996140637955473	0.00976688	0.009918901030527774
1668	23	0.704378776345425	15.470516872164197	0.2946761938248152	0.7442502559860145	0.009699042	0.009918901030527774
1135	17	0.9327093013191281	12.586138068902308	0.4176629537858722	3.848503333021273	0.00989818	0.009918901030527774
1018	19	0.3520603779183893	15.183939427614485	0.10417494971636705	0.6098765650997366	0.009481367	0.009918901030527774
1119	16	0.778936252484962	16.05586435378418	0.07362076188342159	0.29828491028753445	0.009672466	0.009918901030527774
1108	10	0.2994086981757026	14.191683216948103	0.01719141452802453	1.9343026978215558	0.00972676	0.009918901030527774
1201	12	0.47378436751163033	15.086402555665787	0.1813619570371906	0.6656906784889691	0.009530374	0.009918901030527774
1363	14	0.8666096492930879	14.032029509983369	0.031018376956351602	1.3995564800421374	0.009838631	0.009918901030527774
637	12	0.15736163267274672	15.87324276388933	0.2462314424133024	1.4960077891862584	0.009726599	0.009918901030527774
1269	20	0.3816239161400516	13.661416877907339	0.3299052049928102	4.269198323521983	0.009349475	0.009918901030527774
989	12	0.39584506763293537	13.02725828045325	0.3982895787882523	3.1946094235919285	0.009887904	0.009918901030527774
1064	17	0.3677435489057726	14.057624686195622	0.15988312248830983	2.167902133832412	0.009752081	0.009918901030527774
1333	24	0.42229095694621677	12.407296896226748	0.22944317364916236	4.726585741797471	0.009809787	0.009918901030527774
1411	9	0.22912121043337236	14.167186140987432	0.033511890487173984	0.3981920541786351	0.009376972	0.009918901030527774
1093	12	0.6628683262127815	15.117481764139672	0.0708427970556405	1.0524078031672468	0.009789796	0.009918901030527774
555	5	0.6976519799664045	15.340332142125147	0.41044491446579606	7.025237538062308	0.009849394	0.009918901030527774
1046	11	0.6630084785859709	15.8913227307782	0.039106235576395226	3.7574646464777386	0.009502746	0.009918901030527774
1154	13	0.6813679367771708	14.890199224962524	0.6583568314355425	3.018890576807331	0.009608202	0.009918901030527774
1273	24	0.3485241587813784	11.912436063036207	0.41072948536038384	1.7078130239097162	0.00976072	0.009918901030527774
1568	12	0.7204906449541899	16.896782299837547	0.36364206089254075	0.6055285551902916	0.009904322	0.009918901030527774
738	9	0.16026115189982015	15.442565831969393	0.1357893555287224	3.5036942619150415	0.00984298	0.009918901030527774
1011	18	0.122837151008232	17.192169609720775	0.46921675285503645	0.14519790024143076	0.009745227	0.009918901030527774
1232	24	0.5195042766188739	12.786770843273741	0.4301675562688899	4.826561638577434	0.009688249	0.009918901030527774
1249	20	0.16206552060502255	13.960694111532641	0.038105038237696835	2.4386965532753764	0.009230709	0.009918901030527774
1650	21	0.9898157230933542	15.941364557482961	0.13137499377411002	2.433254599063229	0.009632264	0.009918901030527774
950	10	0.6742016930891965	14.376199215628104	0.1580447272818765	1.8202137763172495	0.009753214	0.009918901030527774
1023	18	0.7035240121403488	12.645197758896792	0.507500272860419	4.705104819941222	0.009773703	0.009918901030527774
1220	10	0.35087926577109946	15.971880568940195	0.14935648099205207	6.519084758628134	0.009316234	0.009918901030527774
1267	20	0.3983780782792069	13.37997326591062	0.4874767855835212	4.21698780148804	0.00960255	0.009918901030527774
772	15	0.2691873934187837	14.97240120188636	0.16318278066431474	2.9240852845218224	0.009519585	0.009918901030527774
819	6	0.7793576425164104	16.278154268332578	0.20453965399573315	0.5480953778192477	0.009727069	0.009918901030527774
1270	10	0.4098620576462574	13.32587631296769	0.020676180465291544	3.1737282315874764	0.009389704	0.009918901030527774
1233	16	0.4459932233388836	13.570394688181953	0.18345237242247742	1.801125449140623	0.009305519	0.009918901030527774
718	9	0.698362898312183	15.302873275789516	0.09501870108115235	5.412460017975441	0.00916846	0.009918901030527774
1278	14	0.7321323828163954	15.591000057508893	0.9071589812051442	1.1840734848470973	0.009668089	0.009918901030527774
1515	14	0.37282499002361835	14.65680906699431	0.17371131107460253	3.1294129974779	0.009908839	0.009918901030527774
869	8	0.6187625042294037	13.698596634970597	0.2895910485601277	2.274799700797367	0.009857046	0.009918901030527774
1483	20	0.4489261577608151	12.188302340438407	0.04262236323674701	2.9408587025165183	0.009914463	0.009918901030527774
1299	24	0.513832943207087	13.391240071880972	0.6180370008449885	2.405371511212021	0.009860146	0.009918901030527774
603	7	0.2979808449298753	14.4861666073923	0.0826416269866525	2.48964339318212	0.009851244	0.009918901030527774
935	11	0.44693062680723605	13.874848226924295	0.1361917837389584	2.878751719998786	0.009914971	0.009918901030527774
1409	27	0.3693904122727176	15.897050891055496	0.2684616727255327	3.9593062281002855	0.00937337	0.009918901030527774
1732	21	0.19967997790798292	14.355437580940091	0.1108170086112858	5.073036654189005	0.009404227	0.009918901030527774
989	12	0.6475807132790415	15.157495593988862	0.3384505211547699	3.069408413987652	0.009789935	0.009918901030527774
1815	17	0.5902958281289276	14.434388609468824	0.011568093993311712	1.6320959658704308	0.00969854	0.009918901030527774
1043	19	0.25354449010255176	13.264944346839991	0.28881637744959743	1.7257588509288802	0.00985822	0.009918901030527774
1526	11	0.5395111216973428	14.340805486640855	0.00771036854416151	0.03970814669585554	0.009650352	0.009918901030527774
1207	11	0.6371098276838885	14.688892335262409	0.8427712815561889	4.331110640499266	0.009748966	0.009918901030527774
746	7	0.612543535989455	13.422013169716951	0.5137037566764124	1.9669322873661288	0.009902989	0.009918901030527774
913	10	0.3467160188266319	14.207718642183872	0.34457573398419034	6.8681673274085675	0.009732481	0.009918901030527774
947	18	0.6111969934076069	12.520218710442514	0.2909672335232185	1.441862145185003	0.009881908	0.009918901030527774
652	8	0.5142031094760597	14.35221265875418	0.33216744489362476	6.602690016084099	0.009414836	0.009918901030527774
856	10	0.6805903097260861	13.703380055704043	0.5158008466704703	4.307896908238926	0.009607233	0.009918901030527774
1216	12	0.1419471019182788	14.036797571460145	0.17686844040835475	1.4486013931338966	0.009773893	0.009918901030527774
1158	12	0.9178202006189522	16.61010778974358	0.2925702640485865	3.4975991110195324	0.009865226	0.009918901030527774
917	12	0.7713993032726096	12.970689687334078	0.3582258043015766	3.707508025848715	0.00971921	0.009918901030527774
2203	28	0.41143735142613175	13.925509228939093	0.608306612456146	4.187579138983345	0.009633729	0.009918901030527774
1176	21	0.25380709612006364	11.766384904236729	0.3134473357261302	1.3358765531901946	0.009801676	0.009918901030527774
864	8	0.32301000184089257	14.077939488094756	0.5202196781763108	7.814526446410739	0.009810035	0.009918901030527774
1339	7	0.3133407120206416	14.134061417498854	0.036097770377823024	2.4357967540489005	0.00953193	0.009918901030527774
639	7	0.8132994883876193	15.275460401852111	0.8498459906353797	6.57561547049368	0.009792558	0.009918901030527774
1501	14	0.879005570623751	15.647865615522184	0.4132763898231974	5.75850450898534	0.009781359	0.009918901030527774
2208	38	0.34067184081144003	13.297830492836267	0.028652938569318276	3.6526776019186094	0.009890009	0.009918901030527774
930	17	0.49475217040875596	12.684189357951682	0.24529751819236956	1.6202340630797178	0.009833682	0.009918901030527774
621	9	0.5503235447753225	13.66168970056997	0.08446830369135522	0.06601288761630442	0.009743983	0.009918901030527774
929	9	0.8995729583371541	16.508152026904995	0.36085682772042693	3.0390537703163965	0.009486927	0.009918901030527774
484	5	0.7349566279444446	14.322946403838115	0.7473959301932653	4.276963733735363	0.009886223	0.009918901030527774
902	6	0.3874018028545575	14.674727820176926	0.005582511194648587	1.322622394923822	0.009830995	0.009918901030527774
2103	16	0.15490130325738882	14.408393498126724	0.032007585393207486	1.837466861667406	0.009137077	0.009918901030527774
1437	25	0.6555330945213952	13.284642434917327	0.2891766849406191	3.8808655821890383	0.009890611	0.009918901030527774
648	8	0.18738022098893953	13.543630524504689	0.16735654719604454	2.130147747329861	0.009449572	0.009918901030527774
1684	16	0.4794107758463224	14.974716913997192	0.012004995628256021	6.054433524481521	0.009232395	0.009918901030527774
1246	16	0.7611988277874244	13.367433016868958	0.4798024781113719	0.9572824321872938	0.009527295	0.009918901030527774
1021	9	0.8194168002995691	14.610480791049163	0.2964954905602315	1.6734343198330957	0.009615207	0.009918901030527774
1925	19	0.4860149340940236	14.409345819576881	0.32647644473897164	1.4954230307796572	0.009865483	0.009918901030527774
2034	27	0.5359878756740868	13.726608620973005	0.5981785209692323	2.0582731830200265	0.0097775	0.009918901030527774
1813	19	0.5208877933201526	16.818729563986576	0.18876815128484672	2.4790302638164077	0.009525552	0.009918901030527774
927	9	0.3592215700593687	14.809315670443757	0.31410199695292174	7.2415947389622355	0.009544224	0.009918901030527774
511	4	0.6154646541508821	16.660159109377815	0.6831016975767453	4.535901982291586	0.00934767	0.009918901030527774
1460	14	0.495513868334269	13.949576366735654	0.11003483830351435	4.144712313298487	0.0098331	0.009918901030527774
2080	28	0.4013315351964942	14.725991817843815	0.35621725272943044	5.538371826397064	0.009594279	0.009918901030527774
1219	12	0.9568792372706344	15.125049108879812	0.14747350823731092	3.315601633168402	0.009901568	0.009918901030527774
1324	18	0.6442333213728147	13.887332275956648	0.03466566084385925	0.5440588259937285	0.009791713	0.009918901030527774
914	8	0.7677868862793374	15.455258356103895	0.7707006662170418	1.013617094126273	0.009722461	0.009918901030527774
1922	24	0.3830195803845806	15.251174047548544	0.33811397300381346	6.274002390009227	0.009610346	0.009918901030527774
1176	17	0.9106901470512224	14.842552885499165	0.7726067266098351	4.5971775505534005	0.009824311	0.009918901030527774
888	9	0.35196115357324276	13.410016926892823	0.41429433782572317	0.1814556363948605	0.009827642	0.009918901030527774
1051	19	0.9953384061349715	11.955032359396577	0.8020755721767933	3.4821918745022167	0.009822502	0.009918901030527774
790	11	0.36224378507060667	16.044971802578807	0.3912814822415618	1.0180103273169425	0.009841496	0.009918901030527774
820	9	0.48056009391059545	12.71443223750514	0.02748740090753457	0.8337490707159321	0.009894158	0.009918901030527774
