# Supplementary material for: Tableware trade in the Roman East: Exploring cultural and economic transmission with agent-based modelling and approximate Bayesian computation
Source: PLoS One. 2020 Nov 25;15(11):e0240414. doi: 10.1371/journal.pone.0240414 (PMC7688115; doi:10.1371/journal.pone.0240414)
Supplement: S1 File — The full project, with the data, the code of all components used to run the simulation and analyses is registered: https://osf.io/s5mdw/. (GZ) [file pone.0240414.s003.gz › s5mdw-full/abc-pandora/results-example/rand/result_0.0093746866380951.csv]

nstep	cstep	mu	mumax	copy	strb	score	epsilon
973	13	0.476327354825905	12.43692065132418	0.05370083121854578	8.471410537013082	0.009296535	0.0093746866380951
692	8	0.6300935607445648	14.248782149959307	0.237227507127531	3.779898645227826	0.009287764	0.0093746866380951
1331	13	0.37780317286017284	15.11321001495518	0.09427256201458144	2.9768233746492436	0.009338496	0.0093746866380951
1031	11	0.33622134583583185	15.294754238730569	0.2951683602630368	5.1551763738809795	0.009198091	0.0093746866380951
1299	19	0.14300321944842215	14.384201229655117	0.04022485072914908	0.9701911466031339	0.00923565	0.0093746866380951
1576	19	0.27724585429805354	14.853523620448847	0.3239414492191163	3.941252560653665	0.00931922	0.0093746866380951
1963	28	0.5970504282955007	13.979769201294014	0.022021048964887602	2.224496642747503	0.009043697	0.0093746866380951
1277	12	0.4749449440818301	14.84183974675426	0.29611780843584046	7.575713108445537	0.00917095	0.0093746866380951
1406	16	0.3098214795235217	13.656505507891271	0.022965499430996753	6.000597044540449	0.009254881	0.0093746866380951
1105	8	0.13067122041545642	15.48884636450133	0.10805939344188126	1.8044847627298126	0.009086402	0.0093746866380951
1663	11	0.4469812206103344	16.153838192998897	0.2756691104376292	4.541555130454757	0.009323981	0.0093746866380951
866	12	0.47314051540358115	14.964704936975908	0.2538163198520999	2.043274794874539	0.009284325	0.0093746866380951
534	5	0.39572451230805705	16.091853065083647	0.2013693365695311	3.7247551693375165	0.009263151	0.0093746866380951
895	7	0.07995644576619065	14.831755909802075	0.008304257806030673	3.516249329609121	0.009095186	0.0093746866380951
1457	18	0.45318720622533865	15.084802195175966	0.1951343826788437	3.4406044259794717	0.009304362	0.0093746866380951
511	5	0.8711443578664051	16.97598015018441	0.7853844465184301	1.7808856570050733	0.00933289	0.0093746866380951
1396	13	0.08592518288086215	16.34058891288111	0.09207817872864578	3.4296871768050012	0.009199844	0.0093746866380951
1165	13	0.3325178040432042	13.865150068751907	0.11061999487977475	0.4678572008795867	0.009335911	0.0093746866380951
1454	16	0.3033798126168108	13.56376456685417	0.08249495763952602	2.351049116679071	0.008829106	0.0093746866380951
1087	9	0.17322448509180555	14.514308946899753	0.0553771172984468	2.02637900586652	0.009164976	0.0093746866380951
777	7	0.5957347668366104	15.558984079951612	0.0702210161195343	2.771902184000915	0.009324358	0.0093746866380951
1404	23	0.6207704753868409	13.804377600964747	0.31161113627991655	2.59184986091159	0.009109935	0.0093746866380951
1233	17	0.4923566205212275	14.859842501133086	0.02384413549039588	5.112166157792841	0.009315826	0.0093746866380951
1017	18	0.759143541778104	12.122455517569431	0.19439234925006624	2.5019772769393023	0.009259298	0.0093746866380951
745	11	0.18695992037577466	16.909763064109935	0.007952849169714372	0.12927590992681737	0.00927365	0.0093746866380951
824	10	0.172143196693018	13.593314808691026	0.24744150845691093	1.1074349193445734	0.009361177	0.0093746866380951
1645	16	0.25997239643632997	13.677561945426818	0.10334760405234417	2.951350387195653	0.009148025	0.0093746866380951
595	7	0.6781272609031834	14.570392622465343	0.45426971243277003	3.980487359111229	0.009303342	0.0093746866380951
1183	12	0.14631276345734628	13.99494774786073	0.16718727530974126	2.980997588498105	0.009185916	0.0093746866380951
742	11	0.6772107184300843	14.684758623791856	0.15190256047708206	5.9972635985086775	0.008985784	0.0093746866380951
1449	18	0.20013992626536503	14.19656816750221	0.09662650419663922	4.575717768027702	0.009048404	0.0093746866380951
1200	16	0.14931363131033104	14.895705578112441	0.09733111470916325	3.7491276007731096	0.009335194	0.0093746866380951
772	14	0.2050100659624855	14.884306677854122	0.2132340791280395	4.665798834304386	0.009319553	0.0093746866380951
1318	15	0.4030302381017887	13.375900228036354	0.13758980583948763	4.480820202922333	0.00936061	0.0093746866380951
994	13	0.20580296181652352	14.824545940744347	0.20842667192444939	1.3444728507429025	0.009219482	0.0093746866380951
716	5	0.2661669653549343	14.514254609895746	0.021539322595120244	3.906646212355783	0.0092263	0.0093746866380951
1321	11	0.03553420913710975	13.719646764744974	0.061524240733616564	1.0771069367174089	0.009003172	0.0093746866380951
651	6	0.16098929291529912	14.565172773117766	0.016853698415928195	6.758379958112794	0.009127208	0.0093746866380951
1092	16	0.20138896418290123	15.595677555820421	0.003867378195477944	1.5362736713062692	0.009214292	0.0093746866380951
1531	18	0.3998212039926818	14.75592139950864	0.1275442268733182	2.337094791387695	0.009050683	0.0093746866380951
2213	22	0.47730636062617765	14.567608664093738	0.135874473643682	4.189845594165713	0.009370276	0.0093746866380951
1335	13	0.41279601482867256	14.126846923472439	0.11931696189539631	7.514062021114983	0.009372661	0.0093746866380951
803	9	0.28229516921839254	14.956879529431271	0.09295838525666472	0.6908084904026655	0.009348637	0.0093746866380951
1638	25	0.3388558797010033	13.389369400342513	0.18404853730846346	0.7899651916191867	0.009303933	0.0093746866380951
604	5	0.526557616959634	14.922876366913444	0.025387311904961796	4.532562512166166	0.009329889	0.0093746866380951
1328	15	0.17022602998524922	11.903304119636276	0.04027539726567021	4.946109550048805	0.009328656	0.0093746866380951
1369	15	0.2501658905000742	16.7088949954488	0.12150934636383376	1.6291850884193788	0.009327102	0.0093746866380951
993	19	0.30856573399665377	13.610679726213519	0.026201611475350134	0.9686951087903678	0.009168892	0.0093746866380951
963	9	0.6669540890454633	15.142547204943252	0.4096589531324396	0.20315943269299838	0.009357526	0.0093746866380951
1177	7	0.053231880864422876	13.647949515108987	0.17328174324165235	4.665721083670174	0.009350057	0.0093746866380951
1540	17	0.2081913576394555	14.414661605235645	0.24046847595984858	1.6246010576246444	0.009257078	0.0093746866380951
672	8	0.2007375911203834	14.701991088588779	0.03755487415739883	1.3675045473671736	0.008651716	0.0093746866380951
1335	14	0.3033911982821207	14.978790027018006	0.34954251332255126	4.0310662887075015	0.009370115	0.0093746866380951
1494	9	0.3316373531550532	16.89726205975179	0.1564573964380621	3.846642001290974	0.009248579	0.0093746866380951
756	5	0.15850450479456246	14.222880823102303	0.011416732324153814	3.6516942479937207	0.008888986	0.0093746866380951
735	7	0.34657867333607356	15.964710905063058	0.409423800351208	1.8214849788155625	0.009240816	0.0093746866380951
1103	11	0.21830342734682573	11.91456529209678	0.09377296515323862	4.319238116831224	0.009347572	0.0093746866380951
1017	7	0.34533966150020656	15.649236664028148	0.02981043086740893	0.6211703045061472	0.009349282	0.0093746866380951
1012	12	0.38943953672648823	13.307688629445826	0.01580114411505318	4.483633159738668	0.009349468	0.0093746866380951
623	3	0.06161138025037949	13.892185411635776	0.12532033466732648	1.9590823075974906	0.009195137	0.0093746866380951
1071	13	0.28917095985852626	14.853156753081109	0.14814688655478606	0.40028644035051264	0.009172911	0.0093746866380951
972	10	0.9256459313009209	16.196985470859342	0.4424624272217108	2.507135267718008	0.009369468	0.0093746866380951
1471	14	0.49778989580667743	14.387052924736007	0.38657432141289655	5.077239446140123	0.009281785	0.0093746866380951
1872	15	0.29160290706138176	14.65111222563338	0.026439082206017518	3.739633620310337	0.009093701	0.0093746866380951
632	5	0.3056958481351756	16.298533842049856	0.06624099959388394	4.322069976876971	0.009211509	0.0093746866380951
804	7	0.06735375903158086	15.278864491253282	0.13855353806489742	0.2769492346837361	0.009102825	0.0093746866380951
1386	9	0.2421131688306714	13.580450854907259	0.03255472816278776	1.8163694187845139	0.008535623	0.0093746866380951
792	13	0.2683807847897582	12.609812913672982	0.0359481712080643	1.6113006944468673	0.008999251	0.0093746866380951
1203	10	0.743400041554216	15.944777595124997	0.17753850331685983	1.5772349125156717	0.009229666	0.0093746866380951
1535	16	0.3139570230473172	15.467124982584716	0.05128408850943014	3.463966148947215	0.009295071	0.0093746866380951
1127	10	0.36221385817353113	14.747886123305374	0.05290833691630816	3.1746492228383025	0.009343885	0.0093746866380951
1301	10	0.3823141271438792	16.156426855705632	0.0756493037556623	3.2730480867593617	0.009312744	0.0093746866380951
768	7	0.3951513675361024	15.590616012270319	0.29707016627406424	3.4490865295683673	0.009118457	0.0093746866380951
712	11	0.28330920731789333	13.714861522115186	0.3713401767750787	0.12983196041167266	0.008929569	0.0093746866380951
1024	12	0.08549045152685947	14.409109681538764	0.07485734678403402	2.8063735494492636	0.009109605	0.0093746866380951
1422	21	0.20088228933975738	15.107313844067779	0.40096045802485264	2.4045734168230326	0.009272149	0.0093746866380951
928	8	0.33791744214818925	15.6052947248456	0.16861458209122154	1.0232900446247888	0.009135625	0.0093746866380951
687	10	0.4088700626674972	14.13982970753283	0.01525444053178076	2.0954721325875574	0.009228381	0.0093746866380951
945	9	0.2691231614933966	14.922914720766313	0.005266850974172191	1.4044559809229007	0.009129965	0.0093746866380951
1463	10	0.6027444689514837	17.116920382960522	0.03742302745258981	2.551713955686745	0.008994538	0.0093746866380951
1242	13	0.19739684556142567	13.015877281824956	0.2536910843048139	3.6969822844481226	0.009128809	0.0093746866380951
1081	8	0.467672916195206	14.931962235409783	0.0656881359933601	3.388784771300362	0.009217311	0.0093746866380951
772	7	0.13145413846799164	15.758107007949429	0.2155057957622279	2.5288828599339963	0.009104211	0.0093746866380951
632	6	0.3483729251661791	16.543952486054522	0.04169902884169033	1.6974265416320184	0.009267973	0.0093746866380951
1967	22	0.38000986483255683	15.9042988502981	0.14060241772509244	5.2663151795694745	0.009358261	0.0093746866380951
1453	21	0.2965918632861215	14.231712570646215	0.005500502048344139	1.3925286622638546	0.009222838	0.0093746866380951
955	10	0.38383780055537664	15.539689166560626	0.12345964103026486	2.2913265427403386	0.009188344	0.0093746866380951
1178	15	0.37932250456288585	14.509700965954632	0.22646785085613694	2.24832989576364	0.00881495	0.0093746866380951
1578	15	0.4546052266445432	16.388622073075965	0.4615512874491406	2.6726117742041904	0.009313876	0.0093746866380951
1401	14	0.40939814958313714	13.53786353259126	0.00117138330835867	2.8236439822884223	0.009130413	0.0093746866380951
1428	14	0.4711016668086179	15.78598387443639	0.017496895990968667	3.50481639950838	0.009115091	0.0093746866380951
1591	26	0.7109731794364814	14.111900705855977	0.04176673436434997	0.6542734840722753	0.009354015	0.0093746866380951
393	3	0.27696797675848706	16.75728030246877	0.46479530594780943	2.4371378530866568	0.009122669	0.0093746866380951
1404	14	0.7399354225888755	14.453776136197673	0.05782830545294022	0.08875230869896929	0.009250638	0.0093746866380951
936	8	0.32346199571614975	13.747599798175926	0.022480947747264057	3.041480683482831	0.009040933	0.0093746866380951
1359	15	0.07705287356179408	15.31907977609614	0.03977374486220829	3.476698975784351	0.009278968	0.0093746866380951
1365	20	0.4699964304506161	14.874260460904328	0.04464438791736197	0.13325653441903085	0.009345171	0.0093746866380951
1425	17	0.22498404338137165	15.393737354430263	0.02309452946566422	2.848868430019344	0.009350154	0.0093746866380951
1330	13	0.7443359166361135	17.806235137214486	0.8286892831493824	1.2263503024238922	0.009331441	0.0093746866380951
772	7	0.5025820462107704	16.80292683159192	0.6706256449482746	3.323833165566861	0.009159345	0.0093746866380951
828	13	0.5343807529745395	13.93790970181968	0.129897151698881	5.0996745488939546	0.009085062	0.0093746866380951
1039	8	0.5571960331906629	15.018451636547153	0.17714545835481557	1.8022201322317921	0.009136575	0.0093746866380951
1965	26	0.384658394542075	14.650755864285363	0.06454378253659944	3.9311339934071947	0.009340516	0.0093746866380951
811	7	0.6765121608209317	16.598997116841417	0.15424792798194564	1.913176424881335	0.009086753	0.0093746866380951
998	13	0.26901248057356214	14.49843782375759	0.11758148029039808	2.7490908084309207	0.009256296	0.0093746866380951
1190	12	0.3617206844577317	14.196916695465001	0.012661275177418163	1.7032663811378563	0.008994292	0.0093746866380951
1008	10	0.5259028103525645	15.506145115761129	0.004668267030855381	1.116009997959941	0.009220672	0.0093746866380951
1472	16	0.5724143236530645	15.96832858861362	0.42076250003860827	7.5728456192810985	0.009307675	0.0093746866380951
829	8	0.273550507504834	13.782644211699258	0.09644240312389363	3.721505559728497	0.009350757	0.0093746866380951
754	11	0.37698649988212624	15.165865221638228	0.06275541153947178	5.35556181830351	0.0093168	0.0093746866380951
836	13	0.8162370322346642	12.65698729131966	0.41538121172571085	3.084681200478893	0.00932338	0.0093746866380951
1398	18	0.3140275084572433	13.121344825491889	0.03620721486930249	2.139584228175057	0.009063361	0.0093746866380951
824	10	0.18198403656156015	15.125578982505596	0.5032908682534958	2.773401423690907	0.008677512	0.0093746866380951
1103	12	0.4678690755731389	15.211243386482867	0.037638575529567106	3.5783052435994214	0.009138906	0.0093746866380951
567	6	0.5451410162110117	15.303135732601733	0.0005723589392510886	2.517156403745959	0.009370224	0.0093746866380951
1335	14	0.035947571278322266	16.398879576303848	0.035720420023253346	5.331405447834018	0.009308633	0.0093746866380951
1331	10	0.5177669924679007	15.993967441500967	0.3256764003246798	2.865552635979753	0.009326067	0.0093746866380951
992	12	0.17130850529519823	12.033827915372875	0.0170062948044519	5.482366845167783	0.008571084	0.0093746866380951
948	16	0.4579251661611005	13.643477516566396	0.15360645020027508	1.4723419969065532	0.009306133	0.0093746866380951
734	7	0.1748346763675564	12.819952342857645	0.11659850522909199	2.88516942137744	0.009328438	0.0093746866380951
883	10	0.543969403991018	13.43912065551788	0.094430225367414	3.282970922799496	0.008978285	0.0093746866380951
938	8	0.4957071143808514	16.46078516636085	0.098018721711104	0.1796525389140574	0.009315074	0.0093746866380951
1184	12	0.20286447052136236	16.008972801728167	0.008323606984937719	1.717423971783845	0.009352669	0.0093746866380951
1983	20	0.574651069832843	14.688611688818694	0.548371450104199	2.7765635620063196	0.00932876	0.0093746866380951
1420	15	0.9638083250957429	15.118092112595066	0.3350443103239077	0.5983590246333599	0.009309488	0.0093746866380951
986	9	0.5203871172846728	16.09239483994346	0.218522945764147	1.4237667540606929	0.009361636	0.0093746866380951
1122	9	0.5336134808245547	14.896766062711356	0.1298128883775401	3.8577204139890164	0.00912725	0.0093746866380951
1432	17	0.340545515694209	13.02651543195771	0.04112050899927383	2.5646253985690644	0.009227156	0.0093746866380951
885	13	0.22124568443262727	13.452780578432428	0.1930603219259835	2.277962793431535	0.009268639	0.0093746866380951
615	9	0.21992492372339473	13.540794773694355	0.03630035334574669	4.281859695516137	0.009069495	0.0093746866380951
1710	20	0.6457038616115156	13.414816136149035	0.23252337461098957	2.271061083499096	0.009145218	0.0093746866380951
1126	13	0.40746833510972214	16.645117766243857	0.05311758934482095	0.9977702235874515	0.008581592	0.0093746866380951
733	14	0.16420555001230375	14.73203403924102	0.01510450723133333	3.778763834885461	0.009125621	0.0093746866380951
581	6	0.4941674652005024	14.263023473979587	0.41806363121682033	5.889438290243925	0.009168418	0.0093746866380951
568	7	0.16506163341678254	12.192943395381757	0.08681084177208348	2.171124358599618	0.009038451	0.0093746866380951
1786	11	0.5432102082491415	16.740206946552263	0.2761303968328713	5.0298703421771425	0.009186501	0.0093746866380951
1127	11	0.40852429622409586	14.128084118745564	0.05773767719067527	1.23585922716987	0.009118545	0.0093746866380951
2101	22	0.7036974141171022	16.08822564710664	0.5936341723362807	2.843853552357877	0.00934928	0.0093746866380951
1145	19	0.14974691564709652	13.747180869179866	0.03834876257341255	1.694205544276549	0.00936025	0.0093746866380951
1592	9	0.42844596167475324	16.331419971239548	0.05548115644089739	1.0479659471370208	0.009327075	0.0093746866380951
1688	14	0.26006100751560957	15.013645521656318	0.09783820415627416	5.759835452239416	0.009140235	0.0093746866380951
1115	11	0.498762425302046	13.418337882120461	0.10602830466713775	5.909931517399418	0.009372161	0.0093746866380951
923	8	0.24817219021283843	14.905947201674408	0.130196756898553	2.548667336687483	0.009177446	0.0093746866380951
845	7	0.3497689945308858	15.062212484765482	0.024264964679301906	2.964092841866243	0.00908098	0.0093746866380951
584	4	0.5899314873813722	14.755433415345305	0.07071975620673314	0.8231184137192633	0.00904706	0.0093746866380951
1025	13	0.16463790937634099	15.762043737918985	0.13725308478395926	2.05736595659627	0.009343833	0.0093746866380951
653	5	0.5079215580857959	15.501017621338637	0.22096334661671913	0.8930765620729892	0.009123918	0.0093746866380951
816	10	0.26607577631531776	13.892530820609544	0.28102513789549427	2.9012020472761026	0.009191585	0.0093746866380951
794	8	0.14552632257650444	15.227901471392741	0.14413584807457946	0.8503688370805995	0.008821161	0.0093746866380951
1506	9	0.06529773737260147	16.49272414186469	0.018771428492168216	6.476643698060401	0.00827204	0.0093746866380951
1193	11	0.6988902785595454	16.629106886998738	0.6527204818243518	1.949870814596392	0.009161205	0.0093746866380951
1431	12	0.27158795731340346	13.130466172368726	0.017214343928187464	0.6493915222400881	0.008769662	0.0093746866380951
1005	16	0.4677933029449183	15.098689622902832	0.49247996931829546	4.863157326910759	0.009368259	0.0093746866380951
581	6	0.6252254972364952	16.23414241042835	0.5607290341025143	2.7384054267961373	0.009282276	0.0093746866380951
701	11	0.23922526840291108	13.941586845082448	0.2641289626314357	0.8027467978527041	0.009373282	0.0093746866380951
755	5	0.12585562969443315	15.59869516228191	0.01339315485880703	2.2811767940043413	0.008676512	0.0093746866380951
974	18	0.42481447056996385	12.215436705425057	0.26598377930357675	2.812418562120753	0.009151673	0.0093746866380951
1206	18	0.07065848714478856	14.50697000251229	0.00556138486851121	0.20251758826387256	0.009246473	0.0093746866380951
520	8	0.12009493720083986	13.627363526225441	0.26127722078220417	5.184315042530332	0.00923031	0.0093746866380951
1699	14	0.5174724255145149	15.190789858363475	0.2578563883472106	3.8907843206447956	0.009229201	0.0093746866380951
1905	26	0.34048037316220947	12.58115832409962	0.23920855333846053	2.0178698983805075	0.009308781	0.0093746866380951
884	8	0.24250728744884958	14.348301417980048	0.20865980637392711	2.845932899649827	0.009303312	0.0093746866380951
1133	11	0.14132004103634327	14.42232213363401	0.04386669065804336	1.3708640756753683	0.008829049	0.0093746866380951
1297	10	0.4572443886993294	15.989862737825307	0.034329358674835914	5.165913155581023	0.008325601	0.0093746866380951
1490	21	0.21656489848708063	14.068768707611595	0.23130223920054044	2.6247948036459205	0.009162107	0.0093746866380951
1455	15	0.4755111278627789	13.04242205068441	0.013633289329513784	3.21540341599825	0.009317575	0.0093746866380951
1702	14	0.24401333853651366	15.42768030035614	0.10577305334380979	3.616215423022583	0.009051178	0.0093746866380951
1147	9	0.3034866882087134	15.695430880832092	0.021960999903166425	7.0288509445164875	0.009269986	0.0093746866380951
1610	20	0.4772093693183826	13.574519482720914	0.14077414209209949	0.9754883743132838	0.009359832	0.0093746866380951
2115	22	0.7787362835923868	14.831053494413005	0.12950342000697687	3.9844313210440236	0.00925129	0.0093746866380951
1376	8	0.2842807133473501	16.943656739786007	0.0013075121559264352	2.9610252904550896	0.008865352	0.0093746866380951
748	6	0.4067526527385902	16.51212029762331	0.03981795466870703	2.7093142623413127	0.009214276	0.0093746866380951
1145	9	0.4562101306363858	16.637087458198884	0.1968528633437212	2.697053557424658	0.009191127	0.0093746866380951
853	10	0.4357076478499752	13.851674662116565	0.2579997541206932	1.9725735043247514	0.008978821	0.0093746866380951
1161	14	0.158793267031495	13.294600983541155	0.013262356767819262	1.735960698756836	0.009259731	0.0093746866380951
875	9	0.6134325556410517	15.019888651862434	0.16152021868518543	0.09277981848424655	0.009206261	0.0093746866380951
1557	15	0.4178720535993424	13.609942377464275	0.49136620254734387	3.888625475704712	0.008951167	0.0093746866380951
643	6	0.30543962738196395	15.075293400087567	0.14624553162711346	3.2332822040915747	0.008660475	0.0093746866380951
695	3	0.07219358117163016	14.924599618142798	0.0030358905504732636	0.8421106382994926	0.008629642	0.0093746866380951
1372	17	0.548446906078558	13.623464529243453	0.0356146782221296	2.534688900999388	0.009235949	0.0093746866380951
1210	11	0.2534705160314996	16.380096745286927	0.14808408006126886	1.5266493894108928	0.009077036	0.0093746866380951
1002	10	0.23603393166797854	15.07905032041391	0.056771377635222546	0.48236197684718785	0.009190698	0.0093746866380951
809	7	0.12767855638117942	15.880786827038639	0.009280958724255342	5.254332555705925	0.009239549	0.0093746866380951
748	2	0.24865190649869712	16.86063499882752	0.004775074004915926	3.251771434310017	0.009063885	0.0093746866380951
1013	11	0.08844259181508718	16.704321206836003	0.01971674566998098	1.2041561933263705	0.00851377	0.0093746866380951
932	14	0.6219197147639423	15.398610994910177	0.2767297435561968	2.6480363354102683	0.00932452	0.0093746866380951
979	6	0.278642029070267	15.569805707117315	0.15117420225240025	2.5545652207765155	0.009265531	0.0093746866380951
1491	18	0.3475490378495935	13.557113241825274	0.35146236838568423	3.5202747453432544	0.009176626	0.0093746866380951
1296	12	0.26503374397287705	14.324262188820665	0.256306460323547	2.2838639598164625	0.009165111	0.0093746866380951
1101	13	0.26345317503286136	12.759375394668426	0.12977539263045912	2.983668587746794	0.00903532	0.0093746866380951
2012	19	0.6570940324896273	15.311527678676402	0.28462449089651054	3.8273027096750964	0.009246319	0.0093746866380951
1559	11	0.4130378224711939	16.24363402898257	0.1591142494069145	3.454441727013285	0.009180131	0.0093746866380951
1068	15	0.12232600780984648	14.124600662820173	0.3656849740412064	4.520127504980045	0.009354855	0.0093746866380951
1093	10	0.4149178953820326	14.358507027136756	0.2950602549847351	5.32120626352894	0.009349764	0.0093746866380951
1190	20	0.4920884107005321	12.38905763932229	0.14121575207848938	1.7388949135975649	0.009348495	0.0093746866380951
1256	13	0.7848488993115434	15.858383014219587	0.25617528509030396	4.4576997124298	0.008985147	0.0093746866380951
1270	15	0.21678701807545325	14.668219336826757	0.255842909144218	2.345542470537017	0.008671361	0.0093746866380951
1856	15	0.40235830699983344	15.677708219584014	0.025280294723621588	0.6954344160937669	0.009369722	0.0093746866380951
1351	10	0.2419847921027513	14.020636132963046	0.01903865653021962	0.31645682431314714	0.009364898	0.0093746866380951
799	12	0.41966143640510467	14.00993480211364	0.21192985000984124	5.872553435155761	0.009317928	0.0093746866380951
1078	11	0.4546875790706726	13.852206150072549	0.0342633761056379	3.766378706976461	0.009140518	0.0093746866380951
1149	11	0.35267338170175416	15.012278038266551	0.2705842840630882	2.1985665969354478	0.009364164	0.0093746866380951
952	7	0.07751234688808989	18.688750446251795	0.10717647492294677	2.022182164987147	0.009288726	0.0093746866380951
1687	19	0.12735726385977936	12.835811600182707	0.010147777912937528	7.620111727939934	0.009289003	0.0093746866380951
1425	11	0.5071766395818383	13.997206384660004	0.030762584386150735	2.8336084881869628	0.009281042	0.0093746866380951
689	8	0.34259239548112796	15.639113876277811	0.0679005866885472	2.928893920357139	0.008892715	0.0093746866380951
1415	14	0.17299914155849933	14.595431685970798	0.14245703353691652	2.4199401723904628	0.009303689	0.0093746866380951
1857	18	0.3634499210023593	14.93081195649596	0.35113019729306616	5.7926007697330775	0.009321229	0.0093746866380951
1108	14	0.0443931130612229	14.798683156156697	0.041482776955779704	5.722981113042177	0.008878318	0.0093746866380951
1445	18	0.38286079336308865	13.928838274337132	0.182917035166549	0.13678600923208606	0.009245231	0.0093746866380951
1777	14	0.2308125896535958	14.240303851784002	0.024222358777572228	3.6951514900562348	0.009350405	0.0093746866380951
512	5	0.948463387923545	16.61942055051496	0.2780489979004186	4.922865198727713	0.009244321	0.0093746866380951
1351	13	0.7543133215517626	15.830152203175041	0.05032551979648752	2.3798180144191647	0.009120703	0.0093746866380951
1055	18	0.1173756219450639	15.377773817943751	0.18428191458728946	0.24947589773399415	0.009328503	0.0093746866380951
1099	10	0.6626334292725876	15.590240992246619	0.18700162411624655	1.195592568518161	0.009033405	0.0093746866380951
1277	13	0.617822505267421	13.657598567660656	0.21358028155818537	1.2642672651386537	0.009158504	0.0093746866380951
1053	9	0.2976610730050129	14.423425460422413	0.0018998407992781435	0.37951727090846044	0.009306106	0.0093746866380951
511	8	0.3941517882395352	14.677219335226022	0.16681944208892344	2.566437870863261	0.009262178	0.0093746866380951
1169	9	0.4708831579881556	16.319143610952203	0.311495169870019	3.777152791378953	0.009358438	0.0093746866380951
1484	14	0.3490471206939788	15.11361832749509	0.4762558347605621	2.135799142979109	0.009307763	0.0093746866380951
1431	11	0.6795452862874076	15.70165832879726	0.3056772128737261	4.840538832823349	0.009118338	0.0093746866380951
856	10	0.5080876249445415	13.322815765993457	0.14633208529487238	2.716969718414857	0.009274343	0.0093746866380951
1345	19	0.4181678981038624	12.863708365093615	0.1023027083262513	2.4440637888899652	0.009115862	0.0093746866380951
1429	15	0.5671720347570675	12.454900779056826	0.02707051667453389	2.517214491288225	0.009268125	0.0093746866380951
1374	9	0.4847190895405661	17.107636756264384	0.39150546172546574	2.56450010652201	0.009367371	0.0093746866380951
1358	15	0.6836839225733833	16.540005549081517	0.4996334110323779	2.781491663919094	0.009102192	0.0093746866380951
1159	19	0.42598251263345566	13.780382404424495	0.32142721747884284	3.8922338791658895	0.009227731	0.0093746866380951
670	11	0.16545358691685091	11.615790246424785	0.17135494816671243	0.8623691543502303	0.009297654	0.0093746866380951
1200	6	0.08508721940960906	15.609441755203116	0.004452385305231704	0.3701068829081837	0.008190547	0.0093746866380951
839	12	0.7321399027278352	13.195114133897405	0.0012628937916246627	2.8526463440536736	0.0093047	0.0093746866380951
1198	12	0.4624089849915086	13.645626171889349	0.4361988565374173	4.064705063135193	0.009231446	0.0093746866380951
1921	22	0.16754912750828777	15.687016790049402	0.04972167308298542	3.4900407923203227	0.009344982	0.0093746866380951
689	9	0.19148203031568023	12.495736407734865	0.04940994489156201	0.005217711251955637	0.009228009	0.0093746866380951
1310	13	0.31004952043181744	18.255063010034206	0.1907268566277703	2.5926805255224994	0.009237856	0.0093746866380951
576	10	0.30065598845779834	16.36635685164576	0.10053846058331914	3.5236280797644817	0.009296288	0.0093746866380951
1503	9	0.10209482023603911	15.590511981695924	0.1371413372648125	1.2601682464916033	0.008493048	0.0093746866380951
940	7	0.09204216110700747	16.86848679424853	0.21109398892164896	0.9842834488343004	0.009153654	0.0093746866380951
999	8	0.2035581921538392	13.689317192287147	0.10180427055525826	2.8747198070612563	0.008784657	0.0093746866380951
1170	11	0.8387016640536826	15.629028094895618	0.0017759554888308986	1.3107644880842975	0.009202605	0.0093746866380951
1055	17	0.2569765596062352	14.544680936755283	0.10152658404505444	1.9732509580179125	0.009165649	0.0093746866380951
963	11	0.07110031429148533	15.463034032750702	0.1217887086142028	0.21151114931265602	0.009238416	0.0093746866380951
1059	12	0.2526878333664958	13.499871667211131	0.09510522780691673	3.854731178779188	0.0091012	0.0093746866380951
724	12	0.24729097495663244	12.897271761902893	0.23705670283829025	2.864820613596068	0.009074011	0.0093746866380951
1493	15	0.9815243443645622	14.720849630412358	0.18096128763383762	2.4380373983132295	0.009239779	0.0093746866380951
1301	12	0.8040355927221987	15.091376612677637	0.03694743284949023	1.290860481258291	0.008852227	0.0093746866380951
1637	18	0.5123527185868222	12.882605692269257	0.09302673159213315	4.818806408761882	0.00936249	0.0093746866380951
1048	8	0.27208602413510485	14.64839800710756	0.19610323594143297	5.365327596536555	0.009120538	0.0093746866380951
1520	21	0.29578419737358624	14.55042831025423	0.12146950837167524	5.824272363706006	0.009032574	0.0093746866380951
809	11	0.3680476785885508	14.128948338173702	0.17237163997133864	2.9955414058752496	0.009327111	0.0093746866380951
956	17	0.1912145289305635	12.659287925295649	0.03653002506057368	3.2345756591988954	0.009233573	0.0093746866380951
1155	14	0.12158673438944667	12.634841814293775	0.055382510072303624	2.102069876232566	0.009053765	0.0093746866380951
1265	17	0.12808371413351521	15.432237735664676	0.011651505886353025	1.6865063251529477	0.009299711	0.0093746866380951
1183	11	0.7673562565340364	15.760128423597084	0.04459199844706881	2.824972359684061	0.009131153	0.0093746866380951
1967	23	0.4827829890672799	12.337485865128198	0.12325844299496413	2.1169939776808158	0.009365647	0.0093746866380951
1683	16	0.47025435668357457	15.926134571116707	0.16260013799969367	3.3985805972844867	0.008856488	0.0093746866380951
1215	12	0.6961780554549062	14.926875192483973	0.07574368729059744	0.22045390177223345	0.009318114	0.0093746866380951
1381	22	0.05286440407327564	15.913801942931844	0.01759230403446603	1.898560371405647	0.009091667	0.0093746866380951
1788	26	0.6613775199196164	14.382289113501065	0.3067978821488586	6.665523247722818	0.009365566	0.0093746866380951
708	6	0.04845238142952002	13.456626262383447	0.1416120541484467	1.2504543748819037	0.00906358	0.0093746866380951
1484	26	0.5481062294673154	14.874500125918415	0.06244476432804069	5.3354489196231025	0.009302189	0.0093746866380951
1322	22	0.6865405703758076	14.530341457187417	0.43690795236354407	0.5671241797554822	0.00936833	0.0093746866380951
1647	13	0.132102565003747	15.297655013749058	0.11616981092797793	4.064510361886334	0.009102133	0.0093746866380951
997	4	0.06114364941889999	15.063532471465509	0.02800240056795677	1.825008547358491	0.009302559	0.0093746866380951
1840	19	0.1351382569428482	15.736063438946172	0.014008968482399214	1.1025398774991884	0.009229933	0.0093746866380951
1518	15	0.432771299004728	14.309531925669262	0.27716385557588386	1.6272494761665266	0.009336742	0.0093746866380951
945	11	0.3514305214816119	15.560522747652177	0.1532253713718416	2.7370160837905546	0.009273559	0.0093746866380951
1118	18	0.36610490164980686	12.561434894787766	0.03322664795693913	1.1358542907257752	0.009171385	0.0093746866380951
1038	7	0.30030032882253077	15.435992944730536	0.02873217351342948	5.04334003767303	0.009098419	0.0093746866380951
670	5	0.24465080228073477	13.19859496237079	0.16352414917002142	1.3405156903823983	0.009297766	0.0093746866380951
1161	11	0.8831494269308711	16.829747692731225	0.7483200350627282	0.0032103032160912814	0.009366488	0.0093746866380951
1198	11	0.6041191424115048	16.189892102733637	0.4929725820394903	2.804159941630175	0.009370925	0.0093746866380951
1216	14	0.39645274863727886	17.340295386353873	0.14328753268229344	3.356779004973295	0.009190949	0.0093746866380951
1141	9	0.15697196793114637	15.930331780441936	0.18256271066586624	2.783138353424192	0.009325014	0.0093746866380951
1365	13	0.676739102127009	14.949575381164433	0.20127924606815673	0.7453148924786213	0.009354319	0.0093746866380951
1262	12	0.3024917187550223	16.532082081199782	0.08900904166887948	4.3336735110524005	0.009134043	0.0093746866380951
956	10	0.1341307721938379	14.018747704360413	0.013277288602343285	5.19922129363306	0.009044432	0.0093746866380951
1005	18	0.34512985328836465	13.492012629657378	0.3854467083255084	1.5744420193249014	0.009151044	0.0093746866380951
1412	15	0.5611984935059563	16.07835640627019	0.04865992150801353	0.8367674125264805	0.009283411	0.0093746866380951
1050	10	0.42192512810803023	15.651586164530451	0.22885753019176208	3.3955971148599633	0.009257382	0.0093746866380951
1340	12	0.26628942084809104	14.228740033184284	0.07952431595890336	2.7198062080020207	0.009204141	0.0093746866380951
584	5	0.5228286167165769	15.333632794908514	0.5865938140993088	1.4544020971423948	0.00929489	0.0093746866380951
642	5	0.6980620143993916	14.847360446882309	0.06048404107499608	4.0341867542626515	0.009112846	0.0093746866380951
975	16	0.508276996208108	13.279685826600382	0.15956565639738507	2.9525074518753076	0.009354368	0.0093746866380951
869	12	0.11198282502558293	16.34482793075064	0.16914955020909314	1.2229079886142729	0.008351093	0.0093746866380951
1618	8	0.28683891245185184	15.375768990581655	0.029879882611414194	4.749703029556815	0.009342918	0.0093746866380951
771	9	0.20807701514978924	14.440749232732648	0.349866676825875	2.5307877929718385	0.009331234	0.0093746866380951
822	6	0.06188258548261133	13.993586956431583	0.02868025310246096	1.404615325039705	0.00908509	0.0093746866380951
945	14	0.2524136515182454	15.016315312239394	0.0278985044733375	0.6062062791583154	0.009210748	0.0093746866380951
1189	12	0.3149138138773548	16.60495476723719	0.22617031855663816	5.381181734148477	0.009291731	0.0093746866380951
1425	16	0.4777572248938811	15.31277594222948	0.20888351701855387	2.8358734849750484	0.009265129	0.0093746866380951
528	4	0.309598686098109	13.645062249678997	0.1592192285391348	2.4759100006296864	0.009087119	0.0093746866380951
1770	10	0.1729500920078768	17.03946614548563	0.016731050203421187	1.1437458831959835	0.009228705	0.0093746866380951
667	7	0.4108945919082563	15.30757509181752	0.19918471249667763	1.3522559309955227	0.009223523	0.0093746866380951
801	7	0.08944161478291696	13.7474998809879	0.017995576987220582	1.245016464285037	0.008433637	0.0093746866380951
1749	25	0.21529831146424355	14.086213434170967	0.0026444965625709305	0.5093896141560494	0.009279436	0.0093746866380951
1587	16	0.5414558719582648	15.240218833896225	0.04293535816281372	1.094614182415925	0.009181624	0.0093746866380951
1024	8	0.2357560055584491	14.160140457981875	0.03584645192355092	5.143343311784818	0.008772555	0.0093746866380951
1027	12	0.5944426402304529	14.813129849393295	0.15420229926741896	2.0098603755054825	0.009177728	0.0093746866380951
988	10	0.5093541343633263	14.574526436398694	0.11844937048931711	1.8102462015308105	0.00920852	0.0093746866380951
1261	11	0.38836038237033976	14.382312095743643	0.179374702527027	1.5849849568265724	0.009155575	0.0093746866380951
1353	14	0.34659040674860253	14.85904330502381	0.36984812330316064	0.5314362890686319	0.009229462	0.0093746866380951
1653	16	0.23823330571584678	13.782708163992769	0.2552145366732356	3.8519373280118603	0.009264583	0.0093746866380951
1003	9	0.5593174427323124	15.854017336759975	0.022187842215098598	3.2030937352737427	0.00930633	0.0093746866380951
1159	12	0.38069657438469245	14.128403864858045	0.10356259061262288	1.477100426566559	0.009310966	0.0093746866380951
1699	21	0.46199911527038545	13.37235527019786	0.13966160129184568	2.3427475655420222	0.009107838	0.0093746866380951
1294	10	0.5386554256168927	15.631994421846295	0.09255469775431074	1.046673920523356	0.009310985	0.0093746866380951
602	4	0.1865313794541474	14.681720488856687	0.11369191971267995	1.6369974851983724	0.009321802	0.0093746866380951
1852	19	0.5668126058345816	14.681643644301422	0.5844437216875868	1.0870997374771338	0.009224502	0.0093746866380951
1362	11	0.19923621767883207	17.755106112349743	0.38032530720605084	0.32339340270987726	0.009137972	0.0093746866380951
1894	25	0.4418329316176862	15.512455947939737	0.22711263125334658	1.3104407445756874	0.009154092	0.0093746866380951
907	10	0.12557590645682226	15.329024101298591	0.1643656620650668	3.1482316620585182	0.009093372	0.0093746866380951
1740	15	0.16327156191432934	13.240114690577165	0.04225883696722606	3.4512641345566335	0.009016931	0.0093746866380951
510	5	0.518664790505262	15.60000584034959	0.008147007497296091	2.9599108957937252	0.009262236	0.0093746866380951
606	6	0.23706476085502626	13.922716199791516	0.1042898060656157	4.31536654704567	0.009242115	0.0093746866380951
851	7	0.20956245078299843	13.207416061088685	0.13938530811270758	2.163862790079536	0.009349884	0.0093746866380951
1092	12	0.20864281763196912	15.697328928161252	0.15198224268262134	5.896255162345137	0.009245307	0.0093746866380951
768	8	0.630983786858937	13.535147863266074	0.02724923542117133	2.6489376923814043	0.00926463	0.0093746866380951
1435	24	0.23623154081087763	12.743733281891767	0.02051460810857511	4.4524584761863	0.009150082	0.0093746866380951
1238	9	0.12746231980009992	14.782808352800258	0.002432011413984053	0.20018928809375025	0.009255629	0.0093746866380951
1340	18	0.08275376145304791	14.119112985235862	0.2742138374338934	4.53705506308004	0.009208998	0.0093746866380951
809	14	0.3576957914093659	15.87202089866077	0.00039730770938473103	0.4520255187898088	0.009071938	0.0093746866380951
1076	12	0.31078486107162445	16.556406675087235	0.04263477656164483	0.6864191303469047	0.009304033	0.0093746866380951
1111	11	0.45518268632264913	14.596635993421666	0.006706820676533595	1.40548631968357	0.009303813	0.0093746866380951
1712	16	0.36264006136679444	16.543502572276616	0.17981957860068198	2.4886998080700677	0.00935908	0.0093746866380951
682	6	0.2864577588823311	14.726820176960723	0.031367281127628335	0.08902711336229019	0.009249843	0.0093746866380951
623	6	0.6301576928900233	16.644647671401025	0.2950818262342889	0.49065921137394924	0.009118784	0.0093746866380951
1205	11	0.40923544629117764	15.237986306398202	0.08868404661704594	1.7073417781368994	0.009306616	0.0093746866380951
1525	16	0.09729113081116603	16.7595424243466	0.02948782916730848	4.303725347050267	0.007971608	0.0093746866380951
1404	11	0.36634938610656775	13.710037169687537	0.08923698622671142	1.269450357349356	0.009113936	0.0093746866380951
1051	7	0.36762393348903305	15.886204496486144	0.21665999352984572	0.028594104341412407	0.009358961	0.0093746866380951
1251	11	0.38804503983786837	14.629740565675537	0.10188683972615725	1.4622307901601044	0.009334516	0.0093746866380951
803	6	0.22877790583804597	14.738610090055676	0.06376334429217193	2.6073734587925768	0.009361422	0.0093746866380951
1835	21	0.3758264262318841	15.119418409286741	0.26469154516661497	4.217209730392684	0.009076095	0.0093746866380951
1854	26	0.591809725440079	12.095196532445831	0.05333983936750178	6.062698229090714	0.00931871	0.0093746866380951
781	7	0.15957092226440417	18.195135886938036	0.21942377093508322	1.671945695502848	0.009331018	0.0093746866380951
1189	10	0.28350120361293263	13.586751764315705	0.02186346367704542	4.643207472832826	0.009238353	0.0093746866380951
537	9	0.092188737021698	13.811333484254146	0.30446059361109523	0.5385222436117303	0.00910979	0.0093746866380951
1869	21	0.15127783053797905	14.05547155061307	0.1500427738557641	1.0121682218961592	0.009233284	0.0093746866380951
2098	23	0.3483967249570414	15.17410705618105	0.038550348454554864	0.14183322059115522	0.009145022	0.0093746866380951
1045	17	0.3163164599546257	12.357095220857612	0.034635645303153134	3.0673624876801857	0.009373793	0.0093746866380951
819	8	0.15237881138760595	15.026495465210216	0.20644711547919115	1.813133519593837	0.00900108	0.0093746866380951
907	6	0.23150748180091535	14.76187816309035	0.02766568347453243	3.696572172965133	0.008852981	0.0093746866380951
607	6	0.2719992792726089	12.433108377217899	0.009441828892269605	2.4638227426813537	0.009169344	0.0093746866380951
1002	11	0.6469786660678917	14.522189677120716	0.061548682206984257	2.4377407611642097	0.009338468	0.0093746866380951
958	12	0.5658127855947033	13.929603815045148	0.012718465068935009	1.073310558361109	0.009165276	0.0093746866380951
863	11	0.3531869404422997	13.762772272283893	0.09585325159678001	4.058341149880164	0.00910151	0.0093746866380951
1219	13	0.06327165324498174	13.874648964560329	0.05495956542770253	0.39202653547846045	0.008751907	0.0093746866380951
1395	18	0.6765959274518127	13.729085560090853	0.2709740839217939	8.571651257826517	0.009358982	0.0093746866380951
778	8	0.5842583690893856	14.460222554780044	0.12737157326771487	2.6802076764509004	0.009073847	0.0093746866380951
1680	11	0.20060586290531912	15.522601115320786	0.0036343981021936533	3.1551835807299504	0.008794431	0.0093746866380951
1310	13	0.4954841534776776	16.656270500605572	0.5339277035905761	2.7760904991577697	0.009251284	0.0093746866380951
1220	12	0.9524085944876914	16.23856981033228	0.6561625380381897	5.348774871972016	0.009275348	0.0093746866380951
1477	15	0.4050092171956747	14.994882972538042	0.2302938095882303	1.069330090854955	0.009233537	0.0093746866380951
1282	11	0.2097220220258274	16.161914807973517	0.09411297627851885	1.6029483770303226	0.008856209	0.0093746866380951
1763	17	0.8309839392387459	16.22614597555055	0.1526823014003686	1.4540547298011908	0.009251527	0.0093746866380951
1463	21	0.15943209782007162	12.587568072849088	0.05584209348151459	1.0089694093740662	0.009313058	0.0093746866380951
1597	13	0.3936401228719909	15.089095609153638	0.06967557930238366	0.8664913641311043	0.009368459	0.0093746866380951
895	11	0.2282003431063433	16.007567046451804	0.05781152231334946	1.8695025434146717	0.009139953	0.0093746866380951
1008	11	0.18363269466415466	15.914492669357422	0.028847366373104102	0.508110970004446	0.009348685	0.0093746866380951
1117	19	0.13732520388057595	14.563179644924137	0.04104555230001364	0.8813594753175078	0.009099025	0.0093746866380951
1328	16	0.4227527356858051	14.342684450997318	0.04737991991392522	1.998706063016547	0.009335137	0.0093746866380951
1467	14	0.20056236232865188	14.37528585048025	0.2360698879029412	2.5848520195810805	0.009299362	0.0093746866380951
1366	16	0.4256951562882267	14.044543515235102	0.11966173617409781	5.411089265357878	0.009304883	0.0093746866380951
507	4	0.4127802877879479	14.619207074392872	0.12615471573164364	1.5330437942712565	0.009176127	0.0093746866380951
1184	10	0.2905034057487121	14.532304129489585	0.010190500918397266	5.616340487215794	0.009345519	0.0093746866380951
1814	18	0.15477984487953067	15.961592856635793	0.05330685573457902	1.4345596895951773	0.00888681	0.0093746866380951
1744	10	0.08466351688187396	18.15087825905684	0.1167416814523782	0.7703263980600195	0.009082311	0.0093746866380951
1126	11	0.06833333233589856	14.095908816815571	0.15225531354832197	0.7333516646582128	0.00874378	0.0093746866380951
1802	26	0.2929293602392902	12.819236789499389	0.0788404819092457	1.0871042220302827	0.00929463	0.0093746866380951
1244	20	0.8905101573830657	14.568005663300946	0.1498774200257804	2.825150713051622	0.009222754	0.0093746866380951
1308	12	0.723072378422538	16.081163729295795	0.1767737706060672	3.2764871027767413	0.009294437	0.0093746866380951
886	9	0.4089209815989805	15.306564294092126	0.01922363936028952	1.3892350811247085	0.008602521	0.0093746866380951
729	7	0.7293784138967755	15.41999385359023	0.21113404494728794	2.0404233622205945	0.009235263	0.0093746866380951
827	9	0.1877420465672689	13.055723553901133	0.08769520109762743	3.5685744194543023	0.009267172	0.0093746866380951
1209	13	0.5994665128674748	17.321930303348022	0.12437406351297342	2.0089248577007526	0.009102372	0.0093746866380951
762	10	0.6344844230032033	14.650718479184466	0.25646060071440935	0.04567158570945873	0.009197748	0.0093746866380951
1162	10	0.07614382572124623	15.207100934261774	0.09084690629418524	2.207034829547969	0.008840672	0.0093746866380951
1775	12	0.47183744785620624	16.24391873522876	0.21560606121682738	2.6128893214258673	0.009086703	0.0093746866380951
1222	8	0.68180597835412	16.066904198100325	0.21633815055077177	3.3628425340197063	0.00934199	0.0093746866380951
1440	19	0.23295157308242165	14.981038959018205	0.008651214780597993	1.229279556019665	0.009037683	0.0093746866380951
1713	32	0.3453689815450955	14.413752612239122	0.23185258081601218	3.1699280364659943	0.008990216	0.0093746866380951
1088	19	0.5233241052361441	13.323978638846896	0.06857847144042424	1.2487161304516368	0.009354319	0.0093746866380951
1135	18	0.1330691120354533	13.118551629716269	0.2484530992073224	0.6051705458058432	0.009186924	0.0093746866380951
829	5	0.04622521364181709	16.276291700264984	0.057494818192431636	1.9302994990370912	0.009097511	0.0093746866380951
741	9	0.1590726469641482	13.173826734794625	0.0817491754978699	1.9351108637311152	0.009233212	0.0093746866380951
586	8	0.34879822461648285	14.174771576549706	0.05718987065322882	6.647022371406782	0.009360904	0.0093746866380951
1068	5	0.14363303998293042	15.22809570456235	0.018222159221989706	1.6339781391390142	0.009182499	0.0093746866380951
1271	12	0.2140395188677906	14.57191621736535	0.1058564936307756	8.030932309156135	0.009278921	0.0093746866380951
1400	21	0.14022857048833465	14.732311603713441	0.0343355874631984	1.9354992901096395	0.009143971	0.0093746866380951
1135	11	0.8919049025872277	14.691606569347368	0.54926017961415	2.5974906002872986	0.009373981	0.0093746866380951
1598	25	0.255939508071262	12.764916825419526	0.1553125007512249	2.1509145374708374	0.009156223	0.0093746866380951
1451	14	0.5610846386322241	14.665219337832777	0.20920718972926036	4.09733507403344	0.009275364	0.0093746866380951
1825	28	0.29121557554310945	13.731050688798573	0.0559121687827782	0.9741811930533456	0.009182154	0.0093746866380951
1411	15	0.6782972876955935	16.470793400978067	0.08518379955232455	2.3933053451081046	0.00933633	0.0093746866380951
1216	10	0.1333751140064961	16.575334367449152	0.22546013547883087	1.8118272387843275	0.009288289	0.0093746866380951
1523	13	0.11449820402892796	15.59530778747537	0.01445573506515642	0.7351969757766171	0.008847855	0.0093746866380951
892	8	0.10566207065094435	13.49174774969623	0.020560315337602577	0.7581861076495221	0.008945979	0.0093746866380951
1315	13	0.37120312702816094	14.99597047817795	0.03947528702189913	3.407970628578666	0.008816418	0.0093746866380951
1986	20	0.6881342110295947	14.490276884721789	0.05557322146760241	3.048598157909554	0.00927628	0.0093746866380951
1386	15	0.43120134673117205	13.666425298063626	0.11886175006015082	1.8495619359411797	0.008867154	0.0093746866380951
1737	23	0.11220562018345998	14.51474091706305	0.07307683895867677	0.6167623803987166	0.009144374	0.0093746866380951
1470	15	0.4960080803508847	13.776305338618805	0.44193524846317145	1.328794731988439	0.009294678	0.0093746866380951
736	8	0.4971708965755571	14.617025320884572	0.26585774659080347	0.49241603779340926	0.009315018	0.0093746866380951
1062	8	0.35496490437991707	14.716276201511182	0.2075836709089322	2.4924775234309315	0.009310458	0.0093746866380951
920	10	0.28806344897327496	14.690710397222396	0.03823389160499083	0.2961719016136455	0.00924041	0.0093746866380951
646	5	0.39625204561328975	14.098568735480445	0.04243878192818995	0.4524256435067793	0.008990079	0.0093746866380951
1072	19	0.561892323633391	13.259313384407108	0.08498841530447195	2.2193449611605	0.009239417	0.0093746866380951
634	6	0.19207151953137291	14.799565263848706	0.06001115585566076	0.09158845256380366	0.008950446	0.0093746866380951
1433	14	0.8853921769639707	14.764147660866055	0.07195146585206248	4.105097139474847	0.009361794	0.0093746866380951
1079	7	0.09672885874961656	15.892036508627413	0.0037665066002003367	3.7918036152518293	0.008854077	0.0093746866380951
1021	10	0.2231102654436466	15.402357776534009	0.11402536813784578	2.9508780498076406	0.009244336	0.0093746866380951
1442	16	0.8170339020162246	14.600816508745293	0.19717032800554568	5.777808068665362	0.009287816	0.0093746866380951
1578	16	0.56504247890713	16.391978400716447	0.6465719354290276	1.2090197274669703	0.008861706	0.0093746866380951
1567	15	0.39423149719505574	14.043845365776765	0.34247403944819066	4.478964957432514	0.00931482	0.0093746866380951
1188	14	0.3289966115949311	15.043067220768748	0.07492648156084908	0.4087063299560262	0.009157095	0.0093746866380951
1026	12	0.1495104926242049	15.554184770382445	0.10093554268878258	2.864869834271084	0.009351544	0.0093746866380951
1159	10	0.21658426603668401	14.039984013927414	0.010791883341236583	2.016180442338139	0.009130259	0.0093746866380951
1614	16	0.6947657999008632	16.176774636671272	0.44358088542199325	3.7779340566338613	0.009242578	0.0093746866380951
855	9	0.7333179333651528	15.15673424849478	0.16470956250573987	3.154548516936247	0.009302762	0.0093746866380951
1183	16	0.2071614963333534	14.856280319887183	0.1363296107661517	2.0061432815455693	0.008877773	0.0093746866380951
1637	16	0.43422580246800174	14.865003890049769	0.004126382794620381	2.072230324111686	0.009191256	0.0093746866380951
962	13	0.13825405561076487	13.525087970117832	0.05869739992171394	2.158456349219365	0.009256569	0.0093746866380951
1639	21	0.375914967186476	15.244120712697486	0.038358025481436187	5.35764163207633	0.009220656	0.0093746866380951
949	13	0.6430890282317949	14.780644348395723	0.019903643955327344	3.808125468917984	0.009352463	0.0093746866380951
1538	19	0.13211058956448596	17.087471813328104	0.08148244683506886	4.200697811873759	0.009311086	0.0093746866380951
566	5	0.9590569964146374	16.232900579360464	0.4033527751246703	8.434271027104414	0.009243073	0.0093746866380951
554	6	0.35425202969163927	17.919250983930517	0.5041295719928847	1.3553785405399703	0.009317294	0.0093746866380951
954	4	0.24305057453499457	15.650594775586931	0.019534683562635786	0.4876219135881694	0.009154072	0.0093746866380951
1248	22	0.34604554327962955	12.955925606989195	0.17192981064349205	0.7268648125614148	0.009361356	0.0093746866380951
1303	18	0.5270426502049872	14.38781315313183	0.3209818919487101	1.7449672144355324	0.0089996	0.0093746866380951
1098	12	0.6862995795405682	15.284442487882272	0.42001673041303156	1.7259891891084587	0.009331018	0.0093746866380951
876	15	0.3835524854740988	14.582600905081991	0.04189298640699379	0.8206116294634571	0.009332723	0.0093746866380951
794	11	0.42030441457397394	12.19657618911504	0.18423323002030273	1.8007838758171464	0.009257303	0.0093746866380951
1253	11	0.4789371264949407	15.080238022481378	0.34616518454687006	2.841060408502585	0.00929947	0.0093746866380951
1255	11	0.15299785700831153	14.167402183081858	0.14898659447215434	6.112536097834372	0.009208893	0.0093746866380951
1155	12	0.6938273070534686	15.615808300705087	0.06044312356388276	4.643574978652841	0.009339202	0.0093746866380951
611	4	0.24127810366087618	15.532786239459728	0.023769432446309385	1.2412651210313592	0.009225067	0.0093746866380951
1782	19	0.3786203950399497	14.843508282571545	0.02129604378480005	3.0528008672902147	0.009258755	0.0093746866380951
999	10	0.4731254910203222	13.938688217951926	0.4335593717900093	3.9284184987233814	0.009095027	0.0093746866380951
1390	10	0.708267032257238	15.840229439730289	0.1596756167666586	1.3868867707804842	0.009284577	0.0093746866380951
1465	14	0.3072675281664905	14.304261336686396	0.23328800827244622	4.412852259454399	0.009321507	0.0093746866380951
1848	20	0.25060757169951725	13.981083443768789	0.26433253654315086	4.1247758039034075	0.009347984	0.0093746866380951
955	3	0.10828148251316333	17.058247006445434	0.03962802357919896	1.8930140527778228	0.009055031	0.0093746866380951
1193	13	0.3157218296998044	14.765075611111717	0.24710358476362898	7.3647197462330425	0.009265314	0.0093746866380951
1363	11	0.24676127174189944	14.189175194906685	0.20977053654931807	4.233504103534695	0.009272508	0.0093746866380951
764	5	0.14582855981536708	15.408593271531844	0.06453801565693593	4.1991764721680305	0.009206787	0.0093746866380951
724	6	0.32419413609440106	17.366262510629394	0.019542532618942066	0.8424548010421389	0.008726285	0.0093746866380951
1431	14	0.5093416408338073	17.312429636587915	0.6157376601563378	0.9448155948680413	0.009363366	0.0093746866380951
1207	12	0.36799206967083903	15.73621570469533	0.1824977612982518	0.39024600134542275	0.009218128	0.0093746866380951
620	6	0.5185769954271987	13.199056814213998	0.14745736768026188	4.320645330690881	0.009104855	0.0093746866380951
1104	10	0.38259199121386556	15.670082729434304	0.10225916821258095	4.589922831894363	0.009079179	0.0093746866380951
1645	22	0.14295125121552205	14.983817403792163	0.2514682853423077	0.16676288501803074	0.009216693	0.0093746866380951
1551	11	0.6696485434994104	15.200863072873554	0.11279124043520311	5.278718416258692	0.009352735	0.0093746866380951
1102	9	0.3307391111518597	13.5815945201768	0.044279572693491906	0.9239837804976141	0.009213295	0.0093746866380951
1688	27	0.17583161930259483	11.074661020782639	0.07215422487859227	0.0959799879666412	0.009303351	0.0093746866380951
1109	13	0.10592804106744208	15.242101132477913	0.021127915481653818	0.016519851147646536	0.008858752	0.0093746866380951
1106	9	0.4512847625226868	15.587580884078271	0.0500665322236858	2.456255280228174	0.009278948	0.0093746866380951
1055	9	0.40427230758339056	16.13734161117411	0.042866551624430885	0.4450403164677894	0.009191939	0.0093746866380951
776	7	0.16330679401406345	14.73193060367278	0.02063718412780944	1.1769328385180349	0.009302768	0.0093746866380951
1108	20	0.12732185519391231	13.259092433969077	0.09055928294088833	0.5427081869805283	0.009156124	0.0093746866380951
1814	15	0.6207482160532403	15.223579194342774	0.6805015280723814	4.394830228854836	0.009351889	0.0093746866380951
1022	13	0.16452760969608315	16.117344298215283	0.14566957928212754	1.8170574041436771	0.009354698	0.0093746866380951
1438	26	0.3242354309674141	13.396740532314775	0.26247159502899686	5.076171653642835	0.00918263	0.0093746866380951
1180	10	0.40779724825060076	14.144743700169848	0.09560545837772505	3.3838264322484775	0.009356813	0.0093746866380951
820	8	0.6047361610020258	15.13356740555139	0.3012176843691944	3.705332518335907	0.009268766	0.0093746866380951
1017	11	0.2829141134424679	13.032272409310288	0.05978293959277839	0.789039996137618	0.009218538	0.0093746866380951
1216	20	0.2989887208211749	13.157679934891277	0.48127333306039255	2.7789165388564476	0.009323353	0.0093746866380951
583	7	0.5559959906182107	14.496074154881947	0.07191895274773719	2.588121721488552	0.009200603	0.0093746866380951
903	9	0.9524686599915334	15.09120273174538	0.35584274705017116	0.5002685207362778	0.009324704	0.0093746866380951
1398	20	0.14100935441642437	14.699608325698872	0.2683502571493601	1.2090491796109548	0.009039838	0.0093746866380951
1425	13	0.255593319092703	16.18305717368905	0.1695002186312683	7.617821653648431	0.009292158	0.0093746866380951
2125	22	0.11796026129368942	14.184110908461397	0.01067860560413389	0.33758644247975444	0.009366016	0.0093746866380951
820	7	0.2572889569152008	16.422896475408333	0.27218623127680297	1.924149892216247	0.009336661	0.0093746866380951
1471	16	0.22033340225233766	13.052867116996813	0.0206875539712498	1.9804366071725745	0.009353211	0.0093746866380951
2006	23	0.27418819702237807	14.72767333584566	0.1783597172347829	5.7346199581992305	0.008965295	0.0093746866380951
1384	8	0.061634290855226204	12.920578071766371	0.02575403700886178	0.9266371207840198	0.009253202	0.0093746866380951
1483	21	0.2483504250745287	12.661020467972271	0.32977958467395824	2.957193136476354	0.009214066	0.0093746866380951
1421	14	0.4233512241703651	15.066243910284578	0.007853010698751998	2.4156330667645114	0.008910868	0.0093746866380951
785	8	0.04825070191938757	16.739207793853442	0.02986691966519263	3.4424149909233597	0.008892766	0.0093746866380951
695	13	0.722202909521654	14.561052783506405	0.03156025330574397	3.158940379718662	0.009324422	0.0093746866380951
1249	13	0.5448553965003098	15.86546636136062	0.5333765376732691	1.13767644961675	0.009242964	0.0093746866380951
1412	22	0.46554464105701077	16.24404564126576	0.3662169684073613	3.6962461010838035	0.009262975	0.0093746866380951
1568	12	0.2921458909807573	16.082812292737046	0.2593473881874748	1.679123663397299	0.009001985	0.0093746866380951
1037	9	0.4719404633197355	14.943268954289776	0.09799148437351965	3.0709734752097475	0.008861501	0.0093746866380951
1312	13	0.5031312177815465	15.779485381579061	0.02262767061736633	1.1590866581609682	0.009340519	0.0093746866380951
1563	13	0.263147412824802	15.027559821705289	0.10669053924264543	5.813910071086827	0.009104202	0.0093746866380951
991	12	0.23861732324469503	13.070033624995142	0.2992170072093635	2.6892908758957437	0.008791798	0.0093746866380951
656	6	0.5691874629410901	14.766356271553446	0.04927245076633318	3.915992963327122	0.008926826	0.0093746866380951
1179	12	0.17169542877224636	15.832715566661268	0.035676780996468746	3.446207735702434	0.00933531	0.0093746866380951
1301	13	0.8639319875546834	16.492316356621888	0.29597500697595047	4.487877252007841	0.009242557	0.0093746866380951
2018	18	0.2084154792348607	14.158567686214377	0.18831242780357382	5.495693551412434	0.009282997	0.0093746866380951
1042	12	0.13126550110200785	14.208345835257976	0.07099139765634355	3.500093373690423	0.009179776	0.0093746866380951
1934	17	0.3823839396137185	16.285785003566744	0.05503034087909736	5.528921150681679	0.008974155	0.0093746866380951
1338	14	0.5585471747932655	14.184840013862248	0.352757950452684	1.1384991255872743	0.009364861	0.0093746866380951
1345	15	0.17627054248377771	12.41188980762871	0.20602876001044398	3.751677301126853	0.009309197	0.0093746866380951
714	7	0.30534155072407426	16.2443790711936	0.2958155376100946	6.841889979425957	0.009348503	0.0093746866380951
1460	16	0.5399799382079988	15.066834859851895	0.038334952121792026	4.708430052856513	0.00933346	0.0093746866380951
1304	15	0.3204884410441087	14.52343726653907	0.1600721058013994	5.041215712627007	0.009328375	0.0093746866380951
1454	14	0.5619784684456103	15.802265642566503	0.11494875668285473	1.3000880774286978	0.009268564	0.0093746866380951
1230	15	0.4474490536957669	14.355598335871308	0.24626925166831662	2.802951369658179	0.009334489	0.0093746866380951
