# Supplementary material for: Tableware trade in the Roman East: Exploring cultural and economic transmission with agent-based modelling and approximate Bayesian computation
Source: PLoS One. 2020 Nov 25;15(11):e0240414. doi: 10.1371/journal.pone.0240414 (PMC7688115; doi:10.1371/journal.pone.0240414)
Supplement: S1 File — The full project, with the data, the code of all components used to run the simulation and analyses is registered: https://osf.io/s5mdw/. (GZ) [file pone.0240414.s003.gz › s5mdw-full/abc-pandora/results-example/rand/result_1000.0.csv]

nstep	cstep	mu	mumax	copy	strb	score	epsilon
1060	16	0.6970615804842131	13.970196787224504	0.3085636292647722	3.604401436894633	0.01075513	1000.0
617	2	0.6239032206670792	10.268641543639118	0.6882194280202358	0.9594900937429085	0.02163305	1000.0
835	15	0.8802442819617541	10.09673850612764	0.4946824272703162	1.389396507280631	0.01110865	1000.0
1421	14	0.5888976576128033	13.553503759972012	0.7193318014652162	0.8306670014910339	0.01062288	1000.0
753	8	0.8770502489683454	11.43417876441658	0.13768509532721762	2.4089081544754527	0.01086331	1000.0
1229	4	0.6199755087396124	10.67208790874814	0.6204413852724092	4.863847203063783	0.02016208	1000.0
1211	18	0.8552000933449354	13.779276461030236	0.05960894410104012	1.6488483392194297	0.01043114	1000.0
1277	12	0.8946657895763008	10.678244959373968	0.6529204564498575	3.8274852288557244	0.01278967	1000.0
1189	21	0.6662421689530129	14.045152364735138	0.7633017270936303	2.7607098738587528	0.01070565	1000.0
1092	21	0.9296859777409853	13.763800094778265	0.7804037333187531	1.8817665041419134	0.01063893	1000.0
1364	13	0.6544572686417299	14.534708578102428	0.6409877175935238	2.0517640064301257	0.01079422	1000.0
1043	18	0.4667832101433164	13.905923652364756	0.4749027452328315	2.3680821535253607	0.01076583	1000.0
1136	4	0.6688802496709523	11.433178156000324	0.1709549671564633	3.4547457289422883	0.01662589	1000.0
1476	22	0.9363804634462899	11.264108083521972	0.5504609177766562	1.8545690208256667	0.01176862	1000.0
1079	19	0.8037064078346216	13.189560645666365	0.7756752387219572	1.2170872869570655	0.01020306	1000.0
1411	7	0.8527846969426356	14.572351325808366	0.6439926064335519	3.059398147272247	0.01252415	1000.0
1473	9	0.5796178957409743	10.668692878994898	0.8519517633486863	1.18720179712122	0.01562672	1000.0
1197	5	0.7093636897715381	11.573698174797347	0.28065611836367366	1.9425598193727516	0.01556264	1000.0
874	10	0.7629592828614955	11.400974940560648	0.5986212966902412	1.6898610686758402	0.01123512	1000.0
1250	21	0.42165749587372314	10.39052341043085	0.21671169057098794	3.382020665040963	0.01165055	1000.0
1238	19	0.687175009468072	11.980129727920296	0.13949846715641268	1.0430394593430303	0.01029267	1000.0
813	8	0.5757623524337078	13.584071430005391	0.0058545528745604924	2.0450018551943936	0.01112392	1000.0
523	9	0.9219089101367914	8.439835847182005	0.18133140944004933	2.2154536703043886	0.01205	1000.0
1414	2	0.6189429117517764	12.497658621906492	0.7874171423156018	3.7156658150711492	0.02756567	1000.0
870	5	0.7135466555477175	11.547729425899432	0.19481131185747735	3.7232687228582733	0.01303451	1000.0
683	4	0.7691186303235489	12.112200059990707	0.7459905175090019	0.760923437655423	0.01439188	1000.0
1148	4	0.4974375742243263	14.131406015870347	0.29727006750821094	3.7094155852375454	0.01448309	1000.0
766	10	0.9373414403113483	10.360625916756982	0.61908063076434	2.465198168896434	0.01170096	1000.0
1297	22	0.718570949244156	11.714548447415968	0.40248430744346864	1.935137438616401	0.01122336	1000.0
1211	17	0.8703072413400046	11.505342573930484	0.11635543264023618	4.754942406492178	0.01131276	1000.0
1061	15	0.9101335437039497	10.885006620578281	0.06675497454561097	0.9158794228473077	0.01041033	1000.0
858	2	0.7035087244228284	13.567850219478498	0.8328178834692419	0.8940543659722111	0.02084877	1000.0
589	3	0.8969453636449023	12.036450793313472	0.9093817195953706	2.6731435988397885	0.01596647	1000.0
728	5	0.7139270156324073	13.443086462144718	0.19461270375572182	3.4320049519597355	0.01089849	1000.0
1077	6	0.49106751547933025	11.726222618424877	0.5554351673055521	4.966037283901955	0.01384881	1000.0
1099	8	0.5488604165225073	11.162123155659732	0.2030889914988835	4.857399585013008	0.01187077	1000.0
868	12	0.7920597516322799	10.813286062400659	0.20711085904416793	2.626985152469061	0.01101764	1000.0
1313	12	0.8114418556299372	10.308600058965592	0.05850072553984764	1.7843818528084316	0.01238733	1000.0
825	12	0.7417633681177547	13.856390607437687	0.04164014683692896	1.3305908095823322	0.0100096	1000.0
1360	12	0.5737668077206967	12.507254785767008	0.7052097007258082	0.4534131973854977	0.01164907	1000.0
694	9	0.9577391836320082	12.956068447383272	0.31085447741677763	0.40553105775677	0.01098941	1000.0
540	2	0.5864148883175712	12.27092234206885	0.9449533359909533	4.941059061714423	0.01843299	1000.0
1487	27	0.7720303903347371	12.452743337722366	0.6179106830662439	2.2847634004646267	0.01043033	1000.0
773	7	0.564829927319521	12.272175004209585	0.1762707217780879	4.342635193089214	0.01076594	1000.0
1221	24	0.43003361668355816	10.367131018424327	0.7024364937923667	4.545511754163584	0.0106336	1000.0
1493	17	0.8980985355913831	13.336573536889642	0.04466742889757236	0.47122807002090594	0.01063283	1000.0
1219	6	0.6778302173459891	14.40046082767199	0.10884023934357079	1.2783400810751329	0.01175224	1000.0
1347	12	0.5964752731169711	12.484990767213276	0.667570164125808	4.4566944555741665	0.01178269	1000.0
1046	2	0.8891433811975172	14.266023729057457	0.4933326934853939	2.3080250997481015	0.02197453	1000.0
855	6	0.8656412860897444	14.932417871626779	0.0020784437607855866	3.1526023278531907	0.009880877	1000.0
929	6	0.41113902870893854	10.927912583649269	0.46229024433574106	0.18550003143608496	0.01369503	1000.0
1098	2	0.6014916357994772	12.306856375953975	0.5184659039757638	0.06604969175477593	0.02370642	1000.0
997	3	0.8174392441693812	14.578772128007808	0.7753889027357495	0.6185501640211072	0.01678066	1000.0
1000	18	0.9076180621563689	14.413464372224862	0.8493829649729766	1.9757067332358265	0.01054951	1000.0
1242	23	0.5974448409514059	13.986212231032288	0.693488481433327	4.59092851489514	0.01060307	1000.0
1021	11	0.5550604438475043	10.75150758698229	0.5008990963143897	3.276111880304409	0.0112806	1000.0
1134	14	0.5405831588335246	12.177479684807206	0.7441549036168084	3.618023062409283	0.01208999	1000.0
1141	4	0.5944605090761456	13.544874437071933	0.35477526892932143	4.9070504633346825	0.01541794	1000.0
1335	22	0.9489692458625367	11.164800692952257	0.8416362891852681	3.25602188064562	0.01109327	1000.0
610	7	0.9563111323429377	11.529019752594662	0.17065748851047702	3.3956992191886415	0.01091353	1000.0
759	8	0.4232979679990212	12.992635220512224	0.9220557857284675	4.457889480562864	0.01122276	1000.0
895	15	0.57013079973283	13.681903236119435	0.8377796558284867	1.0942917850482248	0.01060008	1000.0
1092	7	0.48873968813963875	10.52815998149235	0.6477954154977053	2.0839570637287768	0.01477928	1000.0
1395	11	0.40626455195508265	13.842174194312259	0.7956563746178743	1.1822702931257218	0.01187282	1000.0
1199	15	0.6623956459370363	14.534364143958099	0.24433415467533137	3.329938516439838	0.01093053	1000.0
707	5	0.6843041982171962	10.1925542740617	0.27774788453773125	3.301447007848564	0.01309639	1000.0
1310	17	0.8198633239977386	10.337056813345704	0.5724427624434236	4.2522133023826	0.01125086	1000.0
611	2	0.9057195753195442	10.860366142116021	0.85232576895323	4.372707108797279	0.02050618	1000.0
1386	21	0.8979501748320191	11.300018034879844	0.714211138687207	0.8484872405524463	0.01183508	1000.0
1497	11	0.4175003674457235	14.986023622933027	0.17169789969796767	1.221088927590828	0.01089103	1000.0
609	2	0.4719409571267704	14.050321596130537	0.7452865432921656	4.995261467967514	0.0163665	1000.0
1118	17	0.7849265559087244	10.442408497166765	0.891457719196146	2.965509199511333	0.01140048	1000.0
737	11	0.7582135457312806	14.677540971130494	0.010105256348790559	0.25475987700997516	0.01056647	1000.0
503	4	0.4602836156551877	10.547901424245298	0.4061845247306679	3.6181534278718894	0.01346071	1000.0
528	2	0.8261051628190781	13.320108033676462	0.7051038617233394	0.43355465077450583	0.01602807	1000.0
1104	8	0.45458750614434934	14.501475957576243	0.13301440885795757	4.044732864883183	0.01062974	1000.0
728	14	0.7590159688795921	13.719574265276382	0.7532207414404524	1.563705371072091	0.0112372	1000.0
946	4	0.4861838598485464	13.457669502396243	0.45008421319704095	4.805677931233749	0.01381041	1000.0
1062	17	0.5965097801680677	13.17966015841365	0.7185627489151021	0.6363740747629337	0.01122787	1000.0
692	10	0.5904333950754903	13.18136163328128	0.68135091722878	3.9759935318849515	0.01038474	1000.0
1309	16	0.4665595643417768	13.002932214664877	0.7680262253963561	4.1096810927416	0.01076895	1000.0
958	5	0.5363939165006473	13.31628435792317	0.10298158190604612	4.8906682621452475	0.0126234	1000.0
1485	12	0.6325516707536528	10.158168033349307	0.9207435341281658	0.9185335582564791	0.01388771	1000.0
828	11	0.5776783005837327	12.49132331625111	0.20759339493301165	4.027360481119007	0.01148445	1000.0
1328	5	0.8420209787903874	10.057271597399144	0.39828847782901733	2.151707647692585	0.0190515	1000.0
1235	17	0.9529478834119719	10.359960281759296	0.1071527901842847	0.547036952151308	0.01173883	1000.0
885	9	0.5882598394996569	13.947039102644103	0.5780881440293034	4.768918749133922	0.009577013	1000.0
1378	23	0.7347289169204565	12.304928739387515	0.09681443799182643	3.2048226479496593	0.01080076	1000.0
502	5	0.648376708360042	11.647896599903774	0.9044156430528139	3.507902112066983	0.01255279	1000.0
1059	10	0.45252244280111714	12.780629353595844	0.6401807097527967	4.7893663051203745	0.01119671	1000.0
510	2	0.5437676542491738	11.195178321103757	0.001921956808226044	1.6877120945896755	0.0147881	1000.0
1361	9	0.8265300473851442	13.849621080550909	0.1392765121702253	1.5008537360680734	0.01123436	1000.0
1063	17	0.7703416750209511	14.548646508842939	0.01778124854950036	0.5965964902999155	0.01073761	1000.0
1458	28	0.4781838722301584	14.250637213940195	0.6148829733405254	1.9467614683316663	0.01052905	1000.0
1170	7	0.4620043940829067	13.658748455416912	0.7882246733069256	4.147482832317033	0.01233286	1000.0
1074	16	0.6855866265597117	13.982488598021883	0.7034975231975193	3.650126189987847	0.01135207	1000.0
1106	17	0.8521042171139535	12.177000849550588	0.5340141458890888	1.398978651026312	0.01115207	1000.0
680	7	0.4060266291242046	10.772220699555827	0.6105450931974623	0.9356954935760181	0.01276587	1000.0
1429	17	0.5633500153706308	12.04282483396121	0.7328998510216241	2.233167905646152	0.01209632	1000.0
1030	16	0.9526250131866624	12.952006974847816	0.6657848105072353	2.1709558448200887	0.01055644	1000.0
1447	28	0.5771043303732111	10.909071543646562	0.18989226090644995	3.5521377522103186	0.0113014	1000.0
1190	8	0.8206501434770725	11.410438882245082	0.0048407340850782354	1.9228484425006065	0.01335335	1000.0
957	4	0.7661986027287766	14.839794958614938	0.9019559103887822	4.886347419629244	0.01409472	1000.0
1456	12	0.7680883290828602	12.545275381368478	0.8510000651350229	0.6612962264307515	0.01226046	1000.0
1477	7	0.9056592604748513	13.19854327133361	0.4959773823577921	0.19326806042062994	0.01419136	1000.0
589	5	0.6307164922178153	12.347912061394204	0.9725814127644795	0.7695843943175951	0.01210082	1000.0
819	15	0.7712044157506905	10.357927706501862	0.7381927424258476	3.7582559118623458	0.01087529	1000.0
1461	28	0.8644783383345742	14.77410598634685	0.9283053485474166	1.7984483304033871	0.01103627	1000.0
827	9	0.435812594338765	10.804917147013098	0.9273492508124179	2.4873611874886596	0.01231813	1000.0
504	5	0.44312519848573567	12.62290528950412	0.3875843825617331	4.317955102643891	0.01077498	1000.0
592	6	0.9530821817858188	14.288557007663222	0.23324250926284273	4.690189667644967	0.01060752	1000.0
907	4	0.5441831680277781	14.945269396544939	0.8009013061044865	1.0972877795810776	0.01360292	1000.0
965	4	0.936231946961004	11.881351209015056	0.43876272302355457	0.06866414686842959	0.01631417	1000.0
1343	20	0.6631191842802567	11.456743063561863	0.20550354765153667	4.897708174068392	0.01113049	1000.0
1123	18	0.7180841010175607	13.06683699362328	0.33298518760391105	2.200400408476991	0.01063691	1000.0
1442	19	0.8723803949909914	14.042717394738126	0.8418105231948841	2.8817787259622483	0.01089096	1000.0
1382	4	0.6676015973764895	11.629484397070007	0.15848103115234013	1.7876123039025937	0.01793786	1000.0
1425	7	0.6973610043916323	14.778989411844073	0.7737999681174462	1.4049389898262228	0.01269069	1000.0
1170	22	0.918457480772022	10.113041827187345	0.2256210667722458	3.665217611992251	0.01116312	1000.0
1470	14	0.8366236118174748	10.992579710367092	0.2996206062677109	0.5700753026378508	0.01182141	1000.0
1094	9	0.863299661851478	10.849623986744248	0.45139435595345623	1.6503120279933314	0.0131838	1000.0
847	12	0.8409985709963161	10.260213362988397	0.9286673750516687	3.2863993113247836	0.01148393	1000.0
1484	5	0.4985935378351795	10.010983897056258	0.538532227951166	2.8977133791824845	0.02046858	1000.0
1286	11	0.895364118658524	11.856976897600056	0.5850743779827203	0.12398925386555903	0.01198445	1000.0
1376	13	0.7377759783030962	13.301006727603422	0.18294837346538106	3.1302541342303805	0.01021749	1000.0
1228	7	0.6346185353431961	14.426025355435659	0.00010008059117760926	1.046549158046458	0.0108868	1000.0
999	17	0.6917465875081787	14.478905555236857	0.8786009880285532	4.543613342596347	0.01070884	1000.0
528	5	0.6581699629740497	14.664840288959642	0.3389976770207299	4.726861339592265	0.01037422	1000.0
1169	13	0.5837906268423656	13.08851179895465	0.7485545328695457	1.724567660645231	0.01085254	1000.0
928	12	0.7239237604645776	13.222073728845192	0.2007285114847981	4.709647239316282	0.01034239	1000.0
958	18	0.9074033766909422	14.997347395631552	0.3003970003433386	0.6905141951872301	0.01015228	1000.0
1321	22	0.7114768289513577	14.63092628619884	0.9698164198129171	1.7293982048979373	0.0111309	1000.0
687	4	0.6767495169090816	10.525898067309601	0.21330347491399038	2.6427353522288977	0.01453603	1000.0
644	7	0.49754826974405797	12.239993494190585	0.9296370536734646	4.056574764118012	0.01157895	1000.0
912	13	0.9180536135433918	12.238137773804452	0.3577453941200648	0.4012903994287065	0.01060294	1000.0
1196	10	0.4212558134766251	13.693213157133952	0.7514667050265468	4.01916905879586	0.01156687	1000.0
1125	14	0.5378991841837449	10.28990993947664	0.045846870536183415	4.651675250299167	0.01105536	1000.0
976	5	0.6626823953975993	10.120150073940103	0.3175362768493972	3.8742832435002006	0.01631608	1000.0
500	3	0.6520766515288576	10.895163871967002	0.8449891628106518	0.6898073208600058	0.01552774	1000.0
1341	12	0.597338956192917	14.887094976693103	0.07096670802931193	2.008809917244756	0.01031718	1000.0
1193	11	0.7855857288508881	14.482327920110581	0.5643460494118095	4.163324424919707	0.01107637	1000.0
1344	6	0.8195984992299494	11.372167690303467	0.7140512660037635	2.5462437429796756	0.01681086	1000.0
1389	24	0.6150381477512648	12.54715156433652	0.05508891336070454	3.0180272508722905	0.009702418	1000.0
1135	11	0.8152547663040947	12.32408032138217	0.4933858168748646	0.8457593862557983	0.01099226	1000.0
1252	11	0.7349034583941306	10.78232821174887	0.8866808713039698	0.4847612122220041	0.01317678	1000.0
950	17	0.9609328007912261	13.3334111178597	0.4865875367825755	3.42265761480115	0.009974047	1000.0
867	8	0.5087118285418649	12.492781246625315	0.20496985108364785	4.8429042495847	0.01167636	1000.0
1014	11	0.606945624449264	11.482711810196244	0.2768360721836457	0.635993616955724	0.01127852	1000.0
1202	11	0.5991425520589996	13.950463719529637	0.1547253212058789	4.790452904924601	0.01057091	1000.0
690	5	0.4033000873587759	12.301075333891418	0.589894560234046	3.358165387397219	0.01193281	1000.0
1461	28	0.9013691590102607	11.777840354157396	0.0912619735206891	3.018135018191546	0.01060384	1000.0
1238	19	0.8378989476110348	13.148902199238448	0.30860804484299087	4.611435070620052	0.01085258	1000.0
917	18	0.7297235507064714	13.979118462661251	0.041756484610333655	3.1008241526810436	0.01039466	1000.0
1179	20	0.5837723510896308	12.981666868934873	0.3650445924612399	1.8758635790174645	0.01043464	1000.0
1304	6	0.4594959658191535	14.027016279946173	0.40006588920935715	2.111219526037456	0.0125907	1000.0
1077	2	0.7903833909336189	10.467722902448175	0.6789370499820346	1.6102398740588975	0.02659909	1000.0
777	6	0.8312646557705596	10.885126117750126	0.3292513552721862	0.8254163321670832	0.01343783	1000.0
1191	8	0.734019132418484	13.084190107699762	0.7023945309307994	0.7101487778568266	0.01240502	1000.0
1459	20	0.5312148011729149	14.821827567290626	0.7880684706036077	0.16622474852399816	0.01131961	1000.0
1302	3	0.7769827318090747	12.328769015228433	0.3844118314938586	3.621379545209079	0.02122089	1000.0
836	10	0.8683098845972692	10.634114940574662	0.42621193179229033	2.5789274376412363	0.01130326	1000.0
750	8	0.7201196266187113	13.840626767873406	0.1378818492476599	3.435015446124337	0.01113812	1000.0
915	6	0.5304871144382396	10.13299956154679	0.20087152225034188	4.856130778795923	0.01324619	1000.0
1425	11	0.8183908540238335	14.982530050608379	0.511330961084088	2.847124688221632	0.01081194	1000.0
1309	4	0.9376917825204761	14.403434595402985	0.6328274421133915	4.957534453747486	0.01657228	1000.0
1087	12	0.722994569096239	14.46330612142722	0.033208892168667625	4.3559181376532035	0.009839501	1000.0
896	14	0.8842710014628313	13.23154833806559	0.4179027643248352	2.367438233516999	0.01082662	1000.0
1147	5	0.8758633645612689	11.337979932195182	0.9518384700264061	1.036187850429589	0.01767351	1000.0
1090	17	0.6623477985174131	10.54859041941096	0.011821256122694579	0.808470573772257	0.01181297	1000.0
1397	18	0.8364681789024216	13.821909975809337	0.9897041469069129	2.5144171985996926	0.01090574	1000.0
613	9	0.6010798282277611	11.855226827439852	0.17760938820791605	1.2524410490331372	0.01106781	1000.0
869	12	0.4937656135368924	11.682770509251702	0.10575761829791419	3.0086447381425847	0.009917759	1000.0
677	10	0.6329474673389952	11.472173068979515	0.9549880161705329	4.648549081288444	0.01085765	1000.0
987	18	0.45585196405546835	10.495977090455867	0.9031670648318001	3.6154185704156143	0.01150034	1000.0
1029	4	0.9935435273402449	13.958662883928438	0.1932340540683276	4.238599842565768	0.01378999	1000.0
1228	14	0.43837868890895015	13.374939624524176	0.6056997047772289	3.8217705589891615	0.01084295	1000.0
1427	3	0.7087951252924929	13.59723457473548	0.2186291212547935	4.753494135668019	0.01948097	1000.0
843	14	0.4396685551164877	13.254451158472527	0.7742500918609831	3.8881247669103	0.01073915	1000.0
627	6	0.5074902540572767	10.638268286192087	0.3588842253788219	1.1666328332701603	0.01053947	1000.0
541	8	0.5341333204837143	13.38246982289657	0.5133740080605993	4.063607830166845	0.01061248	1000.0
626	8	0.5264049348448725	13.928927306493762	0.6580458331867276	1.4085080523072024	0.01071629	1000.0
764	15	0.8070701625935801	13.508560573322779	0.07054582761486661	3.1379080259705994	0.01056259	1000.0
662	7	0.9140057031698278	12.631649933915726	0.248507873630902	0.8245613846996297	0.01176909	1000.0
1276	16	0.8262141628617943	14.07801783441548	0.3388560013703795	1.3753014282734677	0.01030116	1000.0
771	7	0.9644419363562304	13.729675356109263	0.9367411061329489	0.07794160244964099	0.01115317	1000.0
965	6	0.42119458318962244	12.819662416194237	0.3671605499833479	1.1785310942404221	0.01171869	1000.0
873	6	0.6345045825024779	13.768267400462573	0.992585195866637	2.7513830559400008	0.01076431	1000.0
914	4	0.7658534453675989	14.639490726953612	0.2486232340392781	0.28059939476993034	0.01274218	1000.0
1239	13	0.7648416885315987	13.946691367765535	0.17233833413043642	0.8228852009619059	0.01057244	1000.0
1307	14	0.6969094386548078	10.145156668755849	0.8362087800834773	0.48394688959328636	0.0130778	1000.0
1112	6	0.9685711189149114	12.181153859205505	0.4608803874275623	0.35633146502298485	0.01390282	1000.0
1326	17	0.7471955084610384	10.137517159788786	0.05105841839698022	2.6455269059799487	0.01254191	1000.0
680	6	0.5870236672187071	14.903088465041968	0.14672133017395195	1.6376826678672973	0.01024131	1000.0
636	5	0.5134779506378571	12.281929805920415	0.42741382788519533	2.0265716022656353	0.01243983	1000.0
1174	20	0.49331769804626435	14.958303798817855	0.9358996372287867	3.822042447064754	0.01153724	1000.0
900	9	0.9890509531149559	12.644598069402948	0.6186309842202569	0.9050393323920647	0.01160134	1000.0
1081	13	0.9099112807006151	11.072901503541289	0.2253497856097444	2.9163012948070084	0.01141154	1000.0
1481	16	0.4072594208602465	11.544554011663212	0.17821432675562643	4.854609830799731	0.01015121	1000.0
1401	14	0.4338522298531431	12.33240122286935	0.3959728277542235	4.1317401599405015	0.01241424	1000.0
1349	24	0.6320696357982086	13.164698627379831	0.06943095703810609	4.102154482769941	0.01066315	1000.0
551	9	0.5359879516166213	12.567481369537854	0.018327608790132066	3.81065239549941	0.009966742	1000.0
1497	20	0.6694357228802825	14.64951027618859	0.525030563414558	2.3290055822591205	0.0103301	1000.0
642	2	0.7029939371265816	13.29175293242758	0.21719825565123307	1.426736114181459	0.01678518	1000.0
1025	12	0.6469491917120701	12.176220672145055	0.2703319075761115	3.420111977133878	0.01045821	1000.0
897	5	0.8928531322941354	14.4477345453062	0.7964787929061047	3.6201398483257656	0.01245495	1000.0
1110	10	0.9792858516631407	12.343592900000395	0.6067978997458684	3.9384502680781437	0.012005	1000.0
1077	2	0.6594007944177871	10.296917418845576	0.6238149384285618	2.183795478762358	0.02626517	1000.0
612	9	0.7399519589380374	13.42466244054786	0.9848264486357354	0.5343784565854492	0.01087171	1000.0
953	8	0.7575531528836148	12.821008647722646	0.972023336362735	3.721711755254482	0.0116946	1000.0
1449	12	0.5736434311481851	13.169684840959903	0.11018365199028657	2.214828775358566	0.01089595	1000.0
785	4	0.7182422952768466	11.690860350094514	0.8755101729922334	4.906320922645749	0.01617376	1000.0
1491	22	0.8615318862497837	14.285385704270084	0.9444183388722273	4.183891537365423	0.01085796	1000.0
663	2	0.7018252266201841	13.288713694000224	0.9881239932158691	1.6055262825736398	0.01905786	1000.0
867	3	0.6335597775159932	11.261477629189322	0.28459750478346735	0.6066725421597885	0.01782994	1000.0
542	6	0.8724558203427537	10.250040053476585	0.6758328105442046	4.208935636586023	0.01240505	1000.0
1454	16	0.6028864115610276	10.202281090316788	0.7625520453769027	3.928048259443514	0.01182913	1000.0
886	15	0.7449413466584244	10.569541190228824	0.7242130052620214	2.578784162761516	0.01166232	1000.0
1161	7	0.6259234655077147	13.002424555696747	0.6260493172310582	3.312632840820307	0.01210964	1000.0
1241	2	0.9152961611864521	11.417679927132825	0.6198379231447373	4.930955119392727	0.0272589	1000.0
871	15	0.7858564533448571	10.322958151416977	0.7299175253471979	3.547523755091211	0.01145986	1000.0
745	10	0.4078603953572698	11.404879318531897	0.6614590981057108	2.3257206851820733	0.01175665	1000.0
1321	19	0.8108779264061331	13.311485077561358	0.6255053764076837	1.4607879734888845	0.01116718	1000.0
1016	18	0.638493876709562	13.73880483715439	0.8337031863663487	0.14289922424463364	0.01032808	1000.0
876	5	0.694967055482028	11.609595498663726	0.49493613002989634	2.730179464864393	0.01382517	1000.0
1012	14	0.6154469685171835	11.089241912501851	0.9715995850426256	3.5343949811293367	0.01126246	1000.0
790	2	0.6774058432103238	13.363192621937344	0.3123957725243468	0.33043526364829323	0.01836478	1000.0
1140	2	0.7067170825221691	10.370742409664654	0.6600834620883772	4.125599013484368	0.02729425	1000.0
1471	7	0.9143773614764218	12.006414719613048	0.7506650400783269	4.3442359451458366	0.01554066	1000.0
836	6	0.6932798633213351	10.900986242994268	0.45827875478766555	3.2239883117850416	0.01328209	1000.0
1422	9	0.9440242299888549	13.803345013789196	0.43059256912508215	4.621636113488471	0.01226858	1000.0
1279	20	0.40739571495515897	12.076071079597218	0.6813912915535777	4.5362277835303955	0.01090869	1000.0
1394	2	0.5434258537358885	11.040624240027592	0.39356960286593	3.7734871602311393	0.02679909	1000.0
775	4	0.5613392823355938	14.699101492583	0.4106361726530441	3.4605224653879647	0.01186982	1000.0
1047	20	0.4846786821525664	10.789911470633504	0.6149169218744677	0.5834405107678231	0.01056378	1000.0
1299	11	0.9893922653339384	11.589958445793004	0.3402385657544198	1.4424261409482804	0.01143629	1000.0
1344	9	0.7363342885085542	11.47659884248487	0.8836271476011482	4.153448688452875	0.01280895	1000.0
824	8	0.6397868570180324	10.277347385265319	0.19280332780932852	3.6586879391829843	0.01176077	1000.0
1327	25	0.9395112675410989	11.128833230875369	0.03329612829349338	0.9014933984373175	0.01146043	1000.0
974	12	0.500242130475116	12.627360448020724	0.8622099936558169	1.7477502911657354	0.01130043	1000.0
1049	11	0.4872675004254958	14.183363370728724	0.7562305825503097	4.157208985332015	0.009901592	1000.0
1373	8	0.8824837556329859	13.77910048123259	0.3553273733914716	3.360518413422813	0.01254364	1000.0
671	6	0.7508732920799022	10.857413683593371	0.28466890982888815	3.2780437050752202	0.01254789	1000.0
1303	5	0.43621916137229627	13.12935417011473	0.8157028747329702	2.1462874895028508	0.0167855	1000.0
882	9	0.6048808179823831	13.83508314428031	0.11841821116540574	3.0108877516455785	0.01008045	1000.0
776	12	0.5092671164393313	10.458953233064177	0.5511130069308436	0.7454313338499269	0.01074585	1000.0
969	14	0.4376894234672444	13.028280533181132	0.29231944314018	2.5534557154663604	0.01059127	1000.0
1408	6	0.9250279419535669	10.852272817348311	0.11876305053608716	0.2465827562122963	0.01732119	1000.0
805	13	0.9933659467458777	14.772514772137452	0.34153602058105403	3.6629121138216316	0.01057319	1000.0
1101	15	0.49430721515684967	11.310128754649309	0.8509387450735353	4.740102170230464	0.01157679	1000.0
538	6	0.6638945056012076	12.57757285635536	0.9540198745621484	1.2674203109393323	0.01151976	1000.0
1017	17	0.740639612086729	12.92087108377006	0.6316586871403052	4.820781152744721	0.01122316	1000.0
896	4	0.4244132932537391	10.065488941993873	0.2540405877776366	1.0490586663305002	0.01529377	1000.0
1394	6	0.8531713853423251	11.335963068608113	0.34883667826197684	4.8337347171607785	0.01700313	1000.0
1204	17	0.5018939915068997	12.120068941402012	0.7523999294209269	3.8571766105249146	0.01067516	1000.0
757	13	0.90597524889963	10.690933746911249	0.6795165540457365	1.2447955308179215	0.01126618	1000.0
1180	12	0.6690742405820707	13.893555452510096	0.7254179970829876	1.6891584057494486	0.01036248	1000.0
1093	9	0.8624049747446616	14.196012576384447	0.27441587001900214	2.8059378853780768	0.01080457	1000.0
1384	13	0.6501132937172591	12.625335867585136	0.8632684369614391	2.4295216184827813	0.01102647	1000.0
1290	3	0.5603107419265383	10.941037745276025	0.24117000560568813	2.120785905438904	0.02074076	1000.0
1125	2	0.6066472300060018	10.781529696165235	0.11515117321657165	4.225217856692276	0.0228251	1000.0
1171	23	0.9337487521344442	14.543503885435712	0.2913425661897949	4.248710217292039	0.01026116	1000.0
1494	5	0.61464386511233	14.809904380474908	0.04061070760051444	2.588625448243562	0.01316328	1000.0
1036	17	0.9641345460666313	10.11731400121601	0.521881354894728	3.171205191923473	0.011374	1000.0
1146	12	0.9649685608742838	14.255504821440269	0.8240177021210285	3.816205561812363	0.009658781	1000.0
1035	8	0.709979636125717	10.74849098291994	0.9115858694727793	1.1218996398554366	0.01443571	1000.0
622	3	0.6050829158412153	14.538733005751485	0.13981838505322408	0.03537734327471287	0.01164081	1000.0
975	11	0.5056989090589145	12.59936092518736	0.39873782952891845	2.265093299593472	0.01116593	1000.0
1304	24	0.6046503277824649	13.174197134428233	0.301266840883727	2.4565641457852925	0.01083012	1000.0
1169	14	0.6011880383341583	12.466155940789177	0.6044143374964118	1.3108195274449042	0.01050237	1000.0
951	11	0.47446201469462224	11.423796171108298	0.14836224962788014	1.8924312847379428	0.0109758	1000.0
1353	2	0.8193602983690856	12.532743851832507	0.24728383863633696	0.07482241157958203	0.0249882	1000.0
1037	3	0.47329351391713836	14.689569128111627	0.9153524040877014	3.244121117470181	0.01784023	1000.0
1236	21	0.7676698272131546	11.35278247842521	0.17683738433381524	2.6950488238121184	0.01060571	1000.0
894	16	0.9045310944979852	14.656821193238567	0.32966590782184857	3.1684451851811395	0.01107101	1000.0
576	10	0.95763776777771	10.147872555036521	0.13977574433861584	3.9366686715275283	0.01145362	1000.0
1229	24	0.617909897782972	14.937310882488953	0.06775771559795518	1.174888422352562	0.0114089	1000.0
1077	3	0.70697649202667	10.823769083538659	0.7827506743050553	1.4067447067805654	0.02264669	1000.0
723	4	0.4633019435962603	10.466130626397334	0.2933740446230889	0.047482459003231337	0.0136564	1000.0
1081	5	0.49446389655192546	14.623487839362122	0.5936080563999544	0.33564484878212786	0.01381346	1000.0
1186	8	0.4159578151809227	10.786929599454924	0.14318688498422028	0.3002738158480145	0.01238386	1000.0
872	13	0.5655109215487375	14.197538201873517	0.27123123222305767	2.1771385827600414	0.01016487	1000.0
1269	5	0.5493967048034685	13.169185090705739	0.028389515920691943	1.5984381348974097	0.01292349	1000.0
1266	10	0.9264652736292504	12.235261023340607	0.12668227980475522	2.3944778685417205	0.01190164	1000.0
1096	4	0.8608425380482604	13.687724842540256	0.2015252659992236	0.5584022378295728	0.01476719	1000.0
588	3	0.8107242504333025	11.1198766152499	0.8498412222175077	1.7427930736114368	0.01644842	1000.0
784	7	0.5486112836586778	12.591575968857358	0.0370324443098099	2.103730737201327	0.01086317	1000.0
1284	8	0.7189620293964838	11.479995575292266	0.7970601904356481	4.675497231957518	0.01397569	1000.0
543	10	0.946530165055897	13.333717458092462	0.5628154151055418	4.826985380354393	0.01047581	1000.0
1163	11	0.7294288356084542	11.424166912363003	0.9074033406421885	2.568834479697113	0.0119594	1000.0
1367	15	0.959381596598907	14.405018292665037	0.6542735865233489	2.1128656174200073	0.01009778	1000.0
1260	11	0.4561506445380853	13.297242430324005	0.7139117219379306	0.1967331750281326	0.01072472	1000.0
1210	10	0.8373098940449211	10.324657561925783	0.7513334649200244	0.30123802783594333	0.01363125	1000.0
1291	16	0.5560793699523787	11.749150022777117	0.3593166556895375	1.5987384163099323	0.01149896	1000.0
1179	14	0.7942523100660337	12.877738231830916	0.2751973703569831	4.122924156484819	0.01064286	1000.0
714	7	0.47369033700311813	10.554802335724986	0.7268428290765919	3.58150449195866	0.0127567	1000.0
1113	12	0.728852818308259	10.445244220716813	0.7743406635799225	1.3269658052783622	0.01316323	1000.0
784	15	0.5006680894232196	14.59000558303648	0.291336126220055	0.8388218610697984	0.01191781	1000.0
1149	16	0.6720167982425582	10.330270720207515	0.15868841642789833	0.22679687240068191	0.0117125	1000.0
583	6	0.6318325689924851	14.64483261414212	0.9855519259949679	3.523032531668058	0.01057017	1000.0
1061	13	0.4709908867352504	11.615331788443484	0.3816389327163342	2.7081998506930653	0.01164097	1000.0
1158	20	0.5843042917602416	11.137843835835836	0.580112744500666	0.910168614396375	0.0117368	1000.0
1170	21	0.9382859736855973	14.634704360499427	0.763021054653979	2.857363307051189	0.01107702	1000.0
1137	18	0.4658901555633531	10.627446705485927	0.17419569337679208	0.033949677987772375	0.01125713	1000.0
1465	27	0.47018753099838895	11.423905868103038	0.29351995614864035	0.57160504314542	0.01009552	1000.0
1418	28	0.8816711892177808	14.477394828785826	0.4170345372264237	0.27150016387784304	0.01070939	1000.0
615	4	0.5664361171060049	11.604500280062046	0.5152582639078918	0.6612355774375306	0.01325094	1000.0
1246	23	0.7081057591601259	13.216153862042876	0.9130657436836619	2.202293009876694	0.01075312	1000.0
1013	6	0.9375464637069723	12.525536106766742	0.27197283958837615	1.1916123923561472	0.01324346	1000.0
568	7	0.5539918859417499	12.929467148854725	0.5996646208155016	2.0341746993077154	0.01022247	1000.0
649	4	0.9005176110560252	12.03976403205162	0.4755697808380387	0.327899746110521	0.01282059	1000.0
1149	2	0.8850556421413658	10.54150643727199	0.6805533648931702	4.639723208848213	0.02780441	1000.0
1027	12	0.498421365618329	10.156163708069068	0.43561001538943334	2.004705011404276	0.01229897	1000.0
1193	19	0.5209062746810799	12.554199088038805	0.948436406029859	3.50001989243042	0.01073091	1000.0
889	4	0.6725465361108195	14.7629472099282	0.4001848618191105	0.5998473132357901	0.01306298	1000.0
1374	22	0.4746652422317023	14.682396326087552	0.2694396558014752	0.1320063510561914	0.01097584	1000.0
716	11	0.6750599860396187	14.365782748109165	0.3172926624837459	0.14128210053961143	0.01015043	1000.0
1455	2	0.533940157705657	13.932115673760144	0.8937947946740281	4.66742078016536	0.0262483	1000.0
1391	21	0.5739826533388813	11.521056406578102	0.23447960465265016	2.2994318314861877	0.01168918	1000.0
1030	5	0.8340530382861235	10.734364765149241	0.8117534000177313	3.614404396171618	0.01690339	1000.0
1105	13	0.9049533968334562	11.081671603934371	0.7502298005831617	0.899076531752766	0.01127749	1000.0
1121	21	0.493136605757163	14.973076959175764	0.8954132624627361	0.007866633740402085	0.01016905	1000.0
1313	14	0.7161911365008424	12.120555956376643	0.9192938975711705	3.653818688658164	0.01148631	1000.0
941	18	0.4533247319805737	12.512200579365826	0.6593507756788634	4.392024870404782	0.01141507	1000.0
1280	4	0.45531993142007804	14.587941267489096	0.5135397083558847	1.5650380311646979	0.01505789	1000.0
1161	14	0.9946371216513217	12.222977402846217	0.6045130334171971	1.3482557518296745	0.01141201	1000.0
1246	14	0.9346424551111986	12.893132444149664	0.09212978665076799	3.165417974334339	0.01105603	1000.0
885	8	0.572763524274973	14.191489588015257	0.8801527859037538	1.978212149919606	0.01087663	1000.0
1387	26	0.5993915583360416	13.041768651050003	0.4572306131020861	1.52549701466404	0.009990855	1000.0
1075	7	0.9344183537222083	12.68729917026765	0.30263104923962747	4.589443446308365	0.01262514	1000.0
1370	2	0.4933884105681432	13.74938817201429	0.029374652550496205	1.9285882281373339	0.01844706	1000.0
1302	22	0.66819614062763	10.491760029620032	0.537350454529385	3.578645781282828	0.01141232	1000.0
848	16	0.7225704565741592	14.750686416258528	0.7979364984788173	1.4197408861371386	0.0107303	1000.0
1232	4	0.5680291090420492	11.81622283811464	0.5216188866791539	3.0932555450936654	0.01866195	1000.0
1129	13	0.97016466834766	10.864816506609769	0.9388875051960859	3.408700934256659	0.01209493	1000.0
1017	9	0.8387837798744363	14.61576475853078	0.48580561270204836	1.738055363054814	0.01139514	1000.0
1408	6	0.7678487904035461	14.366822280390755	0.3769854491677077	0.9544007161852613	0.01325647	1000.0
1388	21	0.5092576312416255	10.895106589681195	0.34570557721942885	4.807268835117215	0.01059804	1000.0
1073	8	0.8763011071881011	11.264829185582695	0.5693684874869761	3.0885286334933735	0.01283152	1000.0
1482	21	0.8312448916678437	14.930782301489142	0.6904406791451009	3.4783710396620213	0.01076148	1000.0
723	12	0.8119590588786307	10.868696116141336	0.7730445606775797	2.687772040266059	0.01055383	1000.0
1200	6	0.5256079686610569	11.718975495004873	0.8667335472097822	0.4878190663689963	0.01616095	1000.0
1173	5	0.8373436069576365	10.544848431255984	0.733723797294742	3.588784969201555	0.01833685	1000.0
989	16	0.8779929527874704	10.300028271759494	0.09695652802379917	1.1060604972718602	0.01068405	1000.0
780	4	0.7051777509435879	12.083959000224421	0.3941109498031202	3.0271548522490783	0.01447047	1000.0
1380	18	0.6357786162031573	10.727873796870497	0.5058948818921858	0.688218102648232	0.01149016	1000.0
1473	28	0.6262628465919795	10.521037970528278	0.9597455453315002	0.7519982475310821	0.01111551	1000.0
1141	21	0.8204443799196501	12.61164838692077	0.7439583117321185	0.4048081991382402	0.01089665	1000.0
718	2	0.48315935614040667	10.442838160748304	0.760451619178532	0.1313517285948651	0.02278125	1000.0
561	7	0.645083887191683	11.084172289223655	0.30509741919501854	0.3107454352702749	0.01173022	1000.0
852	10	0.6862333019521654	14.422900172624882	0.24504060167548314	2.351564880728379	0.009843664	1000.0
1385	12	0.9112180477617775	10.260752982421401	0.02636054202244298	1.215030775401701	0.0128475	1000.0
1317	11	0.9631562007319356	12.942799118345562	0.6371694736296872	1.3500947887777826	0.01162325	1000.0
1484	26	0.7707582738793015	13.291102065561926	0.2871295981497026	3.980390042537522	0.01071133	1000.0
575	2	0.4334640779799127	12.15259758028048	0.17585464833151931	1.21461147102234	0.0148531	1000.0
874	4	0.5572438086434783	13.352397576502545	0.5724852828812856	2.998286255867359	0.01401119	1000.0
1460	7	0.6006829623841796	14.063505959411128	0.7770748822152904	2.881827162533665	0.01388263	1000.0
1499	21	0.9629134584097986	12.29304119770303	0.10773499815577692	2.3528827015798335	0.011194	1000.0
1424	4	0.6301208600204599	13.681623910865394	0.2703142821143871	0.24959052023176775	0.01636882	1000.0
1061	7	0.9518778956808986	14.04459620992373	0.921684697256986	4.255615100915914	0.01230489	1000.0
1217	17	0.8036183859217476	10.242785023409633	0.8404798382400339	1.8498745433002795	0.01189323	1000.0
1189	16	0.8564493074637982	10.541915335539564	0.5214173865466358	2.027801878089808	0.01202803	1000.0
892	5	0.8865501367764871	10.893154284967517	0.2642786879293625	1.018341088075911	0.01477611	1000.0
608	10	0.990665333332819	14.584169961291359	0.07441340105889549	1.939060039878679	0.01117134	1000.0
1320	5	0.7228210025812944	12.76791410090031	0.27080205682555425	2.523700221712529	0.01510311	1000.0
908	6	0.7723024559237612	12.984574113020564	0.8641221662484817	1.2700591441860594	0.01224556	1000.0
1230	17	0.9380216528418506	11.952378979194087	0.2770157250284452	2.152601976161148	0.01042986	1000.0
1480	25	0.6160844234452499	10.55721782552039	0.6653306962021427	2.1365209826499676	0.0113441	1000.0
957	7	0.5161316145567263	12.096212949412513	0.6918829934775672	1.7011853906933312	0.01226896	1000.0
998	4	0.9288952252689432	13.856651565393953	0.9270840132787456	4.182637969050589	0.01503763	1000.0
1169	22	0.7442123500662065	11.251777338080371	0.9447792117835819	4.7782595887663	0.01133155	1000.0
902	14	0.4728041606277945	11.602803757655145	0.8203219553185288	2.498573229518512	0.01097296	1000.0
1424	17	0.6022454170567568	11.584129377789145	0.855960359983142	2.196034710741503	0.0113551	1000.0
947	5	0.9503530953652931	14.19714090654056	0.2821179154661033	3.4590105160556406	0.01307966	1000.0
759	7	0.48759818691527773	13.328856835900295	0.015284850884683676	3.691922498779385	0.01042081	1000.0
1305	3	0.9959533398471563	13.690717186466614	0.2855863219860051	2.5777865739933343	0.02005697	1000.0
1416	19	0.6196509342608644	10.345476324076502	0.09057365309233523	1.129581295649743	0.01151942	1000.0
1422	21	0.5236255605744056	14.355970432032054	0.03923857234510186	3.976951368446292	0.01052101	1000.0
806	14	0.7268266593137314	14.26769881921734	0.8609894552889448	1.270158308161971	0.01066668	1000.0
1275	8	0.7475326700037117	10.627366255430745	0.6752094333597095	1.8973124641496775	0.01429181	1000.0
1054	18	0.8905880134274285	14.18326258934916	0.5902342384671657	2.1196373237239485	0.01012206	1000.0
1195	12	0.5143560058819802	14.92381392920862	0.5076158265799999	1.4525191811223443	0.01097427	1000.0
1443	28	0.8343216730077032	11.29579812396726	0.7177278553823093	3.0511811596821814	0.01116937	1000.0
782	13	0.970230022336606	13.062545881600062	0.11328592956087224	3.1068711202321704	0.0103947	1000.0
1454	3	0.9072931136663294	12.765899990791373	0.9740698264105256	0.3598833072981855	0.02358703	1000.0
1211	5	0.41553536166610194	12.158119699886953	0.03186617741839515	0.723597970914962	0.01140734	1000.0
1157	9	0.6421239343966024	14.674589824794197	0.4699176293458388	2.846819651284036	0.01090342	1000.0
1488	20	0.5977542680188518	10.67473814099715	0.7982086491795342	3.6434035728972476	0.01240787	1000.0
1478	24	0.5093525819685647	13.282723185472321	0.13877946978416567	0.9859705870351543	0.01057492	1000.0
1415	25	0.40013871854763094	13.078564468110212	0.878453095858672	1.5398894167546051	0.01063873	1000.0
575	3	0.8869950308222334	11.158443142845313	0.6901149494251695	0.7284621025054161	0.01590031	1000.0
1077	14	0.8504428828841424	10.690925534036378	0.9296642571616583	0.38979626034544357	0.01145454	1000.0
1367	24	0.8897714899595703	13.539503274193017	0.5393379039342338	3.9402948237057798	0.01070721	1000.0
1340	4	0.7281741167526892	10.54835112748967	0.23907111258260028	4.990830824117779	0.02033236	1000.0
1369	17	0.5345122728190661	11.279128264559303	0.7673170333867102	3.656704930422334	0.01240333	1000.0
594	2	0.9942883753393738	10.307784784890739	0.8726861217518346	4.943137411120845	0.02151087	1000.0
1155	13	0.9415397282361827	10.468701663145122	0.24774413686879126	2.333650726273435	0.01232676	1000.0
1057	12	0.5353155902885026	12.65425901738724	0.33063347766345663	0.5808631798298164	0.01039637	1000.0
780	14	0.4578242555587837	12.928201204435315	0.9403195875830448	1.6061954427330698	0.01085776	1000.0
1452	9	0.7694924110724473	11.62080683465866	0.6061271770199187	1.5439058439897113	0.01370028	1000.0
1013	16	0.5104528193698645	11.628247359934184	0.40981352604066845	2.9950134845412837	0.01107867	1000.0
1394	14	0.46442524630496085	14.26722470077915	0.16179268251941048	1.8961922564438782	0.0104266	1000.0
1440	19	0.5938447764311937	13.561384076107394	0.005246595255569697	1.6013268287784248	0.01084728	1000.0
1458	12	0.9527543019606928	10.617082404257342	0.6422374392053316	1.1133001618604381	0.01361198	1000.0
920	13	0.43688181126395487	12.239812050944472	0.5604385102588397	2.2265141831799657	0.01063657	1000.0
1226	23	0.45114090511248395	12.498816032923083	0.6200641522376145	4.254481006038663	0.01096372	1000.0
1414	26	0.5236502156864262	12.444305479813515	0.041765038451888836	3.5595264032727787	0.01103658	1000.0
1145	22	0.5788300692103926	12.417298903241901	0.004028874569583563	3.248452853586244	0.009265274	1000.0
1453	25	0.7826802385229432	12.806577239476978	0.045975375233260785	0.44939447946649447	0.01086758	1000.0
646	9	0.6989325330017218	11.7700979885264	0.5889288951671136	2.879733402996214	0.01149255	1000.0
1174	7	0.5166080437687903	12.230284814134084	0.5528558699372569	4.584653904342179	0.01416393	1000.0
1247	3	0.8546553032228816	12.617512056082127	0.19076354925958372	1.6817221419503048	0.01935312	1000.0
863	5	0.8467692066155836	12.101661915253084	0.3776642372094694	3.079582653281464	0.01463481	1000.0
1123	2	0.8852215660668276	11.082269966390731	0.08396130719816786	4.579848316970144	0.02379142	1000.0
1086	10	0.9476859333354255	12.157505110829689	0.5335571638848731	3.97084690412107	0.01199997	1000.0
998	7	0.49900860892958937	13.096380822528104	0.1106306305114314	4.09083252498044	0.01193057	1000.0
910	11	0.5979555071909821	14.738654535420224	0.8006453818693829	1.3236361583326133	0.01022742	1000.0
1333	4	0.5323171101016224	13.817763759596772	0.2185638737741895	2.2368709962173545	0.01472892	1000.0
1473	12	0.8551640701326706	14.434910553809978	0.4724779951832767	0.6606659681591065	0.01096428	1000.0
806	6	0.45162727101903904	10.139805913173277	0.12300879354450933	2.9745126411557705	0.0122923	1000.0
1132	12	0.49829610243945194	13.275153505277059	0.5996011025884632	3.8170160125761243	0.01080863	1000.0
1316	7	0.723796543801227	10.598752021832551	0.2541560724543057	2.9795531645123274	0.01492005	1000.0
1337	20	0.41804920186061506	12.055273096472277	0.6995400669216836	1.2361959180981963	0.01139103	1000.0
1497	15	0.4266646235397856	14.00778108351918	0.6348787576207734	2.349704428975279	0.01097878	1000.0
1224	3	0.4143199510760568	12.732340188783766	0.651199581543498	0.7671162223666678	0.0201497	1000.0
829	11	0.608884698082907	10.208258589770985	0.637261891775908	3.4513459648852622	0.01209212	1000.0
719	10	0.984076858556589	13.508831159821954	0.5644427017525933	0.41544725558720574	0.01018853	1000.0
1271	3	0.8937194264592876	13.969186337520558	0.38411183625915357	1.3179244623169732	0.01931505	1000.0
1337	11	0.4834733091989272	10.362420851559913	0.26472983391855254	1.5361016439585717	0.01285598	1000.0
1241	20	0.9800958373133444	13.40369541529692	0.9234346106137132	2.418126483947834	0.01005921	1000.0
626	7	0.7937568638951292	10.142829199785957	0.48423676906647883	4.275707648597302	0.01290218	1000.0
857	6	0.749391902972516	11.470412576870599	0.5559799964377728	1.907642769786716	0.0137882	1000.0
1485	21	0.4594418185054983	12.985172602372407	0.022141528287887624	2.721850092686893	0.01014114	1000.0
941	13	0.7823076368463053	11.920889630277202	0.8328739896907791	2.9987548261575787	0.01129762	1000.0
1442	16	0.7267502918924587	11.162590934278535	0.4093930997872246	1.701327668453847	0.01137607	1000.0
845	13	0.9963841692748567	14.876887201523774	0.2538550109361605	3.640240254351203	0.01067564	1000.0
1309	8	0.7248414001716803	13.76262467878269	0.6475878074113764	3.2250156142563045	0.01217141	1000.0
642	9	0.5054987320773647	13.586518440038567	0.15434557321180686	1.0993502508694157	0.00966987	1000.0
951	7	0.6167344430483614	12.942007271444897	0.918236551839115	0.17418922900859835	0.01270198	1000.0
1450	23	0.707681342174292	11.524439828535801	0.09498652198532131	1.488666546081388	0.01078605	1000.0
1276	5	0.86583802004779	13.19248535750376	0.8892164799304333	3.1200179524270757	0.01652734	1000.0
814	11	0.784307257405118	10.628541222970727	0.4434492159489478	1.532190045882088	0.01152842	1000.0
1226	5	0.8540887756518778	13.353989362329328	0.8684818579415272	0.45713937183163966	0.01620727	1000.0
1302	20	0.5229786317203311	14.758380530756966	0.9970079588902917	3.858782607717628	0.0106521	1000.0
924	11	0.7043434453316397	13.63581725728432	0.8363899654404942	4.3846005033673645	0.01060902	1000.0
1212	10	0.4362933472163453	11.916349227966403	0.5929070247450631	2.317454190146826	0.0110737	1000.0
1363	21	0.4747691443515135	13.431626107021373	0.2944185143361393	0.05245701864529828	0.01112802	1000.0
1059	19	0.9433248768906421	13.925628828742976	0.5233406534855533	2.74476329513318	0.01012541	1000.0
564	11	0.8029167078488895	13.571542749465898	0.7129731958649279	0.5391634650933391	0.01090556	1000.0
794	8	0.8955084759203378	11.314868251305908	0.7711126241220957	2.5069304016800107	0.01102482	1000.0
1462	26	0.6240385212111057	10.179009386287719	0.16668922727529267	4.482767268391515	0.01096047	1000.0
1236	9	0.7909144480938226	13.10429132908399	0.399776899099769	0.24388774917595613	0.01152626	1000.0
1284	22	0.5004777107708691	14.372104425179698	0.19480602205463404	3.665165791403295	0.01050216	1000.0
1250	15	0.8923966538148617	14.213233390993041	0.4807435430355884	2.426786736585273	0.01092911	1000.0
525	2	0.42055965676941826	11.069906655534844	0.09384820817637651	1.946398281799594	0.01523818	1000.0
694	12	0.4399529298175984	10.942858512536315	0.47524697066078747	0.9295367630039286	0.010752	1000.0
1475	25	0.6413123270187984	12.024948267964112	0.9963989015567579	2.2401385848670023	0.01064168	1000.0
1297	14	0.7800778557707968	11.568285196318115	0.21501326219279138	3.221995172815757	0.01139659	1000.0
1276	24	0.6231396749091287	13.299591640854153	0.3315060802707738	4.14634972646673	0.01102312	1000.0
864	9	0.584339854169994	11.590189012500517	0.11067801270361577	1.6976905929422847	0.01126386	1000.0
1142	8	0.81152264395512	14.122488007222877	0.057053142954399894	2.1375349827072783	0.01077761	1000.0
552	5	0.5565065060596412	13.373435921825648	0.04105129869273916	2.9477503721744114	0.01014188	1000.0
767	5	0.6800543525334939	11.461213800387313	0.20912699718911476	0.49504012131833086	0.01281812	1000.0
842	5	0.9424849223515841	10.916316444318833	0.12730454834347704	3.146113529736013	0.01459078	1000.0
711	6	0.4405320187576724	14.028090939511385	0.007799128790769716	3.537719812272784	0.01136374	1000.0
1000	2	0.6905664454350395	10.452016767139845	0.5044061553909439	1.2216593235079514	0.02530171	1000.0
1048	6	0.4616722074754488	10.043036651538037	0.33184258680615997	4.06698565876278	0.01542582	1000.0
675	2	0.9281247285525152	11.162371934395109	0.3423623543163843	1.823781921086058	0.02023579	1000.0
907	13	0.6098820732777602	14.79072708336895	0.17163390218213292	4.167334673787616	0.01107545	1000.0
1325	12	0.5191267707995104	11.362246773819457	0.7128163142736096	1.6114490195629694	0.0121544	1000.0
740	8	0.921036600137637	10.285987057876822	0.7095578962959562	2.243806325092104	0.01310031	1000.0
1489	27	0.43136222914356903	13.017444822974102	0.9193797107146489	1.9780815962624003	0.01074415	1000.0
1208	22	0.45095714866852377	11.558240295368396	0.594601255415548	1.7438054474912894	0.01112421	1000.0
1039	18	0.9423483901117732	14.592706580488468	0.8685486467180045	2.753956928874224	0.01067053	1000.0
1250	6	0.47332076915422505	12.037294596754418	0.7611106219898963	4.014591737123918	0.01570091	1000.0
842	3	0.6320159591713872	10.509308402033435	0.1486110934293029	3.373739529936014	0.01779789	1000.0
1145	3	0.9981056195652798	13.96023548963825	0.05517934052487583	4.79234402784128	0.01793899	1000.0
1185	21	0.9483488719824248	10.360723762117104	0.7544617318154369	3.8162213787630628	0.01137023	1000.0
749	6	0.5039012118004387	12.15271524690808	0.1515348377498894	4.428365024557607	0.01201211	1000.0
942	2	0.7952549267847654	12.909670785908602	0.7692740203635249	2.128375915606098	0.02225708	1000.0
1315	15	0.6007672920496495	10.795325452101654	0.20230960892337768	1.543287625196721	0.01158192	1000.0
1425	17	0.44326239785491584	11.790773759106445	0.14616437846305175	3.1610929833496337	0.01090214	1000.0
1317	13	0.6075588306751735	13.242155584921651	0.7596550698404684	4.644067846918675	0.01131005	1000.0
1018	15	0.8746900389226993	10.042131731137689	0.338380592621802	1.1936170465018414	0.01190714	1000.0
902	14	0.43577196305375376	14.083940643368939	0.24681506252078667	1.093368547087627	0.01100909	1000.0
710	10	0.9325391380750544	14.960344418631802	0.06288735131040701	4.167114299499073	0.01052699	1000.0
653	2	0.8213596272285564	14.056356189767715	0.8982654841456228	0.8674615319735862	0.01744498	1000.0
1049	2	0.5739040715466592	14.586868562085488	0.5699581486264633	1.9942566061260343	0.02090448	1000.0
1219	13	0.8238727600119858	11.056763012080145	0.768933151119727	4.3315463168026085	0.01171971	1000.0
1313	8	0.6331048922527502	14.365276251350682	0.9190080788160978	3.6561613186603807	0.01228383	1000.0
896	8	0.9203413345076122	11.559006990195819	0.952411559771615	3.515815679252264	0.01249989	1000.0
783	9	0.784625650173017	10.54342437645722	0.7528865475413344	1.1111745455699307	0.01217725	1000.0
1447	19	0.8746253632376091	13.119012499295888	0.8472193301631546	2.1057682118709953	0.0106268	1000.0
1327	12	0.9782595501886834	11.634526629312976	0.8006609342183586	0.7026209970378938	0.01282615	1000.0
1310	17	0.4770013009963918	11.168477689623115	0.8639859508687056	1.2381912509943933	0.01106696	1000.0
1186	4	0.7597832263779287	10.693411471647186	0.9058758911435324	0.7258042214376437	0.02098394	1000.0
938	13	0.7353348586881896	11.959191143079007	0.24911811098227754	3.455525621844286	0.01061713	1000.0
1146	20	0.8639370030862036	12.839392918775259	0.025322621252497624	1.1208172767024633	0.01082952	1000.0
1308	22	0.5963644170165949	11.026983070547637	0.4384146975076866	4.654498295496378	0.01159026	1000.0
1106	12	0.9255087121077619	11.947568828880389	0.34898812702491677	2.799127538444503	0.01115812	1000.0
1241	11	0.4023812106010067	12.079959018807937	0.2839877369375443	3.6727253605464147	0.01097746	1000.0
