# Supplementary material for: Tableware trade in the Roman East: Exploring cultural and economic transmission with agent-based modelling and approximate Bayesian computation
Source: PLoS One. 2020 Nov 25;15(11):e0240414. doi: 10.1371/journal.pone.0240414 (PMC7688115; doi:10.1371/journal.pone.0240414)
Supplement: S1 File — The full project, with the data, the code of all components used to run the simulation and analyses is registered: https://osf.io/s5mdw/. (GZ) [file pone.0240414.s003.gz › s5mdw-full/abc-pandora/results-example/rand/result_0.009463269883766988.csv]

nstep	cstep	mu	mumax	copy	strb	score	epsilon
1858	18	0.7307791603180864	16.018738115600936	0.5575339661497567	0.14612195271056327	0.009429487	0.009463269883766988
1379	23	0.36485119116966724	11.885865215546529	0.00562694107213757	5.096158188479568	0.00904405	0.009463269883766988
1127	8	0.4611957003425681	14.976464684112653	0.3904436996262415	1.7038489243296582	0.009423954	0.009463269883766988
1723	15	0.475679422890774	15.135862067428508	0.24850826090600625	0.4223140618393861	0.009096991	0.009463269883766988
1030	14	0.29031435419029433	13.522731843608163	0.03148292348955253	4.63516580626154	0.009317248	0.009463269883766988
557	6	0.24757824149480723	12.193592651025819	0.03675932305298413	0.9097708342299764	0.009344275	0.009463269883766988
1065	14	0.3243010657741453	12.586915081745177	0.05254609140931206	3.886972457234065	0.009292729	0.009463269883766988
723	8	0.18393439510791854	12.613802934584179	0.020367566500667206	0.7136755356166247	0.009386403	0.009463269883766988
1212	20	0.3875062021749416	12.58597405756743	0.09438708948042548	5.683336728546845	0.009432126	0.009463269883766988
1135	18	0.7842578992447226	14.397652339293423	0.360189333204158	1.9896069007295745	0.009236851	0.009463269883766988
694	9	0.5577926648915867	15.507852340676761	0.11817258452149337	1.3550840104215292	0.009366955	0.009463269883766988
1123	10	0.20555521775152308	13.427987127261112	0.08585156239099138	5.304038647266354	0.009415143	0.009463269883766988
1792	20	0.2768977355502911	15.95130210599411	0.14395569679972034	6.864470786107802	0.00945319	0.009463269883766988
1275	16	0.4698241491501779	14.032161767429772	0.10991024210711808	3.350456649315429	0.009456675	0.009463269883766988
986	12	0.24154552076138974	12.343628935125684	0.058212380775250434	0.7922080668463087	0.009382722	0.009463269883766988
1321	18	0.23516092001183647	14.240168898637759	0.03441891916899856	0.26139818508700263	0.00915595	0.009463269883766988
743	6	0.5969038666483711	16.23493834393445	0.35213648595754443	2.962518927574716	0.009418545	0.009463269883766988
590	5	0.8253545520325523	14.243291486714902	0.22393507001448304	0.09331872493069554	0.009441089	0.009463269883766988
1101	9	0.36318974083831657	15.223910218685896	0.20142090372172794	3.2445382937252454	0.009379089	0.009463269883766988
739	7	0.45228452089132287	14.358366162062111	0.15100726266248177	0.6334489371313934	0.009386431	0.009463269883766988
1104	21	0.3978859583999061	12.330004913084327	0.3109668815455796	3.182970375181078	0.009400215	0.009463269883766988
1455	22	0.17743927725618325	13.872121179825339	0.15809216853052543	0.16324654919510095	0.009185646	0.009463269883766988
1822	16	0.4115779220365969	16.0739019596009	0.017950383932690855	4.080831186068141	0.009158007	0.009463269883766988
811	5	0.49129778162788024	16.515083440986427	0.250486299474976	2.523318750325125	0.009458646	0.009463269883766988
1037	15	0.5266328010551731	13.16170033445632	0.5334470289350655	2.5734713892080228	0.00940262	0.009463269883766988
1097	10	0.38523123699664125	14.351285581549446	0.016820329633588184	2.2031252964068964	0.009013112	0.009463269883766988
717	10	0.23282463393928776	14.603457683372012	0.5240038988204121	1.022655780995248	0.00891315	0.009463269883766988
1067	8	0.7112321002012605	14.748370543604523	0.0042473328329045434	3.7348895892032297	0.009328713	0.009463269883766988
1056	10	0.4259095668359649	14.59182237241257	0.15899816500376826	0.7837939509655811	0.009292999	0.009463269883766988
668	7	0.2823178367915611	15.159250740564325	0.13388620392585288	0.713579783466316	0.009456251	0.009463269883766988
879	10	0.7052168381034575	15.764352468460581	0.14410263741212478	0.5639657842516048	0.009321926	0.009463269883766988
1492	18	0.6307567498474675	13.913072663374923	0.05267387192992283	5.1673415696271165	0.009208312	0.009463269883766988
1321	17	0.3579520311144539	14.041765504946762	0.022472050163472757	0.8270092343622029	0.009179658	0.009463269883766988
872	11	0.3733664044633933	14.11533950560619	0.10659123920240215	4.851527387932898	0.009078429	0.009463269883766988
1799	17	0.9098105778113624	15.10726709243078	0.7114555271080353	0.5097168943741801	0.009376058	0.009463269883766988
714	6	0.312584646315637	16.275331215187418	0.0412527961455241	4.525374002869048	0.008948099	0.009463269883766988
1593	20	0.165034364599203	14.538369220564602	0.07544707518580662	1.3368812034650925	0.00925407	0.009463269883766988
1216	12	0.6268504346553473	14.860140592450515	0.09009481907905548	3.390387411860586	0.009362041	0.009463269883766988
1184	12	0.6509997509117061	14.376292876377342	0.30220860225958457	2.0604475736861145	0.009448733	0.009463269883766988
747	4	0.2248878764344722	15.841079098567278	0.10938010025906147	1.2063998509909202	0.009217093	0.009463269883766988
1007	13	0.5087809266124971	14.985931224665185	0.30993684804261545	2.3561813524272863	0.009328167	0.009463269883766988
1158	11	0.1439205041337871	12.58957374870854	0.04993159991165136	1.410228857161241	0.009317334	0.009463269883766988
933	10	0.3199716360882611	16.005428188893706	0.5633966046205894	2.332182041349078	0.009440143	0.009463269883766988
1139	17	0.29381598328482283	13.612591885477181	0.058328894630751735	1.6819923522427285	0.009411982	0.009463269883766988
1206	11	0.21992598329865143	15.032786480495702	0.0009197987810618258	2.1418112084961143	0.009334494	0.009463269883766988
1294	12	0.9877176950905167	15.41086742820133	0.5019710821028995	1.4992814147359104	0.00913613	0.009463269883766988
1257	12	0.21995005858814493	13.625336648534523	0.07409020977259825	2.2545731202446846	0.00935475	0.009463269883766988
776	7	0.310357110992701	15.850206009105326	0.27764908369955366	1.183685480586441	0.009251791	0.009463269883766988
1493	23	0.33619900473142905	14.95811551501765	0.08851161231056204	5.416424467574339	0.009453959	0.009463269883766988
1279	16	0.29316430237607993	13.482216704871947	0.1315903303676658	5.420953704796356	0.009220589	0.009463269883766988
1579	18	0.35043263708643313	13.741682994083398	0.22730088128985987	5.191290792685991	0.009284782	0.009463269883766988
844	15	0.36077030682703737	14.451283116752556	0.016432563220670174	0.4928152486567736	0.009448863	0.009463269883766988
964	8	0.4815424486516487	14.51420664808654	0.12043286587146193	1.9473942183919108	0.009458544	0.009463269883766988
1092	7	0.5811585186439806	15.823793857323341	0.07790654362360111	1.6241052357730013	0.009219633	0.009463269883766988
1122	16	0.188981334514206	13.971630333780402	0.34121784463635507	2.4791952402004367	0.009343686	0.009463269883766988
686	8	0.6081303487018458	14.552023317431601	0.27166940044025306	1.959781852010806	0.009019439	0.009463269883766988
1473	13	0.6248857195050217	16.106939436366687	0.12058529076999908	5.012843439083249	0.009307275	0.009463269883766988
1408	21	0.13730625470698016	14.02692466177026	0.35075558966593934	2.647031194783927	0.009428352	0.009463269883766988
1322	14	0.4200392675908425	14.43695298581873	0.13181062950346384	2.566231842537439	0.009389809	0.009463269883766988
2299	27	0.0862299964163104	14.368161437740143	0.10022883469467511	4.531020779466884	0.008999828	0.009463269883766988
1379	23	0.3908082247641408	15.496881865004381	0.06881757848158887	0.9212958695021445	0.009325548	0.009463269883766988
1082	11	0.41059057663289333	14.810684110782072	0.07166947602265436	4.61210897776653	0.009336155	0.009463269883766988
1193	20	0.3531590772299419	14.873045367266137	0.34080246591738317	7.329596694060033	0.009341967	0.009463269883766988
1057	10	0.8336412884028329	15.639680532421188	0.363573997508212	3.08181201671898	0.00943755	0.009463269883766988
910	6	0.4786526584629023	17.979593855513013	0.3539392193078957	3.8625847873852357	0.00946093	0.009463269883766988
1419	22	0.441375121729928	13.942279064752746	0.14888413467644152	5.600927754385937	0.009430334	0.009463269883766988
1648	21	0.3936494933726057	14.493351771801295	0.12952082080312202	6.83088233203582	0.009335677	0.009463269883766988
1120	7	0.49982506468884	15.318979420956449	0.06097566820538304	7.6828564063125055	0.009411877	0.009463269883766988
1039	13	0.5228764590606902	15.399705727900493	0.24446079024570935	0.4831851437044592	0.009432715	0.009463269883766988
1223	12	0.14685920998713398	15.013776786669602	0.029187317041098046	6.572021588905649	0.009140167	0.009463269883766988
1107	17	0.9804471396854565	14.630097049400005	0.4852166563934593	2.701916132445107	0.009428343	0.009463269883766988
1017	10	0.37133008479936874	14.294777251085254	0.11981313471683398	5.055719921531919	0.00877938	0.009463269883766988
815	8	0.3065884560865549	16.168052838644428	0.05968816987720267	2.151837289888546	0.00923568	0.009463269883766988
868	7	0.14229870333008388	14.810454633201728	0.06329669581919935	2.879738369414154	0.008750253	0.009463269883766988
1406	14	0.3991293033032871	12.997513420433222	0.2363343626906394	3.2659877434320745	0.009410982	0.009463269883766988
945	5	0.2067652868798175	14.932670876459971	0.005379174168525968	1.521916587695157	0.009427467	0.009463269883766988
594	4	0.46306306515474954	13.953638094105898	0.029579367859967065	1.253931533341548	0.008914047	0.009463269883766988
961	9	0.6994985131216005	14.340344527910187	0.18823702642170265	2.3439516384609362	0.009196605	0.009463269883766988
1493	16	0.6347701195725202	15.136727759346952	0.0964909596129273	1.5176907406461275	0.009389396	0.009463269883766988
1214	13	0.23038843284974186	14.024246400977514	0.10878794960620777	2.7882961355669815	0.009274478	0.009463269883766988
738	10	0.5492174244166957	13.956530826890122	0.08680747052291415	2.8861003822104623	0.009299023	0.009463269883766988
871	15	0.6045285803869478	13.359441656742076	0.3211217947605346	0.04422014850111422	0.009288726	0.009463269883766988
824	11	0.18090317712366377	15.117175026898035	0.11776922617013702	0.2525373646493574	0.00894399	0.009463269883766988
1659	17	0.3350642574699386	14.750855698876936	0.015665773193737197	0.3816799368788856	0.00918779	0.009463269883766988
704	7	0.2587391136082554	15.747493520526456	0.04017318471356113	5.891409696449868	0.009450845	0.009463269883766988
1018	11	0.22045155535078942	15.529729252344506	0.07281235927501079	0.3668074759676121	0.00920386	0.009463269883766988
1102	16	0.3130964788808175	14.461062195527438	0.019432754650499803	3.658714058446108	0.009439978	0.009463269883766988
718	9	0.3028851845022562	13.849943301282774	0.09202201046846695	1.4604420794444406	0.00929808	0.009463269883766988
1266	20	0.2957238073049564	13.868187685592929	0.35152306275033973	2.4735790146608307	0.009377177	0.009463269883766988
905	10	0.8416651577658819	14.933832774712222	0.2627792993132723	3.6230776659490873	0.009422582	0.009463269883766988
1050	18	0.20726928142755843	15.65773837983837	0.024729223003856826	1.0639249296001374	0.009383783	0.009463269883766988
1275	16	0.2180577453596664	15.14763423108495	0.05401517867744576	4.3112895152601585	0.008396303	0.009463269883766988
1584	19	0.3804578711264826	13.515407373042079	0.1185630856039724	1.8950501247420324	0.009354085	0.009463269883766988
526	5	0.9593739690386026	15.821624659123463	0.000488630392106032	0.9895965698374342	0.009279043	0.009463269883766988
791	6	0.26592618031100934	14.685953342572713	0.014483517199558177	2.543169567342965	0.009379779	0.009463269883766988
1330	13	0.3107401038706499	12.032144109762926	0.0921400281361249	2.1298779284073532	0.009435258	0.009463269883766988
1817	18	0.6253732990763341	15.470134660402728	0.533251944232205	1.77057966526495	0.009318188	0.009463269883766988
1194	14	0.22207986762615808	15.194998791602107	0.06003090621631098	7.063826754367982	0.009356472	0.009463269883766988
684	8	0.2022364508763917	16.14745731109477	0.010319340951139178	0.05356979293838471	0.00892704	0.009463269883766988
1735	17	0.38439839585326535	14.082959604549819	0.02954256289334528	8.61886876350458	0.00899028	0.009463269883766988
1398	15	0.3523873450772089	13.6732435307576	0.04645572875189985	4.487423574469468	0.009006814	0.009463269883766988
707	7	0.2292789525533696	12.646894988160833	0.008272352489055002	0.6396615507407128	0.00918887	0.009463269883766988
1202	13	0.24622827829570298	13.889339283031758	0.0011730348689779901	4.288957719066798	0.009089548	0.009463269883766988
876	8	0.6239067056820942	15.186535099319816	0.23658173328674703	1.6989662176208136	0.009411205	0.009463269883766988
595	8	0.1608517999580168	15.279794655383894	0.012164719709175875	7.190170616039969	0.009246493	0.009463269883766988
1046	14	0.6055146342458237	15.209158397987638	0.14504425173323987	0.054974406856903246	0.009360057	0.009463269883766988
718	7	0.4329030892478866	14.873406153593514	0.03188268167219253	0.4605876738065246	0.009336118	0.009463269883766988
971	9	0.3678848456408319	13.162777593038651	0.27807708730458014	1.7626607183820322	0.009455077	0.009463269883766988
678	10	0.3974687171198454	15.458709318419716	0.1693401856280822	6.694227633479011	0.009421629	0.009463269883766988
976	17	0.526441984464986	13.533479956438462	0.026103874344937106	1.5839072103534593	0.009077295	0.009463269883766988
649	4	0.23137275067089158	15.689547805084942	0.02827997070408096	2.448814139811436	0.009417096	0.009463269883766988
1227	16	0.4157914109986617	14.681488071494432	0.21187460715309717	2.441499727440913	0.00937631	0.009463269883766988
879	9	0.607170571322035	15.39794462732776	0.08569841157998503	8.806008684887598	0.009252481	0.009463269883766988
1198	12	0.3015063036521624	14.048631650102518	0.06419693623316974	2.4691408536273727	0.009216222	0.009463269883766988
1276	15	0.4248096677332029	15.371511853424309	0.3450850109943209	3.6868095913448045	0.009187489	0.009463269883766988
1380	23	0.16845220232658203	13.62057012808511	0.15776363152598502	6.12145371865392	0.009007308	0.009463269883766988
666	9	0.5905847925000539	14.459357021612579	0.17534455868706333	2.499037365631231	0.009462536	0.009463269883766988
1278	18	0.376498029105053	13.720097219661566	0.18810735882442461	2.291490563425425	0.009416668	0.009463269883766988
1083	11	0.2450012528352134	16.032719513762775	0.35101973127090685	0.32708274549704325	0.009299717	0.009463269883766988
1326	13	0.42319789759698456	14.096425448867109	0.5028039217914068	3.998614048755134	0.009094236	0.009463269883766988
1484	11	0.2809788533066711	17.063636370622312	0.005865474884673365	0.15177748368296368	0.009437167	0.009463269883766988
1178	22	0.6430723964724647	14.414848528098702	0.36814889029318393	0.6354935189779412	0.009449216	0.009463269883766988
1374	19	0.21486664183579135	13.760584865108926	0.04414425168707221	0.7007543597293446	0.008897092	0.009463269883766988
1107	14	0.36405451166551256	13.220253419366852	0.16163739288131376	3.4393581682697945	0.009261046	0.009463269883766988
1918	19	0.2791599591055458	15.057227831015885	0.3251658897326714	5.007641513377089	0.008921393	0.009463269883766988
2042	21	0.7325583844015489	16.12640920990086	0.005072012911024409	0.7112110859331859	0.009244027	0.009463269883766988
929	10	0.2527798883320842	13.77766967854009	0.05426454585538226	1.3822409684077912	0.009417792	0.009463269883766988
1339	21	0.4608523130371031	13.365260058405276	0.011512646330403747	5.506147138894313	0.009385736	0.009463269883766988
557	5	0.15404156006713	13.324476756185247	0.06030391690600215	3.9678111583003655	0.009418244	0.009463269883766988
1258	12	0.382303141437892	13.532172113160627	0.07550304011087969	0.12992869299961796	0.008891861	0.009463269883766988
1030	7	0.11827276088384003	12.872245830307037	0.012881644607017684	3.1610821945671272	0.009255444	0.009463269883766988
1429	13	0.8573055107858035	14.496943132111374	0.4307884865340303	2.2886150368432183	0.009365763	0.009463269883766988
1377	13	0.30995928538149586	16.3208132412841	0.0332864005085624	0.6621234373878064	0.009255815	0.009463269883766988
1323	23	0.25412159363215014	14.118842828262357	0.14186258160355675	5.2663693907645435	0.009441241	0.009463269883766988
506	9	0.4810608557112081	12.203813670343967	0.203846480919073	3.5755232427316503	0.00942743	0.009463269883766988
629	7	0.9868934008659991	14.985789446077384	0.6314427070399509	4.003885198090996	0.009309681	0.009463269883766988
847	7	0.6608204100889316	14.879266587731273	0.13525451740872632	2.2760798149031114	0.009380706	0.009463269883766988
1097	11	0.44229153355060213	15.352783608015534	0.21430383982469753	4.715616547916008	0.009275962	0.009463269883766988
1074	7	0.18099941003211986	15.382558464698036	0.07762385082837986	0.01600497158531211	0.009265157	0.009463269883766988
1111	13	0.26787743265595987	15.29460522892296	0.2351778593515132	2.135201556046596	0.009384987	0.009463269883766988
1132	7	0.061655098110202144	13.701411651851197	0.07616981292741373	5.658782083541587	0.009428647	0.009463269883766988
907	9	0.40097265919453295	13.419690104151844	0.15714979802598808	2.5562281825449062	0.009345928	0.009463269883766988
1438	14	0.14756671037436042	12.595524408621904	0.05093283066690971	3.573025507501375	0.009272611	0.009463269883766988
1393	25	0.10932725844685404	16.045987439622817	0.02141660680708117	1.3657001453548465	0.00940112	0.009463269883766988
1259	13	0.6994219574017045	14.657583828163233	0.36679235568367785	6.450729007465867	0.008927466	0.009463269883766988
772	11	0.1840132165541039	15.461175113048547	0.17965174981119442	3.2176355877701948	0.008964812	0.009463269883766988
809	10	0.2822846718625446	12.230119023317812	0.02637845717040789	4.757134198755409	0.008789832	0.009463269883766988
728	9	0.7075916829361877	14.090024058302808	0.16680903182733264	4.386432281946828	0.009418265	0.009463269883766988
1329	12	0.2112135006468222	15.729643078975798	0.44127588348855834	2.4813939590773777	0.008640959	0.009463269883766988
1093	9	0.44259642502852653	14.781747946088464	0.01163928725963348	1.9753468635679883	0.009386631	0.009463269883766988
1430	12	0.1746259821051921	14.862610694331485	0.014341572476058717	4.8032324678368346	0.00945909	0.009463269883766988
1453	22	0.2926669905106749	13.64569431679563	0.10240437531489548	2.8081816321214306	0.009457921	0.009463269883766988
1123	3	0.0713660940342421	15.554399940057804	0.014248726629335861	1.576489758216851	0.009374028	0.009463269883766988
803	6	0.398437813747298	16.89189305936193	0.3084229367907535	2.5421262333186103	0.009254477	0.009463269883766988
1231	12	0.19645067584560538	15.738999075653457	0.02202226499803138	1.5232862675368315	0.009140549	0.009463269883766988
1283	15	0.23808097597122055	14.999425654377456	0.04415432207723856	3.339014360760507	0.009333818	0.009463269883766988
1057	16	0.24492872602400484	14.276254622026737	0.24164101021441659	2.9678507756223786	0.009249904	0.009463269883766988
732	8	0.5900482612836242	13.995304987209398	0.02222275492707171	2.62043680281946	0.009114664	0.009463269883766988
1876	34	0.3919887309628354	11.776232157598045	0.36414054449367206	5.039983908810362	0.009345218	0.009463269883766988
700	7	0.3152060142100823	15.410143684169359	0.13601198856962557	1.1017585489547936	0.00938735	0.009463269883766988
1174	13	0.3049053485163826	13.850009292573732	0.10201282781910287	2.047992301909641	0.009423717	0.009463269883766988
1172	13	0.6106457868664592	15.446426579561697	0.2743960759348849	1.6721399845294738	0.009391793	0.009463269883766988
1425	12	0.2912220992213009	16.768786066029115	0.05473532346889707	2.9138127137578382	0.008889933	0.009463269883766988
1324	21	0.2651905225312637	13.680012597209785	0.10495155316990479	6.266810684534416	0.009453528	0.009463269883766988
1101	18	0.7672270091119361	13.964818319582886	0.10318296747032443	0.03153376936245761	0.009417381	0.009463269883766988
954	14	0.14998167093084552	14.827572719683143	0.16471146310472207	1.841354001873908	0.008896321	0.009463269883766988
1367	21	0.7574086972210156	13.322145698564997	0.4060111860253188	2.1950108248611717	0.009406863	0.009463269883766988
1442	12	0.6519350244556916	16.96993107037509	0.09041984369599387	2.6966105224232635	0.00923217	0.009463269883766988
974	11	0.15445883892052653	15.580055455467225	0.009555523855460435	3.7082414042212646	0.008478698	0.009463269883766988
962	8	0.32716617089531896	15.438020829056114	0.06856002176912601	1.3950971657195137	0.009283119	0.009463269883766988
707	7	0.8382996115381551	14.950061550436537	0.1372577303693363	1.872196800781531	0.009454338	0.009463269883766988
1188	9	0.857048275038738	16.52780965934309	0.264783504975013	5.467397689214156	0.009457161	0.009463269883766988
1445	19	0.10586450412775328	13.223802286009196	0.06830664863763337	6.9481871857591875	0.009325809	0.009463269883766988
1024	6	0.17497956969204553	13.665358616817896	0.09196890701889321	6.276755276764782	0.009363177	0.009463269883766988
1300	21	0.11110653245205299	16.592926198037983	0.10729930106261454	0.46741285029098634	0.009239221	0.009463269883766988
2108	18	0.4770091041115002	12.990989985114298	0.007262790734184947	2.7510624955349106	0.009267227	0.009463269883766988
1004	7	0.14854716108402544	13.689473105131135	0.04469953921636342	0.07981195583598266	0.009179785	0.009463269883766988
1223	10	0.2536990788664695	14.257642570106386	0.1609221131507623	2.471420357630076	0.009219812	0.009463269883766988
1467	16	0.2824163743121394	13.706242897382218	0.13410851303488774	2.9742238787366646	0.009320086	0.009463269883766988
1127	7	0.4286737750488429	14.082577096871152	0.07568491371859062	3.0447972038395474	0.009210927	0.009463269883766988
986	11	0.5533471739025222	13.608993371599245	0.008764503902434002	1.650032446895765	0.009412529	0.009463269883766988
1364	15	0.41407061609757817	14.957541635396424	0.10426704880047152	3.623410672747835	0.009271738	0.009463269883766988
1009	10	0.3119463360072178	16.152689752520097	0.035757353465598204	2.8319005727255955	0.009261105	0.009463269883766988
1440	13	0.3832090126744816	12.516130029449615	0.2290855517016273	2.7057718598487313	0.009367192	0.009463269883766988
1061	10	0.191686262377328	14.626908238669573	0.14823298799254545	4.145852046115019	0.009111726	0.009463269883766988
1357	12	0.44647525921218456	14.54566374039956	0.02088400874980434	3.528406943225298	0.00919784	0.009463269883766988
1920	16	0.2714301891778779	13.988609167863823	0.012249262756006074	3.57734903081342	0.009402807	0.009463269883766988
1126	16	0.4492664007952615	12.432070900332132	0.12009165073265436	2.72964065129615	0.009236379	0.009463269883766988
1148	17	0.23089626172104463	12.855335268050469	0.19622113134133878	1.9674635034318486	0.009304688	0.009463269883766988
1195	17	0.5796179223231831	14.07414313164336	0.630432631719069	1.7462342860588693	0.009420149	0.009463269883766988
577	9	0.32086570343643844	13.785262557413338	0.09422500908451592	1.5037274808926275	0.009315142	0.009463269883766988
983	18	0.3296935151235878	14.940680736502182	0.19473360037510284	0.293674104211031	0.00939281	0.009463269883766988
884	9	0.341276032456844	14.372680019914117	0.13316944566031413	3.4202484007503946	0.009283742	0.009463269883766988
724	10	0.17046713097126892	14.688636150123482	0.0669042799096239	0.9784268917121832	0.008926771	0.009463269883766988
1666	19	0.5268615544086517	15.48389964756456	0.1408746882478922	3.675892176447765	0.009444569	0.009463269883766988
1218	10	0.30282827574159055	13.668924476160589	0.11007530062163788	2.8176431870419734	0.009446723	0.009463269883766988
1177	10	0.4277191080410935	16.555496445932445	0.49758476723026973	1.9311424012269827	0.009095596	0.009463269883766988
885	8	0.5592171027959301	14.15311594137183	0.08742715850316009	3.832506165178952	0.009384888	0.009463269883766988
767	8	0.25484332037258683	15.990214295656633	0.008423811972840367	3.4213579282656204	0.00941101	0.009463269883766988
697	7	0.4932251366076582	16.385667564313927	0.975980917443198	2.992204285327212	0.008952919	0.009463269883766988
915	12	0.6216141234872703	13.299390990600855	0.19491530794103837	1.507571670744237	0.00942303	0.009463269883766988
1540	14	0.40487177346853664	15.064197555084766	0.17322338134303766	1.7131187179401168	0.009427628	0.009463269883766988
1297	19	0.33294274043897865	12.729810297587758	0.3249079122948408	6.156680691178443	0.009430219	0.009463269883766988
1501	14	0.3261035020327847	13.979021215498417	0.05381306668744906	3.3990361214008615	0.009141196	0.009463269883766988
1161	12	0.1427330882649947	14.940620060114558	0.21587531498654264	7.55443568463393	0.009307902	0.009463269883766988
643	9	0.4482646019081115	13.727512955485095	0.13363655106162892	5.515010028581358	0.009207519	0.009463269883766988
1473	13	0.318081332026349	14.603175734086113	0.12609413123013496	7.315798580004994	0.009022021	0.009463269883766988
1458	16	0.504204034071405	14.89231880402261	0.13396844187496112	0.3454171114468443	0.00925464	0.009463269883766988
1949	32	0.35327044932014257	14.421936098842606	0.03234792224639765	4.932214904729949	0.009202196	0.009463269883766988
1198	17	0.2544651985573534	13.716773075987373	0.025285784879595846	3.4196392959554953	0.009391809	0.009463269883766988
1243	12	0.5662635055778977	14.143602747591743	0.3966395140427258	0.466765590718501	0.008786895	0.009463269883766988
1045	8	0.44847065393258445	14.99928755597714	0.002279069382718435	2.729479803130935	0.009434487	0.009463269883766988
980	10	0.613833528490846	16.402782796458204	0.17719180057760922	0.24029038941815672	0.009365537	0.009463269883766988
825	9	0.389865961956044	14.514571923114831	0.2927940798137666	3.4142336144178973	0.009411715	0.009463269883766988
1425	10	0.6395362593733094	15.754488952271398	0.06455592216747738	2.2532290232163708	0.009369016	0.009463269883766988
602	6	0.5425974070134552	13.645699114150554	0.10389737087528325	2.001789203192009	0.009283672	0.009463269883766988
728	6	0.26224357384457	14.551243656208394	0.08429543125174027	1.8170366196447296	0.009140571	0.009463269883766988
1219	13	0.1483454786102194	13.879100733385636	0.26362228923250386	4.807870774921399	0.009298474	0.009463269883766988
1516	17	0.44070407842055176	15.473417758697842	0.07156933725015523	1.7045404483472117	0.009248006	0.009463269883766988
1513	15	0.2820827214213085	13.432543450873164	0.2009785486957274	1.7245741554462282	0.009402149	0.009463269883766988
1368	23	0.36516101243887444	13.76556901480174	0.24032830338770828	1.6648642390488713	0.009201922	0.009463269883766988
1124	11	0.11503495176041878	13.049757368892976	0.06396100673767469	0.6629031891937063	0.007591129	0.009463269883766988
1731	16	0.47524710612168886	15.27074851311449	0.3769967187421878	5.426355669439075	0.009250107	0.009463269883766988
547	5	0.419035583122432	13.45071974714634	0.08547164433289635	3.709846419398708	0.009318445	0.009463269883766988
904	13	0.22291573768042264	14.449336033649155	0.2904014754962657	5.087961525804855	0.009340127	0.009463269883766988
609	11	0.5813296601674656	13.652651743660147	0.18471845572364007	4.492999812914279	0.009140118	0.009463269883766988
1496	18	0.3257547086953756	11.868175763771317	0.09355787579653208	2.3255665977295337	0.009113895	0.009463269883766988
1231	17	0.20678859856907905	14.33853287897055	0.023810873167856024	2.2882672481846207	0.009205058	0.009463269883766988
1325	12	0.23787572364134843	12.450898168922272	0.21646586921426209	4.83990149360652	0.009176085	0.009463269883766988
1364	19	0.7037801252830516	13.32086313792392	0.28338389163169875	3.9074149724530685	0.009438008	0.009463269883766988
1301	23	0.38526258772251976	13.778887473511634	0.22836190807845266	3.589743467173119	0.009337896	0.009463269883766988
827	7	0.8292073247830318	15.961821248685856	0.05903971661376009	1.9701439794202114	0.009433929	0.009463269883766988
1503	23	0.11898324202473215	14.818193880797057	0.18212450122525184	5.428047969876569	0.009244049	0.009463269883766988
1056	9	0.36944901991454093	15.444766706954306	0.039463278350529624	2.602954737160359	0.009389317	0.009463269883766988
1152	12	0.6476267522565791	15.942900762537866	0.5489879487400057	1.4536758414704654	0.009335882	0.009463269883766988
1200	17	0.5995904944526643	14.006120974801812	0.5154650063800282	5.662501452583888	0.00940287	0.009463269883766988
1564	15	0.5307294149565563	15.532529380622965	0.33536799657138694	4.34546558458977	0.009278996	0.009463269883766988
1263	14	0.8741996427135248	14.417454984756361	0.7991943163469983	6.543522278274555	0.009388469	0.009463269883766988
1141	9	0.6090790536965107	15.001474218912621	0.10767533291688786	2.5330677893356857	0.009374416	0.009463269883766988
1125	18	0.3735232380369512	15.583886037791805	0.2684743694939794	0.7227818771722002	0.009458203	0.009463269883766988
1180	12	0.948485942339808	14.70680192609332	0.5055084216494251	1.9643304096767569	0.009383095	0.009463269883766988
931	11	0.15722311372143788	14.236540484609488	0.14228516237478428	0.7866015976886196	0.00922779	0.009463269883766988
1186	13	0.4966995550706299	12.558392360444095	0.021198187616396108	1.3401074469017196	0.00927799	0.009463269883766988
851	9	0.36278142886370646	15.009475237876924	0.18872402564480883	0.7496465694743304	0.0093268	0.009463269883766988
962	10	0.75325807657661	15.117753417140298	0.2668849987805031	3.599139650327473	0.009458293	0.009463269883766988
635	7	0.17032146471142756	14.850205059026083	0.42846428263724023	2.5318473669306503	0.00945512	0.009463269883766988
962	13	0.43838499100578515	13.58660167872822	0.11038908025166794	2.524555338134409	0.00936872	0.009463269883766988
1686	17	0.8851988418934682	15.048128815840862	0.6708839386412673	1.6599082121730637	0.009431551	0.009463269883766988
692	6	0.583417053957267	14.285545958163183	0.23353850851096747	5.072256848859577	0.009441887	0.009463269883766988
1359	9	0.3491990250307395	14.014664314711482	0.03231522857128072	0.7440489042966898	0.009393563	0.009463269883766988
1283	15	0.5781119802709425	14.059852955608052	0.06559259120235145	4.604697476183876	0.009432128	0.009463269883766988
1258	22	0.5050650966227954	13.188707655254426	0.1960312163990877	0.37018608638793604	0.009395077	0.009463269883766988
1343	14	0.6077864687274099	14.601124413445897	0.20625716564040592	1.2085467213139203	0.008509405	0.009463269883766988
1354	23	0.4287759438269025	12.810762618045764	0.008005032314082006	1.0260093593325408	0.009003798	0.009463269883766988
660	6	0.13883194396625004	12.437605263396172	0.008543913192809033	1.2241269416612308	0.009163253	0.009463269883766988
624	6	0.5639227297488619	13.663944938377956	0.026143228974736574	0.07768177242284757	0.009081464	0.009463269883766988
1534	14	0.42675631943626974	15.076456465383185	0.18397331440367934	1.347214478348166	0.009306639	0.009463269883766988
1740	14	0.29653708739804885	15.336129429796598	0.1174631533424991	1.7318147140724927	0.009432032	0.009463269883766988
1429	17	0.12173565765594441	14.159749740068264	0.09025831978146519	3.9142580901011357	0.009164571	0.009463269883766988
1449	19	0.2885793200134218	14.703973800042444	0.21010340430611346	4.5514635040964455	0.009424394	0.009463269883766988
1723	16	0.7187054378079203	13.650916111806394	0.028766131891905106	2.053175346222121	0.009288562	0.009463269883766988
742	11	0.6041211507695736	13.670134698895309	0.053325069246418465	4.5855865757648555	0.009416456	0.009463269883766988
1249	16	0.27158080785544747	14.569349630572166	0.41029421295517654	1.0634343610383448	0.009436127	0.009463269883766988
1201	22	0.19434202131748995	15.201407571479741	0.21802020871052896	3.608784265262546	0.009067338	0.009463269883766988
781	4	0.3516613478902285	16.68922073573504	0.2508280911922388	2.585792330249506	0.009250409	0.009463269883766988
1375	18	0.1188172740613131	14.558297922259325	0.2826756060805702	3.081224203261257	0.009454492	0.009463269883766988
894	11	0.2513921031017734	14.661140072400379	0.27876920930175886	0.5056331063740958	0.009446043	0.009463269883766988
807	14	0.46163763063920216	14.055988538969348	0.563249538958884	5.814897287278794	0.009325309	0.009463269883766988
1314	13	0.5811626865478243	15.07455710011852	0.28551365712578625	3.4928448845065065	0.009415059	0.009463269883766988
648	8	0.7265072704887101	15.653797408626403	0.4495089778442721	2.2281373942667586	0.009398854	0.009463269883766988
1762	18	0.5021071804677217	14.019196755649682	0.025959646858411442	3.4058851925845977	0.00906436	0.009463269883766988
1394	13	0.10518861222215248	12.556473557325653	0.007637321442540507	5.792323955862558	0.009136066	0.009463269883766988
1618	19	0.5439307753088829	13.727076372410238	0.24111135557569463	6.6181164828009456	0.009459099	0.009463269883766988
1096	11	0.6668797129787573	15.059051275187917	0.5870183182120227	4.2312011682121105	0.009302315	0.009463269883766988
1469	15	0.6423599288432227	13.275576024172178	0.17222863328844176	4.410584228522175	0.009255961	0.009463269883766988
577	6	0.2613752759927581	16.016183447226314	0.43793402954187555	3.874693889939761	0.009194047	0.009463269883766988
689	6	0.175563886646541	15.695000954645383	0.060938603425073845	1.697912773561499	0.009060879	0.009463269883766988
1433	8	0.08194227105106666	16.371700919485612	0.04129684890599414	2.9720393146493373	0.008871442	0.009463269883766988
1083	8	0.7144200161593007	13.861146103685206	0.06119395278155884	3.670643264793023	0.009350752	0.009463269883766988
874	10	0.36540287424117435	13.945006427486323	0.07168199801457456	1.0078056978370327	0.009050781	0.009463269883766988
779	14	0.3973294681816283	13.862244043643829	0.6191988684892025	1.9714907059310778	0.009341345	0.009463269883766988
1079	14	0.2410654359811062	14.111367397855645	0.005162111546666945	0.9156812014229307	0.009412211	0.009463269883766988
1061	13	0.26437091205749075	14.966550168795989	0.03187480701231504	0.2724688773937307	0.008867175	0.009463269883766988
1006	10	0.8333662292798769	15.167513961616228	0.08953172447452862	0.30194087745044895	0.009452264	0.009463269883766988
562	9	0.7287252503854484	15.175345862367195	0.17610243199789627	2.518579897998214	0.009124099	0.009463269883766988
852	5	0.3374310006259347	15.71838881674924	0.0626628156996602	2.481867931314553	0.009008572	0.009463269883766988
873	7	0.5589061943273077	14.958812669984344	0.2540903132997571	3.0161890684012276	0.009443229	0.009463269883766988
1035	10	0.2723224252105314	13.84156312489245	0.05777819602765745	3.3174205540325303	0.009433537	0.009463269883766988
477	9	0.25674734301170976	14.858909826868597	0.025359374512825272	3.3732009875797053	0.009052537	0.009463269883766988
636	9	0.40385521728981383	14.766449733753207	0.11881560507548279	2.2570638426504823	0.009327787	0.009463269883766988
1351	15	0.6812473118129866	14.495666682721334	0.03330334542332994	6.249894412645903	0.009286238	0.009463269883766988
1471	23	0.6162495285032948	14.296354477408071	0.716282040873894	1.7559925002019625	0.009445085	0.009463269883766988
726	6	0.5536953180665778	13.662143518759704	0.024291727316380178	2.574944312109406	0.009421937	0.009463269883766988
1198	12	0.5953669383052332	15.667912281921566	0.026086423726722208	0.8076819488820824	0.00942849	0.009463269883766988
825	10	0.19080738758749105	13.566357296102987	0.19786058213513702	3.6403774988746616	0.009249722	0.009463269883766988
1733	13	0.09058829387921807	13.307404311704232	0.10097218650387196	7.997127209257183	0.009282334	0.009463269883766988
1080	10	0.34468884534853544	14.925633295455665	0.15701515620768314	1.0271908895432926	0.00941917	0.009463269883766988
785	8	0.7827826660034546	15.898036382830883	0.38499788778706734	3.2062282269618416	0.009436432	0.009463269883766988
1455	13	0.393877309963941	13.131563550552274	0.09406432519969159	2.2662712792517987	0.009161567	0.009463269883766988
979	10	0.6050524936865556	15.11183991595343	0.3747803232165857	0.011024612818916979	0.009436492	0.009463269883766988
1718	20	0.5517376630597992	12.79298939358032	0.06968559951341434	3.4253185481956514	0.009448517	0.009463269883766988
673	7	0.24431982607576308	14.209522645637325	0.036976472259735424	4.49143295869816	0.009389261	0.009463269883766988
1010	14	0.10130678237125162	14.173645544231704	0.11807383176591313	0.3163960251481587	0.009010881	0.009463269883766988
1527	21	0.7370848383332134	14.113091411546739	0.6318118840773257	2.4360080560609347	0.009381161	0.009463269883766988
1342	17	0.25161440041649985	11.763846784934854	0.008598692436582456	1.4158326982697162	0.009281721	0.009463269883766988
1242	20	0.5653994441776607	13.107432705288975	0.2307057907605279	5.916685704593881	0.009437891	0.009463269883766988
1212	12	0.7427779142544849	15.797331350216973	0.4865904298196621	3.7039385977628134	0.009362104	0.009463269883766988
978	10	0.8757543670224424	14.765494017209477	0.28325261603586116	2.058249843348457	0.009294579	0.009463269883766988
834	13	0.4901160669249712	11.823384053167656	0.12500271363977244	0.572458669599131	0.009039919	0.009463269883766988
906	12	0.24641878545787488	14.529001813545145	0.09376067004723948	3.3117150749950692	0.009127611	0.009463269883766988
753	4	0.11343102160837704	14.727581249220199	0.16251787659896183	0.1662028531430224	0.009362273	0.009463269883766988
1261	17	0.2751535072782554	13.025930784347196	0.17497411615667569	2.2680743894308835	0.009414387	0.009463269883766988
1567	17	0.5724774747294765	14.558724521966559	0.09504224421058022	2.122580758759418	0.00909399	0.009463269883766988
898	9	0.3930447134831858	14.05956819344678	0.25926155521044014	4.199359555565893	0.009226638	0.009463269883766988
1184	7	0.12045676317721854	15.01190754782956	0.17977364429771164	0.26686894661159766	0.009293808	0.009463269883766988
1222	13	0.2687679931768806	15.219311980098736	0.05210038482629037	7.073324348334056	0.009101539	0.009463269883766988
1406	9	0.10738585832850417	14.228786498061506	0.1859766294546088	7.153077794454019	0.009146618	0.009463269883766988
711	8	0.6340403369422345	16.22423693473298	0.09241163746443562	2.7475661760945433	0.009257581	0.009463269883766988
1089	13	0.5483490697118167	14.737538972707704	0.0008083726999755236	6.0123651068766435	0.009300149	0.009463269883766988
658	11	0.17048957744285465	11.65828252303282	0.007772591364989007	1.2130316089085733	0.009438292	0.009463269883766988
1957	19	0.4918601632760428	14.361066367385481	0.11929984523545709	1.2596493090154943	0.009340613	0.009463269883766988
512	5	0.33051167004362453	14.859843868584969	0.27983275432954513	4.678829693574848	0.009423296	0.009463269883766988
1051	7	0.0766562262280246	12.27970911580338	0.009097137928727933	2.597828785421229	0.007906363	0.009463269883766988
605	7	0.7614898259774442	14.480510421341094	0.02629618252316797	0.4336422125573054	0.009325121	0.009463269883766988
924	12	0.47029729408312837	14.897879577781833	0.10889075565235942	0.8620964118746979	0.009446993	0.009463269883766988
1771	20	0.5933496600498551	14.527188130250755	0.05873148436009427	1.5265260191045074	0.009430782	0.009463269883766988
667	5	0.31725334275279077	14.326177015075675	0.0992655110260606	2.739465832978098	0.009379432	0.009463269883766988
857	9	0.7228620140457559	14.401581951333279	0.14922470201307353	1.5428048778264705	0.00923121	0.009463269883766988
713	6	0.10298943308417563	15.466649204947332	0.05642513727239722	2.0612856605764747	0.009239465	0.009463269883766988
1492	15	0.8776452225478492	15.17305748757799	0.7985764507840493	5.33084990863372	0.009266076	0.009463269883766988
1068	10	0.37776331122445284	14.601885858616264	0.1406461765091726	1.4258716043611104	0.009132971	0.009463269883766988
1684	19	0.16999341528484224	15.893132962436423	0.20116205030104672	1.9606494171265438	0.009348074	0.009463269883766988
1109	8	0.760917084682005	16.927186242199944	0.2402249341432	2.2385752880318615	0.0094528	0.009463269883766988
790	11	0.20188794457079595	13.502107720349903	0.006923093894062038	2.3991205927819514	0.008983071	0.009463269883766988
945	11	0.15889167582731328	14.469705826837345	0.04755800002532379	1.8183069319108696	0.00917312	0.009463269883766988
781	10	0.22454294741789782	14.764802145621157	0.41153331345711	3.7968027299722755	0.009418165	0.009463269883766988
728	7	0.5436243440398181	15.530318518090386	0.3395720758118701	2.749542047891804	0.00927623	0.009463269883766988
1050	15	0.1650211119304853	15.431734410004164	0.2836120321640244	1.644339681135627	0.008838912	0.009463269883766988
642	9	0.46350514390456515	16.524896086025514	0.21807159299520307	4.5893004373386095	0.009070982	0.009463269883766988
1163	17	0.7584328912506664	14.15096184609999	0.14579152721558228	2.170766152162881	0.009348724	0.009463269883766988
1059	20	0.1789593869677944	14.488334466516863	0.12223464876522941	0.7281277345087505	0.008901922	0.009463269883766988
1332	12	0.20266518107374568	13.989700537174231	0.17728426959669996	5.183289721270658	0.009454307	0.009463269883766988
958	10	0.4433378358926847	15.817647054051081	0.004543416385346596	1.0428228225592062	0.008984457	0.009463269883766988
941	10	0.7911444425163641	15.344138930626167	0.572257551408186	0.9902482891096285	0.009055919	0.009463269883766988
904	10	0.45144387694027316	16.57504395211923	0.06933907306521364	0.7198370673187382	0.009366388	0.009463269883766988
704	7	0.7036348791398789	14.222317169910092	0.010495731587668103	1.5510001474096533	0.009372121	0.009463269883766988
1306	12	0.3335913724290599	15.924521557260919	0.4235632547672115	5.199900454068677	0.009439599	0.009463269883766988
1347	16	0.5247572026357503	14.522901736960863	0.019436279729687367	3.3569944698187073	0.00938642	0.009463269883766988
1127	15	0.41352784364288864	13.240058811705433	0.10086440189631177	1.1394694001573396	0.009349683	0.009463269883766988
1389	17	0.17945496924148174	14.109565225268918	0.02940715441041669	2.779894115710076	0.008388114	0.009463269883766988
836	10	0.3117830966339832	12.654380637914638	0.020319142778081	3.0035254011709753	0.009378183	0.009463269883766988
816	8	0.4377872640222086	14.911712879277577	0.10741378291355624	2.581229530242754	0.009321012	0.009463269883766988
1091	13	0.4095866692011858	15.64034923984644	0.014138752417338654	1.7897209827886305	0.009461633	0.009463269883766988
989	10	0.5610923167633798	16.309126247463304	0.3147433079818426	0.4710970706870614	0.009433401	0.009463269883766988
2033	19	0.29137233523178563	13.052773738716557	0.09431200978397691	6.553567137990541	0.009445966	0.009463269883766988
1077	11	0.373889629630427	14.579091524299317	0.09790523614014546	2.1196246065414757	0.00915226	0.009463269883766988
1334	20	0.5358898677331869	14.149437939475872	0.343435457121991	0.3671307408626088	0.009393842	0.009463269883766988
725	8	0.820075432939173	15.902206445015398	0.09053143107122535	4.72414047645801	0.009462688	0.009463269883766988
1410	16	0.7324455907594616	15.066572317348577	0.8881097019266914	7.250875923343624	0.009396842	0.009463269883766988
911	17	0.3297382366526559	12.532790560139663	0.04368680171723181	5.726857594665928	0.008932306	0.009463269883766988
758	10	0.2717664972922891	15.322059065629894	0.004970769307517109	2.1080773846002137	0.00926747	0.009463269883766988
688	9	0.24538023864922304	14.813980211864926	0.03261450765088786	7.042118780463434	0.009437002	0.009463269883766988
1675	21	0.20861554607609123	15.638987329428645	0.5832356179285886	1.4151857913642754	0.009315747	0.009463269883766988
851	8	0.12821830134772033	14.678104555723012	0.12726824132454684	2.75486726034765	0.009462348	0.009463269883766988
1400	14	0.23091441032488172	15.19044065142732	0.2476291540526458	6.050549400279088	0.009404466	0.009463269883766988
1025	11	0.3634657557650041	14.81417282008344	0.26306420510857376	2.7731713560017957	0.009406892	0.009463269883766988
1303	15	0.22026655681393303	12.970689967747452	0.07242159980752846	1.9150780229875648	0.009306404	0.009463269883766988
1265	13	0.20303767265028316	14.936668529399169	0.2268220791353606	6.891828555479592	0.009401434	0.009463269883766988
1035	11	0.45387518485617984	14.852240989340446	0.14521218020852572	2.7012292652817713	0.009193882	0.009463269883766988
1090	14	0.24952056933105776	11.836521070134616	0.06057217314473479	1.5385383321045782	0.009326977	0.009463269883766988
1156	11	0.4836380486468642	14.013319959624926	0.3359518938449169	3.0274850604273684	0.009158881	0.009463269883766988
1457	16	0.31642981962688643	13.842334489125687	0.4064238472440215	1.1552549018151834	0.00918843	0.009463269883766988
1229	15	0.2350901111510232	13.900676416823854	0.07366124014069646	5.204768003745629	0.009305942	0.009463269883766988
1097	18	0.1405945415308335	16.175531929084602	0.43396594443203274	0.29917715323341953	0.009457227	0.009463269883766988
1270	17	0.3074306553718255	13.417180896798238	0.06175436721828815	1.5190836791336573	0.009378415	0.009463269883766988
1698	33	0.2413105721009191	14.209043872445527	0.05924628306002674	0.19411405073492516	0.009419052	0.009463269883766988
868	6	0.5209768035462277	16.078243911133736	0.1810761560192201	2.3930958799357844	0.009437894	0.009463269883766988
974	10	0.05652437050182435	14.124521795317644	0.04286568039641128	0.980833326660583	0.00840365	0.009463269883766988
932	10	0.22533493671629357	13.697606953828133	0.06160948156238216	1.9841747180655758	0.00931139	0.009463269883766988
1224	11	0.13581355214888025	15.836632355800024	0.10112708532178043	1.9468893474241367	0.009202454	0.009463269883766988
807	8	0.24325107172171556	14.751286756728426	0.28378645975111705	1.4313099603075328	0.009445345	0.009463269883766988
1882	21	0.3789400192363489	14.722007640996813	0.1352088440406476	6.879898911825963	0.009324772	0.009463269883766988
2316	29	0.48760189289718436	14.292498484343204	0.001982519316898636	4.25419012114363	0.009436483	0.009463269883766988
1083	10	0.3849616419834475	15.1434276463192	0.059646344859121375	5.635907590525013	0.008938267	0.009463269883766988
1243	21	0.34004029418813775	14.12239967754979	0.16008426724276292	0.5652930525064452	0.008863531	0.009463269883766988
723	13	0.8243429849576007	14.150894803433575	0.11385408514590606	4.56327496853259	0.009360699	0.009463269883766988
910	11	0.23180447298688964	13.217264206191432	0.348639934531899	2.9137495244582317	0.009207363	0.009463269883766988
927	14	0.43005529429078204	13.136221790652991	0.003370129914058606	3.888828943302505	0.009083133	0.009463269883766988
554	7	0.5250043171483287	15.43073759007873	0.08517624701104473	2.385156062395685	0.009377657	0.009463269883766988
1428	20	0.5475183237835577	16.036125504093402	0.4079941350538969	4.711568858078433	0.009301755	0.009463269883766988
983	14	0.8337257928750719	14.296432545111303	0.4656489885458494	0.3683265152271502	0.009274223	0.009463269883766988
773	6	0.15643075643717014	12.488179915715667	0.04258345074575988	7.289191195647887	0.009325796	0.009463269883766988
1577	17	0.44762441517269463	14.640413741046977	0.12336575238145267	3.840126027907907	0.009190995	0.009463269883766988
1526	16	0.40285617273052704	14.212922779115733	0.058432899657449806	4.697802787035647	0.009341992	0.009463269883766988
1346	15	0.5786826403831196	15.208358058519796	0.3156184268740172	1.124466876789477	0.009435102	0.009463269883766988
1295	17	0.3718118125920909	11.982567681190586	0.0034101804314364548	1.6891241955300687	0.009078139	0.009463269883766988
641	10	0.2899701869810643	13.693121238642297	0.03891183933559095	1.1934003610685084	0.009455122	0.009463269883766988
1306	14	0.37004910256402374	14.598598183574095	0.34871714376951607	2.5785150954809195	0.00903203	0.009463269883766988
1198	17	0.4538946929765203	15.081482228572959	0.004569175242590616	0.8787393707821773	0.009006457	0.009463269883766988
1023	14	0.37769629897242574	14.57921897995328	0.14628076959343372	2.287457140540463	0.009431966	0.009463269883766988
744	7	0.2659416062206455	15.041615023675	0.01714580528613402	2.6832081690993124	0.009219478	0.009463269883766988
1025	7	0.49444722305656474	16.154417069553205	0.028989209895154605	1.03598133153961	0.009434032	0.009463269883766988
768	12	0.23996122357385918	13.31159303688167	0.05838240484689988	4.450595851250876	0.009390968	0.009463269883766988
775	7	0.6356221718902874	14.740966218938933	0.05940155388849366	5.035465375382062	0.009408249	0.009463269883766988
1130	10	0.06875977276301865	14.844664825544262	0.10402864516161624	1.9867541896780583	0.009417231	0.009463269883766988
878	13	0.4140728570771097	14.09151044556943	0.054245073656102434	0.6482351708257537	0.009295849	0.009463269883766988
1417	22	0.1909042989882634	12.18817115590384	0.4070133047482788	3.2393254313563116	0.009355887	0.009463269883766988
884	9	0.5265380371721358	14.24470658077212	0.24874604306962422	1.5080612948240009	0.00922527	0.009463269883766988
1990	20	0.4125993226007412	15.237355379915405	0.3203792688256334	1.4913690448121257	0.009197748	0.009463269883766988
935	9	0.6915788565240085	16.23888547267135	0.4567918731382741	3.5953997586073085	0.009344145	0.009463269883766988
1400	23	0.22879535637471096	13.468667573251006	0.14194723622890199	1.5332684076331473	0.008948864	0.009463269883766988
1482	21	0.33628142286975915	13.386748762328322	0.11660145829625661	1.079962113123993	0.00935093	0.009463269883766988
1594	25	0.375933748731952	14.454448407300204	0.16721227562281232	3.7000392297548474	0.009446665	0.009463269883766988
1330	11	0.2063089345330807	14.0373178043963	0.012700039224954211	6.871378032416206	0.008884522	0.009463269883766988
877	7	0.3672793213588892	15.548776592937003	0.024306221172161406	3.171294020169845	0.009328383	0.009463269883766988
1320	13	0.5298232893475188	14.624297673575645	0.1498031121585636	2.853717769485276	0.009337472	0.009463269883766988
1231	11	0.11695005167710165	15.163618644016074	0.1044384222387842	4.459139347620042	0.008699951	0.009463269883766988
1206	11	0.7210517946657691	15.461276979702035	0.06954081126848147	1.4962063527347265	0.009303711	0.009463269883766988
1189	12	0.8098138953438366	13.973775262776503	0.26835848826092235	3.3531312540904894	0.009423573	0.009463269883766988
1190	9	0.057092309103635	14.214440787420713	0.04482623811477049	1.9177731601917656	0.009145308	0.009463269883766988
1576	14	0.7422067875479547	16.543096325328477	0.08771250825197874	1.5455081924570357	0.009365019	0.009463269883766988
1446	20	0.33482179534204093	14.953068073074258	0.004847677755562524	6.999977144146959	0.00885481	0.009463269883766988
1405	10	0.5498986187208477	15.333872775335658	0.025880799734982862	1.9524962891876512	0.009443405	0.009463269883766988
1403	16	0.4198702743760082	13.643641485597927	0.18111976019977055	3.0365951574030454	0.009209147	0.009463269883766988
1195	14	0.7065481864058433	14.510131663662115	0.958481708925758	10.487948413438575	0.009382071	0.009463269883766988
1172	15	0.33499779450332523	14.30835059736757	0.08685858178008588	3.846473883255203	0.009443974	0.009463269883766988
1531	14	0.34212371332309527	16.41156181834492	0.032381003895999794	0.2673742230753135	0.009324519	0.009463269883766988
811	9	0.4804787544865026	14.938858267200906	0.2852139370575118	2.312589915885274	0.009422809	0.009463269883766988
1528	14	0.17952225699017393	13.715041435624723	0.0017505248284077415	1.7909506295552728	0.009429297	0.009463269883766988
1118	13	0.421052356289257	13.686673711515098	0.20476492560392534	0.9388288097450722	0.009396241	0.009463269883766988
1216	17	0.1976221883593544	14.485836641887534	0.16003565982611673	3.5846991788101166	0.009444196	0.009463269883766988
620	8	0.3234368468091903	15.454264287346316	0.09398042308271176	2.585258276906236	0.009273831	0.009463269883766988
1186	11	0.6051483321363995	15.241969946675034	0.4330467711781506	4.858528815693727	0.009326853	0.009463269883766988
1207	9	0.35685155474555824	15.795455558212158	0.1196136808792416	2.664513516050137	0.0085471	0.009463269883766988
1632	17	0.31438997759428194	13.024679719008812	0.013082913191029819	1.5761454840807692	0.009448252	0.009463269883766988
971	11	0.07576722158379057	16.546229116400514	0.0807464678299957	1.613820452993345	0.009356275	0.009463269883766988
723	7	0.5211347626265034	12.934487232565388	0.016185678837888323	1.658020971630764	0.009365571	0.009463269883766988
1083	9	0.45296835329383084	15.697610891413817	0.12708827974477185	9.116200493410426	0.009097509	0.009463269883766988
1071	11	0.49622597526720547	16.441140104687594	0.01663453790354412	2.8453657174721125	0.008934387	0.009463269883766988
768	7	0.44110621056092125	16.268718883495115	0.31358152914774073	1.9215631725997135	0.009360613	0.009463269883766988
1350	26	0.5074113599246273	13.714010526930194	0.1238166372865041	1.920073181102359	0.009055644	0.009463269883766988
564	3	0.21486140288867184	14.680802821353188	0.10796271100339255	3.0334592303338876	0.009389194	0.009463269883766988
1018	14	0.21660537383922143	12.45666615271183	0.06035104414702876	2.238983587549053	0.009330368	0.009463269883766988
662	11	0.13880301459171895	14.248038286163414	0.0006923692206175086	3.643388269572681	0.009347127	0.009463269883766988
997	11	0.38421335259848316	12.984413822218931	0.022442326069485628	3.539471869167348	0.009218231	0.009463269883766988
1339	16	0.5168988905805838	15.740767679427119	0.07184824119164734	1.2523144168545475	0.009429386	0.009463269883766988
566	9	0.3492443189985879	15.31913767533226	0.2624598471541926	4.784583288851672	0.009442192	0.009463269883766988
1038	9	0.589638812964463	15.259840728462875	0.07804661769534096	5.363070245025812	0.009196209	0.009463269883766988
739	8	0.15723447241839233	15.442744568032817	0.11444837030800392	2.0818044749909452	0.009217889	0.009463269883766988
1432	14	0.5496715580805323	14.639601647288655	0.04757317984810258	6.691552006228588	0.008933034	0.009463269883766988
1381	23	0.49772116436266706	12.611344331478383	0.0671721034420567	3.744092283176969	0.009136206	0.009463269883766988
1051	11	0.700268619487832	14.992069871475666	0.24351767902775137	5.294187368723823	0.009312086	0.009463269883766988
1234	21	0.18088658230073418	15.223950460548163	0.5481865910804131	0.8709498501554939	0.009278614	0.009463269883766988
1652	22	0.38308877343554404	14.852799916400025	0.04764043297902479	3.3666780835723547	0.009118581	0.009463269883766988
1541	15	0.5617429636517922	16.138426439603208	0.4695238431067386	3.1621644180051836	0.009269647	0.009463269883766988
1260	21	0.7054191155649114	13.564342558506622	0.007586623506606632	2.460050533010346	0.009446573	0.009463269883766988
1617	20	0.2277560787138992	14.506903949637525	0.10734860399508332	2.197686503147155	0.009294716	0.009463269883766988
681	6	0.41814032453472477	13.491070099903038	0.04478658438097127	4.25987778287172	0.009394015	0.009463269883766988
1616	23	0.48614617795746856	13.673045559077234	0.3907678788998048	4.959593993396842	0.009307232	0.009463269883766988
1720	19	0.49847918059482715	13.94043890093081	0.29239199026551793	5.63151647662802	0.009261694	0.009463269883766988
613	7	0.48156953141611514	14.173047471463736	0.15929147591411955	0.6660471691642095	0.009035651	0.009463269883766988
353	5	0.3675805840878579	15.143870079486204	0.06463205000940334	3.497602474769132	0.009381109	0.009463269883766988
2357	22	0.710960345947765	14.767598857690754	0.21624778974191564	3.418473863036346	0.009417046	0.009463269883766988
1566	15	0.40408397532682144	15.159129894917951	0.12480092353231696	4.6891440395319215	0.009412594	0.009463269883766988
987	12	0.21143136799014756	12.326289208695135	0.1088233121718448	1.4676849206895166	0.009334481	0.009463269883766988
1903	19	0.3558515432087166	14.78069341574457	0.05926151980758684	2.9648761621971844	0.009416129	0.009463269883766988
1039	10	0.6383059970746848	14.115256622944672	0.0537207496105885	1.0412195620816753	0.009115811	0.009463269883766988
853	7	0.26093998973979515	14.823331282515142	0.016177249236546815	1.6242148240311516	0.0092294	0.009463269883766988
1747	14	0.39541364652228084	13.545569379097302	0.05620014272187354	2.770423989020437	0.00945005	0.009463269883766988
1492	16	0.49956089331337106	15.390786908277548	0.13540989900599204	4.475844066486098	0.009424629	0.009463269883766988
958	17	0.293889559245082	13.602929230540328	0.026689307559046888	2.853021391725632	0.009335966	0.009463269883766988
1277	22	0.061337533808651756	13.893186164914328	0.02365584091225631	0.7006066008942762	0.008739475	0.009463269883766988
1783	23	0.36784967323478734	12.2372947466426	0.2718906294581909	3.4786194815840417	0.009337173	0.009463269883766988
983	18	0.49160208636306535	14.6667004979149	0.03752658307566428	0.9841617681264222	0.008944167	0.009463269883766988
981	10	0.4738175446111417	12.914267420139865	0.003133990619166638	3.1401328739762278	0.009067891	0.009463269883766988
1286	14	0.35524040795233996	15.42352720345965	0.40499722223432244	2.2722063649833855	0.00944333	0.009463269883766988
1254	15	0.5073613105100547	13.380166318720436	0.14936831732097033	2.2271661289043516	0.009332699	0.009463269883766988
362	6	0.21741248709301914	13.1646180034057	0.2149304398439243	6.726370871474422	0.009450979	0.009463269883766988
1212	15	0.20359186828411285	13.137943114751844	0.04426078177042089	0.46396867873266645	0.009012395	0.009463269883766988
1510	15	0.7668745505890743	15.586031574486052	0.3810648521231617	0.8817041550677605	0.009456097	0.009463269883766988
1070	11	0.43955003531512954	13.546244827011613	0.07272595258586664	1.0061320631931283	0.009231499	0.009463269883766988
1411	22	0.6904908140315764	14.821418314312583	0.1860891988402944	1.8279965639584428	0.009429498	0.009463269883766988
1646	28	0.21416234566337727	14.116577157548285	0.044266518463543236	1.93836513603793	0.009040837	0.009463269883766988
868	9	0.1673687875307835	14.291011969418811	0.013257499660384305	0.655906773557555	0.009126091	0.009463269883766988
1339	15	0.47165954694469825	15.647248175980348	0.7054454353927573	6.0405499104160665	0.009438492	0.009463269883766988
807	13	0.1945294245260611	13.461471947688196	0.002312101901852881	2.80447096925631	0.009135389	0.009463269883766988
1038	8	0.38853162260187335	13.951486716216444	0.005529689031716509	2.3177114670760988	0.009068209	0.009463269883766988
1492	13	0.6566288274853926	16.279516894880935	0.29675179944863345	3.314211120954969	0.009128202	0.009463269883766988
1559	16	0.3017439443129303	14.970733408452505	0.0815972011916941	6.315293194294635	0.009061917	0.009463269883766988
959	11	0.14423705561805117	15.235502199570655	0.004835245745322125	3.566076787671906	0.009268692	0.009463269883766988
1302	14	0.11015776266971333	13.761866203189658	0.19279473393612073	0.46431583511976715	0.009246779	0.009463269883766988
1116	14	0.34790031206881866	15.093883781728765	0.06166379034962528	1.0303978346859166	0.00918772	0.009463269883766988
1433	19	0.3078320226417792	13.25506122295444	0.033237372938481835	2.1887419753479085	0.00941017	0.009463269883766988
897	8	0.38589767350574716	14.16251217436528	0.3402434120033233	2.962187091805152	0.009306493	0.009463269883766988
1195	8	0.2695664320963566	13.790640664397635	0.010346526519286775	2.171694598937425	0.008912222	0.009463269883766988
535	5	0.57983092874671	15.094920879414028	0.24604960081578603	6.6581052230431474	0.009397773	0.009463269883766988
646	7	0.3862106300856521	14.92069801898721	0.023370802291339754	3.496616039569748	0.009414859	0.009463269883766988
935	14	0.35414288920561376	15.354520575204827	0.5003029451195943	0.6810182501278965	0.009275226	0.009463269883766988
903	9	0.5888022687837636	14.028417887530402	0.01588265461012303	5.850582109046889	0.00929874	0.009463269883766988
1445	23	0.29484417572350186	12.86931143676843	0.1532124764978333	0.08524324630471858	0.00912007	0.009463269883766988
