# Supplementary material for: Tableware trade in the Roman East: Exploring cultural and economic transmission with agent-based modelling and approximate Bayesian computation
Source: PLoS One. 2020 Nov 25;15(11):e0240414. doi: 10.1371/journal.pone.0240414 (PMC7688115; doi:10.1371/journal.pone.0240414)
Supplement: S1 File — The full project, with the data, the code of all components used to run the simulation and analyses is registered: https://osf.io/s5mdw/. (GZ) [file pone.0240414.s003.gz › s5mdw-full/abc-pandora/results-example/rand/result_0.010012626664322502.csv]

nstep	cstep	mu	mumax	copy	strb	score	epsilon
988	10	0.5561691102726231	14.70491602435683	0.034201431967171694	0.40965486736387985	0.009910987	0.010012626664322502
1020	14	0.17021201327837254	13.620907528724835	0.11708067009449792	4.7337385014590385	0.009963834	0.010012626664322502
1217	22	0.6450459063320707	11.442885692381273	0.05006900567620598	1.6574405823469793	0.009969064	0.010012626664322502
1395	13	0.9611609980808826	16.33410985936235	0.16199355840001103	4.655548560230224	0.009802695	0.010012626664322502
1011	10	0.28229154143729007	13.25838324543345	0.026393710142272847	5.304540168137182	0.009857292	0.010012626664322502
1335	10	0.9147816369324904	16.10005154965053	0.3535522465547246	0.38585298691295405	0.009928132	0.010012626664322502
1208	15	0.774485600538913	13.33106356702944	0.821608115457789	5.543782859148511	0.009966598	0.010012626664322502
1072	5	0.7655067867436511	17.786597253563286	0.07368505426289246	4.951577257330153	0.01000742	0.010012626664322502
515	8	0.1280800201807455	12.43781204740949	0.09811420765548644	3.1839225337128854	0.008970645	0.010012626664322502
1011	14	0.5813252608112497	14.091791900767294	0.2972843817286427	3.1544358665070256	0.009859053	0.010012626664322502
1556	16	0.590561736976437	13.653450859507998	0.4320355719372723	3.9694672581644825	0.009977864	0.010012626664322502
568	5	0.6409326313088091	16.33492875005873	0.24491059527284925	5.239257436401511	0.009631349	0.010012626664322502
1260	15	0.21930758259706645	13.81906325937233	0.6393573993039784	0.16364858587238607	0.01000025	0.010012626664322502
1143	11	0.7290770090164586	15.047264495492865	0.31881504981078923	5.274503663146956	0.009495685	0.010012626664322502
1379	14	0.7996966250815802	15.693965927550162	0.41322784589536166	3.650808193513056	0.009705425	0.010012626664322502
1423	12	0.8236246203763677	17.191621574354027	0.18315874654587957	5.079613031488839	0.00992568	0.010012626664322502
1931	35	0.5282388299618195	11.827119055383603	0.06655836046823313	4.883387724362785	0.009471546	0.010012626664322502
1104	9	0.6335587271920606	15.158294424122028	0.9103819252282258	1.5985675930287373	0.01000045	0.010012626664322502
1156	4	0.034467288041778954	16.48415556721576	0.05042554391535181	1.6952964796395409	0.008925011	0.010012626664322502
1296	22	0.950254103888424	14.91873110060248	0.004247308792427275	3.657111877007488	0.009841081	0.010012626664322502
723	8	0.33435633301311307	14.373056807706606	0.31656910823515305	1.0938980563558742	0.009775115	0.010012626664322502
973	10	0.4318205068549773	14.701801821919677	0.1998541479281172	4.917188173859208	0.009854584	0.010012626664322502
989	12	0.89385692520152	12.693379231289331	0.5650401972901276	3.2425902521712495	0.009908899	0.010012626664322502
1083	12	0.6478011458238626	17.127642937965014	0.39729134807614247	3.4228635852567453	0.009970922	0.010012626664322502
745	7	0.34328476205896524	15.725701059913723	0.22172967587823933	6.649837878552541	0.009639911	0.010012626664322502
584	5	0.168129980833371	15.607849293111467	0.11819684439971753	2.919605542101275	0.008999565	0.010012626664322502
750	8	0.6511504766609653	14.537119737500493	0.2764873922290991	4.414002111703939	0.009607568	0.010012626664322502
1028	12	0.4229712778449085	14.811637927159438	0.10995422717023047	5.985686997648001	0.01000175	0.010012626664322502
1120	16	0.5531089262268095	15.875271766018189	0.04740782347545569	1.2688950589853296	0.009677552	0.010012626664322502
1421	27	0.5174824230058994	11.225530671675582	0.0239403646521531	3.2068797282955925	0.009800782	0.010012626664322502
1075	13	0.8597417870279093	13.427229694073926	0.2807410462705372	1.3309288131421186	0.009852518	0.010012626664322502
1471	20	0.6413347371363125	12.674241199330872	0.4649386876714932	3.5056035310330342	0.009965955	0.010012626664322502
1242	17	0.7546883412468043	15.229044116042244	0.27380028821344016	2.4100437767929996	0.009905699	0.010012626664322502
1184	17	0.40713071893232006	14.502734537603013	0.12539834681407191	5.821581307507661	0.009758763	0.010012626664322502
1146	12	0.6832956970170831	14.212563418410214	0.14497360615689267	2.8245535227950684	0.009811007	0.010012626664322502
1000	13	0.7989760033781442	16.11049723306052	0.0312285071742682	0.5706393510931438	0.01000212	0.010012626664322502
762	6	0.6164837181085984	15.865072084783792	0.19808676851846319	0.02370887513615827	0.009607471	0.010012626664322502
1081	11	0.53602680701962	16.84350490357923	0.5243646856572732	7.3455003804545616	0.009863409	0.010012626664322502
932	13	0.24748501382504523	15.033765860910034	0.18466736988723306	2.6289909775715614	0.009340647	0.010012626664322502
720	9	0.6171823839793334	13.20313680458677	0.006376819674842445	1.0129859766486824	0.009658481	0.010012626664322502
842	9	0.81609017491392	15.8901928683027	0.5465787040668869	5.045284792234436	0.009498277	0.010012626664322502
893	9	0.7933143877449361	15.406823441476126	0.25409509594350976	1.7284952460537335	0.00966698	0.010012626664322502
892	17	0.8314760064221061	13.64206710868971	0.09800372913859111	4.421758555828879	0.009969158	0.010012626664322502
1082	13	0.1946643416934955	15.131207872851956	0.012467786715779148	1.7653514306589242	0.009653848	0.010012626664322502
1116	18	0.622415503311089	13.546415888810673	0.24826864807412136	2.3881272390375874	0.009958725	0.010012626664322502
1050	14	0.4673002517110954	14.93292713124128	0.33741970009694644	2.6932462712385474	0.009970874	0.010012626664322502
1058	15	0.4231423750122092	12.553184602534534	0.11311361472359688	2.8713780732464955	0.00987378	0.010012626664322502
502	5	0.8539856929325724	15.627788793162114	0.6185793750517953	4.475847625044645	0.009404406	0.010012626664322502
1329	17	0.8522099808822348	14.175354686677125	0.6081515297274704	1.1613663906967577	0.009908177	0.010012626664322502
874	13	0.6464149467390465	13.465423350883112	0.8363734468529446	0.8241099125281892	0.009816919	0.010012626664322502
429	4	0.49858894480234145	14.461538695808487	0.06647823091830343	5.61472223292273	0.009954329	0.010012626664322502
1392	11	0.33713510106235745	16.760469976263686	0.22044641672719872	2.446728892349612	0.008578379	0.010012626664322502
1078	11	0.5231525857114669	13.468217597105253	0.3245361504301496	1.7188506724747454	0.009840536	0.010012626664322502
1147	10	0.849651831849361	15.615803527749694	0.08792145280829929	3.134112708012042	0.009743474	0.010012626664322502
1092	7	0.6286388411339561	15.415085685711537	0.5091838361841545	6.896017600897332	0.009643955	0.010012626664322502
855	3	0.6412324204769634	18.68149920076682	0.06082989491668256	3.057735245386248	0.009663381	0.010012626664322502
1193	12	0.26133447199011134	18.111875019097763	0.07694347214075553	5.027769479318682	0.009947384	0.010012626664322502
1330	23	0.30101490141322473	16.239146970546194	0.30289154333347657	6.39219599497664	0.009625159	0.010012626664322502
880	9	0.5844993588161811	13.63863570118193	0.49736927796901964	1.394529999020454	0.009614175	0.010012626664322502
1935	19	0.8747844665653435	13.410319317079479	0.4332611252651586	1.6505006422720068	0.01000116	0.010012626664322502
1016	9	0.6716163520130428	15.334994110711849	0.34783951829523274	0.6122040608778763	0.009764015	0.010012626664322502
1000	15	0.2229855799054296	12.03194180435791	0.4183161905318164	1.2582582940535385	0.00972687	0.010012626664322502
1180	11	0.48825857900392783	16.324830090202635	0.5807013219272135	0.7635207551176943	0.01000666	0.010012626664322502
1249	14	0.7222521307181358	13.506896908716294	0.1759174442227954	1.0850705761264807	0.009895978	0.010012626664322502
1108	20	0.2519227437614599	13.035482373351787	0.4916184249329425	2.893298467373185	0.009951784	0.010012626664322502
1915	20	0.2248199253656936	16.3820809254091	0.13213082211658944	2.285631305241484	0.009837416	0.010012626664322502
2107	18	0.5448129424340951	15.26925054486491	0.3143691950897306	3.329380475999133	0.009641561	0.010012626664322502
1485	17	0.1253959360649547	13.565886672550194	0.12097071748435215	3.679790714290235	0.009561203	0.010012626664322502
936	10	0.5613652100673832	14.061581222626033	0.4854873204296639	0.24143178601756937	0.00999291	0.010012626664322502
1007	17	0.23099286776684796	14.920109580679053	0.28050413963405696	6.4418647685306425	0.009047045	0.010012626664322502
908	13	0.6317334585552592	16.67835638710249	0.5726243179720356	1.317105626370752	0.009856018	0.010012626664322502
1346	21	0.40691847975783724	13.00322586799542	0.0648275976068987	5.494753154240357	0.009612048	0.010012626664322502
1127	10	0.4879774613132773	15.478186710298203	0.3217408988833699	1.7322474241371422	0.009945959	0.010012626664322502
719	13	0.3359031072780996	15.92502304165884	0.1473661564422464	2.2199188806062975	0.009850295	0.010012626664322502
1554	13	0.45538055335354743	18.078827718774374	0.03897146114458125	3.611625020242375	0.009395711	0.010012626664322502
876	13	0.4350356764064187	12.89660681332511	0.3103157412775302	5.4418096363795705	0.009827118	0.010012626664322502
910	9	0.6952181348590822	13.757499396137456	0.02374382616566595	3.7024329537203338	0.009946945	0.010012626664322502
1270	16	0.621670399652582	13.458552856257104	0.09531704485860198	2.2175770127091865	0.00968202	0.010012626664322502
926	13	0.8829271248620361	15.343694778944982	0.21474201718632813	5.922573957019277	0.009990503	0.010012626664322502
1177	11	0.6629053520946857	14.301444399145902	0.8140399797236699	5.364679327901127	0.00991912	0.010012626664322502
1142	9	0.7152675840766451	16.668565907847956	0.07495273631724635	0.7514678442709468	0.0100104	0.010012626664322502
615	9	0.25542308811830966	13.578950813932593	0.32545041983466794	3.339053042307297	0.009886431	0.010012626664322502
712	10	0.620395189643036	14.816585102585089	0.05392332187659324	4.5674896923414945	0.009479376	0.010012626664322502
1226	21	0.5541246947255527	13.690330587940633	0.32904932384171454	4.40658362897778	0.0100041	0.010012626664322502
551	5	0.6129966336087556	15.881811680755968	0.020412435025296632	2.50349499770211	0.009799195	0.010012626664322502
1605	21	0.4979753946222282	13.97021679793302	0.5094366914399222	2.265403092119419	0.009646384	0.010012626664322502
1283	11	0.6029166475752493	15.918313909773529	0.3772310500724087	0.6219729616714551	0.009956988	0.010012626664322502
1534	15	0.666599096615633	14.861426433578176	0.29549939693284183	1.2293491804446401	0.009905699	0.010012626664322502
1021	17	0.7645590053790955	14.939912892252195	0.5647592219543215	6.21477623235489	0.009960668	0.010012626664322502
947	9	0.8328394333585049	15.94929462684168	0.4061106097576016	2.9945916761617006	0.009952408	0.010012626664322502
1057	17	0.26554068399955955	13.491446048735337	0.39556896968728533	2.994546753848146	0.009852394	0.010012626664322502
1066	20	0.850609510959224	14.074892177831293	0.1014118154368531	0.14448977810639363	0.009825484	0.010012626664322502
1607	17	0.7747242200145066	15.258799815206826	0.0926608923420169	3.0295979926375747	0.009973841	0.010012626664322502
1062	11	0.20249981962476638	13.767046563932729	0.2506091635913965	2.9524094374276886	0.009744742	0.010012626664322502
1154	15	0.6813650229984258	14.94246017694042	0.009557575307759997	0.7197562262473145	0.009662427	0.010012626664322502
1185	21	0.7622942416816572	13.716718482026323	0.05764062507596579	4.115302106419975	0.00995134	0.010012626664322502
822	7	0.8555425688277447	15.142480575975	0.14297354990837055	1.3927502760028716	0.009890212	0.010012626664322502
627	7	0.4541588806148765	14.816876388579942	0.5577329967696947	0.7651292693053641	0.009864	0.010012626664322502
1474	19	0.645448930203223	14.55674101381825	0.7475627996011205	1.1874004205334725	0.009906036	0.010012626664322502
1284	25	0.5155157387505337	12.300745304751157	0.6833946137966715	0.05485434496100161	0.009387452	0.010012626664322502
1376	18	0.5959590044864727	14.354704737206816	0.07783366219622406	3.4135034106944575	0.009704061	0.010012626664322502
1330	25	0.8999808374819664	13.073407085589894	0.2027240980807205	0.5881014338319925	0.00973945	0.010012626664322502
1407	18	0.5174712813541386	15.413205228903399	0.04491618247707551	3.0785924682659163	0.009761516	0.010012626664322502
1079	9	0.462748949919028	14.282527505314246	0.4471609728781777	3.8749565670455652	0.009951859	0.010012626664322502
1167	8	0.5416397851202415	15.293711241660208	0.24164383756034014	3.1116422387612763	0.009751649	0.010012626664322502
892	9	0.561232104794058	15.726751187345704	0.29396911122257197	2.9656217621898233	0.009720976	0.010012626664322502
522	7	0.820985313078846	14.95409636784731	0.4866386511843796	4.741734224928658	0.009937128	0.010012626664322502
581	3	0.22883995216859193	15.633242049296973	0.04975444362351311	2.749148706091665	0.009968182	0.010012626664322502
1194	14	0.5304562451490196	15.005091693454608	0.08883423008574473	3.020679599073727	0.009611207	0.010012626664322502
1284	25	0.873468865030553	12.702032854899565	0.3242685278085532	0.3384036710740055	0.009703769	0.010012626664322502
1026	7	0.26922466613063845	15.063260549718793	0.015559292954409304	3.0489913008547065	0.009764547	0.010012626664322502
1389	22	0.6833084327527346	12.903088783180042	0.022510229505146712	5.365958177295991	0.009526992	0.010012626664322502
1457	21	0.714402258351852	15.816528186063248	0.5994366906291417	1.14096809285145	0.009573621	0.010012626664322502
800	5	0.7524164522145035	15.468340322673452	0.1735636811557688	0.06998775932515633	0.009979618	0.010012626664322502
1092	12	0.7115309907537843	14.18776317114747	0.14511987031682475	4.3869533329622135	0.009510449	0.010012626664322502
759	6	0.7248801048009191	15.55966119420346	0.7855799241577164	0.3695503739481528	0.009867549	0.010012626664322502
1248	4	0.2297263732879236	18.106929115991935	0.06655123003062663	2.9775578597682966	0.009119757	0.010012626664322502
2048	21	0.7334374404437694	15.567789193355615	0.35873126369633596	0.1563510607095835	0.009576409	0.010012626664322502
1187	12	0.29622857910854533	13.596081632202015	0.694324938610015	1.031812082505303	0.009988655	0.010012626664322502
764	13	0.8830318752004103	14.116099793280833	0.5928415415975362	0.5714289295483079	0.009792896	0.010012626664322502
624	11	0.2620657739718161	12.045093283107628	0.3308702934057883	4.95114821426062	0.009996069	0.010012626664322502
995	11	0.9610113050113401	13.859163704242006	0.09270162084577438	2.3260455639424413	0.01000875	0.010012626664322502
910	12	0.3588297722599257	12.770309975019284	0.09653355167966354	3.733798129965916	0.009857586	0.010012626664322502
1368	12	0.5688207919252304	15.27821001607878	0.03582332913198495	2.1760684054790733	0.009991275	0.010012626664322502
1300	24	0.5965836353928484	14.232426621236538	0.2909035709202099	3.974369675632365	0.009860727	0.010012626664322502
782	7	0.6752529802188036	14.99993391845587	0.05125237178878683	1.8185095194273342	0.01000895	0.010012626664322502
1356	21	0.8694561536525972	12.880180355825471	0.19374567706029505	0.29171548796666524	0.009891297	0.010012626664322502
1460	13	0.5124786452799995	16.90226426112502	0.6567539753271441	1.0778525347619001	0.009582524	0.010012626664322502
523	5	0.49231750185967527	13.873077357188752	0.2582271017624011	4.4601618016290345	0.009820663	0.010012626664322502
1328	10	0.6886597749783889	16.936292557775804	0.6024789945135858	3.3915366197138157	0.009896124	0.010012626664322502
913	12	0.7053550880296237	13.33473892771458	0.6652615532383821	0.9495413480053616	0.009923459	0.010012626664322502
747	11	0.08748100976951145	13.692676856735567	0.0712826695625885	1.39760598883863	0.00993853	0.010012626664322502
1324	21	0.4698201754844674	13.469350488045595	0.24490178986137948	2.1326647689512495	0.009955374	0.010012626664322502
807	6	0.42284606493057103	13.716796050032736	0.051893546097587714	3.0144670968874854	0.009902099	0.010012626664322502
985	14	0.37022052596089666	16.232416320302185	0.06561358938951983	2.369786265184908	0.009827383	0.010012626664322502
1061	9	0.725661646745555	16.62410292445129	0.37915290707718674	0.4044167681627284	0.009621923	0.010012626664322502
897	16	0.8391366655081114	12.762701819016208	0.033659566422595155	6.011400995343079	0.009941865	0.010012626664322502
830	8	0.5031874616690275	15.622082483303037	0.33922811538734254	0.5531082180642499	0.009585191	0.010012626664322502
1225	14	0.746357003912915	15.235501571934682	0.10118071852978165	3.991594399375897	0.009844848	0.010012626664322502
161	1	0.4360254405788109	13.867348173226262	0.15580926373900544	2.333396114129208	0.009887837	0.010012626664322502
969	13	0.7139377478831292	16.591541211904023	0.3186948634257073	3.895013565862718	0.00945589	0.010012626664322502
1340	19	0.3553649191939011	13.72312832319269	0.6776923917394309	1.1189846663190641	0.009887371	0.010012626664322502
1195	14	0.4820186277640189	13.177889149742738	0.17180343079508997	0.06221488222471783	0.009116697	0.010012626664322502
336	3	0.6202672723142578	17.113016710269566	0.7976411534136166	3.1767405186921294	0.009537427	0.010012626664322502
1148	11	0.6823478850797182	15.599525377429682	0.5773289810085465	2.4372829222955805	0.009654846	0.010012626664322502
1320	19	0.9665279902502937	15.355227032403016	0.8226546731044817	4.91942360347127	0.00981401	0.010012626664322502
944	11	0.3277495533584033	12.065210114112237	0.03651513919874689	4.104832178060031	0.009510739	0.010012626664322502
1061	7	0.6113382873204253	17.14563417196144	0.08840430913322023	7.056696898100713	0.009951693	0.010012626664322502
1226	8	0.13113476031743093	14.512300546964038	0.009217545764598645	5.772156239322596	0.009934266	0.010012626664322502
1452	20	0.7538011924550301	13.84596674782096	0.2416004947683874	6.3137963532183425	0.00978715	0.010012626664322502
1338	12	0.45788015164862994	14.930398844323209	0.6657796174370947	4.7384014855154355	0.009839441	0.010012626664322502
936	7	0.22616398701694668	14.268246222610854	0.02800562560415914	0.5619362942972903	0.009883985	0.010012626664322502
1178	15	0.49171851584287923	16.769487465524254	0.26360149800036575	5.230222155401314	0.009990025	0.010012626664322502
827	10	0.7778040239825559	16.91596987844325	0.2437248207296655	2.025659086556534	0.009859667	0.010012626664322502
1007	13	0.6606154948729824	14.215141657417256	0.20983831367383207	6.582014877107175	0.009464409	0.010012626664322502
1100	11	0.2295064132660296	15.58875185563599	0.25223468798488335	3.3782172512956326	0.009580678	0.010012626664322502
1331	19	0.8314246296178269	14.783854164669323	0.07963908674423636	5.747489803628277	0.009921569	0.010012626664322502
682	8	0.13880157170778712	15.4379087347457	0.015901486272128063	6.087927026513049	0.009199773	0.010012626664322502
1224	13	0.49319998686820016	14.924906497237908	0.019691568177263984	0.15734499374194055	0.009938454	0.010012626664322502
1549	9	0.7526341633971461	17.195162080047982	0.4740239176590427	5.198192091764228	0.009868974	0.010012626664322502
1342	19	0.5470828007185805	14.67944181208203	0.19996650239625824	1.081780297626946	0.009781905	0.010012626664322502
1033	18	0.2538238293662497	13.03768441682815	0.2801514796042744	0.805966439630903	0.009681827	0.010012626664322502
1337	20	0.2303399675568485	12.795927903890545	0.004672627382847766	7.3426054666431035	0.009903695	0.010012626664322502
870	9	0.7643346885854121	16.27974517062668	0.3564730189558295	1.053375186860802	0.009689558	0.010012626664322502
936	9	0.4281504069204887	14.894252151244531	0.050560148875289125	0.1529494430987961	0.009536328	0.010012626664322502
540	6	0.659319294132855	14.608223087670092	0.27151484147295335	1.6804891647060747	0.009421052	0.010012626664322502
1161	11	0.40351671718807836	13.995989898265016	0.13729623047135886	2.663927893049227	0.009816855	0.010012626664322502
804	7	0.5274316576371769	14.914118816136998	0.41417991659824893	5.364686796291565	0.009903142	0.010012626664322502
1064	11	0.9536661672080149	16.525083190599908	0.18148965911415366	4.381769435548412	0.00988742	0.010012626664322502
767	8	0.8058892329606111	16.39400460169398	0.45405479399215376	5.906931481145133	0.009993444	0.010012626664322502
1069	16	0.6095728783586357	14.131344886573196	0.549024484348892	2.261033037099934	0.009785549	0.010012626664322502
1450	27	0.7658499622693207	12.367922915614715	0.00519862296817597	5.072216376994688	0.009940297	0.010012626664322502
646	3	0.2253740369009457	17.19261359096764	0.21181278778367205	1.432779942814731	0.009977164	0.010012626664322502
1134	9	0.7492951392347136	15.555886671671377	0.048704698153876874	0.53346584097825	0.009789558	0.010012626664322502
1172	22	0.7057394512880613	11.816287226131822	0.4360859905087384	4.615920857686449	0.009843159	0.010012626664322502
1281	8	0.14222437654585712	14.106679235289564	0.043830283997252945	2.3461621619283313	0.009498468	0.010012626664322502
1308	26	0.5392628284727186	14.869974338842473	0.17152724242795445	4.944327644486257	0.009995352	0.010012626664322502
1158	13	0.5800947610738103	15.136664943968	0.9526867434512092	3.3169933574043506	0.009854052	0.010012626664322502
846	8	0.4678418270339805	15.108117118500141	0.6700136250599171	0.6976773393387334	0.009530117	0.010012626664322502
1253	22	0.5011559609680836	12.772542880129153	0.14781842883166965	4.24561296174212	0.009866941	0.010012626664322502
1200	11	0.9465885147438229	15.75456130351326	0.0732771280481877	4.963624930095225	0.0094805	0.010012626664322502
1054	10	0.6112481105624348	15.37117370230603	0.43835594586825966	5.340038865230154	0.009659955	0.010012626664322502
868	8	0.6649340781683789	15.113013102847772	0.6119002518198046	2.6299964537698015	0.009886746	0.010012626664322502
1944	23	0.937136722035302	16.676266056945437	0.03922948351234179	0.8366671857518941	0.009398685	0.010012626664322502
938	8	0.3922363313592393	15.72725093389651	0.19999847233995346	3.635691730667773	0.009634051	0.010012626664322502
1273	18	0.3184053978268333	12.605311534170868	0.02881218714256594	5.3898768702730875	0.009967258	0.010012626664322502
1756	18	0.8987782980861843	15.592881166548578	0.6362662128801929	0.07862743805568695	0.009914695	0.010012626664322502
1190	12	0.1297031747189974	13.86272546311806	0.07435483533605	2.6954185154771366	0.00936992	0.010012626664322502
584	8	0.6894194968753544	13.183729146116212	0.4229877253118898	2.6341701536814366	0.01000734	0.010012626664322502
1306	13	0.7202379966299441	15.270026506945019	0.1988402615193397	0.34697297939604343	0.009722734	0.010012626664322502
1301	7	0.5527051720112467	15.624184346415475	0.11873577349179976	2.219286276654098	0.009722809	0.010012626664322502
771	8	0.7111063219214748	15.268689879138527	0.7793825757837753	1.031664230282889	0.009925554	0.010012626664322502
1852	23	0.5243044911283102	12.918511386074073	0.27834786263891553	2.585660691217043	0.009971421	0.010012626664322502
1257	11	0.8051934830131804	15.412502104620433	0.14001895147681176	1.603349062629467	0.009536056	0.010012626664322502
1008	18	0.19717469688248157	15.658938825301792	0.04949293027838156	2.195227211988808	0.009187323	0.010012626664322502
800	8	0.5395338149889902	15.563505246135636	0.20014635136700173	1.313675829943752	0.009886335	0.010012626664322502
1001	11	0.8610873153060133	14.58685910347466	0.7700738699839406	2.2523122622818494	0.009869478	0.010012626664322502
953	12	0.6766157365897284	15.072944437603212	0.35320650210440974	3.3086739156597487	0.00989711	0.010012626664322502
1299	21	0.9374719790827406	14.083372439559236	0.23935574872086507	0.23843686022207733	0.009968621	0.010012626664322502
1180	18	0.7477515570091031	14.900541906224541	0.42901895028195003	3.765352107635846	0.009922649	0.010012626664322502
686	12	0.7445450663128738	12.21137293206048	0.5051408268686713	4.038529028750755	0.009995791	0.010012626664322502
534	9	0.6273419371509523	11.896073275055047	0.19173263828151915	0.8684718554475568	0.009823121	0.010012626664322502
723	7	0.5015497758612442	16.025748682004384	0.8291224211621949	2.7158623802851976	0.009707661	0.010012626664322502
1159	16	0.5332169497235076	13.602283870608716	0.11705750460823246	3.8452461035290955	0.009904623	0.010012626664322502
1663	29	0.5651062941452033	13.564938238628764	0.5056027246002508	0.449558465229596	0.009996941	0.010012626664322502
1589	23	0.4698979239129203	14.195361996572252	0.36103931804926936	4.792640880509014	0.009947634	0.010012626664322502
1544	19	0.8529676089155709	13.846088928734975	0.46299015680666167	3.590706766643878	0.00953535	0.010012626664322502
1290	14	0.31480666015121656	11.496935961432772	0.04630537259013076	1.4839666766187003	0.009878238	0.010012626664322502
1370	15	0.32573703330053516	14.85179394623034	0.08715938462549969	0.6501495393721857	0.009858213	0.010012626664322502
1389	13	0.7611652541716831	16.897158935719833	0.04785784019119399	6.840165966536805	0.009415886	0.010012626664322502
1650	21	0.6409569024155869	15.103976365546574	0.11967192388840919	3.767420236182049	0.009471912	0.010012626664322502
730	9	0.9690261095238283	13.046631775625785	0.09813819780529848	2.2374560793299305	0.009828655	0.010012626664322502
1000	18	0.6869915224345479	11.869453873810697	0.4419642156844897	1.997807693389937	0.00990267	0.010012626664322502
1170	13	0.43379689698102786	14.070124149725599	0.01370781115943357	0.1432379238375513	0.009776123	0.010012626664322502
757	9	0.8030048378778553	12.836946299305493	0.551102913999827	1.2507813366486522	0.01000504	0.010012626664322502
1308	19	0.27684450776542474	13.953084013051173	0.21895382019895013	3.812943288069979	0.009948451	0.010012626664322502
1434	14	0.3506269279216997	14.399145762879893	0.21165470895563493	0.12923363664281773	0.009803851	0.010012626664322502
1354	12	0.5978880533457793	17.17263911906554	0.16353311864413828	2.4603289110518	0.009951648	0.010012626664322502
1477	27	0.9027898281251532	13.370211595380761	0.1428228898506676	3.5088636884338813	0.009962326	0.010012626664322502
1329	26	0.2770464512835315	14.389694779950771	0.0849921035015007	6.728111517427465	0.009625569	0.010012626664322502
994	11	0.9855916597439252	14.966132943900638	0.9664691904323317	3.258071486039035	0.009846442	0.010012626664322502
1608	24	0.5276414868435557	13.971690037831495	0.648765219869822	3.555686759898239	0.01000914	0.010012626664322502
1260	14	0.9808452560494764	15.085427880423126	0.521717160838168	3.050886977078198	0.009919132	0.010012626664322502
1037	16	0.8257613757520699	13.780627820597314	0.6216261879730846	3.6866005035539238	0.009811794	0.010012626664322502
719	10	0.715532645556707	14.026283504654938	0.015830836904316366	4.983983516724303	0.009985785	0.010012626664322502
906	8	0.9101164179228904	17.37138037574444	0.10925093570466335	4.64610320854926	0.009958287	0.010012626664322502
1803	30	0.20221044782960246	15.633856321614147	0.2907452435447093	0.17788894385534898	0.009989486	0.010012626664322502
1438	11	0.4983167888788085	16.272997726564476	0.48411431726345044	0.5383999880209778	0.009716347	0.010012626664322502
590	9	0.3243371301591821	13.459155642961244	0.1402895063804942	1.6570690442587404	0.009787584	0.010012626664322502
1434	12	0.6044383580638724	16.559861689182917	0.09858220760080924	6.111768822668559	0.009696977	0.010012626664322502
1217	12	0.5991412024657673	14.518049219922835	0.2300368904032446	1.5089109956636153	0.009523619	0.010012626664322502
1236	9	0.5668494418831815	16.56121843792215	0.1891012941081551	3.3919484706999086	0.009755998	0.010012626664322502
808	6	0.8790799390352224	15.045320348539585	0.009665406662900167	0.8325189425449002	0.009838031	0.010012626664322502
1206	12	0.9662687569883168	15.341730464595607	0.40738290989933046	1.2411876808196112	0.009975785	0.010012626664322502
1435	26	0.7569177655332564	13.969208361483352	0.032858580437409884	6.919980497938967	0.009644016	0.010012626664322502
1190	17	0.6666051680275221	16.152824845107283	0.5241899201473902	1.9203277629727507	0.009766978	0.010012626664322502
1291	14	0.222192418940786	15.578753119857788	0.04679051027142868	0.48470469036043085	0.009113193	0.010012626664322502
1116	11	0.6481758058233625	15.552341182389751	0.012963679563341088	1.5106300807915338	0.00982018	0.010012626664322502
1800	18	0.9122465653345072	13.727817973373181	0.5728143262455927	1.2314577116238077	0.009871479	0.010012626664322502
675	9	0.9304131321021664	14.327941211971444	0.24977631652201587	2.2436119207243563	0.009991794	0.010012626664322502
543	6	0.5596468848861663	15.506961367936135	0.15365074289922992	1.3892492631104858	0.009917764	0.010012626664322502
1031	7	0.4448140522611748	17.532865799190446	0.0502477245921322	3.508106450501842	0.009570603	0.010012626664322502
1139	12	0.6258674317743927	15.3001417100605	0.07659309750817223	3.1077753387039717	0.009669528	0.010012626664322502
1153	19	0.5651601317551844	16.712518213324213	0.3253026852446164	0.25412157478143227	0.009797329	0.010012626664322502
1042	14	0.5681000043670628	15.723096655359052	0.9184036722367912	0.8125752339049692	0.009596311	0.010012626664322502
667	11	0.6870753907355529	13.734786543949067	0.7509273796586717	3.8025964713643052	0.009843347	0.010012626664322502
685	9	0.5729198665736666	14.417536602439078	0.008855834734198154	4.148708584798534	0.009910476	0.010012626664322502
1246	11	0.7297839213669006	14.187926660360375	0.3190983651351075	3.691819481343914	0.009953737	0.010012626664322502
812	5	0.46955933243946313	16.151479617428713	0.04353391815675303	2.135903411658894	0.009980206	0.010012626664322502
1403	26	0.9506230734525787	13.675396301016852	0.025511551675416362	7.535161313207208	0.009685483	0.010012626664322502
1517	18	0.8383701454726306	13.730559000097895	0.21932709366403758	3.1878422793061914	0.009634724	0.010012626664322502
704	10	0.6790286799057025	14.281482619339693	0.5067018784550263	7.738807311245971	0.009997617	0.010012626664322502
1414	12	0.8800458438415385	14.159099375121226	0.10196646039868634	4.649460028848532	0.009933836	0.010012626664322502
1423	10	0.6085344012155035	15.299646073391619	0.08895251209022709	1.3179895282705814	0.009899396	0.010012626664322502
1140	20	0.5359126987276905	13.81077192016272	0.308005525533001	1.3584469236497103	0.009894038	0.010012626664322502
1194	17	0.8865679989896039	14.758848442423476	0.556993972936542	0.7642311420258759	0.009950921	0.010012626664322502
1310	13	0.8560090939863644	14.788590593338865	0.6630320839254917	0.9480490875722887	0.00973056	0.010012626664322502
826	7	0.14012719643173915	16.663108704502854	0.4354048758550457	5.498120953460562	0.009981788	0.010012626664322502
1321	21	0.4248767996710019	14.895577480144063	0.3100695173771957	6.129701488065419	0.009553731	0.010012626664322502
1429	22	0.7712325996765814	12.894937782106396	0.15811797284620116	0.6442905475706695	0.009641545	0.010012626664322502
866	9	0.8394727124925587	16.718288937169685	0.027371144947251874	1.4076530350741332	0.00948577	0.010012626664322502
1081	10	0.7691100265505855	15.415403186874414	0.46482361264848787	0.6132933412031769	0.009954913	0.010012626664322502
1400	14	0.7774273622175859	15.6384740310165	0.567434911723274	2.866673604668718	0.009814898	0.010012626664322502
520	9	0.7598542789073242	15.468678567337076	0.4653561961972547	0.9797318243795445	0.009881818	0.010012626664322502
1206	11	0.5766008780556715	16.871451604904685	0.11674499579807762	4.622432977973738	0.009975845	0.010012626664322502
672	8	0.4368491655747265	13.769337103856639	0.08553060808029644	3.129203961710535	0.009997955	0.010012626664322502
1272	18	0.5091330993383167	16.61508338288124	0.3589235006352833	5.0663319937265365	0.00990639	0.010012626664322502
1365	16	0.9159433359573803	15.423610959790507	0.3396731983081884	2.3248520797190584	0.00990383	0.010012626664322502
1542	14	0.84708998573598	15.982547552392896	0.28671000048954703	4.828288003293816	0.009646725	0.010012626664322502
845	11	0.4386075375406153	13.73874947208106	0.5334990355843345	0.762129991496979	0.009960388	0.010012626664322502
1173	17	0.6358357716892137	12.632009934962653	0.569870401190196	5.412176981560213	0.00992785	0.010012626664322502
1443	23	0.6553187389780628	14.753326571396764	0.5193965032371557	1.2903940077732905	0.009859589	0.010012626664322502
1134	11	0.7840506052008349	16.940290885109313	0.7066025473106673	1.96499934153107	0.009757557	0.010012626664322502
1165	17	0.4463387044008573	14.63519453069341	0.4428959610732689	2.338115702571397	0.00984202	0.010012626664322502
957	9	0.8330081998626606	14.95089495194367	0.16816395128985073	2.521824014566897	0.009918977	0.010012626664322502
1161	12	0.3718714649039465	14.622102934977738	0.3919965915964193	5.247914055647	0.009428979	0.010012626664322502
1285	17	0.5028947091105027	15.294911908565652	0.02041341339570381	0.38746660817200185	0.009672885	0.010012626664322502
795	14	0.4252017200125971	14.539332632622878	0.4732094857208012	2.644169669819364	0.01000561	0.010012626664322502
1118	9	0.8086285726341169	16.892693720911197	0.2304203050075723	3.3899792035731027	0.009817143	0.010012626664322502
1328	10	0.20858534562840092	14.08495301475123	0.307353087821081	4.150711912955572	0.009895609	0.010012626664322502
1311	12	0.5306408721997177	15.268095076439158	0.47744332825270697	3.414831931016073	0.00978245	0.010012626664322502
786	12	0.5175866291649087	13.538998543179241	0.03737815069018194	0.35549635448475647	0.009907779	0.010012626664322502
1300	23	0.8059529839370475	13.185119773824438	0.6179785898690167	1.3485602328533677	0.009952103	0.010012626664322502
748	5	0.4632288523608076	13.950816265758906	0.11093104297876993	4.653015592237054	0.009978752	0.010012626664322502
1419	7	0.40752631631503844	19.151322265247774	0.14352687456060953	3.293539903454032	0.009759761	0.010012626664322502
2326	38	0.8084455909892395	14.538476937410572	0.46415986468301546	1.6559956751220184	0.009960029	0.010012626664322502
918	16	0.6570719754133447	11.92232387087413	0.0916073339019352	0.8424423048403552	0.009870694	0.010012626664322502
889	9	0.6582822930855887	16.602282403384525	0.9420795556156344	3.7498964142211553	0.009908723	0.010012626664322502
1071	13	0.7816181586244084	13.69591850202912	0.10407236931893056	1.0036275299282456	0.009924992	0.010012626664322502
1184	15	0.8227033480339929	14.74353616988852	0.8053412300614775	2.9569937744824246	0.00998136	0.010012626664322502
1370	23	0.3960786434115421	14.568386292257424	0.1033062802333847	3.5538064253791872	0.009150832	0.010012626664322502
995	11	0.6354142358396399	16.46582865586012	0.34469966777492606	0.9178304671636855	0.009641878	0.010012626664322502
1229	10	0.5549165791805217	15.942422053408071	0.4401822927740201	2.57937565242597	0.009942468	0.010012626664322502
1666	27	0.20285029590995585	13.534069577511806	0.014695531936686101	7.548421546966154	0.009884061	0.010012626664322502
1202	11	0.8945735277762628	14.75024285828458	0.12326309880859901	1.895704992653544	0.009486934	0.010012626664322502
1224	22	0.2691156295344204	15.890258158973579	0.6488186699282412	0.02002185232722431	0.009909831	0.010012626664322502
535	6	0.936696424607055	14.52502735487577	0.6144230687778869	2.8233872027137723	0.009430933	0.010012626664322502
1431	19	0.5265212763072307	13.427108485975477	0.5406657995338536	2.2031333128528274	0.009385323	0.010012626664322502
1728	32	0.5144801048394447	14.272900311791597	0.1891198833625076	5.9903464186205815	0.009612202	0.010012626664322502
919	16	0.753352498186006	15.080924460404129	0.14087987705314786	1.004541434096629	0.009917301	0.010012626664322502
1243	12	0.40342420584497746	15.469069124576212	0.17742296985110173	2.1703307888003094	0.009632604	0.010012626664322502
1413	19	0.24546470236259915	13.43860227246511	0.08087699439876768	1.2926064846772451	0.009991764	0.010012626664322502
1360	21	0.5345004252027349	12.715656263626501	0.3579672890993804	5.300078759812002	0.009948225	0.010012626664322502
976	7	0.4541446186282309	16.50738944573848	0.32895251709642037	0.8113970234839273	0.009842265	0.010012626664322502
1004	15	0.590879175272634	11.601480309946528	0.18799582819012461	1.4711370426837709	0.009546325	0.010012626664322502
1195	13	0.4669592457537621	13.120594168318057	0.21070339462676058	7.891407562849538	0.009924394	0.010012626664322502
936	13	0.6615338484516919	13.431348261149136	0.10172521480523206	6.934490919855781	0.009717694	0.010012626664322502
234	3	0.31298041619116934	15.338698726620297	0.3363104729128772	2.748918511306413	0.009809019	0.010012626664322502
1297	13	0.2343149646629895	13.639590456669005	0.18893604659557006	1.9774989668928726	0.00940844	0.010012626664322502
1323	22	0.7585109517680786	12.34957126733	0.44858292243056147	3.368955766955214	0.00997028	0.010012626664322502
1460	26	0.5975608103887295	14.116475488911963	0.1652130161847971	0.5392859291745059	0.009829689	0.010012626664322502
856	8	0.13783169770706694	14.63293566410488	0.29251911834223476	2.049345079331867	0.009644601	0.010012626664322502
767	7	0.5112376652957707	13.835134141158354	0.5854818294587094	4.870073843300954	0.009903377	0.010012626664322502
516	4	0.6206127887848771	15.274996538689916	0.15599929031119447	2.158434102630361	0.009888634	0.010012626664322502
779	11	0.5075022254068959	15.029239796912146	0.512181294088386	0.37113648053030124	0.009540313	0.010012626664322502
1110	20	0.4543061820381267	14.468244798932812	0.14505113202638253	3.039602595793527	0.009785862	0.010012626664322502
857	10	0.8908147440574579	13.948740268098055	0.67900512943102	0.5026609380551688	0.009760751	0.010012626664322502
1065	9	0.25082276167825357	16.594409328095377	0.30245688578165153	2.2713443397950717	0.009938565	0.010012626664322502
2105	22	0.41788300299012004	16.28107421604963	0.7066603702693912	1.6243376340131	0.009725832	0.010012626664322502
1421	13	0.36847649186062104	15.772396421475484	0.3220912380444232	6.094704899497226	0.009757345	0.010012626664322502
1819	20	0.7494157948750564	15.749258044939605	0.17187668729025954	3.5221805712935277	0.009791978	0.010012626664322502
1237	16	0.42847847216522594	14.101094574176244	0.16013692751150269	0.11325860575821123	0.009894014	0.010012626664322502
1232	17	0.6286334024958	13.563779660878858	0.02286324433094411	5.60185111201662	0.009990398	0.010012626664322502
1442	11	0.4017509445108397	14.149138886774521	0.07114456213813614	0.5248595323841412	0.0099078	0.010012626664322502
694	4	0.6308895346708263	17.192729519086885	0.1089596885771269	3.4764396013487113	0.009825268	0.010012626664322502
703	7	0.8369108168303527	15.209467521999516	0.7981118370421314	5.045781944970062	0.0097047	0.010012626664322502
1014	9	0.39444110899521684	14.132527739060388	0.2452500723694333	1.0604288590010138	0.009880908	0.010012626664322502
902	14	0.3843104112998912	15.063410122394153	0.005224192785902915	3.180712570825457	0.009939854	0.010012626664322502
825	15	0.3989519326819682	12.42839202265306	0.6603580348340339	0.10437410677153336	0.009974736	0.010012626664322502
1332	13	0.5736633286089619	12.548734346113935	0.1312777938564866	6.113412330078613	0.009897272	0.010012626664322502
1755	20	0.7885098712861263	13.407609901414174	0.475338900638827	1.7327167296509045	0.00991422	0.010012626664322502
1689	28	0.19975645786247676	13.207031515683758	0.02763225112457554	6.1855512327727045	0.009673163	0.010012626664322502
802	13	0.7763893429433854	14.273867114825833	0.17428748554339712	6.60790766779761	0.009732451	0.010012626664322502
817	6	0.38198678667239006	14.501795056651956	0.034161259270786816	0.09789352670238399	0.009993075	0.010012626664322502
1393	9	0.8488826240122779	17.3210549966819	0.09657348954107516	0.8492154130184286	0.009759685	0.010012626664322502
837	5	0.2629318383323717	16.974009062582994	0.15181106106310108	2.4861214929829987	0.009973609	0.010012626664322502
1467	29	0.3139066517380737	13.202694615720839	0.22237926439220743	2.857662557906979	0.009515052	0.010012626664322502
1714	27	0.5130217689425215	12.533587107948433	0.06877187047352185	2.254262817700503	0.00998097	0.010012626664322502
1081	11	0.3757864144700735	14.791390443597603	0.17870028770315172	2.9870456787827253	0.00974558	0.010012626664322502
1704	28	0.8017122453889771	13.512904519636205	0.9088773452094253	0.849709520912858	0.009928617	0.010012626664322502
1220	3	0.04249232205926318	15.578506765879348	0.09092121042000996	2.42360454591662	0.009786875	0.010012626664322502
1246	13	0.8465751418074243	14.922916831286038	0.451484197616148	0.9136348628288637	0.009910297	0.010012626664322502
683	9	0.6040059501391973	14.365820111792168	0.5905211625462482	2.1667049102656	0.009733852	0.010012626664322502
551	6	0.7240500441532596	16.79781931171658	0.09430992886214826	4.21825099782461	0.009731577	0.010012626664322502
1237	8	0.6989982673037174	15.824747184878843	0.027838148491751778	1.8449580831401884	0.009705493	0.010012626664322502
1173	6	0.19984157232722766	18.331627785587056	0.67452407248566	2.573100282148954	0.009948691	0.010012626664322502
1093	14	0.9827225337733445	14.782421033162453	0.2721864729969331	2.416017935652466	0.009722302	0.010012626664322502
1023	11	0.4667762582969671	14.699560139185834	0.43066515112065273	3.483525343913233	0.009920544	0.010012626664322502
1331	21	0.6626991515566478	11.373099963137424	0.027525950383422475	2.3407619018452346	0.009725811	0.010012626664322502
1911	20	0.45023498053844246	14.129049836865622	0.07164466827642565	3.8602565830791264	0.009503524	0.010012626664322502
1115	10	0.7531468647555584	14.096725647215036	0.24320443674208395	3.0440899948991875	0.009883493	0.010012626664322502
1392	20	0.5185181172538113	14.17511349953717	0.4360979611221336	3.2129996975286934	0.009839436	0.010012626664322502
857	15	0.3225798882924148	14.713933267546931	0.006346719133090761	3.3870061873621093	0.009859557	0.010012626664322502
866	14	0.6523953815246056	14.87883643729833	0.2950163288072482	3.6969358289935483	0.00990035	0.010012626664322502
582	6	0.4307647964271568	15.95678093618776	0.5583636972512346	5.176843626037247	0.009689038	0.010012626664322502
1333	14	0.5697415754670081	15.994038309263315	0.2599217513241719	1.2888208957615315	0.009686894	0.010012626664322502
488	8	0.38777490180072716	14.62630060178991	0.5582497695065687	4.311752855527031	0.009982762	0.010012626664322502
1576	17	0.5696264399744192	14.805180078580042	0.17600913978104202	1.1713778904003278	0.009809934	0.010012626664322502
1026	7	0.4159602650667505	17.437336378675056	0.3569097255950778	1.1667954265809	0.009950377	0.010012626664322502
1641	24	0.245030114389759	14.214105874791496	0.05473106019605847	0.5217138898177622	0.009837504	0.010012626664322502
784	9	0.5526117784262585	15.816094414423523	0.42539924395965467	2.6919094976542413	0.009849144	0.010012626664322502
1675	28	0.2998043237141053	12.669377596065305	0.21550055510241764	3.052981170006573	0.009595163	0.010012626664322502
648	5	0.673823895388058	15.957622368832588	0.17742681209677177	2.1304097285298775	0.009984245	0.010012626664322502
1112	15	0.3767975970819766	11.7636035009367	0.09713124164857169	1.023674474669494	0.009842423	0.010012626664322502
1618	25	0.5535681440793039	13.239791849931592	0.8714964595644752	3.2965506067049857	0.009817368	0.010012626664322502
1150	11	0.80354039676026	15.410367551560396	0.7319584811226783	4.566754329257277	0.009979	0.010012626664322502
1274	23	0.2650378161287358	14.595870256566352	0.1914020924455269	4.390786364971717	0.00946722	0.010012626664322502
874	13	0.38667655794664435	13.951584941556987	0.3825182857542881	1.4452597045400624	0.009573746	0.010012626664322502
1035	18	0.5610404577032695	14.623878522083244	0.03196054703317264	1.55623862138268	0.009873673	0.010012626664322502
1764	30	0.18146954436330692	15.080750953333482	0.1224239616888203	5.612672081137915	0.009675562	0.010012626664322502
904	16	0.5886544819101516	15.083617370182717	0.5714072929948245	0.38751037245073805	0.009954537	0.010012626664322502
1446	12	0.618396515836896	14.329856886290944	0.01606397060829423	2.708955833067951	0.009962957	0.010012626664322502
666	7	0.9225941112008202	15.695969009966952	0.6839051407931971	3.0736564893706575	0.009420126	0.010012626664322502
649	6	0.17359207040229296	14.275531242134072	0.31091863697005206	0.33130345000709105	0.009702926	0.010012626664322502
1061	10	0.940501314959734	14.379754788784899	0.02374341252754425	1.275024781509847	0.009836352	0.010012626664322502
1337	12	0.7367672835730066	16.21453665963362	0.37268599216316595	0.35077524213154154	0.00996089	0.010012626664322502
1072	15	0.304203412839114	16.70189752450974	0.2953171244080149	8.73201590384308	0.009872019	0.010012626664322502
575	7	0.3889531651640309	16.338934598705503	0.06072566951538698	0.6011521939479425	0.009711436	0.010012626664322502
1278	8	0.7346328501035828	17.606980978071583	0.23967428891828194	1.9275644291068244	0.009941992	0.010012626664322502
1648	20	0.9605133341834207	13.54553043496533	0.28586749359458763	2.887124683418443	0.009951239	0.010012626664322502
1398	14	0.18383303713676663	16.341031299308607	0.05446347747695045	0.3195678536313227	0.009631107	0.010012626664322502
1283	20	0.2090851761765828	15.860060449614975	0.4422112255721179	7.722475425830216	0.009922693	0.010012626664322502
1271	16	0.99705959407168	15.203122840170705	0.0030928326719239785	1.3214720187532332	0.01000665	0.010012626664322502
1430	17	0.5547080307714047	14.745025600730578	0.4545459551540957	0.7467281874203732	0.009988949	0.010012626664322502
1412	15	0.28530468436241085	14.232372172421861	0.10428959937105653	5.540429131522053	0.009769153	0.010012626664322502
788	11	0.8119888977262603	15.283661043019311	0.16225259108658308	3.5810211243258325	0.009894847	0.010012626664322502
933	11	0.5151096172505661	14.03326796085555	0.1796903490594723	1.5418390071109087	0.009733868	0.010012626664322502
1451	25	0.17486844696961493	13.210130008647601	0.3474985542422863	3.667083942784419	0.009816067	0.010012626664322502
1043	11	0.15973540750008725	15.93010211408071	0.42304803818649456	0.181894880950356	0.00958703	0.010012626664322502
1415	20	0.5631524549358106	14.086199440252551	0.18933351051547542	5.140300665616453	0.009721242	0.010012626664322502
780	13	0.7150968100108559	14.24277224428689	0.01992448184331752	7.148670089206308	0.009809142	0.010012626664322502
1436	19	0.47513463494909086	12.2644990971537	0.18755384822638477	3.309981012538858	0.00997286	0.010012626664322502
904	15	0.5369745226476654	14.520635817176316	0.09165093708387806	1.24930700387845	0.009609574	0.010012626664322502
1050	18	0.6451612911290122	13.327777124708037	0.03632159827634965	0.46393591239882326	0.009821652	0.010012626664322502
876	11	0.3111770570186618	13.611992720727377	0.6684488403561093	0.8609564480460242	0.009640046	0.010012626664322502
1043	10	0.7993704678181619	16.172670656398225	0.4074438227960647	1.4972933549703953	0.009733601	0.010012626664322502
984	17	0.8619195261028645	14.079269386367343	0.3572445724412436	0.01383025076120159	0.009807168	0.010012626664322502
955	8	0.2962879710713242	14.040683863290077	0.4134982807220826	0.9504746636963124	0.009829609	0.010012626664322502
739	8	0.6585121183670781	18.153870689636857	0.7081284588309018	3.0614748302808676	0.009907783	0.010012626664322502
1572	16	0.4943014101963165	12.395596333732895	0.14657948259326103	5.030583995129227	0.009950404	0.010012626664322502
941	12	0.5882781762568416	13.242936324770616	0.0031271786229338933	2.4181235460278274	0.009972722	0.010012626664322502
1381	22	0.4300052934839119	15.142689781102453	0.07099719747698821	3.796208490446646	0.009986452	0.010012626664322502
507	9	0.3856383817916029	13.562145025673203	0.38614677255395824	1.5991246122168417	0.00965075	0.010012626664322502
584	4	0.41059076142714446	15.267069010528354	0.26122807237561496	0.19699626670236875	0.009958609	0.010012626664322502
1726	24	0.44816426913308094	13.053499444291953	0.4236191167205402	2.7165449314609083	0.009909473	0.010012626664322502
1321	14	0.7261828101366657	14.92900628211577	0.13239070381380869	1.8940079742842788	0.009853444	0.010012626664322502
805	8	0.4150440757462063	15.577579092117027	0.02312296640084562	1.912187374882367	0.009994708	0.010012626664322502
1738	21	0.9385496913702411	14.818425400495016	0.38121804288636124	2.1271923893932128	0.009969237	0.010012626664322502
440	4	0.8975648518538101	14.216638342997001	0.19572930283155826	0.4990531895131882	0.009950516	0.010012626664322502
1459	22	0.8880562766240263	14.496426574784492	0.4222715058435062	5.037424849441259	0.009949002	0.010012626664322502
1433	13	0.4958366043775223	15.604857989720735	0.35257562604728615	6.411903522691052	0.009880891	0.010012626664322502
818	13	0.5487437911230415	13.480536419767766	0.16497382174689487	0.5260209261903712	0.009878402	0.010012626664322502
1032	16	0.9258174184292473	12.933151947033606	0.14639132027162588	6.173658025278972	0.009953954	0.010012626664322502
1161	16	0.29647754670788684	14.410711748047781	0.04660000911714103	2.313342578771999	0.009607493	0.010012626664322502
1032	9	0.8578653021346014	15.14636579588527	0.2422864693794109	0.0032021737727943173	0.009939155	0.010012626664322502
436	7	0.3997628330995367	15.242657701118613	0.3938058547365373	3.4629313025153867	0.009417014	0.010012626664322502
746	13	0.8170058869533552	13.63618256826254	0.38989681360909045	6.208384860710124	0.009932634	0.010012626664322502
1195	16	0.24963021782987538	17.016732337483067	0.44281677131641234	3.617430270187387	0.00999835	0.010012626664322502
1394	13	0.3682535504497564	13.95484885541694	0.46322121286667317	6.079725935252016	0.0100115	0.010012626664322502
1163	15	0.8506749775616783	14.111976736272313	0.44469101996986127	1.6141239289693186	0.009771583	0.010012626664322502
1354	18	0.8785165267292578	13.741499768989517	0.1586534246853819	2.9234057894668766	0.009597023	0.010012626664322502
1397	14	0.561106320575002	15.323441295736579	0.7316042322566452	3.1770200474997368	0.009794292	0.010012626664322502
523	9	0.6109521098492015	12.221523116654673	0.40304802373283743	2.1987399989826946	0.009918163	0.010012626664322502
763	9	0.8541434751430707	13.666962304012412	0.30264473047276186	4.00537322102221	0.009999172	0.010012626664322502
1351	14	0.40403429471607877	15.575296090529148	0.0971802719683269	5.208643078962224	0.009098461	0.010012626664322502
1386	15	0.5921300655707912	15.799326252509484	0.3999743082909652	1.1293703073821744	0.009688193	0.010012626664322502
1071	17	0.6668178229774332	10.845191717041276	0.03215171282548979	1.5749577194923643	0.00982492	0.010012626664322502
802	8	0.607385018634123	13.439019485607965	0.926386724416375	2.0422962909040185	0.009709539	0.010012626664322502
1425	21	0.6556811098477416	13.286803585586776	0.039977680322980214	3.204233671831674	0.009942124	0.010012626664322502
1055	17	0.2562699521234942	16.150750962398327	0.14172287265479805	4.017768047420665	0.009966732	0.010012626664322502
529	3	0.9876482601928247	18.794051330578938	0.13813573944249613	1.4496053512926395	0.009839367	0.010012626664322502
1205	16	0.567248805723457	14.14408604320766	0.05875407144375886	2.550990200715538	0.009894994	0.010012626664322502
850	9	0.7083196263918732	14.370397320036185	0.6610033596637453	3.253838885036372	0.009754636	0.010012626664322502
1120	20	0.7571058133140586	14.395900423406001	0.7918953144219842	3.4868840503399143	0.009880767	0.010012626664322502
852	7	0.5025007450793986	15.134803392514563	0.201803931529568	3.5387884630306923	0.00944204	0.010012626664322502
1929	32	0.8670134021040538	13.636102768882425	0.2225943964308636	0.33323011754342247	0.009837138	0.010012626664322502
1147	10	0.4971339672334407	15.65831123052118	0.5669773102599638	2.2222237180537645	0.009797385	0.010012626664322502
589	4	0.5328828072495706	16.85116919353688	0.05981463741322934	0.6100760504119989	0.009489511	0.010012626664322502
1425	23	0.33883031295501465	14.666692836904971	0.33527632910866983	2.4943753987303947	0.009522024	0.010012626664322502
1170	11	0.7415395442014445	14.142552114896962	0.5789169439434025	1.5383344224662707	0.009896058	0.010012626664322502
1219	12	0.6958677311063182	17.051731245369854	0.7091638882932789	4.5194441150378095	0.009807324	0.010012626664322502
1575	16	0.6696263848592208	15.965131439253746	0.22937362239030631	3.056779445285028	0.009939824	0.010012626664322502
1529	12	0.7424136558309584	16.369649820694768	0.5480140300304315	3.744208294548754	0.009832211	0.010012626664322502
545	6	0.2692496024803932	13.124723650467526	0.2444496821472281	0.9855100417807896	0.009486062	0.010012626664322502
782	7	0.5605249574328584	17.19976599269538	0.49015493616369576	1.5354612236982035	0.009220264	0.010012626664322502
2451	24	0.43323567597010026	12.321410009663603	0.16007292397485517	2.406624727302426	0.009515413	0.010012626664322502
1273	13	0.5509223983755955	14.490484758444108	0.6856481099657927	2.0605613832567986	0.009903733	0.010012626664322502
1287	23	0.5847113208435217	14.329549803027016	0.20629760388483015	0.5531148304633342	0.009868479	0.010012626664322502
1359	11	0.5395712740787724	14.280618510519197	0.013665465995900551	0.48848522899463553	0.009687064	0.010012626664322502
1584	31	0.7730501674634909	12.396105980358858	0.8767088857630437	2.2834574968917747	0.009855037	0.010012626664322502
1213	15	0.6272278043696702	15.68811492667794	0.5401135189976495	2.770846814808658	0.009582745	0.010012626664322502
1325	13	0.5935952221656875	13.619709909260203	0.05113214116907061	1.0055267533525667	0.0100068	0.010012626664322502
1109	11	0.8254174008269276	13.393180450461548	0.4047531808919594	5.536471036880084	0.009857774	0.010012626664322502
1618	23	0.7698096834021091	14.18966264205247	0.027069273441941516	3.0841310140172826	0.009407701	0.010012626664322502
1473	17	0.9283017435557844	15.661966971083277	0.4600098733472135	1.7012588638996986	0.009647638	0.010012626664322502
616	9	0.5561907480738248	14.555902695957343	0.20653768044787893	2.086908903958916	0.009942038	0.010012626664322502
1545	20	0.3509611870272381	15.406945157253341	0.334815207951897	5.98227267241633	0.009902259	0.010012626664322502
1375	17	0.46350887804093766	14.63421028149245	0.3861048389187337	3.0694726834206607	0.01001191	0.010012626664322502
1366	23	0.843776837343305	12.465468739772163	0.8357258875719845	5.155159048075423	0.009911507	0.010012626664322502
1227	9	0.7014661259539468	16.361739399242715	0.23593182887255387	3.5351698992677125	0.009967966	0.010012626664322502
615	6	0.47454684742076747	15.650051797630992	0.620796805144741	3.37990706270943	0.009944526	0.010012626664322502
705	7	0.8944307555591374	17.3434532351053	0.866826317623109	0.7798717461211477	0.009756771	0.010012626664322502
1511	28	0.4628740240709592	13.97024119385891	0.37512737567315035	3.369849564130071	0.009872666	0.010012626664322502
2119	24	0.4856529315204341	14.403224451809555	0.22483471294872598	3.954154136803631	0.009944429	0.010012626664322502
1438	14	0.8243894287998379	14.021012457253045	0.6054843286318146	1.7437041828906628	0.009973527	0.010012626664322502
1225	21	0.9702967652052821	13.481589418540523	0.12233240042995763	0.6546127395383707	0.009963234	0.010012626664322502
1110	7	0.6458847183466678	16.018666841703983	0.2574796249095866	3.965294180315481	0.009994897	0.010012626664322502
1491	15	0.5168409194353693	13.89076289106041	0.1594568698285938	0.9278523980256479	0.009676435	0.010012626664322502
1547	21	0.2664745148637517	16.451189017663488	0.24880765314056452	5.527746690998743	0.009844202	0.010012626664322502
1317	19	0.5452916818682569	11.653208755599788	0.04586807004386928	0.8898507493809871	0.009956388	0.010012626664322502
1531	18	0.8497942560508751	14.060389150008119	0.24440698272282477	0.048871381852998	0.00962128	0.010012626664322502
1173	12	0.8360822164299211	14.327853022526115	0.2739485963702395	0.4329727743386774	0.00987769	0.010012626664322502
973	15	0.5274614439595936	14.232546731332631	0.2716150502462702	1.377545680845202	0.009816107	0.010012626664322502
1033	12	0.25759175306744514	13.986749185129382	0.03477969577447672	1.5644432729484579	0.009998178	0.010012626664322502
1060	13	0.7426945755087061	17.463430965641898	0.06842248729474704	3.1569195281023874	0.009923754	0.010012626664322502
728	5	0.9361970064004048	16.099129955649015	0.10413720322468215	5.318384768867405	0.009851606	0.010012626664322502
669	6	0.16606502951653945	12.951071837202182	0.4861803232198374	2.028182633137254	0.00987538	0.010012626664322502
1704	28	0.6219505529975008	13.17865313660162	0.5004896333598449	2.3741185035604278	0.009936076	0.010012626664322502
937	15	0.37880575710349984	12.71313793679096	0.13428119986730147	8.464052356626231	0.009991263	0.010012626664322502
876	10	0.9104055262654522	14.485257165513637	0.27781682428105237	2.1242974545985396	0.009338978	0.010012626664322502
1178	9	0.9592044056825041	17.584170774109126	0.6404884919913161	0.48941094146440506	0.01001118	0.010012626664322502
1134	12	0.15755797626642487	13.348761811419205	0.045852086805160994	2.3419389806212494	0.009789836	0.010012626664322502
1951	34	0.6340211761593973	12.767697237755499	0.013047640904913588	0.07235228186697773	0.009408536	0.010012626664322502
1163	13	0.715848096836132	15.352253358328651	0.3286030549549463	2.4840223474554133	0.01000163	0.010012626664322502
1618	25	0.7193043294784887	11.66324761840663	0.4713957487670759	0.6034367339716888	0.009959574	0.010012626664322502
1537	14	0.38529943232416947	15.990166257877855	0.11086553805311668	0.5042994003201715	0.009501911	0.010012626664322502
1949	19	0.18902148939430596	14.660061487221169	0.25392593021299653	4.203619884283681	0.009985472	0.010012626664322502
1127	22	0.7126873577325957	15.95414970449971	0.37372085456484655	1.8355493566945889	0.00995808	0.010012626664322502
973	9	0.6130487255878532	15.409428079401978	0.4497930323836323	3.454424126358153	0.009869329	0.010012626664322502
1435	24	0.6269426193569969	14.919943436817965	0.1594323561625585	5.3598323160219055	0.01000666	0.010012626664322502
672	6	0.5487866161686681	15.847242709934644	0.27037626792098385	1.7691035183918538	0.009868201	0.010012626664322502
633	10	0.6649067041995549	13.327209465252524	0.16894029321347073	3.951263095240186	0.009839249	0.010012626664322502
2111	35	0.574446697471136	12.395805862203067	0.6016125217251023	0.5295698633008272	0.009924133	0.010012626664322502
1005	15	0.4603740842130326	15.770450618647878	0.5377969330173531	2.8906892933699195	0.009647831	0.010012626664322502
1157	11	0.757753178325181	16.298290516613854	0.9921533837499571	2.9691886972554338	0.009921508	0.010012626664322502
2150	24	0.4127369145361103	14.419128686387587	0.028233729059390172	2.3849157647850365	0.009836792	0.010012626664322502
1421	14	0.6116357225483406	17.869193762418654	0.5303849770164566	0.4919876355699436	0.009774238	0.010012626664322502
766	7	0.6989950050946238	15.530668041875865	0.24888544478827931	3.0675705001022338	0.00988926	0.010012626664322502
1825	20	0.14997949041868774	13.448305218522302	0.07983716959547758	2.2849274653919998	0.009752467	0.010012626664322502
1641	25	0.8298886964638541	13.602355945130995	0.07011135894082152	0.5021439402182569	0.009896539	0.010012626664322502
