# Supplementary material for: Tableware trade in the Roman East: Exploring cultural and economic transmission with agent-based modelling and approximate Bayesian computation
Source: PLoS One. 2020 Nov 25;15(11):e0240414. doi: 10.1371/journal.pone.0240414 (PMC7688115; doi:10.1371/journal.pone.0240414)
Supplement: S1 File — The full project, with the data, the code of all components used to run the simulation and analyses is registered: https://osf.io/s5mdw/. (GZ) [file pone.0240414.s003.gz › s5mdw-full/abc-pandora/results-example/rand/result_0.010999999999999998.csv]

nstep	cstep	mu	mumax	copy	strb	score	epsilon
792	10	0.15326820372381794	13.303699976563676	0.8659117606770959	2.649532678871041	0.01028055	0.010999999999999998
832	8	0.9889466943313718	14.37001358384328	0.11681041716452148	2.1802036640467435	0.0101396	0.010999999999999998
1667	15	0.6252033261143046	13.141079394484624	0.21325177946203966	1.1513697830990415	0.01015018	0.010999999999999998
681	8	0.5697796619211334	12.519273622809076	0.528642702945747	5.267858586924673	0.01075081	0.010999999999999998
984	8	0.4569068260568382	16.906300581330562	0.4430637618109884	3.4132169472656644	0.0105197	0.010999999999999998
951	6	0.7815565156728144	15.800510115443473	0.2935472076411806	2.3994188386071826	0.0107721	0.010999999999999998
1091	13	0.6732270536206305	14.001771766698969	0.9092409700794847	0.03542038464883368	0.01047367	0.010999999999999998
2233	20	0.9833936932515454	15.481267367781044	0.5851361924710895	1.2910091090909452	0.01062339	0.010999999999999998
2085	28	0.6633080099941254	11.738124877007309	0.5636444296676202	5.262773747005875	0.010977	0.010999999999999998
1075	18	0.688349946509037	12.571073977118749	0.1282208128415174	0.7348744910486482	0.01003149	0.010999999999999998
793	9	0.9209048111717538	14.56338057472772	0.6658335600557728	0.45650588659716895	0.01046565	0.010999999999999998
1491	15	0.5192739676703528	14.588666862252689	0.056148088010565145	2.705034801309718	0.01011989	0.010999999999999998
1240	19	0.7692297523810652	14.080268534289063	0.6975068338724113	3.9971491201984106	0.01083158	0.010999999999999998
1332	15	0.8710409834250343	14.115738826837074	0.2550764512928887	0.8480162920277938	0.01056893	0.010999999999999998
964	14	0.6110531364223093	11.618185322821747	0.03303097581987413	3.334777516975562	0.01028964	0.010999999999999998
1081	19	0.8220695980716293	13.424623601512524	0.5143353085812281	4.72529741389204	0.01050076	0.010999999999999998
1132	9	0.6001127814385907	12.69074041547881	0.14009113876307366	8.117886114573786	0.01090199	0.010999999999999998
1228	9	0.22194354171687442	13.20310534363111	0.33014786036752186	3.2436633651998195	0.01057152	0.010999999999999998
1802	17	0.5018612502519887	15.847430310946757	0.3040345365111081	6.997371520239476	0.01048504	0.010999999999999998
880	16	0.659855115319416	11.481683030141452	0.5316025236953714	4.020156869372202	0.01099023	0.010999999999999998
1515	19	0.7726325728515839	17.058983487761854	0.6877107443491124	2.950212387131347	0.01034745	0.010999999999999998
1291	16	0.23716176832740088	13.888994092695503	0.6647062093369059	3.0116896727284863	0.01037623	0.010999999999999998
1783	18	0.3246208529259398	11.737513054399168	0.773740214608338	1.8476004064297968	0.01088632	0.010999999999999998
929	14	0.5039214809858141	17.293831870072484	0.0331484410543913	6.751678899732185	0.0107891	0.010999999999999998
956	11	0.5058399600120607	14.575721733731864	0.9042128273308422	6.769821338264622	0.0108314	0.010999999999999998
2002	18	0.1873059716698885	15.315660963076654	0.17985087402985026	3.9514615475260695	0.01093146	0.010999999999999998
1708	24	0.7036952432846564	14.879438096413677	0.9447098612910205	4.6545985255872955	0.01085939	0.010999999999999998
1301	20	0.767914979029101	15.091809286182597	0.14531864049693632	1.9601130362740622	0.009832135	0.010999999999999998
713	13	0.6737483770824552	15.97441497692947	0.22895285194311452	3.790483792386302	0.0108702	0.010999999999999998
1195	12	0.6169162149368509	14.811534306822333	0.7082526754004481	3.046038191442448	0.01079	0.010999999999999998
1209	16	0.5331363246910015	14.18324853921736	0.26419970763738976	5.013492868791684	0.01094517	0.010999999999999998
1459	28	0.6452179409443418	10.896810213966175	0.6385585258437116	0.2638398328769047	0.01074322	0.010999999999999998
1196	17	0.16602488442211027	14.445145385021029	0.3216489636854654	1.4764829381394438	0.01074033	0.010999999999999998
1430	26	0.6965390600153192	10.67085042235897	0.024498993343372938	1.4090015644195164	0.01070975	0.010999999999999998
853	8	0.6001817522822552	14.61525973407923	0.21742933841117273	2.1788539363690727	0.01046091	0.010999999999999998
1124	9	0.7995412458755984	16.548480913437395	0.2563228414405679	0.284490253631172	0.01012424	0.010999999999999998
957	9	0.6878723258930967	18.75044091699556	0.7101503638456836	4.2922555719317845	0.009911161	0.010999999999999998
1194	23	0.9652501632307025	14.806607782077064	0.6126307701855658	7.397435795097984	0.01090082	0.010999999999999998
654	6	0.2850363594191371	15.90707432040291	0.5785598360455109	5.749548098935032	0.01041294	0.010999999999999998
1872	27	0.2471325564682778	13.464830122226923	0.9684302166417131	4.919423722803463	0.01056512	0.010999999999999998
948	9	0.25947313529101823	14.614190231567225	0.46393861454750884	0.429286929733542	0.01074283	0.010999999999999998
291	5	0.8059688849282689	12.089941183707682	0.4150066314096875	3.4302146455605045	0.01068047	0.010999999999999998
506	4	0.4039885385955487	16.787946915669522	0.16949622575630668	6.367253815216452	0.009542517	0.010999999999999998
906	10	0.6251469031680701	18.667551659212513	0.09869826275348792	2.562187905934172	0.01022857	0.010999999999999998
941	13	0.7665953655140879	12.153226840493831	0.5426058412235707	1.095619893127688	0.01040874	0.010999999999999998
1136	15	0.5100038627366693	12.187178497387892	0.2947038188294209	5.46891321913639	0.01078269	0.010999999999999998
1226	23	0.6549574184612916	10.579940252118341	0.4977826112807624	9.290603735136436	0.01077982	0.010999999999999998
1028	19	0.7677740599332378	11.973630906814524	0.10974294927819372	0.9968773576981559	0.01097055	0.010999999999999998
1375	12	0.8951554000402158	17.013278666450024	0.2609542252128194	2.881117123132187	0.009925391	0.010999999999999998
534	10	0.544674340907825	12.655037592376958	0.9225554424251409	2.1494296960511643	0.01056265	0.010999999999999998
1325	18	0.3563627234857033	17.81546050273529	0.33776331454271424	6.176056417572264	0.01094628	0.010999999999999998
1394	18	0.8064868049597997	12.870742773937215	0.556741537299636	2.0563144018198702	0.01057976	0.010999999999999998
1005	18	0.38155376631433396	14.872568209874572	0.11930157122782992	3.6828368140115546	0.01099543	0.010999999999999998
1339	20	0.5444721229803211	15.471727102967737	0.22567927319207132	5.506659994458933	0.01048483	0.010999999999999998
859	14	0.6495707662232696	10.717515939606619	0.6741110842203784	0.7780965090070606	0.01057512	0.010999999999999998
1442	7	0.7128438030271748	16.709552202399934	0.01966539591468275	3.0386827329686925	0.01064052	0.010999999999999998
1534	21	0.36865953709612587	13.591974347515933	0.43321089411149927	1.6633191597436707	0.01097203	0.010999999999999998
1381	14	0.22002641353096658	11.264491467448384	0.2756562000952776	3.939478641691905	0.01087366	0.010999999999999998
1647	12	0.27282900361477835	12.477008757842814	0.08641672697453538	0.9964848128559544	0.01017821	0.010999999999999998
1654	14	0.8394973519519409	13.981537032378686	0.4394332185237858	2.0724814444729303	0.01094251	0.010999999999999998
1105	9	0.762842935892959	13.285862386024453	0.4463372181414357	2.722412359253192	0.01084679	0.010999999999999998
1595	17	0.2184100049087867	15.14474461663792	0.38059467172948835	3.2435240915666235	0.01042324	0.010999999999999998
2483	31	0.37008637907654496	11.378568029350586	0.6637065034820091	0.42378099120821944	0.01086636	0.010999999999999998
1820	23	0.7080329489705017	11.025074616212384	0.2743599016208006	1.4915592965270812	0.01079894	0.010999999999999998
1125	18	0.9704495063024797	14.895963220179471	0.5044740441817038	3.755261334399391	0.01025578	0.010999999999999998
1030	15	0.517423036634666	11.845183486708063	0.7093193315955334	1.4700122874325845	0.01063786	0.010999999999999998
1384	17	0.7033053266844815	13.876712976038055	0.44553666817648097	0.9161693115544185	0.01017379	0.010999999999999998
1162	6	0.6482541740918379	15.010159606068386	0.0031477815650078206	1.6441229052356712	0.01085704	0.010999999999999998
1202	13	0.9170117304606813	14.797267197759046	0.3417150873123752	2.2600222449603313	0.01035843	0.010999999999999998
2158	37	0.34195202915096	12.106974776616502	0.5708225407518277	4.064745270076283	0.01049231	0.010999999999999998
1061	14	0.8197599105229973	14.352293649666848	0.9580702273905488	4.687021640057086	0.01082156	0.010999999999999998
1372	18	0.6472207755481055	15.631335554382915	0.7540879852400175	0.45117158206236585	0.0102007	0.010999999999999998
277	3	0.38325886946651305	13.288949466722968	0.3432363839833242	1.6096258817380376	0.0103084	0.010999999999999998
2020	32	0.5130147574754288	12.538858783375112	0.05827971294773793	1.4100635245676587	0.01049468	0.010999999999999998
1982	31	0.4887452391446114	11.26756537553029	0.3862347986339038	2.171133706824973	0.0101894	0.010999999999999998
1423	26	0.8959453104077904	13.450058094358418	0.045231419135165984	1.9657876524363214	0.01093271	0.010999999999999998
1308	13	0.5764792511889132	14.473081162183414	0.4821598900873435	7.169426258324822	0.01050627	0.010999999999999998
554	8	0.5350039461883437	15.43560635321489	0.7603988915656593	2.8298386749227427	0.0107411	0.010999999999999998
649	5	0.755097803680431	17.653502269338855	0.29338549665432234	6.20488341085986	0.01061427	0.010999999999999998
789	12	0.9669872113692283	15.709294435080775	0.3701340570022582	4.161958930614919	0.01074171	0.010999999999999998
1432	25	0.8027425075954809	14.254002997892403	0.3614429176905742	1.337993893743399	0.01044901	0.010999999999999998
978	11	0.6936579099657756	13.950602356348043	0.41516096292474214	0.683319677969752	0.01051423	0.010999999999999998
1352	25	0.5139078983239586	13.465628262558996	0.7733334114020046	1.892362797550813	0.009922871	0.010999999999999998
1054	12	0.6345630350808787	13.933764675573824	0.2017299091265754	4.8147655706183485	0.01037729	0.010999999999999998
1355	9	0.8693235727024342	15.076344149983791	0.7031037637269453	4.16841984799836	0.01031537	0.010999999999999998
1392	25	0.7106614036931528	16.50326569460527	0.6167499959150484	0.193647537072268	0.01077955	0.010999999999999998
1309	21	0.3181460367354158	13.81477582815931	0.8341811794019394	0.21415054626849028	0.01069193	0.010999999999999998
1395	13	0.9184144935854375	12.908855530502622	0.2734534471085105	1.1176692008050129	0.01082932	0.010999999999999998
850	11	0.3964183309890401	13.335330664114124	0.2572872793839199	1.8091445305792728	0.01012807	0.010999999999999998
967	9	0.3949194942567102	15.769970332048445	0.25694858338164916	4.644602836200461	0.01000571	0.010999999999999998
1315	15	0.53014346298415	13.80562942887219	0.0258814703312078	4.586751746638794	0.01037376	0.010999999999999998
1722	24	0.3311772187209853	17.034666914556343	0.17320980852787501	0.11678255089631162	0.01049571	0.010999999999999998
994	15	0.37575747549671346	16.794426916439104	0.9866593132370081	7.564675572086835	0.01028799	0.010999999999999998
1309	14	0.6175713251488781	13.215304095035647	0.38804286637409063	0.1877922960279479	0.0105534	0.010999999999999998
1493	27	0.6077433997958805	15.561290716963308	0.9869503216213771	3.191868374823473	0.01095228	0.010999999999999998
1611	28	0.10703583484046658	13.545625665072661	0.5652501313405299	1.454078801077464	0.01095198	0.010999999999999998
1101	16	0.7637071017330721	12.985948391900683	0.39080039732490585	0.29643701179833437	0.01089464	0.010999999999999998
1534	12	0.8894044863019965	17.04476978933491	0.46733229191152525	4.227451853795532	0.01066521	0.010999999999999998
1755	18	0.7688565663388076	13.74211575597056	0.9139385743428214	1.9517512366022725	0.01062614	0.010999999999999998
348	6	0.3533458660182206	11.53022209601811	0.01820684713603754	2.0336041100626563	0.01069917	0.010999999999999998
1201	11	0.7295077156066689	13.43407180286327	0.12379223780714095	6.403934509480883	0.01067783	0.010999999999999998
782	13	0.6730213874022333	15.93582497073303	0.5559861080144909	2.3580136721058693	0.01088816	0.010999999999999998
1987	26	0.228907766474717	13.655584661332146	0.7501980547834961	2.941561534286042	0.0102745	0.010999999999999998
1761	33	0.5946948705364234	12.680617905646832	0.39009470970986565	0.2663041163978054	0.01028234	0.010999999999999998
1671	25	0.7227273722777865	17.42391881177279	0.8518028875992351	0.22037043111196097	0.01094952	0.010999999999999998
1108	16	0.6187497636008048	12.1230941020751	0.9771050026940095	3.4711045317845324	0.01094475	0.010999999999999998
1252	6	0.6892104013516219	18.547120463282674	0.2691236646833025	8.713193488560222	0.01096075	0.010999999999999998
1911	29	0.9247565877649202	12.513247398126033	0.16610678644716725	4.192153901204304	0.01056518	0.010999999999999998
633	7	0.17679380647319665	14.304766303153517	0.42578453702543323	7.223208839079093	0.01011306	0.010999999999999998
1156	15	0.7369751786711376	16.596982360926404	0.15133092157014127	0.40295619658814563	0.01039279	0.010999999999999998
1349	15	0.9056762676962045	15.584900342781326	0.6952864457050594	0.9426203132753306	0.01003345	0.010999999999999998
1469	14	0.18972060938248142	13.238305247615298	0.04760996385574057	3.5870756671801	0.009821574	0.010999999999999998
1246	14	0.9492733128726679	14.91972188591355	0.37140199388450534	3.8377974800414076	0.01048881	0.010999999999999998
2146	32	0.751130885785862	13.51523695648486	0.15564006554309073	0.917074947475939	0.01045465	0.010999999999999998
844	8	0.34100743320198024	18.14051620152322	0.2867889498113469	2.803304930110937	0.01083364	0.010999999999999998
602	6	0.3252977878278713	14.767004966116236	0.5159130736989707	1.578424383349011	0.0102932	0.010999999999999998
1440	10	0.6179167111502202	17.488346718641687	0.9459151886801416	6.933009607298487	0.01071302	0.010999999999999998
1618	15	0.7659932497911699	13.668499023064285	0.40729341142752523	4.384301582729004	0.01048181	0.010999999999999998
2129	26	0.6423579980553498	17.075438097157082	0.5570994153631171	0.6064956672533697	0.01020085	0.010999999999999998
1202	12	0.722779294776448	13.895315554557929	0.3855003955330416	1.3685646980704305	0.01033654	0.010999999999999998
747	7	0.3689163185396992	14.521486398842143	0.357854574556017	4.026976494374722	0.01098529	0.010999999999999998
1401	15	0.3448575103300075	14.325591020289334	0.5027089012514525	4.174606488513588	0.0105647	0.010999999999999998
1904	15	0.8719288746287774	14.910010516272774	0.4139436032004395	3.326567596108488	0.01090675	0.010999999999999998
1578	22	0.6712602310312441	11.803152846145029	0.7301065416567709	0.29848908403654106	0.01090323	0.010999999999999998
1367	25	0.4001444588901372	11.20553590872992	0.11401139283731629	3.9430382159234325	0.01019984	0.010999999999999998
259	4	0.9235077871880129	13.78811972017193	0.7800489123004671	1.733173772290432	0.01056707	0.010999999999999998
1347	23	0.9402954328980404	17.107080164228417	0.4367367310622861	3.4372745221799903	0.01041164	0.010999999999999998
1613	23	0.1284839713162491	16.086824182644722	0.3782960016833239	4.507500595112113	0.01023792	0.010999999999999998
1257	19	0.5353767100274729	12.32685327887736	0.09927793680446911	2.238705846153032	0.01053285	0.010999999999999998
495	9	0.3791914415792518	15.51581914192191	0.41302179853126564	1.745089998754025	0.01034869	0.010999999999999998
1005	6	0.8586317831560599	20.242398980792387	0.4394897024213571	0.6566448407012151	0.01064275	0.010999999999999998
1126	15	0.1638458920301029	13.395328248946749	0.7473548508492295	10.09611524088541	0.01077233	0.010999999999999998
914	15	0.5261698775713883	14.034855638525709	0.7976311960933322	0.2538366604271649	0.01006722	0.010999999999999998
1020	15	0.6676968820459884	12.167289105173822	0.7809886218407439	1.0029303703517072	0.01096933	0.010999999999999998
1043	9	0.1496920684854478	16.18850314973	0.010985185476005287	5.515739574390945	0.01027301	0.010999999999999998
1017	9	0.9898510134932661	13.533987340886888	0.5073178731041973	2.5327771177053524	0.0104724	0.010999999999999998
1959	34	0.27733716547643766	15.598058855205572	0.8288530613795615	0.7521450988251599	0.01069224	0.010999999999999998
1452	20	0.9637553653675255	15.509262382827712	0.06081600353823691	1.2298244208404512	0.01089356	0.010999999999999998
1316	16	0.9145057363320317	11.77534019036655	0.23195132438047147	1.376255250406052	0.01079626	0.010999999999999998
1094	16	0.8806788453030869	14.297368058074397	0.8878655631088554	3.3861691783342334	0.01061025	0.010999999999999998
1408	18	0.4860893878064558	18.286583066473007	0.5011033611750573	4.14204479719926	0.01085998	0.010999999999999998
566	7	0.7013152246883885	15.414890335990833	0.5337730505696843	2.5828629818243494	0.0100858	0.010999999999999998
680	7	0.5530494180336878	17.037015542981624	0.8174042600561932	4.055049959028947	0.01003605	0.010999999999999998
1414	20	0.24013560464060724	12.687822901087744	0.8258688323699541	4.048854912050932	0.01036625	0.010999999999999998
1205	14	0.7117864346473758	14.970858247731492	0.3510356177086799	4.443454035907332	0.009977453	0.010999999999999998
1585	18	0.43051733548304694	13.857705026590667	0.6704033194122512	3.0784493420273487	0.01062966	0.010999999999999998
1602	15	0.525270790015531	14.582671538919717	0.5169365223107821	1.796250155964384	0.01007993	0.010999999999999998
1973	34	0.8168206960729363	12.529888137880876	0.6056825052107544	1.0681711649547745	0.009844898	0.010999999999999998
1193	10	0.24980807687098522	13.222129050227842	0.2965877821932185	3.010786631851271	0.01038401	0.010999999999999998
1216	19	0.5962281709577766	14.385781514376212	0.9433556938466281	4.048393144953532	0.01052288	0.010999999999999998
585	10	0.2049287218596033	15.81458493534111	0.8105416126403419	3.5681199788289364	0.01049797	0.010999999999999998
1446	27	0.8066763466428983	15.292791700279857	0.38398059502567555	4.545984481069327	0.01042995	0.010999999999999998
669	7	0.6722518241965428	12.282559589077826	0.6436482692074125	0.048443781927653085	0.0109093	0.010999999999999998
1919	25	0.9997549254420051	14.673872561434267	0.3994163647821251	1.8371358049853181	0.01036208	0.010999999999999998
1384	17	0.6341121186093007	15.766726291109244	0.4640609786850618	1.3389730304948684	0.01015604	0.010999999999999998
624	12	0.7626193239237223	14.664926983097015	0.18770089816307106	5.168467880826791	0.01061275	0.010999999999999998
1082	12	0.8980087461619408	16.921841235774618	0.574082057405439	1.8780073303221057	0.009629887	0.010999999999999998
533	9	0.8772096496197573	12.294445902273672	0.7283575002294463	4.602241230912541	0.01015491	0.010999999999999998
1139	17	0.44787173572903644	13.49436589228755	0.5162181877884098	3.397332411161636	0.01035426	0.010999999999999998
1345	21	0.8366749811553849	15.120836488942233	0.37476509788070855	4.556477292559067	0.01076191	0.010999999999999998
528	8	0.7459074355991281	13.518765532072461	0.3187201845886102	3.8767193299583544	0.01099022	0.010999999999999998
1537	19	0.6476751216313825	11.87063215615851	0.5250263098046258	1.9102930663609157	0.01070428	0.010999999999999998
1344	12	0.42472310505348276	12.222235626566036	0.4591312451486605	2.655113806924513	0.0106911	0.010999999999999998
1214	19	0.5956032520482726	14.994326613781187	0.16801778835728565	2.8559240951160265	0.01080369	0.010999999999999998
1565	30	0.6691010893108769	10.062934153839446	0.19910195496949717	1.788118548592886	0.01095453	0.010999999999999998
1122	22	0.6471534312083366	13.953048622567252	0.9835101364413406	0.3925359279792122	0.01077651	0.010999999999999998
1574	17	0.9661347639542253	16.595686184283842	0.03772406115262911	4.369199421597024	0.010507	0.010999999999999998
952	15	0.251257430543251	13.015424752077724	0.3772728764688394	4.37202439943447	0.01082433	0.010999999999999998
1497	27	0.7553670819580551	13.014796569068752	0.8920344150931634	4.039256297706551	0.009807072	0.010999999999999998
1017	12	0.4440475957498048	12.313931292983906	0.6901601576212565	0.6336116478737696	0.01051288	0.010999999999999998
1246	19	0.968482617189693	14.060378354456866	0.26638321136147247	2.346494349151405	0.01068431	0.010999999999999998
1308	17	0.5380044635178578	12.231516374806011	0.9873587010485434	4.4335084901388395	0.01077126	0.010999999999999998
1314	23	0.6398948455471476	14.92714449449743	0.3574769786151879	1.3293114526044705	0.009890561	0.010999999999999998
1581	29	0.9716251191754106	11.593296710291705	0.5363542191563953	1.5172471760711275	0.01047905	0.010999999999999998
676	5	0.23613200766747205	14.149234909477306	0.34722794635807586	4.512754215668718	0.01084149	0.010999999999999998
1678	15	0.657458578731825	15.808610837202373	0.1706761698459694	2.0770575145764356	0.01016875	0.010999999999999998
1240	16	0.5149424156658858	12.89904938381366	0.6239554376380378	1.6033970804756752	0.01088317	0.010999999999999998
1606	15	0.46050925129017506	16.546637829999018	0.8965098631954804	6.122433814768284	0.01087147	0.010999999999999998
722	13	0.18978876788268761	11.321333513105635	0.8345395229731034	0.18439201205856381	0.0109439	0.010999999999999998
1274	18	0.8335330092080331	14.124624633844686	0.584533532057905	2.5181420105299774	0.01078678	0.010999999999999998
1784	18	0.6136025371305422	14.515150620140709	0.4285073987677442	1.1849080183923617	0.01019163	0.010999999999999998
1459	15	0.4397241890643545	12.792083537603537	0.03584232391924963	0.768592727835031	0.01014186	0.010999999999999998
1326	18	0.43982817257754725	16.009834408841982	0.769008496226852	3.0490239415297884	0.01084874	0.010999999999999998
1115	10	0.5773739556818104	14.116174073378975	0.8317774819238123	7.497758960455291	0.01049496	0.010999999999999998
1970	37	0.38143742504979417	11.880043018466985	0.5970777888816479	1.8703572918085953	0.01098524	0.010999999999999998
1007	15	0.5252047693324322	14.180608344264478	0.12185808803574971	1.6885692440401496	0.01060569	0.010999999999999998
545	5	0.507638759527822	13.976088769370202	0.07769528252173757	1.7567593138067663	0.01036595	0.010999999999999998
973	15	0.971309949577378	12.650944477047531	0.30278506286793494	7.134113173364188	0.01078767	0.010999999999999998
1053	12	0.5727323755214517	15.453542380235826	0.4456829466770563	6.495834724303846	0.01014201	0.010999999999999998
2182	19	0.44621834726008586	15.8745234336882	0.7597654430357516	7.412988340040696	0.010772	0.010999999999999998
1431	10	0.9532254985342331	17.04230545453845	0.12544517036157982	0.31654073537896266	0.0104596	0.010999999999999998
1123	18	0.6962515039485598	17.147095032846327	0.5773384426479469	3.5758684927968347	0.010903	0.010999999999999998
1832	22	0.824120456197066	16.346556891500516	0.1318604497600972	3.7158755238690793	0.01042863	0.010999999999999998
1611	17	0.36404429182104137	12.177692976113065	0.3454618670809131	3.000405834392639	0.01079022	0.010999999999999998
1019	7	0.4474956428238433	14.24698927090768	0.35222019970455337	4.71309042212805	0.01080653	0.010999999999999998
880	14	0.5370276243107948	12.828662570875156	0.2431046223089429	2.9144496921807175	0.01081577	0.010999999999999998
1655	15	0.22818507507171149	19.174148675233	0.4904215788652432	0.5138037599013756	0.0105918	0.010999999999999998
1373	22	0.7925400427979166	10.734633570162362	0.19401197230090544	2.4089774421863197	0.01094082	0.010999999999999998
1239	24	0.47117203598244173	10.924684099559105	0.31257516238898797	3.4921775222007954	0.01080826	0.010999999999999998
1325	9	0.9300571142989347	17.528755504867654	0.43047502964954865	3.1469439220505318	0.009719849	0.010999999999999998
1832	20	0.8654568574086364	15.392494858242756	0.4947718479748807	2.3828703905798365	0.0107362	0.010999999999999998
1427	19	0.36876026992048505	12.954157420472331	0.24857007007868231	0.5328614673324106	0.01012756	0.010999999999999998
586	4	0.9849503325267377	19.417140825642406	0.15812357079703815	1.3613288287064955	0.009955729	0.010999999999999998
1890	19	0.7356464503112923	12.695084374320391	0.7396943681813898	3.83901118254411	0.01079341	0.010999999999999998
1379	13	0.8124865591487207	14.867161391387707	0.550272229794972	1.0312230061977514	0.0105675	0.010999999999999998
906	9	0.6758631801710692	12.049535965998793	0.5779161743849991	4.8434926326060825	0.01088581	0.010999999999999998
966	15	0.5711327681546261	13.803883373405327	0.6012233291992037	4.623613618771362	0.01058887	0.010999999999999998
1972	17	0.28481651697506305	12.543545521176295	0.13426368848322107	6.361270316107445	0.01045454	0.010999999999999998
629	8	0.8502997197163722	15.823245484592881	0.22799175324392773	2.9927556243682396	0.01042991	0.010999999999999998
1215	16	0.7824030594342994	11.607743654154264	0.24794388214330487	1.9167500875657921	0.01025035	0.010999999999999998
960	15	0.6631102221267084	16.086461291634123	0.6992470450188416	5.075947160518334	0.01065434	0.010999999999999998
1019	12	0.42801960851937376	17.688354433701896	0.8172302367443355	1.3858270740530547	0.01047602	0.010999999999999998
1811	18	0.883507683795622	12.881184796583875	0.38184009747743697	0.13174463153723381	0.01079296	0.010999999999999998
1014	16	0.8973746890231868	13.939515215801507	0.550581287968207	6.401832352548007	0.01023717	0.010999999999999998
1514	18	0.8762635099879496	15.74260944159828	0.24159110675436027	1.3807436460030278	0.01043289	0.010999999999999998
976	19	0.7597112882907436	10.554778874550472	0.8908675622075442	3.896219379393327	0.01073303	0.010999999999999998
621	7	0.2047813679506289	15.13584961211495	0.3969619796806445	2.0852318775173746	0.01077777	0.010999999999999998
1085	9	0.4835707076864636	14.102686247198928	0.27660034462905714	1.3024641871199876	0.01000661	0.010999999999999998
997	18	0.646368592119827	13.205520455134813	0.9607516661186504	3.9738960869289452	0.01086919	0.010999999999999998
2270	19	0.4284208800205038	15.51277072715623	0.5003686242313663	4.699433446757522	0.01048458	0.010999999999999998
842	11	0.6080224056760863	14.982422640612704	0.25900098261168336	4.496901340574525	0.01005684	0.010999999999999998
699	7	0.4641173941363479	16.42082540025017	0.7939920740888078	1.7811745250463353	0.01037823	0.010999999999999998
1455	14	0.7701854725034023	14.764916527281468	0.6415855237009944	1.7715911039878547	0.00965104	0.010999999999999998
964	18	0.24005147057606913	15.23322809546811	0.7445284766025421	2.2910487789527485	0.01031586	0.010999999999999998
1459	23	0.6091131320769089	11.255113834583092	0.25942594257258916	5.095550967751857	0.01047692	0.010999999999999998
1017	9	0.7185400440772552	13.608057790925901	0.9373775984568808	1.3708956783062018	0.01069117	0.010999999999999998
573	9	0.4777733955176696	15.47821823011986	0.6118930355459897	1.3695758500115292	0.01055912	0.010999999999999998
1598	25	0.511257988739481	16.978594472290315	0.21569025073048578	1.6401722234130554	0.01039715	0.010999999999999998
1492	20	0.4155619220204202	14.358236493569452	0.2782189241457162	2.319113492954296	0.01078843	0.010999999999999998
2360	38	0.8400548942144193	12.631639453182489	0.0016300275566825673	0.3566336023904973	0.01049953	0.010999999999999998
1429	19	0.7256242775185611	13.074829430906945	0.4336114256351861	2.0223670714323276	0.0103783	0.010999999999999998
570	9	0.551410133518792	13.034865573476083	0.06117036100988049	3.88266109532215	0.01078288	0.010999999999999998
1481	16	0.9576555513173077	13.64275450564833	0.7003080060120525	7.535174163383013	0.01090685	0.010999999999999998
1607	16	0.9609887497707513	14.828370075931451	0.9725862095077862	1.920988128081338	0.01067245	0.010999999999999998
817	14	0.4399316608949677	15.15837416600181	0.11148636776414392	5.365524957855997	0.01000681	0.010999999999999998
1915	35	0.6132864303253787	14.314951423678593	0.39666167326143176	0.043604318030847966	0.01034233	0.010999999999999998
1128	11	0.7451816938578211	13.185400759106644	0.9751438976175211	1.0491020417630907	0.01069834	0.010999999999999998
1362	12	0.6070203534742433	13.658423139098224	0.20472655078233576	6.364605314807649	0.009907096	0.010999999999999998
803	9	0.2198009745866707	12.29354504962903	0.491132606192732	3.2966382717578644	0.01028974	0.010999999999999998
1893	29	0.6409329298706198	11.118674838358029	0.18112373022021044	2.7241818193423137	0.01095193	0.010999999999999998
884	15	0.45956943265492883	14.129602189381902	0.5978096273233913	0.16810311857044713	0.01033398	0.010999999999999998
1748	21	0.7472207573518914	12.74734369099338	0.6211127151652936	0.5953548365838985	0.01057338	0.010999999999999998
977	14	0.5939942787019443	12.029995209306392	0.8751009003332496	1.307739646193827	0.01086004	0.010999999999999998
1124	19	0.5183006759387947	13.768196342756122	0.8323331259333364	5.111741080881565	0.01062435	0.010999999999999998
1079	13	0.6903335792379717	14.47803478092146	0.7946849885437611	4.757383857236008	0.01068154	0.010999999999999998
895	10	0.409647682021267	13.986063629529333	0.1697368598586526	1.4686144958377851	0.01037915	0.010999999999999998
1333	24	0.4955255397304764	13.603349659898665	0.6867087351302423	2.1422725971924326	0.01094789	0.010999999999999998
2192	23	0.612880867424048	13.983026204826528	0.651736820826772	2.4489471146062494	0.0102604	0.010999999999999998
1282	16	0.5296781445337286	12.906711384140163	0.32128406487150274	5.010980602569188	0.01045626	0.010999999999999998
1153	12	0.33752856523570396	14.090804051627142	0.7954064223348952	5.011773412700931	0.01054031	0.010999999999999998
1222	15	0.949257389206594	13.982638586252648	0.28348902015833277	4.1867899330731415	0.01034305	0.010999999999999998
428	5	0.6453925607190141	14.431609776030703	0.13299791140103295	2.8389131847885003	0.01039346	0.010999999999999998
1038	19	0.781741438864197	14.949569389190343	0.9843914919569474	1.9619582248123482	0.01066261	0.010999999999999998
902	14	0.8047788777098918	14.961723165186877	0.13354352359743307	1.525552548344307	0.01027056	0.010999999999999998
1354	12	0.3730384128794994	13.380489820207556	0.20842636603883677	3.7838114336509734	0.01063827	0.010999999999999998
1273	22	0.735103446218049	14.39460260606972	0.9266534016859302	3.0884211403856945	0.01080051	0.010999999999999998
1705	20	0.704911995388443	14.53723402129612	0.29336031081545705	0.9153624736576772	0.01055458	0.010999999999999998
1239	19	0.1080545056899409	14.340533225009512	0.24288782065093867	3.9899227205083134	0.01042446	0.010999999999999998
1088	16	0.7977334080222338	13.233599989765057	0.30669114776221973	2.4049267863983843	0.01006392	0.010999999999999998
523	8	0.8920037205386799	15.279125555144981	0.41392680262482207	2.13149971670545	0.01095605	0.010999999999999998
1075	20	0.9217706956103304	14.897956838104816	0.41876142259686316	2.680642597381028	0.01081775	0.010999999999999998
822	5	0.49568481696131067	13.946975919043714	0.13952209172975077	1.6646990633287495	0.01091506	0.010999999999999998
765	7	0.7607541436522601	17.277953379363566	0.45273722922544224	1.64723666919906	0.01062296	0.010999999999999998
1581	11	0.646116247083974	18.985925710327642	0.36374054944893297	1.8996240821039367	0.01022239	0.010999999999999998
932	15	0.469189848031443	16.430567405311113	0.2997015442855405	3.105721235823279	0.01033315	0.010999999999999998
1256	15	0.6644019510428891	15.465148766775227	0.011129387278275588	4.660749494111439	0.009533793	0.010999999999999998
894	16	0.14987854517902782	14.106502522593557	0.7665915969612259	1.6740740873059374	0.01034367	0.010999999999999998
1125	15	0.46996046797194674	14.82285356153121	0.05222618541365501	2.102706690051488	0.01041665	0.010999999999999998
965	15	0.8017221288536037	13.882555555918056	0.547562297735493	2.1944451302437287	0.01052959	0.010999999999999998
1338	18	0.686268737019049	14.691629712741218	0.7632926051062146	3.644152030586675	0.01070949	0.010999999999999998
544	10	0.7133982845310219	15.620121596593025	0.0238587943961084	3.084760247286739	0.01034562	0.010999999999999998
1464	15	0.533640146615459	12.72232616938739	0.8063820787471732	1.3575273244904222	0.0108657	0.010999999999999998
556	5	0.2556098627957474	12.832511365666756	0.10905684606308352	1.6265549818804033	0.01063244	0.010999999999999998
572	5	0.5512269782617978	13.495591325823849	0.6478541552353974	3.702805447820227	0.0104232	0.010999999999999998
852	13	0.4662351375734119	13.138532297196763	0.18837392944112535	3.552431312132703	0.01090727	0.010999999999999998
782	12	0.49062063939163214	14.91804240481946	0.19516948964442538	4.459627014814948	0.01074994	0.010999999999999998
1815	15	0.9027104056335712	16.44080890135579	0.4764089378000334	0.6254565692846222	0.01037083	0.010999999999999998
1648	27	0.33912422684768795	12.363037862145042	0.26995929499117877	4.608892832549513	0.01052178	0.010999999999999998
733	13	0.6731862954480187	14.405967541673048	0.8360043415978016	1.2922970371680487	0.01038399	0.010999999999999998
906	14	0.8620975685319692	14.539789597643663	0.4524706298401639	0.7871674566763716	0.0104937	0.010999999999999998
1009	10	0.16750217150752805	12.35227305662472	0.25998964683381165	1.4172012101460272	0.01069399	0.010999999999999998
1071	10	0.06787595929660634	15.309554795825234	0.042953674400524	1.6716425565866544	0.01066335	0.010999999999999998
1412	15	0.4714648819659627	15.391364086692404	0.6386744242359648	1.7982449836843641	0.009814546	0.010999999999999998
1161	18	0.8693972018892095	16.954753218622677	0.6831978328387908	2.402786347270506	0.01030915	0.010999999999999998
557	10	0.799221882615276	10.607241499125045	0.29792940121048433	2.9450135231940164	0.01061563	0.010999999999999998
1255	13	0.43965675594497466	13.644319735528217	0.3685284913786463	3.96970734686671	0.01082281	0.010999999999999998
1014	18	0.9112613668338794	15.248468671070482	0.7979999545897017	2.474711174222814	0.01056624	0.010999999999999998
1058	10	0.8045595578390825	12.55142516244873	0.6796722706262814	1.0076437983399344	0.01095654	0.010999999999999998
1403	17	0.38489544842784124	13.890529668364982	0.3021194813239618	2.7405400710202477	0.01072608	0.010999999999999998
1234	14	0.6970442452062104	14.3462966429009	0.4626415386249224	3.197639804243929	0.01062307	0.010999999999999998
934	14	0.896331094012177	16.905742279884425	0.5823392596701369	2.9169832586547986	0.0107114	0.010999999999999998
1073	11	0.8426909355384536	14.274983137295461	0.02303717032232827	5.888733777315826	0.01029391	0.010999999999999998
1253	15	0.6516183344410182	12.9641223617616	0.6903917105304992	6.206992178786411	0.01064721	0.010999999999999998
1594	22	0.5993568539113918	13.276289080428981	0.22615188163838876	0.23103013053006027	0.01086697	0.010999999999999998
816	14	0.44334839444603774	16.692977186890804	0.8683039173097302	0.6085377707972817	0.01084205	0.010999999999999998
1691	32	0.25087487932468017	12.345636050049944	0.2840620472766442	1.4711856525303837	0.01081851	0.010999999999999998
1820	12	0.7401873134700462	13.995984468594056	0.13721265888104617	3.6715686876224543	0.01091075	0.010999999999999998
1069	13	0.7000961122455842	16.79129446488913	0.4523049378866651	0.20484798027110518	0.00967074	0.010999999999999998
1028	18	0.3983024398007114	10.627729090071231	0.48717030250684745	4.443517717917025	0.01091779	0.010999999999999998
2226	40	0.6828617451579716	15.46689356990761	0.39522982920339855	2.949489314591949	0.01099617	0.010999999999999998
990	9	0.4662348990566302	11.941814739651932	0.32332141488733745	1.9835812603753329	0.01085681	0.010999999999999998
1545	23	0.3747363503216005	11.508105126711618	0.4449525193151336	2.168379484296412	0.01048884	0.010999999999999998
1421	16	0.54460411225758	15.03468171533459	0.043034872310951676	4.073297620020769	0.009775649	0.010999999999999998
883	7	0.724539748289382	14.065907396660924	0.05843766748294321	3.6567037109291975	0.01032798	0.010999999999999998
1865	23	0.5730081205478591	12.505189241890154	0.20508470269337242	1.3401434444039262	0.01059963	0.010999999999999998
1634	18	0.3944844973863119	14.524862219776292	0.7257047078496011	2.440583126257624	0.01055719	0.010999999999999998
1188	11	0.6782618426073711	15.95286547531933	0.9290744190918503	2.9369087189454914	0.0108918	0.010999999999999998
1159	22	0.7510792528266911	13.480823723925617	0.4189976946701003	2.864045809824322	0.01066686	0.010999999999999998
1185	11	0.7423075629291622	15.492950072012272	0.3891488620694561	3.897988314796929	0.01085311	0.010999999999999998
1182	6	0.5977882127156435	20.263148683800754	0.9629753884420297	1.3300712302887505	0.01070563	0.010999999999999998
1162	12	0.7639199282885735	11.469315346418588	0.7605085302855575	1.2930384313956915	0.01066878	0.010999999999999998
1304	12	0.8620832716695874	15.088401271304637	0.7365308670598292	4.071540178497488	0.01021012	0.010999999999999998
1032	9	0.6032262881273986	15.111101667550948	0.4128026158858944	0.8151063106227658	0.009729058	0.010999999999999998
1631	14	0.40637669458099496	12.825263746030515	0.3442726171027247	0.3029890278874385	0.01060795	0.010999999999999998
1600	24	0.9498962026274712	14.449839645072437	0.28560099766255054	4.124944065948367	0.01078043	0.010999999999999998
1864	36	0.7048260031136864	12.991695816586716	0.6800906079252073	4.427645074788685	0.0109486	0.010999999999999998
1019	19	0.4294133173155898	13.071873644892216	0.6192401170549631	6.689461713183027	0.01079269	0.010999999999999998
1236	13	0.5097677810168658	12.548019181366518	0.5524583385717161	9.369591112931658	0.01014594	0.010999999999999998
1709	15	0.34132702873173565	16.2748160980238	0.6094508010213537	5.623945828063091	0.01065346	0.010999999999999998
1071	10	0.7007600549448321	16.329842713330592	0.41274177709018883	0.12017495451077465	0.01014998	0.010999999999999998
1681	14	0.3031195822933129	11.058293137900446	0.11866873924680452	2.3366885558674118	0.01099077	0.010999999999999998
1594	13	0.5267924220564976	14.420943820983494	0.06326884309513953	1.5041804927675397	0.009855004	0.010999999999999998
1625	8	0.2794359036017294	16.03784576565381	0.17429654819562906	0.565403255159727	0.01064736	0.010999999999999998
880	15	0.9106273418693247	14.597284057221843	0.11645591598503303	2.163417385967125	0.01081584	0.010999999999999998
1113	14	0.7037582816536978	14.713552781521003	0.6621569138410418	5.367979951105712	0.01006757	0.010999999999999998
936	13	0.5885033835736053	16.904625154629286	0.21869466053875392	4.301384869599994	0.01062755	0.010999999999999998
1405	17	0.5247730865807667	11.455186142316531	0.4142454028022249	1.2412036598280507	0.01095726	0.010999999999999998
1019	15	0.5964096357720091	13.36806792819518	0.3273458895115215	6.595194941589043	0.01069382	0.010999999999999998
658	6	0.8331768761056411	14.611911183693552	0.5370756684584485	1.8421648140117612	0.01050721	0.010999999999999998
1110	16	0.9369375405577633	11.919092836903376	0.307884612690131	1.158532353008123	0.01034889	0.010999999999999998
1176	16	0.2919985480173136	20.00392666819146	0.2714465071758585	4.796987816614999	0.009724807	0.010999999999999998
1248	17	0.8282689444206133	15.922703758502934	0.1893519200583247	3.4205308897857902	0.01099101	0.010999999999999998
977	17	0.5218134328598814	12.813253097419853	0.055533489119056256	3.1686783111083336	0.01094705	0.010999999999999998
1333	20	0.8426491708688914	14.153558879756858	0.6057900965320979	7.861844187497581	0.01072948	0.010999999999999998
1545	19	0.3175883705087806	13.589863791953013	0.516404898188031	2.006487045307006	0.01097273	0.010999999999999998
831	14	0.40309060137836283	12.321844957838415	0.6826556866284906	1.6387732061021067	0.01052045	0.010999999999999998
1292	14	0.5860459840659278	14.149055123026592	0.3534541787298662	0.12729459633898776	0.009795815	0.010999999999999998
1191	12	0.49033334476034207	15.153127855414546	0.5849356340331777	4.224604734392453	0.01085665	0.010999999999999998
1439	22	0.5156409671253582	14.41545702674135	0.27409214833580875	1.9750414114064136	0.0103839	0.010999999999999998
1340	11	0.7901739043444066	14.86254860756822	0.4164576862970821	1.8558067594934415	0.01057497	0.010999999999999998
1673	27	0.49082727463885056	11.095628424904742	0.6506261915085634	1.6925186350454142	0.01049546	0.010999999999999998
1242	14	0.3472352708430555	15.329294856083731	0.06908385698380723	2.7007928833833432	0.01073512	0.010999999999999998
1117	20	0.6573391871134696	15.880775054180274	0.934230210037653	0.8337869619687082	0.01072335	0.010999999999999998
1633	21	0.5973020342155746	14.667522413415643	0.24124552852625453	2.816498761059815	0.009897602	0.010999999999999998
1286	13	0.5584212273473781	13.878351736790476	0.27053804074708	1.7102085528914173	0.009967274	0.010999999999999998
1437	25	0.5261540124801116	12.58995337801408	0.3346656775568885	1.3782168908442674	0.01084661	0.010999999999999998
1166	13	0.41411927534469856	19.195282286288553	0.03763608017158876	0.035329580611520583	0.01086075	0.010999999999999998
979	18	0.9117134117924157	15.586469511831808	0.15057504577222003	2.730836889348327	0.0108199	0.010999999999999998
1685	21	0.6788700964430321	17.166492895629275	0.33314792389414366	4.679704475189302	0.00987108	0.010999999999999998
1206	14	0.9835544555956985	14.584007017306732	0.96858325307961	5.3700329169135905	0.01047139	0.010999999999999998
1317	25	0.48772392694031563	12.686641373282473	0.4364202458859271	3.627666259360277	0.01056913	0.010999999999999998
1821	20	0.7963479450717589	16.032382222464015	0.3671004858324197	1.1666416055836213	0.01083989	0.010999999999999998
1412	13	0.5450270838714925	15.295809684095017	0.4816192327680462	6.200277143589529	0.01037643	0.010999999999999998
1526	12	0.425242978357536	12.819600779373275	0.0259832544532127	4.089746927205635	0.009778827	0.010999999999999998
936	13	0.844258418831398	13.004843435530105	0.2709062125997904	2.26907454112281	0.01066871	0.010999999999999998
1765	31	0.7812449474817763	12.274094567938064	0.6155060018584684	8.389795560074887	0.01034124	0.010999999999999998
2143	38	0.9167388959541855	12.89275955325893	0.3183039857140326	1.5642639185812586	0.0104081	0.010999999999999998
830	8	0.7366388883299843	14.249019736566977	0.6391316331354249	3.3964837664758702	0.01054619	0.010999999999999998
1365	19	0.8900227096404767	14.780708946722289	0.38894893814183523	1.6587173098961718	0.01089309	0.010999999999999998
1288	24	0.7606086328714814	14.765733551246404	0.7643450756800644	2.8675342250214824	0.01090616	0.010999999999999998
1104	17	0.25696679268001354	14.202381472771105	0.5982733092940038	2.4938104597280217	0.01035025	0.010999999999999998
1208	20	0.559595537184651	14.722008550105063	0.2582374055726272	4.901332474805351	0.01090269	0.010999999999999998
1014	13	0.9119355484894198	14.0304903170374	0.6010112207070071	2.621920867599558	0.01061238	0.010999999999999998
764	11	0.88429967942219	17.182096547780848	0.6064512361673078	4.552908346362941	0.0106294	0.010999999999999998
909	15	0.8195622714615558	13.017472948363562	0.8007258796384122	3.956359839811578	0.01056985	0.010999999999999998
785	10	0.6960906953274915	15.284083470441466	0.3841225789194816	1.0037687228531083	0.01058273	0.010999999999999998
805	6	0.3481350707342496	14.60968644856672	0.13944682419378404	3.0675583744663104	0.01025411	0.010999999999999998
1384	26	0.3577467670181787	16.308408545903124	0.47952365750129056	7.299392356394073	0.01079733	0.010999999999999998
603	8	0.590589498921208	14.654881425842733	0.3880871010019645	0.1989029845045417	0.01038093	0.010999999999999998
547	9	0.8331844937432088	12.140595912353588	0.04247555112244933	4.616259783277472	0.01071958	0.010999999999999998
1359	22	0.7963639791070467	17.646024921686184	0.5870552163096181	3.2273568152166154	0.01089296	0.010999999999999998
1189	8	0.8493283534155565	16.484733379415722	0.8463972685235808	0.980147059822345	0.01077844	0.010999999999999998
1353	20	0.778573226847876	13.877547211938605	0.6207745351474476	4.289042800179218	0.01096495	0.010999999999999998
801	13	0.6566654990874812	13.164930713480272	0.19992522165692408	2.7951776516162483	0.01060036	0.010999999999999998
1328	23	0.4391392665489908	13.54750779260946	0.27399032924054917	0.9351356320947567	0.01007054	0.010999999999999998
1084	9	0.28035214207198117	13.220689696417868	0.010255633871740779	8.086287532911633	0.01001667	0.010999999999999998
2038	20	0.38002756924753783	12.713602171753353	0.02575061097529524	0.9746113354668302	0.01086844	0.010999999999999998
756	11	0.43236407381491593	11.634204630134658	0.38670688533342024	7.48735506036282	0.01071366	0.010999999999999998
1459	25	0.6613863529534781	11.211717435880033	0.4714813682706178	5.501734174136786	0.01077467	0.010999999999999998
813	13	0.6759144883676579	14.737575451398722	0.17723702534569097	0.7651581698536185	0.01085663	0.010999999999999998
1690	16	0.680113844181003	14.248833608500043	0.6280234027538767	2.6471504403027737	0.01016975	0.010999999999999998
1372	24	0.7568311665725286	17.171229834171434	0.5071462000343745	1.6763811664222312	0.01031175	0.010999999999999998
1316	17	0.8504849490256662	12.380679756869146	0.03555254727122584	0.539136510242286	0.01085678	0.010999999999999998
2224	24	0.21292586854975387	15.825985524622464	0.7149940169059378	3.3961875084958417	0.01090224	0.010999999999999998
809	12	0.9793480088833294	13.667373185502134	0.3473383808418813	1.5634341137499974	0.0104912	0.010999999999999998
1275	11	0.556135587415664	17.269788755408015	0.8150834256294199	6.486121113512068	0.01027552	0.010999999999999998
1813	31	0.45773723230351027	14.308035888974896	0.31012620746398817	1.1110940744702953	0.0107649	0.010999999999999998
1828	32	0.7777475731807856	12.62644177085696	0.1436482926513143	4.610889013196655	0.01028438	0.010999999999999998
1159	14	0.5307267959683152	18.012509680239233	0.784678335260341	5.199879612918941	0.01025408	0.010999999999999998
1709	26	0.5359508269848331	13.084219782853662	0.5732867703567851	4.339793426491447	0.01050742	0.010999999999999998
1501	29	0.8045618497812922	14.017479672430953	0.2348110875319417	4.4904520949220785	0.01095077	0.010999999999999998
1254	15	0.676381998906441	17.704289011279936	0.6667966790672362	2.478486399834538	0.0104802	0.010999999999999998
1459	14	0.6836851308648513	18.79767646460674	0.5098325727614046	2.2076437349529403	0.01060082	0.010999999999999998
1459	16	0.5177674955536031	17.381056528280993	0.05363244365575539	1.2019240951545558	0.009911247	0.010999999999999998
1300	15	0.21282443591220468	15.315506787114865	0.6931175762930001	3.684522855998206	0.01029035	0.010999999999999998
1087	21	0.9930556441746896	15.413796531270428	0.7454969659567212	1.8111668062499346	0.01092837	0.010999999999999998
1396	19	0.9133042682445439	15.151672958718066	0.46084593511590616	2.1262974311608334	0.01016311	0.010999999999999998
794	6	0.2134503245974586	15.973433328052188	0.026750559295522752	0.4247454499687436	0.009825187	0.010999999999999998
1523	20	0.8860051336795806	15.127297931110105	0.9023459539022818	0.6180165205958486	0.01041194	0.010999999999999998
1412	20	0.6445255761037243	18.50463392648703	0.2861425105394654	8.915334965734973	0.01064275	0.010999999999999998
1552	21	0.6293245154331204	12.940057553052574	0.15274573540364736	5.504776327409254	0.01043136	0.010999999999999998
1555	21	0.18810140443834822	11.012037672736758	0.17542724517239414	3.446846498254441	0.01094398	0.010999999999999998
1368	23	0.46031127595177873	12.6379731205241	0.8892645044320795	6.723849507361285	0.01072697	0.010999999999999998
809	8	0.5215122298825737	13.149157665287788	0.4918489156639576	2.6820025097987403	0.01081973	0.010999999999999998
1045	13	0.7403805809274417	13.588702871482742	0.6853602220686856	2.0667430622758225	0.01072822	0.010999999999999998
1850	32	0.8770891191423712	11.05378786686163	0.569090581728384	1.1366227847439556	0.01072826	0.010999999999999998
1512	11	0.558805037488009	16.85718640624179	0.2617313023506994	3.813827219688865	0.01006311	0.010999999999999998
2267	35	0.6458415671860749	16.481297764821154	0.42336103792539986	2.398567605030218	0.01088201	0.010999999999999998
1167	11	0.6455404032851076	13.61690893895001	0.4342427894579305	2.2905649990350856	0.01087617	0.010999999999999998
1254	19	0.5801016820869394	11.464861725867046	0.1841083772892902	2.7203217072599095	0.0109442	0.010999999999999998
1684	25	0.8530696242269113	13.434619327073559	0.9537395493200994	1.3232638534369505	0.01080613	0.010999999999999998
747	8	0.7622167004584596	13.63530548948072	0.18113657676458184	2.7655825052338443	0.009958015	0.010999999999999998
969	17	0.9925757933960802	10.024445120581834	0.74376494404443	2.9911750979026803	0.01062755	0.010999999999999998
893	11	0.7455712493731901	13.43748230869745	0.39445141390892585	0.7330530479287688	0.01091462	0.010999999999999998
987	19	0.818676273107408	14.28278516712405	0.4463513642012582	3.6513432471287355	0.01070336	0.010999999999999998
1044	19	0.7938508965681066	15.058075861371622	0.4851721031329945	1.7905478313646037	0.01048332	0.010999999999999998
1052	14	0.6875957678582626	11.269045352062987	0.15838473066129533	3.364765125631256	0.01099763	0.010999999999999998
1402	26	0.17866410512627828	12.913272071009896	0.8696806920487311	5.471354774336019	0.00990924	0.010999999999999998
561	7	0.905683449551284	12.1195265796454	0.5450516330790471	1.4654415143399633	0.01068622	0.010999999999999998
1684	21	0.8695394519838884	13.257686864145294	0.6927568669670839	1.2849940538970763	0.01075426	0.010999999999999998
988	11	0.240409629982705	16.897787712039655	0.18846424873590498	6.329995703232754	0.00975199	0.010999999999999998
752	6	0.6952874030327354	14.421983197319207	0.09783328095925295	2.0117519362637353	0.01089332	0.010999999999999998
1372	27	0.6393732107842687	13.629878366839412	0.19554532635682043	0.9529856397559803	0.01035055	0.010999999999999998
1471	24	0.5992969339943779	11.327347931087694	0.14780366863388053	5.211023351475252	0.01065899	0.010999999999999998
1265	16	0.6381785945412923	14.368372533725314	0.5825845025973355	4.484131437145543	0.0099586	0.010999999999999998
1375	17	0.9774838740752602	16.22445332283802	0.61813348738355	2.576028167658893	0.01076402	0.010999999999999998
1062	14	0.4299073265776664	16.880507404031892	0.07406915372547146	2.8023526206971665	0.0102606	0.010999999999999998
856	11	0.21762842636673446	13.298438758802513	0.1852926865195303	5.624868906987768	0.01024333	0.010999999999999998
1269	18	0.45555410278261727	14.608275905850396	0.7816297123597543	3.5948353678422547	0.01079655	0.010999999999999998
1280	20	0.44544099109654245	12.512903846193147	0.34837451899546323	1.7347555905788528	0.01093537	0.010999999999999998
1132	10	0.39906286010297015	14.524873821335188	0.15877986583180492	7.157755412048744	0.009492818	0.010999999999999998
1431	10	0.45126494194798	14.01481176796822	0.6719811067644365	9.216843949687757	0.0108975	0.010999999999999998
909	15	0.20688037024604658	12.882463961514715	0.35258119874137744	2.309625017774146	0.01014851	0.010999999999999998
1216	21	0.7388864840245963	14.507383906338527	0.531127739290403	2.372031708648696	0.01067762	0.010999999999999998
1056	8	0.27982971911444227	11.464110495894753	0.0006225825437648908	4.821322281785712	0.01096799	0.010999999999999998
1374	19	0.8969707279972795	14.345093560819652	0.0072198905865059615	3.378951173968078	0.01065137	0.010999999999999998
592	8	0.7072435134997368	10.738635112895071	0.38401594410620354	0.2609563110212211	0.01082721	0.010999999999999998
1092	13	0.8893336507841649	17.552526265590352	0.29708449692975963	0.6448620503546207	0.01023442	0.010999999999999998
990	11	0.7924832885880888	14.995683487200246	0.26343932709962314	3.6234521692202417	0.01023867	0.010999999999999998
1389	20	0.6886275943817773	14.469576891679578	0.4652734679674917	0.29502019598455953	0.01062852	0.010999999999999998
812	13	0.7713089083296327	14.820325348385385	0.20577170200023542	6.043115700864727	0.01055649	0.010999999999999998
1387	27	0.28283913840383135	12.088465273998338	0.9183837221317247	3.6789282591497274	0.01088575	0.010999999999999998
1523	23	0.28538617835552704	16.38332351245325	0.4713870337060067	0.7919806934961147	0.0101223	0.010999999999999998
1515	26	0.330691670284635	13.878116402639963	0.30950855664307353	2.482852759668434	0.009823173	0.010999999999999998
762	14	0.7583666747751387	12.701218573175673	0.3281146182388483	1.0027054236901376	0.01067789	0.010999999999999998
588	8	0.9871071391699971	17.069323891766917	0.5197900144146008	6.9241736152765725	0.01052278	0.010999999999999998
1266	13	0.23667884393212524	14.457795834112613	0.6578452417369327	6.473918078814766	0.01051127	0.010999999999999998
374	4	0.8691017150175143	15.629996398891127	0.3587258019805907	6.024436089229878	0.01079804	0.010999999999999998
1090	9	0.7438581045196105	16.60243035887447	0.5741962544788675	4.785857935923065	0.01056507	0.010999999999999998
1451	11	0.03257929938717197	18.85983812506032	0.11476559666608832	2.663072094206771	0.01001607	0.010999999999999998
1014	10	0.7057571908522355	18.29095065513024	0.11550120860939378	3.7539521104378193	0.01070688	0.010999999999999998
818	12	0.7010423002809643	14.280073102447094	0.3534869341994814	1.4536131379799242	0.01068045	0.010999999999999998
1113	6	0.8039325087771171	18.174587692632436	0.4349554131851154	2.6213837474209702	0.01020489	0.010999999999999998
1280	17	0.5335345404992695	12.907442962581491	0.8019250829648833	2.6132372473940824	0.01081648	0.010999999999999998
1480	14	0.24566549320159276	13.599413550408203	0.28464463899992226	2.4289029578265113	0.01075015	0.010999999999999998
1403	16	0.3842427932152531	12.477479146567985	0.5846691894104616	4.252451291459511	0.01054216	0.010999999999999998
1270	25	0.4897430021784285	11.514799614053944	0.1998240315227806	4.996868897065691	0.01028859	0.010999999999999998
1800	24	0.4362089980428	10.666805412450897	0.4630216960108895	3.2973262015118303	0.01098062	0.010999999999999998
1596	26	0.9096194939546779	13.635911110648323	0.6121398657085558	0.6947564491165426	0.01064882	0.010999999999999998
1117	22	0.547094766248921	11.284545648109912	0.8479239799776097	1.621753541362669	0.01094137	0.010999999999999998
960	9	0.4853004442585661	16.683586118498404	0.5971293646557776	2.9892066699890796	0.01010064	0.010999999999999998
1270	18	0.4964220226510341	14.064599091047581	0.12479100188382874	0.3452930290302789	0.01021672	0.010999999999999998
1503	24	0.40190700951907377	13.41894208134141	0.10743720743285864	0.5998765617325075	0.009928684	0.010999999999999998
1019	12	0.5269137691710089	13.251971213652693	0.020847191733903703	1.4822951947737955	0.01073918	0.010999999999999998
745	11	0.7536006489722241	11.958028319352197	0.032649278125159775	6.155760233430248	0.01048258	0.010999999999999998
847	12	0.744511817764425	13.774309231401459	0.45426651203269786	0.9323431559470194	0.01077975	0.010999999999999998
906	9	0.9212952034133235	12.846738062208615	0.7071688396218643	0.8964701720805331	0.01094565	0.010999999999999998
1325	23	0.5758807176835512	14.079285119582645	0.3611725940685734	6.452083271392219	0.0103702	0.010999999999999998
1108	17	0.4073887822246951	13.077235318049407	0.6760402673138753	4.545740111185607	0.01089512	0.010999999999999998
1571	21	0.7948466114472247	15.044613665975293	0.1722761011295626	3.9608500060028344	0.01076818	0.010999999999999998
838	10	0.443384062582731	16.009420785070905	0.6840965110886298	1.5374529819218403	0.01034765	0.010999999999999998
1431	22	0.3451234697979182	11.317532019538257	0.7734288075342064	2.715497626237009	0.01057529	0.010999999999999998
1944	25	0.9008046244687062	13.3362967820319	0.6560708870246078	2.259288855148151	0.01083666	0.010999999999999998
1473	17	0.28060522613072214	14.33041179172011	0.7533473015953565	3.170020857048949	0.01081607	0.010999999999999998
1254	17	0.43114610874736514	12.48645767979583	0.4466251586244902	3.4570517995168237	0.01074062	0.010999999999999998
1856	29	0.47188345209798865	13.086010100713835	0.21539687774405017	0.39472578593590824	0.009956084	0.010999999999999998
1826	12	0.5476756616906423	15.820192612489645	0.5586380398056968	0.8213620764178724	0.01087529	0.010999999999999998
1886	11	0.8391199863455192	16.405053166235295	0.17228851021748243	4.103080850272612	0.01019824	0.010999999999999998
754	5	0.934984403120621	15.789260536467857	0.8235080956779163	11.158071151970582	0.01088594	0.010999999999999998
612	11	0.20757500842316134	16.160522041841475	0.1617560125785516	4.278548563806485	0.01045292	0.010999999999999998
1357	13	0.6168041773265242	15.002701155676508	0.9861202542701352	1.0676836204580649	0.009838446	0.010999999999999998
1324	15	0.7458377383468382	13.862465110242857	0.2541816980465063	2.2772249578738375	0.01077705	0.010999999999999998
1561	14	0.5718347712158629	19.47927192346445	0.14715121024836286	2.3058559823755136	0.009608368	0.010999999999999998
1115	8	0.7007119209492426	14.411896773979109	0.0852066381153535	5.884157907534216	0.01090555	0.010999999999999998
1192	19	0.6484889606549826	17.99924774354527	0.6798954066378999	6.537282968082241	0.01056626	0.010999999999999998
1657	30	0.890203241330858	14.878093798643752	0.4339948457769564	2.7289140019309466	0.01074058	0.010999999999999998
1219	9	0.6876986556709053	14.060157745753726	0.09178098399095694	0.55385113008226	0.01076445	0.010999999999999998
585	9	0.17691790451214473	14.946041435990248	0.4956454971771118	1.6049524606837515	0.01008988	0.010999999999999998
1515	14	0.3842779970333169	13.271961492958457	0.01834003183098043	1.812151144329719	0.01064225	0.010999999999999998
770	6	0.40729966428512526	15.48339058447801	0.6326715057100021	0.6576852518285983	0.01058756	0.010999999999999998
791	10	0.538540260193799	14.158165114036034	0.0016479709737329193	1.362849467060654	0.009619122	0.010999999999999998
1151	22	0.5691020653823541	15.821356958055125	0.2674793758276093	3.7211289862172876	0.01095225	0.010999999999999998
1407	20	0.7907879407819869	15.885255326329382	0.6211932271765261	3.782235393024984	0.01065692	0.010999999999999998
912	7	0.700706169887231	16.413484396885732	0.5049481515530397	4.067208740301468	0.01082268	0.010999999999999998
1125	9	0.6320784938702133	15.795208019792444	0.7531458961157829	6.709249609415822	0.01096536	0.010999999999999998
523	7	0.4425730856262782	12.711301305318806	0.4160153683051215	5.544370435755794	0.01089684	0.010999999999999998
1499	18	0.6637272184520703	12.54180592294097	0.6291473365417575	0.5683754546638847	0.01011839	0.010999999999999998
1309	17	0.7179500429081973	13.208569065701942	0.9375297229292407	2.1377116629306405	0.01083028	0.010999999999999998
1383	27	0.607148134423221	11.718621964061443	0.22288647069869844	1.6589532211247349	0.01012655	0.010999999999999998
1228	20	0.7036222098290592	13.018655583561983	0.0687389914400684	4.635333823362787	0.01070401	0.010999999999999998
