# Supplementary material for: Tableware trade in the Roman East: Exploring cultural and economic transmission with agent-based modelling and approximate Bayesian computation
Source: PLoS One. 2020 Nov 25;15(11):e0240414. doi: 10.1371/journal.pone.0240414 (PMC7688115; doi:10.1371/journal.pone.0240414)
Supplement: S1 File — The full project, with the data, the code of all components used to run the simulation and analyses is registered: https://osf.io/s5mdw/. (GZ) [file pone.0240414.s003.gz › s5mdw-full/abc-pandora/results-example/rand/result_0.010202743195897701.csv]

nstep	cstep	mu	mumax	copy	strb	score	epsilon
1205	17	0.4265212305660351	14.266066689418418	0.3693841442495523	2.6740024542853162	0.01016982	0.010202743195897701
703	12	0.62585817396	10.9361199769	0.0317960590264	3.84899834038	0.009868492	0.010202743195897701
1057	15	0.517197462787	14.6675078761	0.107333545789	1.52508109201	0.009745296	0.010202743195897701
460	4	0.7279114530653955	14.471862607575472	0.09655257797871639	1.901440109957114	0.01007096	0.010202743195897701
1111	19	0.7245384497715515	14.032424613120543	0.4160234889257015	3.6679742512579656	0.0100783	0.010202743195897701
2204	28	0.631451703184	15.0818501502	0.266646586287	5.95392605691	0.01000399	0.010202743195897701
1172	13	0.74403964582	15.6425418649	0.118088165095	2.41871222072	0.009826717	0.010202743195897701
1056	20	0.369315187112	13.09759932	0.689070263841	2.3310801422	0.00982922	0.010202743195897701
1283	14	0.5722548817440649	16.051734764885257	0.4366134449365088	1.4940567591720664	0.01012237	0.010202743195897701
1503	22	0.7542149090647605	16.843733861827552	0.08737961042033897	4.521347533644507	0.01000867	0.010202743195897701
2018	14	0.5163302555033208	17.95435787665692	0.13849211578362391	5.295223888968377	0.01003644	0.010202743195897701
1307	20	0.6242869060730418	13.225087461275917	0.056356797111406995	5.255420307969671	0.01019395	0.010202743195897701
917	8	0.33607440392	12.6276594269	0.104918233402	0.00233769916265	0.009634817	0.010202743195897701
1628	20	0.541853043693	12.146147866	0.179453633905	1.26267628	0.009952019	0.010202743195897701
1703	20	0.9404516569891794	13.088819368798266	0.12189080857952665	0.444325631946371	0.009652043	0.010202743195897701
1075	10	0.899564704143	14.7252715074	0.121283687234	2.82471934074	0.009482019	0.010202743195897701
1566	15	0.2760730983959778	15.160912602581558	0.004876172845551335	4.085734665750242	0.009785577	0.010202743195897701
655	10	0.8161609942666289	13.914380395503315	0.2574363514340382	4.69659500334797	0.01017974	0.010202743195897701
1032	7	0.254500010794358	15.002064368754594	0.28080266215193495	2.7437878009194456	0.01003907	0.010202743195897701
871	16	0.3525309630060045	12.200602838621926	0.19696806034176498	5.563969908754355	0.01009724	0.010202743195897701
1143	10	0.9036818260421494	15.193009998902234	0.13622474810021723	2.6447202118478303	0.009892758	0.010202743195897701
1334	23	0.3829599266496266	12.877419381043836	0.7467562788030819	3.6047610931385208	0.009880948	0.010202743195897701
773	7	0.7249743509965095	17.24652055429479	0.46449882400287534	5.556839082740974	0.009947202	0.010202743195897701
1154	13	0.691235408645	13.3299937655	0.0215235697821	4.18691597194	0.009727145	0.010202743195897701
1645	12	0.4235743401235691	17.53356467368794	0.019800888680249512	3.0646704372671527	0.01013664	0.010202743195897701
1128	11	0.588512829719	15.1152391208	0.321166607338	4.426112367	0.009799401	0.010202743195897701
1653	17	0.737722890917	15.1110019345	0.296730053847	4.93834095294	0.01018308	0.010202743195897701
1265	12	0.592215785768	15.7665279999	0.0893943526088	4.35927357606	0.01013987	0.010202743195897701
687	4	0.44801984476552287	17.537470609385682	0.445187783291781	2.061290608417502	0.01009882	0.010202743195897701
1121	15	0.691260219029	15.5607216311	0.264197836393	1.5301312982	0.009937906	0.010202743195897701
1363	16	0.8841310655059562	14.025997709345713	0.3329607101804073	3.674491379753465	0.009121122	0.010202743195897701
833	9	0.596220796414	12.388867125	0.158587222475	3.04399777948	0.0101126	0.010202743195897701
333	3	0.15522636650325916	15.316172495678382	0.39741705029797547	0.13301240322459906	0.0102006	0.010202743195897701
976	11	0.617636565519	14.5307559221	0.0889375552597	2.02777750582	0.01000707	0.010202743195897701
1108	20	0.8705058423914799	13.238907529125463	0.681163846979022	0.12482122221640024	0.01009052	0.010202743195897701
765	5	0.460016734407	16.5251475947	0.19446136769	1.22676097932	0.01020243	0.010202743195897701
912	14	0.746232758875	12.8748897356	0.381530536696	5.38256797846	0.01012311	0.010202743195897701
1908	19	0.9234377109329726	15.620377891918578	0.6315816586512266	2.5987113085589395	0.00995941	0.010202743195897701
1424	14	0.10601569265163202	13.304605591522593	0.050794819843482386	4.877718561177	0.01009789	0.010202743195897701
1663	25	0.8859052563594807	15.721172515408533	0.04677086294432431	4.944867955545568	0.01015399	0.010202743195897701
1526	21	0.7220697853055821	13.692927805176241	0.08624112345270535	4.312253784560877	0.009887347	0.010202743195897701
516	8	0.964209686409	13.3086869611	0.218258628788	7.39743255688	0.01014106	0.010202743195897701
1406	13	0.3318907421961902	14.770176446159262	0.03919796573343426	6.833773053679506	0.009999317	0.010202743195897701
1206	12	0.6788917314950509	15.29067078829948	0.4486830373639754	8.713263004904356	0.00993625	0.010202743195897701
1847	31	0.4966625910464848	13.043168479279629	0.10232211767539924	4.376137384442633	0.01005399	0.010202743195897701
1963	17	0.7962122513326327	16.301677949799053	0.1591490620333169	0.8614326487824249	0.0101213	0.010202743195897701
216	2	0.598815450868	16.1420515944	0.375484624264	0.450137558822	0.00996332	0.010202743195897701
1440	25	0.8176094796525752	11.894630499482664	0.03482157557036652	3.360112880500992	0.00976015	0.010202743195897701
844	10	0.7550633050501476	14.471224603799824	0.3628671092587398	1.8986603183294963	0.009996091	0.010202743195897701
1246	15	0.6621320964367747	14.387502958441319	0.1813590366044785	1.1499755938313134	0.01012537	0.010202743195897701
1052	14	0.846634586237	13.9682311623	0.120453255329	4.98465469567	0.01014789	0.010202743195897701
1454	27	0.4208327785058183	15.627543480316515	0.02014113513125107	3.7572418057895662	0.0101743	0.010202743195897701
1284	20	0.08190933784191468	14.882190564696689	0.7112941470122083	1.4786489138619938	0.01009286	0.010202743195897701
864	7	0.687677675143	16.8186967058	0.290087588039	4.32265299949	0.009717362	0.010202743195897701
1161	10	0.6356497697817403	17.122245931056312	0.5375700179390603	2.141563834403571	0.009815889	0.010202743195897701
1206	21	0.6070756312815748	16.006622803934693	0.8744924144545343	0.4118365870719633	0.0101978	0.010202743195897701
1099	12	0.785653374055	15.7968956191	0.985010410685	4.69099923076	0.01010313	0.010202743195897701
1327	13	0.820064111557	15.4328040977	0.0169969402995	4.24471033132	0.009777453	0.010202743195897701
1266	23	0.14485951353657217	14.432928878186381	0.36156887241863844	5.235763644059514	0.01003652	0.010202743195897701
1655	21	0.2005085225423206	15.756928758656583	0.42802661545206333	0.156947901079022	0.0100019	0.010202743195897701
1524	15	0.813287585533	17.2924392405	0.991229103704	1.14753691029	0.009960703	0.010202743195897701
1578	16	0.6225617774263241	14.752632222069398	0.15076940478166267	0.6029199196436602	0.009345828	0.010202743195897701
1033	15	0.909342688099	12.6522675486	0.070763103988	5.73272673112	0.00989794	0.010202743195897701
1558	18	0.2738172723354371	16.44751107886163	0.049177638964272574	4.836058029318282	0.009232398	0.010202743195897701
932	13	0.856494644901	13.4418103585	0.489213635069	5.09612801495	0.0101966	0.010202743195897701
1432	14	0.9802740944903107	15.034096811602536	0.3662836305090382	0.5500051357925537	0.01002762	0.010202743195897701
1146	13	0.387616570379	14.0820596379	0.0558114548777	0.75326337815	0.009401039	0.010202743195897701
2027	33	0.19324818419974493	12.720515676110324	0.005544430943933948	6.99021028098767	0.009374708	0.010202743195897701
311	5	0.780700768909	14.5443748303	0.640410649875	1.53656139532	0.01018066	0.010202743195897701
1920	16	0.846215248468	16.6174592008	0.582129254233	6.19300092759	0.01019239	0.010202743195897701
598	8	0.884752208929	13.2056722718	0.115217786028	0.662866129305	0.009908905	0.010202743195897701
782	14	0.788108942857	14.5740453789	0.43424017467	4.5171209058	0.009937072	0.010202743195897701
1185	18	0.47376137068862556	13.582023979826081	0.025437122917529337	0.8641944134782233	0.01003313	0.010202743195897701
696	10	0.609891843815	14.6096322491	0.455014511271	3.31208120751	0.01017565	0.010202743195897701
535	8	0.5430056046742036	13.865856478113784	0.20601196769467592	4.864596833188163	0.009994342	0.010202743195897701
1748	21	0.8298556108513406	15.778959242916006	0.40672118136239543	2.208643409294755	0.01006452	0.010202743195897701
1316	21	0.5485795777714447	12.230889916116388	0.573240956433885	2.6287537723382735	0.01011273	0.010202743195897701
990	13	0.479145344293	13.2110290928	0.122828118385	4.69762057439	0.009845	0.010202743195897701
1103	13	0.876045792824	14.4643733172	0.509234282141	1.68703156824	0.01005269	0.010202743195897701
1750	26	0.409710023265	14.0555495111	0.249078738231	0.719706218725	0.009967102	0.010202743195897701
731	9	0.2958538594114733	13.396052457037062	0.5810473422054703	3.1422087534680987	0.01001014	0.010202743195897701
1042	18	0.390865494331451	13.696427990207042	0.3121100350151762	3.5831713330412356	0.01002128	0.010202743195897701
1199	8	0.499101416784	17.608957224	0.428632112366	3.00365935968	0.01006139	0.010202743195897701
1297	13	0.8175004246666564	15.840974839110087	0.33203209228703284	2.676086630142829	0.009550723	0.010202743195897701
1595	29	0.8123735277357167	11.117528784822321	0.19135223051092703	4.741629740167009	0.01005767	0.010202743195897701
1355	15	0.8298177629992854	13.436264743020129	0.4367747677470296	2.950957525977672	0.01008549	0.010202743195897701
1571	31	0.282825934343	12.6387489393	0.330080164841	1.4298177524	0.009844081	0.010202743195897701
1236	10	0.4118239380282178	17.10922870798848	0.20150465491364683	3.559916748727443	0.009873432	0.010202743195897701
1472	24	0.7336052759959905	11.967256050121138	0.1691865569505356	2.5567632726806444	0.01014487	0.010202743195897701
770	6	0.737281431947	16.5665843671	0.374361817144	2.05022583837	0.010139	0.010202743195897701
1351	12	0.797159605203	16.0311137169	0.250658458085	1.63036869711	0.009818011	0.010202743195897701
1466	12	0.6075394222449297	15.561585719457927	0.981456664609486	4.409939312106877	0.01016918	0.010202743195897701
730	9	0.8193598029964391	15.503079528104381	0.538798943163178	6.309276672544531	0.009920901	0.010202743195897701
1608	11	0.9153101346811987	17.198139566805	0.3010420859265795	0.8724011621126904	0.0100634	0.010202743195897701
1552	10	0.5238496518577691	16.923896652882167	0.2908811289006107	4.343714388775151	0.01013315	0.010202743195897701
1765	18	0.554152076292	15.4402001413	0.782569210797	2.97374537835	0.01015162	0.010202743195897701
995	9	0.44159590675889693	15.208568163258464	0.034381009252344996	0.8260756212646231	0.009506748	0.010202743195897701
1275	21	0.391930168491095	15.179310552259087	0.3364433954687549	4.0561561662466	0.00971762	0.010202743195897701
2032	28	0.528727014873	13.0876648618	0.496849174879	2.91903328372	0.009970791	0.010202743195897701
1241	13	0.6751518122336398	16.70872955533035	0.8917173093443377	5.732862563812027	0.01011362	0.010202743195897701
1118	14	0.525334830008	13.2789858845	0.202916661515	1.4635581442	0.009782882	0.010202743195897701
1187	12	0.23147599554964074	13.368126229168356	0.11894800244630357	0.35186278807599836	0.009130584	0.010202743195897701
875	10	0.793041108889618	15.598767921584269	0.5096781069078259	2.230718216058695	0.009468841	0.010202743195897701
855	10	0.9579554597804144	13.987704502800844	0.6920637622736696	2.7848123981815824	0.01000416	0.010202743195897701
1466	14	0.7321073820044005	16.57350724909127	0.1892897537794468	2.6418816099326072	0.009730175	0.010202743195897701
736	5	0.403577541273	15.5250973006	0.142127860247	1.20752866923	0.0101025	0.010202743195897701
1135	16	0.5960695239984871	16.158628103990537	0.5756900009507491	1.3943723762504963	0.01013085	0.010202743195897701
1777	23	0.3843528667738316	15.927245748047113	0.3309390815245849	7.672864614616556	0.01019439	0.010202743195897701
1454	25	0.5269752350358226	12.82484801722486	0.5095785593914728	2.5660559496716884	0.009865896	0.010202743195897701
1367	23	0.6319795484312991	14.260711452955993	0.22703060861970437	4.431638394568647	0.01008873	0.010202743195897701
1587	28	0.648535958596859	13.002401740784023	0.12905956818977857	3.7675720130651515	0.009776966	0.010202743195897701
1481	16	0.05290234462735305	15.634785831097188	0.11377991588557743	1.2233051043752363	0.009355209	0.010202743195897701
1420	26	0.4526053083476249	13.24588554533423	0.020331342682628817	5.402091341376016	0.01008379	0.010202743195897701
1147	12	0.41869391538706907	13.731638969538071	0.11728704691209224	7.751493274556758	0.01001153	0.010202743195897701
1434	19	0.6005077390542037	14.744032270248008	0.013106845955517074	1.924032794250738	0.009620377	0.010202743195897701
804	8	0.8143341668085874	16.32895169461564	0.1094386177391341	0.37822162450109964	0.009981272	0.010202743195897701
956	8	0.682899514296	14.5039789893	0.235055512328	4.86178673272	0.009840445	0.010202743195897701
1175	13	0.880818404721	16.1928172886	0.100510623709	1.49375423404	0.009809823	0.010202743195897701
1488	16	0.16278603437249156	14.01287203188338	0.017092337889745707	3.546968207011709	0.01020183	0.010202743195897701
1077	13	0.573116496184	13.2089672461	0.275663249209	5.5910984518	0.01000913	0.010202743195897701
691	8	0.441200779656	18.2732832271	0.548450548202	6.19993990236	0.009741337	0.010202743195897701
1261	11	0.5080936706784479	15.871646590067488	0.059553492555995347	1.2752764040814293	0.009928966	0.010202743195897701
949	7	0.536559242819	17.1080119372	0.318882026224	1.0608100761	0.01010432	0.010202743195897701
1813	20	0.945032704004	15.3710468808	0.720191236954	2.34165365659	0.01019376	0.010202743195897701
1995	19	0.34131338018291174	17.648742105574872	0.13084538913011928	1.8185602145417867	0.009899449	0.010202743195897701
1713	20	0.653339869594	13.9840850179	0.0958262850386	7.41632374041	0.01012934	0.010202743195897701
1113	13	0.7944913946341207	14.635864618744018	0.46014762986006164	3.259247682424216	0.01005256	0.010202743195897701
1229	18	0.774364351417	14.3686904066	0.473380502141	1.38541187041	0.01012402	0.010202743195897701
1031	13	0.9082153746600177	15.43123028976557	0.16244762618370756	0.43153899847871835	0.009989992	0.010202743195897701
1263	13	0.582149028251	15.4292869409	0.0731534985954	1.93148436984	0.009821186	0.010202743195897701
1088	15	0.903265201793312	14.954052914633014	0.42770192358787057	3.995521331175241	0.009755871	0.010202743195897701
936	13	0.5062451107324144	13.568263196259297	0.5140870458524411	7.234299451896048	0.009860296	0.010202743195897701
1632	20	0.47313160256	13.2814232003	0.0900400567713	3.49247035024	0.009969794	0.010202743195897701
937	17	0.7442213932967091	13.478846961281224	0.08304317599275057	1.4110046763943882	0.009504836	0.010202743195897701
882	10	0.9435520552805712	15.078246825325795	0.7510702677681429	0.7482058960778621	0.01014788	0.010202743195897701
914	15	0.36414838655352477	12.24544005984332	0.15540764094555293	0.5970860398294056	0.009773147	0.010202743195897701
1071	14	0.7382452861957871	14.054406243452759	0.0844398717130179	3.721317848278406	0.01011904	0.010202743195897701
786	9	0.42125352589171716	15.220408214261754	0.013403799690169665	5.455545353021731	0.01015127	0.010202743195897701
1435	12	0.9009915323080482	16.988328524542048	0.4362920543095382	1.349884523630919	0.009387125	0.010202743195897701
1439	14	0.918565048127	17.2940278446	0.0374988709379	4.72650969324	0.009917649	0.010202743195897701
1170	12	0.5929033373959628	17.941429648279378	0.45798201567460517	4.716644171334197	0.009766796	0.010202743195897701
1411	12	0.552814515787	15.882826406	0.354032107397	5.46124626397	0.01005637	0.010202743195897701
1607	15	0.6348992831722502	19.171148295228807	0.13941923461060107	4.364078905224318	0.01007476	0.010202743195897701
1195	17	0.47439060864078186	13.160567543414343	0.08385123870652857	3.113698818159759	0.01008153	0.010202743195897701
1154	9	0.30779940985095033	15.845215969176733	0.31491356147464244	3.3367962400308024	0.009618827	0.010202743195897701
1141	13	0.47468749186479464	17.241031338941763	0.31702215124053945	4.7907392389996195	0.009528022	0.010202743195897701
1405	13	0.45001793769894094	13.826798685558533	0.929235612384952	3.870197962219132	0.01011537	0.010202743195897701
1293	11	0.24403929098537253	15.481578184318177	0.2811576813229562	5.411774845915971	0.009818702	0.010202743195897701
1167	12	0.6138325386115137	16.19991147667955	0.34302860074024033	2.234343710464209	0.0100625	0.010202743195897701
1079	12	0.7090433473311613	12.895751624286206	0.11157548523987604	2.382455722960568	0.009787164	0.010202743195897701
1788	21	0.8776960444879323	16.62170789922231	0.013863099282056007	7.98208723283931	0.0101804	0.010202743195897701
1378	14	0.6714562432060225	14.18511595663936	0.02790998022370523	1.621726245025695	0.01007739	0.010202743195897701
1328	23	0.2002594163955445	14.417260960897288	0.32252795062059825	2.3739616349188353	0.0100094	0.010202743195897701
752	6	0.16324213103204194	16.495430886261012	0.37716666376000607	3.294343145501978	0.01007109	0.010202743195897701
1255	22	0.633172322435	13.4867472934	0.01228175614	0.0441085075809	0.009124149	0.010202743195897701
912	13	0.550347099983763	13.219162274427363	0.11564101925034612	2.988500471504127	0.009746238	0.010202743195897701
1338	16	0.737031754218683	14.495357765631086	0.5850429825920046	2.1285967281044673	0.01017288	0.010202743195897701
510	4	0.26159310697600774	17.326042049648194	0.8535435781601997	0.6110264301213242	0.01016255	0.010202743195897701
814	6	0.212780992536	17.3009113365	0.292401478453	2.41780294966	0.00949253	0.010202743195897701
782	12	0.35474732010694937	12.868909476582427	0.5313761300419079	1.4191437615283466	0.01018622	0.010202743195897701
2163	39	0.3881651677870183	12.912908548547065	0.7961989978736022	3.48897330707928	0.01016246	0.010202743195897701
1001	17	0.714308429987	13.743403874	0.363176883831	4.10401076758	0.0100961	0.010202743195897701
1605	15	0.922420238603659	14.340459194128623	0.36620156456953157	6.904045906150682	0.01010924	0.010202743195897701
637	5	0.6155565781867879	14.325127533096172	0.22698828970013082	0.5883570561385143	0.01020146	0.010202743195897701
1251	12	0.43865759009069066	15.124021249794428	0.16690269507387023	8.093957056037114	0.01003341	0.010202743195897701
797	9	0.9582107509157853	15.270676863088465	0.38518056383512084	4.660991194843714	0.009715636	0.010202743195897701
1256	14	0.7096653329927933	15.354326212499824	0.15216263050028056	0.036504503759292595	0.01002194	0.010202743195897701
1445	10	0.915814414112	17.8479463009	0.389001338716	6.65604559608	0.009975316	0.010202743195897701
817	8	0.788604251514	14.4939317215	0.285311693657	0.674103448415	0.01011562	0.010202743195897701
1656	20	0.659999323728477	15.019100695483301	0.4581389429588028	3.3466201295680014	0.009923735	0.010202743195897701
1458	20	0.7020992799763909	14.197918473666768	0.3190690932792759	6.049078310630149	0.009525743	0.010202743195897701
833	16	0.2741766385099746	14.412774891306507	0.11299265324910697	0.8744481940352087	0.009965049	0.010202743195897701
703	6	0.5289728580198455	15.625268458112906	0.16163904315170363	4.691184400660629	0.01005192	0.010202743195897701
1117	7	0.34995923640833937	16.272760775900743	0.23238912947379728	3.357077202133463	0.009704401	0.010202743195897701
1383	13	0.139326774191	16.5372597689	0.0837842386003	4.96643232004	0.009503073	0.010202743195897701
1547	20	0.6191816985423735	15.178349617242015	0.2729803019650799	0.14557348651526847	0.009895865	0.010202743195897701
1056	9	0.6122053551354647	15.272626491893453	0.27542919068752625	1.3131905951213723	0.009709906	0.010202743195897701
876	11	0.8294164595576206	14.44574122082591	0.026197040003315922	0.012705674799556088	0.01000085	0.010202743195897701
1131	18	0.564614786206	12.2143140889	0.245507128462	4.28171981148	0.01014311	0.010202743195897701
1109	12	0.80362008612	15.5437336782	0.619737902531	3.12899142148	0.009805933	0.010202743195897701
1622	17	0.666830037239	15.7655979329	0.0498309340661	4.56254695811	0.009787404	0.010202743195897701
1418	16	0.475776523124	14.5834680601	0.343099094406	8.86563211156	0.009884995	0.010202743195897701
894	10	0.455255023093	15.402392709	0.310366762754	3.65686261118	0.009935259	0.010202743195897701
1023	18	0.5453768334020034	13.320586798921736	0.6539409183572203	7.465401659329412	0.009872627	0.010202743195897701
1221	17	0.507537529035	13.2113169645	0.258946104213	5.4636898964	0.01018664	0.010202743195897701
181	2	0.6176722479145029	12.715466859669453	0.32914302033595144	1.3403122883714382	0.01016292	0.010202743195897701
1885	12	0.4941263561377333	17.866189800259857	0.657038651328783	0.23269340389214688	0.009995353	0.010202743195897701
666	6	0.7929981003367265	15.264521415868028	0.06621032615581274	2.305352804777233	0.01016292	0.010202743195897701
923	5	0.6373615584736607	17.354529766180974	0.22184750818935048	5.62603978511731	0.009522323	0.010202743195897701
539	6	0.5905163342264974	14.159836896367265	0.7040491241573903	1.4863979328104278	0.01020255	0.010202743195897701
1367	19	0.3600777063864384	14.066724725839103	0.6143693589875774	3.5924572865025537	0.00997604	0.010202743195897701
612	10	0.557083968039248	15.669844323344611	0.2511465943112474	5.621023921244353	0.01013543	0.010202743195897701
1831	16	0.5053965957364854	15.159601219713048	0.10504040034548134	2.9317866843870184	0.009886906	0.010202743195897701
891	15	0.5777589365526852	13.49804096074681	0.04458783294040748	5.89764616012113	0.00950833	0.010202743195897701
1269	22	0.711892047984	13.6866767473	0.580921502008	4.93195180617	0.00990319	0.010202743195897701
1097	9	0.5418290585625813	15.140529252969133	0.43995175230635963	3.021586657055889	0.01002654	0.010202743195897701
1477	16	0.613338713313	15.6517364663	0.9262225015	2.89418275675	0.01016628	0.010202743195897701
1604	24	0.7701812155656929	14.951200494328754	0.5511149734466089	0.1386793809823017	0.0101147	0.010202743195897701
991	14	0.45064499873539077	13.539317122385555	0.6451733094087515	3.4468957469639574	0.0101557	0.010202743195897701
791	13	0.3770163053554052	15.663210009869038	0.1436469934630647	2.8522755708858214	0.00981656	0.010202743195897701
750	5	0.5593387099303108	17.205103242005077	0.5810844442028305	2.3900872223419536	0.009650112	0.010202743195897701
1313	15	0.548451294633	15.6093063808	0.373148109374	1.44943680413	0.01020155	0.010202743195897701
1344	18	0.4728653710177581	15.830656071609104	0.33160597744312104	2.87058775944248	0.009828382	0.010202743195897701
1128	12	0.25279663202099156	14.303231402410349	0.2589808922236991	0.5565495861081784	0.009986922	0.010202743195897701
1540	16	0.4954724182874771	15.26104627899486	0.2397795883831383	1.3902177186611873	0.01014596	0.010202743195897701
1811	25	0.43759823515875207	14.66326373100947	0.19704630718566643	3.7498378148088287	0.009399211	0.010202743195897701
1152	10	0.419284522397	14.5562534227	0.515592430254	3.41364704621	0.01006453	0.010202743195897701
1304	13	0.5340024724983897	16.234000074153386	0.020418188464945586	6.088350601688865	0.0101362	0.010202743195897701
1350	19	0.829513362778	14.6629280622	0.458419358261	3.62411614928	0.01014749	0.010202743195897701
988	11	0.2901531406042533	14.80941758654446	0.33144132743181237	4.565825022622576	0.009687203	0.010202743195897701
1162	19	0.4737017472053176	14.104690725231686	0.25931648332842405	0.06429625937198669	0.01018165	0.010202743195897701
753	8	0.8142735480997342	14.63300649485039	0.3606012403608939	2.188806949703184	0.009894689	0.010202743195897701
1724	30	0.16068098122590946	13.862197163851658	0.23320813345159758	5.082571358906382	0.00885579	0.010202743195897701
1256	13	0.736687335599987	14.978277737413501	0.014146786083957918	0.3049257345351004	0.01016969	0.010202743195897701
1417	22	0.323918648256	14.3247395725	0.336725330654	4.14121500667	0.009556637	0.010202743195897701
1305	15	0.2655869653402366	14.513230366955993	0.02209948724400851	0.8522066297886788	0.009994548	0.010202743195897701
1470	15	0.4214299529969284	13.153691087825255	0.2622262000540656	1.9888783621850779	0.009841221	0.010202743195897701
907	16	0.48989720080929766	13.291109692124481	0.4027587277568269	2.0231754334893965	0.01007595	0.010202743195897701
1428	27	0.4132520666873383	12.207143411045	0.6165967595276856	0.8344834533547434	0.01019893	0.010202743195897701
1457	18	0.816340913611	15.3962234516	0.870252147684	4.33167324607	0.009928133	0.010202743195897701
607	11	0.5534883823127976	13.440805742339725	0.18194041301995234	3.8110091546594465	0.009824268	0.010202743195897701
1482	20	0.368980140233	12.4624887497	0.348608578818	5.28688435635	0.01010855	0.010202743195897701
780	10	0.51917674974	15.9680987191	0.26690846212	4.59362681845	0.01014106	0.010202743195897701
982	17	0.5999876916523575	12.70372417876776	0.02421743593335704	6.450028574551087	0.009997361	0.010202743195897701
1264	18	0.377791319352	12.5689105914	0.166340745278	0.863960595289	0.01015697	0.010202743195897701
1413	22	0.578822693109	13.8093955382	0.361854360902	3.52065899438	0.01003002	0.010202743195897701
1448	16	0.5374372662865899	14.29546417753248	0.08963811962451176	5.61030231773036	0.008949559	0.010202743195897701
616	5	0.5307285734621893	14.55956447595366	0.10941171524536628	0.7648111644494373	0.009812553	0.010202743195897701
1024	7	0.6684968875949568	14.489162958463446	0.10209706081843838	6.339912047406923	0.01015155	0.010202743195897701
938	9	0.7846164683577986	14.77953574922657	0.27645800809650917	0.3096474567485389	0.009017191	0.010202743195897701
999	9	0.5550868896100528	14.87941371530458	0.006326380846000096	4.710565462129888	0.009557136	0.010202743195897701
1225	14	0.7408671187456113	15.145621666487516	0.7204116581382979	3.0603561331619495	0.01000386	0.010202743195897701
1170	8	0.8285448761494966	15.455190246016759	0.06555860691220972	0.6636746229015149	0.01015087	0.010202743195897701
583	9	0.6857528088126607	15.49467482031087	0.10393517939739394	3.075773625325983	0.01006857	0.010202743195897701
1219	24	0.5850214991607298	14.322325822860869	0.3492979626644219	4.095086032960776	0.009994468	0.010202743195897701
1469	14	0.6925618107588738	14.87917944937034	0.11971229961553795	2.270213483881439	0.0101571	0.010202743195897701
876	6	0.5399910951137152	14.599553945932065	0.1174339294950271	4.681280687335694	0.01014739	0.010202743195897701
946	18	0.4818870281596784	12.412456871064359	0.32715291234989285	2.024366812299439	0.01007613	0.010202743195897701
681	7	0.76280524769	15.5289950656	0.739838819233	2.84571771887	0.01020001	0.010202743195897701
524	5	0.746589954556	14.6496846327	0.347462576948	1.86083638165	0.01017672	0.010202743195897701
2386	41	0.752177499723	11.8906222802	0.40500849884	4.69166368663	0.009470663	0.010202743195897701
764	9	0.859603053483	15.5060328285	0.836345947915	2.14928703013	0.01002676	0.010202743195897701
1106	15	0.3934584799527885	13.008979110846594	0.5772448136650418	5.044448655907882	0.0101171	0.010202743195897701
926	12	0.464012463861844	13.910275302474728	0.049189767987517646	1.8939064395537817	0.009974908	0.010202743195897701
964	12	0.890727895497	13.0559052684	0.0789434245981	3.82327523365	0.01009826	0.010202743195897701
1344	15	0.7471481286273384	14.379314165941832	0.17023785726649823	1.6815689017175732	0.009969198	0.010202743195897701
593	7	0.634016034217687	13.726684078886883	0.6152751896605486	0.8469649530039671	0.01009244	0.010202743195897701
1448	16	0.5569523385345863	14.472916217698227	0.21201875358418623	5.777064292703891	0.009838805	0.010202743195897701
994	10	0.43753206741409434	15.368072795231251	0.5201120267317704	3.064124074656146	0.01007394	0.010202743195897701
1029	20	0.6939443997021286	12.429228117463666	0.5498690830307608	2.442149933006041	0.01012182	0.010202743195897701
731	13	0.5717398132388999	12.117590459812835	0.5968010944980082	1.4024410565927876	0.009814412	0.010202743195897701
1327	17	0.8631691748050798	13.553122311159127	0.6346350880232592	4.040207477154413	0.01007426	0.010202743195897701
1275	19	0.587556543769	14.3688900502	0.479770507466	3.41904701739	0.01011359	0.010202743195897701
833	9	0.8731712398906968	15.735871455525754	0.37976677307196294	2.467530352618457	0.009549026	0.010202743195897701
1288	11	0.6839943409769562	16.187363900123312	0.8491958495425668	7.628392388460522	0.01011344	0.010202743195897701
1293	14	0.8203508378359534	14.56724431654423	0.38224544421802575	4.559918717631805	0.009837497	0.010202743195897701
923	12	0.16829961580787156	15.600282644554536	0.10911313928629385	5.582251211080445	0.009588579	0.010202743195897701
1127	19	0.427712520778	14.4041689077	0.755142344968	1.23449696057	0.01014805	0.010202743195897701
784	8	0.504486359214	14.7503635529	0.133134924771	1.78127058185	0.009681087	0.010202743195897701
1021	17	0.113339058533	13.3613543939	0.338179983738	3.16352666664	0.009859467	0.010202743195897701
1221	22	0.5331660020094099	14.493670190904359	0.6535871119332106	1.910826881547841	0.01018962	0.010202743195897701
952	9	0.579361717919048	15.83518088563729	0.389932376310166	4.27243466813879	0.01015632	0.010202743195897701
1044	10	0.662254801305	14.1771157343	0.125529234554	5.28999553492	0.01015529	0.010202743195897701
1408	17	0.8005360036053386	13.635741132216577	0.5314273710683792	1.6989633395865305	0.009942247	0.010202743195897701
1152	11	0.388216641291	14.3558672361	0.0195848028388	7.4857590512	0.01008552	0.010202743195897701
1725	26	0.9665994523277767	15.027673887136627	0.19308577703787205	2.7824245036298327	0.009879954	0.010202743195897701
643	6	0.557234321833	12.2566549907	0.00332040046361	3.14636049168	0.01001588	0.010202743195897701
1472	19	0.6623633196993276	14.790275598729867	0.23535243976647502	7.26871219288962	0.01015002	0.010202743195897701
807	11	0.3224929308259976	13.771289388040058	0.6278321475983758	4.916814038134845	0.00980428	0.010202743195897701
1186	16	0.781852947189323	13.699406130615113	0.7941698456369117	3.330252709102602	0.01007651	0.010202743195897701
531	7	0.958344346903586	15.341652769450231	0.25469459546749373	0.43819614697846454	0.009972669	0.010202743195897701
1571	19	0.401720228274981	12.43034949915938	0.7018909965528755	6.7693459430551775	0.01020273	0.010202743195897701
1687	24	0.9932321953132632	14.672172058873407	0.21428647495418723	0.044156463649895894	0.01016892	0.010202743195897701
923	7	0.781384630889	14.7813519697	0.0771255110109	2.03116942245	0.009846366	0.010202743195897701
1379	13	0.7579797943535511	17.654759604286994	0.8402599223728949	1.8377294776492408	0.009661269	0.010202743195897701
1372	18	0.3059927455076181	15.07061464198778	0.31007995448038805	5.49960625212228	0.009432381	0.010202743195897701
1690	20	0.4605401826310479	16.0729173621188	0.7774154583624608	4.6612720166217905	0.00980482	0.010202743195897701
1093	6	0.466696501516	18.4406204939	0.5509165692	5.30653987245	0.009901318	0.010202743195897701
1337	14	0.5193154122630355	17.395521674858813	0.5210488859523614	4.079552665596883	0.01008899	0.010202743195897701
1075	18	0.38790103597227427	12.822698190495757	0.5741755811535836	1.940999683840945	0.01000948	0.010202743195897701
957	12	0.7297638258702686	14.601519081131212	0.35422146626218354	6.031182918254621	0.01018358	0.010202743195897701
1504	16	0.4803554955493844	16.00405792950924	0.4264572735731023	1.688075826037352	0.01011404	0.010202743195897701
709	10	0.8367557478118285	13.73679658821339	0.02656166525202789	2.6626588631141344	0.009947332	0.010202743195897701
817	9	0.46293033625994096	15.023754380403247	0.4901103115772451	5.460083484069235	0.01000685	0.010202743195897701
1886	14	0.8459758043694202	15.139071912479078	0.3617433781003575	6.487858692794971	0.01015542	0.010202743195897701
1249	12	0.5301168004317398	16.221199512768834	0.08673766432891268	3.77163114628813	0.009772253	0.010202743195897701
804	8	0.710413281404	15.3293370393	0.0291573305441	6.34329674602	0.01015765	0.010202743195897701
1558	16	0.46892615060794535	15.593470863984296	0.8690804133259238	4.761186298652682	0.009998903	0.010202743195897701
1379	26	0.766665049182	12.4912226524	0.442394280514	3.41314388837	0.009996046	0.010202743195897701
554	4	0.59680188541718	17.129189940889177	0.8720103026339106	1.1246060872464514	0.01005718	0.010202743195897701
896	11	0.16775916197285812	16.530932650638874	0.1231716170407165	1.7004389954059074	0.009591154	0.010202743195897701
940	12	0.19306375543051107	14.554254475956741	0.17819899869751948	2.030866793242892	0.009450461	0.010202743195897701
1704	25	0.38900118900082076	14.596971041467604	0.012611674065282963	1.5698038492007893	0.01004655	0.010202743195897701
1635	20	0.9432322792570678	13.396678170828299	0.4494574336121402	1.843216115543357	0.01007831	0.010202743195897701
792	10	0.3125986045047256	14.303755800953155	0.003788398109725366	2.502592837581466	0.01001262	0.010202743195897701
1079	14	0.10816188618540024	14.544107467654342	0.24699697528430017	2.5955736169371506	0.009858511	0.010202743195897701
1100	13	0.5600880563467139	14.042225549382984	0.0577587438732968	3.0450634666438976	0.009929802	0.010202743195897701
1146	21	0.477752359689	12.9801516126	0.390357279407	7.28449548771	0.01002932	0.010202743195897701
583	7	0.4735582604778976	14.534942662972897	0.3382193487003684	1.7498541879439862	0.009974505	0.010202743195897701
1337	16	0.8153151848143118	14.00724447236349	0.5814719638789482	4.181592818105319	0.01019705	0.010202743195897701
855	8	0.467434740948714	14.074924180875225	0.9914680827615453	0.5960308164438151	0.01003342	0.010202743195897701
753	9	0.6328092395675182	13.724048540919798	0.9235814961204618	4.075446540474846	0.01018229	0.010202743195897701
657	12	0.46036008604459894	12.589231183574489	0.3277227826729604	0.6953209102401305	0.01001896	0.010202743195897701
812	8	0.1239484310208992	15.379683672471293	0.018671487949365545	2.9046659263400425	0.009796941	0.010202743195897701
1154	12	0.896561777113678	18.188019940801116	0.596043447820807	0.747524739358818	0.009754885	0.010202743195897701
1141	15	0.5167684907856462	14.553439334396069	0.016302085882117456	4.500972878628574	0.009731831	0.010202743195897701
1151	9	0.8229109651843155	16.189842441776307	0.6519849144900063	1.2745776735120682	0.00978901	0.010202743195897701
744	6	0.682977100534391	15.43204838412391	0.4025339479977018	3.492682611102666	0.01017692	0.010202743195897701
1313	8	0.2766389830592182	15.657391600324848	0.07541117075299342	3.1441053449115994	0.009781583	0.010202743195897701
1039	11	0.9937178093099958	14.846320101314404	0.13982415485166438	0.4781341308564526	0.01007262	0.010202743195897701
1350	17	0.127881684065	15.5244054547	0.404075163622	0.546907673879	0.009865111	0.010202743195897701
1254	19	0.7901881604998177	12.353936141024684	0.2668578178418832	2.4458728231387683	0.01001267	0.010202743195897701
1307	21	0.3368805849827721	14.975433749050199	0.002871798641000789	2.3558358059889026	0.009810607	0.010202743195897701
1756	18	0.997581656077	15.2683266117	0.195550363505	3.77929807356	0.009624551	0.010202743195897701
663	11	0.6780576153686624	16.479195692268476	0.862227775785243	2.8973006808387645	0.01019883	0.010202743195897701
1198	19	0.2620793021076617	15.644640710074626	0.4105182727195577	2.1368802128378084	0.01017928	0.010202743195897701
974	14	0.7761681745984108	15.414115554171516	0.7334104881157397	1.0200560436173172	0.01019459	0.010202743195897701
1682	15	0.650779752100839	15.863451707793825	0.29779334763751913	2.4378554681739484	0.009715528	0.010202743195897701
1666	16	0.8655818157832526	17.08159881993284	0.24408617503337202	1.3949714779633478	0.01017195	0.010202743195897701
1228	23	0.568315590656	14.0645738106	0.319404086096	3.03830515922	0.01013556	0.010202743195897701
1431	16	0.2641430298478507	12.766034822835667	0.037589959973044595	5.345183414004369	0.009617447	0.010202743195897701
1341	13	0.5432494329744143	15.665249582776655	0.4852136625936134	4.273916093873544	0.0101415	0.010202743195897701
1058	13	0.426828306783	14.9995518681	0.0478338155288	1.40240379508	0.01007192	0.010202743195897701
1020	12	0.37808748286096366	16.072291858032568	0.8931457193165377	4.375748019018714	0.009920584	0.010202743195897701
2061	10	0.31521986969088045	18.183027153405433	0.1508709761927538	0.7017894682113766	0.01002289	0.010202743195897701
728	8	0.813778459856	14.5172615267	0.146712778812	0.702690467267	0.01008658	0.010202743195897701
912	6	0.20080167995953369	15.245143834276567	0.07049631044806327	0.19311182752267753	0.009696942	0.010202743195897701
1625	24	0.8054931102426865	13.823913800909382	0.42768693252056583	3.9309962257623523	0.01009888	0.010202743195897701
1388	18	0.310677856823	13.4986270868	0.144855618227	2.74254424407	0.01014844	0.010202743195897701
1286	12	0.9806241319551603	13.745708390254421	0.2062864851784293	0.07003605058725437	0.009749636	0.010202743195897701
585	7	0.599508423024264	16.223632367904248	0.24311017697712162	4.977727388987679	0.01001574	0.010202743195897701
781	10	0.82375464356	14.9683186312	0.0947101007138	1.7852057466	0.009987768	0.010202743195897701
610	6	0.656697888620962	16.388845375444937	0.7153651100092897	2.379269736014884	0.009933222	0.010202743195897701
1143	7	0.245781624089	14.4448781757	0.152080816312	3.30526146671	0.009934291	0.010202743195897701
511	5	0.6816815397462122	15.459704454883992	0.08436697568265616	5.076591320380803	0.01009302	0.010202743195897701
854	17	0.7767386662733977	12.520082989350053	0.3659961582329717	7.9060019429611454	0.01018134	0.010202743195897701
1647	26	0.5324191611492242	15.024224969441466	0.07835250617861436	1.2668136247431532	0.009281253	0.010202743195897701
1921	19	0.7140581960518968	15.103136942334638	0.13079338220386943	2.7091663546886444	0.009544857	0.010202743195897701
523	8	0.2844067044630674	13.201299370921166	0.15370108828598533	0.501511989166251	0.009676959	0.010202743195897701
1020	14	0.835493001615	14.4080363765	0.312234972155	4.9110592073	0.01001777	0.010202743195897701
1135	12	0.45405313184074464	14.743666611974074	0.19308325300614007	4.399682829211825	0.01000643	0.010202743195897701
1735	24	0.7688401835363714	15.046094076572404	0.732794409145579	7.794821223494239	0.01012485	0.010202743195897701
1600	19	0.9301382842213389	15.35314536880748	0.21027461757028126	4.268081274634602	0.009983835	0.010202743195897701
1898	24	0.6897686331705334	12.856129767786843	0.051144394078594835	0.9078791415636103	0.009761905	0.010202743195897701
1173	12	0.5046061604076879	15.809165556920444	0.37270252707908724	5.6067711342089925	0.009928296	0.010202743195897701
1326	14	0.339804577734	13.4483229632	0.533392818006	3.03005527328	0.01009463	0.010202743195897701
1547	19	0.7595010796447884	13.721676174858086	0.44824309208295743	4.218041207169174	0.009860626	0.010202743195897701
1694	16	0.8608461921558092	16.75660242106538	0.7693778172819496	5.933105515239312	0.009638179	0.010202743195897701
989	14	0.3912868093415899	15.830341363076576	0.5512318965346445	1.0528804334139357	0.01011565	0.010202743195897701
1032	10	0.4331836895686795	15.309205167864082	0.126782397668484	6.7583150227617175	0.009756488	0.010202743195897701
585	6	0.8937843561669445	14.918044059993294	0.22179516146837008	2.2321880421509124	0.00963841	0.010202743195897701
1550	13	0.525665512677631	17.570112334141076	0.3744667291177537	3.987683192628061	0.009687142	0.010202743195897701
1375	19	0.664718162976	11.6770907918	0.305632848183	2.50008196297	0.0101769	0.010202743195897701
708	12	0.6779225963558412	14.424498172867168	0.688444539563588	1.1321589163749861	0.0100022	0.010202743195897701
564	6	0.8551389905019775	15.71496066147682	0.3479922328684292	3.1942813526768385	0.01016596	0.010202743195897701
1114	11	0.9776710045405443	18.21750436941248	0.4096267645844154	3.481354635068257	0.009979893	0.010202743195897701
1668	16	0.7290470718746983	15.362470000462013	0.6301153990010038	2.531449457230413	0.009552155	0.010202743195897701
1417	24	0.4112961954108102	13.359775803920394	0.4768900256350914	0.986329903642819	0.009881403	0.010202743195897701
1409	20	0.5307544261573914	13.037863241756028	0.27432473852092726	0.009922661056595408	0.009940856	0.010202743195897701
1416	20	0.7154959706700728	13.959146988718986	0.3527253144556447	5.467196093397687	0.009849012	0.010202743195897701
921	10	0.6603921176794842	13.453061390948564	0.4622468195545337	4.0418892984804575	0.009973346	0.010202743195897701
1155	11	0.8508843189838649	17.34067408053903	0.6728232526967156	2.3015479101642837	0.00987678	0.010202743195897701
1369	25	0.9219746929261573	13.077209687343263	0.3254810068681031	4.809140279513926	0.009998722	0.010202743195897701
613	8	0.2388425983308694	12.837069151781575	0.008604724379920423	2.090679291809448	0.009764016	0.010202743195897701
901	10	0.7769029159097658	14.418764480891552	0.146811543609072	5.504609689286136	0.009591492	0.010202743195897701
1221	15	0.9262128990418754	15.126489440560848	0.4570007336201307	3.1191963239571487	0.01016028	0.010202743195897701
923	13	0.787814068537	16.6342587272	0.278854910625	3.12839575789	0.009874026	0.010202743195897701
1456	15	0.7926711037287508	15.090273754799583	0.7061071243896927	3.931646596589622	0.01014778	0.010202743195897701
1531	23	0.7353855249416895	13.867833045976008	0.29516482087241863	2.39387829470897	0.01004293	0.010202743195897701
827	8	0.579873708931	14.1490047716	0.0972151759129	3.63794731937	0.009866063	0.010202743195897701
909	9	0.937616877901711	16.101993754909593	0.5708865034905228	2.147861559849855	0.009966672	0.010202743195897701
1381	12	0.219697067519	16.2043683604	0.0797171082695	3.86374245012	0.009269983	0.010202743195897701
763	9	0.467036597618	14.7431849412	0.413040138792	4.52269376875	0.009743627	0.010202743195897701
1366	24	0.7635621273975828	13.719593240816709	0.40537372223395385	3.770642767808166	0.01008794	0.010202743195897701
1219	23	0.6950200830474841	13.703745007816552	0.2620425837596738	1.1081416749551274	0.01006861	0.010202743195897701
732	11	0.16691600393065464	13.580729516961972	0.18914057167442744	0.755933892419862	0.009806498	0.010202743195897701
1632	22	0.4546486095326043	15.576184176372017	0.008793453337244739	2.3978198627334373	0.009555609	0.010202743195897701
1340	18	0.24150880524305757	15.68642990559098	0.5355337795774291	6.149141505073049	0.009590477	0.010202743195897701
2293	30	0.9390033487119566	14.864872672909328	0.22074889705298556	3.4425497752945224	0.01012097	0.010202743195897701
1030	14	0.655959640721	11.6253169423	0.106908654854	3.44370686121	0.009638531	0.010202743195897701
1660	8	0.6901993633236463	18.023420643247185	0.07189422661015149	4.295576089482752	0.009717088	0.010202743195897701
1467	19	0.7471265081048848	12.706086226992936	0.03736706962581299	1.7323565251758744	0.01007528	0.010202743195897701
886	9	0.8518015940833693	15.980885455499669	0.39592509656503316	3.9866515629649957	0.01011345	0.010202743195897701
1091	12	0.8281476147849689	15.66636053402148	0.07334995543197842	1.3589956757821504	0.009470911	0.010202743195897701
905	10	0.843566620129	14.1932659972	0.477720155886	5.34809562827	0.01011187	0.010202743195897701
1558	29	0.288490198182	14.8500974672	0.362801926587	2.92575037743	0.009834126	0.010202743195897701
1543	20	0.769106699863306	17.718925296267912	0.8025424503458646	2.031130295845078	0.01019971	0.010202743195897701
1324	12	0.22682850130545568	14.720823327724469	0.0891991359620044	5.122685526573127	0.009993883	0.010202743195897701
1470	29	0.8161829664055272	11.679610692779104	0.8599224484172812	0.3593056685454795	0.01020219	0.010202743195897701
1391	27	0.478309925912	11.9358035975	0.051275872376	2.01377442669	0.01014162	0.010202743195897701
1043	20	0.5476465327966665	13.573608576882867	0.12801024810577222	0.8125129740539823	0.009477346	0.010202743195897701
959	11	0.4332932492452911	15.026734424533926	0.3445819673084376	5.4535447062496285	0.01003123	0.010202743195897701
1890	17	0.2719595411507063	13.592641976664023	0.19703764576167815	3.267711906748699	0.009739552	0.010202743195897701
1235	12	0.390392190184	14.7629472794	0.0132396301836	0.126758619428	0.009444511	0.010202743195897701
1223	20	0.6692919436935606	11.695788424489958	0.1023153846062069	1.7125525349257815	0.01009484	0.010202743195897701
1433	15	0.8032143887697278	12.497752310098774	0.20134067376869585	2.2185286630843404	0.01019617	0.010202743195897701
1699	16	0.8764089621145897	13.619431549160392	0.2807979884802934	0.29447990345780983	0.009942144	0.010202743195897701
1522	14	0.6829989506821894	16.380190186097725	0.527425686193604	2.285327709345891	0.009115492	0.010202743195897701
386	4	0.9783933528144598	15.06238247357913	0.6008706897054708	1.359507656758984	0.009727255	0.010202743195897701
1486	14	0.810226737292441	15.085543066497006	0.18884807910914517	0.07174975894691538	0.009953733	0.010202743195897701
1081	14	0.5479483903059158	13.68063241225072	0.12502520530642314	3.885228040264368	0.01014458	0.010202743195897701
751	12	0.430415900169	14.4662975169	0.633063701402	0.36482011602	0.01006393	0.010202743195897701
780	13	0.3062549450173854	14.542769740407902	0.36834100430620587	2.7375793930006918	0.009738849	0.010202743195897701
1507	15	0.9216951889336225	15.828580379655865	0.07279974745958404	0.7999606232714591	0.01013704	0.010202743195897701
1641	18	0.5400376675307051	15.240061074125268	0.45793811747023827	2.547255704371278	0.009945956	0.010202743195897701
1082	12	0.878226614598	15.6092987705	0.786952448144	6.03146716505	0.01016253	0.010202743195897701
1088	7	0.2470060204376306	14.201768193711128	0.03540475011918755	2.361170016132087	0.009435922	0.010202743195897701
1557	15	0.5765365369244321	12.82546862991011	0.3580621866430568	1.7658513779364622	0.009985678	0.010202743195897701
816	15	0.625376134429	13.6603242111	0.0109174830753	8.11730068184	0.01019214	0.010202743195897701
1157	17	0.3647274741963373	14.081308216585679	0.3920548739324402	4.922469253109627	0.01019791	0.010202743195897701
1346	10	0.462187473182	13.541041652	0.0597775563476	4.89563442138	0.009976293	0.010202743195897701
1231	14	0.569188576448	14.605349658	0.402627136814	2.29561915745	0.009981718	0.010202743195897701
802	6	0.5499777179604723	16.18766526870537	0.6236215486693173	6.002230554920876	0.01013397	0.010202743195897701
606	11	0.6482770022835209	14.421145665184635	0.5358537024670584	1.6179541359367269	0.01000432	0.010202743195897701
1178	12	0.8121584473794519	15.16140562106556	0.7539536712173345	4.581554962620032	0.01016372	0.010202743195897701
1281	12	0.6253274587628972	17.1190490300026	0.14211206654648373	0.6819603778564516	0.01013434	0.010202743195897701
1490	27	0.550609813797	10.8972020628	0.518903887962	1.74610339055	0.01013913	0.010202743195897701
1374	17	0.510582001949	13.1526463235	0.166070151506	1.66618575069	0.01013194	0.010202743195897701
1785	26	0.15163731129841362	15.70932570262542	0.06743437133344202	6.849910925629191	0.01018736	0.010202743195897701
1928	25	0.5613415232631823	16.044536862071343	0.506993445244305	3.0392631035416575	0.009948128	0.010202743195897701
517	9	0.7470094080445717	15.695718112423373	0.25016738227626634	6.704590577636436	0.0100303	0.010202743195897701
983	8	0.551711234851	14.8003829253	0.00714592046488	1.71845377007	0.009491146	0.010202743195897701
1192	14	0.0658242713830186	13.355989738300982	0.20718438643323922	3.2896992304861916	0.01011862	0.010202743195897701
1952	29	0.4546715944607695	15.740173301285067	0.7296289416507342	4.832469178477683	0.01007173	0.010202743195897701
1542	19	0.16405970780853746	16.474540047602964	0.13914657048761236	6.141371530296077	0.00983857	0.010202743195897701
829	6	0.5182418790095393	14.119440956850077	0.14641066909871514	2.3317847341072566	0.0100312	0.010202743195897701
2285	27	0.7753372048122399	13.87525037715183	0.2545513493055525	5.714719703051978	0.00982597	0.010202743195897701
952	13	0.6378313145783933	14.87310526843748	0.04794888303760454	0.5458648077279161	0.01003131	0.010202743195897701
1773	22	0.501489314653887	14.649880068549614	0.33214386254195033	2.3486240415201407	0.01013872	0.010202743195897701
910	15	0.5104823229821402	12.382756278210937	0.1982662570692335	1.9871187308163134	0.009742484	0.010202743195897701
1315	15	0.468148764289	15.565705714	0.134325228354	1.41952530631	0.009995159	0.010202743195897701
2051	22	0.511517891052	13.7665888567	0.351269113656	4.01933584275	0.0101995	0.010202743195897701
1198	20	0.721334648199	13.6507640022	0.444653385609	1.78653455917	0.01007578	0.010202743195897701
1768	21	0.740382454773032	12.6193820871325	0.1663812380461078	0.5677640826241319	0.0096666	0.010202743195897701
924	17	0.681616380075	12.4408114399	0.168481179124	5.50528520057	0.01010318	0.010202743195897701
1495	17	0.6852507747451837	14.63887444370937	0.10287367638162061	3.4484159723556362	0.01011681	0.010202743195897701
1726	28	0.7164224985288138	14.017539394032529	0.7100945103933565	5.1782715441104745	0.01008165	0.010202743195897701
722	13	0.296567287997047	14.625648479816004	0.6263154792391186	3.0248334023685466	0.01017584	0.010202743195897701
1094	10	0.901283971158	18.2981313385	0.833629193962	1.37023815101	0.01014658	0.010202743195897701
746	11	0.539725768672	14.9436929738	0.625870538479	3.98817702824	0.01000084	0.010202743195897701
1466	20	0.8456870629007931	15.750779876617255	0.6879417903122792	2.641666709171427	0.01017279	0.010202743195897701
805	4	0.484369048704	17.1990787483	0.183022998274	0.0612481562462	0.01019963	0.010202743195897701
774	12	0.42795889480464183	13.363546270171097	0.28620525948302294	0.426398460880006	0.00954349	0.010202743195897701
1595	16	0.8750842992564856	14.761364688577686	0.33969739511579355	0.4858992235648809	0.00984392	0.010202743195897701
906	8	0.523277630472	16.7259412641	0.230041886869	0.275708260083	0.009322901	0.010202743195897701
1753	15	0.738196856614829	16.900653104505576	0.6202007576353191	1.4604483969506679	0.01005869	0.010202743195897701
955	14	0.5570862002492591	13.60353716113998	0.7004458305401154	2.807506459375994	0.009815288	0.010202743195897701
1265	24	0.9817302747936394	14.742459378913816	0.013835287394667467	2.978377026990767	0.01019648	0.010202743195897701
1383	21	0.23890365747691292	13.567181375580361	0.17186901218294234	2.3147792244802257	0.01009965	0.010202743195897701
1275	7	0.33736701399	15.7310595931	0.056638905698	2.76609051498	0.0100254	0.010202743195897701
1580	19	0.7378436147975046	13.202435031020192	0.08994538355680964	5.105585944435584	0.009903614	0.010202743195897701
663	12	0.747490142672864	14.321542653123329	0.6915575788580952	4.335186665956229	0.009796304	0.010202743195897701
1411	15	0.7121157812076655	14.698377118414061	0.4759151301745391	2.394359437463046	0.009492081	0.010202743195897701
790	6	0.832994151378	18.2491254637	0.641302968687	1.98545705728	0.01017352	0.010202743195897701
1393	23	0.6098754362057256	13.795767912529966	0.4870293210802735	1.2973177256488944	0.01013823	0.010202743195897701
1117	22	0.5355001583791139	12.670397894930938	0.11127012454232804	4.3332119384216465	0.0100162	0.010202743195897701
772	10	0.34573537437283725	14.205792640164988	0.4390984088656495	5.989777111175862	0.009829737	0.010202743195897701
628	12	0.7562213335010083	14.132646240606979	0.24785681938116594	1.4552675855386017	0.01009241	0.010202743195897701
1066	11	0.2814203827717573	13.904119946972546	0.19598938094394117	3.340093727863021	0.009896494	0.010202743195897701
1216	11	0.9010611642519142	14.604252410368845	0.5158310770041239	6.157442866898078	0.009834876	0.010202743195897701
1211	13	0.5961802252651319	14.562857919432043	0.20748900278242094	2.593505193770698	0.0100341	0.010202743195897701
1769	19	0.9844390976758778	15.580314137663631	0.26765733847847334	0.16153265849085963	0.009885375	0.010202743195897701
2141	17	0.6577955050811863	18.368832098693364	0.18102943340640235	2.8451045352917936	0.009632483	0.010202743195897701
1713	15	0.686310542625	16.0867421924	0.125536355143	1.50843317848	0.01018124	0.010202743195897701
1018	9	0.6267941031781786	14.935748046790017	0.04244550122710397	2.2076999643381745	0.01018143	0.010202743195897701
1397	15	0.432238816413	15.200184615	0.331150535409	4.52961566491	0.009656788	0.010202743195897701
544	6	0.9285300863820551	12.5415967604115	0.08535702188661715	3.5177814759600996	0.009988574	0.010202743195897701
1141	19	0.840148882156	13.7558107904	0.203098211983	0.521799904502	0.009421909	0.010202743195897701
1322	13	0.854953446024	14.3767331172	0.15093513636	3.66526112799	0.009580415	0.010202743195897701
1420	16	0.5488936098295732	16.232655032040714	0.17571776588881657	0.6056252088668577	0.01017142	0.010202743195897701
2090	33	0.5210112206696619	13.009255303389793	0.1822938268541786	5.1288228273349	0.009488217	0.010202743195897701
1423	11	0.6716033981879822	15.337028641708645	0.13942632700053947	7.089018733280573	0.01019196	0.010202743195897701
1259	22	0.47911619633771435	14.36367505034302	0.5508246433185198	5.764519162367339	0.009794793	0.010202743195897701
804	13	0.7211360175233353	14.684340534597453	0.06523950232571415	4.832975938521158	0.0098834	0.010202743195897701
1891	18	0.5415374315845914	15.708708132502816	0.6170962211460977	3.3383860707629838	0.009781156	0.010202743195897701
1971	31	0.28835484242892806	12.095944147152185	0.7549727383261967	5.60478875880915	0.01015984	0.010202743195897701
1488	23	0.9001534185964636	14.168623089209984	0.31545621789478556	2.4250614367268257	0.009994297	0.010202743195897701
901	9	0.8215138873488057	15.226216227748129	0.10816628293871536	1.9525109066643738	0.009604039	0.010202743195897701
1314	13	0.5680562379299645	15.72229664540377	0.2695967949334894	1.1283018087759284	0.009285649	0.010202743195897701
1083	7	0.8199668171941641	17.134723582978552	0.26296545302404917	0.09802674501437902	0.009994146	0.010202743195897701
1101	12	0.542660068516968	14.460503162033064	0.3625387768848453	4.522235543139693	0.01004137	0.010202743195897701
2163	26	0.6011963565928129	16.88988220726083	0.5512693502201974	4.9438111575649675	0.0101327	0.010202743195897701
740	7	0.817457967562	14.4680022051	0.8369635409	0.68623309477	0.009741989	0.010202743195897701
1110	16	0.4161115690934646	11.718425208424062	0.025581159100992956	3.616460949366716	0.009666636	0.010202743195897701
1274	23	0.8087284538200712	14.686363359639492	0.24717462418189048	1.5615591152352473	0.01014086	0.010202743195897701
1130	19	0.8796868006994445	12.001770990883522	0.6308979785404123	8.516074255070645	0.01003776	0.010202743195897701
1176	12	0.1345312770256476	13.508229252438468	0.062260111213876784	6.855618775866413	0.01013192	0.010202743195897701
914	8	0.525063207575	17.2868048135	0.95443554805	5.34765745186	0.009737969	0.010202743195897701
1735	26	0.7192152920440011	16.04263984229515	0.9903790681226209	4.019167964831114	0.01009986	0.010202743195897701
1374	19	0.325255196445	13.5807877159	0.155543740625	2.50040145342	0.01019486	0.010202743195897701
759	12	0.7892720764210331	13.566430375619786	0.1841393002722262	3.093152190089474	0.009839899	0.010202743195897701
978	16	0.5122618507921511	14.22901975629113	0.2375836100235309	2.719755511599471	0.009684938	0.010202743195897701
1104	20	0.8768968756776353	14.990572185766538	0.004751525643676424	3.448894604724515	0.009985953	0.010202743195897701
1438	14	0.6806308752901852	15.370181159990333	0.07215445359092792	1.5865133816613128	0.01019726	0.010202743195897701
595	7	0.8747937812743751	14.618352208544758	0.25762966428228995	3.528859378370027	0.009604853	0.010202743195897701
1660	31	0.638413498899	15.3632508374	0.96859404117	1.50350781844	0.01013835	0.010202743195897701
780	14	0.527566956997	13.3622517086	0.772333405709	1.71108531297	0.01001104	0.010202743195897701
1215	15	0.4196430197408231	13.986461308165225	0.11334623384240328	5.556869128948117	0.01010266	0.010202743195897701
973	13	0.7386756466916994	11.62110177501425	0.24483739626973175	0.4886092694023697	0.0102013	0.010202743195897701
819	14	0.236149981949	12.7865371389	0.209610551078	2.1454575542	0.01016986	0.010202743195897701
