# Supplementary material for: Tableware trade in the Roman East: Exploring cultural and economic transmission with agent-based modelling and approximate Bayesian computation
Source: PLoS One. 2020 Nov 25;15(11):e0240414. doi: 10.1371/journal.pone.0240414 (PMC7688115; doi:10.1371/journal.pone.0240414)
Supplement: S1 File — The full project, with the data, the code of all components used to run the simulation and analyses is registered: https://osf.io/s5mdw/. (GZ) [file pone.0240414.s003.gz › s5mdw-full/abc-pandora/results-example/rand/result_0.009734073575327315.csv]

nstep	cstep	mu	mumax	copy	strb	score	epsilon
526	6	0.42004135486401706	14.66781698747179	0.03205093313382368	1.3483478206474253	0.00971318	0.009734073575327315
1352	14	0.5788080645886611	14.581446346482446	0.37423043064212924	0.7276725762980152	0.009682855	0.009734073575327315
599	9	0.445683194803712	15.014301672178973	0.12306140858704191	5.9432037579471535	0.009216331	0.009734073575327315
1980	24	0.31276328622172467	15.409913031821377	0.24884319692169518	1.6885749569784683	0.009665069	0.009734073575327315
1570	17	0.5849995208111187	16.616397094285063	0.6566828731273351	1.5732242906505183	0.009589937	0.009734073575327315
1399	17	0.6161259920642642	15.976583953436997	0.43532436724387824	3.2612072680330706	0.009511305	0.009734073575327315
1444	11	0.5124517321120841	16.243456341852404	0.02497417377503902	0.027936414468747617	0.009604518	0.009734073575327315
1474	15	0.28620631424099763	14.934525346895931	0.23503692712533528	0.0697357759456223	0.009444461	0.009734073575327315
1344	14	0.4465531588797782	13.616402306576914	0.21278259779818337	3.848525338751708	0.009605433	0.009734073575327315
915	12	0.2647899153002627	12.857454593319636	0.0382973033391697	4.158359299952325	0.009126724	0.009734073575327315
1148	22	0.2665003332307136	13.73207090257226	0.1765226396262583	4.059824545140582	0.009682869	0.009734073575327315
2305	24	0.7863720072481922	15.421875554168944	0.024523270870240553	1.0336775584879074	0.009720893	0.009734073575327315
1450	14	0.5413891091287282	15.62779308836577	0.09667363608775188	4.304952069425557	0.009706249	0.009734073575327315
1476	22	0.17039184674244084	14.705903567915039	0.14391411397445653	2.479740293564012	0.009579438	0.009734073575327315
991	17	0.20110628691569177	13.400467046283968	0.24431113633026952	3.1922206721586037	0.009682256	0.009734073575327315
1028	17	0.38462988149545596	13.834669863264214	0.7833985226225368	0.8110183903018418	0.009594796	0.009734073575327315
751	9	0.6995436977643613	16.20661967419804	0.7001242831366057	5.340165912443956	0.009689796	0.009734073575327315
1251	13	0.731931771121778	13.535375219650854	0.059760157865612895	1.6531485159130104	0.009445598	0.009734073575327315
1014	9	0.9555638761450753	14.92006028378098	0.566985687925363	0.15078251508424523	0.009696499	0.009734073575327315
1408	13	0.636812566187798	14.831211454894756	0.6035426279933473	2.7367904047519307	0.009452057	0.009734073575327315
784	10	0.7603523134309995	16.06456019121494	0.9474788214657781	6.3334403253931	0.009730244	0.009734073575327315
906	9	0.46691740280646854	13.45427301843865	0.1722760266335779	3.1569078011627565	0.009040411	0.009734073575327315
1301	22	0.3563244346986086	13.916794557951699	0.0688683240941241	0.8176921467610327	0.009073682	0.009734073575327315
1311	15	0.24319285293021545	13.145931885051054	0.384509123520705	0.33792037623348703	0.009727751	0.009734073575327315
1047	7	0.3742095253126058	15.338334496863798	0.08501109065852927	1.4254420482793764	0.009684791	0.009734073575327315
1177	14	0.24027705572690727	14.708765573409003	0.3134662915598082	1.324756849957876	0.008921256	0.009734073575327315
1234	16	0.39879492930257887	14.374325644203651	0.3087015923788129	4.392842608992992	0.009397094	0.009734073575327315
1191	12	0.8243746095730603	14.70687973802102	0.08635637701454912	3.2511930576705184	0.009624862	0.009734073575327315
1350	6	0.21933992744096625	16.88003677159016	0.020027838242408447	2.166287912450346	0.009616878	0.009734073575327315
1232	16	0.3275545248007816	13.29426231788777	0.45558214308087985	1.9311217938031193	0.009630632	0.009734073575327315
1182	21	0.3456912134691078	13.920584298658842	0.6379657314946108	6.168199143845307	0.009695932	0.009734073575327315
1713	30	0.36087710282782903	12.74729871634813	0.10282135670123363	0.2886212097688924	0.009596821	0.009734073575327315
1064	15	0.12027692159093445	14.106702417902433	0.2949693827081316	0.9727932459051644	0.009590004	0.009734073575327315
1323	22	0.5854936902321619	11.80490602601847	0.15948679545688332	7.769532299072816	0.009638507	0.009734073575327315
1943	26	0.5051160134130988	15.499470567162748	0.02547365476037622	2.3228025605821894	0.009693249	0.009734073575327315
677	8	0.22848666320830632	15.237527764510572	0.010914335702139205	0.22821113667174076	0.009400315	0.009734073575327315
918	13	0.5962769420798367	15.503337837273529	0.05143046625956223	6.94541592117862	0.00957385	0.009734073575327315
1113	13	0.1190069284273853	12.638921751293315	0.03701468551591061	0.5948346174091514	0.009433955	0.009734073575327315
1014	11	0.5925370914543031	14.401070324521354	0.26387208098784753	3.720657816617364	0.009568682	0.009734073575327315
1033	9	0.5759077711732461	14.971228479206186	0.03492226598524258	5.317837147899931	0.009451008	0.009734073575327315
1256	15	0.3385585941528958	11.826761397886463	0.1332350670215507	1.871269462938467	0.009507634	0.009734073575327315
804	7	0.6611204072869913	13.985304555065209	0.10235168310358611	2.9819613997326746	0.009705417	0.009734073575327315
725	13	0.33610771670151396	16.329842424913178	0.12082465663070019	2.61777498382962	0.009667474	0.009734073575327315
1337	16	0.8586763236696462	15.344222898971672	0.2962093988015725	1.7257919631955565	0.009622132	0.009734073575327315
1436	11	0.1451775866524207	14.878102907881555	0.028147022203139194	2.140171336217988	0.009251809	0.009734073575327315
1553	16	0.6343980775482237	14.055490776729775	0.1287743696486378	1.8593530906852658	0.009733905	0.009734073575327315
1265	21	0.5406286248915628	13.057813979575126	0.34605504414741006	1.6186729290986586	0.009617205	0.009734073575327315
1199	18	0.211704199599259	15.457620328280278	0.20672892360708983	1.5740703766957913	0.009686686	0.009734073575327315
978	14	0.46566149557900516	14.759965287328445	0.008924991974642582	0.5155904633202318	0.009457211	0.009734073575327315
902	7	0.46700437491105584	15.042721762904296	0.04961368222313838	6.86668504146991	0.009722642	0.009734073575327315
839	7	0.37878258876077026	13.85049451672599	0.1790308001038195	2.280379045203384	0.009574634	0.009734073575327315
1307	17	0.2679647494011642	13.640422609869358	0.022871248678217306	4.682862983531314	0.009629993	0.009734073575327315
1268	15	0.8916358830394312	15.064055252125353	0.10672675001324544	5.461116217324197	0.009169859	0.009734073575327315
1361	14	0.31060996976947663	15.432149886109926	0.25735703839315593	2.9610191504463947	0.009017013	0.009734073575327315
1246	21	0.6999193329177291	14.223157318422793	0.022134169778057572	5.419390882287168	0.009728269	0.009734073575327315
1287	12	0.6534841750233903	14.878521285237431	0.2515569824351124	1.6045640091623317	0.009699295	0.009734073575327315
1107	15	0.07706013944894263	14.63825874970162	0.22872934311640325	3.4729365749773518	0.009005921	0.009734073575327315
1103	10	0.0447120020180497	14.76725492234758	0.08196870301302087	3.757299090228738	0.00962311	0.009734073575327315
1522	17	0.2908903961367705	11.802090855058617	0.1765585856169378	0.5524712623045311	0.009087685	0.009734073575327315
920	10	0.09848844516069488	14.644485498933518	0.21127037644314756	2.1174818429499336	0.008914588	0.009734073575327315
933	15	0.889675484614652	14.523595257968635	0.10919737915805527	2.7641092038439696	0.00955952	0.009734073575327315
1032	15	0.4687773464742608	12.273111126137358	0.008492454088744605	1.5408234274355048	0.009108468	0.009734073575327315
929	7	0.4824748719803242	14.223043654057408	0.009068738392267975	6.904435923839207	0.009625839	0.009734073575327315
1405	14	0.7686190643739763	14.205393839916875	0.0798875375062909	3.2362331085786726	0.009674398	0.009734073575327315
971	11	0.6586547678003584	14.501483626885921	0.058579857893144016	0.15645909692636417	0.009463328	0.009734073575327315
995	8	0.6130300601330941	14.534006430404173	0.029245095363419085	2.502070095484973	0.009693493	0.009734073575327315
1475	12	0.3656353225148882	15.245179213617579	0.1002217850040015	0.5800439549926772	0.00971337	0.009734073575327315
1308	21	0.572678218050773	15.35309674844023	0.9222934065296202	2.447336150734874	0.009663224	0.009734073575327315
1372	24	0.4585953459778743	12.47982400034323	0.11465800557914	2.3093775184352445	0.009656846	0.009734073575327315
1192	12	0.5410583917873109	15.747058999740748	0.09326753301807339	2.891274615090816	0.009708791	0.009734073575327315
948	9	0.6793324349090679	14.313231155023187	0.21588606225675727	3.138048926153625	0.009521952	0.009734073575327315
550	4	0.4371589103672276	15.19944580089183	0.1524793829815855	4.505633657469946	0.0096538	0.009734073575327315
721	4	0.4065165446947392	14.970073289369312	0.00815408529785766	1.2814792567906914	0.00970017	0.009734073575327315
1050	10	0.052299290209045945	11.722812908798499	0.09297143948435005	4.631120220910916	0.009704001	0.009734073575327315
1493	15	0.4116725472117567	14.650950005388408	0.49853198178432484	4.652329709297715	0.009668768	0.009734073575327315
927	16	0.5331571481493314	13.58075456733311	0.2711677986439096	0.5124822275580186	0.009672422	0.009734073575327315
1080	7	0.40995558202041193	17.01042524719588	0.08561965368471103	0.8238412262647978	0.009574679	0.009734073575327315
844	12	0.47453676621255503	13.429914155268689	0.04677076398055563	1.819424586359966	0.009489864	0.009734073575327315
1061	10	0.659710579243065	12.378087780546476	0.21230804275683368	5.390571381447997	0.00962122	0.009734073575327315
1015	12	0.8531267628003381	16.58983993565354	0.3030347146256286	0.9085032094902512	0.009529971	0.009734073575327315
1896	32	0.3871007414507659	12.580294737388833	0.09404562968852048	4.7505235569707445	0.009266213	0.009734073575327315
1391	13	0.5075822755478595	14.351516054233905	0.09898061115722391	3.497292384881626	0.009275163	0.009734073575327315
822	8	0.6872638797272271	15.513361550697622	0.6889935486288318	0.763552157122982	0.009655477	0.009734073575327315
728	6	0.30796844710456717	14.771414467024488	0.11926764638082016	4.195719871495066	0.00966493	0.009734073575327315
1138	11	0.5502491170502343	16.057762472099675	0.06373918781265636	2.1101069977160942	0.009195422	0.009734073575327315
846	12	0.6446364131296815	14.66477832761188	0.04957938407374765	1.5375580142555565	0.00960202	0.009734073575327315
1234	22	0.39152609433194474	14.686488112797221	0.21338912488608108	3.621483547312282	0.009678328	0.009734073575327315
1579	10	0.9258782419786938	16.881757500053546	0.14269287611926676	2.405835845689854	0.009493477	0.009734073575327315
757	7	0.8623633286475793	15.298992147019325	0.25810386574384714	3.434907236029458	0.009631341	0.009734073575327315
1158	11	0.7171917941092634	15.341913101476973	0.38176155364704145	1.9158270116690788	0.009582986	0.009734073575327315
1142	19	0.6658646375932598	14.827003355392012	0.028879853268368588	3.4905486713702203	0.009319604	0.009734073575327315
2040	21	0.3536813823900019	14.450649056209388	0.02527504205136198	4.83572598511581	0.008917696	0.009734073575327315
1462	16	0.5597156450109303	14.94197754592159	0.019316558678899837	0.8930688234989039	0.00947427	0.009734073575327315
1641	15	0.692185097227914	15.2544786048815	0.7878908175069044	2.6040386010656085	0.00967325	0.009734073575327315
1091	11	0.44711098536948257	14.851135008255412	0.40767402526054436	5.041994616153614	0.009654249	0.009734073575327315
1411	21	0.42373552614155974	12.206533537020116	0.03044228448371332	4.185257679255476	0.009677258	0.009734073575327315
579	7	0.6896307571221557	16.434666493554023	0.3056204895620094	1.9214172220687622	0.009513592	0.009734073575327315
906	11	0.4337880279331661	15.679076033051544	0.12119009471553943	3.1383896974932504	0.009704342	0.009734073575327315
904	10	0.8060041412927632	13.91681830200504	0.3770934187406218	0.04516749325096381	0.00930203	0.009734073575327315
947	10	0.8634410428269264	13.380514743693803	0.19699328571932412	2.6767334234937796	0.0094175	0.009734073575327315
1282	19	0.64549182684792	15.220251299802806	0.37320435104859956	3.0001460810032325	0.009724211	0.009734073575327315
1213	13	0.380850636239062	13.873700900532956	0.07890130440265553	0.7063685824643995	0.009206163	0.009734073575327315
624	6	0.5760289711204583	14.374723307383167	0.43584968318365785	3.9335697155484897	0.009710225	0.009734073575327315
568	7	0.5013659353938049	15.718953626590347	0.191393007181911	4.884558066056284	0.009330707	0.009734073575327315
1429	23	0.6379269956594957	13.697852426942625	0.8492976675351878	3.3875243853545856	0.009497432	0.009734073575327315
690	5	0.3524475206651242	14.453521796107328	0.370995829591525	4.7908852362038346	0.009712361	0.009734073575327315
1335	20	0.5320454890640774	13.018509693133025	0.23107812031548267	1.7153603937268562	0.009556868	0.009734073575327315
1539	24	0.48980297310311605	13.447539543208887	0.031334331888031516	1.8800592381962336	0.009680281	0.009734073575327315
1616	17	0.20059566352659183	15.229457359638594	0.22502326826419805	0.5710954703820308	0.009351121	0.009734073575327315
1439	25	0.2911713085772973	13.881182294949173	0.21236899259307568	4.7061145780620395	0.00928655	0.009734073575327315
904	10	0.9650264050544721	15.318163673461813	0.12152487321135694	3.1147316094911903	0.009713458	0.009734073575327315
1152	7	0.3467575642037983	16.20859612035434	0.1157099759532013	2.495293835524976	0.009512155	0.009734073575327315
1144	18	0.07992686383891162	13.002341654975172	0.07234173463807829	0.22986404105940184	0.009132368	0.009734073575327315
1490	13	0.7699916792843866	15.364321107216266	0.29808407991467223	3.91806382440496	0.009457511	0.009734073575327315
1153	16	0.17560736297099022	13.377026791860144	0.17672583226322408	2.2157345088470572	0.009601462	0.009734073575327315
1449	19	0.3459362671535894	15.71403697671657	0.6274665242290337	4.069121740928808	0.009593468	0.009734073575327315
1235	11	0.7318707536285767	15.903940613384155	0.2627554538179012	1.623853094965499	0.009714626	0.009734073575327315
1021	18	0.22907753794641977	13.50923064903718	0.6838538890357316	2.957188032918004	0.009661652	0.009734073575327315
1308	25	0.7956344697997436	14.28754962418788	0.40116644832997395	3.182948485368233	0.009630497	0.009734073575327315
785	10	0.526219686232037	13.983402494043066	0.0031854551521729377	4.041969640747657	0.009695813	0.009734073575327315
827	13	0.6382814992504459	13.271959386893315	0.0004696033676661604	2.547244765589385	0.00968481	0.009734073575327315
1339	15	0.29919589223298404	15.06205318589448	0.14469369513676755	4.641595041462629	0.009565186	0.009734073575327315
1107	17	0.7174248382224877	12.595973007000518	0.9713095449488087	2.6505254749037004	0.009700846	0.009734073575327315
637	12	0.37533807802753383	15.130284418010694	0.6866274320072323	1.2477217930685016	0.009576506	0.009734073575327315
791	8	0.9773089600898754	14.538048529204705	0.22266621682433152	3.961901133286072	0.009494727	0.009734073575327315
831	9	0.2515032421240222	16.772541994006435	0.08133539075505497	0.5476967817104808	0.009448541	0.009734073575327315
850	11	0.5273233010549203	13.752850761642938	0.5588216878785414	0.49434953809280835	0.009711847	0.009734073575327315
1518	15	0.16068789264846572	16.57465093390716	0.21174272245323472	2.47331020199354	0.009695338	0.009734073575327315
1391	15	0.5245513669769999	16.92064114627425	0.782455206431278	0.47967750396072395	0.009213973	0.009734073575327315
1239	9	0.4231215616250906	14.823317556536107	0.33919201848831304	1.4005633540160771	0.009654953	0.009734073575327315
932	18	0.4881194392045366	14.086466639779882	0.09754105743677244	0.3865408963072141	0.009445693	0.009734073575327315
1240	13	0.7947201497080908	14.686225417884666	0.11801944136434483	0.5162821412247716	0.00928955	0.009734073575327315
1244	11	0.8636545921399654	16.12106482380606	0.3177330690137899	4.3978787451414885	0.009622026	0.009734073575327315
572	10	0.6550641525639712	13.155205884771158	0.6988067235828319	4.349439755658099	0.009487747	0.009734073575327315
1753	16	0.4228093244528664	13.964704922922296	0.11402783642688256	1.7370802924882836	0.009502776	0.009734073575327315
844	12	0.5184002519488614	13.142439368279302	0.008301147565296096	1.3725759228916927	0.00970968	0.009734073575327315
1219	4	0.02130499398686536	14.919737532679916	0.02274946760384597	3.4637914791631133	0.009238867	0.009734073575327315
1539	20	0.7169889683590815	15.0602552092811	0.059962599756891236	0.6002043074509098	0.009627219	0.009734073575327315
1131	11	0.5950495443528924	12.43874083554954	0.24336721682500023	3.197794772450161	0.009683911	0.009734073575327315
873	16	0.7890815050425835	13.424453848233743	0.11000168026384405	2.217971561731641	0.009335534	0.009734073575327315
693	6	0.687349392900551	15.897008721181468	0.16129364890481296	0.12432106821885291	0.009651438	0.009734073575327315
850	10	0.43565754450879735	15.749651541771081	0.5251807312495469	1.8894500083088295	0.009679391	0.009734073575327315
1655	26	0.5973324592511788	12.786143291616444	0.09551730172546229	2.88427800483315	0.009686108	0.009734073575327315
1060	15	0.3685263825831066	12.748520415436909	0.04359285677035914	4.162239921824888	0.009719035	0.009734073575327315
1023	7	0.20336479617251407	13.563106714139098	0.18208812890709794	2.1864593777692156	0.009471481	0.009734073575327315
1192	10	0.4675926667238159	14.843986265901016	0.03573577835178399	0.9859763676422891	0.009711454	0.009734073575327315
705	12	0.7189599695832112	12.634871938888768	0.14785420942703703	2.2732509795435902	0.009551827	0.009734073575327315
1809	20	0.5915108127763061	14.77979347581664	0.28496530837386025	2.6343639631598648	0.0096435	0.009734073575327315
990	11	0.6865076720368539	16.46366167231856	0.3489933910389286	0.49500489182973106	0.009429482	0.009734073575327315
1496	25	0.45462709583235433	14.94873587038437	0.16753206971740284	0.4643075231629251	0.009551423	0.009734073575327315
829	9	0.6017992297271055	14.27291207787342	0.17564653302737732	2.8386557450893912	0.009584849	0.009734073575327315
1277	23	0.4596399325032443	14.022227567993488	0.2741613663660692	0.8515600855236432	0.009600034	0.009734073575327315
1600	12	0.237343065428687	14.014244746023696	0.002383881878068664	3.2105293742988255	0.008895104	0.009734073575327315
1421	14	0.7069447689434947	15.939009660568662	0.20134360482913982	0.3648150847358167	0.009709303	0.009734073575327315
954	13	0.6801360131512869	14.19640644118632	0.3096502335482061	4.709500599833542	0.009578574	0.009734073575327315
1158	13	0.8032059192862148	15.730271169240037	0.802527881625992	1.6917336176649753	0.009588779	0.009734073575327315
1004	18	0.4397026321031948	13.86803873708164	0.13464405635383447	9.270582583244014	0.009285471	0.009734073575327315
881	9	0.9081956402974736	15.843448474391593	0.21065446741941823	5.503397056049761	0.009222574	0.009734073575327315
1269	15	0.5674768578276081	13.95225976754859	0.27554093295977866	1.2926426860541338	0.009695244	0.009734073575327315
1768	25	0.12882640746559904	15.362739282696845	0.49772484213678847	1.8481661552264783	0.009723243	0.009734073575327315
1094	10	0.20261322821852024	15.682485309079423	0.06023726881942731	7.93153294996428	0.009349932	0.009734073575327315
957	10	0.47511019101489493	15.428738771921637	0.2524082780996586	2.489986266179293	0.009527932	0.009734073575327315
923	8	0.47684147505060437	13.454297447725816	0.09482060527733759	1.5472226173956825	0.009526324	0.009734073575327315
1420	10	0.5008780301513833	15.034633734329242	0.043047619239066415	3.9814498510437923	0.009518827	0.009734073575327315
1200	13	0.8851098512470673	14.484703370782459	0.3606902953795461	1.5036874747341646	0.009649912	0.009734073575327315
708	10	0.4043048601052162	14.707126802065591	0.464440894284309	3.033338669015942	0.009526214	0.009734073575327315
1603	23	0.19862580725916434	15.297951995838933	0.15449066796400832	2.0883141804538834	0.008270106	0.009734073575327315
1593	11	0.7092915561417198	14.922956880332995	0.020803238780161992	4.7422914897560675	0.009405174	0.009734073575327315
1747	8	0.02682338711263249	13.98344863890764	0.024168327533590987	0.028189621503705575	0.009524403	0.009734073575327315
1277	23	0.22075415066474213	13.285876506606401	0.10921485878715023	1.458841801301903	0.009438794	0.009734073575327315
1131	16	0.6229418877838242	13.88122809792269	0.13022963923839262	1.480570354138647	0.009664834	0.009734073575327315
1402	24	0.3955975642993953	12.382255374168977	0.014054551236633947	5.717213899345432	0.009709769	0.009734073575327315
677	5	0.21268447517876066	16.88235715334159	0.024285326699046955	0.19451019959938787	0.009439522	0.009734073575327315
1412	11	0.8744510089224901	15.529553406797229	0.0585327587277958	2.5498653425312496	0.00972541	0.009734073575327315
1483	14	0.42587601299243594	14.56322612332052	0.4008888642270006	0.32789879443845177	0.009710065	0.009734073575327315
937	9	0.5276554874152497	15.437866403798672	0.016390409662566774	4.030137443557466	0.009378547	0.009734073575327315
1331	19	0.5948821872083441	13.703966742153076	0.5448192834316795	0.5544326647150117	0.009549349	0.009734073575327315
1396	20	0.5920895109140893	13.308689635984159	0.28956810091163165	5.512353599041578	0.009120237	0.009734073575327315
1846	13	0.9657844698360352	16.259343459413678	0.054453760000840734	3.0997010676390317	0.009641038	0.009734073575327315
1151	16	0.21312658382758587	13.577868423756133	0.09874703424693224	2.0721114310644326	0.009712166	0.009734073575327315
774	5	0.5866810428031408	15.890617624221504	0.07395605092008459	0.43601484216530295	0.009611688	0.009734073575327315
743	13	0.49691110002783545	15.256407929492616	0.4346928411202626	4.640990309281944	0.009711062	0.009734073575327315
644	8	0.21026121641314216	15.388571089255787	0.010100331112411987	4.011136166986269	0.009534279	0.009734073575327315
863	10	0.56417363935206	14.497289449458822	0.26452250924473475	2.5744054026865895	0.009595622	0.009734073575327315
775	8	0.7311827057136937	15.38725721066516	0.3140966485905928	2.6438727657776235	0.009333924	0.009734073575327315
1277	17	0.35059641076162423	15.263983407353924	0.028204251944283443	2.459403292653456	0.009372193	0.009734073575327315
546	6	0.7830418317831079	13.898504334638417	0.10886523343415522	1.3717647270143873	0.009642305	0.009734073575327315
1391	22	0.8100138392077667	13.943184065723424	0.09822290609228268	1.1978088714770683	0.00970619	0.009734073575327315
1047	11	0.6867741172587442	15.266903965871075	0.24616317593792436	4.937444028735047	0.009717001	0.009734073575327315
1481	13	0.8538365823446484	15.282836495056404	0.8330438465153636	1.2487437512983601	0.009464851	0.009734073575327315
985	10	0.46266237312178343	15.952326378256995	0.3826519741871057	1.0494926222264749	0.009613139	0.009734073575327315
1491	10	0.452827917844515	14.442061170142212	0.07663748549968713	5.5112893868010575	0.009638593	0.009734073575327315
919	11	0.5619975680062284	15.344740274992347	0.19024148623210813	6.389185617399064	0.009608233	0.009734073575327315
420	4	0.25692005489515485	13.694316864228817	0.0656353750324834	5.578790078131594	0.009209681	0.009734073575327315
1251	15	0.42858751750994495	13.681967631054281	0.18908553746031964	2.1867007129468394	0.008914205	0.009734073575327315
1064	10	0.5390908084582555	13.690411334640583	0.004222602773339107	3.82938437134788	0.009732866	0.009734073575327315
1006	11	0.11201926184524702	14.294129451471257	0.029280168771078363	0.3876963285250323	0.009718991	0.009734073575327315
1187	20	0.2071083330922398	15.227982278347483	0.5211437192478425	6.948587833983339	0.009334097	0.009734073575327315
1479	15	0.6439076647756239	14.915362454102059	0.054693979702701845	2.7883783377796014	0.009548612	0.009734073575327315
884	10	0.48600606562622645	14.591600217683485	0.6278181011719834	3.589901469266939	0.009528027	0.009734073575327315
1762	16	0.2753268989075909	14.323495350668516	0.2586076280338831	3.4481878796195318	0.009289116	0.009734073575327315
803	7	0.40212600059292475	15.241134674432022	0.03271384082895629	0.32104255107321134	0.009078968	0.009734073575327315
621	11	0.5701838167313453	13.483050954020552	0.060165578090057376	5.327544969547713	0.009562368	0.009734073575327315
1321	8	0.3466584289242091	15.210924398891667	0.030450087701713202	3.937870685845163	0.009633145	0.009734073575327315
1419	15	0.5506420484537632	14.300933720037843	0.1572231521065119	1.6793897868260814	0.009702996	0.009734073575327315
678	12	0.1821465921543557	14.897773629809395	0.1252944218820321	2.4843978253498307	0.0093918	0.009734073575327315
1823	24	0.4850531493052962	13.855591950309618	0.34468893203813955	0.6995430465596864	0.009680792	0.009734073575327315
1296	13	0.34538044397445383	13.60316542927264	0.3287940144084218	3.9456468002100076	0.009590735	0.009734073575327315
1377	17	0.46712745409723977	15.966296726623469	0.48049790394552894	0.6449865107814752	0.009537008	0.009734073575327315
1257	21	0.5610501012059625	12.960106352113277	0.235858099922	3.1138098956351676	0.009567912	0.009734073575327315
1408	27	0.7640678673689372	14.69566741449193	0.2283680180904592	5.5464515514584996	0.00969553	0.009734073575327315
1129	11	0.4764117733308026	14.300216925154333	0.14514401235971747	5.141257440885223	0.009668289	0.009734073575327315
829	11	0.6103572655760114	14.790076915820606	0.2995345879645872	4.074667606909229	0.009602678	0.009734073575327315
1615	25	0.866941674168865	12.833134348977897	0.7656693545654607	1.7035772233687734	0.009670171	0.009734073575327315
1045	11	0.9462005975106065	15.497867405235999	0.21865172072517303	4.469764720101626	0.009670854	0.009734073575327315
1537	19	0.611925884266608	12.745703048639092	0.21887178470160915	0.05980177935860009	0.009640925	0.009734073575327315
1453	12	0.4091456251912457	15.698211643234039	0.029792921332878405	4.9671914929664664	0.009671975	0.009734073575327315
900	14	0.5873923468401364	16.83605635785905	0.7274396493683514	3.2685997736033823	0.009553849	0.009734073575327315
2311	26	0.5495469843446987	13.870014871512137	0.32584426111490283	3.692128402238481	0.009700645	0.009734073575327315
1773	29	0.7226583159861513	13.411003164652698	0.15282554692053907	5.161226631264778	0.009579162	0.009734073575327315
1158	18	0.6310872385525278	14.296427334888527	0.23543912436251882	2.409549368441889	0.009559461	0.009734073575327315
1012	10	0.7944610119512163	15.815591726879557	0.4653461853556867	3.8767796071137517	0.009637322	0.009734073575327315
1512	21	0.12078046830791378	15.635144703120812	0.046235896309944846	1.3159551029734624	0.00900793	0.009734073575327315
1596	14	0.7933924019463184	15.699789060732037	0.7071535877842479	2.7261740664128586	0.00965955	0.009734073575327315
1464	16	0.7123767044324303	17.121049527004864	0.4151925560544308	0.22644289863640743	0.00959452	0.009734073575327315
805	13	0.5165997264899491	15.36294104413508	0.029171111546106666	5.612975794697925	0.009152009	0.009734073575327315
1207	12	0.8289465466028862	15.7423140826766	0.4313496298398791	3.331504008478473	0.009675281	0.009734073575327315
1188	15	0.32294413045658243	15.188907888036995	0.34787775790728254	3.727221664970147	0.009429509	0.009734073575327315
1299	12	0.6870128688202204	15.9178962079774	0.030851780105441484	3.7528959271371383	0.009436256	0.009734073575327315
1212	20	0.6909906920574944	12.977202406580295	0.3235769465758255	2.4560798875800334	0.009436168	0.009734073575327315
1242	8	0.5902501628381692	16.168008050505073	0.1550185538776564	3.428567886259974	0.009537125	0.009734073575327315
742	8	0.8561221929136906	15.629712032629829	0.6138734589634522	0.8446213293610859	0.009471025	0.009734073575327315
1533	27	0.7826638395305663	14.476130053729358	0.009925756696773945	8.423904019798492	0.009702493	0.009734073575327315
1436	15	0.6967354094269751	16.026984869901924	0.28344270500100954	1.761895593029402	0.009707309	0.009734073575327315
1355	24	0.26885918447707696	13.532574881305209	0.3654695827360688	0.9559178584005652	0.00950362	0.009734073575327315
1050	19	0.6564023436369011	12.591420764317782	0.2078945672695832	4.246897272585801	0.009640593	0.009734073575327315
1004	17	0.9991390775747424	13.313859075285919	0.0457699874129043	5.3352282914356035	0.00971833	0.009734073575327315
1483	18	0.8670294089248445	15.093739334543336	0.8847439898612872	5.013828748633718	0.009638846	0.009734073575327315
1370	18	0.7871682121432795	14.673974102826069	0.12516345442693017	0.3509366266161517	0.009392544	0.009734073575327315
998	14	0.6752726900672565	14.053832184498745	0.389518164670856	1.7303545010625698	0.009703711	0.009734073575327315
1624	10	0.4617388324146362	15.695751881875058	0.22609742226902374	2.3251866439458855	0.009683652	0.009734073575327315
782	6	0.4497517518515455	15.334318966125567	0.011186941476270806	4.067588923121827	0.009666654	0.009734073575327315
695	7	0.45889219571646994	14.809173113556952	0.24696730678217418	0.6392967232563959	0.009470398	0.009734073575327315
1258	10	0.2491132038810278	13.184278111996525	0.04134377092974356	4.401669613759336	0.009715065	0.009734073575327315
1211	11	0.2892267143634495	14.977774595680092	0.2003348642679748	1.0439092457145283	0.009341275	0.009734073575327315
1157	10	0.5495071037662345	14.708319051112639	0.1201936771398005	6.389831711436122	0.009550806	0.009734073575327315
1041	6	0.3704834563266111	15.59735278746709	0.1187126283930098	1.5961808496177652	0.009713813	0.009734073575327315
1761	12	0.7908542196613639	17.714600694449878	0.17324551187619625	2.030816426877806	0.009696804	0.009734073575327315
1034	12	0.09120497283186646	12.626174880238857	0.07580252252268779	2.3763165994289794	0.009529921	0.009734073575327315
648	10	0.38089168116663513	14.029288863682517	0.13550876617334506	1.6630393062717237	0.009664535	0.009734073575327315
1312	14	0.4795000795246115	14.158429805587575	0.038535491272626385	3.2418871117726167	0.009732077	0.009734073575327315
600	6	0.6231817135476192	13.834274639984683	0.029745967871930512	4.774122700474567	0.009643583	0.009734073575327315
447	5	0.9160544350232807	14.505724853049013	0.3020875198075683	3.4195642667951907	0.009713512	0.009734073575327315
2005	18	0.2913354240378101	15.187043909455653	0.10183914740959919	0.7445911677091523	0.009714718	0.009734073575327315
1269	12	0.7230170273732435	14.568013092025694	0.0038001865504407872	7.491086994500681	0.009674238	0.009734073575327315
1037	7	0.19081026899924974	15.246830104013346	0.013684968973410677	7.687621815214031	0.009445897	0.009734073575327315
1131	9	0.701135324361987	17.401941913489537	0.7747427839389613	2.8592701387454884	0.009620814	0.009734073575327315
605	6	0.1876541091069408	14.691570072454954	0.18644738568814676	2.946773977273206	0.009429068	0.009734073575327315
1848	19	0.876365230075278	14.681898839181788	0.7090098662296511	1.0675893232373563	0.009695955	0.009734073575327315
953	8	0.2046786230142992	13.403547871300646	0.01045164481957557	3.3306879856588116	0.009559363	0.009734073575327315
909	8	0.49805841669675127	14.734456869513044	0.05362435113517894	2.535791999404407	0.009605082	0.009734073575327315
1422	21	0.3131396450781011	13.253794354589745	0.23912174364022964	1.093733568740313	0.009705807	0.009734073575327315
1915	11	0.1550375693501265	16.125634419944348	0.07851987900697838	2.8039782930061383	0.009612628	0.009734073575327315
1466	12	0.6057099563802297	14.109031202182736	0.20172808655767566	2.863581537219777	0.009670567	0.009734073575327315
854	13	0.23542304716783863	14.072132956238521	0.09563252214364326	3.425424088647384	0.009546408	0.009734073575327315
998	7	0.28797454835460895	14.69147730035824	0.08402502118340882	0.12365336092412371	0.009667828	0.009734073575327315
522	4	0.48243324228767615	16.462788267775935	0.17359364428770818	1.9324743465477612	0.009586211	0.009734073575327315
698	10	0.34793049251019514	14.202426751374936	0.1447359674431811	1.815230241947263	0.009377496	0.009734073575327315
1028	10	0.6113463004044516	17.24524120729246	0.13372443814435314	1.36855962172692	0.009646696	0.009734073575327315
838	5	0.14842488851156105	15.279069492781916	0.001348425082517861	0.5924982665139671	0.009706798	0.009734073575327315
956	15	0.23801974941720583	15.383691089793366	0.12109042437746281	2.462693313929027	0.00937828	0.009734073575327315
1447	26	0.31171264708973573	11.98822868736402	0.13787952465863695	1.9673469846825067	0.009575811	0.009734073575327315
957	18	0.5120651838186319	14.492682824579221	0.10145919831806105	2.537927307235253	0.009573236	0.009734073575327315
1828	20	0.8871488452422869	13.085742978076421	0.13291103571768484	4.35880585240234	0.009691141	0.009734073575327315
1822	18	0.6737530037885833	14.695552698855995	0.22458241301278964	2.0058179969057974	0.00918485	0.009734073575327315
1519	16	0.44557724067100957	15.306333700940854	0.0031523745343883386	5.361638182276138	0.009419881	0.009734073575327315
1775	19	0.5265945827433159	14.594401266634062	0.025034935267281205	4.705668311295834	0.00961032	0.009734073575327315
924	15	0.372111220318347	14.305539945148894	0.13114743704547205	4.548254155860398	0.009616423	0.009734073575327315
2028	33	0.36856173699652345	13.711353038253899	0.2760220243743802	1.826826548360805	0.009572318	0.009734073575327315
855	15	0.6161828428030456	12.112724355978695	0.1475019902338388	3.567918730262808	0.009666935	0.009734073575327315
1490	18	0.4303093540309405	13.058828752243244	0.02383031623888794	1.1716130647452003	0.009677444	0.009734073575327315
1039	17	0.3342218001075789	12.10576039141891	0.08718938329240558	5.126540328454293	0.009705022	0.009734073575327315
852	5	0.4731603631322856	15.85133609604628	0.06133586034047189	0.7077868150412281	0.009638085	0.009734073575327315
1508	16	0.5412836401720897	14.877528098809659	0.8778922319918293	1.4722447961631757	0.00965684	0.009734073575327315
1895	12	0.6806834179910787	16.683259988842735	0.0700495622681766	2.3445769144139863	0.009189446	0.009734073575327315
923	16	0.49740032847392124	12.64264481006836	0.17229825844347646	0.7804066472893987	0.009599906	0.009734073575327315
705	7	0.9018439725793812	14.383941238356934	0.24581468182144975	1.252520540553317	0.00934398	0.009734073575327315
1051	17	0.4631015785840713	14.873443846707918	0.08503773351238408	4.258327462311045	0.009656125	0.009734073575327315
618	6	0.7822314259117163	16.133273233717297	0.1979484741918445	3.314989844233639	0.009429553	0.009734073575327315
1200	19	0.19806219994817464	13.452543051903243	0.06863086136334928	1.609675342657749	0.009647213	0.009734073575327315
1693	13	0.020103976113132416	14.99804310928376	0.03170067766729215	1.1464854191548342	0.009644222	0.009734073575327315
1646	20	0.5537655684801595	14.579022552040524	0.9052714103642123	4.292150711279915	0.009706846	0.009734073575327315
645	8	0.6660151734078712	14.1493313590803	0.03993029640354662	1.704131017080309	0.009649182	0.009734073575327315
1422	13	0.5894401633489018	17.11451169136926	0.52504519206523	3.783703106127099	0.009488918	0.009734073575327315
703	8	0.3868828997078817	13.089178796374066	0.03483991565655413	1.468852997569741	0.009728941	0.009734073575327315
1203	13	0.33264580953556444	14.206907415211916	0.1213539510992363	1.1504341480192322	0.009721968	0.009734073575327315
1092	12	0.9456478949243053	16.094420886602514	0.16280827147899216	5.230170218208558	0.009144804	0.009734073575327315
1244	16	0.6780805434677676	14.519658988743647	0.5001586352660023	1.3860416292439783	0.009732468	0.009734073575327315
1008	15	0.2161871036690991	15.615012697111645	0.3564483803006671	5.854410452813033	0.009638063	0.009734073575327315
504	5	0.9112040974962013	16.14622317340903	0.19972492331812952	4.604805883537715	0.009702552	0.009734073575327315
1492	15	0.35694970655929065	14.149546687939605	0.038758326859967905	2.171323785980455	0.009250427	0.009734073575327315
1292	15	0.5728333483309411	16.06538855040627	0.8008374093138904	1.174599899591536	0.00971813	0.009734073575327315
995	12	0.7992327809995234	14.1306981485502	0.3224940481776448	6.85685566673085	0.009647363	0.009734073575327315
1351	16	0.5998075646621375	15.44968956388612	0.6589866797731933	0.2612170157791597	0.009726747	0.009734073575327315
982	10	0.789337404090593	14.251379551681653	0.2535476644121125	3.3530652151795737	0.009174413	0.009734073575327315
1029	9	0.4542830570330642	15.72712942926218	0.16586428850558044	7.414154248473984	0.009448133	0.009734073575327315
1390	16	0.36066888878702963	12.530102806808792	0.061162265858691556	1.71185531717033	0.009644353	0.009734073575327315
935	7	0.22821057190527483	13.749316315709128	0.064407527575285	4.600310380660069	0.009621931	0.009734073575327315
1312	15	0.4176262630959834	15.904305463600357	0.5085799255552989	2.834801537804391	0.009692769	0.009734073575327315
1085	11	0.4625978819834886	14.076232633874364	0.05112220282430128	3.496014831396785	0.009677935	0.009734073575327315
912	13	0.40894165437868407	14.108962308870424	0.21819728474841205	3.4424377223630978	0.009337643	0.009734073575327315
1209	10	0.2618339551376584	15.733682395938665	0.008168885782125046	3.0759433536859424	0.009288083	0.009734073575327315
1448	21	0.6141319498682877	13.984133147709986	0.12030212402612493	3.6682904474458433	0.009676475	0.009734073575327315
1008	9	0.2582850039386584	12.658956840230848	0.02562694671822814	4.210657252010209	0.009232035	0.009734073575327315
683	5	0.42052290745586884	14.64336340271021	0.1017161415245103	2.9362038212371684	0.00940294	0.009734073575327315
1354	10	0.44096668346423584	15.386573609358491	0.04152316552554941	4.151964436172227	0.009716152	0.009734073575327315
2001	28	0.24876126707389523	13.065869614292195	0.06731027576295712	4.113438622814817	0.009494931	0.009734073575327315
1183	17	0.40777023846086413	13.821118049039566	0.577957042877895	0.887757901166816	0.009487714	0.009734073575327315
1363	14	0.7068726399192631	15.806138790911277	0.04398871111285735	0.3975662292980955	0.009686145	0.009734073575327315
1623	24	0.38310161475904275	12.89592110378281	0.16447228944733483	4.918691957745742	0.009722248	0.009734073575327315
1474	16	0.6363559203860404	14.756814405647962	0.2058579906947281	4.934442967547143	0.009695216	0.009734073575327315
918	9	0.5368950417566997	14.777215182593228	0.2640697306985822	2.0351334767213993	0.009704805	0.009734073575327315
834	9	0.2669597100187273	15.189476076220396	0.2783360376685724	3.7982033627605207	0.009503383	0.009734073575327315
840	8	0.591033069872039	15.017837249293935	0.15622070503902655	4.205870863996708	0.009472683	0.009734073575327315
1362	13	0.5202117692672126	14.443293266829118	0.35467475171777957	7.424583416775143	0.009620505	0.009734073575327315
651	5	0.280405242182817	14.49544553668338	0.09600314035786336	2.855871607726907	0.009594852	0.009734073575327315
1492	16	0.7417762222833222	13.936603878543798	0.017903649074798467	1.560883662533977	0.009689496	0.009734073575327315
715	8	0.3073103434941637	14.508286612157331	0.09277096275611094	6.490780336155906	0.00943838	0.009734073575327315
1476	15	0.3306829686092859	13.878700981770123	0.08890963410418748	2.6645445709180646	0.009305626	0.009734073575327315
954	10	0.6000512358037863	14.089481978509587	0.029104168492112687	3.9706438202375947	0.009638088	0.009734073575327315
1890	19	0.1764004025213292	12.39780253321415	0.011021248616625443	4.794272387625515	0.009392602	0.009734073575327315
1316	9	0.5430466704653245	16.596019206561063	0.17998885162953626	1.9174807548257924	0.009443183	0.009734073575327315
439	4	0.4471002435873952	14.56093545932747	0.10445700204751168	0.7121875400582716	0.009375632	0.009734073575327315
1531	14	0.8227759635425054	15.849065264952651	0.8180797754720242	1.9411477269861535	0.009478213	0.009734073575327315
1947	31	0.5593307591322423	13.701717131274886	0.1621803062286216	2.1169870675996205	0.00920658	0.009734073575327315
1056	9	0.9654511001798842	14.462377465856337	0.27886824475109706	2.8732013928120166	0.009604694	0.009734073575327315
1056	10	0.8134036566771987	16.776226622503692	0.305429391038451	2.4942295060113375	0.009439699	0.009734073575327315
990	15	0.637239121845478	14.618975632350047	0.2723655073671793	0.8756629489423924	0.009672918	0.009734073575327315
1329	13	0.7175929757743914	16.17896502649296	0.36186321526362714	2.2448471155183354	0.009678518	0.009734073575327315
1393	11	0.18949254743588373	13.55168259437599	0.0012882539850184727	3.8598218616319966	0.009404429	0.009734073575327315
1279	13	0.5785799261213647	14.639728465761813	0.8310408746460842	3.00711730700985	0.009729966	0.009734073575327315
1315	16	0.24237572367281907	12.928250016292068	0.516940493429199	1.9512755977761476	0.009636393	0.009734073575327315
916	7	0.94246331237434	15.513244267584794	0.10079304526235894	1.6683595510315041	0.009451567	0.009734073575327315
1584	18	0.9157470804484333	15.699702315546444	0.7487198740678649	2.8380723685140636	0.009256451	0.009734073575327315
1384	22	0.6350758005003829	12.878779854404169	0.4674053396165512	1.7447488217021316	0.009663941	0.009734073575327315
1530	25	0.1647366819092877	12.67596491104491	0.18300929349582032	1.449962304346236	0.009427104	0.009734073575327315
2012	17	0.8010746278662362	15.63811214140413	0.23819065934194625	1.054837306074876	0.009398688	0.009734073575327315
722	7	0.3326218371210138	14.885238641506724	0.169262551772044	3.431206852086384	0.009655904	0.009734073575327315
1178	20	0.27397587055917416	15.274614368419371	0.36453787106802094	0.3018359428132865	0.009586565	0.009734073575327315
809	10	0.6000075561767503	14.357730442382072	0.107337204460957	4.526663011465908	0.00960465	0.009734073575327315
1533	15	0.958525927163515	13.98477381103526	0.40814057748704263	1.869610474727743	0.009409709	0.009734073575327315
747	8	0.32356756991581925	14.749458468302441	0.19777320203087928	3.19530225536909	0.009722985	0.009734073575327315
1377	12	0.24799072438830647	15.31539432815725	0.2494360518628664	5.144193588420809	0.009646165	0.009734073575327315
1140	11	0.4661729330305586	15.453671136688765	0.22454548817656023	7.156994698983683	0.009453221	0.009734073575327315
1137	19	0.38212182927378024	13.56811513703997	0.18523625518360032	0.9266284998142904	0.009458506	0.009734073575327315
1342	14	0.3254681007170068	14.181580926232673	0.33083588731976865	3.232377043745778	0.00949574	0.009734073575327315
1926	23	0.4488156510694188	15.225348645495917	0.17587744653756104	5.910771092876198	0.009424008	0.009734073575327315
905	14	0.6129703683567348	14.240219797856259	0.049168401640099724	2.8906410018814714	0.009644422	0.009734073575327315
1510	27	0.12109810056996406	14.412792940827167	0.6275419041887368	1.5268810292501884	0.009341115	0.009734073575327315
1491	14	0.6664369870963875	13.98189109383321	0.17674673090518145	3.161743667370698	0.009462354	0.009734073575327315
1609	16	0.3550976294710617	14.877180685928757	0.061092896523694616	0.1591630284366895	0.009680979	0.009734073575327315
1211	14	0.9727895412641457	14.84352901657505	0.10947089423165242	4.242212926511495	0.009539745	0.009734073575327315
1426	16	0.7005276432581867	16.39169478990369	0.3961007566362858	0.9562527757965753	0.009605385	0.009734073575327315
790	13	0.6336284238719427	12.999681325452574	0.10410972824366634	2.4067686754743067	0.00963342	0.009734073575327315
1467	14	0.381757474912268	14.411937373090714	0.053402713585187056	3.0076615339624113	0.008993655	0.009734073575327315
878	14	0.3432740287044383	13.035379988053846	0.32847561277207876	0.34961833351672555	0.009577845	0.009734073575327315
1098	13	0.4640758249965477	15.437594259464046	0.444057798834691	0.5035000348854011	0.009484838	0.009734073575327315
1047	8	0.7325663907493254	16.45566639849774	0.1595661581386058	4.433414103967248	0.009495296	0.009734073575327315
855	15	0.7525190570951763	14.710527024781351	0.004310663543834303	5.170799792606161	0.009021305	0.009734073575327315
1604	15	0.32565911691501853	15.277708234974474	0.034401209661404336	0.549966610964223	0.009052672	0.009734073575327315
1342	14	0.3716806408658665	16.135529266421045	0.269780749576191	3.593283438295558	0.009450045	0.009734073575327315
1648	18	0.9040155983790544	15.010506672992673	0.4642989560776513	6.091471805084478	0.009642315	0.009734073575327315
904	9	0.7024574114823625	15.572863331215132	0.04403675084792327	0.8929342489316214	0.009451331	0.009734073575327315
1819	23	0.8726569047448199	13.454268133568352	0.2123125561950662	5.182234785254352	0.009527833	0.009734073575327315
692	10	0.9665822140199838	14.587466657962501	0.2656630508567861	2.9052502860868046	0.009685967	0.009734073575327315
1434	12	0.24088932279672615	14.678090298701608	0.026564948916954212	0.6715219063206421	0.009678202	0.009734073575327315
760	12	0.6118105690250348	14.158535148117195	0.3383516205265441	1.9884958340570404	0.009377057	0.009734073575327315
738	11	0.37142965589644145	13.932971093759273	0.06306425408096678	1.9036056951670859	0.00965932	0.009734073575327315
1608	14	0.4429634002167806	16.341647416472636	0.2739603342582847	3.4946301252284275	0.009470439	0.009734073575327315
976	8	0.2464323443032927	13.741000106110855	0.005717523950898876	3.0696836558599387	0.009336463	0.009734073575327315
1550	25	0.3031231605722562	14.418396373736778	0.527464974841141	1.2470162916705378	0.009706122	0.009734073575327315
981	9	0.5036147758715741	15.790246777582729	0.48805782905985245	2.5055899575710847	0.009419949	0.009734073575327315
910	13	0.75307727000417	14.254380378920649	0.14427920244337505	5.962654006745714	0.009672214	0.009734073575327315
1357	17	0.39614937993776755	15.323095212029896	0.43377761448176544	3.2564774861772308	0.009689564	0.009734073575327315
1149	11	0.40590868106366074	15.904265423536652	0.6429296235474973	0.8727454697487431	0.009671291	0.009734073575327315
1172	8	0.1659827063331265	16.592351234424413	0.2635819703925302	4.823560923724636	0.009647723	0.009734073575327315
816	8	0.13398691165252397	11.838685518243311	0.02504910947973274	4.859412414326836	0.009377273	0.009734073575327315
1252	13	0.7584367140396904	15.711963589101229	0.3950486126161463	2.5361633886713832	0.009634304	0.009734073575327315
862	15	0.41900882213993856	14.62508700332674	0.07281078485351025	1.5725194152878612	0.009673181	0.009734073575327315
1573	30	0.3924029928178878	12.249045149137542	0.04940315688175621	3.8570146389998627	0.008909584	0.009734073575327315
1371	14	0.813904616834421	15.254012548990803	0.328385805647469	0.6498534947643517	0.009693908	0.009734073575327315
711	7	0.2413228470242431	14.443871670336758	0.22455546751133454	5.551379353003869	0.009684601	0.009734073575327315
942	9	0.8184501347625981	14.62888265422456	0.11252612024211955	4.612303200498843	0.009609988	0.009734073575327315
780	13	0.16745619240904175	13.631351223702088	0.2136082646587789	1.0684886210310958	0.009593594	0.009734073575327315
1828	25	0.262096438297841	14.346930395425797	0.01134628151233194	1.1315757278199359	0.009660958	0.009734073575327315
1080	12	0.9022630797313185	14.815226711240092	0.14801584611776297	1.3677341469600595	0.009651436	0.009734073575327315
986	15	0.9332839943834849	15.278092221706396	0.023176705314485846	4.007271257896794	0.00968346	0.009734073575327315
1363	25	0.7329221681488718	11.478604795076704	0.5275291018939194	1.1871814675136698	0.009656845	0.009734073575327315
827	7	0.14035149901146543	16.356409929029024	0.01979365851372117	1.9612398528949129	0.009337401	0.009734073575327315
1543	13	0.9401248208959629	16.913047419714644	0.05241879602375065	6.431658506650139	0.009209701	0.009734073575327315
1439	15	0.4128767273647066	14.808505694395222	0.2586854896878873	1.3068331995479738	0.009116243	0.009734073575327315
1310	23	0.2781194189914836	12.361521498436908	0.4043067269468055	3.3860618535869786	0.009692591	0.009734073575327315
1024	8	0.24436617615001577	18.18979745524135	0.14168998885982265	4.366008104600396	0.009572794	0.009734073575327315
2192	21	0.42692717210127284	14.410925359238115	0.521095008217262	1.582531008926935	0.009580904	0.009734073575327315
1193	12	0.8118753130712899	15.10492533013628	0.05944109727491634	0.8041252528758569	0.00959199	0.009734073575327315
786	8	0.3365856301572092	15.1755290489811	0.5604756785501335	3.7088360527630817	0.009683665	0.009734073575327315
1567	17	0.3064818987644698	14.34125380042252	0.13976725980182184	1.225176071737327	0.009676316	0.009734073575327315
1014	15	0.8034435051717844	14.759660591950585	0.5395936443833115	0.09986800527637207	0.009725112	0.009734073575327315
717	13	0.5686832186287036	13.97951175068006	0.2706175803195187	5.808831985534481	0.009667225	0.009734073575327315
1898	19	0.2097917774854787	15.272472604035766	0.00112659254875596	4.379384965552272	0.009065322	0.009734073575327315
842	7	0.9454216956794382	15.653211717959676	0.7513179916399225	0.12663653951920772	0.009520545	0.009734073575327315
1995	20	0.9113552199788465	14.1849480355311	0.017753586786487058	1.115843500228575	0.009356495	0.009734073575327315
1014	14	0.3857102886094744	14.898128140503324	0.07341067419407477	3.6419332389691794	0.009636278	0.009734073575327315
1274	18	0.38633551842835007	15.613293477568453	0.04873940173395369	3.35799004190043	0.009720805	0.009734073575327315
1302	13	0.5368142932814537	16.05804310518681	0.4753858564836393	1.6283175640182748	0.009637538	0.009734073575327315
713	12	0.5862927858982396	14.598487725167027	0.2819037861138963	3.6617647881093536	0.009520684	0.009734073575327315
1361	12	0.35504423360610365	14.354174155188488	0.09966669537676157	2.343157635211878	0.009715552	0.009734073575327315
895	9	0.5618080529760554	12.333413103079021	0.3896423115032571	1.5360529929949556	0.009461167	0.009734073575327315
1149	12	0.26977489826177536	14.947232111515618	0.20953269642812994	0.5574908194578794	0.009602967	0.009734073575327315
696	8	0.32339088053162923	14.578218270721433	0.3719442452256603	1.0950283893086268	0.009327869	0.009734073575327315
922	10	0.7918581206254424	16.86418595975591	0.12249513546932408	5.05105389612796	0.009588649	0.009734073575327315
986	11	0.6551935423693365	14.283183656548363	0.1707347761925268	1.4402884627481445	0.009668453	0.009734073575327315
1284	12	0.970072790973701	15.626756486062753	0.21983715397448925	1.757555886777181	0.009326026	0.009734073575327315
1397	23	0.3556111533107691	13.208898490442383	0.024970600831343146	4.7229727875155545	0.009364873	0.009734073575327315
2165	29	0.5460750735286952	13.657602958127255	0.010572498704723154	0.8312301176076531	0.009710053	0.009734073575327315
991	18	0.7027848840165531	14.289798399713444	0.49482721774861993	2.2206100616560276	0.009572867	0.009734073575327315
1413	14	0.4412588896492804	15.496104196044143	0.3073632522465988	2.0379829450852567	0.009641953	0.009734073575327315
1052	9	0.23949700610734995	13.336302309080256	0.11489809715324399	1.900351511041593	0.009505387	0.009734073575327315
1489	20	0.4839566171551481	12.360363258015088	0.10616096299166974	2.4875389717620764	0.009544552	0.009734073575327315
519	5	0.5782925154552767	14.933815144967154	0.5140039460209641	0.694845283601971	0.009719717	0.009734073575327315
792	7	0.4928021961728444	14.629601661542038	0.11704149234595937	2.6981823893414933	0.009560633	0.009734073575327315
1567	22	0.3728164366616071	14.58232234905998	0.09072631274845441	5.916511484803085	0.009595647	0.009734073575327315
1402	16	0.33322518421229275	14.57943523850012	0.06030284610841418	0.0023187508108573063	0.009475349	0.009734073575327315
1475	20	0.361070590251292	15.841268158293184	0.3337252961790132	1.9695286745588465	0.00969217	0.009734073575327315
984	10	0.9375235238219505	17.252714349860092	0.0457692938819374	5.336276086166514	0.00970245	0.009734073575327315
810	9	0.7067178186569563	13.09449731516194	0.4177566130518533	5.509527034593031	0.009638347	0.009734073575327315
687	7	0.6569952493242028	15.54584473099748	0.27649571846667736	2.9486824876258604	0.009410273	0.009734073575327315
1041	10	0.25165846987773266	12.946045414839984	0.021001619919242293	1.4276031307990626	0.009552161	0.009734073575327315
997	9	0.4740376278704569	15.183817256287075	0.3081166571358431	2.5159613866688684	0.009273428	0.009734073575327315
885	12	0.3931106230252496	14.46108113280969	0.04357521428607314	5.959137827083678	0.009640451	0.009734073575327315
1653	29	0.9081768305814437	14.42690870938848	0.9010501374901108	3.4850131816017895	0.009671241	0.009734073575327315
1357	11	0.6127092954151591	14.912075428105435	0.015716652658454844	4.346291123956304	0.009539138	0.009734073575327315
1450	16	0.6018634804560197	14.447135672015634	0.5594078277937435	2.1774433009190712	0.009644418	0.009734073575327315
1471	21	0.1511928927964074	12.641003251532545	0.025939175543667314	3.3771568648114245	0.009380713	0.009734073575327315
1056	19	0.29704329006972013	12.020108688384987	0.0603188058453393	3.7397550876408685	0.009563053	0.009734073575327315
815	8	0.7369148025604735	15.029624913527307	0.5207428014783735	0.8688075922654563	0.009520048	0.009734073575327315
1129	16	0.5356882211764054	14.645710378144186	0.583067990059929	1.0340016453175664	0.009722123	0.009734073575327315
1798	29	0.09453264530429623	14.957880737200874	0.03740682568974074	1.4050234969551294	0.009663338	0.009734073575327315
1359	25	0.393818659720438	13.47716805691629	0.006337368891644046	3.9174316742453392	0.009638551	0.009734073575327315
1215	16	0.262716831804677	14.510306309852956	0.2861565327645169	3.890552056798987	0.009683169	0.009734073575327315
1290	13	0.594245008605365	15.457592030880553	0.2570050649405039	0.8043709516797377	0.009289278	0.009734073575327315
1246	14	0.7675568556427846	15.842396950744904	0.2762006497516768	1.3219082805512277	0.009639701	0.009734073575327315
764	7	0.6649872853513772	16.859756956724837	0.1547766630819497	4.280602491785703	0.009678473	0.009734073575327315
1480	16	0.5588849126453921	13.752955934956221	0.11291986592282394	1.8101612693556668	0.009633891	0.009734073575327315
954	5	0.08012715234213935	14.413124262787328	0.01416890970387541	5.511458835926979	0.009687294	0.009734073575327315
843	8	0.8915542194004262	15.849476008392271	0.0721391623649616	3.0052805481920624	0.00953556	0.009734073575327315
1870	20	0.5427537792315973	15.210927436280844	0.14637206877064046	5.943169631773236	0.009627745	0.009734073575327315
1379	16	0.5845255914466049	16.36741704742684	0.18478996666672687	1.0132411613055712	0.009575056	0.009734073575327315
1398	17	0.5687139930341762	14.842890036697302	0.007471728246519316	3.0316510600601303	0.009553341	0.009734073575327315
1166	16	0.7885853644017583	13.790546538529924	0.09480241703890131	0.8738613769382901	0.009593558	0.009734073575327315
594	9	0.2294665693898527	10.006237118660755	0.20437898357955345	6.083742680120408	0.009580322	0.009734073575327315
674	10	0.6346989946971828	15.459739837561521	0.08138848993565873	5.727672509487869	0.009723711	0.009734073575327315
1319	13	0.2681161680926985	14.755390955141056	0.264946609645354	1.6252323912372626	0.009355903	0.009734073575327315
1145	19	0.5115768642847036	14.24869974495346	0.5638027577250208	1.9479001473716102	0.009693647	0.009734073575327315
835	8	0.8605360642005094	15.476487823394159	0.45647133209415225	4.174817081058141	0.009589575	0.009734073575327315
853	9	0.6084195569026186	14.734518930095412	0.20755381994954208	6.762427694105476	0.00967735	0.009734073575327315
1091	15	0.08137147583705617	15.508967408011397	0.10759698197416265	3.0911526995337963	0.009332884	0.009734073575327315
1426	27	0.8148380007706422	15.50827268543622	0.00878270286215957	6.79996162292663	0.009522708	0.009734073575327315
683	6	0.5365915273908759	14.938541565647947	0.16337528181823946	6.891032331470319	0.009160269	0.009734073575327315
1019	11	0.7551811873764526	14.821791846782764	0.6205373237701893	3.5913615889506567	0.0096921	0.009734073575327315
1704	19	0.4246958260001401	13.088175606229907	0.38639750594551125	1.6684392797357728	0.009709857	0.009734073575327315
1408	19	0.686604182097206	13.272917074132481	0.11193748143571484	1.717314301021488	0.009702476	0.009734073575327315
1018	13	0.31654332832224347	13.951648857220327	0.08703053820980172	3.283632421199469	0.009547678	0.009734073575327315
1791	18	0.7943958277059919	16.191217663681783	0.7567301561593642	1.7158065051540057	0.009517438	0.009734073575327315
669	4	0.2757817352180579	14.310135436465524	0.043750677877290076	0.8154016074541914	0.009212057	0.009734073575327315
682	6	0.5078062508956417	13.338583976859185	0.05150137974526602	2.474056043416917	0.009543797	0.009734073575327315
855	5	0.33960971567570164	15.96664527964159	0.12124370707531192	3.2370156352491635	0.009700988	0.009734073575327315
965	8	0.7142474966769089	15.400832565210653	0.08786241658969687	1.7400531469091483	0.009584515	0.009734073575327315
1829	17	0.340997461579981	13.670824149421431	0.01298346574366334	0.7597588417370325	0.009650071	0.009734073575327315
1255	16	0.6566009012929982	14.057652829654975	0.10685876077032641	3.5521393753516857	0.009529805	0.009734073575327315
1015	11	0.3655949880588223	15.00262088975655	0.8232639893777052	1.526502330658041	0.009556813	0.009734073575327315
1389	15	0.5122137846526778	15.048807155743557	0.14923661664058482	0.11665079361522324	0.009686539	0.009734073575327315
1573	25	0.20494808091824007	11.240744330090083	0.06489257050115842	1.2206433117223174	0.009619059	0.009734073575327315
714	12	0.6121539298528051	13.300452427727144	0.32189974051177106	2.9474739468216438	0.009582905	0.009734073575327315
1451	17	0.5637536593780823	15.11816310426357	0.2985224111792947	0.2952651079681532	0.00947106	0.009734073575327315
821	9	0.7311519843611507	14.794685955138874	0.015033960386704313	3.931045909559998	0.009668409	0.009734073575327315
1116	16	0.4398179553705296	15.43764932796386	0.20645878476185675	0.5105287519730946	0.009624481	0.009734073575327315
1937	20	0.2520505991280385	15.682314329131167	0.5915075757246813	1.1585734446160258	0.009563264	0.009734073575327315
1572	16	0.6093016653338157	16.61713585888917	0.10398972083831223	3.353992392698718	0.009590721	0.009734073575327315
1605	25	0.26920680089011223	14.836699530654423	0.3630086091307261	3.9781093387748148	0.00964313	0.009734073575327315
1421	19	0.10737151056553262	14.671227800414835	0.12227049666229417	5.103047124389201	0.009341462	0.009734073575327315
1427	22	0.13887332255028345	14.271753512398623	0.13633123012064252	3.1723508795913418	0.009678264	0.009734073575327315
1419	13	0.6147755497225182	17.144483331737614	0.17584846005572524	2.5722858632048613	0.009576447	0.009734073575327315
1167	11	0.5629789916551644	16.377628441240294	0.03963353252295704	2.7566254841764444	0.009696334	0.009734073575327315
1039	12	0.19920530566242295	14.686927159217946	0.10875062332679239	3.6796491354280705	0.009355083	0.009734073575327315
761	5	0.48715263314684665	14.537178593326844	0.030363216940835568	2.5542163298197145	0.009309055	0.009734073575327315
1620	11	0.6095176427787794	15.146483853490535	0.11249231169401214	2.2734732790370846	0.009602567	0.009734073575327315
1624	16	0.4640097179455592	15.814927594137544	0.08360249940808381	3.910019561603501	0.009714479	0.009734073575327315
940	18	0.41575533066365156	13.30870370479027	0.12246107840967294	1.4935564561205124	0.009731258	0.009734073575327315
1054	10	0.7221942152720502	17.228812351019318	0.8070280249601519	2.998881833726047	0.009518373	0.009734073575327315
