# Supplementary material for: Tableware trade in the Roman East: Exploring cultural and economic transmission with agent-based modelling and approximate Bayesian computation
Source: PLoS One. 2020 Nov 25;15(11):e0240414. doi: 10.1371/journal.pone.0240414 (PMC7688115; doi:10.1371/journal.pone.0240414)
Supplement: S1 File — The full project, with the data, the code of all components used to run the simulation and analyses is registered: https://osf.io/s5mdw/. (GZ) [file pone.0240414.s003.gz › s5mdw-full/abc-pandora/results-example/rand/result_0.009826052738386217.csv]

nstep	cstep	mu	mumax	copy	strb	score	epsilon
1488	21	0.09190530370484556	13.397428156224208	0.17916820947501536	3.7187714350103076	0.009375527	0.009826052738386217
527	8	0.6494011663784153	14.005741063121196	0.25227154975927274	0.9898257347273787	0.009811114	0.009826052738386217
686	9	0.7349631083565806	14.51133535764714	0.28652089944011805	2.76114534174322	0.009824944	0.009826052738386217
973	12	0.7971764492257438	17.111397185251843	0.5655019629081655	0.44120806566459764	0.009786485	0.009826052738386217
1434	13	0.32245823646107297	15.76336607059035	0.06680498578975552	0.5962056628424244	0.009692795	0.009826052738386217
1100	8	0.7858410331790717	16.187846282668513	0.3276027370080238	4.662331761394705	0.009751866	0.009826052738386217
1246	15	0.6223466359306874	14.611314111938018	0.1515744898494764	0.3717571088431968	0.009792147	0.009826052738386217
582	10	0.17954847559529657	13.90994513297256	0.04613451750968292	2.302344613413391	0.009760347	0.009826052738386217
1374	25	0.729528850331666	12.470103626108417	0.6874484383042005	1.47562403716569	0.009788264	0.009826052738386217
1282	13	0.22834662750527313	18.28656058312204	0.48563364623784894	3.4849195662850567	0.009812074	0.009826052738386217
709	5	0.15152585278218977	15.587236380996995	0.011451331025379874	3.02451284040505	0.009691667	0.009826052738386217
1373	18	0.23446455952001682	15.697008025734181	0.20116031151697678	0.9145586498063594	0.009697835	0.009826052738386217
683	8	0.3734151701593605	16.245194694426182	0.39264587899962233	4.677606829607321	0.009365187	0.009826052738386217
1013	15	0.13577128121016713	13.715656156870324	0.017499819235840763	1.0143933999377115	0.00962943	0.009826052738386217
1171	11	0.34656790238707547	15.285953475242108	0.13394800320156608	4.480233740189878	0.009433232	0.009826052738386217
987	18	0.8876399069749823	14.63180190972136	0.5370830156474536	2.350912872740568	0.009795536	0.009826052738386217
737	5	0.6637263895498984	15.618099501286418	0.1668895587572526	2.081633604261229	0.009734024	0.009826052738386217
1375	19	0.21792955982242396	10.767690940386304	0.07811548586292873	2.7883501650996267	0.009785834	0.009826052738386217
1130	21	0.17072783361268273	14.321156110483486	0.028784792279426083	4.016686872569167	0.008687248	0.009826052738386217
1959	34	0.20675578073734346	14.32457755381945	0.14801284140775448	5.550006059685883	0.00966187	0.009826052738386217
1596	12	0.5621773340464697	16.29190104478094	0.5125623764597317	3.6837097276638993	0.009414119	0.009826052738386217
1093	18	0.7805515749193257	16.517296292332745	0.20269599425602358	0.2917152592022685	0.009751331	0.009826052738386217
1075	9	0.5345087818094246	14.230849872004415	0.02037035516258246	2.872592279947235	0.009562654	0.009826052738386217
2233	23	0.37599024539684667	16.436693002744505	0.5477062771914349	4.088206163468827	0.009536419	0.009826052738386217
2231	23	0.5556663659046945	13.43791647391338	0.16944366040804712	3.811034239229092	0.009738747	0.009826052738386217
2194	43	0.8191764143255219	12.980240623357153	0.27975621089185376	1.557548869389806	0.009751884	0.009826052738386217
866	8	0.46020156484140573	16.36259205630855	0.16292494592008652	1.8700771787973243	0.0097834	0.009826052738386217
1694	17	0.19726491726518258	14.613384554293832	0.03812451483705717	3.9981643296301	0.009411273	0.009826052738386217
1701	22	0.7888631214768654	15.648521641712668	0.4765852689357434	4.400459451545404	0.009592554	0.009826052738386217
1033	11	0.29300478043676303	14.295720139096186	0.08666375270323981	0.5570588514909951	0.009742557	0.009826052738386217
777	7	0.5598201598595725	16.16723598020884	0.11581670575029096	0.7539759650148041	0.009477313	0.009826052738386217
1092	13	0.39536799739640655	13.3059681955417	0.03000660176245774	6.662528712460911	0.009462759	0.009826052738386217
1604	16	0.21842468216299643	14.573710752967454	0.23494940834569605	6.543138978588969	0.009730877	0.009826052738386217
1861	20	0.9956011292691556	14.16653608643386	0.8389195696179333	2.8187050145472226	0.00937713	0.009826052738386217
717	13	0.5641043881201498	12.706619960165774	0.3231304345965666	2.6455664679165762	0.009394291	0.009826052738386217
528	6	0.9055294160527153	13.659677105844747	0.13164873594078516	2.7539209793405828	0.009817119	0.009826052738386217
1114	19	0.8170769735723148	14.024520128960676	0.783350893345713	2.5627210930728634	0.009785535	0.009826052738386217
1363	24	0.6167428913076354	13.82221316544101	0.016032128047674947	1.6333384570268137	0.009662988	0.009826052738386217
919	7	0.8810724568042704	15.734845897031342	0.2956326811250794	5.691154704259153	0.009811361	0.009826052738386217
1198	15	0.2033211479665652	13.169345947254987	0.1813473456693102	2.6181938680551147	0.009479968	0.009826052738386217
1125	21	0.45951719820549053	13.044475247538891	0.03286814685679537	3.1191343325034575	0.009567338	0.009826052738386217
933	16	0.47291627500111366	15.963632279608612	0.25472817401665115	3.5687642398719386	0.009447508	0.009826052738386217
648	10	0.5517413303171849	15.43707092229774	0.07392006336497789	5.781926812060547	0.00974943	0.009826052738386217
1369	16	0.4134542626763308	14.498294991809843	0.5917168130899154	0.7037320487156278	0.009598636	0.009826052738386217
1295	18	0.7384646509377227	13.025930034573216	0.7449647059405751	7.349467689964255	0.009757037	0.009826052738386217
1195	17	0.9551819084570783	16.43815188361766	0.08514821835108402	0.3099546856198876	0.009675998	0.009826052738386217
700	7	0.6759380184640175	15.323977923387755	0.1352791546538102	5.864218594176972	0.009798002	0.009826052738386217
677	8	0.3522524898072792	15.275301777219012	0.532152373451315	3.869745308862102	0.009823793	0.009826052738386217
1168	13	0.46562404258063506	15.99785893813715	0.2827869728358082	6.400970451094459	0.009787153	0.009826052738386217
1363	16	0.3215948865419265	14.536566748668823	0.48165992673536856	3.519967697256823	0.009129577	0.009826052738386217
2134	31	0.45348719409032057	14.600773231562917	0.11234004809921735	2.2324609681446894	0.009757801	0.009826052738386217
1182	12	0.6636481394176473	14.939034718195625	0.35623563283785936	2.8773779900555523	0.009655345	0.009826052738386217
1152	15	0.41988681951167023	13.019662686311442	0.13814332607663263	0.19800943972692675	0.009783878	0.009826052738386217
1923	18	0.23966713115141963	15.304528686866956	0.4407905200430409	2.9980872261857754	0.009585744	0.009826052738386217
1078	19	0.7546318363183991	14.010576273935952	0.7582730566700522	3.8343460832400327	0.009745818	0.009826052738386217
1034	11	0.1390640247831435	15.460833374372363	0.16853595289023895	4.733199880127408	0.009217073	0.009826052738386217
1311	18	0.580678362525773	15.569386737528731	0.916706478882046	2.554153703751935	0.009746632	0.009826052738386217
1472	14	0.9041682171459133	14.332156246136883	0.26451395732453237	3.337642003160582	0.00962322	0.009826052738386217
760	9	0.20805916302916116	13.167934573165667	0.15711634525885543	1.6039948592067945	0.009030285	0.009826052738386217
1119	8	0.578083871787496	16.89653971684053	0.5274607207182764	2.1967785770179	0.009754106	0.009826052738386217
1377	15	0.5339611689472381	16.52375683491543	0.2938954665876821	1.3928944266527534	0.0093577	0.009826052738386217
1078	17	0.8313660166014192	14.085211895914115	0.1622758251706285	3.5353160042084566	0.009572324	0.009826052738386217
1116	13	0.2903999962535343	14.205397603588	0.041834845383026745	4.503139381739388	0.009332267	0.009826052738386217
986	8	0.7391590441715015	17.210025038416752	0.5709746998062719	5.374535430782274	0.009608488	0.009826052738386217
832	8	0.37343231723352177	14.603035376228174	0.4662099796663075	5.930191145857537	0.009179619	0.009826052738386217
719	8	0.9452393734312129	18.73079794363449	0.546128541686542	2.7726206525860997	0.00977282	0.009826052738386217
1123	19	0.3254318349183332	13.812621827150172	0.014835937175012193	2.4307367524439334	0.009531718	0.009826052738386217
1457	11	0.8955045402381154	16.471363975707877	0.10396210479293776	4.992549362375944	0.009761975	0.009826052738386217
1893	18	0.6797036329387122	18.716649249103995	0.2718773451090215	5.20657237233258	0.009784172	0.009826052738386217
1045	10	0.527992105268742	14.389190327280597	0.9089105447312051	6.740910022558776	0.009505125	0.009826052738386217
889	12	0.3664896614512267	15.244059759109762	0.4112601178715384	8.627003412770929	0.009757164	0.009826052738386217
1441	20	0.4965875393127585	15.00952323494548	0.40335669998439955	7.198325327684378	0.009819831	0.009826052738386217
2265	32	0.3609824536225552	14.318533714411439	0.3258365557787095	3.926260052910938	0.009558152	0.009826052738386217
777	10	0.6613681871929791	15.77365022829103	0.2637431121858077	0.6675209842006193	0.009579033	0.009826052738386217
1204	10	0.8566925424330216	15.008110159721952	0.12021624912334908	1.0316506213112426	0.009445829	0.009826052738386217
1014	19	0.22396727885144185	13.69222357405907	0.038485029698271056	0.47266637403398054	0.00938472	0.009826052738386217
808	9	0.4209958950329709	12.49414774282272	0.07225870665531187	3.487894553219981	0.009244688	0.009826052738386217
1450	13	0.9808347637255075	14.711876204972938	0.062401758293648635	4.759118736799308	0.009480318	0.009826052738386217
876	16	0.327004354336602	13.691739928644344	0.5073705662753685	4.20938200257293	0.009793258	0.009826052738386217
1400	19	0.6028554280044282	12.793318766184687	0.09939588119581766	3.1985902383959086	0.009798507	0.009826052738386217
1635	12	0.36671509176312145	16.17945147396747	0.2556454751522621	6.196709912102391	0.009651101	0.009826052738386217
592	4	0.2638336632875894	16.100961501777302	0.3093763731784705	1.0331749097686842	0.009659214	0.009826052738386217
1267	10	0.8184846152506797	16.58827867555219	0.026175172213671827	1.171839936417121	0.009767557	0.009826052738386217
1127	20	0.7073538865696376	13.19908936125378	0.6257981030047244	1.8139844461885626	0.009717303	0.009826052738386217
2211	22	0.6881022295012914	18.175899811350998	0.00015963029530435824	2.6916756867098495	0.009713265	0.009826052738386217
811	7	0.6715244182369674	15.038644276191958	0.4977731476930962	0.027380300643260608	0.00980747	0.009826052738386217
1017	14	0.4176695048219053	15.99140204212555	0.44464948215004657	2.706982442343153	0.0097693	0.009826052738386217
1230	15	0.7029937126479315	14.945873487675133	0.15763115697133195	3.212248190250876	0.009746627	0.009826052738386217
1355	18	0.19258842132671083	16.049226680326086	0.3328434811898478	1.4174522813353065	0.009621652	0.009826052738386217
714	7	0.6876315275880726	15.622916928411847	0.14812953439661453	6.356461262614912	0.009726417	0.009826052738386217
1464	27	0.9505928982166056	13.40579870129935	0.2922589639645054	5.302761053279358	0.00965872	0.009826052738386217
1118	10	0.7394951309949552	14.99955211050403	0.1048566203487735	5.478137461636675	0.00979646	0.009826052738386217
784	7	0.7289540883498202	15.521088183147922	0.5153790337777828	3.659446032418206	0.009778307	0.009826052738386217
841	7	0.6737872317127815	16.16530145752391	0.14127458269681692	1.7650874549197924	0.009717204	0.009826052738386217
1249	20	0.2339210263426077	16.647861173239654	0.29181483630502963	3.124451478235748	0.008931566	0.009826052738386217
1908	19	0.9830955537561156	16.278027192639588	0.29919282622135884	2.020677562741173	0.009540035	0.009826052738386217
1036	11	0.8462158812009386	17.66617282840373	0.900200146907428	0.6953912116007914	0.009764204	0.009826052738386217
1502	28	0.7494495333115897	13.240697106078109	0.5260640247072772	0.3180513983394857	0.0097599	0.009826052738386217
991	12	0.3462864344972755	13.325843019875652	0.04474485816981003	3.614377205315198	0.009810393	0.009826052738386217
809	15	0.32232081223462855	15.079400105888997	0.7311490335690347	7.810067562188308	0.009638485	0.009826052738386217
881	15	0.24533224374927645	13.20166009884644	0.19160354932633555	1.2185797355152337	0.009565067	0.009826052738386217
1324	17	0.18817962007933053	13.923282080374573	0.019652307743663895	5.47985203385055	0.009723281	0.009826052738386217
1412	18	0.6615757164971463	13.196357768786513	0.0551423615322278	4.8677700951733875	0.009084687	0.009826052738386217
1342	16	0.12605101525179452	15.172129032179857	0.058101042570031736	1.3279785198686394	0.009275679	0.009826052738386217
1399	24	0.33890651835117325	11.158366727361619	0.027821893443844715	4.099800042325963	0.009715445	0.009826052738386217
1362	21	0.7904743174465819	15.709347483846972	0.15600374373711923	3.9233366930852682	0.009823756	0.009826052738386217
1576	19	0.5638884895802758	14.993049311973678	0.8235860959058006	6.734018182073063	0.009694675	0.009826052738386217
1595	19	0.8374061204213307	13.822284246613542	0.018989912014423276	3.686021909568627	0.009134067	0.009826052738386217
1448	10	0.8403097640474364	16.58191474104211	0.11727469818182071	2.219651739160044	0.009711944	0.009826052738386217
1224	11	0.4755146158667619	14.527368420853113	0.3353586168400431	3.142514267405225	0.009687912	0.009826052738386217
1120	20	0.9382665369805673	14.444150412193034	0.5724136378093437	6.528190414618141	0.009432599	0.009826052738386217
572	9	0.582405218766177	13.95360751703871	0.2693013406722265	2.2621747892122457	0.009691683	0.009826052738386217
1053	17	0.3509324422618016	14.24844588784969	0.4176250212781777	4.379564186217255	0.009419278	0.009826052738386217
1137	17	0.9292674106769923	13.654733831281936	0.7551750822828491	0.07003180992285296	0.009758993	0.009826052738386217
1392	13	0.5614102763488444	17.38357114082988	0.10517878888841758	2.7014781081637227	0.009823848	0.009826052738386217
1210	13	0.2110167069809442	14.55959232311373	0.13015049043840204	2.749158804675047	0.009093771	0.009826052738386217
920	13	0.25259470271157153	13.992786723583555	0.5761133201953441	6.680517193633242	0.009612348	0.009826052738386217
1021	19	0.6048788872094139	13.052230826057778	0.4661268198731253	6.201693956133958	0.009659212	0.009826052738386217
1626	16	0.8672431769353143	15.911148480907205	0.5701550036391634	2.356446506816396	0.009761968	0.009826052738386217
1014	10	0.69073656579088	18.071608614487495	0.8925848059739958	2.824223253214318	0.009662692	0.009826052738386217
1019	19	0.20478383871847977	13.523253473062066	0.6318129156851855	0.6040121321706411	0.009735209	0.009826052738386217
857	10	0.38021483300956044	13.565356950929187	0.20151198611185664	1.0207882272141466	0.009388398	0.009826052738386217
1457	15	0.9241199385197069	15.645422033656065	0.8271277642096573	0.8081189439782765	0.009784972	0.009826052738386217
914	9	0.15284149507200723	14.583204399115512	0.0744364621140986	0.04833919389116126	0.009075641	0.009826052738386217
965	11	0.40008674681086187	13.370367126318877	0.2627543825641583	6.496132647539676	0.009631613	0.009826052738386217
1147	11	0.47768105400858535	15.256400730225254	0.23300424523248187	2.119429254859174	0.009565666	0.009826052738386217
999	18	0.6269365911648938	14.612670241087473	0.6597734722611571	6.106077828290383	0.009674417	0.009826052738386217
1945	20	0.20855169825145417	13.143156774733825	0.19498588806630227	3.8356263060220988	0.009665273	0.009826052738386217
856	8	0.78602613416837	14.391300605304279	0.03049507151801423	5.337839846176018	0.009275594	0.009826052738386217
1135	18	0.5933724515100409	12.950616264634357	0.274793810961613	3.312902757213868	0.009776015	0.009826052738386217
869	8	0.6727034810759783	16.25604371743612	0.7785034673844792	0.8520912022318471	0.009365736	0.009826052738386217
918	7	0.33550792407849706	14.637048549865213	0.05211036853197468	2.602123502491252	0.00942466	0.009826052738386217
1346	12	0.8130474374232555	13.909791674823294	0.624772472478593	3.22420617653939	0.009731433	0.009826052738386217
644	10	0.6024978619670942	14.222188407855683	0.0496565495306784	2.715220678763497	0.009750102	0.009826052738386217
1723	20	0.4118991034714141	13.53823092865947	0.09235841659847636	4.607323100386537	0.009776374	0.009826052738386217
1354	16	0.7874581319851578	16.228814524664173	0.6336992998991303	4.100069488994455	0.009813251	0.009826052738386217
1383	12	0.7656195930586238	15.818035364130374	0.0580861742338038	5.686347332014848	0.009067376	0.009826052738386217
1692	16	0.8892660553396171	14.989933085731627	0.2831211348795315	3.3453295916083503	0.009609365	0.009826052738386217
1344	11	0.342545686684428	13.819158616137388	0.07936398669492654	0.7135051236136092	0.009433543	0.009826052738386217
1500	20	0.31690780105968847	15.634267766600786	0.21299818772456341	6.88426410965257	0.009713997	0.009826052738386217
658	8	0.6659295621715858	14.98068064666066	0.0754756089377343	1.671822103200449	0.009717884	0.009826052738386217
935	12	0.4978904670117705	13.550698016116856	0.1945376641037997	0.3629774280400096	0.009478642	0.009826052738386217
1793	21	0.15996454853408676	14.472304320851498	0.041429199972126796	8.315814380890993	0.009467817	0.009826052738386217
1332	18	0.15436819162388016	16.23284069130895	0.300481311956327	3.418491086257845	0.009626296	0.009826052738386217
1431	21	0.4900207069289445	14.400439409388264	0.4653348554054607	6.33865609354951	0.009586169	0.009826052738386217
1347	15	0.6599625326890881	15.000038681118278	0.4262124438554338	1.9165122524922427	0.009629763	0.009826052738386217
1173	19	0.2780876198264068	15.161784704094991	0.15078756164609664	2.0005786921737525	0.009594608	0.009826052738386217
846	10	0.5651295847284102	12.993072763306134	0.0893039831734004	2.1218875643709376	0.009774609	0.009826052738386217
1329	14	0.09099502130504794	16.824026999285017	0.5254970610023141	1.305189731974547	0.009714445	0.009826052738386217
1273	19	0.6735475462785342	12.868501930402804	0.05023040431336027	5.907275985471363	0.009714381	0.009826052738386217
1315	12	0.8699283406312494	17.60061403690608	0.8143626472125068	0.9329851106230338	0.009686773	0.009826052738386217
1165	17	0.740796124270325	14.56016308043436	0.4484635600266969	1.5677738402052874	0.009643491	0.009826052738386217
1121	10	0.8591922293492643	16.676739064618534	0.465258194951176	1.9852870920039245	0.009496152	0.009826052738386217
1033	14	0.6952360543508647	14.450077064051913	0.6012223403912506	5.068799074031138	0.0097846	0.009826052738386217
824	10	0.3858317784240654	16.329769271192774	0.26267367397078273	2.8129761214281235	0.009734498	0.009826052738386217
1455	20	0.8747490451080531	18.521164313820453	0.21339534990873985	0.712341010823764	0.009492135	0.009826052738386217
1977	22	0.31141780662646806	11.636598737351864	0.03269149531911371	3.654112759892718	0.008960592	0.009826052738386217
1307	15	0.12699340437947548	16.929186090449388	0.40750568272549814	8.861077716081754	0.009437123	0.009826052738386217
2288	27	0.7984645227572391	14.755827950769246	0.018471859510734046	4.166012301385695	0.009804602	0.009826052738386217
856	8	0.7206164067943279	15.156975599478764	0.22834981136125676	0.3508822475204707	0.009811776	0.009826052738386217
1600	28	0.8081737618997072	12.025244387930922	0.1659970688599527	3.553909508896945	0.009675767	0.009826052738386217
1432	14	0.4817348478748542	17.701564113182	0.34568389226722757	0.9098936184440103	0.009289506	0.009826052738386217
840	12	0.66622743208622	14.107706955376559	0.49573337607146856	3.3652854012588165	0.009795765	0.009826052738386217
1220	23	0.8515970612827886	12.981935863439318	0.1704834881267019	5.270057669116302	0.009802348	0.009826052738386217
1524	13	0.7208808588619402	14.269711619784626	0.5881267690878347	3.1134575380592686	0.009825963	0.009826052738386217
1172	14	0.7789802910746946	15.639210881048086	0.14877490668203502	1.6398128888900398	0.009777809	0.009826052738386217
1433	11	0.9085660102157931	15.898173222334549	0.3296443225162814	4.154407894371437	0.00967287	0.009826052738386217
1096	20	0.48047294457523054	13.836513898397206	0.35239211749407023	7.193043391100746	0.00934104	0.009826052738386217
1816	14	0.16369665896932556	14.30040290371197	0.02381236911009979	1.3383688010436416	0.009750422	0.009826052738386217
997	10	0.6663777677437002	15.954249250135161	0.27907185965135334	1.5093359674241222	0.009554186	0.009826052738386217
1881	20	0.5286857031142135	15.24409547879844	0.43198936386791453	1.7639192673880246	0.009652655	0.009826052738386217
1112	15	0.912262069221628	14.59830769293265	0.5106936257817211	0.5495947401810111	0.009769079	0.009826052738386217
1347	18	0.5215998435438042	14.307694289560908	0.46565349105946285	4.4164996131863035	0.009753593	0.009826052738386217
405	6	0.43713164761332607	13.09243955727326	0.120651557027595	2.8563271124110408	0.009586869	0.009826052738386217
1174	11	0.5351928521578259	14.327992186268759	0.18710942444381068	1.9044758351758317	0.009805501	0.009826052738386217
2180	19	0.7571468674043108	17.418903458324863	0.16679835804125798	1.3801675598028484	0.009546553	0.009826052738386217
1290	14	0.7441247288559598	16.587004009696074	0.2035410947931154	3.5733685922326717	0.009515337	0.009826052738386217
567	4	0.6135634443738499	18.159872404391347	0.23100920799517757	2.8922395125173237	0.009746276	0.009826052738386217
1235	19	0.6668366223367691	16.070809071909054	0.014870697463477939	1.6341149363595957	0.00962532	0.009826052738386217
1152	10	0.3759294877176849	13.228450289347977	0.14366996178477764	1.2216009345805778	0.009791373	0.009826052738386217
1227	17	0.4255125759073568	15.008655977656447	0.5712257034328451	6.127996578336407	0.0095523	0.009826052738386217
1167	13	0.28018191539746595	14.59593408795208	0.27126698363682133	1.2833229544935496	0.009778774	0.009826052738386217
1364	14	0.6577874805014885	14.573516835530267	0.27392058566780836	0.19826746614764812	0.009756781	0.009826052738386217
709	7	0.6704192829317445	15.04066995212179	0.6237854421182292	3.179022606234083	0.009817452	0.009826052738386217
1373	11	0.8443536509085536	16.236220003291244	0.7378624337521367	0.2141021411754278	0.00978746	0.009826052738386217
1196	16	0.3617578849026447	12.5334634145163	0.1167775000831444	7.638701741423313	0.009816671	0.009826052738386217
1427	19	0.5232289932386913	16.23772176253327	0.23381572500233141	0.014260583721311892	0.009766182	0.009826052738386217
745	11	0.4528183323958529	14.60822088208882	0.4227686084306927	1.4677107998729007	0.00966193	0.009826052738386217
1084	18	0.7678754150980116	14.194228000334084	0.1219189298597799	2.698454746792536	0.009643983	0.009826052738386217
730	13	0.5649945758043667	16.505740148672132	0.28999610678519794	0.41142735477994163	0.009710669	0.009826052738386217
1147	18	0.35706182421116	13.614085602092594	0.1659963494832078	5.091928111646697	0.009816379	0.009826052738386217
1415	14	0.5157634056753841	16.22299232880434	0.21245579707593992	1.775608664687131	0.009562029	0.009826052738386217
1335	13	0.0842282775821856	14.252490694945624	0.2526269631961413	3.7033520996945626	0.009568884	0.009826052738386217
687	12	0.2177621311833171	14.174321334032491	0.044913013886542064	2.4617773924869866	0.00975986	0.009826052738386217
669	12	0.5452881784892925	13.633351173406254	0.3427147590962364	5.3371759103851595	0.009559917	0.009826052738386217
2238	25	0.572340866214406	13.585181115153967	0.46681788847795874	1.392086033222173	0.009608716	0.009826052738386217
1264	16	0.182676223888112	13.706721694825532	0.2657606030527475	3.653199093087246	0.009762014	0.009826052738386217
1381	16	0.40152727539996946	12.989030966020891	0.04924048852825494	2.9298268278670756	0.009474496	0.009826052738386217
816	7	0.7669307890598936	15.6486205682802	0.4765138925995745	2.1279810004400304	0.009491112	0.009826052738386217
1124	9	0.7597166551185526	15.487525093771058	0.3667846735258489	3.8538968748085005	0.009799168	0.009826052738386217
901	12	0.5659250485149684	15.96269054731206	0.45430535277711	1.7485445579832328	0.009816742	0.009826052738386217
1772	27	0.5400426337260288	14.925592810412258	0.5176912777762971	1.9700236239008437	0.009644806	0.009826052738386217
1099	11	0.5624611459965562	15.171889964987793	0.1456506016600334	2.3419122367260963	0.009714253	0.009826052738386217
1038	6	0.33319057355994597	15.759381497886917	0.35238081091059104	3.19911431627427	0.00951677	0.009826052738386217
1225	12	0.4322765474253632	14.219202218322918	0.12083016300668611	4.258320746073903	0.009501343	0.009826052738386217
882	12	0.5520171786533558	13.157685578352712	0.01908572221020199	2.6542582313719034	0.009814278	0.009826052738386217
1158	8	0.2557390372948151	14.387465022537306	0.2550828462446586	3.827323686629158	0.009289842	0.009826052738386217
1819	18	0.31302844730282864	15.07894624778287	0.12142095300898431	2.112985445398478	0.00954872	0.009826052738386217
1799	10	0.4966926680710702	18.797923067483406	0.2760493885361004	3.253985912942862	0.00937322	0.009826052738386217
1596	13	0.4174824773379217	17.108935405012737	0.33798382220276296	4.630398971703192	0.00978299	0.009826052738386217
1337	11	0.5917190958403308	16.03199574037817	0.06061864986825426	0.7938548072869196	0.009749243	0.009826052738386217
1812	12	0.9815313952134136	16.86647404228513	0.0005735519874820183	2.0036851700617397	0.009690186	0.009826052738386217
831	7	0.3913149626167973	15.635624652181217	0.2841201480984389	2.79608816865173	0.009613664	0.009826052738386217
2057	18	0.6969943035931453	15.59940636311652	0.06417302894030107	2.250527084045964	0.009819572	0.009826052738386217
1102	18	0.8037646063468471	13.215002837013284	0.6260251261568539	2.7107534505071396	0.009721449	0.009826052738386217
1264	9	0.3602322706982152	14.742725568845914	0.06539308802562521	2.740383993653176	0.009049155	0.009826052738386217
990	9	0.6629605013269689	16.914358382029853	0.9410353727430495	0.778521387901026	0.009699216	0.009826052738386217
977	10	0.7612582083313362	14.938512246119137	0.5926282875663205	2.1682344049263214	0.009298661	0.009826052738386217
672	6	0.33451528552170556	15.544788762667551	0.220027348505708	4.445708665509744	0.009688936	0.009826052738386217
2231	23	0.9589561734742078	15.408419706000393	0.20937653244988402	0.5168488470399026	0.009453896	0.009826052738386217
1897	25	0.2594396728826656	14.128530273909577	0.4670046962832687	1.7946342537282225	0.009685695	0.009826052738386217
1872	25	0.5296181728686846	13.892268646992818	0.3942892246973979	5.453814860527681	0.009537388	0.009826052738386217
571	5	0.29080362911645363	16.263539734486265	0.19887086873792403	5.814581467217405	0.00962946	0.009826052738386217
1113	9	0.5792390464280426	14.828937715739187	0.11636283948044782	3.0069036733505556	0.009211782	0.009826052738386217
1097	10	0.5082169905692846	14.617979594920545	0.41947909260740024	3.9138136330019635	0.00974669	0.009826052738386217
930	9	0.4490261145276276	14.62448716014392	0.06106607544599724	6.225541202628986	0.009755059	0.009826052738386217
762	15	0.4697146828883284	13.939963735011565	0.5986329941384423	2.1274876191563212	0.009775969	0.009826052738386217
1347	16	0.5238801839570351	15.811570601577836	0.07892922803025815	4.259173530997802	0.009563676	0.009826052738386217
883	14	0.6682920478002334	12.853531287727604	0.1364117047769206	2.3794594469277874	0.009743049	0.009826052738386217
1019	14	0.16769369619747398	13.049455338475996	0.07141200616193988	5.811768323636392	0.009410984	0.009826052738386217
1513	11	0.06244859371301564	16.255278848304513	0.14942467506949317	3.6118243212898493	0.009427228	0.009826052738386217
1893	33	0.34404902997376224	12.990813119510785	0.17486712841546442	5.9263023546890015	0.009798341	0.009826052738386217
1672	30	0.24432148251518535	15.345665145992843	0.12090127870316077	4.499384197009051	0.009821341	0.009826052738386217
1374	16	0.23134373327045002	16.128890546321166	0.3756236375876939	3.9635985698266576	0.009621121	0.009826052738386217
1322	11	0.6629240773663964	18.72502189690199	0.6430624695374262	3.456242903396305	0.009733656	0.009826052738386217
1324	23	0.3160580021862666	14.816308941073244	0.2667774073196155	1.050737433301302	0.009668448	0.009826052738386217
1909	26	0.8036285071413807	15.025977411424002	0.8395494423866915	1.8202356459776454	0.009625158	0.009826052738386217
1755	25	0.670704443303881	14.281197478390903	0.6312025515933004	6.56137605052105	0.009800653	0.009826052738386217
1062	14	0.35456552229665617	14.04564470806439	0.8060513325498396	5.89754737841342	0.009825015	0.009826052738386217
1456	21	0.728106515767414	13.117415493061804	0.19056755238946002	2.429596077888404	0.009802776	0.009826052738386217
1557	20	0.34606045304617983	15.13139394737303	0.13497028865118485	2.6823188515506544	0.009447767	0.009826052738386217
1091	11	0.5245818254385852	15.286668417489373	0.15274176045258953	7.6011534753659635	0.009556906	0.009826052738386217
1264	13	0.482341103677414	15.250868202133203	0.21503306950728257	2.980887404758327	0.009707528	0.009826052738386217
1806	32	0.6098616837824699	13.249449933477006	0.3993656324809487	1.6007661398458797	0.009630675	0.009826052738386217
984	12	0.7299233342108589	14.453689878063901	0.21741248201869987	1.0873544659421455	0.009783518	0.009826052738386217
1411	24	0.2613706435958473	13.047637522696965	0.6233865502366738	2.0747467051607775	0.009596878	0.009826052738386217
793	14	0.703370471518028	13.69792851141703	0.03680677376529214	4.308660162819716	0.009670208	0.009826052738386217
618	8	0.49981116347932353	14.854488473233584	0.14551201457874474	0.5469500645348168	0.009774449	0.009826052738386217
817	8	0.6688961302302636	14.052916492099065	0.2817518369404641	4.045830018687436	0.009733814	0.009826052738386217
1472	11	0.8029447581119521	16.62498891571476	0.38270548389681375	6.096310130738603	0.009791436	0.009826052738386217
2378	41	0.44986044242129963	14.008079138346947	0.24811093909856796	1.8940164199477947	0.009716486	0.009826052738386217
1033	10	0.9538539350764075	16.529607013920643	0.2079614397360524	5.2949458105061336	0.009588215	0.009826052738386217
1384	19	0.5383378673713602	13.046159257960406	0.28585889988119706	1.2862261744307755	0.009712492	0.009826052738386217
417	5	0.2651200254842159	12.678059301192642	0.1202786659682521	1.8068052102419965	0.008929329	0.009826052738386217
1205	12	0.21572289381933324	15.358272969561469	0.20388981403882986	1.7435281770905597	0.009696838	0.009826052738386217
1246	11	0.3611859048510631	15.012511253161117	0.18753507700551877	5.177037934824396	0.009818642	0.009826052738386217
992	18	0.5320054208103997	12.186576846751962	0.09563552358197687	1.036753558702937	0.008993793	0.009826052738386217
697	9	0.8741564446348689	15.514722315826676	0.8026441584783706	5.453994421907363	0.009657112	0.009826052738386217
927	12	0.833362808484057	14.674559232785592	0.33949910754968793	3.5897150049356883	0.009689356	0.009826052738386217
1349	8	0.1263825135562902	15.253882059375215	0.030825869779375237	0.9962454357687385	0.009792797	0.009826052738386217
1363	12	0.770366027603409	16.38487228093621	0.5146741210262402	3.369853360025468	0.009294197	0.009826052738386217
1701	21	0.20300323222218197	13.157545155661179	0.012379886042038366	6.1057184747207245	0.009604887	0.009826052738386217
1461	13	0.5580671244804949	17.70462354843886	0.3348021298903589	3.8997885524090434	0.009793496	0.009826052738386217
695	7	0.8998225115158378	15.142815324042829	0.15476225661120926	3.6049627016086743	0.009650287	0.009826052738386217
1793	20	0.3270542699052904	14.774966507866845	0.17113266320109444	4.311074674753284	0.009371249	0.009826052738386217
949	13	0.6877989287991536	13.807178530317064	0.03130451105458053	3.313222338212995	0.009684811	0.009826052738386217
1510	10	0.5839240382512387	17.845678875128954	0.33579144913057696	0.523408010457407	0.009647671	0.009826052738386217
1328	11	0.962577150756051	15.24166302118726	0.1809214687681779	3.735408424230563	0.009717533	0.009826052738386217
1773	23	0.3022532540879094	15.760316880485309	0.003912628872854235	3.116505984032457	0.008796289	0.009826052738386217
1939	19	0.7630229985029182	14.915582438813452	0.35062694080309587	2.4041698602412165	0.009710025	0.009826052738386217
1187	22	0.6397024607046242	12.727296808797522	0.26627041862811457	3.784061266956099	0.009722743	0.009826052738386217
1729	13	0.34263444461823744	15.875923690236306	0.3432919494528958	4.089724147013963	0.009683186	0.009826052738386217
913	6	0.48376731048736277	15.779653414607788	0.016540099469314007	0.7015618862050658	0.009603906	0.009826052738386217
595	6	0.5067776750578891	16.095773500420297	0.07268258134016	2.383133886495492	0.009455216	0.009826052738386217
643	10	0.4972040815806817	13.296255672396935	0.2830488684104665	1.4390570974158479	0.009545326	0.009826052738386217
1039	7	0.646923620744562	16.38911512980772	0.20199176604484634	1.4342479494140106	0.009641483	0.009826052738386217
1291	10	0.4306985914277678	15.529263283209778	0.19871121252949792	1.1393323411368868	0.00962031	0.009826052738386217
1155	11	0.5509065163686033	16.18595938277784	0.43699300008792696	4.384459943351059	0.009339578	0.009826052738386217
1289	13	0.8066335703706535	17.24380430909683	0.08025857307175344	5.753499451818913	0.009784025	0.009826052738386217
1435	13	0.5461325347846813	15.515095287651471	0.2811881855729094	3.4178388022102895	0.009823296	0.009826052738386217
1200	8	0.6180664860851307	16.116826025449758	0.5738465050071238	4.509934035425648	0.00952876	0.009826052738386217
1336	14	0.12969730309531963	12.675275994821034	0.10564972670330394	2.449777073259846	0.009818477	0.009826052738386217
842	15	0.42351201163589824	15.260947693935742	0.3447206915101021	1.8725824887157816	0.009686191	0.009826052738386217
730	5	0.7573551718378096	15.64191287070164	0.31548040673369343	6.617147957289185	0.009730281	0.009826052738386217
903	14	0.35397956677373965	13.033616143712585	0.3631707978556652	0.6313245527895921	0.009670955	0.009826052738386217
1691	21	0.6129203087601212	15.16216135590994	0.22770685659150874	2.7939507925596034	0.009390035	0.009826052738386217
1471	13	0.3500837007124275	14.76349340243868	0.2799529379956761	4.241114265618014	0.009661946	0.009826052738386217
603	6	0.8827713694638124	14.019555832572243	0.2577142005038804	1.544885578822976	0.009720999	0.009826052738386217
1486	26	0.3628533783849345	13.820076158933375	0.1223138640847562	0.766008732657996	0.009734045	0.009826052738386217
985	8	0.3689421132489643	14.387634744774601	0.08165164845716141	4.796722338759203	0.009602637	0.009826052738386217
568	5	0.46789351697059317	14.183778180597063	0.05256506585970922	4.051493682616966	0.009790739	0.009826052738386217
988	16	0.7283882415681415	14.456425691249159	0.04437272632679423	5.067546436906528	0.009747975	0.009826052738386217
657	7	0.9261377178991417	14.729283521281332	0.4218062850605975	0.68382673564154	0.009671553	0.009826052738386217
1329	17	0.22320961866135752	14.605134001601984	0.035255910749774855	0.7714904100041007	0.009692171	0.009826052738386217
1743	24	0.494939280064127	14.598003247957879	0.18356521177398477	5.326618520803127	0.009809057	0.009826052738386217
1414	14	0.9657539030680005	13.568505249803193	0.2102462663284646	0.36436570331731677	0.009747172	0.009826052738386217
601	6	0.4287667518289751	15.443518015294462	0.17074834492136642	6.734649987909032	0.009729745	0.009826052738386217
1184	12	0.9966690269489523	16.98400062734041	0.1781343898320295	1.8501774298111533	0.009635825	0.009826052738386217
814	9	0.6165683111938258	13.815622720007806	0.4981608056559914	0.282571858045628	0.00966496	0.009826052738386217
1505	18	0.7470769775097428	13.263599437033307	0.9888630735163179	4.535001361124206	0.009662678	0.009826052738386217
1215	6	0.3603529359800891	15.44037306648433	0.06761450961753068	7.149435343308321	0.009646753	0.009826052738386217
1404	11	0.36773640919765493	18.13341667132194	0.2923616594155486	5.267790044811048	0.009704709	0.009826052738386217
1786	9	0.36729170648750387	15.176043226100196	0.03388088494157915	4.302449303565314	0.009535349	0.009826052738386217
1170	12	0.3446994537487616	15.13816828274672	0.34246327040065017	0.45990179511502216	0.009628798	0.009826052738386217
1433	13	0.6013149841042659	14.91003166711927	0.22503419814793996	1.7429570839371578	0.009072674	0.009826052738386217
1657	21	0.17696265017503582	14.52000353959556	0.19482809266232765	4.633857767557861	0.009680613	0.009826052738386217
762	13	0.20131815249579682	15.617800468880748	0.04637646119422131	3.361621946851166	0.009436377	0.009826052738386217
1458	17	0.8125094082932259	14.026815783377101	0.13889756715958976	3.5335259223345172	0.00977859	0.009826052738386217
526	5	0.3470124162271685	15.544813359575631	0.30384078362432726	6.525623806754376	0.009729578	0.009826052738386217
1115	6	0.7171857395610508	16.937463579802387	0.0061110964296048065	8.777772881139901	0.009612897	0.009826052738386217
1186	15	0.1762314848807024	12.903984928960414	0.07028988778304182	4.909416007070528	0.009711105	0.009826052738386217
1542	14	0.3560738055643899	14.927916207412423	0.10653229566307176	2.5105945060942174	0.009360822	0.009826052738386217
1276	17	0.7151657277526707	15.343037919340372	0.38691708017735843	0.2622506226262198	0.009365265	0.009826052738386217
713	4	0.2101881880081405	11.619711242072093	0.008215726917214804	2.39527311333618	0.009692654	0.009826052738386217
1504	13	0.9135729162790149	16.51009178844565	0.32341597928110777	1.3536006854671268	0.009736315	0.009826052738386217
869	15	0.5500816001936493	13.543850299232131	0.2491971878342361	0.4756494422219113	0.00981559	0.009826052738386217
1763	24	0.5369701032909819	12.607099996516778	0.4195364632159707	3.5472774090343657	0.009678939	0.009826052738386217
931	9	0.3240015239848505	17.239200207984332	0.010639407823135869	3.1371279658191473	0.009632575	0.009826052738386217
1401	14	0.7256758790743021	16.338492240187428	0.3104707813869037	1.4597653180583956	0.009299283	0.009826052738386217
1965	18	0.7124614267195419	15.324729144189558	0.42691266521358245	0.5298855722247615	0.009712438	0.009826052738386217
1861	19	0.8220551309642421	16.80307284182702	0.6411944148564697	2.2250367099146655	0.009767699	0.009826052738386217
1089	21	0.3452388954128258	15.041279590411026	0.07892119136988235	6.96591361338224	0.009797221	0.009826052738386217
681	6	0.9150497554054232	15.700756653011847	0.45685810487237666	2.972768763068043	0.009744582	0.009826052738386217
1404	14	0.9293923587350111	17.49282694321463	0.6648761799794374	1.1830423077355958	0.009588377	0.009826052738386217
612	11	0.3160355158772337	16.3197377806381	0.18326818155776242	1.4720927016358862	0.009738372	0.009826052738386217
999	18	0.8116060486717565	13.179669195241098	0.20527861195159194	5.755602198958943	0.009794664	0.009826052738386217
633	11	0.4644182500642391	12.363510621329283	0.11203056446960565	4.309334067274517	0.009722589	0.009826052738386217
1190	17	0.3908519910111242	13.717760434129818	0.10218845720619028	0.9009949840731126	0.009801909	0.009826052738386217
1494	19	0.05710949758168604	14.910352597389274	0.24478715211217236	2.4103151844764508	0.009677854	0.009826052738386217
1185	11	0.8123399170858472	15.01415400432831	0.11579413519170037	5.583465170113528	0.009680174	0.009826052738386217
2193	25	0.8832978579736934	17.53994501817309	0.23786366024738229	2.9245680991975975	0.009813763	0.009826052738386217
631	10	0.606094672143922	14.44693514522477	0.47579296749007516	4.697054022399472	0.009817418	0.009826052738386217
1236	12	0.5470241894564167	16.92996083757583	0.024178568446967974	5.313507169792948	0.009239378	0.009826052738386217
1124	20	0.33657801177937774	14.416482942000549	0.05085764906440471	1.2769114303692726	0.009536221	0.009826052738386217
846	7	0.8268729509897603	16.15409347825143	0.6592776034345222	6.596262040991331	0.009782643	0.009826052738386217
1181	14	0.72677594840924	14.38599901925412	0.21873903797732383	0.08939050874424925	0.009625752	0.009826052738386217
727	14	0.29387947721653995	14.470078089381095	0.019272401008301077	3.024812840669183	0.00976791	0.009826052738386217
1723	15	0.6405853912308596	16.542283081063715	0.4236579220802526	0.18909952063323632	0.009754895	0.009826052738386217
1240	21	0.2804174337380794	16.3601731513991	0.3186121922481327	1.7311822938421517	0.009821442	0.009826052738386217
1297	7	0.20057247247984292	14.289119360930458	0.13871483847033028	2.746586265330831	0.009821788	0.009826052738386217
1020	12	0.6450616502777837	16.458029110731974	0.09501817961055326	0.05293806512389376	0.009511689	0.009826052738386217
1952	23	0.7156225137683061	15.708744887660345	0.3122975820497914	1.520152355193578	0.009643599	0.009826052738386217
1605	15	0.6085811740499567	16.13540071720867	0.4190403712547437	2.2392654735393998	0.009786443	0.009826052738386217
591	6	0.06980631303604246	15.754079059078641	0.10450414865047827	1.306810822706932	0.008418861	0.009826052738386217
1427	24	0.32867680047018344	14.71099677289453	0.26113112538944194	2.154684422807689	0.009664945	0.009826052738386217
325	5	0.2813894991870426	14.642637211901349	0.23133628695674568	5.783762843241481	0.009574126	0.009826052738386217
1075	16	0.5163060616875881	15.040959230830731	0.4026647750990859	6.164952161812858	0.009814899	0.009826052738386217
1342	9	0.9303966187635111	18.50472763413036	0.2804965147491446	2.8156753597399007	0.009786078	0.009826052738386217
1352	13	0.4447193164551435	16.425048840168326	0.049175929157949716	4.0541386920889675	0.009208462	0.009826052738386217
687	7	0.6357937004720122	17.069742296452475	0.22478596547031615	1.1098615142156985	0.009608393	0.009826052738386217
1214	9	0.7858462749130553	17.60177037582169	0.21168331695993986	5.533994197585599	0.009153213	0.009826052738386217
2002	15	0.6058275482579489	15.504909370912069	0.03602549157235402	6.73735634791565	0.009739198	0.009826052738386217
1039	14	0.3010574493427638	13.209879149114798	0.10243590694796434	5.546431924603019	0.009625167	0.009826052738386217
736	5	0.8170088683314691	17.321824103608243	0.25241264994300194	0.9837027600772088	0.00970377	0.009826052738386217
728	6	0.6235511844265413	14.736394175312178	0.15156610246336896	3.861569021527097	0.009476368	0.009826052738386217
1676	19	0.9385074606463762	16.685735394747983	0.45939590693784615	1.2740890478952052	0.009787759	0.009826052738386217
1538	18	0.7342489847266064	14.933224102552135	0.20528216268664526	4.010465413023754	0.00982318	0.009826052738386217
1255	9	0.3969131291572925	15.378295392820144	0.03740270076208856	3.267932334284696	0.00981024	0.009826052738386217
1577	15	0.6106087539190477	15.149336661042758	0.3078212092097746	4.709984711791358	0.009709319	0.009826052738386217
933	10	0.5468878019446219	15.386810910604646	0.051243858001646325	6.14171942430176	0.009722593	0.009826052738386217
1339	12	0.3876426744903464	14.6993163977358	0.040587856341799594	2.349792967183235	0.009749127	0.009826052738386217
991	9	0.2974753118250974	14.830423127403593	0.4825043962155983	3.841870299318286	0.009697689	0.009826052738386217
1208	11	0.9422671117176905	15.988126047924148	0.5499113127630526	0.48941527717260414	0.009713807	0.009826052738386217
1649	28	0.731756198862138	14.65510007243411	0.07909962911772656	3.9244230204411474	0.009805514	0.009826052738386217
1346	22	0.4933640454100845	13.497737412104167	0.8166993897248148	2.6165598547780684	0.009804299	0.009826052738386217
519	6	0.843418841687402	15.09326199199008	0.09543557754991777	4.520499478359532	0.009769864	0.009826052738386217
1657	24	0.7397435484275243	13.193270643926468	0.43557604776881576	4.414891177929349	0.009365734	0.009826052738386217
1681	21	0.6399140450966563	13.578746482657067	0.02205998408159765	1.479616900446601	0.009800453	0.009826052738386217
1528	19	0.998332074022021	14.233633634675138	0.19425465153681995	1.0046201102318792	0.009549465	0.009826052738386217
1380	15	0.4152841321711368	13.994751664849971	0.0072539944217790975	0.31623702861158887	0.009428437	0.009826052738386217
949	15	0.5730689693750352	14.468383280782305	0.6313341413861033	1.8721289119894942	0.009698016	0.009826052738386217
1127	10	0.9559511671108925	16.211700761874795	0.01384437348058501	5.460808671134934	0.009510947	0.009826052738386217
1025	10	0.954948069108941	14.945181287547001	0.9825673523313164	0.1351403034600911	0.009522858	0.009826052738386217
1488	15	0.7745344846579953	13.258772439125158	0.31785042694207133	1.499540850463551	0.009690832	0.009826052738386217
1153	14	0.3091507766926798	15.703465801553179	0.19725416551198333	2.274472969742901	0.009386251	0.009826052738386217
1026	7	0.33647387607608703	17.188860514544327	0.0395446072550738	4.113513775237356	0.00949299	0.009826052738386217
1934	19	0.4434445082645483	14.38000381030035	0.07903488691276203	0.9773331652300261	0.009438907	0.009826052738386217
1454	17	0.40421729490660013	14.168675188113847	0.0900905538200105	3.5810205966933117	0.009739809	0.009826052738386217
1236	12	0.4931816950540127	16.700048503466643	0.11901240559657404	5.42822719701207	0.009412508	0.009826052738386217
1160	18	0.42358173419815376	13.674799623351936	0.342297620333302	0.33795783404357593	0.009745339	0.009826052738386217
1530	24	0.7016348590374428	15.201031544104959	0.33987012307206144	4.492191541179487	0.009766319	0.009826052738386217
1248	18	0.5211012845625062	13.545340783398949	0.14206949563436294	0.5945659843903291	0.009704448	0.009826052738386217
1426	13	0.9147412021813551	15.614243721204128	0.4971270799055849	1.0285888001214594	0.009613304	0.009826052738386217
1390	23	0.6541465480892275	13.87369639202788	0.45782796886037713	6.169839633321509	0.009689311	0.009826052738386217
1549	22	0.7156725197792805	14.419713161652492	0.2818981580014914	5.135196189991968	0.009625783	0.009826052738386217
1038	12	0.4914245595567441	14.783655216938273	0.05927893635044135	0.8189687235392734	0.009532117	0.009826052738386217
1315	13	0.3677402472159222	16.338120157418718	0.44091987354638634	2.2753577242240315	0.009745853	0.009826052738386217
1281	10	0.20003699442532347	12.598538251340033	0.05117599525007682	4.826686270510595	0.009559023	0.009826052738386217
1547	17	0.8933595123714199	14.983907703299664	0.4374485713668872	0.22754765596361906	0.009779015	0.009826052738386217
1109	15	0.39306854572723937	15.515904219179646	0.1933709375901204	9.984437690633325	0.00969789	0.009826052738386217
1476	14	0.5894202328574771	14.834386141624268	0.09245908327927504	0.5993783160123722	0.009556693	0.009826052738386217
1324	15	0.05675564702112618	13.071217119065953	0.05288850650213746	0.6173123492137622	0.009584875	0.009826052738386217
1569	13	0.5676417839011968	16.054921069000375	0.046345598724112896	2.9319836941952633	0.009820106	0.009826052738386217
762	8	0.5709639029507971	16.593100916739314	0.2722240010287331	2.012126368347226	0.009645317	0.009826052738386217
1160	15	0.8312629551605224	15.32195010522367	0.048256914511160376	2.8536630511717402	0.009755993	0.009826052738386217
1293	13	0.6247987991629771	14.221086768662444	0.24365510405588955	2.237220171992614	0.009715131	0.009826052738386217
1406	20	0.9659103446223053	14.976435029592228	0.2850042028782765	0.20365816757189503	0.00977568	0.009826052738386217
998	11	0.475380171535229	15.16104789872915	0.2535345887367736	4.831700182449609	0.009786617	0.009826052738386217
659	9	0.736643561940778	14.982389212103527	0.6621983739818618	1.8790483353975982	0.009396785	0.009826052738386217
1995	32	0.7532615625019038	13.578442159356324	0.3868633823566152	3.2386189661293248	0.009609728	0.009826052738386217
1445	21	0.5684098780679883	13.058246182872441	0.09484424594536783	2.519231103557512	0.009409946	0.009826052738386217
1140	17	0.6976684699289097	14.443598162673153	0.08911708902746032	1.7350720515165292	0.009808592	0.009826052738386217
1141	20	0.49711017810771907	14.868153352432206	0.6057887048207625	0.35156262340886535	0.009475506	0.009826052738386217
1935	31	0.2613906858167596	12.15131643873881	0.03810933263689109	1.4071924016694437	0.009606812	0.009826052738386217
1925	9	0.09396791096290968	16.60012181406136	0.013020330329122143	1.7158787347664446	0.008901638	0.009826052738386217
1303	12	0.3794976868049355	15.027274555859222	0.00902932232110952	3.296251649156099	0.009812334	0.009826052738386217
1395	12	0.7317086832093381	16.34921898446072	0.6753463214507194	4.273221255692303	0.009783977	0.009826052738386217
833	8	0.900066685056135	13.882483118784608	0.07957505270463072	6.060280411321283	0.009733326	0.009826052738386217
1443	13	0.6837251570467355	16.442334691649403	0.16733964299184384	3.229036102941933	0.009664899	0.009826052738386217
1817	20	0.8474811573222826	14.194598721012337	0.3760667712063732	5.347703492301388	0.0096104	0.009826052738386217
1579	20	0.6848847524730154	15.737969081482458	0.3326063775369521	2.378779622887799	0.009783964	0.009826052738386217
1938	32	0.7027191434724783	12.680181493305975	0.04318911500853956	4.342614145434049	0.00975955	0.009826052738386217
1109	8	0.7390366643406479	15.572385225571772	0.0712638293935835	6.206904751481438	0.00971833	0.009826052738386217
1533	14	0.7908612339309395	15.79413594933245	0.1745872886199674	3.710405426361231	0.009504995	0.009826052738386217
2134	19	0.648980367275563	15.38234421651908	0.9797502068620185	0.9409807069606227	0.009218026	0.009826052738386217
1032	5	0.1780242293334322	12.820439614942625	0.030845332319198157	0.2623288742766219	0.009794289	0.009826052738386217
618	10	0.8037065220176136	13.118962219211115	0.17993144814639944	6.534992082131962	0.009805457	0.009826052738386217
1156	9	0.41773312953446085	16.296105005345627	0.05027706639205837	1.7439027375070755	0.009475318	0.009826052738386217
1824	22	0.9952989905190127	14.580710777804752	0.015919671732744965	1.284179557656372	0.009568665	0.009826052738386217
1131	14	0.6618102079552539	13.956383226530857	0.03926475434719523	2.073369077953873	0.009078143	0.009826052738386217
1492	17	0.3049677342247341	14.48693807274502	0.19971934885090825	6.179230761748647	0.009786428	0.009826052738386217
1249	11	0.46302047119344114	15.252151959819821	0.06675993477347987	2.9079513315407937	0.009798876	0.009826052738386217
1846	20	0.4121699187605411	13.800719481266439	0.16833326380808541	1.1702833396445085	0.009463366	0.009826052738386217
1771	31	0.3823416346296253	14.798270728824036	0.2182287897164789	5.519672941629054	0.009582825	0.009826052738386217
1094	13	0.3534271099310763	15.518610432005836	0.056130564862009125	0.2535271282585091	0.009753747	0.009826052738386217
842	7	0.23837235577732496	13.345375636986224	0.07653797361258982	5.597228208784041	0.009789652	0.009826052738386217
1518	29	0.5139630992016841	13.937090579812162	0.47408318972374525	1.8573917070424821	0.009825503	0.009826052738386217
1123	10	0.9323385037638544	15.774648185424569	0.7799017836089245	1.9923044389633127	0.00974966	0.009826052738386217
808	9	0.3961110474084386	15.935913012188774	0.4589311724712147	0.19078664061050166	0.009824355	0.009826052738386217
1219	10	0.6444780981380923	14.744603529786477	0.6072829492663965	1.9258730877513959	0.009683347	0.009826052738386217
1618	21	0.17081476496643594	15.405211697940226	0.0039401249984266015	1.444038887429866	0.008828938	0.009826052738386217
709	11	0.45143809256322626	13.902210114097103	0.019917618134680848	1.532729625756576	0.009669377	0.009826052738386217
1603	29	0.6357876109497023	14.580993400406747	0.7520080359973005	0.8737230845049142	0.009789182	0.009826052738386217
1623	14	0.3156817860197474	16.0118711454262	0.0494764494995481	2.211736435129335	0.009678498	0.009826052738386217
1452	11	0.49156570328789945	14.872191057677249	0.023048928060659377	1.0577417186515012	0.009242292	0.009826052738386217
1114	13	0.46636454178111747	13.996062012744975	0.025235078387848248	3.3296694297743885	0.009634899	0.009826052738386217
1236	23	0.3705992463866112	13.64121584563116	0.11131059836079342	4.869875059589013	0.009565979	0.009826052738386217
993	8	0.3615244197816547	18.442546060437664	0.4871112353282333	8.080315088341877	0.009812571	0.009826052738386217
661	7	0.3144500609516683	13.730364662275507	0.04138264541016141	3.5981131234512307	0.009137766	0.009826052738386217
1051	13	0.5914933090637032	13.813424911246294	0.12700807745138315	4.724342436025675	0.009660217	0.009826052738386217
980	11	0.08009247056009083	15.731899765979266	0.126091419528752	2.3549178078535755	0.00863049	0.009826052738386217
1490	20	0.8975413581434049	13.956038188314475	0.11926212791006326	3.406179846030559	0.009567303	0.009826052738386217
382	5	0.6008834966313957	14.986671896567515	0.6024502050512555	6.8008355750250065	0.009503453	0.009826052738386217
807	6	0.46698651981027095	17.143203317317404	0.27734138204943565	2.664643097152113	0.009383539	0.009826052738386217
1720	13	0.4943742945071449	17.443997355483667	0.10693491249043802	3.3018866710287598	0.009609015	0.009826052738386217
702	13	0.6967859489090806	15.784375370597415	0.07777143889371278	5.064091864335609	0.009681131	0.009826052738386217
621	5	0.30431866541489805	14.906667783879275	0.14530364324386433	4.250500970195228	0.00981937	0.009826052738386217
1373	16	0.3543340033923654	15.84806535208275	0.5089718329154664	6.463234749896195	0.009661941	0.009826052738386217
1069	17	0.6260618220104164	14.797529247270433	0.234574099916756	1.4266875756718091	0.009717813	0.009826052738386217
1437	14	0.49381965022103846	13.471210349039403	0.0439970812465707	5.918646778801763	0.009763182	0.009826052738386217
1319	11	0.3207486822756684	13.851190165309328	0.46891260949014246	7.744062873172325	0.009771969	0.009826052738386217
1304	11	0.3647165152896325	13.798868889463364	0.1582627223652898	2.2807098529142196	0.009521095	0.009826052738386217
1052	18	0.21634905405637883	16.47481187397002	0.7902500117102611	0.7875969061477053	0.009443421	0.009826052738386217
1180	12	0.4417776719884499	15.721752273437442	0.07416667662230886	5.802059571631352	0.009805593	0.009826052738386217
1138	16	0.5217262815436704	14.48386139976095	0.1404490326730753	7.533509229154619	0.009545952	0.009826052738386217
2164	26	0.8026414904202159	15.050231892492418	0.22510055017608363	5.2912985433237125	0.009483965	0.009826052738386217
1276	9	0.11184050311179711	15.032174767515254	0.03141704699796902	4.523577803027049	0.009677546	0.009826052738386217
1757	13	0.659477091727157	18.32350423475998	0.29603726193741076	5.0578214788457005	0.009441989	0.009826052738386217
741	9	0.7872826887460425	15.013498667394853	0.19354477974435444	3.128219595962214	0.009740297	0.009826052738386217
991	11	0.9161491401817168	15.099180995906721	0.8080732422703255	3.372267456482238	0.009776675	0.009826052738386217
1015	9	0.45447566151425367	16.453773297817083	0.38181033421458205	5.699299904066642	0.009614626	0.009826052738386217
2044	30	0.9605332044610402	14.365875364381205	0.3335582269608299	3.631752631534867	0.009817947	0.009826052738386217
1655	13	0.8259116890299104	18.436483010978304	0.9979355942863768	3.017414885933637	0.009612267	0.009826052738386217
1445	16	0.7763951024241194	14.976089059908011	0.08211783245351473	3.76940948124511	0.009693945	0.009826052738386217
1884	23	0.961358843815963	16.430509091729377	0.6118293211251569	5.042316997470559	0.009693787	0.009826052738386217
1188	16	0.6228931539621616	13.46319590950507	0.2355681979763501	1.3153703165489519	0.009741887	0.009826052738386217
1356	15	0.3147573120686481	14.160174147136665	0.15888887143958005	4.1300608935029794	0.009510212	0.009826052738386217
915	14	0.4988177258847743	12.705395907428422	0.19207131981110245	6.420000646538624	0.009776214	0.009826052738386217
1784	23	0.43681206580490695	15.672134025756755	0.02706871775934766	2.6213759346980168	0.009736038	0.009826052738386217
972	11	0.3999110921546949	15.45336315270138	0.04573349763509142	1.175438183566032	0.009681427	0.009826052738386217
807	7	0.2829568158571866	13.310650622773279	0.09777429623239357	6.074059023108228	0.00981089	0.009826052738386217
1673	20	0.6102280585265265	13.973427143969971	0.3759673482647756	5.793964286237113	0.00966627	0.009826052738386217
1574	15	0.7364139015315483	14.94586477108277	0.029166317720520567	3.7885887135639473	0.009706766	0.009826052738386217
1492	15	0.9707215427540676	15.113816443620372	0.20125081265947337	2.582338683732845	0.009657403	0.009826052738386217
1800	18	0.3391415268966993	16.771533076650485	0.07441210826303098	6.522148255823426	0.009545484	0.009826052738386217
1390	17	0.37267621921107924	14.497138033527971	0.22621153720743317	1.2400449746280189	0.009619781	0.009826052738386217
1787	22	0.7383606084304921	14.719976869782103	0.8344335387031545	3.216573107827502	0.009719655	0.009826052738386217
1474	25	0.3196310195204797	13.923965012641634	0.07390124040831131	2.5911097712728015	0.009480318	0.009826052738386217
840	8	0.651117925878079	16.49757699517974	0.7589217379031212	2.0933870678217508	0.009764388	0.009826052738386217
1080	17	0.3448489274152526	16.46717213826427	0.10256467514246986	1.2143687923151543	0.009710847	0.009826052738386217
1175	8	0.46035443902672274	16.27611355115614	0.23070646698315006	4.626202909397916	0.009487031	0.009826052738386217
1381	12	0.834547948291991	15.288620543773389	0.11544426299794493	3.1446088152860385	0.009262309	0.009826052738386217
1500	16	0.7779381340188235	16.76928351740889	0.5467426153214646	2.003126727960479	0.009733042	0.009826052738386217
1328	12	0.7211259694307313	13.209778054703564	0.13202007985407127	6.992130717435005	0.009493651	0.009826052738386217
1518	21	0.7543068318551239	14.244427400703032	0.27503372219063954	3.789147026084917	0.009678202	0.009826052738386217
1335	24	0.6334672043057147	13.563717405937899	0.09041927470985933	3.063744140878553	0.009782891	0.009826052738386217
740	7	0.8562015858235064	16.657551818717476	0.27323060988029146	0.8178553292129436	0.009790268	0.009826052738386217
1446	16	0.8935880166191714	14.780680000067235	0.3897692851952599	1.463646592377993	0.009820469	0.009826052738386217
1263	16	0.3049424653118882	13.814164799891868	0.39100408616257065	3.055899043963897	0.009803371	0.009826052738386217
1095	19	0.5770861245153032	15.918488207012746	0.14258138284710392	5.0566586299282195	0.009273885	0.009826052738386217
1201	17	0.6422405806742104	13.679951662654307	0.4294962143991484	0.8502524684032184	0.009649831	0.009826052738386217
1070	18	0.3525959674080319	13.033204938330869	0.3388999253405442	3.564603795846189	0.009538878	0.009826052738386217
1280	21	0.41464643902074455	13.044179414109497	0.13237645703804446	6.20222537300351	0.009314548	0.009826052738386217
1307	23	0.6617191177448446	14.716288588914551	0.27413654469537163	2.3742394145326102	0.00949777	0.009826052738386217
1086	7	0.6193858634593364	17.404756530507516	0.00373918123273749	4.499680960154199	0.009434132	0.009826052738386217
1486	12	0.7777663980984814	15.625955754856328	0.17682327693955585	0.05098511818895757	0.009767538	0.009826052738386217
1196	14	0.7398864215583218	12.484492908529537	0.11733628087990866	3.57713921953588	0.009631241	0.009826052738386217
729	7	0.2394902912878622	13.59671942638239	0.021653136740886175	1.5788542197127744	0.009490715	0.009826052738386217
370	4	0.6782730292185328	13.61391516700463	0.2783323845607477	5.239360139408026	0.009812384	0.009826052738386217
576	8	0.5697727048664025	13.302979276241537	0.12558967538285842	1.4712162470188406	0.009590535	0.009826052738386217
