# Supplementary material for: Tableware trade in the Roman East: Exploring cultural and economic transmission with agent-based modelling and approximate Bayesian computation
Source: PLoS One. 2020 Nov 25;15(11):e0240414. doi: 10.1371/journal.pone.0240414 (PMC7688115; doi:10.1371/journal.pone.0240414)
Supplement: S1 File — The full project, with the data, the code of all components used to run the simulation and analyses is registered: https://osf.io/s5mdw/. (GZ) [file pone.0240414.s003.gz › s5mdw-full/abc-pandora/results-example/rand/result_0.13.csv]

nstep	cstep	mu	mumax	copy	strb	score	epsilon
890	14	0.45087320113407536	14.341861285760787	0.01897594188144125	4.326787817020058	0.01049929	0.13
1617	30	0.7490445494025539	15.798141709130245	0.795754996338346	2.37925460258249	0.0108409	0.13
821	13	0.49177242130625215	8.704923806896344	0.38115094488395457	4.208386068120614	0.01172146	0.13
1490	19	0.5431594226248492	12.22645990262686	0.6852280238288868	2.965817831120342	0.01114792	0.13
1667	26	0.7242848673499539	11.045987834477277	0.6156304212376251	2.4642060466661713	0.01102049	0.13
1579	7	0.47582374335629946	15.870081413893615	0.6110022525460399	2.7020646171763167	0.01244359	0.13
1056	15	0.4954145283940775	12.26270434806298	0.5069861731425939	3.299036964429079	0.01124791	0.13
555	8	0.7624252346644633	11.599921156476219	0.3665007031411337	3.08971673699933	0.01043169	0.13
1205	7	0.3850620898847972	9.075758393251053	0.05773325194749773	7.533516119818932	0.01479141	0.13
979	7	0.7915483457831423	10.399665971180386	0.026021046439910045	1.4750484137856117	0.01383688	0.13
1260	16	0.5595711584702386	13.421408362180875	0.17544158223041761	3.9616284972412545	0.010647	0.13
1225	16	0.43552447258096844	18.427079056842462	0.21202646540849818	3.2666851176616105	0.01014087	0.13
884	6	0.5518972814456204	8.546361336481546	0.28165036063345067	3.6471352870326124	0.01553034	0.13
2281	33	0.9430352530508663	10.890611155676313	0.6176038851358856	3.9941336394036178	0.01066519	0.13
520	3	0.7837169530061723	9.550350735323363	0.7968875744572114	0.375708454229311	0.01705401	0.13
1056	2	0.33246595049527733	11.25887519200845	0.23607763557128264	5.813831031757586	0.02056221	0.13
763	3	0.38649126431746617	13.88063869076667	0.7749186846101549	3.656044727958822	0.01483036	0.13
926	12	0.19261518676945866	12.11971751154609	0.4806962186524679	0.6791099614214249	0.01128297	0.13
817	6	0.8596917510006306	9.745735232873884	0.42723636620715766	1.4889575198487242	0.01447013	0.13
1076	7	0.7697108821198675	10.030321955004059	0.9419706430048134	6.604939999952597	0.01618841	0.13
1367	6	0.6851183354228869	9.742915216026793	0.026756451894455524	0.5289535983634861	0.01599908	0.13
672	6	0.9105438849880418	15.378205412214623	0.23090504904329057	0.7193931747927814	0.009901968	0.13
1070	17	0.7416586282090472	13.655482534599063	0.5814114031891418	3.121840687755137	0.01110118	0.13
567	5	0.40281198801523704	12.93375865377632	0.4738469671459212	1.149802597677743	0.01005206	0.13
1002	6	0.5063105905809613	14.69529621658917	0.33127150628502855	1.750584006212064	0.01188906	0.13
845	10	0.6197971000485368	13.19383525970282	0.9080843608951638	3.7078496748857535	0.01041008	0.13
1453	20	0.4122412319195563	8.33546965185064	0.4884645364040468	5.38624708292429	0.01337587	0.13
2127	31	0.5758851823656232	14.342708250445524	0.4979249274070444	7.726220941349293	0.01032698	0.13
1032	17	0.7102227735966415	15.633693381714352	0.04689875405471399	4.108319364290823	0.01019774	0.13
882	12	0.8226248871642096	11.789397425492016	0.3013505592374103	1.387728120084613	0.01084733	0.13
418	5	0.41597461687001547	14.355631415781845	0.21505446910298356	4.074387062500972	0.009779153	0.13
780	14	0.9299111535744218	16.233222157192014	0.4647300531137405	1.9455212704134657	0.01125759	0.13
1766	31	0.5282436796092028	11.13176399407296	0.47168630116119925	8.24672206253986	0.01098628	0.13
310	5	0.9444648518222846	9.19997695280952	0.5657839586000561	2.8047241469521818	0.01201277	0.13
1203	10	0.6371637889234192	11.169499726797849	0.3752188386976562	2.001855294520532	0.01217306	0.13
1394	24	0.07998498101507695	13.99653222360255	0.9908768521811233	0.817146122583259	0.01213862	0.13
1169	13	0.8402866563335818	10.748676108231749	0.6243108613286938	2.5692848408854196	0.01175521	0.13
1071	15	0.5244570428733413	12.30128766555503	0.11886515875051806	1.1478969615909214	0.0112532	0.13
378	6	0.45840905275678445	12.34453537258057	0.44545524171122797	0.2872506272088243	0.01012634	0.13
1437	1	0.7104957493777653	17.85071594581676	0.47891008263629553	0.7157025442986925	0.02820269	0.13
912	2	0.9556846973683996	15.304518207721584	0.993037319978924	2.435683018461877	0.01926899	0.13
567	10	0.576687045582089	14.58456094795149	0.1829684978695887	2.1182655417393157	0.0111606	0.13
1343	19	0.7656664067446314	13.521160803033618	0.27860484268017727	1.8295972501363205	0.01032722	0.13
810	6	0.8604292299818715	9.942170739039437	0.19816912747289872	0.7949585438761981	0.01398818	0.13
897	9	0.5320785744663865	9.46898753517042	0.6423214257547205	2.6443926079555062	0.01262612	0.13
1303	5	0.4649916320312217	13.205130591243645	0.12819429505458915	3.6596064786720968	0.01320411	0.13
1119	6	0.06355021825088647	12.938541612300673	0.49042839732494664	2.1403793279749705	0.01503425	0.13
905	15	0.5656164953785691	10.967271961531324	0.7100051567343153	2.8203547382143177	0.01097611	0.13
763	13	0.8473421607793871	14.926410362667283	0.5863641398324695	0.5616473327561781	0.009955894	0.13
1153	20	0.7456792212916881	9.206047245018215	0.26749944352711075	0.19668306461218132	0.01146056	0.13
1171	12	0.6834549577952758	15.73861525552506	0.8224647779242439	3.1373921949825063	0.01034317	0.13
934	14	0.388885615031794	15.205347126793518	0.5132300094768301	3.092220084879292	0.0108648	0.13
1668	23	0.6741473674033126	9.894662569021827	0.45667572497120335	0.07574505748134985	0.01198526	0.13
1298	20	0.5038974278670398	10.143994828856664	0.9303271769486307	3.977258099483742	0.01130153	0.13
1555	19	0.7206050458615645	16.748515614241168	0.33061119111266357	0.4189882915965417	0.01043777	0.13
1646	29	0.7227575220684584	12.708749321889776	0.13029328848289723	0.8133612286972092	0.01080901	0.13
395	4	0.551468539208072	13.16707264551726	0.03499865266683162	3.4063713432536735	0.01071527	0.13
1622	31	0.7752009240693611	8.220331407640916	0.901359777053228	1.7971492194012884	0.01261685	0.13
1159	22	0.983233461359171	14.116257930888725	0.35617179597069604	4.2397570729862295	0.0105945	0.13
947	14	0.9229617299418627	14.689958400482032	0.5743273551594624	2.0529742927040555	0.01090362	0.13
1946	24	0.7768293185805998	12.955827671413894	0.06808470902472008	6.685667434795039	0.01033188	0.13
1056	2	0.11928286503899638	11.169662357229406	0.11217497224041961	4.087461221818522	0.01590209	0.13
1724	11	0.2808973150718894	16.032262673032008	0.5763536872196868	4.455455445902588	0.01131024	0.13
1475	28	0.4284994092593096	10.355834376869074	0.5808308878808479	4.92076634615862	0.01143811	0.13
727	9	0.7308294788773215	12.043952283599232	0.09745189776211696	0.83934408312012	0.01061065	0.13
2402	36	0.23771499156695813	10.948749933399245	0.3012379021527283	3.0929351180454256	0.01198573	0.13
939	10	0.7908247729744734	9.692971827285447	0.27859761237672626	1.887178657449474	0.01243954	0.13
1637	16	0.6326747593858932	14.16657805983918	0.600573763173753	7.081107141628872	0.01025036	0.13
1297	18	0.5284888503512214	10.705610891160134	0.5093891267138956	3.994205477715754	0.01213667	0.13
1058	8	0.6408936905742003	16.566941698934762	0.1217934501394376	0.5109346671782056	0.01067379	0.13
1263	24	0.6260416828633227	14.18996904555491	0.3264496917140388	1.2327935446013507	0.01060044	0.13
1058	12	0.5953868820890137	11.97737763616926	0.8995012694458921	0.569281578975716	0.01146549	0.13
673	8	0.6972404456193848	12.106669975659331	0.8067927029797097	0.6026201538666682	0.01095535	0.13
1672	2	0.12840605253545107	13.988253563988437	0.8119383139341262	3.6662013907660107	0.02730707	0.13
1788	23	0.6896802035637112	17.518438236066004	0.29239067065178725	2.8805352181662562	0.01140803	0.13
1179	14	0.6677036261488483	16.385727599513753	0.5787676956338128	0.7117644683880902	0.01068395	0.13
1921	28	0.5120414221708365	12.394927232466497	0.477060518355163	4.313675974360128	0.01024321	0.13
1999	29	0.9449207124735823	13.241164236087812	0.8086963871853172	2.8182460529099473	0.01051663	0.13
869	14	0.7142514487888657	11.947512997549616	0.0019910972520498834	2.856724369294773	0.009998093	0.13
693	6	0.8042386393380452	13.223765413999761	0.5748159163312407	4.263773702781528	0.01170625	0.13
1303	22	0.9482957321570133	10.648732121789816	0.2913090901321253	0.642763165907534	0.0112112	0.13
1248	3	0.388577975624655	10.58924280986042	0.6169213350028517	6.129764599731747	0.02267161	0.13
1617	9	0.85074024752354	8.48990993756556	0.16368196917005962	5.3950525555747895	0.01730207	0.13
707	10	0.5686046272896845	8.663811312999481	0.29834768963516356	4.045499422060638	0.012917	0.13
959	11	0.806121832831912	9.812281924812588	0.6527977572326511	1.8392508516225834	0.01254402	0.13
886	9	0.554087125609146	12.00056877862388	0.5869494706070639	4.783740128729706	0.0113997	0.13
1400	27	0.8194874626329294	14.991798886206833	0.9917048049084352	2.286101367899436	0.01099895	0.13
811	10	0.3297886029558905	12.612194909902383	0.8591843098946327	1.208563821109901	0.01038835	0.13
1670	19	0.4834140397204632	15.415435114742705	0.31818366161188805	4.251802745646097	0.01012411	0.13
1504	4	0.4301520469743922	10.458484028837088	0.8644055672102474	5.536215612011976	0.02310083	0.13
768	12	0.2034524010130619	10.723584614038263	0.03230251208258991	3.112692127463159	0.01134307	0.13
980	5	0.6879860075774823	15.542082490800185	0.8599663608147834	1.638975157377872	0.01250564	0.13
828	3	0.45036234973410494	12.251457675483918	0.2566628625271288	4.011460648070999	0.01521089	0.13
1990	23	0.7128532872360853	9.104394990187938	0.05536662097595497	0.01411731479821221	0.01276522	0.13
1455	6	0.6326941217840214	14.718794388064186	0.056210188336390805	0.8453974857080448	0.01224739	0.13
874	6	0.36811423138835	13.10370135023187	0.3074562500279315	0.008595365910316621	0.01244472	0.13
1869	7	0.43867690775496426	10.875901114351267	0.9053141541596509	2.2730118193342443	0.01993283	0.13
1348	11	0.7871931577314792	13.801535852677535	0.4974360202540947	0.9355904947555869	0.01047845	0.13
1345	16	0.3823079280854129	10.027878974204864	0.9166850573120972	3.9172204237601957	0.01254495	0.13
205	1	0.5073148461029261	10.504359643158809	0.5635484737030375	2.0186753229537464	0.01670821	0.13
1453	24	0.5366400083681122	13.72983716366967	0.4259152541746903	0.21022810461053876	0.01067217	0.13
793	1	0.38205201621555185	10.759123396618177	0.6397568187712419	3.65746521393441	0.02960175	0.13
1061	12	0.9868769034245872	13.95379086539993	0.19125946018067352	4.581312552145895	0.0107597	0.13
827	8	0.4707482988229861	11.680664216590392	0.00791515273238863	6.7228243374783085	0.01089276	0.13
1715	10	0.3499689220852139	18.546454110202692	0.7095658218617363	3.582904044712226	0.01054091	0.13
785	3	0.41048620215349296	12.499712355063027	0.8257839442259985	3.630321999954917	0.01744183	0.13
1028	4	0.9638348215551639	8.84143277498965	0.6718356397114031	1.7307840247387591	0.02153226	0.13
1468	22	0.4512900720272381	15.932212577243526	0.22352645005815625	6.185075859301165	0.01059367	0.13
754	10	0.6539125066839873	11.8063782749466	0.2648884209171768	3.6181044912229607	0.01101374	0.13
1356	23	0.8129285587964146	14.486830747570988	0.09963505018962328	3.718462071875318	0.01025419	0.13
1242	12	0.2635160157709897	6.109390703632512	0.5285246795317212	5.727249924114041	0.01684062	0.13
1617	1	0.9771179228480008	12.48275000762506	0.7036296587881135	1.1977917219331022	0.03396318	0.13
1060	1	0.8367012056902006	12.645848859391135	0.8923794686524293	2.115739876848096	0.03138367	0.13
1551	18	0.7904194384647422	16.56582049818711	0.6952666946774848	0.4002024727012579	0.01082883	0.13
1308	25	0.8710985716821782	10.645696933015174	0.477139861663486	3.1941004100806096	0.01077643	0.13
1078	17	0.3784840733691826	16.983069303190934	0.6416579319402046	1.9363472435867457	0.01029649	0.13
1917	24	0.9790232933251095	18.03175231362482	0.4377216520656828	4.593540353004092	0.01076779	0.13
647	1	0.8652477282537169	7.7143522517907055	0.035155256801613355	3.841241245143068	0.02772994	0.13
490	6	0.6856835426829611	11.624259175571082	0.6387948381480312	0.0729936747054225	0.01166947	0.13
681	13	0.33763752433305555	13.586472332504279	0.3661106557759376	6.482722419051181	0.01023181	0.13
1333	8	0.6621578506934186	7.12841825781862	0.5067613829701962	0.44693124037090626	0.01944957	0.13
798	11	0.5509901982725687	16.982309536577443	0.02582651569015229	7.300308644731692	0.01144019	0.13
1748	23	0.7122016742707675	12.314670852455382	0.8683586156660985	2.0593039501281054	0.01076839	0.13
1284	25	0.9350542209589472	12.248178131552038	0.32319193577070326	3.829446000960804	0.01116713	0.13
1629	10	0.7900314842698225	7.2378373151592275	0.8074446782391791	6.286486140481019	0.01971176	0.13
1406	8	0.6680086239569485	15.045003800819588	0.5514696820931548	0.24664819124894155	0.01100485	0.13
1685	9	0.8144668683950884	16.08118548062582	0.6967468770851761	5.523471411805259	0.01208378	0.13
817	11	0.6948476486469581	11.489026852130449	0.7969061580004239	1.102946713572849	0.01180006	0.13
1157	21	0.3513867445969083	17.562972148870617	0.8445056274263822	3.6133888278308515	0.01135568	0.13
1235	13	0.8855023023377763	12.518410073696591	0.2501743088706718	0.6608449796438121	0.01198501	0.13
1184	10	0.4870890438518335	9.146019054605283	0.17712517044938514	1.8963406754075547	0.01372083	0.13
899	7	0.369653326408785	7.794158588772994	0.7169854109223704	2.4917521725258673	0.01675353	0.13
1908	33	0.6799383783481894	13.55947067940344	0.382198965723056	4.040069248036748	0.0100999	0.13
1089	18	0.6498885373557686	11.318211004236712	0.8244219280487132	3.4740406944056605	0.0111652	0.13
354	1	0.6966288725688619	11.0210810353653	0.8552071936686317	2.1303879056612676	0.02223109	0.13
1491	17	0.330990633154418	9.348011077285715	0.26725496979281993	2.4321035531898088	0.01227993	0.13
761	10	0.193979367916075	14.813885073455918	0.941300395438079	6.169976465730322	0.01028946	0.13
864	11	0.6004027777668353	9.693413170299042	0.22956849408851776	1.417225253677683	0.0116008	0.13
883	15	0.47412649752420843	13.027428361616018	0.5447473944963801	0.40014609291668257	0.01121724	0.13
1551	18	0.8285338433606652	14.412552075685099	0.38352191944844627	1.0551229268138227	0.01111308	0.13
1479	7	0.996042107853339	9.563748318112578	0.3459957756995854	6.4472045742845365	0.01781162	0.13
546	9	0.7103273957652972	14.275390689572271	0.3043849306446509	3.13956550587624	0.01055768	0.13
1507	12	0.20280257818840847	8.325495690689038	0.26468149845394806	3.7274962343163427	0.01422646	0.13
1619	22	0.6013400183317975	14.014399686155503	0.49957444802231743	2.4710713593579285	0.01072289	0.13
1393	18	0.6178028260758367	16.754570503350173	0.1468663562795665	0.34426997062384124	0.01083714	0.13
1584	13	0.3466812723995401	15.287223450837653	0.08972950204118803	5.1534507543888886	0.01068531	0.13
939	7	0.23710395376106203	11.056585059951791	0.8575955124455763	4.075815773314176	0.01380641	0.13
2270	11	0.3914336582817547	11.130348875818722	0.3172860611988068	2.46543903681083	0.01462198	0.13
1976	22	0.5021999796048029	9.665023465363365	0.9877563221419144	1.9091397574108577	0.01378989	0.13
858	7	0.9338588492929216	10.821855176246325	0.16466089229500547	0.7984722397393882	0.01318244	0.13
1063	4	0.6237523207947311	17.35223096659933	0.9577846873521401	3.2635344740719896	0.01384263	0.13
1712	31	0.32874792217408555	15.277291024087347	0.443790207936471	3.987532638115335	0.01034314	0.13
569	5	0.401506690141492	11.389887995242594	0.4283296859917012	6.800843261716489	0.011804	0.13
1345	7	0.5134526557979453	12.68680730445739	0.6874306251745941	4.755084745575183	0.0144516	0.13
1451	15	0.7971433448145567	13.889511538132652	0.5587904197025357	2.207726441846426	0.01064266	0.13
1728	3	0.4186810409675732	13.232969317418389	0.7127876037834702	3.9583146342501383	0.02365758	0.13
1071	10	0.6045154635453216	14.10807332826311	0.17383912818495684	5.509319377620168	0.01091652	0.13
1312	9	0.4427827899763847	16.922873117923785	0.3004621194128199	0.9948719975645566	0.01066835	0.13
645	2	0.6480844479227297	10.702957789606913	0.024170928067832373	4.068651279310284	0.01687117	0.13
852	6	0.7573447860858371	13.674041135224815	0.3775427983429676	4.280240794737871	0.01096774	0.13
1675	9	0.4359170791707161	14.784411232282192	0.554817908407757	3.545376147534469	0.01231358	0.13
1311	15	0.6490045380404601	12.054497718414416	0.32928421249597606	4.790079630341445	0.01087089	0.13
1147	22	0.7485145694019002	14.65807169359686	0.8786184570744582	2.3902655765501413	0.0106633	0.13
682	5	0.4103351129258986	11.905178442928923	0.9721760672225978	4.749044799935511	0.01298313	0.13
1363	5	0.48868550099473573	11.543932042356381	0.24171018882042827	6.53617490002943	0.0155975	0.13
1148	6	0.6929823137957011	12.43759054210943	0.3898903501463694	2.897712257913386	0.01392836	0.13
806	5	0.8015658726480587	11.91543614064677	0.3136577458511498	1.0167707243134445	0.01320486	0.13
922	7	0.5505770937197284	16.076446781581357	0.15068357775011715	2.5936040129744655	0.01086666	0.13
599	6	0.5302377144850052	15.153020555824893	0.2858640057033265	2.3249250346787127	0.01056707	0.13
1066	17	0.9106980665361228	12.359584349539276	0.5508134907761224	0.5142010175196192	0.01110845	0.13
1335	24	0.4224963483752456	14.40641944600135	0.3053697174491119	0.4112787107378941	0.01012297	0.13
2192	29	0.6113821676519242	14.16810847595141	0.5024303552358278	4.092907160324112	0.01066117	0.13
1600	14	0.5200577708016365	10.779721378650862	0.8162223297015077	1.1184783816003268	0.01275056	0.13
906	15	0.731170128531306	14.900710489718723	0.7050341359313893	1.4664159130037546	0.0105686	0.13
1305	8	0.7131640215307128	14.449628918672852	0.21436488293975586	0.9756955701177497	0.01147131	0.13
1071	19	0.7127585379442588	10.265165106644744	0.6332330609046205	2.7316721128842256	0.01122066	0.13
977	6	0.23723270747822178	13.66002728188694	0.7873845596040269	6.614723655645411	0.01186785	0.13
515	2	0.3432082766439448	10.91888972815587	0.1787934760958828	3.588595128519418	0.01458145	0.13
1171	14	0.6255486854353827	17.970003686234623	0.010879409587315453	4.647825485747066	0.01103402	0.13
623	6	0.7600233616428551	13.974511784864779	0.14973251748792227	5.11687094585871	0.01056786	0.13
888	13	0.5295548070586072	13.320240767915248	0.09247685452651572	0.1393349247053428	0.01040675	0.13
949	5	0.952705846073342	13.36749488994373	0.22760478667143683	5.661306616968509	0.01355556	0.13
1318	10	0.7375616423311204	14.721928920884514	0.1476545227661572	2.7681967120341784	0.01000017	0.13
1508	15	0.7992557262822322	11.53091895209394	0.6722732383315387	1.828779420281153	0.01215999	0.13
1547	8	0.8147317306756499	13.179949205928514	0.6269853823161927	5.430362784431964	0.01369051	0.13
1910	20	0.8405647913138793	14.949649839721326	0.39881541149863065	4.122045184830553	0.01051959	0.13
884	10	0.8747299956389691	10.460545680696946	0.5681821446968494	1.8327792482695004	0.01160278	0.13
1153	15	0.5397973895256359	12.343521870812232	0.6207921357172657	1.2473548045054825	0.01054409	0.13
1008	4	0.4594458273172171	8.485452720897365	0.5039426481675364	6.211577434425509	0.02024181	0.13
985	4	0.041025572587461534	19.147674383342377	0.6602914554435864	7.806855734238107	0.0145859	0.13
1434	5	0.7272840078674057	10.776314369619682	0.7998255784207765	1.9491550894883372	0.01967947	0.13
1517	13	0.8673869712670962	15.352132322065616	0.5852137539269693	3.213845315040018	0.01083745	0.13
1372	9	0.8173420607217158	10.9651800056753	0.9209383205554994	3.568555396953158	0.01503531	0.13
1182	22	0.9457218275026014	11.785353148179524	0.331824670129199	3.345400599641902	0.01107528	0.13
987	8	0.798075550644773	9.861192316962295	0.8366181752814678	1.4578163783923286	0.01416306	0.13
1433	28	0.9529282019860958	8.408800804937913	0.4845780357337461	3.5493945587417874	0.01213954	0.13
704	10	0.3835682844524425	12.658196130076147	0.6937861711964801	5.411015703194857	0.01056321	0.13
975	6	0.3262060446279229	16.966816620809194	0.6743802936175185	2.334447284773084	0.01129115	0.13
444	2	0.31046428571700835	10.334138259241257	0.05164064659362	2.3877287172730446	0.01292305	0.13
1576	22	0.4153549528790601	12.082262498544244	0.7459347222195565	2.9118058351057092	0.01105431	0.13
899	8	0.9106438085915056	16.281046418181546	0.7291274230978062	3.2825232040768935	0.00987722	0.13
748	2	0.44649027972456956	12.890116067077699	0.9677232577828837	3.9509379098341393	0.02037262	0.13
950	12	0.970388482747796	15.392411693567906	0.039014352200146374	3.1964043103219524	0.01009831	0.13
937	5	0.3940566963647145	8.584103054687018	0.5539111424887233	4.32488224156841	0.01771558	0.13
1440	22	0.8648289845256926	10.553597539107137	0.6621697223880046	7.295406327434713	0.01212867	0.13
1386	18	0.35026144891549865	15.525945370261413	0.45711726175888157	1.822553814556124	0.01076672	0.13
1542	11	0.5369232528371697	8.46973699954892	0.8089648346042408	0.8437558521345179	0.01698836	0.13
1132	21	0.5747151929799283	12.71445182735469	0.5576384164828566	2.9704237367432906	0.01039985	0.13
833	9	0.7900108158784934	11.983539237083868	0.1397914425026131	4.829935369908172	0.01162401	0.13
1242	10	0.9308699957683192	12.131041881868867	0.3761494163388428	0.8843898705128106	0.01228032	0.13
749	8	0.9848755624614471	12.613512249339148	0.624734819899381	4.22617232115824	0.01097954	0.13
1699	9	0.9409314623225206	11.997063302697104	0.5245560127787632	4.357221761258313	0.01481923	0.13
971	4	0.4397033551757422	14.887264662257353	0.9639851236610648	4.561145644999961	0.01435293	0.13
1320	10	0.9741482001674031	14.75030021968757	0.6111642590659334	2.2110114277695168	0.01065738	0.13
1308	24	0.7351331986824928	12.291149630118293	0.7000597813280904	7.577898522881329	0.0106484	0.13
674	11	0.8674623539692663	8.387691536114671	0.8157576375956637	0.7709374436587084	0.0127739	0.13
972	7	0.7281078192517425	14.270461621338583	0.11236655498291073	0.0464392684266147	0.01080598	0.13
1757	11	0.5309301506657361	14.25941622552909	0.21739422279620832	0.7384711182676154	0.01125317	0.13
1230	1	0.6499790018008926	8.475983247678311	0.6925444554943698	5.378467634512612	0.03448704	0.13
1286	15	0.36746159032782627	16.904477642829733	0.6421453180292459	6.473108212083787	0.01093459	0.13
1323	23	0.37427801209829786	9.107370034916965	0.8119045749863365	2.8950278585303755	0.01235099	0.13
222	2	0.7476136291015364	11.78957437070125	0.22741112366341096	5.956846319289267	0.0113915	0.13
1064	5	0.07306662590850915	9.707092830497736	0.6497457103079131	4.341446903749541	0.01905915	0.13
708	7	0.8764989688856232	9.920311757893655	0.8015328197969392	8.633708934794198	0.01340889	0.13
1209	2	0.4561224636525353	9.91937299647773	0.9746171111627838	0.22719242317058552	0.02933578	0.13
1866	25	0.4880259257157053	15.358897938629813	0.7931344363954073	2.2684384905300448	0.0111683	0.13
1725	29	0.8231737834190829	12.751637484020451	0.8706055834080161	3.5188429674851505	0.0104314	0.13
1132	15	0.7753365046119027	11.909713165235194	0.7100165968701075	1.96407887322516	0.01145485	0.13
1181	20	0.9566133764779455	15.806076030960021	0.48933214614800696	0.33089633962721043	0.01059751	0.13
1198	11	0.516469568757476	8.462801188875696	0.6479409183109942	2.7517284213894784	0.01544573	0.13
810	13	0.7823356132428805	9.895732012053763	0.5412902675601184	0.06066584427842692	0.01197869	0.13
877	11	0.7436246045715661	12.996796403900326	0.9090792963516923	3.3974627731708917	0.0109713	0.13
1165	11	0.6156390035447898	9.881844299768797	0.08345884906449831	0.7047349511954617	0.01317477	0.13
479	6	0.5398692571293618	14.063160733727345	0.39327171828056195	2.818089572779482	0.01087765	0.13
1874	23	0.42903095996213986	10.200147193830277	0.002727221119477513	1.0498564476323242	0.01210369	0.13
987	5	0.31762516222327425	8.973132826173764	0.6342365108664136	5.148451206678758	0.01728526	0.13
1400	20	0.9396200585694676	13.990698730252884	0.8112844622010111	0.9353904148137635	0.01027289	0.13
1355	20	0.7461213106630645	12.576469631292582	0.8849609695487543	2.4189099176796747	0.01045681	0.13
691	4	0.646518784355365	17.00366856418357	0.7939944432789323	2.2315782113160476	0.01181577	0.13
934	3	0.8277023989513181	11.915864097313262	0.6159337236222292	0.2766827144661208	0.0192608	0.13
954	6	0.8783616419339032	12.119115930678198	0.19615460973577548	2.5484871728158884	0.01342579	0.13
959	7	0.6638576694683164	14.879085272631382	0.4472499820403738	4.863340472017761	0.01125059	0.13
2168	14	0.5244805884436874	12.965925813161409	0.4494481657615052	2.7675742497300972	0.0124886	0.13
1267	10	0.583763471338363	12.981066453270326	0.013448856003086707	0.8949136259268662	0.0110178	0.13
1234	7	0.7904978500124864	7.28654141605364	0.08510071633519606	0.8279483816164018	0.01822317	0.13
954	15	0.9347248286687979	13.844096459801275	0.2485329747526691	3.8226338150413004	0.01042634	0.13
1311	24	0.7090812237772904	8.77940127208322	0.2749553738463422	2.608763505254414	0.01187968	0.13
1245	19	0.6296859181451335	10.121695808478862	0.2967680892696752	4.155640985479957	0.0116288	0.13
1316	14	0.5297376479953976	16.809862731359683	0.4881981443434331	5.114184149508607	0.01056044	0.13
595	11	0.5806063845596255	7.044278198870762	0.8361203533688429	2.6972022505523383	0.01343846	0.13
1531	20	0.8665421053270681	13.392281578290227	0.7660816410261262	3.247070208814698	0.01078883	0.13
1334	7	0.9617775027903138	16.65805817725645	0.7010376535703812	4.190974589891974	0.01116074	0.13
1437	14	0.7248329250294887	9.74885479952867	0.6750608583731161	0.14123445051571992	0.01282282	0.13
1460	7	0.877016819057223	9.157088661186163	0.033261089886619064	5.842775489928071	0.01690038	0.13
1845	18	0.9987176504184772	12.662825957112485	0.056238202493579914	1.1379384290535404	0.01100712	0.13
1283	10	0.6657159894232959	15.148126018294372	0.2625875174321689	0.5127634514000573	0.01051612	0.13
1552	22	0.37627241796892186	13.841206320420195	0.6654067850359121	1.8157408992039603	0.009959267	0.13
761	15	0.9900291090621895	11.783555367239194	0.2897468967043607	0.34873160075064136	0.01144669	0.13
1421	1	0.7898588826993997	15.63384050701966	0.11428459763417864	3.9869603840734276	0.02830666	0.13
2086	33	0.5103376336320651	8.165251500191719	0.32902826807904934	4.64893674731954	0.01257046	0.13
1161	20	0.8200334242504894	10.858282687429055	0.5660079125064525	0.2585009402221541	0.01126951	0.13
1004	8	0.7362249465677011	12.757524319439725	0.6532739144265798	0.9759891985690011	0.01205558	0.13
450	7	0.518057923758354	13.901453479857665	0.5317189162834564	4.501729806634247	0.01166622	0.13
1460	13	0.771434543659057	13.762146492136003	0.36989365822391385	0.4653476966340149	0.01029708	0.13
1251	18	0.5997915030010901	14.723728609786711	0.5099630787213887	0.5943446133837871	0.01056464	0.13
1541	29	0.49076864494274636	12.593629720241907	0.6136516324723938	3.8931535110089315	0.01061821	0.13
1237	3	0.613428949357216	15.384355336992384	0.9309374305670213	3.983832902873604	0.01905588	0.13
876	7	0.8272863889914768	11.362860883259422	0.6631383700343284	3.7757455585440414	0.01294749	0.13
1033	4	0.35188095383035617	12.429515765972656	0.560331982719811	2.3093177509369434	0.01545322	0.13
1228	7	0.8268672818669461	17.294371766359678	0.8500889968530794	0.7253729909388695	0.01099173	0.13
702	3	0.9440010303009794	20.013147530929707	0.16865504560938777	7.251847381946852	0.01088423	0.13
1118	4	0.5554799365011657	11.648649447037066	0.2593746624487196	3.4376289412316923	0.01632471	0.13
1786	22	0.8775774591098376	13.470299924361875	0.34986025423007927	1.5717406217181873	0.01127721	0.13
1631	24	0.7581996659800389	11.36715503210005	0.7062067882127752	4.507422976783427	0.01134319	0.13
699	6	0.7434870431362077	15.554359839114046	0.2107689203465796	3.0641349547864905	0.01065871	0.13
1579	18	0.7504980183847922	17.118604752947387	0.1664118680431991	2.3023134836254178	0.01030858	0.13
1653	16	0.3038584019482951	14.984578774933029	0.39654240421155207	4.337818648543796	0.01046735	0.13
1455	15	0.49191581175093285	10.82028914517094	0.5270010069621385	2.6014100136641347	0.01198323	0.13
1941	32	0.7079199244619476	8.026851202862382	0.27302055489089705	3.2677091177557864	0.01307292	0.13
1323	2	0.9675662373166425	11.185024854346313	0.6852871000634044	1.319386986824333	0.0281752	0.13
2318	23	0.3749316637034799	11.548137559570776	0.5273282666376693	0.714896121750197	0.0109175	0.13
1724	11	0.6465545998935354	17.489351740532086	0.7235178359394141	6.390216282832789	0.01082691	0.13
966	14	0.6858241334588225	12.797877463380487	0.2505744176659378	4.218225750001465	0.01146602	0.13
692	11	0.7343568564633676	13.184019107490691	0.5827211299078192	5.241809812229664	0.0110296	0.13
944	5	0.5046228891354778	10.943522511229084	0.4117436334745488	3.704454124548027	0.01434689	0.13
1848	11	0.3514731800391255	16.077100107119698	0.01612651450600086	2.9170664112114575	0.0102417	0.13
789	5	0.4966950678316556	13.731433430973379	0.2888507292165598	6.317788922041366	0.01050199	0.13
518	5	0.495806280585109	12.351033684234123	0.3595898105025749	4.221114130030928	0.01023887	0.13
1152	20	0.8211257427943799	13.794882739635733	0.026597119374114492	2.0070300714145413	0.009728439	0.13
951	3	0.34455151336676704	15.097316264638508	0.4645528426825748	4.851301029799135	0.01429431	0.13
1241	10	0.7952754353286025	9.61868739639427	0.6628588159670786	6.909992559352878	0.01377402	0.13
1072	9	0.9845338873793997	12.313865404185567	0.44089309037077967	0.8726466757336828	0.01221461	0.13
809	15	0.7619084436980115	7.480212210736541	0.5624601262514753	1.4847219650473897	0.0134676	0.13
1153	5	0.8363396807589164	13.25886221326244	0.5556300337221036	6.242958324476108	0.01479671	0.13
1205	16	0.541219989115844	13.997067935020258	0.7296559736412613	3.641383191354702	0.01035161	0.13
1265	6	0.6779930986315408	6.551172260451721	0.09452568417193909	6.351305854488343	0.01982406	0.13
649	3	0.6355654135559035	12.589014549034431	0.6041480036067256	1.7674040603834664	0.01471015	0.13
1803	13	0.5325399904497573	9.930379862028651	0.5335665811663575	7.204477359399586	0.01463095	0.13
2112	11	0.8931258077713369	10.020320091762613	0.9436332328900071	0.6154231141448528	0.01758928	0.13
271	2	0.8703530641038054	14.989337633660071	0.7475358667677091	1.1858355997987744	0.01107355	0.13
965	10	0.466791465827226	13.397381460717869	0.44015385314843924	3.1010826144984045	0.01012379	0.13
1585	14	0.7952772806238623	10.860186493705243	0.6767833875773093	2.3561145542811066	0.01284217	0.13
1721	4	0.9455169482875837	6.582744254081914	0.2294187361381253	1.4273399486740517	0.02789611	0.13
944	6	0.2789668802621296	10.258120464789418	0.8051704607786556	1.3931482042753505	0.01606006	0.13
1604	2	0.7756685294535843	13.211208140149337	0.44229749170261995	0.12125285987820511	0.02675265	0.13
1397	22	0.8943856344824505	12.7304159288218	0.4556467787084442	1.2100395935827306	0.01094444	0.13
408	3	0.29876519425956516	10.394934674793484	0.22074690672626185	0.7050607319982187	0.01244791	0.13
760	11	0.9473409692212735	15.497051688799331	0.3091531406929094	0.18372024579145663	0.01043397	0.13
874	13	0.39388855020092217	6.094617184470483	0.7083347264181671	2.4774459808419484	0.01571027	0.13
760	12	0.5847219286021068	12.38752535249831	0.498596620294656	2.353821762199621	0.01053121	0.13
2016	24	0.948945032577955	12.039146541180319	0.4257446028505582	2.7898328422517915	0.01082289	0.13
1412	2	0.7968305814015593	8.195408742174253	0.08289245603608618	3.077787853722794	0.0284464	0.13
1153	11	0.35179143074060815	17.75508336926531	0.45872236731381355	6.089173016800874	0.010193	0.13
1419	23	0.6604764891077624	9.574374381849253	0.2704094782297799	4.030689396566559	0.01187982	0.13
887	16	0.7399577495631605	14.210077005784056	0.3752823515489289	0.6495484065610485	0.009990063	0.13
1447	21	0.6973552343948856	13.080792968670428	0.6103395226903511	2.987020491768107	0.01082262	0.13
1534	22	0.868161379687306	11.819020291430661	0.8386206503747619	1.5615907283696715	0.01094399	0.13
1309	9	0.6075146844594312	9.315187942752004	0.7608598114233929	2.9622015070473613	0.01556203	0.13
1389	7	0.4705128831187113	9.465074687902582	0.3041956643089181	3.8517547947528037	0.01618368	0.13
1831	35	0.49987465156980876	14.799093570090394	0.28873220827575163	4.030123054943864	0.01077036	0.13
1265	19	0.5318860452782926	11.692262859884925	0.8812372703032914	5.550037809128879	0.01157171	0.13
945	11	0.20439839479029703	7.821075605981598	0.43001753725401337	3.419882586998343	0.01331145	0.13
434	3	0.4810043395748774	11.457961769538544	0.6052203904468071	0.5221686510298156	0.01351171	0.13
1890	12	0.12215676694875766	12.126027525837102	0.4918923738760216	2.8685809360833963	0.01238793	0.13
1138	7	0.43138521520691187	13.50482650802516	0.4331727152369742	3.9405155160525154	0.01166994	0.13
766	6	0.4715468739124001	11.738271508186585	0.8471342758300571	1.4295522812330748	0.01337794	0.13
1717	1	0.5410796790520188	5.161637319445176	0.5902049571534329	4.642450012276861	0.0351793	0.13
1995	32	0.6933265348210198	15.404441398436886	0.9320464027426234	2.790180078229308	0.01132182	0.13
1706	20	0.5787847703116794	15.161975670669124	0.22621934777855712	2.686408703413069	0.009884631	0.13
940	9	0.6650606821293821	13.387140970464177	0.2926044012071577	1.4068286591061008	0.010442	0.13
2043	3	0.4712732086238356	13.774340296284578	0.2285695129510537	1.7197629684233662	0.02126364	0.13
1759	34	0.810946227232326	17.144210688398623	0.8876912405608133	5.211224188050943	0.0112013	0.13
1127	17	0.44646264870975694	13.247427680165222	0.45044459631656303	1.4579027463878438	0.01114748	0.13
1956	17	0.7788469679702443	12.955806830722267	0.3738205200525498	0.35390467269051085	0.01081081	0.13
1308	22	0.47500314465676546	12.847955333375651	0.992479087472488	1.6393058587067388	0.01127141	0.13
757	9	0.5108040361127166	9.640576642067066	0.7656006168571388	1.9410599028658013	0.01328714	0.13
1025	19	0.750037696948036	13.022339338781723	0.374784596925382	1.6361521904805456	0.01085353	0.13
897	12	0.6305487673103585	12.413005707866184	0.8295943999859268	0.8213166934603515	0.01072785	0.13
1246	10	0.8297822692408152	17.418684871660407	0.2576571203709059	2.0188138190196376	0.01070204	0.13
716	2	0.17267261228583053	13.82640723863811	0.8002320812935235	5.937623713445459	0.01908981	0.13
1541	12	0.4275221805957324	9.401175565778022	0.44399139284279066	6.887362876787865	0.01436207	0.13
1583	18	0.49739897254734067	17.9797768466329	0.7900293254822733	1.5294556916505675	0.01090632	0.13
1641	25	0.8023582530402636	10.67039030265365	0.10276495456661147	4.5388142943434	0.01111926	0.13
1802	18	0.8756505247191331	10.721085255852401	0.8791655627220779	2.3954579455266742	0.0121532	0.13
158	2	0.5753218917336029	14.808529783726309	0.502690116470113	5.052756517922605	0.01041772	0.13
1172	1	0.17603219570341166	7.840941822052969	0.13684687124845935	1.8602658990108494	0.02882305	0.13
2027	30	0.3779306610714702	8.128761216618093	0.5933572543804148	0.7907270314988886	0.01369539	0.13
1605	24	0.5018270102728777	13.4199930397708	0.34350902333116945	1.7048772812117117	0.01046445	0.13
988	12	0.7713514235842055	15.447706645041778	0.527053498265924	3.4437093244405337	0.01118417	0.13
1254	14	0.847116855365311	8.482456962643562	0.714384808994843	2.519797269699948	0.01386227	0.13
585	7	0.2703838826814312	12.332513570302979	0.06998202941075654	0.5486451383964832	0.009960515	0.13
1863	21	0.26407324558677236	8.07107352347259	0.890754116873245	1.5066266921965539	0.01475857	0.13
379	3	0.7445486478924606	8.379117679977554	0.992858836983388	1.6071040797024208	0.01649033	0.13
1076	16	0.4553514966212724	13.108445257811976	0.3981931627168066	1.5339098742963702	0.01208363	0.13
841	11	0.48679673278992847	12.924921887038535	0.6761917629609406	1.4861551170116962	0.0104343	0.13
1476	13	0.6089758316372751	10.390246185718873	0.3964280501265526	0.8571667764630668	0.01268029	0.13
1255	1	0.692592855845734	14.46120670107421	0.48131274412729297	0.8715694103940788	0.02995312	0.13
947	18	0.5731346689162337	11.49322491596179	0.7580731009223929	6.01433060568715	0.011558	0.13
580	6	0.8792362214302434	15.011595593824985	0.19030261378606533	3.138383187084867	0.009893306	0.13
1012	15	0.7048783432817413	11.633621413911955	0.6690226126723605	4.1907005743183685	0.01122423	0.13
1504	11	0.18083421415678852	11.676140119150029	0.8841097393656562	1.4779961724786816	0.01383124	0.13
1285	13	0.6349027474710477	12.97108689712617	0.22636767466499386	0.2615116905861121	0.01046934	0.13
1342	17	0.6316506335339899	10.821363694334043	0.9328460243122567	2.5153397734098712	0.01208061	0.13
954	11	0.48873091092055443	10.638537600938761	0.5636075182254634	3.8218087022351055	0.01247075	0.13
1525	14	0.7939053868192201	14.583533191081013	0.8520961668414042	4.107457554580375	0.01068628	0.13
1387	13	0.6538557048466105	15.608521685295509	0.5984035092936786	5.246815313514751	0.01026803	0.13
1631	3	0.6800028423588931	11.04644693383765	0.94549009965605	6.454476902404055	0.02684604	0.13
1017	15	0.7470377141768829	21.462943561564252	0.4136951445001166	7.961556885075433	0.01156753	0.13
713	12	0.1650561208437853	11.236860496071765	0.6324809907201298	0.9173372243735596	0.01217372	0.13
942	1	0.4311354115428744	10.701379511235206	0.6789418870324393	6.145152705071295	0.03160339	0.13
1267	10	0.9003606697869713	13.719114675791552	0.8539181499230564	9.514038895804603	0.01180063	0.13
2021	28	0.5254889096753376	14.548804423354845	0.9186427279537833	4.1262838112320575	0.01071459	0.13
1703	2	0.798756122156983	12.367574629773447	0.3253771022320546	2.020996256310336	0.02803956	0.13
1952	18	0.6789385357207717	13.878243172953654	0.5955954808206343	0.31847351496014487	0.01092787	0.13
1219	3	0.7858404825370441	14.340206698843664	0.8814981136795147	4.880784763538631	0.01969543	0.13
1384	25	0.8299498489744617	11.499222905202082	0.11451780234288833	1.5911359435325747	0.01105462	0.13
757	8	0.8625905788605697	9.578756047988007	0.9617765510324541	3.564052097012256	0.01328912	0.13
835	10	0.8155324608622625	15.62677521209201	0.9568266769490086	2.3418918202882946	0.01056858	0.13
1319	15	0.6139860051192935	12.023078774748633	0.46802773969118966	1.479903719180079	0.0115323	0.13
693	9	0.7119897081253382	8.100471783081295	0.16110004038324788	6.119998203330164	0.01370461	0.13
1459	17	0.7707098844140405	12.331174419871731	0.6810436942386247	3.5313249406701788	0.01096205	0.13
1487	21	0.40999956866511106	15.567789875271567	0.8525289061029444	4.342824002300231	0.01083574	0.13
883	2	0.5962078201287143	8.114722630330219	0.994897280652248	4.798125207060198	0.0285976	0.13
1125	5	0.9046655837471117	12.308453735906483	0.3206849414525914	2.9837359121950815	0.01518423	0.13
155	2	0.9321497332762223	16.081884415090727	0.6664704598182625	3.813113794547516	0.010135	0.13
1753	13	0.7532172216206281	18.318596816482923	0.42715975493488495	5.342515213066474	0.01014465	0.13
979	16	0.8159435369365575	14.532397469282028	0.4955577372618441	4.153766852963994	0.01069546	0.13
986	13	0.8754323402013757	13.573366650508351	0.1323068314783099	3.8378929630183536	0.01041019	0.13
1146	2	0.6214147064110789	10.61173970103538	0.3680748428289246	7.304651612805738	0.02538712	0.13
739	7	0.19413292344827904	13.443631547688643	0.20207199400237852	8.525765028962818	0.010327	0.13
828	12	0.5771542921489561	8.37526756043738	0.1061626141462926	0.3722937266931814	0.01277436	0.13
1948	20	0.6459810105351823	14.214641490609031	0.2665405493651556	3.921027526345403	0.01107137	0.13
1506	17	0.39331736607381773	17.02883767127404	0.42652966776178697	4.827096785630912	0.0100943	0.13
643	5	0.36351035173760843	14.014471509201405	0.40126484370618626	2.960252053412537	0.01087383	0.13
1064	4	0.1574397703627855	11.146046366799723	0.8282616490305877	6.3171893719165	0.01911511	0.13
1324	16	0.984678526962831	13.273530394835836	0.42801852729098744	2.785922710079733	0.0104947	0.13
1578	13	0.6271098631126633	15.642552576477627	0.7369524505158669	1.1536600825327716	0.01023186	0.13
1518	29	0.9150867802956605	12.632038701670789	0.7150230468980086	5.12839960827167	0.01126536	0.13
876	15	0.4649039434542442	12.122793400546742	0.4610721205132335	5.9847323175133385	0.01140116	0.13
538	4	0.24645170384076856	12.804251982669086	0.6259857277651139	1.2391390094936816	0.01205401	0.13
1453	9	0.6431984187931357	14.497175552851656	0.06386685521321983	3.5085828660220946	0.01143232	0.13
556	7	0.835005444887337	15.95120074818044	0.39117755555833744	5.216071451612026	0.01143386	0.13
579	2	0.92128949427464	16.179869617763938	0.8645653294490008	2.893348126025052	0.01473505	0.13
1549	13	0.968826447650468	12.715913960358487	0.49383527174443603	2.420668681232706	0.01106458	0.13
1041	1	0.9942700405351841	11.136306967769057	0.39807870365382003	1.8510274282299624	0.03191547	0.13
1519	12	0.5913051899688014	14.923558067276959	0.09654331352580842	2.854335051197189	0.01079129	0.13
917	8	0.3173395521725455	13.398610761041283	0.21815452509081695	2.8844437963606855	0.01151363	0.13
700	6	0.8145555696313824	14.668240825137872	0.258930504325961	0.7078018081104078	0.01064077	0.13
695	9	0.6190990777339844	15.332671657216741	0.7573562373936852	0.18111449177661654	0.01042507	0.13
1603	9	0.733788837963148	14.720041021274128	0.8936364476550086	0.3277087600094353	0.01228234	0.13
1469	22	0.5432865092152048	14.940492192057611	0.6929370527081162	2.528023525164544	0.01193728	0.13
1308	9	0.7878528134887669	12.647625264729507	0.9985997208123207	3.1142139667059263	0.01248605	0.13
1242	6	0.1394610161608163	11.766630711100305	0.3126025104402523	1.036468867007247	0.013513	0.13
985	11	0.5949586592679926	9.105472278106593	0.9939107275515294	1.2205512363196034	0.01324084	0.13
1720	12	0.7904497206758271	12.841590565116263	0.45392564091643717	0.7107871293802477	0.01205348	0.13
1455	16	0.41003997052564495	13.08130857388807	0.926755881221926	4.045458220591924	0.01151271	0.13
1653	18	0.4900930271345092	7.618580537268744	0.10582899002547064	0.9424114737437617	0.01326737	0.13
526	6	0.12876970507303148	18.203807911339275	0.2737213389141779	0.1873807848682274	0.01070492	0.13
1650	9	0.4216090112091	16.30474816006835	0.9609207901059512	2.1879022463378934	0.01117648	0.13
1578	7	0.5302959801968304	14.027937398606621	0.6717725916517889	1.8578002829668763	0.01430561	0.13
774	14	0.7817891568560763	14.288521177155587	0.05483273957025775	4.971124611665676	0.01048348	0.13
1120	13	0.795429554145053	16.619928053029387	0.04253713808481524	3.6778303147926374	0.01107697	0.13
736	13	0.7326480316071402	8.387117562525368	0.5419144822684985	5.526670048368576	0.01230863	0.13
1765	23	0.4666342920733617	8.121378805222534	0.3332052637676585	4.756673301233512	0.01329718	0.13
621	1	0.5237249369239467	12.878794008372035	0.9002487083645243	6.950970266039963	0.02530946	0.13
572	5	0.7262834734343699	18.524767703600283	0.25855267209270033	1.0066682860905916	0.01067871	0.13
1142	4	0.9560155583421692	13.505527887727586	0.4256956656616812	0.36615041741480137	0.01639935	0.13
896	16	0.9234413356683949	17.715163038645997	0.5936982508422717	4.117047659215995	0.01131811	0.13
583	5	0.24790350047521442	9.452358902756004	0.7630196228317621	6.511894289712741	0.01520469	0.13
1462	28	0.7342098823892431	13.24925613464417	0.3941889676127003	2.5933410065017335	0.01120253	0.13
1025	9	0.8222098749640309	14.322296835262797	0.2890215532602403	0.6624429663257453	0.01071342	0.13
1140	11	0.8099163027116397	13.492813441459013	0.2133690455164143	2.9815143369630133	0.01037461	0.13
1097	18	0.27183482835273665	9.973033670403137	0.354709020883579	2.0127938898772952	0.01186106	0.13
2341	14	0.4623794151634908	10.980644152146683	0.9248623180064088	4.1692373820108815	0.01453803	0.13
1281	2	0.28298427533577175	11.991722170801047	0.41458829563640953	3.1288611386845786	0.02424991	0.13
656	1	0.124854029228889	12.56908287821093	0.6152903283986293	0.5340648838844921	0.02511156	0.13
825	2	0.19794877312121123	7.74466216242679	0.2537689534483546	4.4930785779466555	0.02269574	0.13
1885	16	0.6345774525075139	8.048847871504403	0.6778326792455085	7.312547368449594	0.01572828	0.13
1658	2	0.35886358763543325	10.152864506749106	0.7177939515173505	0.8933863164564135	0.03094918	0.13
795	12	0.34143569875428925	11.619358934501497	0.3803226175106288	1.8316362331847993	0.01057979	0.13
587	4	0.7263929012023441	11.66105626913571	0.7141936859091415	0.09492963964316936	0.01406443	0.13
428	3	0.47216178791061236	10.715949427289425	0.29362589561957186	2.3085829840465126	0.01323675	0.13
1563	17	0.3481570893079629	13.285247618068933	0.7875322949164107	2.04153971657235	0.01129302	0.13
910	13	0.48194029050676135	15.418677946618184	0.38941361938532887	1.1902834209980262	0.01081023	0.13
917	1	0.8902416704441022	10.433129198563696	0.8409524608937784	3.3332465559629805	0.03197615	0.13
1170	16	0.5804902011485389	13.750922033127292	0.9906549197160169	1.4245391533225813	0.01104683	0.13
1961	16	0.4416139555014006	10.296296687056088	0.03505275341645764	1.5835357813962416	0.01201969	0.13
1380	2	0.52794189647843	16.358816418238632	0.2724053931283078	2.8439784470627445	0.01962721	0.13
858	3	0.629678603196288	13.877973739683089	0.6240659827863482	3.0527130907017597	0.0163528	0.13
1035	7	0.9523446089628258	16.35323736961688	0.737746395575308	1.6753856556050484	0.01077634	0.13
1163	7	0.7142131059038659	11.995545943925311	0.07202869612893824	0.5665694022048999	0.01233421	0.13
1219	17	0.455313414916803	14.57577308749813	0.6772346216330101	4.620162536433231	0.01020877	0.13
675	9	0.8474811698376268	13.340100099542951	0.8412758788163913	3.4401449553194006	0.01049822	0.13
1137	5	0.5230509901394946	12.468805221503121	0.5936586853311733	1.5414828208326232	0.01574583	0.13
1011	1	0.3430222665332628	9.687412329541415	0.4416089700902931	6.425320212738182	0.03112699	0.13
1109	7	0.21987482365474892	12.847430791209272	0.5844672288989734	4.968413299091867	0.0125476	0.13
501	9	0.42221652869414417	10.133078184201894	0.7161337396631665	2.6399921785076765	0.01168946	0.13
1007	11	0.8505045230352424	12.35713469096194	0.943790793729399	2.531307997663031	0.01109117	0.13
1304	1	0.9365444107046118	15.478143055175343	0.8193652427289031	4.330938958106325	0.03083498	0.13
850	10	0.6103532730928821	15.510198549965024	0.31924088814008916	3.5056426426191676	0.0107989	0.13
1070	9	0.5179020159795834	14.385208647078366	0.9644540311310215	9.506852172716417	0.01124989	0.13
452	4	0.36227411524639697	11.450877835757307	0.5968639408651486	7.801585632469534	0.0127462	0.13
1934	10	0.4617331971701877	12.480926214277721	0.16210139491465814	3.2283413436695954	0.01278869	0.13
1135	6	0.49127386529273753	12.914230685741355	0.8500982261026186	1.6257317079266018	0.01387944	0.13
670	5	0.6150794207075821	14.430880568072947	0.1288942069233367	2.0201748614291666	0.01004007	0.13
1594	21	0.4661265507489826	9.995440964547491	0.4963136277690473	2.5365158939258485	0.01302239	0.13
1730	8	0.7807029148186448	13.912644745836854	0.5877668144571961	3.8117224630660798	0.01463613	0.13
1278	8	0.9298070790367561	13.512402032299313	0.08757630833383248	6.214531145982465	0.01185239	0.13
776	12	0.702925317730118	12.226049738789897	0.572309197813051	5.8059118266028085	0.01145164	0.13
1319	5	0.7998083784800862	10.99729145518275	0.18628443359990898	2.766021430199268	0.01726601	0.13
1600	11	0.9194340011080937	7.4504248827042066	0.6807182023226926	0.5913064635708981	0.01829338	0.13
2034	27	0.39653220765173813	14.488450466643835	0.47537431909222905	1.8818739980721273	0.01130308	0.13
1826	25	0.8982884189961581	9.995029608391167	0.5575744930590483	0.4239909568632292	0.01225968	0.13
1038	8	0.5583903293265513	13.924908171895197	0.6917960727819654	1.131503235732791	0.01063974	0.13
767	3	0.9529194968803001	8.979197977127924	0.8586327090009174	1.8425938991604771	0.0218953	0.13
1123	17	0.766743895855476	10.946790823469833	0.2692809245595811	3.4500397414224078	0.01085153	0.13
1366	6	0.7056825429788123	10.735831606700735	0.9697672993125914	1.6553270799101922	0.01815218	0.13
1083	6	0.9828786174099982	13.671827095142827	0.33233845317642563	1.2376531086626006	0.01329508	0.13
1582	16	0.4823995320196978	14.575264001376201	0.37334391401595335	5.225879733787102	0.01111357	0.13
1049	14	0.3555222939309158	11.18063571337286	0.8476738708764534	0.4055162000703709	0.01104861	0.13
1076	16	0.0904095953410981	13.604013507109094	0.006191470003588273	4.795797791024333	0.01128315	0.13
1817	15	0.8887877569688906	17.049982004954373	0.4417705598574945	6.184172923813396	0.01044559	0.13
1394	8	0.8465929387238287	10.292240480546102	0.8007100460346445	0.3095211776811162	0.01647354	0.13
1192	18	0.9727220540054509	13.285958412242255	0.9451215177399939	4.602239396691733	0.01076966	0.13
1157	6	0.5245477103335157	11.653661264722274	0.26450711173821057	2.653702535866848	0.01428363	0.13
1892	33	0.9055428285503799	20.523881429850306	0.4677967258590807	2.936386496250532	0.01133323	0.13
1133	4	0.4187533977088222	12.973936159694036	0.38355006671766945	2.2204532191688067	0.01497029	0.13
974	19	0.8617271380258633	14.304869772202457	0.4387927238728262	4.26131310631863	0.01065379	0.13
733	12	0.9120240028175978	13.446118058476118	0.7412974181649058	5.338755320085232	0.01051225	0.13
1377	19	0.9124296180342515	7.931501721120995	0.9250168680175642	3.7744599963834844	0.01383251	0.13
1943	9	0.915658102939467	13.615845011887158	0.3740058188241547	2.3069758024201876	0.0136119	0.13
930	10	0.03344632148620641	13.69985464487268	0.7885482514257496	4.929705334048582	0.01194505	0.13
1844	9	0.8451349683212596	13.632637779428993	0.5407655533275506	6.20610977313303	0.01353441	0.13
1817	16	0.23513862868415703	12.738104954168493	0.45089696075382923	3.9155543997586992	0.0115668	0.13
1638	22	0.4492474365018801	7.307321964531104	0.5842824426732964	7.908862440534835	0.01458857	0.13
968	7	0.5980986885007502	7.466765426671637	0.6752865722009773	6.1043687766415164	0.01773766	0.13
1808	14	0.1764442952526069	12.323293226841825	0.2992467037163602	2.3518280453046456	0.01177686	0.13
733	4	0.482439357350642	12.858322496241042	0.3332843996434515	4.6114400958689306	0.01239547	0.13
769	3	0.7507913875396394	10.282930294335802	0.8649445058959673	1.8232014098934481	0.02001475	0.13
1291	4	0.6816830406020187	12.816010268678145	0.9411820709638264	5.917126017935608	0.01882292	0.13
