# Supplementary material for: Tableware trade in the Roman East: Exploring cultural and economic transmission with agent-based modelling and approximate Bayesian computation
Source: PLoS One. 2020 Nov 25;15(11):e0240414. doi: 10.1371/journal.pone.0240414 (PMC7688115; doi:10.1371/journal.pone.0240414)
Supplement: S1 File — The full project, with the data, the code of all components used to run the simulation and analyses is registered: https://osf.io/s5mdw/. (GZ) [file pone.0240414.s003.gz › s5mdw-full/abc-pandora/results-example/rand/result_0.010396469599.csv]

nstep	cstep	mu	mumax	copy	strb	score	epsilon
1315	13	0.315657421029	15.8270150258	0.557747359136	3.64988777784	0.009741809	0.010396469599
1217	13	0.80465647699	13.3222330157	0.525714773345	1.2557027782	0.010376	0.010396469599
1640	18	0.729578665849	15.0036676393	0.379070197458	6.65056875675	0.01019589	0.010396469599
1292	15	0.724679886897	15.144306796	0.214605402969	4.51276132819	0.01003788	0.010396469599
1200	14	0.36631636734	12.770739996	0.154182349887	5.7385711165	0.009402505	0.010396469599
1251	22	0.782257797254	12.5161724151	0.0920497720529	1.7516723119	0.009750078	0.010396469599
1383	12	0.781327849009	16.7654183132	0.218936987523	3.32007228363	0.009988835	0.010396469599
723	9	0.542322625597	14.4161012274	0.54141820366	3.76539760781	0.01030098	0.010396469599
1697	20	0.624984359831	17.336859821	0.516883585139	5.28440707	0.01037819	0.010396469599
1208	20	0.727768497394	15.2246863632	0.244510327991	2.16045549839	0.01024675	0.010396469599
1467	25	0.427478798839	15.2411522313	0.089729514913	0.48832122001	0.009963816	0.010396469599
1362	24	0.621596359754	13.0679745024	0.409232205964	3.07709709092	0.01025689	0.010396469599
739	9	0.675908455114	13.2659186425	0.442457713661	0.553429426896	0.01020013	0.010396469599
2369	31	0.665189107469	14.0435630059	0.362919446624	0.689675490788	0.01012581	0.010396469599
1823	23	0.612636351981	14.8046540525	0.164132829101	3.95950317395	0.00986774	0.010396469599
1707	29	0.797674643829	13.9429073023	0.588242819071	4.24470435247	0.01031965	0.010396469599
1549	24	0.265861374927	16.5733053001	0.367666679128	0.819098497129	0.009886794	0.010396469599
912	10	0.457393612953	14.6417075781	0.5801798575	4.09642706158	0.01037411	0.010396469599
1910	33	0.177760774291	13.5355103791	0.258355076753	1.14776322636	0.01032349	0.010396469599
781	13	0.597666921912	13.8559153877	0.438930942336	0.529754931417	0.01039149	0.010396469599
1169	17	0.729628087027	15.5762594232	0.427484038513	4.02205375438	0.01022297	0.010396469599
644	10	0.711744372	10.9639284545	0.0466865002206	1.2438803314	0.01022739	0.010396469599
1573	22	0.805203205811	13.2511097092	0.363755355889	2.07705493291	0.0102113	0.010396469599
1347	19	0.780429663394	14.148498187	0.324015840837	2.70837796989	0.01028941	0.010396469599
1214	16	0.671663763051	14.0606626051	0.164918936522	4.0110583874	0.01029807	0.010396469599
1473	14	0.283465552079	13.2555261203	0.0094503836985	2.02584917889	0.009864603	0.010396469599
1094	13	0.515566569665	17.053175638	0.195382388649	0.302816003312	0.009770952	0.010396469599
799	14	0.360904231322	16.4850815079	0.670970889275	2.40776186618	0.01012081	0.010396469599
1253	13	0.82249997022	13.9156964261	0.346304879996	3.38368809731	0.009632522	0.010396469599
1562	16	0.909739314173	17.6668029	0.974964027038	5.22591480313	0.01028819	0.010396469599
1292	13	0.724040886382	14.831537074	0.113568141344	0.96681018634	0.009294912	0.010396469599
1681	31	0.618729019848	12.2905121163	0.0749953081807	4.20982351662	0.01024176	0.010396469599
1716	20	0.894522970364	14.0425617026	0.733147207463	5.86997937151	0.01021597	0.010396469599
646	7	0.475394324577	14.3072075801	0.262758023256	3.97960716997	0.0103335	0.010396469599
1354	19	0.199957037186	15.8568173998	0.889831571458	2.68808156524	0.01004566	0.010396469599
1438	26	0.420692632138	13.1083671455	0.192143225718	0.338636742387	0.01017735	0.010396469599
1086	13	0.705409347226	17.0498024911	0.100760529858	1.83840038897	0.00922123	0.010396469599
813	9	0.505034879741	16.7356448512	0.541235051349	0.844057702247	0.01031409	0.010396469599
1296	21	0.244696707885	16.6219909053	0.101674097958	2.84121019073	0.009568537	0.010396469599
1096	6	0.535493174451	17.1737382794	0.150316837719	1.67553088436	0.01026685	0.010396469599
1521	20	0.770619531555	15.5915945891	0.136489825892	5.96035064526	0.0102094	0.010396469599
983	9	0.111216358541	16.2244039681	0.294739817475	2.88968068836	0.009521341	0.010396469599
1499	25	0.829150313029	13.1592661012	0.716412479973	1.78028846879	0.01026194	0.010396469599
1052	9	0.866017585766	13.4345474733	0.571714923415	1.15717734214	0.01035997	0.010396469599
1311	11	0.642844180538	16.3667143001	0.668248941753	4.66257281301	0.01006797	0.010396469599
974	12	0.547494107751	16.5203245493	0.468017464826	1.66284764083	0.009777305	0.010396469599
648	11	0.27813990918	15.0668625432	0.308501578189	1.74205981688	0.009839188	0.010396469599
1457	14	0.693823504584	14.1310354261	0.0626202868719	3.81170090872	0.01001216	0.010396469599
1327	18	0.446935035095	15.6782345314	0.200321377285	1.54528866251	0.01026036	0.010396469599
1149	20	0.593343277332	16.3589789489	0.135274047036	2.89757763268	0.01005489	0.010396469599
1698	22	0.215402047028	13.5887235906	0.403164170671	4.32098951867	0.01033596	0.010396469599
983	17	0.348858821361	15.1837227395	0.29183711553	5.8668600869	0.01026352	0.010396469599
1149	14	0.459144441479	15.0146076045	0.580913839437	0.798015005536	0.01005797	0.010396469599
477	5	0.865877801527	16.6513874068	0.221552322872	4.81024691258	0.01007829	0.010396469599
1083	12	0.673931080086	12.8341329192	0.214770256241	7.03393195628	0.01030512	0.010396469599
1010	17	0.668477364167	15.4818324839	0.484284285268	3.8464212795	0.01037984	0.010396469599
1280	17	0.853706258636	15.1834983276	0.916374166598	1.42003461264	0.00976314	0.010396469599
714	9	0.474449799927	14.8037115346	0.41337155044	10.8407290172	0.01021772	0.010396469599
318	3	0.712164914426	15.0047741078	0.0204373017427	1.40465624707	0.01027404	0.010396469599
1041	18	0.495066877263	10.6993241969	0.258456972589	0.849911554327	0.01032851	0.010396469599
2060	39	0.581268984093	11.9496331388	0.269599820895	4.29394349272	0.01035821	0.010396469599
1465	25	0.702564680708	11.9499282507	0.307453309428	3.25010063396	0.01039645	0.010396469599
774	6	0.735129008462	17.1213371392	0.552340616927	4.446423639	0.009958329	0.010396469599
1963	23	0.815932177563	16.5869920326	0.984548310264	7.11675457354	0.009894628	0.010396469599
938	8	0.691384819666	15.0660963929	0.723575950016	0.864841279292	0.009452349	0.010396469599
1100	20	0.700673123709	11.8128967079	0.73444258479	2.22073930736	0.01020656	0.010396469599
841	8	0.826977833082	16.3862058939	0.646018815079	7.25732135878	0.01021642	0.010396469599
748	9	0.663454811942	13.2039368798	0.461624722585	3.56014725407	0.01021692	0.010396469599
1490	11	0.973352544539	17.873313656	0.429098874082	3.82953487836	0.01006487	0.010396469599
1967	30	0.558467971153	13.9343755901	0.0470840431877	4.71911862264	0.01014914	0.010396469599
677	4	0.610927985324	17.1885575987	0.652018401056	1.08851530892	0.01022583	0.010396469599
1788	20	0.690855614651	12.0674362465	0.737455328773	5.15552896732	0.009973616	0.010396469599
1854	33	0.732125706854	14.3354583416	0.419503904945	4.78591093725	0.01033294	0.010396469599
459	8	0.945042342275	14.0024854211	0.384150015604	2.20975819413	0.01032797	0.010396469599
1616	19	0.793855887373	12.788351648	0.222572028102	5.18167523826	0.01025324	0.010396469599
944	15	0.453723841091	13.1063955598	0.122785245197	0.221236331865	0.00984327	0.010396469599
1555	12	0.951516891391	16.8258191825	0.444214806757	3.77462379224	0.01027273	0.010396469599
790	10	0.21584684629	14.6613159678	0.845879449938	0.241189264713	0.01024863	0.010396469599
520	5	0.662061605559	15.5924157596	0.774583193575	2.03483715751	0.01020679	0.010396469599
651	9	0.590221454459	15.4798336015	0.407522283966	0.344510472924	0.009875825	0.010396469599
1672	23	0.525049345787	16.1211318567	0.0201994634297	9.15497880779	0.01039302	0.010396469599
1372	19	0.991465542652	13.9207506096	0.507121853742	0.89946577866	0.01021977	0.010396469599
2054	23	0.987484578175	12.9039359912	0.0907116188611	4.18642247599	0.01031893	0.010396469599
976	13	0.510045480109	14.1585512868	0.232078547909	3.64986692508	0.01023877	0.010396469599
1832	36	0.368052328537	11.327202686	0.371249861393	2.84839461305	0.01024294	0.010396469599
1245	8	0.618939507322	15.8428645148	0.085058365517	3.34859819093	0.009948628	0.010396469599
2114	27	0.215574041035	12.9598539478	0.0825824740971	4.10625560922	0.01012471	0.010396469599
696	9	0.988112046598	16.3206609743	0.322412588508	1.7063124883	0.01014111	0.010396469599
1108	15	0.303206210409	13.7958958502	0.00829515347814	2.57067197879	0.009929853	0.010396469599
2472	41	0.426925926613	16.5844923528	0.927663760822	3.3632877312	0.01022613	0.010396469599
1399	25	0.694347162188	15.9068905918	0.266060411991	7.99845036436	0.01000662	0.010396469599
1542	22	0.547908796565	13.3659785678	0.899823165002	2.4255255577	0.0102197	0.010396469599
1217	18	0.422344876775	13.6853142504	0.251791759152	3.73262059497	0.01034878	0.010396469599
966	8	0.955434336006	15.0583003345	0.425123621515	4.9083087072	0.01023292	0.010396469599
556	7	0.867263813253	14.9613138415	0.265033119434	5.9380908245	0.009783332	0.010396469599
587	6	0.969695692895	15.0807061315	0.946198869699	2.05214428179	0.01008083	0.010396469599
741	13	0.720248631993	13.1447116323	0.626112047437	6.86346460917	0.01018671	0.010396469599
1453	23	0.899731455178	14.8256304883	0.246186621127	5.13691501179	0.01037568	0.010396469599
1019	11	0.768156908012	17.058090983	0.203353770841	4.13249988556	0.009896714	0.010396469599
1445	13	0.441981473673	14.5859966931	0.324533621102	3.55880121148	0.01019277	0.010396469599
1749	34	0.547309121965	14.3734297721	0.391500392021	4.18705534202	0.0102976	0.010396469599
1577	24	0.647845562483	14.1138338036	0.58315602363	4.34560395817	0.01029091	0.010396469599
1342	7	0.654396347668	16.3021042394	0.0079003598732	0.926957790751	0.009901901	0.010396469599
615	6	0.606486792417	12.2583208035	0.0665896592135	1.32740190279	0.01030411	0.010396469599
1022	16	0.919813932941	16.4263550721	0.240331888748	7.52505682768	0.01011439	0.010396469599
1095	15	0.581910414453	13.9108440316	0.721734594337	4.61986650632	0.0102348	0.010396469599
1271	16	0.441854935477	14.2090364956	0.371283338113	3.1679760202	0.009859996	0.010396469599
624	4	0.749755522627	16.7352003571	0.507479045413	0.57831344319	0.01028729	0.010396469599
572	10	0.704197602193	16.2773159601	0.119730059665	0.796713492936	0.01009286	0.010396469599
1081	13	0.59310031287	15.4770864473	0.231421746674	1.28766445457	0.01003344	0.010396469599
613	10	0.426443115549	12.3108076101	0.234585963379	1.94805899234	0.01033844	0.010396469599
1080	18	0.828931574734	15.0327152126	0.633365928247	5.70596467369	0.01024293	0.010396469599
667	3	0.429898104535	16.2619253495	0.014977147348	2.29786413558	0.009631511	0.010396469599
1318	9	0.671050540244	16.081563662	0.501821749122	5.33044046085	0.009921828	0.010396469599
1199	21	0.742459982045	11.7090495609	0.289038721706	3.16158838193	0.01011669	0.010396469599
662	6	0.4028649296	13.2988989782	0.0905087970455	3.91094908494	0.009877537	0.010396469599
488	9	0.213856022144	16.0883445003	0.367729116787	4.91656631027	0.01029372	0.010396469599
1510	12	0.443264174769	17.8741302708	0.468152676341	2.3783583492	0.009765438	0.010396469599
1093	12	0.665964552228	15.0509460754	0.954273626558	0.153523754395	0.01022821	0.010396469599
1087	7	0.919896842663	18.5165099838	0.749557954626	2.40545098813	0.01030178	0.010396469599
1643	31	0.724584112254	15.0815596406	0.382008292099	8.07383580268	0.009909872	0.010396469599
1667	16	0.363675571629	15.9341212615	0.125566376579	3.76445973038	0.01004486	0.010396469599
694	12	0.827195911807	13.2469007441	0.490156640941	1.73288895584	0.01035537	0.010396469599
1161	14	0.382353499424	13.6168509705	0.736310674039	2.38956310631	0.01020696	0.010396469599
1489	19	0.358140803957	16.528885557	0.659922060466	1.02473296326	0.00988583	0.010396469599
1239	13	0.344015531125	14.9822302755	0.108252550139	8.70046652368	0.0102283	0.010396469599
1895	19	0.428445459142	16.305287037	0.497172064955	3.2683787955	0.01033237	0.010396469599
1498	21	0.413002582302	15.8398928306	0.426682875091	3.03184769412	0.009937057	0.010396469599
1422	24	0.730327124357	12.8520668237	0.90073720199	1.66148773665	0.01016814	0.010396469599
1436	19	0.731959806116	14.8928129924	0.724951887825	2.97165825919	0.01026919	0.010396469599
1375	24	0.460912979891	13.6862011801	0.854467963231	4.42737731525	0.01028427	0.010396469599
1192	15	0.952654022032	13.5714930873	0.877402352716	5.33896250471	0.01017606	0.010396469599
874	16	0.746952250777	13.5652158117	0.111418687439	6.33805443799	0.01032886	0.010396469599
540	6	0.718591786622	15.8624153723	0.695415457294	3.28224641155	0.01029753	0.010396469599
1284	10	0.798472926503	14.5914376613	0.62082540717	0.919807580509	0.01022172	0.010396469599
1773	19	0.4056823479	15.8513342726	0.481628590687	3.84185348688	0.0100698	0.010396469599
884	16	0.895465524649	13.5878303921	0.093429338773	0.978895219228	0.009569022	0.010396469599
998	10	0.668145308723	15.4413685166	0.999586795112	1.86426797288	0.01029365	0.010396469599
1018	14	0.96381709644	14.7543977255	0.504670610785	5.37942824293	0.01035467	0.010396469599
506	9	0.715140164079	14.6458522411	0.667772625531	0.111351756537	0.01032089	0.010396469599
1549	13	0.944299555009	18.0191834171	0.370663622817	1.92844105832	0.01019632	0.010396469599
1617	25	0.527492754013	15.6312296185	0.84472928608	0.426720491402	0.01023303	0.010396469599
1126	22	0.285614297168	13.4854633686	0.26163538081	2.14404229665	0.009949868	0.010396469599
1153	14	0.591835628325	17.618001486	0.672153680369	2.8727980574	0.01031979	0.010396469599
1104	11	0.904844817353	15.3902371125	0.80870660435	3.29376360664	0.01009072	0.010396469599
1609	13	0.753250751137	16.5888532567	0.0593997578546	2.27083202881	0.009708445	0.010396469599
657	8	0.454980059205	14.7785479607	0.140115076731	1.98482276428	0.009830858	0.010396469599
918	10	0.817162949499	14.3670317053	0.817975133664	2.18002464011	0.01025454	0.010396469599
2245	37	0.943325574134	11.8300009922	0.281830368048	2.46953896644	0.0100486	0.010396469599
914	9	0.66994393814	15.2607409874	0.445993800875	2.63520339146	0.01023912	0.010396469599
579	8	0.878381969479	13.1640458575	0.859391589419	4.90019533857	0.01029067	0.010396469599
1672	11	0.574967873071	16.7341471994	0.070669084005	3.44674676487	0.00967275	0.010396469599
955	13	0.781387615434	13.8961187069	0.658781151353	2.65444567453	0.01029045	0.010396469599
1198	15	0.562690794867	13.6201718565	0.071117155852	4.84050008849	0.01025475	0.010396469599
1080	20	0.182926765884	12.5424266386	0.286428897949	1.81240459779	0.01038058	0.010396469599
1252	12	0.587965741074	13.8480150916	0.194329224354	2.93123769322	0.01014126	0.010396469599
1697	29	0.455891962435	11.7316318338	0.012428997952	3.30394643806	0.01008622	0.010396469599
1043	19	0.64385551763	11.3988925528	0.243617382171	4.42380687691	0.01033417	0.010396469599
741	7	0.956013548142	14.7046474306	0.341702797811	2.03123982044	0.01037676	0.010396469599
933	18	0.508733698908	14.6257460239	0.464802478165	4.5006348863	0.01035367	0.010396469599
1742	26	0.922833147329	14.8111970373	0.703909313243	7.78196546893	0.01038419	0.010396469599
1127	9	0.701839887379	16.3609013271	0.0816540724285	2.43041883487	0.009378534	0.010396469599
1673	27	0.961843869282	11.9793981097	0.437990710058	4.3496376356	0.01030187	0.010396469599
1097	20	0.45160079908	12.9538629806	0.0125730463829	2.94761463387	0.0102425	0.010396469599
689	11	0.77859428245	13.0843849249	0.317954267338	0.648000144286	0.0102786	0.010396469599
1275	19	0.628372991501	12.4575645863	0.539295460551	3.41987815014	0.01038572	0.010396469599
1938	17	0.967758935837	15.2302687118	0.476134339023	4.66724184165	0.009743267	0.010396469599
1357	11	0.430215968771	15.4372548378	0.402475074325	2.49598447412	0.009543638	0.010396469599
892	8	0.708002694694	15.0564940825	0.104777626682	3.04478118112	0.009848858	0.010396469599
1414	24	0.414111512659	13.7656205513	0.27454294708	0.982458964371	0.009890561	0.010396469599
1319	10	0.731973705679	16.8887644606	0.672346772058	2.16829008763	0.0103846	0.010396469599
1181	22	0.46621867401	12.9565632003	0.745940129416	1.06377636043	0.01024525	0.010396469599
1203	14	0.794501371899	15.3960296797	0.615471177162	3.66120800828	0.01026776	0.010396469599
235	4	0.96191058662	14.1624944564	0.672969946946	3.07445377661	0.01039079	0.010396469599
1225	18	0.920780003246	11.6509043738	0.105402432852	2.67141692167	0.01025433	0.010396469599
1196	12	0.276733663429	13.723553937	0.233919492108	3.8162911658	0.009815768	0.010396469599
2109	21	0.74505726662	15.4515480168	0.448993932906	4.26301051897	0.00999515	0.010396469599
1017	8	0.76652240363	15.0639540261	0.114946550421	2.88100016151	0.01032351	0.010396469599
1098	12	0.302105867273	15.2040435155	0.490515139693	4.86356157083	0.009653611	0.010396469599
1070	13	0.817872240116	15.5917896189	0.668164463952	1.58023607457	0.01019398	0.010396469599
1039	10	0.786641872991	14.4813754795	0.0619121233833	0.230955249754	0.01025101	0.010396469599
1084	17	0.821389876669	12.4871239019	0.551275947547	1.40348070778	0.01035136	0.010396469599
1630	15	0.687315515646	16.3390103962	0.336433183838	2.66792682935	0.01033205	0.010396469599
1218	9	0.762101096673	15.7967748513	0.446249731608	4.48476898844	0.009863743	0.010396469599
1002	16	0.836517880217	15.0454057382	0.710859001779	3.61551195087	0.01038099	0.010396469599
1718	27	0.320423715507	13.4031995692	0.147625129939	2.8550240261	0.01023286	0.010396469599
1025	15	0.835732527449	13.8768420517	0.0821224709162	4.77916387332	0.01033844	0.010396469599
1430	14	0.928895437225	12.8017123238	0.480045191176	3.78648174554	0.01037295	0.010396469599
1450	13	0.984347036339	15.2923558243	0.532170982415	0.970972877974	0.0100002	0.010396469599
1178	18	0.94176210086	16.9718166169	0.418376317489	1.19611792638	0.0103883	0.010396469599
1120	9	0.36518300731	15.3827526646	0.353891417897	5.050071512	0.009737629	0.010396469599
1615	31	0.931438591686	12.4284098545	0.190994598905	1.59201043068	0.01009583	0.010396469599
921	8	0.516659034142	16.5910670257	0.407397513118	0.106258969533	0.01028197	0.010396469599
1266	18	0.380244400034	16.4295728501	0.518643079446	2.30283014691	0.01011328	0.010396469599
1559	27	0.617431847779	15.1076723731	0.506947385711	7.17530841757	0.01030643	0.010396469599
1043	16	0.417931862644	12.9689583551	0.503799211929	1.44880083975	0.01036107	0.010396469599
1820	33	0.556574588069	13.4381218378	0.475008939423	1.34224014969	0.01000354	0.010396469599
1071	10	0.27449125283	14.5879109853	0.385075945082	3.71191497257	0.01033452	0.010396469599
373	4	0.391680312174	12.6360321209	0.305043430296	2.69963290165	0.01021224	0.010396469599
951	7	0.942309045398	15.4808599656	0.420494829375	1.30210850113	0.009913946	0.010396469599
792	8	0.172105858291	15.0951741446	0.110715745362	1.65190504751	0.009785062	0.010396469599
539	8	0.0926670149982	14.4781208074	0.573164043019	0.47586486833	0.01034324	0.010396469599
1168	9	0.438497469728	14.3636372019	0.112922263323	4.36756811333	0.01030175	0.010396469599
1285	17	0.625749153682	14.2116140966	0.672170184694	0.0195153628036	0.010329	0.010396469599
698	10	0.576675800206	14.4469307853	0.55289347188	6.35732583855	0.01000818	0.010396469599
866	7	0.385171425597	15.6322535254	0.00398231462308	3.01927590355	0.01037581	0.010396469599
2125	35	0.377716924747	15.5195507971	0.168954397328	2.03953380841	0.01027858	0.010396469599
1596	16	0.693060705741	15.1062522252	0.938030283901	5.49443886917	0.009754157	0.010396469599
1428	17	0.772741295476	17.8896689847	0.307360398091	5.80449350502	0.01031312	0.010396469599
1073	16	0.382822253645	15.5030065498	0.441565704156	2.07682955318	0.01036006	0.010396469599
835	7	0.742187163596	17.9384756294	0.0968377830881	5.1273264426	0.01013284	0.010396469599
1571	9	0.552202532345	18.1634357246	0.481401488036	3.91884534415	0.009630597	0.010396469599
2329	34	0.345478576602	14.0149452072	0.807983306905	1.43259685195	0.01012303	0.010396469599
1493	20	0.932497263905	14.2325310681	0.95881447817	1.48328785088	0.0101925	0.010396469599
1224	19	0.764138507527	14.8691571856	0.00973531843836	7.46492797266	0.01039638	0.010396469599
2183	35	0.506062756531	13.0260147379	0.423824428522	5.06808664048	0.01037587	0.010396469599
1128	19	0.780882707596	14.5401662587	0.23704493637	7.74401510141	0.01010032	0.010396469599
955	6	0.681843703215	18.0563629993	0.688556871488	2.39814905235	0.01035422	0.010396469599
1229	18	0.482023117892	14.1720841215	0.338458699032	3.78065945071	0.01026184	0.010396469599
634	12	0.511033751831	15.3070498907	0.174787768115	4.40494699878	0.01004065	0.010396469599
670	10	0.586978655115	12.7849712576	0.777472551785	2.53993880397	0.01008888	0.010396469599
700	9	0.628318426114	16.0127270518	0.46823031687	4.07933019384	0.01019252	0.010396469599
1013	9	0.832998541844	16.3615229312	0.505747053228	1.2445091741	0.01006514	0.010396469599
918	8	0.521185330915	17.1893910152	0.457758941921	2.06050737153	0.01003752	0.010396469599
1545	21	0.225012534826	13.8235832027	0.261126835218	3.34253213984	0.01030312	0.010396469599
943	12	0.677782545547	15.954190224	0.467048831716	3.98932252713	0.01019813	0.010396469599
1542	19	0.703430112807	16.429617456	0.567837613743	3.07443723336	0.0101803	0.010396469599
2033	34	0.773675377998	13.6427034992	0.241589708883	6.34875696587	0.01030755	0.010396469599
1482	26	0.392454016876	13.1869040617	0.764908588085	1.05524808967	0.01003974	0.010396469599
1997	21	0.274768586176	15.4198073499	0.42388248866	1.90985703272	0.00983873	0.010396469599
1274	17	0.715769180313	15.6536489444	0.920221155466	1.85089881423	0.01035545	0.010396469599
1332	12	0.567666744562	13.697406966	0.112145097768	3.66315927968	0.01019032	0.010396469599
1196	12	0.535452795146	17.1655587072	0.146324392196	5.39586692482	0.01034708	0.010396469599
1150	9	0.326435106892	15.4628668587	0.156748928127	0.504917086992	0.009935506	0.010396469599
1463	14	0.88064280388	18.8361428814	0.340184498265	1.69492938989	0.0103901	0.010396469599
1130	11	0.791547765687	17.069871515	0.533529061417	2.60793205619	0.01036081	0.010396469599
1401	24	0.788022195631	11.7167420303	0.0778257988142	1.37860493917	0.01011246	0.010396469599
1324	17	0.978246869828	15.2112350906	0.0589587845942	2.42002785557	0.009944841	0.010396469599
1846	28	0.537796127651	13.7301398345	0.16625223577	3.41646031296	0.009839909	0.010396469599
914	10	0.461230336486	15.6549876913	0.17104046372	4.63630269692	0.00975992	0.010396469599
794	12	0.131794275276	15.0397304448	0.129780725766	3.2936429829	0.01033123	0.010396469599
1531	21	0.885541648085	14.9831675912	0.446639670266	1.56439813326	0.0103963	0.010396469599
1067	20	0.714552166718	13.7418403092	0.282529605224	0.549463271048	0.009435991	0.010396469599
973	8	0.212472607427	14.5832079662	0.159720492763	0.543056590681	0.009936559	0.010396469599
2044	27	0.385394485525	13.6683123954	0.755605606388	5.06794918622	0.01036794	0.010396469599
1254	14	0.75221639377	15.480166679	0.595552126806	0.622863858418	0.01034847	0.010396469599
889	8	0.732216010361	15.413018721	0.582139612053	3.38213351492	0.01025732	0.010396469599
1481	27	0.357955807109	14.7157447385	0.0765226459859	2.74515663928	0.01033308	0.010396469599
1615	28	0.531193497201	13.123066743	0.23151665129	3.05985303503	0.009544776	0.010396469599
1306	13	0.247077849867	12.2767132889	0.169965202215	3.46568431424	0.01016439	0.010396469599
1371	10	0.524741934574	16.3852652698	0.643536111127	5.74149592501	0.00951246	0.010396469599
672	11	0.790436310998	12.6676888425	0.285585403764	0.70550896398	0.01030196	0.010396469599
1089	14	0.614370901203	16.6907187149	0.343359114922	2.86299969761	0.00908183	0.010396469599
1141	10	0.893860270587	17.4356944845	0.729523800719	2.38712609781	0.01011536	0.010396469599
1379	11	0.728716516999	15.7546110794	0.200409960092	0.213391006273	0.0103101	0.010396469599
734	12	0.273026700749	15.6764408482	0.447863703812	2.38460406121	0.009341164	0.010396469599
1190	9	0.75178530495	17.3496881789	0.169836743551	0.971304604849	0.009665865	0.010396469599
1081	11	0.436107392691	15.1195221093	0.0839807555143	3.82134395648	0.009931337	0.010396469599
839	9	0.343096169549	13.3874080983	0.4864356869	0.367539144916	0.01001313	0.010396469599
1505	16	0.948276327064	15.2857233243	0.287760992614	3.41577197083	0.009967829	0.010396469599
553	6	0.347670336506	14.4642888665	0.263079630885	9.14486620918	0.00994992	0.010396469599
1313	16	0.916956084209	14.281545369	0.493972148301	1.84137782932	0.01036	0.010396469599
877	9	0.829796682684	15.1789204582	0.0854261661802	2.67609812812	0.0102506	0.010396469599
686	9	0.324479836527	15.1616295286	0.179961345228	1.7882538554	0.01026842	0.010396469599
633	10	0.41308740505	12.406457087	0.754292005067	6.50972150666	0.01026631	0.010396469599
1823	23	0.602901136606	14.2647610405	0.287581587025	1.1044363333	0.00969728	0.010396469599
831	6	0.832865859699	15.4598844019	0.587169855576	2.7243630701	0.01018404	0.010396469599
1462	20	0.51705096137	14.2521020179	0.0446991458394	2.15482474324	0.009495579	0.010396469599
1459	19	0.618445179703	15.3093128972	0.356246253169	3.53037106339	0.01008903	0.010396469599
965	8	0.232946377243	12.3452932498	0.182421478201	3.06454500086	0.01033485	0.010396469599
674	7	0.795611303714	14.9720019335	0.262167547747	1.87736159356	0.009663503	0.010396469599
1088	18	0.518463531524	14.6641054476	0.311233898344	4.05381417193	0.01011997	0.010396469599
955	13	0.595617602974	14.4037614743	0.393163630933	3.12769499184	0.01035811	0.010396469599
1896	27	0.617517214902	13.9506214114	0.572603115236	1.56062383574	0.009307591	0.010396469599
1987	30	0.449273641794	14.6123048738	0.0909020468852	0.753337012963	0.0103012	0.010396469599
782	11	0.598219352712	12.542900027	0.235979807259	7.07427198375	0.01004183	0.010396469599
1417	25	0.738555182151	12.2570389941	0.681099816123	4.11530325692	0.009944903	0.010396469599
1881	24	0.588459851959	14.3528809734	0.341233038788	3.59511409901	0.01007432	0.010396469599
1538	16	0.44098598939	14.4412194306	0.103889540974	6.9439434918	0.009805777	0.010396469599
1460	13	0.460083601499	15.5502903724	0.0942179312988	3.38191686197	0.01030154	0.010396469599
2168	29	0.209400561071	14.1331000823	0.399003950898	2.64328927021	0.01029182	0.010396469599
884	13	0.831001363531	12.7028269911	0.150731197608	0.70176468206	0.01035577	0.010396469599
1026	9	0.551019392573	15.0258753274	0.477454952938	7.30163927177	0.01000141	0.010396469599
1295	11	0.284241240309	13.2923805934	0.0294355716624	2.39369186931	0.009316225	0.010396469599
662	8	0.406241653555	14.989114275	0.508374928936	1.55170121489	0.010321	0.010396469599
1075	20	0.571963515986	12.009077783	0.467076368342	1.29034729447	0.009867773	0.010396469599
996	10	0.684353132932	13.8478450495	0.0923652175346	4.37406417654	0.01037741	0.010396469599
1568	10	0.848371725167	18.4846934558	0.619825214038	3.46400558759	0.009804882	0.010396469599
1342	16	0.554306136653	15.0317326408	0.0253721741367	3.77737247254	0.009748978	0.010396469599
1205	12	0.274700821341	12.9236708088	0.0858972993401	2.99371103063	0.01007767	0.010396469599
960	17	0.709866021534	13.0020763757	0.105870965678	3.78688543192	0.01034259	0.010396469599
929	13	0.777764932214	14.5336658968	0.265064185873	1.84366479657	0.01004564	0.010396469599
1423	22	0.488870476255	13.3923641985	0.606860392292	6.11653965823	0.01015713	0.010396469599
1296	13	0.90339834075	14.7657338197	0.0584556196189	0.843090761894	0.009858956	0.010396469599
954	10	0.342643179612	15.089205291	0.868852740904	4.20122875442	0.009695056	0.010396469599
2250	26	0.666663784897	15.261291993	0.540309900225	1.13251334865	0.01027309	0.010396469599
678	5	0.549535747937	14.7205054371	0.189700528787	2.81489608999	0.0101958	0.010396469599
1268	24	0.643648778734	10.2446345159	0.0728980350403	5.12965648759	0.01019868	0.010396469599
1100	18	0.182684375539	13.5608045258	0.524263221854	3.08867109783	0.009231622	0.010396469599
1253	12	0.891409449249	16.6803330334	0.76860986672	2.50173778711	0.00989644	0.010396469599
869	11	0.419672610898	14.3882228054	0.383181904287	2.61977979053	0.01032578	0.010396469599
2386	43	0.624927840207	14.0612843343	0.192954172519	3.25924204877	0.01023115	0.010396469599
981	17	0.522749089101	13.8594307537	0.23826715137	3.20130390694	0.01000435	0.010396469599
1077	14	0.214612073092	14.3290139785	0.533032839152	1.97392576914	0.01027393	0.010396469599
1601	12	0.407660218046	17.7364878166	0.0692247042094	2.96807779177	0.01019966	0.010396469599
965	5	0.564403576416	14.9737529739	0.0367148002802	3.57196649688	0.01026165	0.010396469599
1334	22	0.350594488155	15.2792704312	0.0335016858775	3.09092246078	0.01036116	0.010396469599
1402	15	0.5290274245	13.4103097378	0.131711832209	2.87558242265	0.01026922	0.010396469599
966	7	0.676589142298	16.0549518643	0.561226630251	4.14807890791	0.01025249	0.010396469599
1640	20	0.52552706125	15.082537237	0.975732555567	2.35260704193	0.01034885	0.010396469599
1058	14	0.298689608673	13.8667929785	0.0118781330107	6.22591385782	0.01025843	0.010396469599
1049	8	0.685229517598	18.1338731113	0.00780950407032	2.70094399895	0.009297028	0.010396469599
650	9	0.710866403226	13.2814701636	0.865064262407	1.56285595425	0.009714153	0.010396469599
678	6	0.76609580793	16.5425940098	0.823410084827	1.69091338202	0.01006231	0.010396469599
1273	9	0.615106453249	16.6971406374	0.213927162462	3.69079397774	0.009775821	0.010396469599
545	5	0.133997485227	12.4130698734	0.0633878773971	11.4433249042	0.009707284	0.010396469599
1081	8	0.675542488096	17.9052931187	0.903765039	4.49849311932	0.01028927	0.010396469599
984	10	0.198611648771	14.9522042551	0.347718047441	5.55676405879	0.009702811	0.010396469599
808	6	0.215423013597	14.9450310965	0.0958086408374	3.76261465179	0.009359124	0.010396469599
1550	24	0.71602754798	14.290265629	0.35000703972	0.994729010807	0.01026877	0.010396469599
1218	15	0.890083115457	14.1185200081	0.184665761988	0.684929963898	0.01008791	0.010396469599
1457	22	0.77952642219	15.3853719684	0.282535400065	2.3285332939	0.01024436	0.010396469599
1527	16	0.841304971991	15.997877982	0.770591265011	3.47525693887	0.01035042	0.010396469599
1149	12	0.466311939238	12.1156859116	0.124066650709	0.0252518962739	0.01005623	0.010396469599
1452	17	0.469814990206	16.8340610307	0.576015749691	5.02784161748	0.01036844	0.010396469599
1164	10	0.564378402841	14.8991738779	0.849411937758	0.147917865743	0.009858096	0.010396469599
1022	11	0.600322114103	15.8435963008	0.435270231029	1.45592276833	0.01027066	0.010396469599
1472	17	0.668019476787	17.7676591564	0.723779928173	6.32674516581	0.01027102	0.010396469599
890	16	0.493331356835	12.6273775129	0.957859256396	2.69107130786	0.01012334	0.010396469599
1399	18	0.779207004809	15.4515477905	0.858644732587	4.0853326432	0.01031605	0.010396469599
1346	26	0.843638100867	13.6407576983	0.501994822681	4.50563599799	0.01033787	0.010396469599
1693	17	0.437317579636	13.3061175972	0.441763449608	4.84619939067	0.01000505	0.010396469599
1410	19	0.864440186457	14.8970505813	0.129917784291	1.0880403253	0.01022494	0.010396469599
1381	22	0.123704428275	13.6898124114	0.755536982564	4.75031836879	0.009612073	0.010396469599
1256	13	0.97089686122	15.032008863	0.0932844843053	6.88441006583	0.00976524	0.010396469599
1190	11	0.809861523955	17.258659172	0.922799172923	6.06027949641	0.01011938	0.010396469599
1912	30	0.588796243977	13.155559096	0.637240756922	3.09759972378	0.01022342	0.010396469599
1001	15	0.445851084127	13.6444311336	0.070575607416	3.29572998421	0.009122327	0.010396469599
1399	25	0.862468338519	13.3727179441	0.278650918625	3.27049364056	0.01016986	0.010396469599
812	10	0.884129472483	15.7647756264	0.674833800713	1.5299863051	0.01014566	0.010396469599
998	16	0.708606999046	13.4892626843	0.129553167168	1.2811131177	0.01018403	0.010396469599
569	9	0.346859804863	12.812830709	0.762410006068	0.00229504962088	0.01015911	0.010396469599
1042	9	0.309599298118	15.5454442669	0.404599714416	2.47950790494	0.009622618	0.010396469599
1714	21	0.51447916618	16.2066862574	0.211055011929	0.955797558553	0.009932568	0.010396469599
1056	10	0.833983687258	18.0225841567	0.406026329892	4.07602438948	0.009751615	0.010396469599
1598	16	0.923070820797	18.4444311522	0.7431201869	2.93601073193	0.01035153	0.010396469599
1585	20	0.808054603279	15.0565980019	0.72992829091	2.96321963478	0.009943202	0.010396469599
1599	24	0.902208788785	14.0098260926	0.226102169127	1.77098198855	0.0102279	0.010396469599
1364	15	0.970281174591	16.1121281242	0.322341951301	4.78053444969	0.01020091	0.010396469599
1320	17	0.142757249914	13.5816546604	0.191724047479	5.04701518492	0.01032979	0.010396469599
987	15	0.372593532867	11.1831282085	0.0137967070184	0.528436869638	0.01028067	0.010396469599
696	9	0.46514581347	13.9094917997	0.640236369737	6.66284982933	0.01007924	0.010396469599
1675	32	0.255384786548	15.2883113067	0.980793239089	5.91258219464	0.01028567	0.010396469599
1100	11	0.856893051934	14.0702238236	0.64395417934	1.81918436437	0.01019983	0.010396469599
1256	16	0.759822927505	14.8861547725	0.504684832738	5.00389788115	0.01023916	0.010396469599
494	8	0.786806651604	11.7359650675	0.696246783502	5.15962802176	0.01032297	0.010396469599
731	13	0.582003073698	12.4122586963	0.354629664885	6.51650304942	0.009827989	0.010396469599
1374	16	0.279581982444	13.1459037193	0.505400904324	0.0986026280456	0.01034992	0.010396469599
1843	19	0.771867672162	15.5991202396	0.319271386314	5.52465373196	0.009608513	0.010396469599
1979	24	0.479204264988	12.4177555808	0.255939496546	7.61732433669	0.01023581	0.010396469599
563	4	0.860817544987	15.9125171685	0.430135382374	3.61543039743	0.01006454	0.010396469599
1337	22	0.200280163854	14.6897427457	0.315537982598	5.03284738358	0.0101636	0.010396469599
1127	12	0.468155694517	14.182108509	0.165881867336	4.53223628268	0.009840608	0.010396469599
1542	16	0.2712320991	12.946037805	0.0491141870514	0.774176828524	0.01000321	0.010396469599
1083	19	0.712784930067	12.5416564524	0.469419581561	1.1970557919	0.009910164	0.010396469599
1353	13	0.776793881246	14.4484285643	0.277803553788	1.02434603645	0.01039534	0.010396469599
1069	18	0.327223076625	13.1686845672	0.144067979012	8.37834800205	0.01030531	0.010396469599
1875	22	0.481938724874	14.6117361907	0.523456955355	4.91045082042	0.01031539	0.010396469599
1464	20	0.603140991286	14.8970199952	0.262233317081	4.25298998155	0.01000083	0.010396469599
1642	23	0.621057272289	13.1017225277	0.00718315027236	3.90096874432	0.009837756	0.010396469599
1489	25	0.641014356684	15.3430959331	0.544871916756	5.52474526507	0.01033132	0.010396469599
1594	24	0.762182902502	14.4406577631	0.632966974067	3.52712894635	0.01034191	0.010396469599
1592	26	0.719725728032	11.6874873779	0.857797068789	2.19537272326	0.01020014	0.010396469599
498	5	0.833286334518	13.362490816	0.335097219664	2.85863668587	0.009935713	0.010396469599
1497	29	0.64582981082	14.5402521839	0.463518231315	5.45827954013	0.01013782	0.010396469599
838	4	0.509538031882	15.4960703325	0.107792471185	2.6631902163	0.01016073	0.010396469599
1052	13	0.482903255268	14.6119093515	0.663636894168	5.1316017627	0.009649032	0.010396469599
749	10	0.978328938563	13.6431141584	0.414418451847	7.13893787793	0.01008397	0.010396469599
1306	21	0.979013691499	16.3608987676	0.812216970579	1.66764272289	0.01023342	0.010396469599
1648	28	0.738831234391	15.8428809018	0.23310427656	7.55504777664	0.01017415	0.010396469599
851	10	0.958071275059	14.1848658803	0.686499908242	2.56065639566	0.009962968	0.010396469599
1259	16	0.236961030306	16.1976929011	0.232485214921	6.11174643423	0.009605395	0.010396469599
1550	12	0.705672338473	15.8313082613	0.465142611883	1.68878133266	0.01031518	0.010396469599
1624	26	0.357548409568	14.0596883926	0.82896770474	2.90933092898	0.01036343	0.010396469599
914	11	0.86718672812	13.3095990261	0.521893933944	1.20254106778	0.01012671	0.010396469599
972	14	0.668836507776	13.179274327	0.352362818223	4.83648899174	0.01026989	0.010396469599
2094	27	0.551959894376	14.2196922968	0.494372913496	1.4764833085	0.009813123	0.010396469599
1268	17	0.823743103557	14.7253591027	0.811022241314	1.55490429183	0.01029485	0.010396469599
952	5	0.186374645542	14.6037279571	0.01665767342	0.418845128997	0.00986488	0.010396469599
1962	34	0.719590786747	10.6617580851	0.475592601305	2.77078778836	0.01036903	0.010396469599
1281	25	0.50388534547	14.2573000472	0.153291840513	9.09798763305	0.01032452	0.010396469599
1557	22	0.494887860152	15.0069349613	0.0931133929528	2.07663526425	0.01012461	0.010396469599
583	4	0.6363660664	15.9193315009	0.134928879035	2.5019772994	0.01035555	0.010396469599
1686	21	0.550441330462	13.8470642548	0.524815869902	2.78147299147	0.01036056	0.010396469599
1258	10	0.663761761048	14.8840408846	0.383938439527	2.8061931124	0.0101805	0.010396469599
1353	19	0.505292239539	13.8842705861	0.187959898133	2.40554447327	0.01038195	0.010396469599
952	8	0.69910269014	15.0937291394	0.240768543319	6.40234195463	0.01007752	0.010396469599
1095	16	0.512255171316	14.146566961	0.074375788091	1.62847138121	0.01025592	0.010396469599
1442	16	0.749656052434	15.5560640147	0.712113056446	0.516233910968	0.01011317	0.010396469599
612	9	0.739209744423	14.6865131921	0.232917469349	2.32107997279	0.01036978	0.010396469599
978	8	0.78279710223	15.9145368396	0.63259151511	4.10722412313	0.009509448	0.010396469599
1529	19	0.932185856493	15.879284604	0.707901831891	3.72356482196	0.01005963	0.010396469599
1670	17	0.340188249419	18.3732302942	0.23958593609	2.79655789158	0.00969331	0.010396469599
625	5	0.689174269055	16.5423212635	0.856507139164	0.831379515628	0.01024293	0.010396469599
800	8	0.844254038673	16.7817519193	0.731975986637	7.24612353001	0.01021897	0.010396469599
1252	19	0.519367126385	14.2930851047	0.271663310786	0.244584293432	0.01037872	0.010396469599
1924	20	0.794844625213	13.8207196226	0.311626511599	3.44396785899	0.009668785	0.010396469599
1834	29	0.771548510012	11.6462363926	0.326471797038	2.48495099373	0.0102114	0.010396469599
1332	21	0.811756989548	13.7507181279	0.632845115089	2.83619944119	0.01004719	0.010396469599
1569	28	0.44187952205	13.3238463217	0.199549086458	7.1627865322	0.01002232	0.010396469599
1179	12	0.791764060815	14.6667757285	0.141198879984	8.50755093874	0.009698287	0.010396469599
1300	13	0.463292733676	15.1143197631	0.284046177091	3.97099298958	0.010227	0.010396469599
216	4	0.739311206889	11.2799885307	0.570552578608	1.26339372687	0.00996281	0.010396469599
784	12	0.606944553049	15.576006226	0.396325211442	0.757666195609	0.01024217	0.010396469599
1074	13	0.981868748172	15.3848544561	0.925098148465	4.64420568214	0.0103445	0.010396469599
778	8	0.861741787922	14.8971225323	0.585569587331	3.95981179693	0.0101235	0.010396469599
1292	16	0.628008339151	15.9376335688	0.704357837041	0.323514985104	0.009387234	0.010396469599
813	10	0.411089989143	14.9470232945	0.434660653488	8.07548854868	0.01007447	0.010396469599
1209	20	0.762735542829	14.1785248354	0.0954441328292	5.79521978686	0.01037863	0.010396469599
1280	14	0.74863129504	15.3748893462	0.435195919317	0.697207779978	0.009473418	0.010396469599
547	7	0.743380029039	15.2771909277	0.57183185564	3.37537498365	0.01002973	0.010396469599
1335	16	0.533915109896	13.242327622	0.400424384021	5.23728967446	0.01001643	0.010396469599
1587	28	0.960409640472	14.0901073432	0.316445516607	4.30669484248	0.01018631	0.010396469599
711	13	0.9011619218	12.47902342	0.236257654479	1.42742491634	0.01021609	0.010396469599
550	6	0.741134066486	16.6154239121	0.120013624376	0.19421363816	0.01023972	0.010396469599
1353	13	0.400052233701	16.277320115	0.26495002913	2.53302543877	0.009969584	0.010396469599
2074	24	0.603472265683	13.1156535777	0.436898884223	4.05742998116	0.01016638	0.010396469599
772	14	0.455056933937	12.3118751134	0.597815951762	4.31280586828	0.01004568	0.010396469599
1154	20	0.506602903923	13.2523512154	0.182462574931	9.63871379158	0.01002363	0.010396469599
1185	11	0.565844369272	14.0498126599	0.375022929987	0.671724606453	0.0103855	0.010396469599
347	5	0.432269583664	15.7134571419	0.0916636577018	1.39259838697	0.009717155	0.010396469599
1238	22	0.360277491924	14.8655725712	0.4295634466	2.83050449205	0.01033789	0.010396469599
1366	16	0.655801183198	16.1834945532	0.918760555485	6.84721166772	0.01032455	0.010396469599
1415	23	0.443701912351	14.6063331047	0.248796608771	6.10686291248	0.0101395	0.010396469599
1023	9	0.852491441415	14.8970548035	0.914580804016	4.14134846693	0.009935028	0.010396469599
1185	13	0.755983022224	13.4100881166	0.292348370162	3.94525218791	0.01009326	0.010396469599
951	18	0.161597396934	14.0432908758	0.616916064336	0.791521095504	0.01009171	0.010396469599
630	6	0.681665666328	16.1526192516	0.602050438485	0.320930431035	0.01004848	0.010396469599
1210	17	0.470314407451	16.1341490832	0.909768604715	2.33487678465	0.01026143	0.010396469599
576	6	0.479529103952	14.2151751956	0.318517344405	1.54301752558	0.009762307	0.010396469599
1876	30	0.51598231348	13.8218273902	0.228371790572	2.20314716863	0.0101923	0.010396469599
1631	22	0.761187889928	12.219777229	0.901841027258	3.71894928849	0.01038622	0.010396469599
1104	19	0.924525240645	13.2597976576	0.0867538095533	2.97588550576	0.0100435	0.010396469599
210	2	0.971817537245	14.9596429048	0.417442329631	4.69456636199	0.0100214	0.010396469599
1525	25	0.569329546314	13.7182622296	0.0562549730607	5.96213576631	0.01020131	0.010396469599
1085	10	0.811166333598	16.9426962348	0.347781820457	6.11630655659	0.01004441	0.010396469599
1164	13	0.634658645648	15.1991500089	0.356963373819	1.66345748587	0.009172374	0.010396469599
1844	29	0.714149256022	17.4699701087	0.192079395097	3.82026689364	0.01033633	0.010396469599
1288	24	0.604100670837	13.560543854	0.151605908899	2.76725786897	0.01029302	0.010396469599
1690	19	0.44203070715	13.1486990072	0.0726800134037	4.55233138592	0.01002574	0.010396469599
388	5	0.711315253551	15.1164547072	0.173409804979	1.75948486154	0.009998129	0.010396469599
1403	19	0.353151044416	15.7406782522	0.148399876611	0.385405316649	0.01033383	0.010396469599
1060	13	0.875740094581	15.0912850999	0.247923838905	5.17195088408	0.0103858	0.010396469599
1200	13	0.296116948236	13.7430739474	0.296802119033	3.76036279145	0.01034326	0.010396469599
1271	13	0.470073524122	14.899541871	0.354241526575	1.90922761284	0.01016009	0.010396469599
1539	13	0.591056655735	14.681664069	0.49103780249	2.87966802394	0.01008479	0.010396469599
1000	14	0.27889489423	11.9474742727	0.277203563973	5.723477441	0.01027517	0.010396469599
565	6	0.736131217896	14.9504920042	0.0239874277912	5.4623345399	0.009779624	0.010396469599
1508	16	0.768248880142	17.6893030511	0.135132646737	2.97647854602	0.01012923	0.010396469599
519	4	0.580955772345	14.1744290172	0.0249001657023	2.21130339035	0.009796081	0.010396469599
1522	25	0.285274617239	15.4663562678	0.132404108005	3.38276045092	0.009590405	0.010396469599
1048	8	0.0966973593113	13.6543244732	0.227354520618	3.85124170772	0.009960495	0.010396469599
1474	16	0.318546080755	11.9837883518	0.297781300198	0.767177821138	0.01012912	0.010396469599
873	8	0.74885503889	13.6378351692	0.224407033632	2.07498953872	0.01035201	0.010396469599
1134	11	0.556180129362	13.4465140898	0.106740554738	3.10040980179	0.01027476	0.010396469599
1638	28	0.307331052821	12.9800654754	0.491226805782	4.3957503585	0.01028186	0.010396469599
1121	12	0.185612756114	11.1735603248	0.100438070541	2.62861701743	0.0103396	0.010396469599
1209	11	0.802054819806	14.2370220369	0.713790833783	1.45701896011	0.01033816	0.010396469599
354	3	0.788944733525	16.0962076312	0.549811567267	4.04900649488	0.01030853	0.010396469599
801	8	0.596198795235	14.7199578269	0.347773737232	6.23637438661	0.009486232	0.010396469599
1351	25	0.497894746366	15.4519367054	0.194890359457	5.77746956784	0.01029385	0.010396469599
416	7	0.881235756719	13.1550639068	0.122565730122	4.91975218766	0.01029191	0.010396469599
872	10	0.222612432721	16.551929103	0.333885687595	1.47767344446	0.01018976	0.010396469599
1509	22	0.166097781633	14.0225972103	0.185418026637	0.376243773294	0.009732426	0.010396469599
1436	16	0.5964620333	16.1866597495	0.59959902521	3.69788714062	0.01023216	0.010396469599
1291	18	0.121185751814	14.2741103628	0.138589725302	0.347043282321	0.009771184	0.010396469599
887	10	0.560186529988	14.9079627576	0.144818632809	3.6273376271	0.01037373	0.010396469599
1514	28	0.358553920029	13.6334659104	0.214676866	1.59040850645	0.01036736	0.010396469599
1088	16	0.23282201391	16.7121178756	0.0945919517949	6.77907476588	0.01008766	0.010396469599
1674	21	0.335745585407	16.4686992842	0.370701296596	1.40179137716	0.01020752	0.010396469599
1729	26	0.578640400188	14.4651950558	0.352225901695	0.524501978273	0.009824694	0.010396469599
680	7	0.602491488038	14.2352629648	0.397666612376	5.07064846255	0.01035099	0.010396469599
1980	37	0.686350347045	12.0403433425	0.66498427712	1.2116647096	0.0101315	0.010396469599
1027	7	0.635541346008	15.0984129718	0.376631125359	7.99836587253	0.01038829	0.010396469599
1535	17	0.945974865171	19.0133274112	0.272359268238	4.04805853696	0.0102658	0.010396469599
557	10	0.606483988093	14.391636261	0.0565465397812	0.205973954303	0.009893812	0.010396469599
1317	12	0.902413925539	15.1390944226	0.401071021162	6.25832541621	0.0101981	0.010396469599
2814	47	0.786243170144	13.4321686792	0.292446799522	3.97648590641	0.01023448	0.010396469599
1025	12	0.750870785854	14.2754877276	0.627346583648	2.2238526036	0.009814956	0.010396469599
1480	29	0.454412938997	11.6180380614	0.0468930726281	4.99364640534	0.01016939	0.010396469599
1952	31	0.570188788632	12.2215076301	0.803565901476	0.611192804462	0.01033475	0.010396469599
528	5	0.364585784475	16.0580226849	0.504692924984	2.19313333195	0.009711125	0.010396469599
1369	15	0.938827289476	14.7953303298	0.354245312407	4.86529857218	0.01035796	0.010396469599
1031	12	0.228105969612	12.4420585019	0.0680112762024	2.57538560237	0.01037321	0.010396469599
842	14	0.742074925248	11.0314370831	0.584779582045	5.10456360703	0.01019258	0.010396469599
1395	15	0.97727818643	15.1903868099	0.786745726598	1.95651946339	0.01019596	0.010396469599
939	10	0.213811281121	16.766096986	0.0906483148591	2.4019015659	0.009856653	0.010396469599
1668	17	0.818392410954	13.299659255	0.495755474479	3.15142936163	0.01035124	0.010396469599
2023	24	0.736029457921	14.7280198912	0.648073616744	2.3561200906	0.01032734	0.010396469599
373	3	0.583289445714	16.3447730518	0.52720948695	1.41310323604	0.01001659	0.010396469599
