# Supplementary material for: Tableware trade in the Roman East: Exploring cultural and economic transmission with agent-based modelling and approximate Bayesian computation
Source: PLoS One. 2020 Nov 25;15(11):e0240414. doi: 10.1371/journal.pone.0240414 (PMC7688115; doi:10.1371/journal.pone.0240414)
Supplement: S1 File — The full project, with the data, the code of all components used to run the simulation and analyses is registered: https://osf.io/s5mdw/. (GZ) [file pone.0240414.s003.gz › s5mdw-full/abc-pandora/results-example/rand/result_0.009642955405656314.csv]

nstep	cstep	mu	mumax	copy	strb	score	epsilon
1097	9	0.234846602759621	14.377480447734493	0.07506999764808003	4.652799168910086	0.009483782	0.009642955405656314
1322	17	0.37699985609779574	13.917290413671504	0.17727794962532126	1.3760010665862705	0.009558462	0.009642955405656314
900	15	0.3776250228570526	14.001677524521565	0.044118513611579084	1.918322499168803	0.009572858	0.009642955405656314
1186	11	0.0661464356284599	13.791459518541389	0.15441766510805904	1.1802575404049866	0.009636373	0.009642955405656314
762	13	0.6943761432796693	15.025581537094803	0.09414415462633019	1.0788450603997617	0.009575472	0.009642955405656314
1414	16	0.4723711192509125	15.99999049925406	0.247370817007173	1.6882602810590335	0.009310631	0.009642955405656314
1280	19	0.3290039252664771	14.151016614849715	0.015884872828703545	2.9326955640917944	0.009077097	0.009642955405656314
1559	18	0.45604465964852225	14.128066481455948	0.03596640088069383	4.439542218565557	0.009600108	0.009642955405656314
1453	17	0.17129587155494802	14.515279059725092	0.047663859114641674	2.9564618775487026	0.009230692	0.009642955405656314
1078	16	0.35453554735528814	14.031751845463162	0.32981376246435923	1.6106467218946474	0.009511952	0.009642955405656314
1333	16	0.2901328988494991	15.851660409101234	0.15176388894872656	2.7350945012999226	0.009517264	0.009642955405656314
1356	13	0.15461228613025702	15.172833536121644	0.0929891378689271	4.858874465311434	0.009565377	0.009642955405656314
1050	11	0.7673508660418243	13.434270111329468	0.22043343807334542	4.774540718530259	0.009485346	0.009642955405656314
912	9	0.6520425615202203	15.834294246135658	0.1892973537790174	1.613896216096265	0.009344109	0.009642955405656314
1275	7	0.17753018246042074	15.544466288406054	0.26040807320263926	1.7417364049331057	0.009494862	0.009642955405656314
1906	19	0.32274210438881307	13.614605556718123	0.0994877694030532	2.778539585391848	0.009194895	0.009642955405656314
439	5	0.2480217001498924	15.853809593468766	0.11730604004429168	4.608556142403035	0.009233775	0.009642955405656314
1175	16	0.30557141439944896	15.681208046860739	0.11751464077730311	6.5468724208756	0.009573439	0.009642955405656314
1349	11	0.5919026080679899	15.603318670630275	0.01203996007797592	2.4564306543870176	0.009257015	0.009642955405656314
1757	18	0.5164861114416307	14.375545376824562	0.06607663947721601	1.3246296207094352	0.009402781	0.009642955405656314
637	12	0.7303459970248457	12.780563589906496	0.19802795039125004	2.387497531056116	0.009589561	0.009642955405656314
1216	9	0.4616368620700706	14.298445524177179	0.1097324576937021	0.10946146471773077	0.00962986	0.009642955405656314
1356	14	0.3522725244915258	15.261506430994057	0.07621987315831291	3.227385952558624	0.00927798	0.009642955405656314
1360	13	0.29035239135719915	14.780356899123017	0.17275451196850333	2.3001410185266016	0.009012667	0.009642955405656314
880	9	0.6643085795352233	15.926507791194595	0.09605075346859084	3.154033007279542	0.009579038	0.009642955405656314
757	7	0.08892182766316026	16.71775784391755	0.023181765142940042	1.0820795686147653	0.00904832	0.009642955405656314
663	5	0.7616094771369478	16.253898453537584	0.1965207962715445	0.9592198099768758	0.009508055	0.009642955405656314
797	6	0.6694186391378335	15.032236646273043	0.28885580504074243	3.8192475958766217	0.009423555	0.009642955405656314
1030	9	0.3444465474096438	13.89302591191303	0.405161919565615	2.1827555353614017	0.009604838	0.009642955405656314
1310	13	0.07573520914393383	16.908372093483173	0.17555647233515256	1.9287026231348001	0.008660975	0.009642955405656314
756	6	0.5397002244190019	16.08575290164402	0.1137770530418224	5.375658207934056	0.009568423	0.009642955405656314
586	4	0.24119014597847044	15.615914373249428	0.0007676246246579518	1.4830501602802426	0.009420034	0.009642955405656314
1761	17	0.48252628449277246	15.2296574113023	0.04633419487799592	1.475506453455529	0.009507364	0.009642955405656314
1187	16	0.21681537782966526	13.637107050236224	0.21720421257059347	3.7002790365799045	0.00959027	0.009642955405656314
1390	10	0.37762686948932844	17.05439742036642	0.5629643126206922	1.8934322998247186	0.009576477	0.009642955405656314
590	11	0.21117732762833344	13.98002912770087	0.0434819453601028	3.3278033356879466	0.00941638	0.009642955405656314
1070	9	0.8055348041104788	15.429748637885886	0.04183755077717016	1.1493902340211961	0.009498456	0.009642955405656314
1269	12	0.9366834825456216	15.669102221056331	0.36878451077267393	1.58496710712335	0.009457547	0.009642955405656314
804	14	0.5618239848140828	13.517705825401457	0.5347822798477326	0.2276557862789621	0.009342146	0.009642955405656314
967	9	0.7064207978424666	13.34455512960051	0.30682389366971685	0.4619210003608305	0.0095327	0.009642955405656314
941	8	0.07087971991477116	15.410038276789178	0.026667305949822917	2.1777982505947255	0.009344509	0.009642955405656314
1116	13	0.16608093295647752	14.143214412568266	0.015188327784996764	3.7287944452643362	0.009516966	0.009642955405656314
1187	10	0.0853234226913564	15.707180089270066	0.2147870020089485	1.8275289610203387	0.00944068	0.009642955405656314
1036	13	0.5464240666115878	15.234531809401268	0.19922605940992338	0.6877702366120798	0.009151806	0.009642955405656314
963	8	0.5953737933371008	16.01482455839887	0.054994250738567896	3.032033148653726	0.009409208	0.009642955405656314
720	6	0.3719594610347709	15.122780234340004	0.1899197061787451	2.0204136994575697	0.009610959	0.009642955405656314
1432	11	0.5101343281046571	14.844897792141012	0.15075775890583343	0.8179415419807061	0.009567162	0.009642955405656314
1225	16	0.5045182239523591	14.100992999081624	0.08785722720992667	1.2812472736834464	0.009522762	0.009642955405656314
2032	23	0.7620844825078033	16.194260834888365	0.3380488291033341	0.1737855804995332	0.009546053	0.009642955405656314
1083	13	0.5272512273350892	12.979625792030511	0.05463155916936757	2.615298762871669	0.009516565	0.009642955405656314
771	13	0.3209301134047927	14.08915904714914	0.22443235970891245	2.9504026641739354	0.009506858	0.009642955405656314
679	7	0.7293897669465532	14.397265551663805	0.22706891391066245	0.9569387533555644	0.00958275	0.009642955405656314
1126	13	0.7926208228438625	14.951823336754192	0.567965017458344	3.8205230962758243	0.009576175	0.009642955405656314
2285	22	0.7284150073451261	15.939760785760436	0.6306748521020965	3.4119719331050193	0.009398188	0.009642955405656314
915	14	0.5298258710261925	13.31723464162567	0.051864274505933394	0.03611461066354221	0.00954311	0.009642955405656314
960	8	0.762177748553095	15.364899173712146	0.8091747932172714	0.4571846381544978	0.009498461	0.009642955405656314
1241	12	0.688680006396668	14.349004157830315	0.04986350802478673	5.198133235355885	0.00936685	0.009642955405656314
903	13	0.3877262168181478	15.055934577472438	0.742549803751548	3.1497582149609418	0.009564171	0.009642955405656314
767	12	0.287687293810357	14.180221219486494	0.052258928747002886	1.049113700981572	0.00909112	0.009642955405656314
898	10	0.24648069025589242	13.707451634863657	0.15406652766900214	0.2763002285869771	0.009430759	0.009642955405656314
1165	13	0.500268125349617	15.63966510045891	0.12278760479244005	2.405789175171137	0.009634785	0.009642955405656314
1371	24	0.7321988883958613	14.040275252681042	0.04721660811410466	5.4972164428459935	0.009617926	0.009642955405656314
1654	23	0.5399706817347465	13.973315445186806	0.07907891085118245	1.8207763161006498	0.009414292	0.009642955405656314
696	8	0.3293654723703852	13.58430628881081	0.26370132133525404	1.2835763542317733	0.009095638	0.009642955405656314
1422	9	0.3336592817475871	14.158688619893042	0.02004190242156273	1.8661346579281988	0.00943129	0.009642955405656314
909	16	0.23283876845904616	12.353518252785115	0.007349386545987269	4.825388408802585	0.008952016	0.009642955405656314
1112	14	0.5632193745254828	15.217204683699373	0.32097001877538167	0.618974691334115	0.009419643	0.009642955405656314
2249	25	0.13730673688445838	16.590853702807166	0.10370687996309896	6.488886622070549	0.008973172	0.009642955405656314
794	10	0.742787438057528	15.13932289118672	0.16031345783035056	2.2753899700724034	0.009358196	0.009642955405656314
823	9	0.6393541483975242	13.999769664698182	0.25637087954963234	0.07674007818887207	0.00959588	0.009642955405656314
763	7	0.34290608994614336	14.620604453160087	0.06141370109600554	1.3840083338673506	0.009547504	0.009642955405656314
1558	17	0.17804204242357946	13.50881579213776	0.36222697852097707	3.1219857950651697	0.009559237	0.009642955405656314
2020	20	0.8388442601489563	15.65654003788191	0.16853508668045275	1.7328103098524	0.009434303	0.009642955405656314
1429	11	0.11581909874226837	14.381637327059995	0.203050812115178	2.5297559978556885	0.009470269	0.009642955405656314
801	12	0.1838906000382859	13.48056028967208	0.20205323115704982	4.431434949959911	0.009382948	0.009642955405656314
1474	27	0.4119730810409694	15.206235756962425	0.09521025641259398	5.059490275313565	0.009512874	0.009642955405656314
1081	17	0.40247926402053724	13.531495838648103	0.770779029558106	3.4738133646839975	0.009310052	0.009642955405656314
1040	7	0.5180722449155867	15.57282084338219	0.06924903704232416	0.9611021149767309	0.009547125	0.009642955405656314
2213	28	0.7061327328792386	14.85437400752346	0.09179469504748537	0.08541470628687997	0.009590097	0.009642955405656314
743	11	0.16617540760547478	12.750772350186386	0.0035807014942863535	1.739091059708522	0.009545332	0.009642955405656314
1200	9	0.5376701645602403	15.299241650850158	0.5306819375085583	1.1144715220416335	0.009461567	0.009642955405656314
1441	16	0.514185925616798	13.71205880115581	0.09037039773012678	2.8508999150231955	0.008928461	0.009642955405656314
1390	22	0.6315716015370103	13.321369025163944	0.16538519306095784	1.5958168322895352	0.00954073	0.009642955405656314
1084	15	0.2931803419396003	12.989179554520355	0.0026620453878656303	6.935847365999468	0.009256346	0.009642955405656314
519	5	0.6571418089403912	15.966758849680897	0.25929852948729304	0.7856703902517614	0.009408669	0.009642955405656314
1256	18	0.1031204600866178	13.107365290715817	0.26663921112671274	4.762425771986096	0.009507813	0.009642955405656314
1789	15	0.6072190068415342	13.439039337672341	0.08005657927802784	2.3046497689689684	0.009551537	0.009642955405656314
1910	16	0.32072813883865414	15.363676923041938	0.08812371481125122	0.7281620062438403	0.0094926	0.009642955405656314
720	9	0.4164947043552078	15.044677279072953	0.45687793320684955	2.441479817482926	0.009490275	0.009642955405656314
1167	21	0.3178956629368245	14.169116047579923	0.2875468625737968	0.24008023146174695	0.009314476	0.009642955405656314
1404	12	0.6152183853541575	15.474207329818752	0.5224808136346837	2.9501147745949208	0.009621144	0.009642955405656314
676	7	0.4163495103739039	13.60196750561703	0.41540358465832944	4.6151129849149335	0.009623401	0.009642955405656314
1192	17	0.6197249981653999	15.656916039300205	0.5870330337014948	5.580268350891959	0.009407331	0.009642955405656314
632	11	0.40082616114607733	14.070737376961285	0.3267271370547616	2.8557731119003447	0.009300072	0.009642955405656314
1535	16	0.2733126411774591	14.747489673861745	0.13028656777171777	0.03474049748952246	0.009638822	0.009642955405656314
1345	15	0.22676668029497676	14.144873094433114	0.06842800855006437	2.281503318297529	0.009353518	0.009642955405656314
1890	20	0.4652638912350889	14.856853125481225	0.5404392929461499	5.145796798481404	0.009573284	0.009642955405656314
1396	17	0.36323037948871356	12.152194197679204	0.04345520811635095	4.602286650410457	0.009494863	0.009642955405656314
1029	10	0.44731071667822087	15.284984181668209	0.34156635172474187	5.096801566002997	0.00914859	0.009642955405656314
1094	9	0.11792361667505846	16.064263924952723	0.07712358839531372	1.6192366789970838	0.008749398	0.009642955405656314
1390	25	0.3875182472277932	13.808727648281822	0.3513045338212064	0.9735844357448526	0.00925519	0.009642955405656314
1512	20	0.2510164185479707	15.004088173781515	0.10070141822229584	4.029961301618259	0.00951894	0.009642955405656314
1425	16	0.5904072520732819	14.045284969754636	0.05669208684993712	5.2062780718100585	0.009301269	0.009642955405656314
983	10	0.6929430702947235	16.32684935841825	0.5434130245982606	1.5814434408482845	0.009137772	0.009642955405656314
1492	18	0.38144665861333077	11.40772656994893	0.1097028614011279	2.2742011933302577	0.009636084	0.009642955405656314
1335	23	0.0813678255437359	13.928038106650272	0.09723000032991576	1.8444467200993167	0.009351483	0.009642955405656314
994	6	0.1872474799111312	13.57059954201302	0.11806621751464003	1.0767563367591406	0.008501567	0.009642955405656314
845	10	0.456770337218825	13.794257298488558	0.2580162381755116	4.579676541291327	0.009500109	0.009642955405656314
2134	22	0.9859088019570793	13.935509299453349	0.26083719955063095	3.598753104217418	0.009599081	0.009642955405656314
847	7	0.4697815820344459	15.167398329092	0.09903162685731419	3.571722597536514	0.009394184	0.009642955405656314
1388	22	0.27580836804654885	14.509872171464023	0.29630923834857714	2.3475608928700304	0.009589113	0.009642955405656314
969	8	0.532862002734683	16.1004556232603	0.18219333514052133	3.1727211285850028	0.009590809	0.009642955405656314
862	11	0.5791566916722541	15.26099815821847	0.11099466335036118	3.4401111540649056	0.009637374	0.009642955405656314
1018	7	0.12749535062543665	13.67279003547245	0.12442070125059697	5.157400667253761	0.009591876	0.009642955405656314
2462	41	0.34100141367061365	11.270992589020413	0.04044151642066329	1.1966396361060696	0.009498701	0.009642955405656314
1402	14	0.6012226768965949	14.003010548950112	0.2407923958561886	1.9457393569589678	0.008976708	0.009642955405656314
1300	11	0.7409553389993764	16.235438701714166	0.4732680127156784	2.6914295895206273	0.009319253	0.009642955405656314
1635	27	0.39589508159033004	13.730522854665784	0.4082501354472394	0.7736219220767628	0.009551895	0.009642955405656314
1498	28	0.3600511028850805	14.026032907278415	0.07907740006107551	1.859463719809248	0.009579171	0.009642955405656314
1065	15	0.4840806006725971	12.12144664857269	0.006069713542584676	3.9736730288809383	0.009639117	0.009642955405656314
1324	15	0.5279762792059195	14.081828563523024	0.2974941029648398	3.6711056810038993	0.009521623	0.009642955405656314
1183	13	0.5737711382691236	15.499915734946766	0.507641667386365	0.733132265508632	0.009520874	0.009642955405656314
1294	17	0.2508372233498885	14.276183073103939	0.2721747519990399	2.1717792655636945	0.009434683	0.009642955405656314
1315	16	0.5220985761251703	14.493854020230565	0.6716872764790165	3.7032961465722494	0.009446664	0.009642955405656314
897	16	0.580239483895566	14.13902163775094	0.1250875277876562	3.220398731216574	0.009560951	0.009642955405656314
1105	12	0.7218512278392494	16.26090483294807	0.2810963934222241	0.664246854620199	0.00961205	0.009642955405656314
705	7	0.976271444402417	14.139412697954953	0.2529874903707168	8.41350589758526	0.009601928	0.009642955405656314
1291	14	0.396185317464996	12.914923006332687	0.1102891006693534	3.40766803495863	0.00962694	0.009642955405656314
1409	14	0.8775906940593877	15.251093287874617	0.2628240817250967	6.056591564627567	0.009441207	0.009642955405656314
1730	16	0.8773980011858296	15.070769424403608	0.2621481678023319	0.2812055497820094	0.009361186	0.009642955405656314
1685	18	0.5168631446797347	13.516068332252518	0.17975141399939665	8.958346890056312	0.009549842	0.009642955405656314
1231	24	0.3719365145141206	13.731187990402871	0.07057330123373812	3.8047044681941804	0.009554642	0.009642955405656314
564	7	0.8497730838721949	13.767277009428017	0.4472277859434271	0.09579849980051601	0.009280493	0.009642955405656314
1229	12	0.6074126521440055	15.831499215562346	0.01575228410559417	2.5439257264292383	0.009531833	0.009642955405656314
491	9	0.4377721124461274	14.551957988888615	0.1418772301679388	2.6325152154806366	0.009441835	0.009642955405656314
1116	18	0.182284264010043	14.97917188577106	0.27043118824998447	2.1195024143078736	0.009416595	0.009642955405656314
1330	17	0.4438531940964226	16.350354066049498	0.5488747645841036	0.9284706726696453	0.009553394	0.009642955405656314
1390	15	0.5679838560324216	15.601582394313128	0.2340911845480801	1.4059494827756769	0.00951616	0.009642955405656314
812	9	0.2861786114706237	14.249667853091697	0.12093443722727419	4.508577285816784	0.009546992	0.009642955405656314
1054	10	0.6233765247673876	15.302280838073242	0.2301174828557029	0.5727568883733152	0.009599801	0.009642955405656314
1215	16	0.36812717007419293	15.088115762610375	0.5333351574804377	2.519586618243949	0.009529312	0.009642955405656314
726	5	0.11999710916285611	13.469087552369174	0.04979737268984621	2.8170000403681383	0.009607827	0.009642955405656314
808	10	0.20019742560369425	13.174087925614362	0.05746177925409167	2.1969478021381046	0.009584363	0.009642955405656314
1161	15	0.1176873535769491	14.304755938678229	0.100722539466584	4.244789924037148	0.009204637	0.009642955405656314
593	6	0.544697632060241	14.667592562932883	0.3232346201365377	2.186988818480322	0.009461496	0.009642955405656314
877	7	0.31916300483949644	16.238573716992455	0.07134036197627712	4.894353956220884	0.009378354	0.009642955405656314
804	10	0.7430173011110119	16.179291297200898	0.1652677626906147	2.229904412813956	0.00940392	0.009642955405656314
1013	6	0.3029904498261141	14.656067260616044	0.04248641181755167	0.9763360160154173	0.009262886	0.009642955405656314
1144	19	0.5037003039953599	13.831887915153516	0.036957936830170623	0.1579706869051376	0.009587086	0.009642955405656314
1335	18	0.5627511363968881	14.901685042756554	0.18179798452695495	2.768335075345599	0.009590389	0.009642955405656314
1289	13	0.3412174955592308	16.037514055718983	0.04047224129907709	5.42460405224763	0.008915179	0.009642955405656314
1111	14	0.11453078475520273	15.301417321607827	0.07059383286699167	2.812759247079489	0.008927051	0.009642955405656314
774	8	0.4022138839795071	13.710345929181063	0.2547619187967735	1.384576557797472	0.009409055	0.009642955405656314
1424	11	0.42618890430547796	15.78526035510049	0.2811826293534026	2.545946574695234	0.009599314	0.009642955405656314
1599	15	0.6926704559533201	15.800432166979844	0.8810615247827001	1.0984171204065794	0.009559965	0.009642955405656314
1377	22	0.6263854012528492	13.993793311623406	0.030195502523021056	3.060987182128015	0.00961956	0.009642955405656314
1287	14	0.4838640364495159	15.021701398294537	0.01935639101774013	4.696829783010544	0.008859808	0.009642955405656314
1746	22	0.8116104979173229	14.483153449803769	0.21966385337882446	4.57066507068792	0.009625386	0.009642955405656314
1853	21	0.27237028156758225	13.574541623609036	0.030966679142013426	2.764703700432915	0.009512663	0.009642955405656314
1568	15	0.19788588258068662	11.764136343391051	0.0019520694283665374	1.906848828219338	0.0094094	0.009642955405656314
1198	12	0.4952352749823429	14.911856302332502	0.3846703400448028	4.255458872213181	0.009598181	0.009642955405656314
1484	19	0.7514929444318676	15.30599171373105	0.4637346594773868	1.4885504489572996	0.009625868	0.009642955405656314
240	2	0.515675532320589	14.99655888825468	0.3716874713389276	1.3482932416564393	0.009634515	0.009642955405656314
1218	15	0.37867152143805544	13.413204039224238	0.21782750281048743	2.6707811864296116	0.009447723	0.009642955405656314
759	9	0.36505219379565484	12.7597096516398	0.10551952082650434	4.021910976444049	0.009556567	0.009642955405656314
978	8	0.6696987333272761	14.795407549593797	0.12789862983486716	1.5957168540338733	0.009583673	0.009642955405656314
1571	15	0.8842387157418907	14.794334452959777	0.7197665045218076	4.36093300303264	0.009495072	0.009642955405656314
1584	19	0.5104234442639659	15.478765096966496	0.25197045349523345	0.9869204315547963	0.00930997	0.009642955405656314
887	8	0.3583995463456877	15.954422559449718	0.2365515960300622	0.8740433223580333	0.009421266	0.009642955405656314
958	15	0.4589123992768398	14.899308761063137	0.06266252233009542	0.33979085690564936	0.009389089	0.009642955405656314
1329	17	0.29161973907251804	14.976713214237053	0.758106036377217	0.34926361461090094	0.009588322	0.009642955405656314
1638	27	0.7285613914436271	13.355179639611631	0.22791902885343843	1.5914708747205975	0.009522973	0.009642955405656314
976	12	0.4442787748545187	14.586368440680848	0.0010847259816631621	0.11935659286799605	0.009288685	0.009642955405656314
1265	14	0.3536160677814777	13.808358662210791	0.037754385125526924	5.053514259924104	0.00907841	0.009642955405656314
1061	11	0.0628771211170846	15.098697166064003	0.09296234121536523	3.427865051981872	0.009452251	0.009642955405656314
1373	10	0.27622784109075504	13.735344233261113	0.009545411789933636	0.3405915112624409	0.009548856	0.009642955405656314
837	10	0.47805784474351687	14.855765836317964	0.10803837517717443	0.26482612163445163	0.00949332	0.009642955405656314
1295	19	0.30508403190597955	13.448752688613881	0.18703026105733445	2.179114040989478	0.009302949	0.009642955405656314
759	9	0.4995355027829985	14.927743772452239	0.5018197320723354	1.0999396770779095	0.009636176	0.009642955405656314
1477	15	0.741329197873475	15.496066227804722	0.01313749934893789	3.5177847151134447	0.009488556	0.009642955405656314
1308	16	0.6333456037829419	15.835688786336148	0.09656865635093827	1.8789598784575736	0.009576452	0.009642955405656314
1145	11	0.6982678833687088	15.014653402599	0.2706748395104942	3.7171421929865414	0.009539226	0.009642955405656314
1030	15	0.10706523386086447	12.736171855512108	0.13109762988647958	5.751861939020486	0.009459815	0.009642955405656314
1902	15	0.7270151281308075	15.549926114564215	0.1872154037580849	1.3599998778423017	0.009631526	0.009642955405656314
1896	22	0.9302333682302877	15.992737028424246	0.08972279309741119	1.3980314104155305	0.009548802	0.009642955405656314
1007	14	0.34342176837990734	13.633233506847978	0.1427508713397266	2.4358923013211995	0.009365277	0.009642955405656314
1344	12	0.25240256357817303	13.904188168954336	0.05788121977352262	3.222276203020849	0.009497492	0.009642955405656314
1178	16	0.5673980108902068	14.629672998972943	0.00036692765814916317	2.3362986307345475	0.009402836	0.009642955405656314
1906	23	0.10849743346368951	14.575334267655279	0.07418495115318957	0.972850166348797	0.008786104	0.009642955405656314
1136	13	0.6758812834725448	14.960017493289943	0.36257935433323807	2.7966490375889936	0.009628669	0.009642955405656314
1355	22	0.46174657897672244	14.676044385291593	0.12805648154597427	2.1109151879553782	0.009496428	0.009642955405656314
1494	27	0.279275365785892	15.425025771929032	0.055601276549043926	0.9246292874448041	0.009518513	0.009642955405656314
1445	19	0.33088995883874417	12.228504726114735	0.11107979876537738	0.27517908796112356	0.009221115	0.009642955405656314
1132	16	0.8334293022675939	13.846202428487441	0.180749074716216	1.5263047452404837	0.009571973	0.009642955405656314
1109	11	0.5464050214884143	15.553984838969779	0.11687736323914866	0.35610934459977694	0.00935318	0.009642955405656314
697	8	0.3361848530442517	12.766961493773353	0.09784911485972836	1.2564109138933028	0.009613497	0.009642955405656314
1521	16	0.36424964914925007	13.743052143371175	0.5141616333495086	2.367339685856895	0.009422179	0.009642955405656314
880	12	0.7309220410585464	12.416398554627857	0.7407546229188848	3.0169913984031087	0.009358091	0.009642955405656314
1209	13	0.847706971230865	14.99306493728015	0.06885283482503961	7.634189221124581	0.009546122	0.009642955405656314
652	12	0.37196604982078846	13.340603235025805	0.05673965660133629	1.6434350009403498	0.009500303	0.009642955405656314
492	3	0.428810384108731	16.73694722085188	0.07375290904475501	2.016548787532009	0.009592486	0.009642955405656314
1370	12	0.7100384674123499	16.748346780718748	0.1285424018925881	1.8809707752232563	0.009415597	0.009642955405656314
1451	14	0.6241364778361455	14.085380188916425	0.29134077257080904	3.3468589839848084	0.009444535	0.009642955405656314
1549	16	0.4192062290169522	15.290892000494654	0.273372061014977	0.5304880243952331	0.009546513	0.009642955405656314
622	7	0.1894475252869684	13.16902154282339	0.11008748352783254	3.3886817812150953	0.009305865	0.009642955405656314
1027	8	0.5440376170202987	15.271806400186286	0.24124197849306028	5.016906499171207	0.009510716	0.009642955405656314
991	9	0.40658544836245025	15.622302849619565	0.15096049895649194	3.0455215547225527	0.009633235	0.009642955405656314
1382	17	0.7769195953743336	13.925737162829515	0.32568576243590425	2.4776709087259268	0.009532818	0.009642955405656314
1375	18	0.15075090208733477	15.969591322701751	0.057821431178388116	2.758717941360456	0.008929261	0.009642955405656314
1828	19	0.4100966484598524	16.081522216809102	0.3148880972393551	2.577862254749523	0.009341556	0.009642955405656314
633	5	0.34477544320070075	13.323103406176735	0.027950568879386184	3.7302202151008266	0.009557493	0.009642955405656314
1193	10	0.804309947497994	16.589415563527844	0.14817193663662703	2.7905651625531758	0.009274869	0.009642955405656314
1392	16	0.5244451472510442	13.326752087333137	0.2862987346227646	2.6901569868812714	0.009477718	0.009642955405656314
1138	14	0.3941377766688017	13.250696216456916	0.0873673236039132	0.10119591977451081	0.009594859	0.009642955405656314
680	6	0.3035387268875907	13.085524755290855	0.04633260046581109	1.648981457967258	0.009132571	0.009642955405656314
1334	25	0.37624896413638387	14.320439738793812	0.04202517294465846	5.640414121324559	0.009528542	0.009642955405656314
1501	14	0.2820439519149309	14.794542309797482	0.32046837725833616	4.854163259199636	0.009546175	0.009642955405656314
1579	18	0.2594100039379819	11.470579663364427	0.0395674567229682	6.51350884010774	0.008932223	0.009642955405656314
1774	14	0.6385345781751453	16.6599271276895	0.04427550582586126	5.109918596915252	0.009421443	0.009642955405656314
1667	17	0.5249789960742446	12.561660614600783	0.16175271166645763	0.8334717438681462	0.009326909	0.009642955405656314
720	6	0.5516128389196212	16.58053530135742	0.3236531064381967	1.4952308567604329	0.00925149	0.009642955405656314
981	10	0.903605548824391	15.366504269682872	0.1488654624489637	5.039510338761705	0.009554681	0.009642955405656314
1875	16	0.45618344625947016	14.628423376242692	0.011804876144806797	1.4966685198763263	0.009574355	0.009642955405656314
759	9	0.38525092120143173	16.30458066010584	0.12199360083547672	0.5871217570606078	0.00935955	0.009642955405656314
960	14	0.35219623079591655	13.207453146636531	0.40735237445406725	6.393997565021124	0.009588768	0.009642955405656314
1618	23	0.4249683665304436	13.376948674946087	0.09810238129052395	0.42601865212652523	0.009421716	0.009642955405656314
1171	10	0.35553246449610365	15.60109994612585	0.13774442270719084	4.8959221119209975	0.009471654	0.009642955405656314
1404	13	0.2806812184034486	14.30754402036235	0.2165294741245384	2.1307685753457397	0.00962371	0.009642955405656314
1627	17	0.7035482699221494	15.293799025921562	0.4987289271151929	1.8088959926629118	0.009530052	0.009642955405656314
1252	12	0.17459285100284527	13.912567048665712	0.3567754827685096	2.4055660298617143	0.009433956	0.009642955405656314
950	7	0.38556936218734206	14.958036771135557	0.0019371274409350561	2.628644383723493	0.009385053	0.009642955405656314
1600	15	0.8039092110098325	16.371519133520778	0.2643432935422487	3.1939237656897728	0.009273252	0.009642955405656314
1503	14	0.2551477367793359	13.803728160988642	0.008118855221354693	2.642604113675594	0.009434653	0.009642955405656314
2419	21	0.08214039925385852	15.318728099842362	0.014626372900025497	1.595952106842278	0.008000955	0.009642955405656314
1480	17	0.8901218439049263	14.74530772981739	0.047551591199913076	1.6356453512679563	0.009476793	0.009642955405656314
1266	21	0.758229561533934	13.624749908554012	0.830759699254077	3.081346119568015	0.009450272	0.009642955405656314
1235	13	0.29079643884777945	15.61354518455212	0.4197753272614223	2.46778732051106	0.009477833	0.009642955405656314
1291	10	0.47719873549018943	15.861858861347184	0.12260602643877108	3.6740062242051827	0.009258943	0.009642955405656314
992	10	0.4140108998652037	15.05597186638466	0.8190472961776356	2.7015079004805216	0.009515491	0.009642955405656314
1546	27	0.6442941178048736	15.744297139315929	0.31195252412250196	2.9312647558617093	0.009305267	0.009642955405656314
1328	13	0.31260686823738215	14.801584433440164	0.4294226387517156	2.603444047315374	0.009184082	0.009642955405656314
1093	10	0.9216517604799797	15.244109979762033	0.30949508610562887	2.5311051473756674	0.009536473	0.009642955405656314
1138	10	0.6889484833586008	14.625020168688879	0.07245696474039796	2.1498458846918824	0.009570405	0.009642955405656314
1283	13	0.5617778224167633	15.113963220372856	0.03757865953427253	6.3639201090325335	0.009411752	0.009642955405656314
792	8	0.4475011225518287	14.718989734472135	0.13858113960107882	1.4396542988742564	0.009532951	0.009642955405656314
1413	20	0.3991158581065112	14.45180311957287	0.05578419470137219	0.4288915442265435	0.0096265	0.009642955405656314
1191	19	0.32748082791456895	15.597371228454103	0.23904665291351324	2.1280139532633093	0.009641473	0.009642955405656314
723	6	0.6381275247500444	15.344196607921823	0.30708710117440985	0.28330431671241696	0.009618912	0.009642955405656314
1175	9	0.16462722697966792	14.05658924953054	0.030900589891638797	1.561582175374864	0.008898049	0.009642955405656314
1012	11	0.5081679521368576	14.615101889988003	0.23362789257212527	0.45312938199060504	0.009348216	0.009642955405656314
1217	10	0.48485628462081437	15.17406216507609	0.06328362876079208	2.2830743843541867	0.009264657	0.009642955405656314
924	12	0.2110577368583585	13.338320771124199	0.053688203116895566	1.53036955899701	0.009511754	0.009642955405656314
820	7	0.12776397106534015	13.89328393550689	0.004006145419194529	2.9872118191053945	0.009371957	0.009642955405656314
1343	8	0.14092993933172915	14.067176935468202	0.13533384369326001	1.8429883914728453	0.009163328	0.009642955405656314
1363	12	0.6267115426878593	14.388730546429892	0.06635604128713701	4.1415698396572465	0.009612431	0.009642955405656314
1226	11	0.23729524212399028	14.208733653000658	0.14104532621337262	6.389053339622274	0.009585316	0.009642955405656314
1123	9	0.22088190253924278	15.046623451520817	0.17539583517698243	2.0832328088695893	0.00949228	0.009642955405656314
898	16	0.491268410758317	15.730264937118418	0.05596434665354941	2.089562235097884	0.009524411	0.009642955405656314
605	7	0.28175472964776327	15.949091832638407	0.03197148962190513	0.162798988017552	0.009388226	0.009642955405656314
1288	12	0.16046896857739057	14.836416142360235	0.061838895885115666	3.2009850823054924	0.009009621	0.009642955405656314
1659	17	0.5707952552714889	15.411852211626712	0.25641965669979455	3.125793130787751	0.009637035	0.009642955405656314
1099	9	0.4266772644104474	16.968736042066297	0.1270529999023486	0.8048961241434613	0.009305508	0.009642955405656314
1026	11	0.31964263753880384	12.709915501142033	0.049256949242402676	1.7910463463466446	0.009619268	0.009642955405656314
564	3	0.32916265267594774	14.850810412084826	0.030146026203380166	4.225448359019741	0.009356458	0.009642955405656314
1185	18	0.2282601415143149	14.10600929570713	0.45320331252538404	3.4059738886018653	0.009631141	0.009642955405656314
1006	10	0.40446918819328653	13.48086951237115	0.16731595290434287	2.913283664087142	0.008930305	0.009642955405656314
1112	13	0.22797468189231684	15.786868242109254	0.036714681949385375	1.0531439662205255	0.009240804	0.009642955405656314
2039	18	0.22268863665176652	14.578244498666226	0.22206487685205226	1.2615265980840848	0.009574089	0.009642955405656314
1030	14	0.8105529183043503	15.443675627248274	0.21608034804922174	0.34726252699099863	0.009573716	0.009642955405656314
1422	19	0.4082657286326409	14.69192195499943	0.16089983060256366	0.955161463365477	0.009227076	0.009642955405656314
870	8	0.26526579249938587	13.247832002198141	0.07730621753942979	2.725179049404008	0.009541971	0.009642955405656314
1217	13	0.9477885792929862	13.613168414862644	0.06127395616074513	3.179560961874535	0.009638783	0.009642955405656314
1235	18	0.3566989304739367	14.93600453278176	0.10955427163284495	3.0061946456896287	0.009516937	0.009642955405656314
783	8	0.14837895137601043	13.736911437667736	0.0476289720039447	6.3314239278804845	0.009571367	0.009642955405656314
828	13	0.6415857937848541	15.079476906199483	0.10398595370043967	4.9106656436524325	0.009468255	0.009642955405656314
1030	7	0.08667891962377383	14.702799876348253	0.0028043911753496756	2.632257434256141	0.009512889	0.009642955405656314
756	9	0.5130677668217067	14.903249366868993	0.16772149852223414	1.537119509662106	0.009166103	0.009642955405656314
1779	28	0.43771122373185384	14.063810502999239	0.4578498923275792	0.6586335250905699	0.009475943	0.009642955405656314
1558	13	0.587876741445274	15.536929311528937	0.03577029039046331	1.8837259778684803	0.009607888	0.009642955405656314
1050	10	0.8406669301516287	16.089253750648233	0.04384869099806318	2.2960090925715777	0.009121507	0.009642955405656314
1614	15	0.6063352148024546	14.704582926866145	0.38885972537887953	2.426949829952785	0.009521962	0.009642955405656314
977	7	0.386366267764072	16.135815214730062	0.06360145788018917	5.589523996160624	0.009375181	0.009642955405656314
551	8	0.17922016588055972	14.958434053439829	0.40863504209097135	0.257624664678914	0.009343831	0.009642955405656314
1737	21	0.20954216366152317	13.128483648521543	0.03888478674291068	1.9289594415312084	0.009572592	0.009642955405656314
1119	13	0.47154564190372855	15.184213666820348	0.332899286218743	2.036286096382796	0.009635623	0.009642955405656314
1083	14	0.4204848674315028	14.215434580563345	0.33793934602050557	0.0958371163735976	0.009590848	0.009642955405656314
1782	18	0.9107638365598364	15.051562941868456	0.7866649449016965	0.20086272538794736	0.009388454	0.009642955405656314
1706	20	0.8228867442690566	14.921731365931434	0.3657972333984354	1.4148329709404661	0.009451899	0.009642955405656314
1239	11	0.9296598578152628	15.875081043502352	0.489806217692309	3.053343680671474	0.009631479	0.009642955405656314
1340	11	0.8099104135213956	16.018461949525502	0.22623505435007468	3.0147946266756183	0.009379074	0.009642955405656314
1456	23	0.2071842405283672	14.879113905682166	0.0558239970481649	3.5242583963688525	0.009335023	0.009642955405656314
1005	10	0.8739629460575564	14.74613210693756	0.5942510808992976	3.331954167585341	0.009429441	0.009642955405656314
1219	9	0.3850631014376051	15.01232994828832	0.009942410384474243	3.309111507638738	0.009230758	0.009642955405656314
1312	15	0.28014672590621886	12.354796830720993	0.061435408738093084	1.2349633897585686	0.008558822	0.009642955405656314
1767	26	0.325535108106902	14.441746396688803	0.051521443482565876	4.380995229090098	0.009536103	0.009642955405656314
1308	13	0.46273324732413124	13.299345432804996	0.514967465568084	0.5319117831672298	0.009633074	0.009642955405656314
841	14	0.804781156805214	12.673005264633185	0.39171644078107465	2.7561944281335666	0.00959174	0.009642955405656314
1653	17	0.2131237448462559	16.484910711819673	0.06730489310938087	6.674624590269353	0.009324571	0.009642955405656314
1800	21	0.508123967473619	13.49967061424333	0.04264547646385547	3.743914904188299	0.009465546	0.009642955405656314
819	8	0.47568429802987866	16.488228724375016	0.44532429217888403	3.5632487271777102	0.009211196	0.009642955405656314
1703	20	0.9048849606813429	15.13975053004967	0.03557583125969205	5.591026311675749	0.00951337	0.009642955405656314
1131	12	0.3409789881647127	16.048015762157185	0.35642732310354486	2.886653200159396	0.009578925	0.009642955405656314
2343	31	0.09950098696107995	16.24305561967588	0.04536008978272657	0.6704170248206843	0.009637406	0.009642955405656314
866	8	0.39445391630660737	12.699165057283546	0.01092173427615617	2.8174430290681083	0.009504012	0.009642955405656314
1027	15	0.29962547083804936	13.557594023617243	0.0973695840447048	3.296572591361298	0.009092293	0.009642955405656314
963	13	0.6322587410890248	13.8294642663721	0.09007424567392873	3.07570140488249	0.00956224	0.009642955405656314
1237	7	0.33317660198853194	16.214362082532062	0.2438530218385009	2.4329872684402742	0.009594366	0.009642955405656314
930	7	0.3095666307487531	16.840290970321675	0.011158307899774275	2.904131485116116	0.009588443	0.009642955405656314
1045	12	0.3723185674992442	14.439518474121199	0.05092457822074192	2.331269714010816	0.009467712	0.009642955405656314
808	11	0.4331747383868265	15.237149298045532	0.07066639596530577	0.6660518206092245	0.009596363	0.009642955405656314
1411	25	0.29218688772059276	13.353368877322822	0.20574605437561824	5.273970336841744	0.009318755	0.009642955405656314
1438	14	0.8858137071660064	14.617914357304453	0.5759309943071376	2.917655334448612	0.00962591	0.009642955405656314
1079	12	0.18025117551216785	13.19874175687202	0.13631655932530146	0.940335203824659	0.00920359	0.009642955405656314
1309	13	0.8472607800546959	15.56097089870319	0.1468151884648003	3.0226757612459045	0.009506052	0.009642955405656314
1962	23	0.5514874011219987	14.35485869407212	0.19776937601455627	0.32365565201270974	0.009563997	0.009642955405656314
1157	17	0.6385392158796168	13.549732858539638	0.0023382127365325356	3.711436135448178	0.009586011	0.009642955405656314
1356	22	0.6706724525475048	14.388912711399422	0.3887451539297506	0.21594359151217013	0.009587343	0.009642955405656314
416	5	0.49011816869394165	15.173986437795334	0.0800811124008678	5.124817184578724	0.009532198	0.009642955405656314
1431	15	0.4825722614004504	14.299822253659832	0.015636524137348867	1.3863573668101572	0.009531695	0.009642955405656314
1265	12	0.35678656826504496	14.504917145165491	0.2542727508533831	4.001398682645011	0.009586952	0.009642955405656314
1111	10	0.6843721951812909	15.988953879884356	0.16115977056921993	4.787308866425433	0.009426286	0.009642955405656314
914	8	0.26256732846698955	14.683542206557128	0.07101865790649689	0.47005010470879904	0.009138454	0.009642955405656314
1157	11	0.39359987939581753	14.19301677063663	0.08774108563357952	1.1286390607649235	0.009439145	0.009642955405656314
1223	14	0.11425563631306895	15.623151561259679	0.008684246142946744	1.269683638761948	0.009537235	0.009642955405656314
1040	12	0.07747010835149198	14.593827376813781	0.11231184662562364	3.0794210075037403	0.009434197	0.009642955405656314
1089	12	0.7117483461156805	14.696538449501775	0.020875976427674622	2.2825869294111705	0.009553545	0.009642955405656314
1310	17	0.5234455584062455	14.259559110688187	0.012828425561751525	0.5369051826672901	0.009500171	0.009642955405656314
657	8	0.4275754856763719	14.725258724653573	0.5258440577638892	0.4768362140704734	0.009634047	0.009642955405656314
1348	22	0.22672898678368175	13.796025478669236	0.30278529324065684	0.8841678664610348	0.009475056	0.009642955405656314
1392	12	0.3129056823171653	15.906112807119158	0.2214937624427113	5.48974410521601	0.009562862	0.009642955405656314
700	11	0.08079471287637152	12.738053518149194	0.0028848810547978804	3.5861671489467852	0.009625288	0.009642955405656314
1613	12	0.2054160726331316	16.592593678803212	0.09404397380648358	0.9590348754940141	0.009514525	0.009642955405656314
1790	28	0.38309943261646384	14.023250773880992	0.16163907816942105	5.611839095582641	0.009629799	0.009642955405656314
1186	15	0.5477133878552333	12.715056963830785	0.038446267741065555	0.3922989405146362	0.009533664	0.009642955405656314
1367	22	0.760775124042729	14.259171087905319	0.5080311812377243	3.065553559669165	0.00931051	0.009642955405656314
1073	17	0.6268121104066338	13.945598614055685	0.06274693471873297	0.15571800522852586	0.00956159	0.009642955405656314
1866	13	0.43242229165944546	15.646667499029933	0.06331588323776456	0.18022912355220455	0.009461746	0.009642955405656314
1595	17	0.020135153996934274	12.804477156944674	0.007485690005606074	4.806703342539285	0.008493651	0.009642955405656314
803	8	0.4246735150389568	15.677212359734513	0.16530329966362145	5.294015644611685	0.009342595	0.009642955405656314
841	11	0.7869992266048549	13.895342493996194	0.050433927353273234	2.9619333042458686	0.009519204	0.009642955405656314
1521	15	0.3142048070402187	15.982887704863513	0.1944434134985464	1.4641333806434347	0.009298614	0.009642955405656314
853	8	0.289870162539362	13.390703762669798	0.023692176072730664	2.511235905594173	0.008925377	0.009642955405656314
834	13	0.42179198988142375	15.447652772524258	0.07933077506917874	0.7985900216442081	0.00930286	0.009642955405656314
2009	26	0.3318066547859686	14.389251440312757	0.08539939892319912	1.2145193247972905	0.009216343	0.009642955405656314
1773	18	0.7960671865509046	15.82272081603858	0.19949099001645645	2.114698972794675	0.009535397	0.009642955405656314
586	8	0.1432209807933178	13.037306372946517	0.04329087221552097	1.5626467121509529	0.009068104	0.009642955405656314
1238	15	0.24227823963857892	15.37791472587047	0.6142637824678306	1.733957510357305	0.009449309	0.009642955405656314
1320	10	0.5987011676440929	16.762710351054665	0.25028188357726555	0.8382734944008405	0.009512186	0.009642955405656314
1180	8	0.3054944382031153	15.903096065869276	0.5552941306943525	3.0336763412138272	0.009604194	0.009642955405656314
839	16	0.13818151258120154	12.045460409843331	0.38969320803260993	7.999677084105549	0.009592234	0.009642955405656314
1025	8	0.6194052611055064	14.812287332927909	0.05826056034062579	0.13089589748723185	0.00963664	0.009642955405656314
1956	14	0.8486484732082118	16.990103211023595	0.1504309643957461	2.060838693488938	0.009614595	0.009642955405656314
833	8	0.6481616348413023	14.050495085961522	0.03536065129328393	2.164652999636095	0.009274407	0.009642955405656314
1713	16	0.2895295545037866	15.05446577756777	0.018243993396151903	0.4581435619927541	0.009433576	0.009642955405656314
1987	18	0.7734257729151934	14.616326123596748	0.07913020293260593	1.4938370914703036	0.009590644	0.009642955405656314
1063	10	0.39241304647736874	15.651170643205507	0.4764062509025806	0.8871301891482948	0.009540912	0.009642955405656314
1056	17	0.19231682766516478	13.340235749049763	0.1640752063120015	3.2148516820503765	0.009630977	0.009642955405656314
1890	16	0.3525633149347316	14.771081550468173	0.24547222543124064	8.365223071709	0.009430871	0.009642955405656314
1644	23	0.24388352220756754	12.659109330926805	0.03830266855968495	3.283011159010801	0.008977727	0.009642955405656314
1480	13	0.7737101074597035	16.165937165698026	0.41310597004044236	1.8148253657854576	0.009364799	0.009642955405656314
1050	15	0.491481971116512	12.625539248496988	0.14042780639751565	3.269528850211995	0.009453352	0.009642955405656314
1230	14	0.7493094628630708	15.372628915489868	0.0284917165556669	0.08597489100241767	0.009293825	0.009642955405656314
944	9	0.8039215168926401	16.552193208537474	0.2025538919848362	3.0579538025009216	0.009461831	0.009642955405656314
1150	10	0.29361560673062864	14.269650522052961	0.25374604541444445	6.805691664508753	0.009449738	0.009642955405656314
1044	12	0.15592543935322306	14.34850385799589	0.022928480330257572	0.9745220648053159	0.008913361	0.009642955405656314
847	9	0.6317157598537433	16.501580161387203	0.023277076288381715	0.2726721742238543	0.009208106	0.009642955405656314
2391	29	0.31646492965477696	12.32836484244656	0.22806940391143038	2.6553715185789604	0.009413901	0.009642955405656314
1799	24	0.8452358113911161	13.725564778996514	0.23467212978007448	3.768857691751906	0.009507607	0.009642955405656314
1437	17	0.2850498696777178	14.039478737230235	0.1898892732427454	1.895737981086695	0.009098217	0.009642955405656314
611	4	0.6020208307736096	14.413902930965724	0.025214377121454384	2.70754991699068	0.009617947	0.009642955405656314
2137	16	0.23364004308323638	13.958589379675246	0.01119946725852855	2.046853246927802	0.009300188	0.009642955405656314
1581	20	0.5451383149761261	14.880771750192647	0.08848025033043425	4.471367609478596	0.009374003	0.009642955405656314
1937	20	0.2354572750064577	15.415217245104143	0.013348213564140454	6.3034260230215615	0.009158262	0.009642955405656314
644	6	0.7695452825892297	17.20525554464578	0.0021710938959523807	1.2382730219125386	0.009049222	0.009642955405656314
654	9	0.31947091985056064	15.096565184396466	0.1640734128063297	0.4033307829184726	0.009619321	0.009642955405656314
817	13	0.08149315432361182	12.991624769489096	0.013396608300920987	3.6147752919444804	0.009209267	0.009642955405656314
1380	20	0.08730527195945037	15.740443384503227	0.10411188081208061	3.5813732310116198	0.009630884	0.009642955405656314
935	11	0.4341100919907591	14.26164646343415	0.12052521431528443	6.127006465514887	0.009598729	0.009642955405656314
1918	17	0.4105609735692868	15.643279596347433	0.0847189402049759	1.0592967564457294	0.009316134	0.009642955405656314
1423	17	0.5102764978677296	14.66251580443992	0.7265260371911353	2.3632139253478193	0.009630418	0.009642955405656314
1227	18	0.37127321262988067	12.766767993260022	0.20135215581068894	3.3748869745415835	0.009489184	0.009642955405656314
1102	14	0.7257629684122792	14.837895961710815	0.3649949120757745	4.328347980302666	0.009636506	0.009642955405656314
1199	13	0.5555607695733242	16.52647456955975	0.5220441987000366	2.2551240901281764	0.009603205	0.009642955405656314
2052	25	0.03629276331580383	15.560788128800816	0.017867752702560025	2.0997780257347554	0.009376423	0.009642955405656314
1770	21	0.8577468039644418	15.070259583353343	0.138889265871658	2.4307337393211474	0.009325942	0.009642955405656314
1066	17	0.4080325685186418	14.682846559534175	0.2040710486538956	1.3716572245553103	0.009425065	0.009642955405656314
1412	14	0.9292042557277249	14.942148041568567	0.06078072802040244	2.960885027771175	0.009625668	0.009642955405656314
1131	13	0.4831509570505504	15.682872349487244	0.5507156254922271	1.815824398142568	0.009510492	0.009642955405656314
1093	11	0.7626926168204684	15.155126972023686	0.11212255817245986	2.861612430661956	0.009581259	0.009642955405656314
2224	29	0.3050265652346703	15.350036295258224	0.32654078916225243	5.563745536314988	0.009388383	0.009642955405656314
1494	16	0.6221449489891724	14.25310621745226	0.03278097623774921	0.18991597665209747	0.009340297	0.009642955405656314
893	9	0.6862050764333167	14.438294845888906	0.7661205616940533	1.195240994518423	0.009580257	0.009642955405656314
1592	17	0.20887797966161292	13.495036449694794	0.4257377989732184	2.695687044461433	0.009632369	0.009642955405656314
1416	14	0.6640573464686282	14.90635583776212	0.47643627881975087	4.098173036490495	0.009317242	0.009642955405656314
1480	12	0.3980154405018396	13.132211045010283	0.023418529561597623	2.9619200931048266	0.009429479	0.009642955405656314
1282	12	0.6402751196212327	14.577717998223473	0.13478917163615786	5.019971998103855	0.009628401	0.009642955405656314
961	10	0.8797767601174722	14.851515950184405	0.4779858561003531	1.083096747872049	0.009518649	0.009642955405656314
1316	8	0.178785235023245	14.089907143733031	0.029899318335396552	2.2062889860063852	0.009089037	0.009642955405656314
927	10	0.515904047484587	14.706794209863041	0.16627871332365102	1.6398473820433392	0.009553827	0.009642955405656314
858	8	0.5658302280434125	14.766106161162323	0.10034242157570375	4.630198080348931	0.009337295	0.009642955405656314
677	4	0.43903330428649084	13.23064038149912	0.06870053493223993	0.3933166949311224	0.009379785	0.009642955405656314
1642	12	0.463151004087626	15.368885688850488	0.01565543235653498	6.263152091192625	0.009517747	0.009642955405656314
632	10	0.4311187252796641	13.70950439282305	0.04866614661683376	7.000728351176528	0.008974643	0.009642955405656314
907	8	0.32187899243038226	15.412352214884473	0.23187342752232126	1.7503300887778055	0.008964424	0.009642955405656314
1056	10	0.5932135886312015	16.564137707099977	0.19125204639223672	2.703357558642884	0.009184115	0.009642955405656314
1446	14	0.42540368719857746	15.49927533275211	0.02654115122439571	0.5131335889748335	0.009575425	0.009642955405656314
1381	16	0.5875471773294139	14.832106780622832	0.08935232097223861	2.3479687817134356	0.009623535	0.009642955405656314
1508	16	0.5504597661168421	14.154086524036064	0.020509704528443362	2.1601494225375504	0.009568135	0.009642955405656314
1159	17	0.41060063680746695	13.029743396565838	0.1239661718930363	5.62800234141466	0.00923597	0.009642955405656314
1055	7	0.15852149457624287	15.00307447891951	0.05910178468776731	1.7270283121184513	0.009542989	0.009642955405656314
1596	12	0.6201310365476989	17.235152968570233	0.24077107148595164	0.566266984801716	0.00964018	0.009642955405656314
668	12	0.6760640109821054	12.363965223937129	0.21609771698361602	4.507965730248643	0.009631854	0.009642955405656314
1502	20	0.4555786346039222	14.146965014582383	0.3589276044088603	5.702990228104138	0.009585203	0.009642955405656314
704	12	0.13387694576930353	13.118024995113744	0.34827995477032836	1.5335255281876337	0.009182429	0.009642955405656314
1248	12	0.5282573855358397	14.076259652934063	0.08625262215525702	3.3856295759763584	0.009540314	0.009642955405656314
752	8	0.695325292372194	15.673765394190815	0.25903361567112465	2.1190867077432047	0.009380033	0.009642955405656314
1430	20	0.20218638933921113	14.734713014224225	0.017637724587437058	0.058459014483813854	0.008893064	0.009642955405656314
1795	15	0.3299801445897655	14.140075996348015	0.024269873909820272	3.3624394301681635	0.009459053	0.009642955405656314
1723	20	0.6735498629849479	13.634551356465579	0.5985287512941645	6.473431124819616	0.009622815	0.009642955405656314
1499	28	0.29956297507207513	13.94591551997999	0.6061255627584771	0.11560127401018971	0.009379916	0.009642955405656314
1097	21	0.553520718495576	14.046711675354778	0.26508958283310907	0.441482047096871	0.008864287	0.009642955405656314
1412	14	0.5950009054025894	14.028714031460828	0.314966219943349	0.11473822719099669	0.009635108	0.009642955405656314
1594	27	0.3594728250267992	13.549002745129224	0.1621271020573431	1.6389554434606426	0.008869854	0.009642955405656314
1203	20	0.39522504402605274	13.426083956800223	0.05978892752635201	7.8271057584606165	0.00961173	0.009642955405656314
1288	14	0.3875685434034837	16.3870966809469	0.30939425703039114	2.2698322187064948	0.009510216	0.009642955405656314
686	6	0.6874262701343821	13.986613711275153	0.12310711322101106	6.9294212075097175	0.009572398	0.009642955405656314
1026	20	0.6360474043445601	12.683341330077651	0.3749335540192692	1.4435219641540156	0.009632607	0.009642955405656314
1789	18	0.31293820472531264	13.325220392221286	0.02069444544992427	1.651163916248997	0.009320855	0.009642955405656314
917	10	0.5757709445899141	13.8472392085403	0.4992365892279098	7.632997345351497	0.009496275	0.009642955405656314
573	10	0.48867709058734454	15.398476115408117	0.0007335035094791637	3.072922820267539	0.00938618	0.009642955405656314
1016	10	0.10825775354545175	15.755226887804527	0.17822806023942583	2.7180188442993494	0.009563353	0.009642955405656314
886	7	0.5231399907365686	14.623418235453228	0.31326016208310237	3.25622098830599	0.009437087	0.009642955405656314
1146	11	0.6330658702592082	15.762092581917896	0.32028999950940584	1.701059544455511	0.009444886	0.009642955405656314
434	6	0.37608322262330107	14.190506863647114	0.07813945002922719	5.877479917609151	0.009259541	0.009642955405656314
1434	15	0.30929486659409916	13.827303586689467	0.07716373850629503	1.1303388700364485	0.008989851	0.009642955405656314
1156	18	0.1725501357724697	15.683074557760575	0.27631302075386477	1.3823951417686113	0.009361657	0.009642955405656314
1725	28	0.13934808985453961	14.221884582948881	0.05585738713149632	2.129390376650874	0.009305036	0.009642955405656314
1552	18	0.9975069518005445	16.11874852189984	0.11253433244270523	2.1303171251163313	0.00963335	0.009642955405656314
1073	11	0.6059588829229471	15.22612063123169	0.06509620581039066	2.856415741504768	0.009214028	0.009642955405656314
984	14	0.4441070638800088	14.966649749475598	0.1759788735143472	3.1030453245762573	0.009357871	0.009642955405656314
894	10	0.27319534361145625	14.68570694155748	0.32042263207644217	2.4990199508532376	0.009470521	0.009642955405656314
1730	27	0.2579957724248556	13.650906224064764	0.1875622580137321	1.0906276172020115	0.009465107	0.009642955405656314
1157	10	0.3926097436815952	14.255788556232616	0.05075854335989345	0.7456377588209758	0.00927521	0.009642955405656314
1904	30	0.35609522623621537	14.853405058921899	0.28160497087440317	2.5464011587474635	0.009631683	0.009642955405656314
1004	13	0.6769264517499742	14.952132754759203	0.8637399178185784	0.13061252747023477	0.009229962	0.009642955405656314
575	7	0.14337933714881257	14.027494758056076	0.05568024457279511	5.918372454564133	0.00915822	0.009642955405656314
1476	11	0.02837952822056744	16.642897926685652	0.025983282964896492	5.71426338106206	0.009331204	0.009642955405656314
913	9	0.1557780217263992	13.19387200050506	0.08665629546770315	3.9554151533313577	0.009456829	0.009642955405656314
1098	16	0.5029352135959675	13.6327818521194	0.1567085040589386	1.12054719244486	0.009607143	0.009642955405656314
1547	15	0.09006146917166913	14.909709250110355	0.19530863540746987	3.5594852423503083	0.009495354	0.009642955405656314
1801	20	0.4957893380053566	14.653208222309258	0.09243661934825181	2.028062439479616	0.009302872	0.009642955405656314
566	9	0.12082865746758215	14.833954601388848	0.06811067501121618	1.0817226489217253	0.009596139	0.009642955405656314
1703	27	0.8244173012854291	13.60266782129092	0.6462185978012143	2.3390097686992015	0.009561158	0.009642955405656314
1389	14	0.8504734462921314	16.473333669828477	0.3971332218318098	6.101709652101203	0.009498453	0.009642955405656314
1147	12	0.5612819196620477	16.26744251698239	0.33250343130502114	5.6522263502683705	0.009357647	0.009642955405656314
867	6	0.32770293131692096	14.587282368422727	0.06336514222119223	5.3960441750906485	0.009561803	0.009642955405656314
531	5	0.47305692445713954	15.165408921220397	0.20452109032292237	4.245404209235934	0.009441205	0.009642955405656314
1174	10	0.6759632113284486	16.660775164978674	0.15077521217536283	3.7505085291612703	0.009556611	0.009642955405656314
774	8	0.15349354993105624	14.413930988953743	0.08924283395965343	6.437875565751367	0.00953053	0.009642955405656314
1053	19	0.44341601679886283	13.727688596752369	0.3719223976959637	0.7044053787702858	0.009464013	0.009642955405656314
1166	21	0.4136679138581807	13.689553263872734	0.49090012774947567	4.2779286745871135	0.009176056	0.009642955405656314
527	8	0.3346796158688417	14.759595603819987	0.03028985496806482	0.9193656388599107	0.009137482	0.009642955405656314
1255	19	0.5077778037913313	13.748315698019255	0.18482051459316212	4.1989963194601465	0.009538337	0.009642955405656314
1451	11	0.3442346038683881	15.33821551424095	0.06838470972743543	0.6109517521113085	0.009429883	0.009642955405656314
1635	17	0.5848908590650833	15.338489786359505	0.29788870865570294	1.0031987232292776	0.009560288	0.009642955405656314
867	9	0.6036511080017126	14.659733967234716	0.22799577869031187	4.08850181873395	0.009193784	0.009642955405656314
1165	17	0.31016127398310755	13.382678789876554	0.03918904456286355	3.1018466672334126	0.008863334	0.009642955405656314
1363	16	0.15153180131233196	15.749724568236877	0.11312315750947077	4.111910551780627	0.009422937	0.009642955405656314
1893	23	0.7926582530730277	16.17690358627048	0.9637265755924879	2.7221760795053895	0.009268257	0.009642955405656314
1163	18	0.39392672873890217	12.97712669918854	0.1252093885180987	1.0127003400185597	0.009623056	0.009642955405656314
705	7	0.13781756717787008	14.625498124424372	0.05946528694197084	0.9483400957999877	0.008535849	0.009642955405656314
1346	19	0.4363297104661956	13.810679174981475	0.24545583321341033	4.748908887728547	0.009534353	0.009642955405656314
1043	10	0.42236101061013365	16.372788169372747	0.14677461495210148	2.653620817282855	0.009336014	0.009642955405656314
1598	23	0.2099844735312208	12.36903184382555	0.12256067290765535	1.4162372660619424	0.009542251	0.009642955405656314
638	6	0.48991798237049994	13.624177087006165	0.10455789890579503	2.7115508060796176	0.0095339	0.009642955405656314
987	9	0.4650022563764733	17.517648954200073	0.1824971760532899	1.1639903836446512	0.009608639	0.009642955405656314
1183	9	0.4788165124049134	14.96280816309475	0.02322863810538499	2.0776760920586854	0.009610379	0.009642955405656314
1344	15	0.3832240840253154	15.03577569990257	0.011759430685266192	2.4404144427969547	0.009468972	0.009642955405656314
1227	14	0.2700922897330268	14.45476745339771	0.2759431676001177	2.6191882302993337	0.009325662	0.009642955405656314
1582	20	0.5686754401195446	13.76344853776589	0.25558191323545854	5.392766878476885	0.009475163	0.009642955405656314
1149	7	0.7176423604432376	15.775679557814474	0.3937721000585173	1.9524774672996819	0.009408039	0.009642955405656314
2223	20	0.9390802540886809	17.224573601417678	0.5580714950908221	0.1363331365381315	0.009492043	0.009642955405656314
869	13	0.1280820349732002	15.367429706093212	0.009694610143225452	1.3706616606320372	0.00915508	0.009642955405656314
942	7	0.09587309409389871	13.929000194978538	0.06988649696444393	3.6783918106488445	0.00962133	0.009642955405656314
627	9	0.3210665166807171	13.093847037896374	0.010054341754279689	1.1601832520265365	0.009638847	0.009642955405656314
1572	11	0.3673287239141611	16.76666566460834	0.3473789008764363	4.287683030640742	0.009228944	0.009642955405656314
1219	16	0.5590966794552544	15.022766465577968	0.08789858559621433	3.078479019860251	0.009617319	0.009642955405656314
1916	21	0.5309432139098794	14.842861423062853	0.10187626310137693	0.7980756795260062	0.009495437	0.009642955405656314
1378	9	0.5060376560021684	16.88616114461182	0.2736253209716837	5.634093834735497	0.009320644	0.009642955405656314
1178	12	0.9873758629913677	14.47727369000737	0.8560187656945761	2.4370639583194578	0.009363175	0.009642955405656314
690	7	0.8483313463807993	17.494734952872136	0.6078110354580772	0.18151239413181486	0.009620437	0.009642955405656314
1413	15	0.8534254774940151	13.484578777757887	0.01836276900463818	1.5402550214972917	0.009232888	0.009642955405656314
1768	24	0.5234558632226729	13.201443838588728	0.06937782183802423	2.945937488131894	0.009641323	0.009642955405656314
967	10	0.3730772854808522	14.959669326355732	0.24982345677484413	4.112167397195614	0.009537593	0.009642955405656314
1707	19	0.3433084555051886	13.99163565482912	0.11020331056208471	3.6390270141797707	0.009181059	0.009642955405656314
1201	22	0.24033944753810327	14.476262723699948	0.30208482347036225	2.036489654858371	0.009281795	0.009642955405656314
1246	15	0.42021196698151636	12.066120532066162	0.0069701872686098315	1.0786495123489854	0.009231772	0.009642955405656314
1314	13	0.7124226583216863	15.255662269548393	0.14540693621482387	2.0354553360387517	0.009583788	0.009642955405656314
1198	12	0.5521922571833702	13.22343310642054	0.024328851766903692	4.405775080065618	0.009620958	0.009642955405656314
970	10	0.2829313231645164	13.88132193941653	0.006824280370376811	4.461221907590284	0.009489286	0.009642955405656314
