# Supplementary material for: Tableware trade in the Roman East: Exploring cultural and economic transmission with agent-based modelling and approximate Bayesian computation
Source: PLoS One. 2020 Nov 25;15(11):e0240414. doi: 10.1371/journal.pone.0240414 (PMC7688115; doi:10.1371/journal.pone.0240414)
Supplement: S1 File — The full project, with the data, the code of all components used to run the simulation and analyses is registered: https://osf.io/s5mdw/. (GZ) [file pone.0240414.s003.gz › s5mdw-full/abc-pandora/results-example/rand/result_0.010795027493373735.csv]

nstep	cstep	mu	mumax	copy	strb	score	epsilon
1250	24	0.5808619204880651	13.747706073744563	0.3377523202443763	0.07406795686543788	0.01026115	0.010795027493373735
1539	8	0.9206171971466683	18.78290300854106	0.32399479731030845	2.808904540408319	0.01044041	0.010795027493373735
1165	16	0.5269877787163433	10.314187843320006	0.1623511396359414	1.5386018016143783	0.01068293	0.010795027493373735
541	7	0.6774101858944801	17.27533898596391	0.6306880599873388	3.9630598076876464	0.01058437	0.010795027493373735
1060	20	0.885841010054473	13.620300553692285	0.27583840648483837	1.569298473201381	0.01055592	0.010795027493373735
1099	9	0.7362153712066748	14.927326819295955	0.32516133278374715	6.448503389155729	0.009922458	0.010795027493373735
1299	14	0.4439488046180673	12.641225709845331	0.2801858434809896	3.5704929869439814	0.01021663	0.010795027493373735
1208	14	0.39741571803788756	14.655265177168486	0.37663177502202255	4.8927895374982455	0.01035469	0.010795027493373735
1611	16	0.7900552410259943	16.602715002607923	0.09097483756195784	2.572704576745833	0.009605993	0.010795027493373735
1982	30	0.46563459173387717	13.558736433135529	0.5744470954035392	8.82898587064458	0.01068534	0.010795027493373735
806	10	0.690040780003029	14.084945499265057	0.08151197997716052	3.5038735540164243	0.01043007	0.010795027493373735
1034	19	0.7507329581601419	12.652134504961275	0.8748919938927655	1.0619189200444081	0.01074652	0.010795027493373735
1242	14	0.7561791234098627	15.534054482542874	0.6065094995453952	3.3446095563539533	0.01064165	0.010795027493373735
990	19	0.8693929367763734	13.219300114193794	0.9820648270564669	3.985061271882576	0.01040391	0.010795027493373735
865	8	0.9446623724407653	17.27231403358319	0.5036892946317464	3.190147080291318	0.01012819	0.010795027493373735
1621	20	0.2694617857513415	15.511528683431875	0.7379755378572816	6.732683952551793	0.01032512	0.010795027493373735
887	11	0.5187473123131844	15.923517494110875	0.5867068174424299	6.407018320226836	0.01046224	0.010795027493373735
1448	25	0.5100228452238448	12.877851254036168	0.6381930660394638	1.070884573537703	0.0104463	0.010795027493373735
1080	20	0.318108824341493	13.450852956858892	0.7351568025476791	2.3154384265510575	0.01065808	0.010795027493373735
1250	20	0.9348214396884493	14.57654147950685	0.2837936534910894	5.269212122961266	0.01042141	0.010795027493373735
1651	29	0.38186909044803297	11.604915777634893	0.696811748881688	3.1965630993656493	0.01072058	0.010795027493373735
1256	13	0.6965607706662948	14.2760680070602	0.1076710836346242	2.3859104902209833	0.01046236	0.010795027493373735
853	13	0.7950473808280707	12.501793708375727	0.27537026354127536	3.83352051921163	0.01075257	0.010795027493373735
1465	22	0.5344739347950371	15.825532728238757	0.045815747217076985	4.634211894269294	0.009889169	0.010795027493373735
659	13	0.6578893853455262	13.290415322392132	0.6421927185576813	1.3784382855366566	0.01031735	0.010795027493373735
710	9	0.9002131744183685	16.92929883405315	0.3314753527222797	5.3652909461284555	0.01052191	0.010795027493373735
925	9	0.9128563124431395	15.364857213125708	0.18666376602226395	6.431650637194702	0.01047417	0.010795027493373735
1024	13	0.43597050672946114	13.572992571443919	0.025483101976292367	1.9069609978834907	0.01030744	0.010795027493373735
1824	21	0.5148099108993293	14.812547767094237	0.06979756717771379	0.36904171559539556	0.01002455	0.010795027493373735
1164	11	0.2998465436056999	13.177923211402137	0.39927438300146767	3.7427687954965476	0.01064666	0.010795027493373735
1007	16	0.2060351697396312	13.230497214970146	0.09175622941330028	2.2234625761532905	0.01029636	0.010795027493373735
1460	19	0.6854461872194496	12.484740171950387	0.7593528536841572	1.462101161804555	0.01058159	0.010795027493373735
1096	19	0.8083205680728157	15.275303189989145	0.30984103795780676	3.6112207486640244	0.01029695	0.010795027493373735
687	12	0.492181563058478	14.865318550919774	0.059606359771559925	4.489522908860985	0.01048345	0.010795027493373735
902	15	0.6108779896277973	11.425532773498698	0.45810123609527775	2.484423949655634	0.01042715	0.010795027493373735
1157	16	0.6182068818148022	13.481730247365197	0.486891326495015	5.372553050173628	0.01057144	0.010795027493373735
783	10	0.8828690019964153	14.366993420917337	0.6109585423785726	1.8985847195387058	0.01019104	0.010795027493373735
594	9	0.5069434992732513	10.564953452089378	0.2738606786093689	1.2025376088681108	0.01066904	0.010795027493373735
1838	26	0.33445859395654465	12.152549176427431	0.32852551948822806	3.729876155315041	0.01057994	0.010795027493373735
988	10	0.7251283531753987	17.435266877419885	0.38734119129262556	5.291385394458931	0.01047307	0.010795027493373735
1408	14	0.8516432538166949	14.106275363161107	0.0465300422848022	3.540347318327703	0.01076234	0.010795027493373735
955	16	0.8317410446391196	14.49973916747585	0.3648699384187478	0.629901475348801	0.01028052	0.010795027493373735
1054	17	0.5596370934301201	11.274269298415012	0.3018012140342402	0.3915425542865555	0.01036664	0.010795027493373735
1058	18	0.712459068423972	12.090799612566526	0.1188370511478487	4.988514757005136	0.01055195	0.010795027493373735
1929	23	0.5279913819718766	12.8010038202781	0.6105471715017385	1.20059476956814	0.01023415	0.010795027493373735
495	9	0.7843281756874168	12.585302555895451	0.5554920108066863	3.747387812748053	0.01070094	0.010795027493373735
701	6	0.8395424672423768	15.779880263504515	0.890553415528279	4.209436240627401	0.009565002	0.010795027493373735
2003	29	0.3481679672157397	13.293390487992504	0.6064856838683651	4.599934483695666	0.01045375	0.010795027493373735
677	12	0.5295274665270083	13.516780023956333	0.364139224961103	2.939454919653421	0.01031368	0.010795027493373735
905	13	0.7184837773910655	16.952639916078606	0.5682950699066163	1.2122503321818234	0.01076684	0.010795027493373735
1617	32	0.877119503979189	13.068180963011946	0.5525374717553505	1.7879430480127838	0.01026402	0.010795027493373735
683	7	0.8383014629988628	14.80901781860455	0.6805786138397334	1.8826783794592559	0.01017347	0.010795027493373735
1186	22	0.5652516936638783	15.698193975314044	0.21449922592605355	1.3675011733586815	0.01059273	0.010795027493373735
1099	16	0.6652163101440232	10.38633306672973	0.22839892857399602	2.3208913088470338	0.01035747	0.010795027493373735
1241	19	0.5286331043490484	13.024369513103716	0.8419246962305292	5.636748065638107	0.01062701	0.010795027493373735
1278	12	0.3563878295537072	13.332030752720948	0.539708038036687	2.4322385734267633	0.01078586	0.010795027493373735
1358	24	0.510231805136335	10.241872099878844	0.12457625295060994	1.460167631485029	0.010669	0.010795027493373735
1041	11	0.5478939621751426	14.964866328388535	0.6792238586921785	2.0131603114065877	0.01048472	0.010795027493373735
948	11	0.890255171933894	13.044069253890951	0.6055004759801742	3.4872912609188993	0.01029851	0.010795027493373735
1436	21	0.16919339868897032	13.64206967995118	0.05674315213535877	1.1787198671018813	0.01003214	0.010795027493373735
1905	23	0.8981305068221942	16.011411521130146	0.004725801518093098	4.063354097779577	0.01014129	0.010795027493373735
1007	18	0.2450964234372379	15.043796275612996	0.7316031344526949	3.3971273743115065	0.01005064	0.010795027493373735
1010	15	0.683353989704666	13.0593147728035	0.19226582973732742	4.13170209551858	0.01031467	0.010795027493373735
1731	25	0.23572798247841797	15.422384574178654	0.1016632353046539	6.298302558911338	0.0102278	0.010795027493373735
1040	17	0.2697410405718626	13.001967893683974	0.022582284017684834	0.8568637473142484	0.009610179	0.010795027493373735
1422	15	0.7475551695268237	17.044742723682972	0.7563096541120847	2.58237423137391	0.01056923	0.010795027493373735
1158	17	0.6137661761744402	15.747265967777157	0.8678140430020322	3.267907506708929	0.0107416	0.010795027493373735
1627	10	0.3826595033077792	14.996558400884199	0.35473526532557376	1.6894679425749932	0.01072813	0.010795027493373735
1686	32	0.6054785879915154	13.805876956746522	0.5999959810613518	4.793998610547099	0.01073628	0.010795027493373735
417	8	0.9740227912791126	13.273920138249467	0.2405866347912704	3.1029125106733826	0.01047932	0.010795027493373735
1906	22	0.6961363712211751	14.417686290173425	0.4550742874981336	1.6847115712427287	0.01065489	0.010795027493373735
1459	15	0.13565756232138237	16.764766604548527	0.34884772929322544	0.6531702492421259	0.009499192	0.010795027493373735
1385	16	0.613646111021876	13.967838312097083	0.31073560707868597	4.387074267281013	0.009623102	0.010795027493373735
984	11	0.35368491896373877	13.874593324221717	0.19454233863989243	3.2120999982816922	0.0104199	0.010795027493373735
1446	23	0.5880902082396998	16.124678370390196	0.9626952431390638	2.7428541714113193	0.01047707	0.010795027493373735
1064	12	0.6306728977643091	15.172261146531342	0.7377015025486995	0.17350450234079284	0.01058486	0.010795027493373735
982	11	0.878723443514879	15.639916964796633	0.5480353296438234	3.5114133778308627	0.01065998	0.010795027493373735
943	16	0.4608824462474598	12.223402225280587	0.18706230925284378	4.933238596999892	0.01064973	0.010795027493373735
589	11	0.8166647261428798	11.446276291096837	0.12357451806933684	3.7760754317636773	0.0106724	0.010795027493373735
754	15	0.7289493156944677	12.14593321685803	0.17715677612183373	2.3789454279780355	0.01078659	0.010795027493373735
1700	16	0.7010031579639362	15.637937535972382	0.9734381298312476	1.8862177009262204	0.01038761	0.010795027493373735
1355	15	0.5143763823358922	10.881977165695464	0.10416975583685856	1.3047705141183823	0.01071142	0.010795027493373735
1254	13	0.44935303455693676	12.11290903135908	0.1377096307073624	0.8673952813915934	0.01011956	0.010795027493373735
1238	7	0.27347529805231885	13.21673294299697	0.3221579974720918	0.1874594942116965	0.01075565	0.010795027493373735
1269	22	0.3683842362138764	12.044629194886268	0.1928777875169258	0.7381880371022543	0.01069159	0.010795027493373735
799	14	0.5648833805477376	13.86842439144877	0.5785154676340238	1.2830803520468859	0.01009879	0.010795027493373735
1312	21	0.6902816046073529	12.641337976009918	0.6954449645564824	4.51395454132303	0.01060463	0.010795027493373735
539	10	0.9697728395466545	14.961217140921804	0.10487583612164164	2.6606239925450286	0.01077919	0.010795027493373735
1503	25	0.7563745220387709	11.436219141969847	0.6622476563930884	1.6463213538718535	0.01056097	0.010795027493373735
1265	24	0.5295227358594162	11.702767097507596	0.2703812690768133	4.102588551871486	0.01073577	0.010795027493373735
837	15	0.4709040377481609	12.269020711129468	0.610303172146867	2.7120384479838293	0.009988722	0.010795027493373735
1355	27	0.30677498321752456	13.970025964760287	0.14514083497910046	5.723952746350093	0.009990664	0.010795027493373735
1057	14	0.8401031495899485	16.24764497215418	0.6724298844419473	4.126677368869684	0.01074021	0.010795027493373735
722	11	0.33190460135201005	13.483985584177208	0.31364122447777415	3.3510930290404217	0.01029524	0.010795027493373735
806	13	0.19851541715312765	14.776399853729522	0.17199391624826854	2.6001739791582312	0.01051157	0.010795027493373735
962	8	0.2808954610200787	15.480223138887727	0.4929553611527695	6.371596048496029	0.01048753	0.010795027493373735
1960	25	0.6533550934193346	14.421664104784233	0.1559871402546144	2.023907526550873	0.009933572	0.010795027493373735
1326	20	0.12698652788834774	13.920710135406171	0.8271389885587574	1.1553291993527695	0.01078614	0.010795027493373735
1038	12	0.7614346449487119	14.533705185380548	0.7301198990028832	3.1704980629243633	0.01061556	0.010795027493373735
1077	20	0.8663852994268653	13.85070561572501	0.4295335600401029	2.7769321273143643	0.01069541	0.010795027493373735
1058	16	0.5685242917149419	15.612133570076336	0.5753097865004406	2.0224324364482738	0.01054248	0.010795027493373735
1008	18	0.9669659775585357	15.20594877861738	0.6128531857972066	6.3619185297816205	0.01029701	0.010795027493373735
1198	12	0.7482791822642083	13.465109290861903	0.1109935580721309	5.085674528044929	0.01067586	0.010795027493373735
1279	15	0.5957070189362081	14.864393119393853	0.6894875841117221	0.6007164764753636	0.0101457	0.010795027493373735
1778	13	0.7140132198024645	17.235802929300963	0.5279917189021374	2.7558697329223123	0.01049776	0.010795027493373735
1019	11	0.9895541152280225	14.321622629470976	0.1220157301671565	6.365050551680222	0.01054975	0.010795027493373735
959	10	0.8042748026729946	12.342633931910143	0.19733092681311803	0.38473191886010394	0.01043987	0.010795027493373735
435	8	0.960149255247833	13.837303750098755	0.4756315914066433	2.8389099241682616	0.01079488	0.010795027493373735
977	10	0.8241698908367436	13.166703048765031	0.13752544521433102	5.301671536527279	0.01063865	0.010795027493373735
1432	19	0.528402958733135	14.084876603390203	0.2313061292425105	1.68177474190023	0.01057934	0.010795027493373735
1184	23	0.5599093519613663	14.211931255721884	0.2145760206104176	2.5621378810897086	0.009927251	0.010795027493373735
1268	15	0.3423002528635001	15.942541508737055	0.3009619510332038	4.995183427549869	0.01013667	0.010795027493373735
727	10	0.4839943957267884	14.210062278278404	0.22588383387451377	5.900248363290867	0.009995358	0.010795027493373735
1442	19	0.7099590650984297	17.720380048951508	0.5298793015939809	0.7896387249684063	0.01066581	0.010795027493373735
1363	16	0.6778302197998737	13.917258196735894	0.39193874959627234	3.6449697964626138	0.01017899	0.010795027493373735
926	7	0.7879933122017496	13.7575260126149	0.24523606918550006	4.348911329694775	0.01070129	0.010795027493373735
1802	21	0.7181470018600945	12.278471387568985	0.10086510451301925	2.4183238261367253	0.01026559	0.010795027493373735
1347	12	0.8779179757557285	13.947521154472616	0.6831118242336249	0.45465645151494993	0.01076506	0.010795027493373735
1126	8	0.7466707265964534	18.135878849115837	0.18540587968432376	6.433418092864417	0.0103322	0.010795027493373735
1424	19	0.978604689702557	13.229873349426404	0.1096154640769246	0.8522002300781933	0.0107139	0.010795027493373735
1598	28	0.8690879431796275	12.045339626918	0.09653475048062177	2.5589351075898934	0.01039044	0.010795027493373735
1275	21	0.747389036557256	15.21590859953141	0.44170545186958476	0.6978118333782197	0.01031838	0.010795027493373735
962	11	0.5399778913681089	13.636878992932592	0.7805669048391916	3.5162313497255218	0.01055801	0.010795027493373735
1116	21	0.474085782818013	13.506417920813139	0.53225014497153	1.5496730228804911	0.01031044	0.010795027493373735
951	14	0.6695582561646544	15.214808603548335	0.14486930652162555	0.011911605089928959	0.01064812	0.010795027493373735
1592	16	0.772465708477609	12.620007096908868	0.010893567477314556	2.6820732183280915	0.01052631	0.010795027493373735
924	11	0.6644142036352716	13.991283792277455	0.9251969623574604	7.73851759389256	0.01079354	0.010795027493373735
707	7	0.7111705198170932	13.523691507829932	0.36194289340471	0.8508643038232164	0.01070272	0.010795027493373735
1624	25	0.27395259627185614	14.708939031672168	0.041643918429345256	4.127010084233662	0.01054542	0.010795027493373735
1341	17	0.7392231405526751	14.426681424799119	0.40569590886781615	3.406828941198135	0.0104739	0.010795027493373735
1138	10	0.46623515968937	15.58032707853385	0.1459951484900719	1.838816292678867	0.01030676	0.010795027493373735
1354	17	0.5562416241645871	12.394954363185162	0.03205775314011841	2.6088256337967892	0.01063039	0.010795027493373735
1836	31	0.7053934715475982	10.705824473484956	0.5949928715485162	0.36712882132371694	0.01034375	0.010795027493373735
1297	22	0.7475107737104733	13.969171065406192	0.8265095210565947	4.0888974950084815	0.01063893	0.010795027493373735
1119	16	0.8073332396292272	12.67320682629532	0.18609983314965206	2.782828287593801	0.01055263	0.010795027493373735
985	9	0.4257846807212972	13.903340883536943	0.5623715394810446	1.1159080646391755	0.01072232	0.010795027493373735
718	7	0.6571423582907091	14.387520138695956	0.0873716966848242	4.702999727646671	0.01024607	0.010795027493373735
964	16	0.9224557530830975	10.32450830551626	0.9378399348339224	4.058627153653244	0.01051501	0.010795027493373735
1315	14	0.6897422237866331	12.97470314439487	0.5562282264380893	6.632007846205144	0.01066244	0.010795027493373735
1364	24	0.16293674597568308	12.284292637805184	0.2714521087468454	8.434449787674387	0.01075427	0.010795027493373735
1186	11	0.3292458092046232	14.917757906093135	0.3374892069247789	2.871115108717629	0.01058257	0.010795027493373735
1087	17	0.4661959739763176	14.021920800870538	0.326292405667961	5.923215614245375	0.010706	0.010795027493373735
1195	16	0.46542644223398855	14.74471856412449	0.7359743334753496	2.1818052441165467	0.01072937	0.010795027493373735
1021	17	0.6864468030757999	12.96234818654077	0.5130878036847966	5.57360271004055	0.01047901	0.010795027493373735
1169	9	0.5393261520553996	16.554061303294958	0.3644021038739157	2.0412871632511043	0.01068384	0.010795027493373735
1372	15	0.8386341913572557	13.916205079974786	0.005290924271184841	6.000737197717496	0.01051877	0.010795027493373735
1338	23	0.5909160234085743	11.508003054762195	0.49218716721560185	1.9161078715396322	0.01005438	0.010795027493373735
661	7	0.800651366079091	16.26955173672031	0.6828414559228335	2.524010368642163	0.01023015	0.010795027493373735
900	13	0.9304386071319755	14.690749452012232	0.10612707732441383	6.557032346033438	0.01040205	0.010795027493373735
1073	16	0.5505422205110928	13.223328820197349	0.3529486725113866	3.559068649147335	0.01038068	0.010795027493373735
983	17	0.7493232344630889	15.548635012847598	0.7401937475032325	2.5513621521375693	0.01029375	0.010795027493373735
723	12	0.5257487698764387	12.121775236536662	0.29102709409079053	3.1554635072637858	0.01028625	0.010795027493373735
939	12	0.20259507188752596	15.13170121126668	0.003480140036900725	3.2175919589516724	0.01043738	0.010795027493373735
1240	18	0.8603927780174474	16.050336022920693	0.5707243275252321	6.68808216018523	0.01045103	0.010795027493373735
1204	18	0.8395275790404533	14.608967205134789	0.2288801512908658	2.733168380332196	0.01076001	0.010795027493373735
663	11	0.9542746927381618	13.96211682380475	0.5113935056447534	2.56304605374722	0.01067278	0.010795027493373735
812	7	0.8547156190295295	16.12853846269128	0.176547335534699	5.107388233635509	0.01037967	0.010795027493373735
1294	15	0.3964295627698519	13.095618212458026	0.8006822515961534	3.2504905272395197	0.01062255	0.010795027493373735
1361	14	0.7753128139273677	15.545796061946273	0.027567673919741076	4.958723607934168	0.00936619	0.010795027493373735
573	6	0.7135804478093979	13.3057370606721	0.47331763495050727	5.221119142185602	0.01011492	0.010795027493373735
1383	25	0.6359088507218594	14.49871350517922	0.19809043546659752	0.8536147239467019	0.01038599	0.010795027493373735
601	4	0.929842247231949	16.24280006922815	0.21860624040799156	5.3199696175757225	0.01036417	0.010795027493373735
1652	32	0.2552132148544541	12.11410154421336	0.18173328690458312	1.8245736585090377	0.01038342	0.010795027493373735
1430	24	0.7325776281925105	10.989457288927735	0.571957054861433	10.169305055128445	0.01074445	0.010795027493373735
461	5	0.7299265514803213	16.867357888219622	0.21554175216958013	4.234054133585768	0.01002348	0.010795027493373735
1012	18	0.6792250399202601	15.239633490829018	0.7252318682821008	2.239056396277215	0.01043136	0.010795027493373735
1917	26	0.33123201228013455	13.475858612402906	0.49822413146594546	2.895226740424106	0.01072337	0.010795027493373735
1046	13	0.8569645212072708	12.84752463353744	0.1985981249391967	6.3670680740174515	0.01018237	0.010795027493373735
1511	15	0.4994893965141787	13.616305820189801	0.25581357247688524	7.643152318950653	0.01068367	0.010795027493373735
1343	12	0.4313391373731413	14.758848553268798	0.12136390477554142	6.0141715102006765	0.01036503	0.010795027493373735
856	15	0.5565951591574949	12.54619413792673	0.08859525151590628	0.428865574546201	0.009865447	0.010795027493373735
1136	20	0.6521049259952107	13.3745192315019	0.590275153961918	1.8088665236226906	0.0101654	0.010795027493373735
654	10	0.4796722133949134	12.652869563720106	0.8969705442738802	0.8350938718389684	0.01074938	0.010795027493373735
1269	10	0.5040657200238696	17.328006500218198	0.7862680602397658	1.4678667866818595	0.01005119	0.010795027493373735
1181	22	0.9115188146205073	16.708116683495216	0.2651352493443662	1.3705116588264354	0.01064388	0.010795027493373735
1383	25	0.7853334495474658	12.684882587824552	0.8967662541723964	0.6673377943214462	0.01058384	0.010795027493373735
747	14	0.820125684528226	13.175004657015284	0.2921295117308441	4.04292775134917	0.01062244	0.010795027493373735
1094	11	0.47968474479579426	13.164653457124995	0.01823715751070576	1.8117152625944857	0.01064049	0.010795027493373735
1696	22	0.43602172586522403	13.465417944485967	0.008253320684649346	0.9529858510138436	0.01061841	0.010795027493373735
1234	16	0.9739700781717514	15.659901426470158	0.5598386733594911	0.9736858106098238	0.01046135	0.010795027493373735
973	18	0.9073058482084583	13.891889367551894	0.3252893346571173	3.4449479597960813	0.01055689	0.010795027493373735
1272	21	0.909251462426254	13.197074770979528	0.33327687646043663	1.986452105098573	0.01066448	0.010795027493373735
1283	18	0.7302454835241727	12.404141021457747	0.020247468115334677	6.770036742709493	0.009862961	0.010795027493373735
1010	13	0.5762053279161107	14.592172021087947	0.6388149370344205	3.4298591287806306	0.01003185	0.010795027493373735
1623	19	0.7974509650839149	11.089258792655269	0.04284946138138124	2.7909026014303664	0.01044841	0.010795027493373735
2225	29	0.9605565366895347	15.657073032113061	0.2195969232097859	1.4819235134486628	0.01055588	0.010795027493373735
1377	18	0.7412313758543311	13.320872747841326	0.3830707463343043	4.008067906892352	0.0102469	0.010795027493373735
756	4	0.34692438151610305	16.680978972869127	0.4824300502045641	3.625955397907798	0.01051888	0.010795027493373735
879	12	0.9396162180660055	13.781665657172192	0.010747199649921935	1.9451903630164151	0.01074729	0.010795027493373735
1190	10	0.6525727326087033	17.246731759301035	0.38000534979943207	5.647604985616713	0.01014351	0.010795027493373735
1566	14	0.4141222023844052	13.726918232280394	0.3875230620444349	3.563554997509204	0.01017289	0.010795027493373735
1605	14	0.338065647738724	15.866264820967803	0.4335146385143203	1.4940599070290872	0.009754724	0.010795027493373735
1619	16	0.654214465899492	14.140915141438235	0.2108719912841403	1.4053672649883062	0.0102699	0.010795027493373735
1250	23	0.8109321943062564	13.054951480215014	0.39431021574012537	7.19349373571518	0.01075356	0.010795027493373735
2070	31	0.8732061671416349	16.041121286567165	0.7319592890471813	4.4466508147541255	0.009939715	0.010795027493373735
1142	17	0.9141846033893783	15.659074623502523	0.5410100650154415	2.001538816748799	0.0103794	0.010795027493373735
1370	22	0.5677283479019118	15.156696522566158	0.9490353760857326	4.252672105980962	0.01049024	0.010795027493373735
820	10	0.4763393903967185	12.572133920512247	0.20877809192719438	2.397457040462766	0.0103769	0.010795027493373735
2150	41	0.5004403210688676	11.720472958821869	0.015148429340913802	0.6382850948166298	0.01025665	0.010795027493373735
911	10	0.8784960481714872	14.032271422544436	0.9326478334387982	1.634720556701686	0.0104591	0.010795027493373735
1094	8	0.7007529772272322	15.226295596416065	0.5898671275633203	3.2214712150473366	0.01070359	0.010795027493373735
1416	15	0.6292906166678471	17.107697886691458	0.7897566871902479	1.653832303005251	0.009749251	0.010795027493373735
1383	24	0.0888263492905711	12.569051781497814	0.5654126931504391	4.082358618756204	0.01013117	0.010795027493373735
940	13	0.6198999646476806	12.646396340356228	0.41907390064587974	7.8640648468934	0.01010068	0.010795027493373735
596	8	0.7501706044015483	13.363759454204677	0.3679655212879871	3.2766424035729953	0.01008983	0.010795027493373735
1064	17	0.9427017240546839	13.985649564287323	0.41615734307106145	0.920677814730987	0.01035691	0.010795027493373735
1153	16	0.6086482004624845	14.804001873382353	0.16774060578459177	7.616911219574279	0.009773135	0.010795027493373735
932	7	0.6686128227534989	14.846534367316854	0.23067413596576491	1.003428236628228	0.01013592	0.010795027493373735
695	7	0.5722836036238405	14.19964962966761	0.17127107548167153	1.5085236056801519	0.01003621	0.010795027493373735
1476	19	0.7104878531751911	16.143502283100368	0.053982538338627976	3.385100755610331	0.01021836	0.010795027493373735
1609	30	0.6517055383597151	12.094213806690405	0.21495456055872947	3.6266604822592114	0.01065068	0.010795027493373735
1160	9	0.2033652922587076	13.291144825237675	0.13125015342059554	1.6433752394751782	0.009806866	0.010795027493373735
1416	15	0.5543452417891398	15.291422301426808	0.27514445204092486	1.137013280893051	0.01052818	0.010795027493373735
951	11	0.36681790310929085	12.899316855282235	0.05619641860469841	6.319314994607419	0.01014535	0.010795027493373735
1621	21	0.715102334843496	14.079957694211133	0.7063808103036124	1.1388850449665122	0.01016567	0.010795027493373735
1439	25	0.4265503877395569	13.406445929974769	0.4423570848423128	6.714082094270664	0.01035724	0.010795027493373735
1754	29	0.7066886128348544	10.886459566662651	0.5279921047990949	1.5309396323164577	0.0107699	0.010795027493373735
1390	15	0.9457908079495666	13.989040039445301	0.5139903826165342	4.832903349188164	0.01068374	0.010795027493373735
2105	26	0.5306003380532589	14.603449017224968	0.018209075553208054	3.685814195224019	0.01067305	0.010795027493373735
1185	14	0.2608159675305768	15.36640634505294	0.3750794125882097	0.9672352863590543	0.01003729	0.010795027493373735
678	13	0.8233459999111039	11.96860890375376	0.6695552424957262	2.90835528261836	0.01064437	0.010795027493373735
1392	14	0.679621366593908	11.329148178540684	0.3044246713708642	1.431630955810967	0.01074231	0.010795027493373735
1607	19	0.6742710021755076	17.11915594007774	0.6674131749637238	3.541148971469795	0.01072878	0.010795027493373735
1468	20	0.7076732378923041	13.268960123970125	0.0031098242927030117	1.2518074963989945	0.01048345	0.010795027493373735
2026	18	0.5793123966929921	14.885148114732202	0.31573635276633516	2.8901339081066286	0.01072538	0.010795027493373735
1364	18	0.4256561757410241	10.582337542965817	0.20621922934804193	0.938418213049987	0.01066534	0.010795027493373735
1253	15	0.6895142549776083	12.153531692248055	0.4415762269093877	0.23857354017149224	0.01051964	0.010795027493373735
429	6	0.469893608396313	12.2685049993929	0.64483103819976	5.217667016890925	0.01075534	0.010795027493373735
1095	8	0.771976977966575	16.653444749008656	0.8711281072558239	5.515305328875474	0.0102766	0.010795027493373735
584	11	0.9392240797961866	11.338794904097377	0.028206416880260793	1.6903912010773272	0.01075255	0.010795027493373735
1696	26	0.5280677662416348	11.538645028595514	0.23607516553233207	0.9418609253858208	0.01068727	0.010795027493373735
1425	24	0.7679668858008933	10.858396916242963	0.7380160350504185	3.067499147432758	0.01048254	0.010795027493373735
846	11	0.19819457066014215	13.849588864526433	0.050538479590297	0.867386460482241	0.009881154	0.010795027493373735
1274	18	0.6386606427888095	11.646965582632205	0.7740504538844153	2.9454333242133144	0.01055806	0.010795027493373735
1647	26	0.6525261268539677	13.312780415409623	0.013465339518198505	6.0311246277860135	0.01053813	0.010795027493373735
1408	23	0.5343955165409282	16.126408685472974	0.3994811939345063	1.3428377614394522	0.01077103	0.010795027493373735
992	6	0.6766288758825305	17.51398322348042	0.5966073758084492	3.2844372615925606	0.01007539	0.010795027493373735
902	8	0.935253318593342	15.058372767276296	0.19080461205676869	3.746985931471862	0.0102269	0.010795027493373735
1380	13	0.843555580100517	17.684356057020395	0.28829917260042787	5.392292267187996	0.01003344	0.010795027493373735
2451	31	0.48362244565406987	11.890969031586746	0.15353369781638276	0.3975432858547989	0.009798384	0.010795027493373735
1433	26	0.9293770636366241	11.706303666695906	0.8888759030205637	4.791494819651344	0.01034957	0.010795027493373735
1721	17	0.5692800796907721	14.75096305059212	0.15421750883109886	2.0718621311219847	0.01024624	0.010795027493373735
518	7	0.7962391607206831	10.643008778759546	0.093863458926565	1.5398604919282572	0.01040137	0.010795027493373735
1314	14	0.7555693419007381	13.330064852864348	0.8747532778012517	1.6530684488292873	0.01045102	0.010795027493373735
817	4	0.4911406424729151	17.137371852828657	0.41075199956911107	1.6658094438860498	0.01068824	0.010795027493373735
2036	15	0.5588354023987085	16.2529621900897	0.4836450081019463	2.5563271158981644	0.01065992	0.010795027493373735
862	11	0.8528456629615757	15.977914006620223	0.15204673261900775	4.022680981012231	0.01056073	0.010795027493373735
1398	18	0.6033196289722054	15.565999893397734	0.1828682247368763	5.18639926001698	0.01055666	0.010795027493373735
944	7	0.9051263285301914	15.204564195029981	0.20962708671768132	0.37539375166881284	0.0101411	0.010795027493373735
1416	28	0.8563246997208896	11.525008559851345	0.2722168122481411	0.528722456604277	0.01031451	0.010795027493373735
1705	21	0.301952314834533	13.464929966791644	0.39136864193900706	1.1666042006624462	0.01006386	0.010795027493373735
1269	16	0.6344326609022646	16.4716757259945	0.19545395377756555	1.9794178647113259	0.01051744	0.010795027493373735
940	13	0.41108295704917697	13.480005357823094	0.19727361975756486	2.55386368009213	0.01043929	0.010795027493373735
1422	15	0.27724959003651256	13.203317627441889	0.0026449581476510817	4.420834286377943	0.009503532	0.010795027493373735
1330	17	0.9654847261431081	18.07267633355104	0.9643445460843705	3.13093776025539	0.01056718	0.010795027493373735
831	10	0.5733472529341522	14.546319367178688	0.30018971698757746	4.054365236715053	0.01042228	0.010795027493373735
1312	13	0.635545983147445	16.500673183751367	0.6426247754918106	0.10925310326772464	0.01039723	0.010795027493373735
640	12	0.8089594753330901	13.703553871571705	0.27496864808969085	4.15016645822121	0.01077062	0.010795027493373735
2035	21	0.9632562703212763	14.18313619900202	0.09578022276211395	3.3418578732217163	0.01029693	0.010795027493373735
1292	10	0.5128652984916988	14.698452156232214	0.0966816540709258	5.95131912891801	0.01023832	0.010795027493373735
692	6	0.04551356008626445	13.232311507458634	0.021098544551559198	4.047248686394955	0.0100744	0.010795027493373735
1651	20	0.7636666080087414	13.945669063474801	0.19578025356190207	1.2225765580811538	0.01004239	0.010795027493373735
1732	18	0.3008008363548911	14.65100503929305	0.3177276054392831	1.9971672524715864	0.009884773	0.010795027493373735
728	10	0.7688300797797831	11.687848267694376	0.15285560401870857	2.9742581401988577	0.01058535	0.010795027493373735
1376	18	0.5886905832084183	13.872120812624374	0.09547785384267198	3.7967070921181625	0.01043204	0.010795027493373735
617	5	0.7071987248620653	14.167948562045554	0.0554765425712406	4.317641218627208	0.01060463	0.010795027493373735
924	11	0.8959234253897018	14.113203248494894	0.7149807920700673	1.6618828259638545	0.01066183	0.010795027493373735
1431	22	0.41944253492646244	15.660258420193212	0.22110630746800264	4.1643825856672345	0.009795929	0.010795027493373735
859	9	0.7809365108911227	16.24193350508996	0.33400465716325684	2.4322073445404806	0.01002613	0.010795027493373735
791	14	0.7786317015260221	15.369725449639168	0.38543365618929615	4.847935447658358	0.01051465	0.010795027493373735
1434	8	0.6485919959546366	16.658077637829283	0.6125930878184922	3.9410496277604423	0.01023965	0.010795027493373735
1107	8	0.8096531891701019	16.728786418122326	0.30310150607787556	5.057262308265101	0.01060088	0.010795027493373735
1970	35	0.7666704529191393	18.256807164879255	0.6720417366145736	2.3744906533462555	0.01061731	0.010795027493373735
1144	11	0.45462698760869275	10.663539176561935	0.04105831801419818	5.617280920403335	0.01031398	0.010795027493373735
989	10	0.8758722043692813	13.646675508833432	0.14299868422672984	4.204171958787262	0.00998952	0.010795027493373735
849	16	0.7553844188420535	14.465980167741861	0.6087888266215049	3.1160791073833773	0.01075126	0.010795027493373735
1424	19	0.6722667942775306	13.024870940201051	0.4231244898872036	2.115671744526657	0.01033214	0.010795027493373735
738	8	0.7702340911174939	18.3148812310263	0.7548606404468946	1.8617915220196473	0.0106942	0.010795027493373735
1520	25	0.7377101992697075	14.82329023334027	0.19037260272002568	5.690467303818047	0.01000239	0.010795027493373735
1135	21	0.7254069634416976	13.908308812079188	0.8431754675273727	1.018201457903433	0.0104149	0.010795027493373735
1332	21	0.7612676465521528	13.71539797745923	0.8055818084934865	3.597022786094282	0.01072004	0.010795027493373735
1270	20	0.4954036531192918	11.347063099848054	0.26158007450271265	2.21464591302002	0.01062413	0.010795027493373735
886	9	0.38557018575059226	13.845105574843004	0.4144210182069375	2.8248150697757004	0.01016344	0.010795027493373735
991	18	0.5373089936890122	13.298665288274202	0.9319991091418514	2.138781675745726	0.01050672	0.010795027493373735
821	12	0.8003815020210377	14.23440922051402	0.7308834588004329	6.229133968892466	0.01032236	0.010795027493373735
1128	16	0.435556308731149	15.509826759569254	0.8029536893439795	3.1241974666329035	0.01013974	0.010795027493373735
1713	19	0.7669352952353456	17.98411054604468	0.9527962241330745	1.918179754151175	0.01008854	0.010795027493373735
1010	17	0.6634575620600424	13.05039599754475	0.24110844773902584	2.71535826307835	0.0107522	0.010795027493373735
552	10	0.7832766466810772	14.402881075733315	0.7079539562897001	0.240747532808129	0.01004028	0.010795027493373735
1277	23	0.2889108568101042	13.038577797984509	0.9833006555220626	0.7930642113435785	0.01072656	0.010795027493373735
1163	20	0.6080419644043535	15.546093098907418	0.33448455426017454	1.9415674744124092	0.009733663	0.010795027493373735
1492	10	0.7022460986407625	15.962847395616715	0.2516182871579653	1.745964782696764	0.01026423	0.010795027493373735
1304	15	0.9087531405872317	14.320680599435939	0.10649513904938096	2.1708197091907278	0.009985251	0.010795027493373735
1313	22	0.8652246299330225	14.363073525832217	0.5742618738720844	5.4442388482311905	0.01058802	0.010795027493373735
1596	13	0.4328619321638957	14.601455146264318	0.39658647849354844	2.52248153795256	0.009939058	0.010795027493373735
1120	15	0.5406335331966674	12.705585911915243	0.20761977878783028	2.052860501046209	0.01061487	0.010795027493373735
1327	14	0.8075496055985805	13.69216086506069	0.8762537483729316	1.2563707445317887	0.01055612	0.010795027493373735
667	13	0.7184838859652745	13.390929931458658	0.6214841626692262	2.875484088197865	0.01012702	0.010795027493373735
1572	24	0.45855647182777726	14.468702458701278	0.06522960869138274	6.325403020532633	0.009821521	0.010795027493373735
1189	21	0.7184639470952482	10.53282532377906	0.6799636375032359	5.217435771766846	0.01076306	0.010795027493373735
2156	41	0.8982602459782127	13.355348667201199	0.40133561269567086	1.6601656497063737	0.01078626	0.010795027493373735
814	9	0.517676527114133	13.01519068263372	0.72809348506251	4.564889093216478	0.01075599	0.010795027493373735
805	15	0.4753879442908381	14.114957494751945	0.7121948425205299	3.11252036871812	0.0105561	0.010795027493373735
1428	22	0.443470609684835	11.605078290231308	0.4731102354616533	0.7320804755799277	0.01033208	0.010795027493373735
1467	13	0.9204952875100212	14.828631446388538	0.990523349257415	1.551520906680142	0.01025113	0.010795027493373735
873	13	0.5624644596056327	15.113356855065549	0.6798558594323715	1.2336229187998247	0.01018315	0.010795027493373735
709	13	0.2303459985969777	12.02080856690977	0.05398070084176748	1.2493169356573595	0.01038239	0.010795027493373735
1265	16	0.27481317975910113	13.52620394099084	0.3086680923857701	3.8696695369078133	0.01076367	0.010795027493373735
585	6	0.6990974130399001	14.734032847713035	0.5707175337946777	3.7742600746114388	0.01047969	0.010795027493373735
1330	17	0.9777173337769185	12.810008268169282	0.7172742074946437	2.9417781700518213	0.0107079	0.010795027493373735
542	7	0.6369664430567961	16.112967275244827	0.355505564281289	1.5640874652242913	0.01046818	0.010795027493373735
828	10	0.285928215069294	14.492731220282549	0.31933193675963717	2.6927183201527405	0.01048079	0.010795027493373735
1311	13	0.5845678415542394	12.671740365499492	0.016192659079084445	5.281586923975128	0.01016694	0.010795027493373735
1481	25	0.492198969588924	10.699211295970883	0.04554876478161979	1.42651832413232	0.01076304	0.010795027493373735
771	12	0.2587086207138795	15.558665705793059	0.21129481318294357	1.3724361358015544	0.01043368	0.010795027493373735
1785	25	0.4956632414330879	14.61063760508795	0.35436937781733563	1.585795680989571	0.010659	0.010795027493373735
1339	16	0.4347485084727896	17.678665463196474	0.028920342122201737	4.806081211922707	0.01055856	0.010795027493373735
1259	16	0.6936613816775595	13.769241293412316	0.17530905674552788	4.462542666369307	0.01071843	0.010795027493373735
1083	19	0.6671714979536292	12.86904243638265	0.23312215180933865	2.773567337623957	0.0101949	0.010795027493373735
1400	15	0.6583197565593464	14.165588209643271	0.3476893156487209	3.979435363839043	0.01063054	0.010795027493373735
1157	10	0.9730644307178595	17.56877810806608	0.8916428248455808	0.960567311585378	0.01067544	0.010795027493373735
1101	18	0.7462291070374591	16.20904814224307	0.7911418039102363	5.528921484738838	0.01074898	0.010795027493373735
555	10	0.14046269598443734	13.464816046274958	0.755150166559229	0.9516002296819699	0.01030278	0.010795027493373735
1264	23	0.7890193045422118	14.269306131126196	0.13395036900320975	0.5168713074415571	0.01049526	0.010795027493373735
1242	14	0.9777709954320974	13.405683898941662	0.7996341159134395	4.67202541617436	0.01074403	0.010795027493373735
1589	16	0.8816799584579047	14.218773666288975	0.36359213448675	1.3514738657048133	0.0107359	0.010795027493373735
943	6	0.8316171128039026	14.242382536797193	0.34238970045335176	2.7433996776328744	0.01050246	0.010795027493373735
903	15	0.5171858154296699	15.051771409203882	0.47410848017185336	1.1676910804525311	0.01026053	0.010795027493373735
1775	33	0.5718089411485106	9.887307857837127	0.6504436130942226	4.551973734942603	0.01068407	0.010795027493373735
1237	24	0.518862319122509	12.10678006405027	0.7643497097754328	0.5980809477480734	0.01070596	0.010795027493373735
1254	24	0.9027182607517127	15.514749553705393	0.5936159926042242	4.213220353311472	0.01064636	0.010795027493373735
1296	22	0.48149152377442034	14.020838059091838	0.4901758276770041	1.9491968761752063	0.009923014	0.010795027493373735
400	5	0.6800319910597967	16.438429978368298	0.024186188150129302	2.655252625940646	0.01079473	0.010795027493373735
609	8	0.4369847192813884	13.172047901510084	0.9533551481161089	0.9310225826475458	0.01063659	0.010795027493373735
1214	23	0.7055850014799679	15.295268787212766	0.9003075618082312	0.049649443503356316	0.01074349	0.010795027493373735
1746	13	0.6424255907680261	14.610240113709658	0.24420355030154367	3.305501531622897	0.01075453	0.010795027493373735
1632	23	0.6053628865682181	14.408251354902418	0.09353664956003749	1.066115757284888	0.009442071	0.010795027493373735
1122	20	0.6802890645386077	12.674391856173164	0.5973397980095003	7.3996978120549795	0.01074812	0.010795027493373735
1147	16	0.8097834945629134	13.549310881270824	0.34845844581934227	4.563415014958798	0.01052417	0.010795027493373735
1346	18	0.7514393991339241	14.397609873586067	0.17423704156429073	3.1302998566721536	0.01076761	0.010795027493373735
1657	10	0.32460932571677253	14.80223718982001	0.04371889057221032	2.507854493478147	0.009832692	0.010795027493373735
1259	21	0.4011123573153219	13.71268146450193	0.550249526343894	3.7572930592993594	0.01021166	0.010795027493373735
1426	28	0.33849044059848915	11.946047357026075	0.006345095403017975	0.6712237406243358	0.01069128	0.010795027493373735
1370	22	0.7847038258483122	13.933303390959008	0.20270418181669672	0.908612040008606	0.00976556	0.010795027493373735
868	11	0.8871852274020967	13.59146868308022	0.9321197918721658	2.889827657007288	0.01045976	0.010795027493373735
1441	27	0.7426297180471898	11.888572601939073	0.6243815419979549	0.22125466748252853	0.01068812	0.010795027493373735
1363	18	0.8481898943553602	14.757526216779121	0.34670637021490225	2.081669639140677	0.01051152	0.010795027493373735
1217	20	0.8325232275158776	13.700556491982091	0.4875811403031174	3.030240797483416	0.01046036	0.010795027493373735
886	17	0.8704124543675588	12.448940126915415	0.059053413662446735	4.264652125576803	0.01008384	0.010795027493373735
1898	15	0.374578803886102	14.533848163487015	0.003088488971756176	1.5419850269108588	0.01002665	0.010795027493373735
1512	14	0.8406410320574385	13.186808757703506	0.23653384189387897	4.5765719985766	0.009852054	0.010795027493373735
1194	16	0.6505572943045662	14.101964479521381	0.3082865341396672	2.0982438481772423	0.01051435	0.010795027493373735
1741	25	0.6649309509635621	14.179944287996438	0.45147753947817126	1.3852595941458363	0.01062297	0.010795027493373735
1721	24	0.45365481327699897	13.204784495535641	0.9786666043733908	0.15938155048242203	0.01042329	0.010795027493373735
1734	23	0.7177785351831323	12.476972868928408	0.5765977139690627	1.9292362478120568	0.01071712	0.010795027493373735
1541	14	0.806812828331996	15.56076560643128	0.4736245726380678	2.0872930524555686	0.01007059	0.010795027493373735
1116	21	0.6389678313288523	13.500713128246872	0.3343210679182401	4.664108035550593	0.01067433	0.010795027493373735
1138	16	0.7776694811581284	13.680792322846939	0.4913682695095182	0.9693092054665342	0.01049914	0.010795027493373735
1120	13	0.547984590026368	17.026797058476753	0.26162311386368925	0.9407905038371749	0.01079127	0.010795027493373735
1100	20	0.2938457216183514	11.55813023081031	0.7817059791673823	2.9880139569249007	0.01062176	0.010795027493373735
1023	17	0.6317186340188079	14.364035840180861	0.9510730863810086	1.540134135979467	0.01044789	0.010795027493373735
635	11	0.9069726712662887	13.044169301894758	0.5276091324241561	2.9114706331425344	0.01057448	0.010795027493373735
473	7	0.5314209248471315	12.53366399860708	0.6495263653142054	3.6635485776142103	0.01040247	0.010795027493373735
1212	15	0.32178684151130466	13.558441063700883	0.2990555495352476	7.501074714270643	0.01063893	0.010795027493373735
1196	21	0.8771985619099046	13.369870320230248	0.3618830811703394	1.9291112395581458	0.01071834	0.010795027493373735
1410	26	0.13127493796882156	11.715528368607213	0.24337581705823877	5.322001605665954	0.01049884	0.010795027493373735
1498	15	0.9342285229098624	17.65449393908999	0.6562129851060607	3.79770712858233	0.009937338	0.010795027493373735
1904	16	0.46986924449270506	15.394388974242943	0.27249201186945377	4.641113868419436	0.00990206	0.010795027493373735
1698	15	0.7745494322720498	15.734613596900946	0.004995866468175646	4.134040088197777	0.009830627	0.010795027493373735
1066	14	0.4520836454101898	13.538012400894296	0.5709449384841723	0.7202289524696341	0.01019911	0.010795027493373735
1245	17	0.6807665252339357	14.495184837539902	0.1351219829708426	0.32581121888159964	0.009760635	0.010795027493373735
1277	11	0.46698364996539543	16.776354603796037	0.6444780082703938	1.0569594601055103	0.0107297	0.010795027493373735
1734	24	0.7507561958332334	13.446016664580139	0.37618621673548935	3.0238238927039403	0.01036757	0.010795027493373735
821	6	0.7792366440171057	14.839897369876306	0.1717269206170482	2.006241346786575	0.0104275	0.010795027493373735
853	9	0.3750814786818039	15.454052352895822	0.09137054747785717	1.4831111484268549	0.01051125	0.010795027493373735
722	13	0.4191236176236906	12.525069917036655	0.5439818078257558	4.394952102814208	0.01036001	0.010795027493373735
1039	7	0.30560394492879284	14.181127807586478	0.17019091641645434	4.277115104798216	0.009712191	0.010795027493373735
1541	24	0.5019160859066071	12.828711746396293	0.9970161885342371	1.521419366378196	0.01029478	0.010795027493373735
1219	17	0.9165807820233288	14.11800300388486	0.23157268664505626	3.1271544852574147	0.009782636	0.010795027493373735
236	4	0.3174757318379726	12.082780719974163	0.24047467121392782	1.738945804408889	0.009822289	0.010795027493373735
2007	36	0.4041138926611936	11.54452864873138	0.1510863127528002	2.4032826763769597	0.01045683	0.010795027493373735
1166	22	0.8812944909549698	10.997741681684934	0.0017136102433077949	2.136018437065605	0.01069768	0.010795027493373735
1269	13	0.722009288519623	14.242490979435818	0.5003997035886389	0.12189649081274934	0.01074024	0.010795027493373735
988	8	0.5374495099573615	17.09969227889261	0.5031260817207263	6.194205261466091	0.01004675	0.010795027493373735
1476	18	0.38200942669284255	13.90525901804657	0.2699431855330723	1.0383301475299802	0.01027992	0.010795027493373735
935	14	0.4460846755355118	13.571175857662347	0.37011037878301517	4.111382538897812	0.01044023	0.010795027493373735
1750	31	0.8210503390334538	14.26994605089585	0.4370287462475761	1.68033544974185	0.01055341	0.010795027493373735
1191	14	0.9767254045441496	13.283980014500074	0.37377942753964666	1.8850552048634617	0.01063223	0.010795027493373735
664	13	0.4315475695011863	13.670451211305165	0.08286823348960248	2.890479152592333	0.0101298	0.010795027493373735
1277	12	0.4022555415797273	12.099304384153667	0.25162027797121383	2.7254880453760304	0.01029861	0.010795027493373735
1450	15	0.8018295231935878	13.49463314897361	0.2900350467665528	6.470924581785445	0.01064157	0.010795027493373735
1155	20	0.8190548389198448	13.062680163047785	0.28634780627803624	4.166601762265747	0.01064435	0.010795027493373735
1015	13	0.47765331646815895	14.280772327507579	0.48632754509522547	1.2838483388889468	0.01076924	0.010795027493373735
1020	15	0.537557478401201	15.75117651177062	0.1026870683763493	4.41111858076021	0.01038175	0.010795027493373735
641	8	0.4413935993055603	14.4633091038911	0.3676939393919231	4.1612264034820345	0.01047789	0.010795027493373735
1162	10	0.2761574540902274	17.040468033902318	0.22120156355753184	0.2791849407285556	0.01027627	0.010795027493373735
1429	21	0.9590513902370856	14.911349789412707	0.06659118816692441	0.19802553784898302	0.009935746	0.010795027493373735
1266	8	0.682315186276905	15.796088801883755	0.405925906141528	1.556875184423713	0.01076658	0.010795027493373735
1462	16	0.5313791097747593	16.260801758126988	0.2786789176896238	0.2945874533497883	0.01064115	0.010795027493373735
946	16	0.4111386468320775	14.181489206170433	0.5333545037680318	0.46195168686296706	0.01071183	0.010795027493373735
1817	28	0.22905481902044394	14.261682559845198	0.328223541766674	3.494053154613252	0.01018525	0.010795027493373735
763	9	0.7995957401532501	12.875424177371704	0.06337158229687882	3.1005372234245074	0.01027769	0.010795027493373735
1005	12	0.3945244488177829	16.08113507131633	0.7409781295245259	2.205957337010841	0.01056867	0.010795027493373735
1169	18	0.5679295757391675	11.264110332172146	0.24921174068431945	2.482299921784186	0.01033244	0.010795027493373735
1295	11	0.1670717507061666	15.9852755339637	0.5609746749920674	4.174123992656264	0.009973496	0.010795027493373735
691	10	0.4209305644258664	13.157277955489205	0.828816224121641	5.259420248027885	0.0107076	0.010795027493373735
824	8	0.5482414694282131	13.735070442282582	0.411623110887012	3.981077576267947	0.01029064	0.010795027493373735
762	6	0.6823388169992533	15.579794693397037	0.4094050616467505	3.9368148853232094	0.01010053	0.010795027493373735
1168	16	0.5834841493581588	11.504802144377827	0.0993692218338148	0.8573230364432867	0.01075309	0.010795027493373735
1890	20	0.8095062721135828	17.718413540694907	0.9830930263632898	3.529587667191353	0.01006685	0.010795027493373735
765	15	0.4351251837662057	14.69201047290557	0.3882326145045789	1.5763470710994905	0.01051786	0.010795027493373735
1147	21	0.6226924290424469	16.18082853093506	0.5667857266850251	3.6910131776607193	0.01013391	0.010795027493373735
1120	18	0.8141148722923339	13.59566819820829	0.36793635278683295	2.4332804764531817	0.01041592	0.010795027493373735
1498	10	0.6002871426797192	19.233781304308437	0.39172220866968077	0.02785292475423326	0.009765159	0.010795027493373735
804	15	0.9972860424989898	15.84977959373628	0.21526273792513778	2.7046207936389957	0.01061048	0.010795027493373735
906	12	0.7368850452769433	13.027530311692539	0.6056512906715417	2.8972875613268574	0.01061584	0.010795027493373735
1348	20	0.3979478188942346	11.677953837865186	0.16068412550613637	0.9245205039218318	0.01079221	0.010795027493373735
1423	23	0.7010900487123892	15.279549774929997	0.17016067546667668	0.3823141845244038	0.01049217	0.010795027493373735
1112	11	0.5017910294852781	13.71211590853435	0.23528586663230627	0.26323143868362114	0.01075121	0.010795027493373735
2670	52	0.49194481515832306	14.175368428254043	0.22526052144086955	1.2652328352864248	0.01034135	0.010795027493373735
1144	17	0.9901115147250931	15.661532226448688	0.4275588949940727	5.344875243688056	0.01077885	0.010795027493373735
800	7	0.4840724262691757	12.234062536760907	0.11444309246166429	3.963599087284985	0.01045919	0.010795027493373735
783	13	0.7866274760127274	14.266215271833707	0.49547115738249065	4.861620956212237	0.01062224	0.010795027493373735
893	9	0.915784343179517	16.387099459142828	0.42153621058372664	3.6390784928920805	0.01039226	0.010795027493373735
341	4	0.9897369099557287	14.760236998140972	0.23884680011530482	2.040329078596072	0.01033839	0.010795027493373735
1170	12	0.8190878288537743	14.461647916235185	0.4707810541807475	1.5328478329858348	0.01000919	0.010795027493373735
675	8	0.3903889598630272	15.076359580699423	0.7810219151022444	3.1562621529876522	0.01043072	0.010795027493373735
955	9	0.8293337003012765	14.720444983321253	0.6909036136450819	4.838643618249124	0.01063074	0.010795027493373735
1277	18	0.721057199489955	15.366265214828825	0.1612168203749873	4.87706952095245	0.01019433	0.010795027493373735
1131	11	0.5489837218621403	16.53532658845393	0.24056816927693309	0.20674351926658288	0.0105852	0.010795027493373735
1371	23	0.7791419956113929	12.177079262235978	0.7076652706635734	0.17627865897668793	0.010477	0.010795027493373735
1074	16	0.44031205698638176	11.610177599393953	0.3770062741791541	1.9964363173878712	0.01077724	0.010795027493373735
883	17	0.20835065172389905	10.056403315730805	0.40992035126246495	2.5569546308148148	0.01059958	0.010795027493373735
1607	30	0.9955779688421519	10.579222736644294	0.8164769636733686	0.6392735871318295	0.01073281	0.010795027493373735
1619	25	0.6755642036681457	14.23999011901305	0.5851443295438365	4.046814069427092	0.01060004	0.010795027493373735
1128	18	0.7962423155064065	12.740590184331353	0.24091511192334567	1.0961342625162143	0.01043839	0.010795027493373735
1276	17	0.5812433887248093	13.524644467466366	0.2505996850196304	2.102640323906475	0.01024302	0.010795027493373735
830	11	0.8534004421759753	14.461901859363591	0.25524283237769385	3.460292983935759	0.01026321	0.010795027493373735
1005	17	0.8485514087940998	12.597176479031498	0.3224318158113488	2.3275706420417013	0.01008328	0.010795027493373735
1348	15	0.8436028050772345	14.463412380160891	0.5328407374212675	1.2161477743199507	0.009982126	0.010795027493373735
1122	19	0.7133273572473348	13.660723480802645	0.18762265198015177	0.05839116171390718	0.0103829	0.010795027493373735
1733	18	0.7228901304288446	14.521547643266576	0.23171608578049324	1.4447239280678261	0.01026226	0.010795027493373735
774	10	0.48128077449815254	14.769580574547636	0.7901519437191576	1.341924711901975	0.01077638	0.010795027493373735
854	13	0.6398428054834999	14.47074277271409	0.41170284873195356	8.397902939715893	0.01059493	0.010795027493373735
698	13	0.1399062751118504	13.624346654384109	0.33514717737553934	0.19026571479314613	0.01053524	0.010795027493373735
919	9	0.3251058234157455	12.626110831943056	0.048276218152710035	7.377813538972634	0.0107716	0.010795027493373735
1377	23	0.7784767275363808	14.246263724908571	0.19053901492817005	2.3006353209550396	0.01042163	0.010795027493373735
1382	19	0.7305879282658887	14.839311822708574	0.5914431853077613	1.3489629794743871	0.0103952	0.010795027493373735
1009	19	0.928215231725213	11.582183826623156	0.7163298742820665	1.466118453279576	0.009932315	0.010795027493373735
1313	17	0.7399269730639972	14.023413266551088	0.891859443480121	5.798234248375999	0.01078787	0.010795027493373735
1314	20	0.47975807973417417	15.238080411076744	0.1707908107591015	1.068424536553171	0.01007387	0.010795027493373735
1195	17	0.5053946294773737	13.51968196480028	0.8431296686749328	0.9982478510515955	0.01024665	0.010795027493373735
833	6	0.5909836879608157	15.014323845001755	0.8109783605748753	4.419934292739979	0.01028638	0.010795027493373735
1892	21	0.752704097162964	17.678392824174303	0.8602386376433688	5.361764907896829	0.01077795	0.010795027493373735
878	11	0.5311091402870154	14.587063677025299	0.3732026275204652	0.34683885576977747	0.01030709	0.010795027493373735
1369	21	0.543853434979571	15.522793573172788	0.20282699991563	2.0531955321231776	0.01009839	0.010795027493373735
567	9	0.908043027555409	14.174274038422789	0.6709923051662945	2.229389959924691	0.01068197	0.010795027493373735
1812	25	0.6830152680646095	16.58359608714746	0.1947685313134073	3.2956084247090174	0.01072779	0.010795027493373735
1455	21	0.6080897994983175	16.395493021874504	0.2343285448703143	1.49893782943508	0.01060305	0.010795027493373735
1321	15	0.8318563679048695	14.535309304803816	0.23412116023295698	1.4488535513942349	0.01051061	0.010795027493373735
948	16	0.7523038732411018	13.592585417935059	0.714346308462461	1.1791373112570438	0.01038257	0.010795027493373735
839	11	0.7311571274486759	13.316418451171119	0.09433622551778226	3.874990079687193	0.01065032	0.010795027493373735
1130	14	0.2209117136258018	15.12954504266589	0.01098910449249016	4.768454820763763	0.009345718	0.010795027493373735
1363	20	0.6834235726370987	13.340521607802003	0.4368259999396955	0.8786563417462393	0.01005788	0.010795027493373735
856	7	0.7150848829166221	15.639264011317646	0.6309230230332299	0.5363433498380815	0.01072487	0.010795027493373735
637	10	0.7880838193059165	14.784578210539525	0.2148683834711376	4.519513848295445	0.01076423	0.010795027493373735
1252	16	0.49443851069356803	12.803477626110485	0.15887641900128402	4.902251688486184	0.01043529	0.010795027493373735
790	15	0.4809512655259147	14.715369476383492	0.09984325043657774	6.453367825330535	0.009930752	0.010795027493373735
1511	25	0.8898140652945428	11.189417627378841	0.6933725201691369	0.7052375924859478	0.0102745	0.010795027493373735
762	4	0.3784943587940065	16.143571576689936	0.26785828924168903	1.7406198200404912	0.01044856	0.010795027493373735
1567	26	0.8006734857049785	11.929693393103568	0.6312534501511747	4.490267483511981	0.01060518	0.010795027493373735
1267	14	0.2818140326071409	14.642631436492893	0.4446490975295666	5.988315223621181	0.0106051	0.010795027493373735
652	10	0.5030123979193895	12.062991820898635	0.37347845502939686	5.520421392651473	0.01075799	0.010795027493373735
1196	23	0.5913367377598838	14.989550998071376	0.20949001916869525	6.53486205264614	0.01037826	0.010795027493373735
1168	13	0.6918413863402524	17.07269537740273	0.8895051494730908	3.114661967131465	0.01069755	0.010795027493373735
1250	7	0.4676784888957689	16.761019671091965	0.3490837717428321	1.1186554259737944	0.01037015	0.010795027493373735
1776	14	0.3358401946383849	15.2405280427119	0.29249691347982965	2.684862855963188	0.009729826	0.010795027493373735
1077	16	0.6687581614765035	14.930975189196477	0.6487182625027567	3.073864998071517	0.01047035	0.010795027493373735
1129	11	0.2924009720743461	15.823087761311932	0.6731267580226936	0.08916403090851616	0.01018549	0.010795027493373735
1084	20	0.5141126709654315	12.846331003737316	0.16999224544226016	2.14521981318829	0.01055382	0.010795027493373735
1755	23	0.6776102231206356	15.558313294997259	0.29608018261627167	0.3082483916265212	0.01026745	0.010795027493373735
1236	16	0.6270016141627616	12.319116484947571	0.21148857385572525	5.38243030221055	0.009523563	0.010795027493373735
1548	22	0.8049784461559758	16.404250542074013	0.5160950143828945	6.906460277114166	0.01071484	0.010795027493373735
1451	24	0.6792198032478891	13.770122632903497	0.4923275320885719	4.856078744666718	0.01058943	0.010795027493373735
1546	7	0.500683631078194	18.49424896360202	0.38670787860916006	2.351031770623263	0.01028961	0.010795027493373735
456	8	0.2689763930455194	13.963075323234614	0.40941288243240564	4.326971576592539	0.009622748	0.010795027493373735
1088	12	0.4533469160203961	13.714112880144542	0.1143354044158359	1.8149560475165776	0.01011253	0.010795027493373735
1512	13	0.40823429510146714	13.843560703751358	0.2725236025941886	0.06344293693935299	0.009954561	0.010795027493373735
1839	36	0.6964007944052348	11.76706208385086	0.6799692716073946	0.2897636026216771	0.0102904	0.010795027493373735
1238	23	0.916673929638433	13.186770842710564	0.6444008106341257	0.010715711467304878	0.01039856	0.010795027493373735
667	10	0.4125541308380058	13.276723834740034	0.08954707050624428	3.6726997984347025	0.01073958	0.010795027493373735
1203	20	0.38867576311001856	13.777643877626947	0.4912393124032522	2.9344809802245986	0.01022195	0.010795027493373735
1185	11	0.7012316905624472	13.735482892970738	0.6631327237507786	0.38304924504537907	0.01054298	0.010795027493373735
1017	12	0.6083538693509947	14.714741525340852	0.2482786529160505	2.3347430071522326	0.009738792	0.010795027493373735
818	10	0.6274576749466492	12.923953316666351	0.8283319898251263	0.6657824427107247	0.01016236	0.010795027493373735
1199	18	0.8290335932044521	14.614675913310453	0.5110077033652196	1.7847857204604154	0.01068174	0.010795027493373735
678	7	0.9569295958213878	14.790428650702713	0.06976831048962381	0.32865893980801486	0.01062039	0.010795027493373735
1501	19	0.29888543979585747	14.290687105662949	0.2188027088228776	4.097574725671609	0.009339189	0.010795027493373735
944	10	0.7481740655982677	17.259101521229837	0.17560628297140504	4.867045342451479	0.01047669	0.010795027493373735
1641	30	0.39482550281088213	14.224020121781411	0.16381714849651807	2.2898663575218676	0.0107281	0.010795027493373735
