# Supplementary material for: Tableware trade in the Roman East: Exploring cultural and economic transmission with agent-based modelling and approximate Bayesian computation
Source: PLoS One. 2020 Nov 25;15(11):e0240414. doi: 10.1371/journal.pone.0240414 (PMC7688115; doi:10.1371/journal.pone.0240414)
Supplement: S1 File — The full project, with the data, the code of all components used to run the simulation and analyses is registered: https://osf.io/s5mdw/. (GZ) [file pone.0240414.s003.gz › s5mdw-full/abc-pandora/results-example/rand/result_0.010494707871472529.csv]

nstep	cstep	mu	mumax	copy	strb	score	epsilon
1669	15	0.7162373450813739	14.703692595209352	0.1417149443275773	0.7212432852953095	0.01029807	0.010494707871472529
1102	12	0.5465875400397558	14.650786768241215	0.0672966335558775	4.904480576781815	0.01047265	0.010494707871472529
578	11	0.5198809539916182	13.528350767467453	0.4762221668326483	0.6081933747712067	0.01009438	0.010494707871472529
1238	14	0.322378183652849	15.78357978620257	0.4409427374658146	3.9652498783189296	0.01045058	0.010494707871472529
1781	21	0.5798031034642053	14.172383074314565	0.3570637993561493	2.119877530870318	0.01013023	0.010494707871472529
1492	15	0.7318154653032958	13.024821946141952	0.3033959010091038	2.1375179786336744	0.01003469	0.010494707871472529
1233	20	0.3271979491343313	14.015923240145032	0.19577720483416436	2.4273210791960365	0.009866737	0.010494707871472529
618	6	0.9981897368325985	14.745872932001692	0.33536116970414354	3.982175044491667	0.010329	0.010494707871472529
672	5	0.28314962865528714	14.342843389439336	0.11767671649574879	0.11182471048883147	0.01030666	0.010494707871472529
750	11	0.6374841669961723	14.013759204176147	0.5531684801959231	3.395114107044435	0.01035953	0.010494707871472529
1808	32	0.9925111395259549	14.37232140207503	0.5783543453913063	3.318447589926561	0.01046271	0.010494707871472529
1731	31	0.6384121478262043	12.197886242917729	0.7855524563346477	1.6220303757651018	0.01046792	0.010494707871472529
1135	16	0.2563619422643092	13.845454713849675	0.3631960248888856	2.319622406997608	0.01004112	0.010494707871472529
1713	29	0.7244264384763395	13.573007850729256	0.22664243666787354	3.513974942509239	0.009989614	0.010494707871472529
1082	11	0.27368456863115004	15.990845920198394	0.41068919125236897	5.495674607477891	0.009660953	0.010494707871472529
640	8	0.704012939986531	12.465147512299673	0.06806027566692319	1.4391291804656092	0.01018609	0.010494707871472529
913	13	0.31881450806005984	14.499721981161208	0.07641993531227637	5.194063551189075	0.009867803	0.010494707871472529
1382	18	0.6063492570165915	15.087146554252218	0.3954471408944261	4.769332187447315	0.01040296	0.010494707871472529
1069	9	0.4859894331875086	13.50899675803175	0.04322628833357292	0.9222724670477569	0.0100356	0.010494707871472529
1013	13	0.7847810536312421	12.086648864420152	0.408136567657475	2.5802585725060134	0.009849352	0.010494707871472529
1050	7	0.5360427609713122	12.380048234063704	0.019504554277499003	3.7919939305962633	0.009837853	0.010494707871472529
1462	24	0.45121267951227667	14.665595192777301	0.23720777487181277	5.782600804540019	0.01049441	0.010494707871472529
1487	17	0.7912889748584672	14.263521322276244	0.22158299727365713	4.327219002167785	0.01036153	0.010494707871472529
1074	14	0.181637669614083	13.373169665150902	0.056369500736042674	7.139240624079813	0.009164741	0.010494707871472529
916	16	0.44634914143592863	12.056647212296397	0.2698405727358174	2.1932648004605544	0.01004791	0.010494707871472529
1111	20	0.5927823268533041	13.028530691062407	0.30998177047529757	4.709544682941379	0.009950313	0.010494707871472529
892	13	0.9027689017341914	14.281318900963743	0.06972231096760784	4.760829577921718	0.01032063	0.010494707871472529
970	16	0.5465714359663333	12.147623965999086	0.7950493354044714	1.8766444124534936	0.01031288	0.010494707871472529
901	12	0.5792442051788245	16.179369650981975	0.4476150476099173	0.2292155432346561	0.010031	0.010494707871472529
1395	15	0.9530081934403516	13.575000635087173	0.4585560896770061	4.388083153661968	0.01047963	0.010494707871472529
1276	19	0.16743833867986024	13.801468723909585	0.04855494226298287	0.8547990695237773	0.009975408	0.010494707871472529
1284	17	0.7739251546946474	13.320172414049107	0.5710279273890693	2.590344186330035	0.01046324	0.010494707871472529
1414	20	0.3171517877179729	13.97003525825838	0.5732337322094541	1.8691254338901606	0.01014904	0.010494707871472529
1407	11	0.9292460909868209	16.20750898296084	0.5907066949895338	4.941231209278351	0.01030518	0.010494707871472529
781	5	0.6527569805870415	14.57177150646544	0.09546722275177869	4.49468384849823	0.009914414	0.010494707871472529
1046	13	0.5128376974284408	15.020831245549383	0.046116427562750806	5.415580027845273	0.01010336	0.010494707871472529
1384	15	0.5268243339278131	14.039287125383561	0.9511740519177805	1.4117000390383123	0.009827407	0.010494707871472529
1086	10	0.9471071163633124	14.2327567372464	0.562742980986628	5.229300392713515	0.01025172	0.010494707871472529
752	9	0.44658033639377814	12.525581641017205	0.380562042001532	4.663960297966122	0.01025549	0.010494707871472529
564	6	0.7302192609398023	14.432613321177548	0.7738415591301211	0.7381150253652708	0.01040548	0.010494707871472529
875	11	0.8887809217772663	14.526140584622876	0.49121578450541636	2.9002005474157935	0.0103589	0.010494707871472529
907	9	0.7964017004800419	17.021322985067258	0.6227463688345163	1.7090927444717372	0.01018349	0.010494707871472529
658	12	0.7605951861308003	12.805776240544628	0.020182778177601057	0.15097953199301362	0.01046492	0.010494707871472529
1163	17	0.9724726933992763	12.550676217220808	0.30213778613823583	1.3671640139224153	0.01042155	0.010494707871472529
1798	18	0.48312265742395927	12.8450251276253	0.3352029382514018	2.0009791453839902	0.01027851	0.010494707871472529
1066	19	0.47377488904947984	12.984300937005429	0.5743514436291388	0.08872661536807991	0.01015808	0.010494707871472529
674	8	0.7393186396574611	15.881708033964074	0.2904103019058868	2.8370447360499096	0.0104536	0.010494707871472529
838	12	0.5751528946974275	12.629827455718402	0.2285628777738122	2.714376625324592	0.01032415	0.010494707871472529
1248	20	0.6389751391625857	16.66897249715388	0.03004194653633417	4.760906512144178	0.01023399	0.010494707871472529
1301	19	0.5957649490941689	10.761010854258622	0.08255632556698456	3.8304600248904737	0.01044544	0.010494707871472529
925	12	0.4713617648618364	15.673665654275899	0.09089185163795738	5.453411289502275	0.01042792	0.010494707871472529
1996	23	0.5401024725662669	14.622586384417612	0.892047887434498	0.4998118861287059	0.01041819	0.010494707871472529
545	5	0.5890075179970171	13.702468944157127	0.16956350042456836	0.667552130459111	0.01019358	0.010494707871472529
1411	9	0.7235632063076021	15.56024530110162	0.8272630961189891	3.422054319326604	0.01037667	0.010494707871472529
1372	26	0.40332383768792257	12.930016882449847	0.4672110067844265	4.808556674562273	0.0104005	0.010494707871472529
1481	25	0.5427001111134855	13.781570265991022	0.3969934332212409	2.632704178855448	0.01027365	0.010494707871472529
1379	15	0.4371269000878399	15.326170500657605	0.32672355212011345	2.0522855890912886	0.01033112	0.010494707871472529
994	14	0.6033401747217773	15.797521319136692	0.674709694877779	3.5743955487016636	0.01047714	0.010494707871472529
533	5	0.295654080216729	12.951063844417732	0.22334511941977936	0.5755871110457604	0.01038955	0.010494707871472529
1342	19	0.37789038013705323	13.661795226647511	0.7641664960265051	1.9530001575991938	0.01042685	0.010494707871472529
1257	15	0.33398815747031874	14.527916032350458	0.1765349082972891	4.180282245481886	0.009925251	0.010494707871472529
1173	19	0.2608725186349894	14.493420218578969	0.1029938908034792	7.556927512477867	0.009879216	0.010494707871472529
875	9	0.1825202824376486	14.72198755031333	0.5071371715362443	1.0089841562936186	0.01048157	0.010494707871472529
667	10	0.42924938052369493	14.835444553689882	0.6032080377790339	1.627111597633123	0.01033387	0.010494707871472529
979	13	0.3635609215055883	15.23422342175406	0.10932173824084526	2.9032483666852986	0.01045085	0.010494707871472529
1641	23	0.42305116431366596	15.770113342705457	0.07561876777141165	0.5590929284754123	0.01045474	0.010494707871472529
512	5	0.7236308428977665	15.125800704592878	0.7642608991550953	10.629670371742122	0.0099169	0.010494707871472529
1268	16	0.5020023645234558	14.298447769858809	0.2987664976485944	5.334692118313128	0.01035554	0.010494707871472529
912	10	0.36904072195977083	15.006202805882312	0.9065247498135925	0.471530211682676	0.00975168	0.010494707871472529
1361	17	0.70189840600483	12.940742360743327	0.023898742835156417	1.3640587711829495	0.01039207	0.010494707871472529
1280	11	0.2740355207807742	13.178214640683656	0.38046130619348	5.5008052990682605	0.01043746	0.010494707871472529
1535	19	0.8871746276348369	14.574069272841646	0.741651665465027	1.7279278239140428	0.0104559	0.010494707871472529
2322	35	0.38120986619737596	11.814335979163134	0.07999025356132941	4.00589566235891	0.009277384	0.010494707871472529
1442	26	0.8982082247503089	13.04139427855948	0.5224710469497178	0.24288565819845642	0.01043954	0.010494707871472529
833	7	0.7675287166242458	15.125387337730569	0.4471826377273722	6.614610547989708	0.01043139	0.010494707871472529
1569	24	0.289919245865873	13.644825813857594	0.37059616732103434	1.403549466033323	0.01015089	0.010494707871472529
574	9	0.249067875982678	14.334150321049623	0.5886857339136019	2.4415825731034717	0.01003717	0.010494707871472529
583	11	0.3683037689681249	12.913562466967212	0.10061852602739063	5.266753594976571	0.010133	0.010494707871472529
1266	14	0.3982841458519886	13.418014508338898	0.47315760959928344	4.453238171113873	0.009972496	0.010494707871472529
881	8	0.4269552781047934	15.748185730921218	0.2937001621577497	4.907493618100575	0.01004843	0.010494707871472529
791	15	0.8883431861014599	12.054114639128052	0.1680857878015597	1.1369035322301566	0.01002632	0.010494707871472529
944	10	0.751285478508864	14.429770368451853	0.5444849507940848	5.629771483550742	0.01046158	0.010494707871472529
1277	17	0.9319082886380194	11.89296383009782	0.5982316674326289	2.7937519993503805	0.01027598	0.010494707871472529
1000	17	0.9474124780492252	14.70712546030174	0.2274516971996255	2.918037322662548	0.01043557	0.010494707871472529
1594	30	0.6483477221758348	13.185036058834086	0.3945272644229268	1.336639823609093	0.01030838	0.010494707871472529
1152	20	0.4865128737445794	12.843492401491682	0.3388417678833572	1.5621335248205366	0.01040746	0.010494707871472529
1256	18	0.7769333122091255	14.553300694907854	0.36410274128619197	1.2924675535238055	0.010161	0.010494707871472529
751	7	0.19505898643593325	12.7108679371514	0.07781523054528448	2.5184881107496304	0.01044592	0.010494707871472529
2092	34	0.7162893156574093	15.860829223373441	0.8584985778221231	2.319154807530699	0.01019143	0.010494707871472529
968	13	0.6420847598368303	12.95751926820587	0.1783743458728012	6.747348258000281	0.01034958	0.010494707871472529
505	2	0.18693285018925399	13.771919721791402	0.03760920448304534	4.542375731647139	0.0101787	0.010494707871472529
529	8	0.8242444984495473	13.226434536562925	0.9174991177611946	2.345556543971584	0.01014194	0.010494707871472529
615	6	0.6586626592278221	14.09254951011875	0.6992106993966625	5.460235169670994	0.01012365	0.010494707871472529
1391	13	0.49087182972235927	14.43864591583019	0.8689155393019323	4.206791833366542	0.0104348	0.010494707871472529
965	10	0.7417022334874348	14.194033296109563	0.9437577109167936	2.985804391981814	0.01037285	0.010494707871472529
1137	10	0.541032789676219	14.034473202339463	0.1206920821203237	2.7214760105738787	0.01042308	0.010494707871472529
978	18	0.49758325212816196	15.261531500484026	0.5020490074572979	3.369263357685104	0.01033382	0.010494707871472529
1116	10	0.2825673647660443	14.492638880430427	0.03446324749797352	4.283921594375412	0.00948075	0.010494707871472529
1960	31	0.5919621568874017	12.974015184640582	0.5099191052314829	3.436679977340138	0.01000946	0.010494707871472529
621	6	0.6653753675875632	14.508396271827456	0.7261169804635117	0.154118652919494	0.01025062	0.010494707871472529
1286	14	0.763156974935787	14.871066908544025	0.2153509257804506	3.8055566030564005	0.0101731	0.010494707871472529
1451	21	0.3440536372314449	14.69417635949805	0.8425657391693153	0.578157397095302	0.01007567	0.010494707871472529
1138	17	0.5567161122976139	13.407785866863154	0.4109954196700053	5.206733860373486	0.01042628	0.010494707871472529
2304	35	0.8385732639582916	14.283116384835376	0.6823574379039781	1.9564506025550927	0.0103357	0.010494707871472529
1563	16	0.5177022579044182	15.04659069720527	0.4393644650798769	4.9812800300702005	0.01021843	0.010494707871472529
848	15	0.9353902812520115	14.955970369771848	0.8021970441949321	2.4620729249375573	0.01021437	0.010494707871472529
1153	22	0.9306763035483829	13.466953469363709	0.5600011253077762	1.1082514444051879	0.009761574	0.010494707871472529
723	9	0.6980383786689619	14.080780600528888	0.15777797496053775	3.5129460656007208	0.009600734	0.010494707871472529
688	5	0.6156594529769859	15.009239844918524	0.027146367551568434	1.242056979845876	0.009730438	0.010494707871472529
702	12	0.7279288363425278	11.969512901089951	0.26469523998947037	3.9854144528255944	0.01015326	0.010494707871472529
1046	14	0.5894761394924792	14.573242014152147	0.14733154025394019	3.3351320075683253	0.01013781	0.010494707871472529
1713	34	0.25178392029379026	13.845580740614183	0.11419493064457183	5.38389694732254	0.01016359	0.010494707871472529
422	6	0.5199115545527856	15.493777337998615	0.2076443561921717	4.768923731606588	0.01016645	0.010494707871472529
1924	20	0.39375527662779014	14.468958790522958	0.45729751126014395	4.533349437556973	0.01026851	0.010494707871472529
2026	19	0.5437167932309941	13.181146527064321	0.4828804135042274	2.1811007569444123	0.01035872	0.010494707871472529
803	12	0.37106404085527356	15.20059459877641	0.41557167079824964	1.7597716691945264	0.01010644	0.010494707871472529
606	7	0.6205294954478454	13.464859848766679	0.4880551575009665	1.4413859695872886	0.01037689	0.010494707871472529
1569	24	0.8806270976802204	12.77333874084189	0.3917377365206507	3.0935275115686576	0.01046458	0.010494707871472529
1317	21	0.40892638158210703	13.66192984064435	0.41087891034222146	3.32912074083031	0.01028408	0.010494707871472529
772	9	0.9168329885631201	13.459964715856312	0.3528778915357903	1.212582117706396	0.009954058	0.010494707871472529
1132	13	0.4101769331899915	15.208761776500316	0.22734009413155654	2.743072296785134	0.01031115	0.010494707871472529
750	6	0.3520410119514962	17.271999565804343	0.5314540203236756	2.1351004427819125	0.009894313	0.010494707871472529
1228	22	0.4347330527645551	13.975396584608758	0.4881111126689033	1.110342601099917	0.01046678	0.010494707871472529
605	7	0.29005638370008696	12.142486306171422	0.1775240691629616	5.9226840990496825	0.009896343	0.010494707871472529
894	12	0.7082817270567018	16.092826273187175	0.3221750973697917	0.8779773936667796	0.01011214	0.010494707871472529
529	9	0.2948350254699944	12.522383215670075	0.2942016280055665	2.43201838964404	0.01042166	0.010494707871472529
2109	39	0.8694412682907592	12.344367900714897	0.1820421130152719	2.891336739855987	0.01025865	0.010494707871472529
594	6	0.8261074623490973	13.310438763644534	0.8931062338348378	1.2717381912681418	0.01034312	0.010494707871472529
1393	16	0.4687190369180721	13.233906513814746	0.10595510852574098	1.117855429727994	0.01048497	0.010494707871472529
872	15	0.47114843143867374	12.84379747014046	0.22285172209481907	2.791249113121967	0.01016118	0.010494707871472529
1027	11	0.3320237897834666	14.543151688098385	0.06732364874342933	0.11057898703379454	0.009960396	0.010494707871472529
896	12	0.3801439172063647	13.996517398380261	0.4670073175364411	4.489672253735742	0.01047611	0.010494707871472529
579	7	0.31835324886940064	14.602052728481144	0.06107927168901128	1.3729519813802824	0.00949515	0.010494707871472529
1303	14	0.552951482707862	14.250379624244784	0.5977838481558654	2.0755771084484773	0.00990092	0.010494707871472529
1866	24	0.3987305579312087	12.959485682243722	0.10364006935902254	0.5408161790644406	0.0103756	0.010494707871472529
1007	12	0.4447140546777596	14.65479714725426	0.2594571928434265	5.003748912145885	0.0102333	0.010494707871472529
636	10	0.9377052239163783	14.201793432286188	0.7406364280731991	4.471433345846175	0.01031315	0.010494707871472529
594	7	0.9312777638235082	14.665704231276065	0.5660646698197387	3.844353695018936	0.01006998	0.010494707871472529
1049	11	0.3578777080105138	14.866063248507354	0.5602094857082454	3.916524285212474	0.01023093	0.010494707871472529
807	14	0.0993454563682265	13.626125431726086	0.2358059256017168	7.379485665171218	0.009862342	0.010494707871472529
1486	14	0.784737973352695	16.099448135411777	0.9915311618496421	1.0393044125011213	0.01027799	0.010494707871472529
973	17	0.9166507131804552	14.63233693700819	0.39374635940744596	0.23426011012028436	0.01046171	0.010494707871472529
572	7	0.8007984389950131	14.91998433105832	0.11183196315183536	2.0250444751058447	0.01034985	0.010494707871472529
1306	21	0.38408888452018547	11.995929725868926	0.2755220612550805	4.636181955489224	0.01002181	0.010494707871472529
938	11	0.8369490025612933	13.02099085044487	0.7821047880320622	4.595359852200965	0.01017252	0.010494707871472529
1227	21	0.6224341503168408	12.223205736146442	0.634406786791039	2.8254288431225083	0.0103127	0.010494707871472529
689	11	0.7805174007714256	12.690229634667832	0.6827287693072468	0.46043805089209977	0.01047977	0.010494707871472529
1210	12	0.7579524976111417	16.517541501155648	0.13361937641854724	0.9276349173391871	0.01010257	0.010494707871472529
831	11	0.6884503318093433	14.555904283722956	0.41330510776809826	0.8912243695440994	0.009872167	0.010494707871472529
809	11	0.46234036917583365	14.56125019965515	0.48005134902847646	2.3454659690123925	0.01023647	0.010494707871472529
1007	15	0.4774943039173414	11.276039254749598	0.3176098595368344	4.145113828387029	0.01043133	0.010494707871472529
1203	21	0.8125133732122025	14.533734388306087	0.4187088879367108	3.1738348831398775	0.01047543	0.010494707871472529
748	11	0.4383777336422448	13.992997917831197	0.5560173975553961	2.9977404103344947	0.009653248	0.010494707871472529
1456	14	0.8643110468446425	14.048447863406464	0.5201977216311762	1.253850955579944	0.01009961	0.010494707871472529
1481	18	0.8962104808721509	15.789418516530096	0.5411761494962133	1.9783399152430603	0.009962952	0.010494707871472529
902	8	0.304565204427011	14.255982643886744	0.3915776295321115	3.142802154794172	0.01048093	0.010494707871472529
619	8	0.41256998884859586	15.670043852874315	0.27066790795449974	1.8760531621099994	0.01039112	0.010494707871472529
595	11	0.6112816801802542	11.128452429520982	0.5917842723283495	5.614841553074079	0.0104425	0.010494707871472529
1523	23	0.9730839371759676	15.552778897478511	0.17650047545254438	8.4807192034826	0.01036788	0.010494707871472529
1938	32	0.4211906957851454	13.048017906585645	0.47782061219559424	2.614679424571923	0.0103391	0.010494707871472529
1502	19	0.3447340070882371	16.74791555971644	0.359629375456358	0.9298517934562203	0.01003738	0.010494707871472529
946	11	0.5628829695433915	13.410930636472521	0.37878159609160567	5.662433117493823	0.01047168	0.010494707871472529
1334	21	0.8525738451489299	14.254273164690815	0.7979573991107685	5.754443977167286	0.01047376	0.010494707871472529
686	10	0.5262840918835537	12.861776827546175	0.19094686876201578	4.511632870060684	0.01029509	0.010494707871472529
593	7	0.45728010795792706	14.189567960416296	0.48818387486565074	5.215772392237159	0.009933485	0.010494707871472529
1291	12	0.6790359956872609	14.879066382873281	0.21889489870064108	7.696200730850258	0.01019606	0.010494707871472529
996	9	0.9389796115166201	14.614576323346013	0.05082493244894981	2.168639084522442	0.01003601	0.010494707871472529
406	5	0.0859592637858968	14.42656996303803	0.5645100541810979	4.7549199637415285	0.009826803	0.010494707871472529
889	11	0.2061118727228663	14.096375383697898	0.11450280431704626	0.9433354451126346	0.009356797	0.010494707871472529
1313	23	0.5374787810480884	13.265141415521935	0.5072296801017133	0.22120561028391084	0.01046684	0.010494707871472529
1334	23	0.3430263205867602	13.92482120310354	0.2820439541407655	2.963357840013854	0.009948837	0.010494707871472529
1644	20	0.7813139932622322	13.848758922126416	0.03641136789341787	3.0312412815013436	0.009924475	0.010494707871472529
1649	27	0.8148577659170354	14.271996383084339	0.8036558822880282	2.065908653531725	0.01044754	0.010494707871472529
1427	25	0.7118701795437113	15.040857064188234	0.004722286852116675	0.5086276802175718	0.01028279	0.010494707871472529
968	11	0.3977314528761401	16.9323365119009	0.2773966337918089	3.249182946912464	0.01019691	0.010494707871472529
1242	18	0.16141997477704073	15.392490563425262	0.3353338108444641	4.598468097850196	0.01002998	0.010494707871472529
1256	15	0.5233169951069901	15.173793421602886	0.2589025259399713	2.333962477985099	0.01002904	0.010494707871472529
1081	19	0.5599563582527256	14.239336315844483	0.44044746619996944	3.5682726239874154	0.01041954	0.010494707871472529
978	14	0.2560940002809199	15.218322818382184	0.8458993800044967	4.144606564935711	0.01036271	0.010494707871472529
972	15	0.9261594822661834	13.358526463919922	0.5175959027318019	1.9546950325161712	0.01021669	0.010494707871472529
1148	12	0.6967794890961347	14.295671348336905	0.5117613622618197	0.4670325184559259	0.010407	0.010494707871472529
1340	20	0.4067748133659099	14.654638795635444	0.46077848881104316	3.997714801832062	0.01022142	0.010494707871472529
766	12	0.3663566902179561	11.7925300714106	0.12355600270699682	7.126984837312669	0.009977178	0.010494707871472529
1111	15	0.5298722390006851	13.269925792572351	0.18668228444563695	2.183868343588183	0.01028823	0.010494707871472529
646	5	0.5650954711146502	15.87641986146017	0.46202346799992555	4.3172146854931865	0.01037489	0.010494707871472529
1716	22	0.9149972614478836	13.768174263138734	0.6487798479103442	1.9699433724376174	0.01030279	0.010494707871472529
1194	21	0.6152613479581104	14.932355238987943	0.5062917613004434	4.279870224522049	0.01048726	0.010494707871472529
1881	20	0.6732894721392261	16.155549785272694	0.5469641432306493	2.122070260093249	0.01008103	0.010494707871472529
1014	16	0.8655902368884246	12.046564695357661	0.27213453599744464	3.567080102008878	0.01048762	0.010494707871472529
1501	27	0.22491769362551584	15.074175112497723	0.2898638576146099	5.719291628690632	0.009747955	0.010494707871472529
726	8	0.44646834965328797	12.182270007122549	0.2562770387280612	0.2155154099435937	0.01042322	0.010494707871472529
1605	30	0.8280343821885232	10.86206561226797	0.6341576335378989	2.6274982502542246	0.01027616	0.010494707871472529
1198	12	0.29520692994503733	14.529237057709006	0.3996968978138593	2.0299578744558175	0.009916736	0.010494707871472529
840	10	0.6376112705841048	12.270153362394819	0.050425651523367906	4.434637541496552	0.01044104	0.010494707871472529
984	10	0.9555672859438914	17.10184639866013	0.621818135035685	0.8230170154168748	0.01005049	0.010494707871472529
1007	7	0.5771101307704543	15.946437381411569	0.3183430368774059	1.373704108442117	0.01034853	0.010494707871472529
1109	12	0.5260780777810942	13.02606989800451	0.05003341732419414	1.1817337932631196	0.009749962	0.010494707871472529
841	16	0.5053858303344811	13.229527678532074	0.1578547996473863	6.384402784609936	0.01029342	0.010494707871472529
706	8	0.8328333543767008	16.16146788075984	0.9560729911308001	2.4456037286549064	0.009858486	0.010494707871472529
976	9	0.7043241616870453	14.946439138857054	0.336419033972564	1.645707482880695	0.01004395	0.010494707871472529
781	13	0.3314845879955626	13.473414929591266	0.6291063686318649	1.2873014763038493	0.01048087	0.010494707871472529
1234	15	0.6331049298774585	15.405078911560384	0.5019774769016515	0.2222723772661333	0.00985547	0.010494707871472529
1978	26	0.28594237626888236	13.756952816446168	0.047937519846714946	2.210224110935499	0.01035989	0.010494707871472529
1099	11	0.5925450427170587	17.33457461365045	0.29046401007779454	2.0047110124477783	0.01023295	0.010494707871472529
1318	19	0.4828770928110352	14.15772703784117	0.4081156416122858	0.398948006835562	0.01003365	0.010494707871472529
1846	30	0.4667832196522857	12.026616697952184	0.46085156370114866	1.5093038574915676	0.01038017	0.010494707871472529
1281	17	0.9181742056714483	12.702058126930933	0.22948436225269025	3.457494126393974	0.01029343	0.010494707871472529
620	11	0.5158887481590859	13.400118790641455	0.5126386093972166	2.3225047479397793	0.009734888	0.010494707871472529
616	5	0.8210449334677075	16.40091821900598	0.1356299988967276	5.539514338874447	0.01003989	0.010494707871472529
787	13	0.8281289843107794	15.59017446872826	0.1449788184554094	3.6411045860590887	0.01044569	0.010494707871472529
1418	19	0.8217646831139735	16.40197776004981	0.9128938071332581	3.550745720205219	0.01012692	0.010494707871472529
1307	23	0.9752282463375066	12.997453443663954	0.561836902998049	1.0743495421675355	0.01048293	0.010494707871472529
1115	13	0.5785091049142596	13.010053759468615	0.9031190298158537	5.306496246135659	0.01030275	0.010494707871472529
1407	17	0.28619313746471087	15.544144314527745	0.09394386571315114	3.774046925207389	0.009963909	0.010494707871472529
967	9	0.7765270804242163	13.02792671212895	0.1607902615775693	1.9676193244233067	0.01022002	0.010494707871472529
1701	29	0.47394467841409577	13.405217371460031	0.3066306640976598	6.836477582746652	0.01034905	0.010494707871472529
1264	17	0.8465068678618114	14.00268405442908	0.4051245236685056	0.5666534244878547	0.01009398	0.010494707871472529
1004	13	0.7623707168813855	13.453644780629102	0.3520914288449638	2.4552051302655973	0.01023444	0.010494707871472529
1877	36	0.6076274072982506	11.431281394099111	0.6128494610131936	2.443387516163499	0.01022384	0.010494707871472529
1306	24	0.37091724836390855	11.98308826272773	0.4473099301858714	3.919513181787273	0.01028164	0.010494707871472529
1174	19	0.3369549270905653	12.414447917610921	0.17475967438567833	0.6736758725265641	0.01035737	0.010494707871472529
424	5	0.5299155411672248	14.780821438829829	0.3371803865792774	6.065906547043438	0.01016952	0.010494707871472529
1446	25	0.6780603077559209	11.412737239852968	0.1642526701300924	4.645923982583844	0.01047414	0.010494707871472529
779	12	0.5589268201561175	13.663982438354793	0.7323799936418482	3.7836681169008286	0.0104865	0.010494707871472529
1115	21	0.9813605490096673	12.237602288473447	0.37247590498671834	1.436647933419166	0.01018844	0.010494707871472529
1126	15	0.6742849280864867	13.590340012534256	0.7160412162328716	2.1727909786547395	0.01017629	0.010494707871472529
1281	14	0.9990453177844117	14.724324294722999	0.9100557591603271	0.48870697028301624	0.01033767	0.010494707871472529
1489	22	0.7000749328692989	13.942432605689723	0.28964194460697046	3.468985541079443	0.009974015	0.010494707871472529
615	8	0.728691625471472	12.817444820383482	0.426241270961382	0.6561558471075313	0.01034483	0.010494707871472529
1207	12	0.2666184150969674	15.841128079209359	0.38218539617791497	2.743651319764794	0.01034562	0.010494707871472529
1140	22	0.33881354218052107	13.904434966231348	0.6735701009719015	0.9010707355318854	0.01037898	0.010494707871472529
1398	14	0.7356974195536776	17.213013082287446	0.36902257473456845	3.6777623885993513	0.01017585	0.010494707871472529
809	5	0.6860605387798817	17.022492703267304	0.9417361803305556	4.126886747512625	0.01018262	0.010494707871472529
1481	19	0.6038376960183185	13.473770370165282	0.36611862486901015	0.39005543043564594	0.009589086	0.010494707871472529
822	14	0.7145005006035252	14.91708931594176	0.5991980924821563	4.710749654633366	0.01043395	0.010494707871472529
504	5	0.7838962658426415	15.013491231130534	0.24295465775549155	3.608703000692093	0.01003796	0.010494707871472529
751	14	0.2973954517438959	13.713944455817357	0.8665459471993876	3.4298177235655434	0.01047849	0.010494707871472529
960	17	0.7425457466981633	12.65156418934539	0.07205347981519691	3.773140498684552	0.009566327	0.010494707871472529
1425	21	0.47377895208316273	15.637679993395215	0.3536268975078283	5.947490771108674	0.009936911	0.010494707871472529
1368	22	0.5824746580614711	13.818640983703101	0.16575218186360519	2.486243689887231	0.01007452	0.010494707871472529
1205	19	0.5305808293676576	13.423476992166538	0.2762992401109678	2.6487770872088374	0.0100429	0.010494707871472529
550	7	0.47970480421843187	16.707270704431792	0.5017240716221971	1.4872220607491917	0.00997592	0.010494707871472529
1182	22	0.4710789636012366	13.24005970806654	0.6543872581600894	4.255844172791049	0.01011543	0.010494707871472529
1697	19	0.6483924195411985	16.353726879245585	0.3317086243012509	0.6847531037142207	0.01026487	0.010494707871472529
341	4	0.638352313322698	13.503644972547265	0.22735926107508836	0.719875709386285	0.01039211	0.010494707871472529
1683	26	0.4321177066789942	14.345315921579934	0.03271846447819936	2.0129764375933727	0.009879585	0.010494707871472529
1047	12	0.9438309164594063	11.308543701428942	0.7141710380125792	2.748372107709539	0.01040374	0.010494707871472529
786	15	0.7863300549822796	13.899878193776175	0.71006966598843	4.237581151407099	0.01031409	0.010494707871472529
670	7	0.641862768824667	13.377873050032926	0.09814695765455975	4.282278444248561	0.01026128	0.010494707871472529
760	12	0.5054605505965386	14.403655124666521	0.2975292928076909	1.7391064567878065	0.009692091	0.010494707871472529
1846	24	0.3195526789485337	14.429378065574143	0.04389895127253203	2.3497744624249766	0.01021913	0.010494707871472529
837	9	0.8834676179020782	13.888530665377706	0.2240835097122037	4.508800328541969	0.01041478	0.010494707871472529
528	8	0.6183074075512671	12.017059812732924	0.1311505381581195	3.856407113399748	0.01018417	0.010494707871472529
1271	11	0.5262647455517573	14.122415531369654	0.036476550786150835	2.293641863993043	0.01043745	0.010494707871472529
1133	8	0.3160986968950818	18.377210478223546	0.5876812862113122	5.510854195958018	0.009937499	0.010494707871472529
930	8	0.34170967319952084	16.544109208345382	0.38842396462352424	4.1408662387866695	0.01018592	0.010494707871472529
1813	23	0.45365712355362137	11.706746601535844	0.4722563782931165	0.583540260501766	0.01036624	0.010494707871472529
1955	29	0.9434918387833239	14.316271602506438	0.599694406983597	5.173711182908681	0.01041319	0.010494707871472529
1644	18	0.8011829743009511	15.244044016075573	0.2665790599491044	2.532698526916443	0.01014782	0.010494707871472529
1376	27	0.6223281901658285	14.213905818079944	0.45173967509522006	5.857928208027291	0.01048947	0.010494707871472529
1305	25	0.6726162266729669	14.631732413105698	0.3979049288765431	6.856863698242153	0.01038046	0.010494707871472529
890	9	0.5711259494055068	13.227308640896466	0.16493120339542508	0.5444283727437329	0.00991262	0.010494707871472529
1085	19	0.3620161085977911	12.962218645871442	0.07529607996740029	4.939318167312514	0.01048175	0.010494707871472529
1427	20	0.5440458855220207	13.752234351426859	0.5883354354678608	9.227407928678504	0.009361521	0.010494707871472529
881	10	0.7896960737445915	14.149369389775728	0.7129737012548826	4.649634237785836	0.009909508	0.010494707871472529
1730	17	0.5483060680422724	17.79323684084841	0.11472277351761942	4.386395092834956	0.01029886	0.010494707871472529
1835	24	0.6964304225468083	12.318224237951561	0.708061843936677	4.478093945026235	0.01041251	0.010494707871472529
1297	20	0.2648528919356073	14.018254838514883	0.4622731219116226	6.05366261916428	0.01025215	0.010494707871472529
1334	18	0.976768651016408	13.229843739382618	0.17453797145314234	5.54798501056406	0.01042797	0.010494707871472529
1256	23	0.976801960538854	15.571236380511559	0.5421668023660787	5.46667565225868	0.01043941	0.010494707871472529
1220	13	0.25543116625984214	12.43136275341551	0.03942680163005863	1.4378449394646147	0.01039433	0.010494707871472529
1008	15	0.37810821550070617	13.992417985407476	0.35573064375743096	1.0544648595933266	0.009819498	0.010494707871472529
1408	27	0.6533608873337782	13.301870841506535	0.44906017587736025	2.5629256191206213	0.01035808	0.010494707871472529
868	16	0.7321851222372537	14.09037501489024	0.3417285231976572	2.6480087862542536	0.01040744	0.010494707871472529
966	17	0.39680451017045965	14.017975632020663	0.37285035730260596	1.1349425135940914	0.01024261	0.010494707871472529
1401	20	0.5984542372301561	14.972473604482367	0.3179381982520272	3.771949149835301	0.01014756	0.010494707871472529
1241	19	0.8199932473041478	12.611183639122931	0.1752522219141789	0.7347537984406136	0.01038019	0.010494707871472529
1423	26	0.34968433273182165	15.600710875155759	0.2331606232937939	5.837530925075625	0.01036671	0.010494707871472529
897	14	0.13701592636103838	13.727083101641169	0.2892068730086477	6.071103799578596	0.01021289	0.010494707871472529
647	3	0.275671881477792	14.870504110715782	0.13847668455214898	2.4914158721768525	0.01040322	0.010494707871472529
1462	16	0.46844915884493116	13.433642344516455	0.2967795215247516	6.301358061351687	0.01036963	0.010494707871472529
1487	18	0.8769368992483567	15.508251572138589	0.7046646145294224	2.1129817389872203	0.01042598	0.010494707871472529
804	10	0.3103611699755705	15.53075590015298	0.29694028176942594	2.200978214275144	0.009774789	0.010494707871472529
1322	16	0.70582157369064	14.768943945869752	0.888014574503708	3.1851719948286314	0.0104047	0.010494707871472529
829	8	0.31846164957800555	15.151771728970402	0.9193901344153637	4.261554537996542	0.01034927	0.010494707871472529
1054	9	0.998961618436264	15.46549469433469	0.31945055512985343	3.272250754257597	0.0101762	0.010494707871472529
1095	21	0.7086105811746672	14.643565668778361	0.30355196936948214	1.0762218092705202	0.01047042	0.010494707871472529
665	7	0.8748783385287275	14.133488296414793	0.01183071198706339	4.396576092063362	0.01029672	0.010494707871472529
1447	9	0.9396867344136028	16.227793764010727	0.784303529294946	4.913021263440708	0.01046282	0.010494707871472529
1310	11	0.7312739466921363	15.899215522846696	0.6350035563243095	3.8799666879263937	0.01005647	0.010494707871472529
929	17	0.8900961043312489	14.45321115017685	0.5604169979037235	5.892283198850524	0.01043279	0.010494707871472529
634	5	0.4579086010793747	14.366422062874562	0.4685253552841746	2.3153156916888573	0.01018329	0.010494707871472529
421	6	0.8520554480047458	14.843201625173043	0.5958305549443941	2.087396075748526	0.01006159	0.010494707871472529
799	8	0.1750132870723471	14.230991637392748	0.13030351295356848	1.9493533518416974	0.01039049	0.010494707871472529
1361	14	0.9340351006167175	12.943402747379688	0.48060452793015146	2.198416454138811	0.01025887	0.010494707871472529
1246	16	0.8062225014791197	14.493426008358655	0.22555563968634856	3.4466132147681385	0.01032498	0.010494707871472529
904	7	0.7099977067804066	14.669844577110545	0.19819783898946242	1.0352004747929966	0.01048604	0.010494707871472529
1595	20	0.9810673233185724	14.57545528853891	0.13550382674184547	2.6510616306724435	0.009722363	0.010494707871472529
1371	13	0.08383055252910243	10.889753396101	0.035758423398525196	3.3254051103388926	0.01046455	0.010494707871472529
984	11	0.8680204171696461	15.195403395932617	0.9672786407026555	0.45593821803386114	0.01024859	0.010494707871472529
732	8	0.6869602805311505	14.510222670611958	0.7409789317327116	1.907969597094284	0.01046991	0.010494707871472529
1249	17	0.5864174969946918	14.816599423104034	0.3486061317529283	1.3423942889476308	0.01004324	0.010494707871472529
1075	16	0.2505519633621911	15.054986113269454	0.6325675648156568	3.873233428319317	0.01029001	0.010494707871472529
1026	12	0.4177937864365932	12.820119279646221	0.18011727023275756	3.154163511841144	0.009742034	0.010494707871472529
1227	16	0.5325623944883696	14.169818678488722	0.31912603974384585	3.6145453940030334	0.0103001	0.010494707871472529
781	14	0.47241287619592737	13.122145047270935	0.5965506758259395	4.894223120326863	0.01042903	0.010494707871472529
1011	10	0.24848305064710152	13.08018967319137	0.11637621288284034	5.9925146791624115	0.01044204	0.010494707871472529
831	13	0.6468057841985011	15.087591906182146	0.24390223077226703	3.5715560026327315	0.01039957	0.010494707871472529
1222	18	0.24564581485381654	14.284247363969856	0.21141499524409646	5.936462435155901	0.01041101	0.010494707871472529
314	5	0.8357351722658201	14.462805359716027	0.1018903745976042	0.42280655559553293	0.01042378	0.010494707871472529
1441	23	0.7249672988020264	12.117827256128962	0.005967286200275618	1.3453164286361294	0.01015391	0.010494707871472529
1409	17	0.6352541528385959	12.466621306909776	0.20956040164421416	2.135605155287042	0.01008341	0.010494707871472529
814	9	0.9334256907218028	13.673303892036504	0.08460022507408735	4.67851970844524	0.0104409	0.010494707871472529
1439	18	0.8290908696717683	14.920317823445648	0.5014909753034035	2.462983333316223	0.01021036	0.010494707871472529
1094	14	0.35287508602447665	14.181528085588386	0.18485191888557004	4.602584818571777	0.01032668	0.010494707871472529
1545	12	0.2672812710765119	12.382802116230682	0.030451900813100563	3.8783068956304367	0.009764118	0.010494707871472529
1140	11	0.6916505045493975	15.082785389076088	0.27441741355927474	3.0967878097699497	0.009910464	0.010494707871472529
1107	11	0.35155065585980894	15.489509231525211	0.4825025835769794	3.1403538256100507	0.01025422	0.010494707871472529
1314	13	0.6838608830308921	15.469167261581282	0.3418452776383155	2.1010128262077017	0.01012858	0.010494707871472529
769	8	0.5383473529906878	16.40241258350344	0.5406904597900164	4.0681581737203025	0.01033481	0.010494707871472529
1346	12	0.43096005562543066	13.319992924829544	0.5987731744777404	3.5959295610956348	0.01035785	0.010494707871472529
995	12	0.32069993500934785	13.155762779597996	0.20561687763493897	0.8663936640774694	0.01042281	0.010494707871472529
1395	17	0.2935829059539232	15.645453911192472	0.08707468735127163	0.9535102952310012	0.0104833	0.010494707871472529
1056	17	0.4896066085377549	12.853491788436404	0.16224671699741489	2.1754573715055114	0.01005472	0.010494707871472529
653	9	0.32274817380527954	12.55840656849482	0.4667979241899607	5.833950846632858	0.0103012	0.010494707871472529
584	5	0.3175251881900348	13.07731631198815	0.27781885442017273	1.1850259305270558	0.01038461	0.010494707871472529
1514	15	0.46763584419369253	13.539646659571918	0.1447483019963352	3.88217792620879	0.009939791	0.010494707871472529
724	9	0.7202003997842654	15.582504519093455	0.07728928050361217	8.117689735303694	0.01035484	0.010494707871472529
1488	19	0.5771955776676946	12.972724073807482	0.6860634779055196	2.922719673699987	0.01048486	0.010494707871472529
1783	18	0.9071353063984476	13.690872900493318	0.23326514013889224	2.049342821985685	0.01010678	0.010494707871472529
1436	23	0.1552837582602156	12.702316440382676	0.15550525789142705	6.506214372186142	0.009231126	0.010494707871472529
1986	23	0.7093895838955209	16.284391024619072	0.7096833177655176	2.8184956491905804	0.0103417	0.010494707871472529
1530	20	0.45796067560532044	14.313172597100797	0.44086519393176105	2.9483655295592586	0.01021875	0.010494707871472529
1389	24	0.43336332648546616	12.374484159167755	0.25899676878091943	1.2543966749262156	0.01028449	0.010494707871472529
1262	16	0.7376178048677293	14.613462557432724	0.9051958604183298	2.4691929098242777	0.01035698	0.010494707871472529
1832	32	0.6937055522294429	14.60251434387448	0.3153635346245911	5.977775926411492	0.01000394	0.010494707871472529
1294	22	0.6059145268306934	14.237188832513407	0.739451027424517	3.3433156514690423	0.01047748	0.010494707871472529
1015	9	0.955277921653898	14.56932229229719	0.027514158484188617	3.2105332923002505	0.009620342	0.010494707871472529
1166	14	0.23967168318805654	14.80105306792347	0.6983824136650472	3.547710184153839	0.01019378	0.010494707871472529
1280	11	0.8834385957797195	16.184034456050718	0.4617286525512744	2.512968308584478	0.009645089	0.010494707871472529
1081	20	0.5651622495848407	11.892523789762569	0.6089770404553296	1.7150083641921285	0.01032231	0.010494707871472529
1558	16	0.6720470764214154	17.02664884079613	0.19842536401908556	4.096533054135714	0.009879695	0.010494707871472529
839	13	0.23384922501645422	12.062157238106423	0.27816283056190355	0.015885348307834057	0.01033945	0.010494707871472529
783	12	0.36165524370772456	14.415353469841007	0.1956641004457253	2.215109470670406	0.01037343	0.010494707871472529
692	7	0.8102088536859107	14.992405551024307	0.49187161656643785	1.7602492306461937	0.0104408	0.010494707871472529
500	4	0.9015654056258581	15.685183487493509	0.011251375112350248	1.7021997257790806	0.01027839	0.010494707871472529
773	10	0.7060615577043072	14.787442379322117	0.2714265460786911	0.5874369608697028	0.009977961	0.010494707871472529
900	6	0.2627250632187321	13.978443282173131	0.06635524111856056	4.980206671573101	0.01045883	0.010494707871472529
1311	21	0.4643429124964366	14.967367140839716	0.2515408762663328	2.077276992598569	0.01025036	0.010494707871472529
2337	39	0.6644984789253023	13.588633962492707	0.9424020858445434	6.519294385776693	0.009904614	0.010494707871472529
840	15	0.3093179331681154	12.590780221482209	0.12551204807391642	2.554938437379642	0.01037419	0.010494707871472529
1021	17	0.4790785923043733	12.938418582040557	0.3568776387640881	3.5541726829781926	0.009876871	0.010494707871472529
1245	18	0.3220354683600911	14.0260868786138	0.5095052443677606	1.7838468142749737	0.01023549	0.010494707871472529
1320	25	0.7985899905379839	12.812584993264373	0.8062342876946346	2.7635743234376866	0.01045387	0.010494707871472529
1011	16	0.38983817586953723	15.673363422990498	0.31738551421524513	0.9265782034775707	0.01013828	0.010494707871472529
1215	15	0.9866776435193122	15.22307870205658	0.023763243572207632	1.998877466899749	0.01001321	0.010494707871472529
1149	18	0.9496369866490724	13.936716163019984	0.347795623508245	6.248330177319383	0.01008499	0.010494707871472529
987	11	0.551187488693103	15.876654354391924	0.36110485128580433	5.194293025005562	0.01045509	0.010494707871472529
921	12	0.5420624671406967	13.987519881217416	0.3959264223012889	1.009272523317688	0.01037031	0.010494707871472529
1224	17	0.32042045236255406	11.892927893493239	0.921117851268564	4.685034698661902	0.009824086	0.010494707871472529
1413	14	0.5630266250078051	13.502168138595556	0.2706961298848014	0.012704677400163955	0.01024611	0.010494707871472529
1219	20	0.5933137144063494	14.2232549044814	0.091296296202377	3.3434362508075797	0.01036076	0.010494707871472529
530	3	0.6063106840875341	15.621772295510814	0.39119722761582454	3.818117150867378	0.01042124	0.010494707871472529
873	12	0.6301635906099674	15.21834972697686	0.7455291111043627	3.2405493177175644	0.01040559	0.010494707871472529
1349	13	0.9881315793324431	13.35381614023671	0.7741096756222259	0.7485461755403704	0.009947303	0.010494707871472529
1008	7	0.8518127993615237	16.691920488399663	0.33399411276060925	4.210753219402177	0.01012024	0.010494707871472529
1339	17	0.7304084844463856	13.832698730376555	0.7789226751936893	5.5704704366553095	0.01041096	0.010494707871472529
736	5	0.4328948398766803	17.564460872556065	0.18356171156621892	6.98507085360729	0.009934025	0.010494707871472529
927	9	0.6812536509543653	11.627439869908226	0.18420016571854997	5.635907738779405	0.009998275	0.010494707871472529
1769	24	0.27422373807868466	12.3442459547025	0.08268984413078234	0.9997534783396201	0.01014707	0.010494707871472529
742	12	0.6174894922329939	13.428981700899719	0.48493883637852264	8.981073728370195	0.01028587	0.010494707871472529
784	13	0.8168665752711193	12.937219569022979	0.5830378893545025	6.7906633572729005	0.009837262	0.010494707871472529
1831	23	0.9738211575295043	14.613239002426612	0.7535521782815503	2.8173944859014397	0.01002928	0.010494707871472529
1145	14	0.9453839424462976	13.582666357542998	0.445203641053612	4.243563890410621	0.01038793	0.010494707871472529
1238	14	0.6958065780643463	12.572919820953054	0.4468670140221437	3.782663707094809	0.01032556	0.010494707871472529
1317	12	0.6727311269506353	14.9705815922468	0.17038614875433286	1.9299146583926268	0.009781149	0.010494707871472529
1076	10	0.7973454913125284	13.649110912437779	0.20484348546571896	1.9905345500551554	0.01044789	0.010494707871472529
1445	17	0.8055634193023993	14.291931429609638	0.905423790235193	3.559610639150014	0.01031021	0.010494707871472529
787	9	0.2862689315139393	14.919767501231322	0.1301822880732041	1.6559036150157689	0.009937746	0.010494707871472529
1657	25	0.6450822636252833	15.000193474315155	0.10703861030035355	5.238837791162528	0.01004909	0.010494707871472529
1397	15	0.8871261622534318	14.570078330455742	0.5707278809047724	1.1670907183530155	0.009877282	0.010494707871472529
580	9	0.7520868442763772	11.634680957379139	0.31452356214200206	1.8787006053603883	0.01044471	0.010494707871472529
1279	11	0.15070946062972662	10.554330742391482	0.08409836728592229	4.569670530603172	0.01017211	0.010494707871472529
756	10	0.7558322257418337	13.446561668058536	0.3093251118324506	3.272701688144883	0.01017728	0.010494707871472529
1224	21	0.19855321651912478	13.771961667404591	0.2645581773912453	2.4752578836504147	0.009807617	0.010494707871472529
1236	12	0.46984590885394906	14.678151596296942	0.5212959422858587	3.887436026611536	0.01046058	0.010494707871472529
1252	18	0.7533729467486889	18.233379843455747	0.21574488141621434	5.283486085268594	0.01026532	0.010494707871472529
943	8	0.5498117299308212	13.599677517805265	0.1336086319314037	2.1928619633036384	0.01026676	0.010494707871472529
1418	24	0.4380198850040525	13.031655519809522	0.3908347869125126	0.8190173712276586	0.01046483	0.010494707871472529
559	8	0.945519291497354	16.4129443563715	0.5834698895443291	1.8461786585106241	0.01024745	0.010494707871472529
750	9	0.5900679345682183	15.701678564890225	0.5743715931166604	3.1974053320244025	0.01046246	0.010494707871472529
738	11	0.34268989721808296	13.590706187775584	0.28735047696697225	3.410362832401578	0.009758377	0.010494707871472529
750	7	0.7670767842184263	13.427347134029318	0.1299467194116652	0.49334545684455566	0.01032487	0.010494707871472529
500	7	0.6768582035867845	12.932159378524645	0.5971193767875123	8.96989042394682	0.01041657	0.010494707871472529
1353	18	0.2633627072479782	14.301417264123089	0.30002817958834516	2.7459873288141146	0.009669919	0.010494707871472529
1150	11	0.7307240512329837	15.41930854555458	0.4971533952213711	3.7795597985440925	0.01013171	0.010494707871472529
516	9	0.4372528373683674	14.181341358515464	0.23129714280832683	5.050931242423761	0.01029198	0.010494707871472529
1177	20	0.29621349356400595	14.974526181022195	0.1558985722457053	3.845743976555652	0.009968147	0.010494707871472529
1192	11	0.7990352754114539	16.897118485761325	0.09738144059450593	5.784966000422118	0.009685	0.010494707871472529
1281	15	0.9901594827141895	13.238571216893783	0.9638271898376654	3.243425695757858	0.01041907	0.010494707871472529
694	7	0.458382026428996	14.846231181379874	0.16630838790788685	4.77446195460041	0.01000135	0.010494707871472529
1332	14	0.5183884482162189	16.12445416404653	0.08414643570143926	1.9187756517636223	0.01006665	0.010494707871472529
1045	12	0.7057343763696414	14.899067735785923	0.9935167870529514	1.0181409594383963	0.01029396	0.010494707871472529
1425	14	0.5791908125036083	13.693035729358922	0.5557473962024675	4.369837592195061	0.009962724	0.010494707871472529
1391	22	0.8257556405092857	18.293571445575743	0.3775842751522924	1.338161371795984	0.01047775	0.010494707871472529
1133	10	0.655033895970307	14.626791979738542	0.4195840547338201	2.0215387818714374	0.009978439	0.010494707871472529
784	11	0.6856874162261603	14.9096662436041	0.20704824309076997	2.4663540712151466	0.01006008	0.010494707871472529
1612	20	0.6724301781220101	15.140520157622445	0.2670806499156118	0.7823859382597516	0.010387	0.010494707871472529
746	8	0.42940338697926306	14.361621938526792	0.025599648088176746	4.948971099975712	0.009687952	0.010494707871472529
1376	19	0.4181399214770419	13.10808496119113	0.39542847970839823	0.7028086087336467	0.009780112	0.010494707871472529
992	10	0.4966359636016654	17.83348071207288	0.532261520284545	0.6238945752554554	0.01022753	0.010494707871472529
739	10	0.8072845268443611	11.437277323817918	0.8404315028705743	1.3579230098258184	0.01005267	0.010494707871472529
994	15	0.928422500906504	13.184158003963347	0.32084113484642646	3.1192159935275305	0.01046956	0.010494707871472529
524	8	0.13733001324520533	13.452769209695495	0.047995447835789434	1.3453025242681962	0.009661806	0.010494707871472529
705	5	0.2774024256667394	16.33539188064146	0.10241839167158572	1.9574776266530827	0.009791033	0.010494707871472529
837	11	0.5054016421661292	13.165664428842515	0.7284677847366692	0.36721028528929867	0.01009954	0.010494707871472529
1032	19	0.661983672455839	14.077092111449023	0.022829880029280325	6.041285284091933	0.01041501	0.010494707871472529
831	14	0.2790951651599266	14.073562867501204	0.17828044773055385	2.1539054402863704	0.01013147	0.010494707871472529
518	5	0.7969689452294585	12.751282126766476	0.2477572081874172	3.1454528406230464	0.01031403	0.010494707871472529
876	10	0.7120616984508472	15.303144604015833	0.11344888731114033	1.4416540007360665	0.01012952	0.010494707871472529
1498	16	0.20698019649869587	14.464143846924452	0.31705990372949616	4.402113716096388	0.0102787	0.010494707871472529
941	12	0.4483070600297983	14.296985533337763	0.35536542684161787	1.3245444936332849	0.009842948	0.010494707871472529
700	7	0.6236683713735061	13.808234833192238	0.11593610137801454	2.511505736707754	0.01011035	0.010494707871472529
1037	13	0.4463538429612156	13.055837482032775	0.216864374262994	6.092727728356691	0.01021566	0.010494707871472529
1381	17	0.3380183839299711	15.619013563638267	0.18199674175289965	3.410303133082917	0.009909491	0.010494707871472529
916	13	0.9503080209430962	14.743172244563924	0.5121051947672588	1.2707853069171053	0.01035578	0.010494707871472529
1528	16	0.5629324506009217	15.43014368422009	0.48545705626187957	0.3133671930731121	0.01036893	0.010494707871472529
2034	20	0.7800666827589363	16.795156085761953	0.30620190665363256	2.369956678021289	0.009999527	0.010494707871472529
1852	28	0.7536432798481543	13.323111052812825	0.2002022524833252	2.145884812880172	0.01036224	0.010494707871472529
768	8	0.7358021887123468	13.117576528314613	0.20074495854252036	3.4368609952956892	0.01023376	0.010494707871472529
535	9	0.2014684353037411	12.874095260090872	0.058492223861283436	4.055914537799928	0.01038575	0.010494707871472529
734	13	0.789498204177131	14.348199387066346	0.43105325032532793	2.9738746915182066	0.01025968	0.010494707871472529
695	7	0.5962561735817987	12.974757010243538	0.3344082109819247	3.67300110149619	0.01047019	0.010494707871472529
1244	14	0.6690605796654767	16.151365803917045	0.07017675865713915	2.033082393496937	0.01020466	0.010494707871472529
1081	14	0.6090021633264088	15.02111817273433	0.7745799712067793	3.2803555304684515	0.009756919	0.010494707871472529
1175	23	0.5047236032613098	14.583702948684351	0.2902380670112263	6.088348047536791	0.01040332	0.010494707871472529
771	14	0.584889221647838	13.89590933406129	0.5845662215684455	3.9322767588526895	0.009679693	0.010494707871472529
1359	26	0.8510739106417395	13.213273869971566	0.3185745561607761	0.11080971473826157	0.01006715	0.010494707871472529
838	10	0.7207564909286377	13.834518696226064	0.015954931247618376	4.2484676980611145	0.01036592	0.010494707871472529
1349	12	0.5585316412179564	15.938320902299349	0.614565973447974	4.516788186000884	0.00941913	0.010494707871472529
737	7	0.33922033976508525	13.597544220937465	0.5505851714419387	6.483144955722397	0.01037827	0.010494707871472529
1757	17	0.9545139352992233	13.926213515088035	0.7340344221333275	2.9344866814547186	0.01025279	0.010494707871472529
562	5	0.8797960782766161	15.981286734562287	0.095270214454587	1.6964245080023426	0.01002834	0.010494707871472529
672	7	0.5240402727314413	12.828593692403672	0.28757910508046314	5.862049387036811	0.01048377	0.010494707871472529
604	7	0.42276125335120435	12.87653446857343	0.1385645154027934	0.9590787444384807	0.009760486	0.010494707871472529
828	7	0.6342023624682944	13.457233174635947	0.27224753941421764	3.228981185099587	0.01011192	0.010494707871472529
841	9	0.5095443736466047	14.619419814417855	0.6583503739506089	0.4281423395296762	0.0104123	0.010494707871472529
1074	13	0.6372124479857619	15.326117061799492	0.9972506475116989	4.018625226319282	0.01042216	0.010494707871472529
1689	26	0.47157586265530294	15.091834668523214	0.4514539681380539	4.640445745975454	0.01043576	0.010494707871472529
997	12	0.4965755144657119	15.025600364234972	0.8478977187118982	3.3702025255900088	0.01022551	0.010494707871472529
1309	15	0.22293466250945154	12.665825304288097	0.0018290014491474382	2.112517932699225	0.008763684	0.010494707871472529
1292	21	0.32891064904609985	14.628298296999182	0.021493388483738326	0.18864444690356186	0.01036451	0.010494707871472529
1569	19	0.20419546178941494	15.221274973518755	0.7267342854521454	2.3013444926399993	0.01045398	0.010494707871472529
1417	16	0.6058660087190584	12.434990084713615	0.2314586149969271	1.829934677457379	0.009911729	0.010494707871472529
1270	22	0.7565069517012692	13.79810336948204	0.7625089010346744	3.945027983329735	0.01017065	0.010494707871472529
879	14	0.4493822888253199	15.150858621918537	0.017309892174786106	3.897349901408558	0.01013664	0.010494707871472529
938	17	0.748035652114632	14.094263015924344	0.1340552238922975	2.2354582761505863	0.01042662	0.010494707871472529
1316	16	0.5334517142404153	14.425623386374749	0.3521640587636422	2.736117939109743	0.01021442	0.010494707871472529
1302	22	0.22088462131905007	13.176344313739312	0.2425431969983922	4.019568119779793	0.009982638	0.010494707871472529
1340	23	0.45589306609447805	15.885233610171053	0.16431718292181896	2.5783552017032814	0.01032686	0.010494707871472529
998	19	0.7744012816495744	13.68022614201102	0.30817264261024957	4.0573970433293	0.009678085	0.010494707871472529
1110	14	0.7158994294198275	13.34603152490504	0.34082300389370723	3.1612607941916178	0.01035897	0.010494707871472529
799	7	0.7159372630968408	14.127170528118487	0.5630466923565107	1.3449499162372418	0.01021563	0.010494707871472529
1281	19	0.8589147631302999	12.90728783896752	0.17564374708286318	3.500081542097777	0.01030541	0.010494707871472529
1254	10	0.6677897402264747	15.243837312249365	0.05938381677636062	2.423762316226147	0.01041993	0.010494707871472529
1160	20	0.5372703398701488	14.60236598519203	0.4999479070814571	6.5194894805833465	0.01040062	0.010494707871472529
1548	25	0.5217349032951436	13.091932928605077	0.7418858030656318	4.727776077000987	0.01023887	0.010494707871472529
1140	8	0.4405631365150026	12.91295862996625	0.008891867826756494	2.222987731897315	0.01005207	0.010494707871472529
1529	23	0.4309438759377703	12.499321069922633	0.053185742370311165	5.613222223511465	0.01044861	0.010494707871472529
1164	15	0.5227709435464815	13.958355137709232	0.5505266116349232	5.9529136438028285	0.01036333	0.010494707871472529
1150	14	0.8344445773164324	15.698189563323794	0.56005793160371	2.31808166111822	0.01018759	0.010494707871472529
631	7	0.6625599408557769	15.11527857785532	0.3155003834568264	4.465929360987095	0.01042959	0.010494707871472529
1493	19	0.6993141741886992	15.260258451908879	0.4926182563384276	3.068737561323003	0.01046701	0.010494707871472529
1424	11	0.6734632196300797	15.829349096944302	0.4382807555587329	3.690477985494268	0.01017813	0.010494707871472529
664	10	0.34302033438914026	14.729829188516295	0.6797456542607493	2.372108320839578	0.01044129	0.010494707871472529
1328	11	0.6474497967596695	14.830508404952589	0.28873235186851637	3.9429766526976784	0.01011061	0.010494707871472529
1537	19	0.9897301029301495	13.42929604447814	0.35367891940789353	2.486569185943355	0.01048065	0.010494707871472529
959	17	0.8815142485718498	13.811612610029968	0.596195137857841	6.638787762807234	0.01018555	0.010494707871472529
2059	33	0.6034558045498399	11.86998943596688	0.12691076075453955	0.6072093997058688	0.01047861	0.010494707871472529
726	11	0.6393534340896248	14.201493303017397	0.025229508353284774	2.9674426214120273	0.01000427	0.010494707871472529
1446	14	0.5658057449440277	15.817496277298039	0.3239271119662033	0.7026374596838122	0.01026186	0.010494707871472529
1218	18	0.5806469074426508	12.33948710900418	0.10932587544728514	3.115434762989028	0.01048525	0.010494707871472529
1525	27	0.5208101566580712	14.350420140757542	0.489480828723957	5.224719239982807	0.01041931	0.010494707871472529
1658	25	0.7477779277933834	14.102384028856786	0.2624939057320803	3.4405278937125576	0.01021596	0.010494707871472529
1394	21	0.9355429772411339	13.375405411282184	0.3929961737053214	0.8433208612282193	0.01046738	0.010494707871472529
1004	8	0.9729796099320325	15.91065421431074	0.2678890856301119	5.546805250407694	0.009484829	0.010494707871472529
1399	22	0.5249326199268084	12.418572224257295	0.4094528771487071	5.01641325723318	0.01039022	0.010494707871472529
1005	18	0.5335189230717293	13.592728943925119	0.007428461374484606	2.222737527639686	0.01042023	0.010494707871472529
838	14	0.7999564071789413	11.550287876373385	0.36581200565096994	2.248928765422313	0.01038059	0.010494707871472529
1183	20	0.5216390781005098	13.403975075552648	0.08560459275771287	2.6162524834919676	0.01012553	0.010494707871472529
599	7	0.5731060087742631	15.471338837417465	0.608351623434876	4.659666052631136	0.01011763	0.010494707871472529
1574	26	0.8894767604228121	13.842287317997174	0.036937649048627175	1.7686228589973232	0.01046249	0.010494707871472529
1102	18	0.38038711218478904	12.299091890180016	0.18850714749251574	1.8467508336797323	0.009994461	0.010494707871472529
1458	18	0.7932782813374426	13.365241619354808	0.813799740575965	0.15953540650723097	0.01026708	0.010494707871472529
1029	16	0.5975855029278775	13.296728543241487	0.3006428932452786	1.3845363163235787	0.01033371	0.010494707871472529
770	7	0.5141161079069129	16.40902402258978	0.7580042846403772	2.948085299011985	0.009585735	0.010494707871472529
756	7	0.5173166998876706	13.943478602872549	0.2836101748507452	1.4205517510314687	0.01033428	0.010494707871472529
713	12	0.9260237525191153	12.634419352968905	0.04641658850276409	3.2830470455319545	0.01025994	0.010494707871472529
1962	31	0.5876508499687061	12.712189862913586	0.41140390325176945	0.642465406155574	0.01003217	0.010494707871472529
1069	12	0.7240223925777927	13.042226959981761	0.14612993068119756	1.784264144297235	0.009849595	0.010494707871472529
