# Supplementary material for: Tableware trade in the Roman East: Exploring cultural and economic transmission with agent-based modelling and approximate Bayesian computation
Source: PLoS One. 2020 Nov 25;15(11):e0240414. doi: 10.1371/journal.pone.0240414 (PMC7688115; doi:10.1371/journal.pone.0240414)
Supplement: S1 File — The full project, with the data, the code of all components used to run the simulation and analyses is registered: https://osf.io/s5mdw/. (GZ) [file pone.0240414.s003.gz › s5mdw-full/abc-pandora/results-example/rand/result_0.010693978005804886.csv]

nstep	cstep	mu	mumax	copy	strb	score	epsilon
1624	25	0.49603568106957985	16.59054610936218	0.6017915364667505	2.823887640315686	0.01064162	0.010693978005804886
1676	17	0.6264292546960448	14.482114602909853	0.2485088558497792	5.208506521973765	0.01036287	0.010693978005804886
1134	21	0.6484410618394331	11.702232996242804	0.9989987961620966	6.407828535253195	0.01068505	0.010693978005804886
882	11	0.5946213682127456	12.642234631355343	0.06592232709833479	3.690425087109741	0.01052353	0.010693978005804886
942	14	0.646493762979939	14.310656226248147	0.23945723500019944	0.009091232456366088	0.0105107	0.010693978005804886
1552	18	0.6903437301574372	14.800970006352415	0.8641441511564965	2.203904180622038	0.01064566	0.010693978005804886
927	7	0.3378904065240744	14.504738267876895	0.2798736414828034	5.643577466345344	0.009929331	0.010693978005804886
1344	24	0.6202503398928675	14.164738296108592	0.8796356612120161	6.048089869724677	0.01005855	0.010693978005804886
794	12	0.6767095242375087	16.27830217930207	0.6290295155923658	3.4852111691256358	0.01023241	0.010693978005804886
1132	19	0.27007870287755553	13.824278436919206	0.26923764081511736	0.2698015303397525	0.0106434	0.010693978005804886
985	16	0.6445711702284783	15.511025669923978	0.5959629832586997	2.5929373506915017	0.01055455	0.010693978005804886
586	7	0.6449673645631941	13.629643020430535	0.19380351211053326	2.111254479447355	0.01054881	0.010693978005804886
364	5	0.6575411236341033	14.65632832620289	0.04376610401012544	3.247826132482068	0.01050578	0.010693978005804886
1442	17	0.612203530766469	12.639600724131428	0.7514761088726261	6.230613961218764	0.01066585	0.010693978005804886
1637	26	0.7152000722568299	14.257669033733317	0.06362701125024792	4.199357719217298	0.01058804	0.010693978005804886
1317	21	0.7426347273093664	13.883568343027687	0.06333040867260602	2.539927314618255	0.01044	0.010693978005804886
927	13	0.5419183286711671	13.79123490980376	0.048269499382836895	5.204377217333803	0.01019134	0.010693978005804886
1464	22	0.9689690555685894	14.220102556095133	0.7004495020496547	1.1912741928780495	0.01066309	0.010693978005804886
1316	26	0.587936117765702	12.987484927354888	0.20961340878695156	0.18540394046591135	0.01006194	0.010693978005804886
1394	18	0.49790083858088496	16.670099433142468	0.14647026835217436	6.552723456316832	0.01026986	0.010693978005804886
1257	15	0.9521616326630893	14.655110900637455	0.7057294928929344	1.1892117292935558	0.01051886	0.010693978005804886
906	15	0.9453600590821498	15.448949103428147	0.08912012062493993	4.718386585290678	0.01062024	0.010693978005804886
982	11	0.8772605201265139	15.282739385651128	0.1897983437250557	2.376117536100105	0.01039783	0.010693978005804886
1549	28	0.9999953063693756	14.324512991606626	0.40401463751158306	2.2394568444233767	0.01047199	0.010693978005804886
1302	11	0.9728741349511618	15.93512217571243	0.7529500231063034	4.0146687784718385	0.01036222	0.010693978005804886
971	14	0.3428351242901757	15.34277320462515	0.010475760877814544	5.020823735585777	0.01015542	0.010693978005804886
629	7	0.5390950170580726	15.251742016293274	0.5002316810556968	1.2376959042787645	0.01062502	0.010693978005804886
1447	20	0.9117064351914197	17.039795207756914	0.5938654347997612	1.7502617176442803	0.01051266	0.010693978005804886
1405	21	0.6979206344519202	14.350102488251636	0.15075075786151926	5.839599376227644	0.01040462	0.010693978005804886
913	16	0.28935106093558155	12.940135499687525	0.3748759088889464	1.5970026244301876	0.0102355	0.010693978005804886
1304	14	0.8363876092087159	13.946063261510442	0.22562516097058272	0.37998456869210195	0.009768103	0.010693978005804886
789	14	0.9892771113272301	13.252597364819355	0.13090987766150847	1.5690786290340648	0.01009637	0.010693978005804886
791	8	0.9151370937437001	14.402295135441216	0.592696261098454	1.275853486438957	0.01041368	0.010693978005804886
1057	20	0.6733027899643358	12.219445258381233	0.6817145430510426	1.312730413685716	0.0105742	0.010693978005804886
696	8	0.23834420604835516	14.627170917336255	0.24255648354912052	2.590551064988327	0.009964223	0.010693978005804886
835	15	0.3789522195802292	13.262222089830766	0.7278963201746509	2.585876817244725	0.01024873	0.010693978005804886
1231	13	0.6565228649412354	15.075390835599475	0.1374967929835229	0.8901534578306365	0.01024914	0.010693978005804886
1276	24	0.6817884403272869	12.785119960047634	0.6770993189595423	0.48910020599960635	0.0102774	0.010693978005804886
1355	26	0.7478458496084002	14.22479994112872	0.2431399887347518	2.3865758880929	0.01066094	0.010693978005804886
1388	12	0.6903242785245252	15.316025988879245	0.05603592306824096	3.155404556185575	0.009834551	0.010693978005804886
1374	13	0.763675777815199	15.285956850626036	0.21905259594607332	0.540248110472367	0.01002308	0.010693978005804886
1875	18	0.5179351781776785	13.18443275366764	0.3819923192027596	0.6488869064981052	0.01068035	0.010693978005804886
1620	31	0.2618603536774133	9.990786784115572	0.25075729168007865	1.5126795378785258	0.009292206	0.010693978005804886
1402	23	0.8874259802173179	11.826610249484824	0.2067562256143774	2.185400534748923	0.01067718	0.010693978005804886
688	7	0.8437277658061364	13.029214375343287	0.06830847241020728	2.0926455661592747	0.009655983	0.010693978005804886
848	12	0.26419279556707836	11.078734124940357	0.5072928350657412	0.4781844137198852	0.01063969	0.010693978005804886
1412	22	0.6429146051374306	14.703392708065095	0.2928439109615697	1.4039633989885212	0.0104831	0.010693978005804886
1225	13	0.5796430408587829	17.09001721373144	0.9992316512222096	3.919623281460062	0.01027337	0.010693978005804886
1448	26	0.6822551262610763	11.716579527480311	0.5901396550985916	2.251427748027355	0.01039077	0.010693978005804886
734	13	0.5874591097003496	14.377969098930537	0.07865228487058706	3.9878854370241315	0.01018458	0.010693978005804886
1861	16	0.7293121988885976	14.36552209634496	0.9134685997240781	6.365005168911093	0.01059838	0.010693978005804886
1384	12	0.8700543767332346	16.391332333906195	0.04039875037739593	0.7331732504721197	0.0104026	0.010693978005804886
1475	23	0.33970000089696895	13.051663031016254	0.33760155755876387	2.578191426765488	0.009842201	0.010693978005804886
1468	23	0.8646349343237189	12.700841885983484	0.2944604298370769	0.5901880609069786	0.01056636	0.010693978005804886
768	7	0.32477040551524033	18.53626634554304	0.10699595730118805	1.589795522037397	0.01002651	0.010693978005804886
1456	24	0.5502763281690171	13.910685005634475	0.8480549532188484	1.6327936382350485	0.01068755	0.010693978005804886
1142	16	0.5474999587905236	17.473755801556237	0.756744674003865	1.8114890935234038	0.01048315	0.010693978005804886
974	9	0.54159862957399	12.44743502927456	0.07234533674430493	2.820993468636808	0.01004125	0.010693978005804886
1078	10	0.5831468536830582	13.33515761501039	0.16777818521132248	5.1135663601310295	0.0100437	0.010693978005804886
1189	20	0.42549899760503196	13.579800010060296	0.783276825213872	0.3622681462375812	0.01005368	0.010693978005804886
978	16	0.39920285232718966	13.699673852174335	0.009047935697158893	1.936889088253595	0.01037183	0.010693978005804886
902	13	0.7072503428364783	16.888322932811338	0.8409292914887192	0.8917190680931274	0.01036125	0.010693978005804886
813	9	0.9617209800309506	12.770499833828673	0.34547536354854785	1.0108962613239134	0.01053078	0.010693978005804886
1466	16	0.4094043143274769	12.89089899142617	0.723168735114495	1.8320300539690506	0.01059416	0.010693978005804886
1215	19	0.8489353447560244	11.833282128609774	0.6188918220353932	0.25379191506883436	0.01069379	0.010693978005804886
827	13	0.9435002998512045	13.398823631890359	0.531117698979142	3.673467732422417	0.01061329	0.010693978005804886
595	7	0.7051915831191915	13.664982020300167	0.7870142852462831	4.175983074571954	0.01065001	0.010693978005804886
1527	24	0.794204478669411	13.583168608664822	0.019101796795610415	0.7464727354984384	0.009953083	0.010693978005804886
1669	26	0.8126188566450977	15.2481510086944	0.03444739867920704	5.283126844870056	0.01060718	0.010693978005804886
1339	26	0.3956767294120648	11.9644523988055	0.42211491722342614	1.2219214053631406	0.01034525	0.010693978005804886
713	6	0.3834805205696823	14.571243700048273	0.7275425758076102	5.3571968524831775	0.0106851	0.010693978005804886
1667	17	0.9517203964156613	15.08995851453972	0.6808390031727292	0.3358093000963538	0.01025597	0.010693978005804886
633	4	0.7000545189347968	16.564322725215824	0.8520803755328474	3.3509652887500767	0.01050635	0.010693978005804886
1788	24	0.20557137104831263	14.103520665352294	0.2062458574872823	0.035065413311060056	0.01035394	0.010693978005804886
1059	7	0.4764661265582978	16.530492172909728	0.08503968589125321	5.959379935884851	0.01008892	0.010693978005804886
1406	21	0.6818000726947875	14.659838757516944	0.459214589647783	1.694873816458155	0.01028089	0.010693978005804886
713	11	0.7061651252560986	13.817524008958456	0.9839711953441524	3.17919206098553	0.0106813	0.010693978005804886
1739	26	0.7566103134142288	11.98249799930153	0.5791356321320726	0.8650894875833259	0.01038618	0.010693978005804886
1533	13	0.6706440105603134	18.413237503767554	0.3095814649926353	0.08178756060879522	0.01002037	0.010693978005804886
1203	17	0.8335157102658332	14.573597995922475	0.2619015968800027	2.4202302500102504	0.01043168	0.010693978005804886
1344	24	0.11968238440228879	14.067599037910046	0.6078081709070037	3.6563022745211144	0.01066901	0.010693978005804886
1189	12	0.9814396178725975	14.204413273117812	0.16047947639993787	0.025971164719547968	0.0106504	0.010693978005804886
1397	20	0.5217702884880737	12.50984034418957	0.9197050109862154	4.465092589550838	0.009951848	0.010693978005804886
1265	17	0.6691409287953087	16.13178098244167	0.791485044227132	0.20570532140948417	0.0101742	0.010693978005804886
1137	22	0.73236235181104	13.510392912880816	0.29374113062221857	3.5688064134446806	0.01004639	0.010693978005804886
1563	16	0.88288016004728	17.249201525605805	0.5252532528800176	2.6544257919251377	0.01033148	0.010693978005804886
1403	22	0.771585951481949	13.981708688309078	0.7176754041121811	2.1006530084729977	0.01024311	0.010693978005804886
1214	10	0.2222453314429898	12.08302560703776	0.13925344685858457	5.565776242176149	0.009695933	0.010693978005804886
870	16	0.6701285986789087	13.651004139249803	0.7726510109738555	3.626966005844914	0.01024247	0.010693978005804886
1171	14	0.7527640438322525	13.160636520712597	0.06076722957390589	2.951886695295779	0.01046116	0.010693978005804886
873	15	0.7977972311424657	14.694437125757204	0.0670586754026829	0.962306224758634	0.01053384	0.010693978005804886
1360	24	0.5730203740773812	12.765569797041614	0.76857749379377	1.1483525345279362	0.01060762	0.010693978005804886
1498	16	0.4394299547712362	13.817035533732952	0.5597718103756426	1.74150697966462	0.01013099	0.010693978005804886
663	5	0.44481679291611376	15.047582496944003	0.18634943849358404	0.5106628129019086	0.0105849	0.010693978005804886
1138	17	0.6571702688713679	16.329820503357784	0.22747256146962805	1.9969988370013474	0.01042314	0.010693978005804886
1112	15	0.6412644572421726	12.991108956293468	0.7160840282432039	3.90364104412947	0.01044336	0.010693978005804886
1031	12	0.5115436386777144	13.045258813074096	0.15376022994307154	3.116859924331636	0.01030248	0.010693978005804886
1436	17	0.24027372282815668	11.188060731182398	0.4288994436796414	0.4694062798710995	0.01038086	0.010693978005804886
1001	16	0.9133735209817668	14.197826156716653	0.589683429850526	0.3938050767428427	0.009880087	0.010693978005804886
701	6	0.8039665621530924	15.94340286952761	0.8875922491938346	1.593284310603333	0.01055671	0.010693978005804886
1503	23	0.5128643565212849	13.060541443578527	0.7197837236858335	1.4766054660415855	0.01055519	0.010693978005804886
1297	24	0.3209897095538164	13.976089002909397	0.6558165598966115	0.024461831870894124	0.01049929	0.010693978005804886
1461	26	0.3104149879558274	12.166399108784788	0.670392214334662	0.5463699291270923	0.01064759	0.010693978005804886
1295	14	0.5496945329790085	15.83951661210737	0.7311434812570109	1.2668543066199045	0.01036381	0.010693978005804886
1072	14	0.8614327488109454	13.405236557088445	0.5711917446504337	1.7420572940829906	0.01028402	0.010693978005804886
677	11	0.9460077607007549	11.694269438939646	0.2817512349364586	5.745173377419927	0.0104053	0.010693978005804886
935	11	0.1448406593400675	13.323657408188756	0.24201818931930982	1.8885569288671364	0.01037288	0.010693978005804886
287	5	0.8004384640191873	14.110469988655218	0.016637207192799333	7.072932731584213	0.01034189	0.010693978005804886
762	11	0.42015010126504637	16.40415150314462	0.41977033584256496	3.8245715929246344	0.01049794	0.010693978005804886
566	6	0.8068856257541409	16.168987349806514	0.13597843275320443	1.3960418115688888	0.01014581	0.010693978005804886
1483	12	0.8020212666279802	16.2547950794576	0.5329078329435419	1.1985727908732606	0.01058644	0.010693978005804886
1410	23	0.7691166964221697	11.779971415759949	0.07420502080777137	1.7470954628644306	0.01065347	0.010693978005804886
822	15	0.7904972558198741	13.35509976057948	0.855312374020309	2.915639914328415	0.01047084	0.010693978005804886
753	12	0.802538393227548	13.653647051011484	0.25153572785892664	3.910159042007276	0.01031427	0.010693978005804886
1976	24	0.3653173372191545	13.594030290486515	0.3802971888732985	1.9281486978901317	0.01028852	0.010693978005804886
1079	12	0.27493622371929416	13.165213124518964	0.6646388572283682	1.0498960383533875	0.01061754	0.010693978005804886
1247	17	0.5975913899864008	12.680429705672777	0.04455739585799262	2.101679348882876	0.01021518	0.010693978005804886
1528	22	0.7241403300899938	12.511150167122358	0.4699897699983313	2.5850578829742252	0.01038084	0.010693978005804886
1892	23	0.5422132411042567	17.29742128641268	0.8125293559197444	2.4998205116760603	0.0101353	0.010693978005804886
1036	16	0.5522242556463623	12.430205861098809	0.6924706118506068	2.88710350108576	0.01069334	0.010693978005804886
592	11	0.27520683231952175	13.688552713887669	0.4839415381527328	1.819399190328956	0.01049442	0.010693978005804886
922	13	0.2772624532842556	14.167782287702783	0.3454959998288062	5.154069796819069	0.01051476	0.010693978005804886
1019	11	0.8714659055210454	14.240457548353326	0.6410991748092085	4.63374477265525	0.01058823	0.010693978005804886
1159	11	0.43534534875082875	16.118892482740094	0.7362117517678438	4.967096697587603	0.009814199	0.010693978005804886
1102	18	0.7117625764275546	13.732541570104539	0.22208618526396898	2.299593288807252	0.01021241	0.010693978005804886
1279	15	0.8499730211151583	15.365806827471696	0.5043847093108256	2.1001814902963014	0.01019555	0.010693978005804886
2026	24	0.937901011747448	16.953286132322432	0.1474739740047954	3.5033289039811693	0.009911425	0.010693978005804886
1001	7	0.6539649557066123	16.090790548841653	0.2995591198606067	2.371499889734121	0.01050624	0.010693978005804886
664	6	0.803570702021564	13.55805210797415	0.5204375253734934	3.8378120693496074	0.01039745	0.010693978005804886
975	15	0.6100855192148874	13.114259912332331	0.062192477299854804	7.087138044118385	0.01001251	0.010693978005804886
1875	24	0.29172444169962763	13.0123167932938	0.4048391457119473	6.1148957068043455	0.01056	0.010693978005804886
756	13	0.49799395364127796	13.617616391294028	0.660501239751901	1.274395750372737	0.01044048	0.010693978005804886
1218	19	0.6943462733509269	13.75623192585348	0.27872589574282153	7.472462257681372	0.009966936	0.010693978005804886
1548	20	0.7195188361677626	15.569193589698454	0.5319897313051413	0.5946651651465047	0.01064735	0.010693978005804886
1000	11	0.43388497676730364	11.876680071655304	0.6421522741607082	3.8470645876931977	0.0106404	0.010693978005804886
717	7	0.6572078307641492	15.815709258167573	0.7533554312124063	10.626106371966582	0.009887893	0.010693978005804886
970	17	0.631407614413158	15.221170328411944	0.27567407438795866	6.877295198905607	0.01018282	0.010693978005804886
1088	13	0.7714492323119381	13.496853128582712	0.34265359400771056	2.0984402691160073	0.01016612	0.010693978005804886
934	15	0.9310444503151402	16.015620206747798	0.9255769424330957	1.4011367833184716	0.01067386	0.010693978005804886
1033	13	0.818581464412881	15.162691058998925	0.8615628102078291	1.4607775589355247	0.01039277	0.010693978005804886
1106	21	0.8983198802598051	15.308803887838305	0.8217657141255521	4.511278788273413	0.01057589	0.010693978005804886
887	12	0.7045140267633226	14.096504746407795	0.40131828144868753	6.29090469638874	0.01055534	0.010693978005804886
690	8	0.2373899674324058	11.87598122694995	0.5859685769533908	3.7069398532338838	0.0104557	0.010693978005804886
1471	29	0.3614021504293011	14.386339103864637	0.6410496567588325	1.3831391513936395	0.01047392	0.010693978005804886
667	8	0.4553489672511666	14.831327896641405	0.6027671975796931	4.789704584344522	0.01055627	0.010693978005804886
1277	14	0.16580246980745722	12.467004308938911	0.07362353812047259	4.865358365865035	0.01021494	0.010693978005804886
1846	16	0.9593591305567346	17.235711843286204	0.7977164999069535	0.9024464739698792	0.01050359	0.010693978005804886
639	8	0.8473510310411496	14.636153918613465	0.752049857337201	6.750739308949974	0.009970261	0.010693978005804886
1342	12	0.5184769219549897	13.727372814791565	0.08854570913393005	2.201815770473102	0.01045068	0.010693978005804886
502	9	0.6796469960699212	14.026848407261527	0.05186436102770908	5.575189541236153	0.009977378	0.010693978005804886
898	12	0.8062496363885961	13.628759511245548	0.01712618181037462	4.004318008805506	0.01052932	0.010693978005804886
1061	9	0.7272308478812155	14.905851184400241	0.6153572051713466	3.614233123860064	0.0101311	0.010693978005804886
1690	17	0.6264044947780402	15.398983305442696	0.30799222631442	3.263675581469205	0.01019479	0.010693978005804886
1384	25	0.9754108116096099	13.7711764312342	0.5346299417474893	2.5157331962764675	0.01057357	0.010693978005804886
1307	12	0.675400482137034	14.531844871166323	0.04174939446931236	6.62023597130738	0.00946416	0.010693978005804886
1413	19	0.3083163649557316	13.527015577976028	0.7748247412699374	5.004626200558443	0.01067863	0.010693978005804886
835	13	0.8071942583480621	14.500850903894824	0.18798811606802646	2.1336890184653847	0.01060746	0.010693978005804886
1479	20	0.7864028142775812	14.85033826836081	0.6150815092863692	3.6291370082536334	0.01017442	0.010693978005804886
931	14	0.9769079372334801	13.385882596198847	0.33195633247265915	3.7862189829854986	0.01039874	0.010693978005804886
787	8	0.5541807099372074	18.39787235971132	0.559368005616818	1.5382805805277415	0.01020826	0.010693978005804886
946	12	0.5487067947247912	15.575361036253058	0.38340442296038724	0.14489460402548948	0.01049461	0.010693978005804886
384	4	0.6504374892707696	14.829392181860177	0.32524596171582054	0.5756347603125116	0.01017368	0.010693978005804886
1470	28	0.7603819549026687	14.093415138428504	0.15555520185253185	4.345007118373891	0.01007645	0.010693978005804886
966	18	0.49958243796657914	13.835713927461303	0.40187431305458515	4.263573818096558	0.009918572	0.010693978005804886
1173	12	0.4657664912287844	15.576160884025594	0.014912347485737554	7.475076706008919	0.01037071	0.010693978005804886
1927	31	0.9358269109424011	14.76431890323969	0.8305812086084501	2.0283358916529766	0.01045168	0.010693978005804886
1243	9	0.4732622670532527	15.991190338237322	0.19465626620233592	2.2442140872884124	0.01040215	0.010693978005804886
187	2	0.29673473743877354	13.0149312832798	0.1931197742040511	4.188137381740729	0.01025506	0.010693978005804886
1034	19	0.4031621659414197	15.496079802163385	0.5014882298613607	0.5252573018072226	0.01043676	0.010693978005804886
871	11	0.3749070040445285	16.25419090425247	0.4126371346040956	7.101363099862569	0.010208	0.010693978005804886
1424	25	0.9820646739124319	13.339814218715064	0.19449921419814475	4.868626096864467	0.01056169	0.010693978005804886
1275	21	0.9639965918052169	14.422973589882762	0.5573411036928435	4.537523218202657	0.0104688	0.010693978005804886
1098	21	0.29268735015656905	13.83166609291025	0.49570017999298716	6.401186354804791	0.01066924	0.010693978005804886
1039	8	0.6340940023743442	16.445404281174156	0.4714127899148445	3.1309438925128026	0.01027854	0.010693978005804886
1382	16	0.9165897537773768	13.167699021432595	0.47162678425530363	6.211942454404889	0.01058768	0.010693978005804886
1059	14	0.6156821341183707	15.066913570360516	0.43848045263498847	4.59494638420489	0.01037865	0.010693978005804886
1012	12	0.970307041064044	16.749505533810503	0.7023244423458559	4.3200580836486715	0.01063945	0.010693978005804886
558	10	0.6399600477774237	14.28564302160017	0.03734944587397715	1.5180884815008588	0.009833976	0.010693978005804886
762	15	0.7156354832070978	14.149851734815968	0.7311497765057966	1.4752003453037275	0.0103792	0.010693978005804886
1312	17	0.89116587303154	11.410859953703683	0.38841228891224466	8.757141794809534	0.01064392	0.010693978005804886
1197	11	0.518033773802643	16.809222659354813	0.3176589814323558	1.2932636238984088	0.01017083	0.010693978005804886
502	5	0.6624896396537906	16.07577902109604	0.7288971174206814	2.0244775363512417	0.01010914	0.010693978005804886
1270	14	0.5220237820961574	13.433265074908764	0.339823463315603	3.875463592835274	0.01039597	0.010693978005804886
1140	17	0.35887522969407415	13.129729617054757	0.07712100566433902	3.2879322980183074	0.009670691	0.010693978005804886
1216	21	0.9655603321536089	15.158855146315833	0.7341287768670586	1.4969010242546723	0.01044682	0.010693978005804886
1362	17	0.6442638562196387	13.773670948519685	0.5182254550271187	0.506216374905103	0.01048771	0.010693978005804886
1291	12	0.5766618451905006	17.32608108503751	0.47526020443245276	6.706801320414009	0.009680631	0.010693978005804886
1235	22	0.3914864455859173	13.662364323885516	0.31395487119127546	3.4935254147459425	0.01053854	0.010693978005804886
1551	16	0.5465368010340719	14.257652089773243	0.5137966794698141	3.6737990086764154	0.01018819	0.010693978005804886
1876	17	0.4916216547729388	12.979914627288208	0.14980413031234557	2.792486642020078	0.01053291	0.010693978005804886
1185	19	0.8595086670127418	11.6926088160193	0.23568730356230755	1.9510866527797004	0.01008483	0.010693978005804886
1813	29	0.6775214792043621	13.361557197675687	0.48833325936396416	6.683372191587663	0.01060326	0.010693978005804886
1455	23	0.2768119943041711	13.323158520007201	0.07391344877164013	0.8289747724708485	0.01059447	0.010693978005804886
1426	13	0.5605954997464094	14.732693471603882	0.041136138749126416	2.812645940612579	0.00976338	0.010693978005804886
518	4	0.4370742563445159	16.245205833060044	0.06779030527032404	4.683814229637992	0.01039062	0.010693978005804886
1245	9	0.5476503456417458	16.739190661965843	0.05530507861218481	4.899834668863175	0.01028233	0.010693978005804886
1999	29	0.47338504935913506	14.038786356949362	0.31613760147582215	7.6092439922307715	0.01068511	0.010693978005804886
1381	20	0.6324799680714152	13.751352377365883	0.5445744840891421	1.5077641710620402	0.009830505	0.010693978005804886
1209	12	0.5515699167067495	13.678330466992978	0.09529586762780916	3.819035288985674	0.01051727	0.010693978005804886
1150	13	0.577207063890919	14.67721867096488	0.3062651247582886	4.571224101336848	0.01055258	0.010693978005804886
1288	12	0.7869600515464513	15.385291758390032	0.7112081725386493	4.396030096556311	0.0106069	0.010693978005804886
595	11	0.5415464160441499	14.503455284169773	0.23523653011845705	6.052772532262962	0.01024985	0.010693978005804886
1055	11	0.7197443148582314	14.321416128531425	0.527324467640686	5.237172915251437	0.01053763	0.010693978005804886
854	7	0.7525396635741745	14.759099538570409	0.6000124217065648	2.2498497354300913	0.0106529	0.010693978005804886
1900	28	0.5190669080827509	14.301710022829713	0.6977164735879043	4.923225368311343	0.0104119	0.010693978005804886
935	9	0.7236936171725852	14.052249808920447	0.07334077278105972	2.078584823788301	0.01012026	0.010693978005804886
783	10	0.40406596418197166	14.829636009281021	0.6040564832719101	3.5582609671658805	0.009975687	0.010693978005804886
1039	14	0.805512627686904	12.369623679224626	0.1941799167569883	3.236125924796662	0.01058846	0.010693978005804886
775	9	0.8934683085519267	16.355819837440027	0.10695927797490185	8.915286042990457	0.009989761	0.010693978005804886
1313	21	0.48495128393919346	16.57512309626461	0.1950319349488715	0.427579053248498	0.01051801	0.010693978005804886
587	6	0.15667267918448663	13.354375336904843	0.5826440491038704	0.5008025692526652	0.01046398	0.010693978005804886
1497	21	0.924767599500089	15.088235673794848	0.8246466340856224	2.758697308433759	0.01025058	0.010693978005804886
1012	17	0.893857183610839	13.153227370516545	0.46874115532622374	5.106756576329184	0.01048305	0.010693978005804886
904	9	0.5652629981883902	12.60669364220223	0.7429447782536174	3.1842875612605974	0.01000913	0.010693978005804886
746	5	0.9518228184387922	15.634082829137176	0.46829918347146043	3.492027961288566	0.0104911	0.010693978005804886
1122	20	0.8999261348874201	12.697054843559178	0.21576639946096002	1.3639755752519367	0.01008961	0.010693978005804886
1233	12	0.2901588626494489	13.882217181727217	0.2775032284142758	3.377041447321338	0.009730614	0.010693978005804886
1413	26	0.7745567942671421	13.381269220759098	0.0007180903172538666	1.6455306094720006	0.01017802	0.010693978005804886
1172	14	0.7352224271420168	16.44637971500768	0.5031083335175097	9.624941418852032	0.01009551	0.010693978005804886
728	12	0.7916705829287995	14.887249840938114	0.05967226493115065	5.8471505261399255	0.01028057	0.010693978005804886
1764	15	0.8401114473323604	13.997441576015962	0.075822835089703	1.7151195623987892	0.009993693	0.010693978005804886
1334	17	0.4681151205444632	16.17215830324592	0.8787490111316183	2.526840845806867	0.01052724	0.010693978005804886
1352	21	0.5628242112119506	12.749436783537618	0.0186054224512692	2.6118901199942526	0.01037837	0.010693978005804886
1560	26	0.8346660395877749	14.703460920254065	0.10807315867266948	1.341572026209266	0.009909241	0.010693978005804886
1034	7	0.3416646374547919	16.61829555817063	0.8805058139945362	1.053118163385637	0.01042548	0.010693978005804886
1395	13	0.4810541068062428	14.655600273198012	0.6705911286376207	6.620754655307314	0.009947558	0.010693978005804886
1397	14	0.6474663359087992	12.720229565036874	0.5322542705137426	0.6730771900498205	0.01069228	0.010693978005804886
981	9	0.6359312750338724	15.401208513253877	0.36322444606609716	3.5516976966961336	0.009380024	0.010693978005804886
1138	14	0.5641083660090134	13.509878374367311	0.20830678583046164	6.0527892800631555	0.009917619	0.010693978005804886
812	14	0.6631456348583566	15.506300227918743	0.05533425732808589	2.8933082434500985	0.0102738	0.010693978005804886
850	12	0.4823576958891135	16.849312240586343	0.4432983615338001	0.8241463678522538	0.01048856	0.010693978005804886
1708	17	0.716094119740311	15.544640253087806	0.42209690493437396	5.117282917780613	0.01013747	0.010693978005804886
1386	14	0.4922815369157087	14.696745085923265	0.6750851629921999	1.171700310579459	0.01058506	0.010693978005804886
1181	15	0.872798522604748	14.16443281558855	0.4712012619660797	5.761862344201322	0.01027771	0.010693978005804886
1122	19	0.657573961683997	15.44706851469884	0.13754196005166208	2.154356033097142	0.009601731	0.010693978005804886
1321	17	0.7035669178482165	14.32272103146614	0.2136636083674613	1.7912957905464166	0.01052278	0.010693978005804886
704	7	0.21132549276773488	15.101718408904436	0.1532059712014012	2.3284955404664416	0.009570241	0.010693978005804886
1674	28	0.47007977115681665	12.326802963564008	0.080493022233545	0.6488476763543747	0.01065922	0.010693978005804886
1288	11	0.6898115160392749	16.271736316230466	0.2404809981303882	3.4848890646775597	0.01032907	0.010693978005804886
1687	32	0.9053526926421512	12.378200468575107	0.951540088024796	7.205314713278331	0.01067321	0.010693978005804886
2250	38	0.7346038389297836	12.126054643773253	0.0511435583729532	6.413191644204764	0.01057048	0.010693978005804886
1431	19	0.9202785802097964	14.872568880496337	0.05376204619316338	11.531377232950039	0.01052241	0.010693978005804886
896	15	0.52718544521893	12.400561683426972	0.286201998108391	4.649904582305524	0.01068318	0.010693978005804886
1142	22	0.473366254146511	14.726058449036238	0.19675280895457714	0.35737860808059363	0.009811648	0.010693978005804886
1082	11	0.5045920357226525	16.563816577371657	0.9454252130005373	1.4209390307024101	0.01062047	0.010693978005804886
1426	27	0.47778939041705465	9.942441705656314	0.08922879665048791	1.2445960775160816	0.01064231	0.010693978005804886
1125	20	0.5976270212014985	12.568006953669023	0.26338969318443617	1.1207314439978315	0.01048968	0.010693978005804886
1201	16	0.9019053240985521	14.617025647909603	0.3345272566550883	3.1948151029242515	0.01020636	0.010693978005804886
671	13	0.6281823441152633	13.016283241332717	0.13729586210014816	3.9603411390551098	0.01000897	0.010693978005804886
535	7	0.5361831764839827	15.93166567110552	0.6708957997390969	2.736612816145681	0.01055032	0.010693978005804886
1458	15	0.060219155587505346	14.630292190023454	0.11533415482446979	2.55226955141081	0.0102745	0.010693978005804886
1657	23	0.9696786992313662	15.03073485096244	0.6473915052145871	3.8761084655240254	0.01066634	0.010693978005804886
1198	17	0.7815535282191229	14.23889213593663	0.6562134239057432	0.19588619089533088	0.01043591	0.010693978005804886
1433	15	0.6412014144510226	15.090037331888503	0.311267430793679	0.1400556614350968	0.01059686	0.010693978005804886
512	5	0.5327630169606621	13.283982392940688	0.07380669688462338	0.07010738863336785	0.01000871	0.010693978005804886
1449	23	0.2849294620173273	14.130922302729747	0.19285757715080432	7.489304286356287	0.009896138	0.010693978005804886
1452	22	0.8009431567815177	12.968155494270114	0.4317997373785327	0.6780166303719913	0.01039228	0.010693978005804886
971	12	0.4980413968801071	15.752820668390246	0.869523318013883	2.5156078817505283	0.0102332	0.010693978005804886
789	10	0.23796723260604835	14.197071119186518	0.04275374852193403	0.9760589544763308	0.0103861	0.010693978005804886
1131	16	0.41636153924846453	13.649043677956021	0.9227014989912224	2.435809311652956	0.01027388	0.010693978005804886
1214	14	0.9127032198028774	14.64783026913625	0.4120663396018952	1.5290357938564596	0.01042058	0.010693978005804886
1357	20	0.5832606058624945	15.135408412578418	0.017714763144492635	2.889334415834168	0.009967083	0.010693978005804886
1339	16	0.0983414263971576	12.865015144109453	0.015003593086442363	0.927439948628598	0.01034744	0.010693978005804886
1487	12	0.37482892647915067	15.270491364490303	0.02874911442629259	0.6152082936053804	0.009142955	0.010693978005804886
2015	27	0.600154756426109	16.729756169017342	0.03450174385686505	3.708533011284366	0.01030396	0.010693978005804886
1115	13	0.6013257345292783	15.75587418495972	0.56712712901609	2.224409419227225	0.01031859	0.010693978005804886
1004	16	0.7026493982388463	14.139797355587962	0.3210385232605125	0.06034119955523232	0.01038035	0.010693978005804886
1270	13	0.7092975841726716	17.67518728342359	0.12237629418423351	3.5410047935104276	0.009713328	0.010693978005804886
1070	16	0.9484655053248809	14.474977272984512	0.31865527463703813	3.8002106737842123	0.01054902	0.010693978005804886
1277	19	0.6540719528050467	14.868619304614114	0.5778463957401955	1.5279838869843134	0.01044681	0.010693978005804886
1410	20	0.4637954653839836	11.176875684670431	0.16485647770500095	0.509705269505135	0.01052155	0.010693978005804886
1595	29	0.49810579865582116	15.444321030646165	0.017390103093355008	1.4315893570741707	0.0102712	0.010693978005804886
1241	20	0.2846661814870779	12.155256194410969	0.506111729624035	5.722264219533059	0.01062475	0.010693978005804886
1076	18	0.6547461341356973	11.155061685588286	0.17387198119740105	2.360049511988179	0.01058318	0.010693978005804886
1851	33	0.544243560217119	13.671270669104155	0.07856678606905118	2.599555919869178	0.009507276	0.010693978005804886
487	9	0.9422624083733784	14.313029562908381	0.22158264839464056	2.654258180889675	0.01052581	0.010693978005804886
926	15	0.7775090540093669	12.676099309418577	0.2454895263703675	3.339612182855464	0.01063577	0.010693978005804886
1774	19	0.866975149317945	16.172701439237905	0.1753081891548366	0.10746647613888993	0.009601612	0.010693978005804886
1181	15	0.8339004397675247	16.727765893133615	0.6485153307357948	1.4189786515180307	0.0105536	0.010693978005804886
837	15	0.39688500858888165	14.56147320131507	0.21425551072457918	6.128000563819593	0.01059579	0.010693978005804886
1427	17	0.963336173275777	13.44368289564824	0.6677931787489273	3.7364042292941595	0.009906039	0.010693978005804886
832	11	0.5670521373339512	14.594943676336433	0.25304591030250634	3.763029697641231	0.009847874	0.010693978005804886
1153	14	0.26371735157850734	14.594351887535714	0.8801468424691398	0.8359948456647793	0.01028614	0.010693978005804886
1735	15	0.7815881483012119	14.465350278188478	0.9069421057155633	3.1232253259311977	0.01039124	0.010693978005804886
1956	27	0.8154479045795614	13.475544309154998	0.7809117306423581	1.0643690365551817	0.01011602	0.010693978005804886
1235	18	0.5253797447315047	14.426916759106518	0.38933833751355795	2.7180217598677148	0.01031773	0.010693978005804886
938	15	0.3601160065635095	14.243984905245842	0.48025437732726234	0.5748121132057602	0.01044611	0.010693978005804886
861	10	0.3830873277267624	15.377279751201229	0.2832835037360164	5.047931064054878	0.01015975	0.010693978005804886
661	12	0.49235698139732076	15.730552234934954	0.01393554305947986	3.450619863913266	0.0106078	0.010693978005804886
1014	9	0.3012115727658906	17.89077152003314	0.23875024378736304	0.12309895271667459	0.01032581	0.010693978005804886
904	10	0.6603853617849962	14.979965986661016	0.3107035806444062	2.9461881419056253	0.01029151	0.010693978005804886
1460	14	0.9024840546794993	13.973910931759864	0.27072730367006015	2.358292482722251	0.01051502	0.010693978005804886
1448	16	0.6572405968271775	16.00663608730286	0.5866221345836954	2.929054864312417	0.01050317	0.010693978005804886
975	17	0.5360010318870464	13.46541587170558	0.4258743853656334	0.8640031583076095	0.01062047	0.010693978005804886
1007	9	0.3960610340467621	16.952619446333323	0.23704356194104234	2.1012580749588863	0.01048302	0.010693978005804886
940	8	0.4206239654435332	12.971291448552625	0.1770319472577508	3.2369353223723305	0.01036646	0.010693978005804886
1411	16	0.3470683494170231	12.950171785789841	0.11090744964066361	3.767929595324105	0.01056718	0.010693978005804886
732	14	0.5663903172472811	12.359940781147557	0.3347016124277199	1.897699166200045	0.0105678	0.010693978005804886
971	7	0.34016653835258076	14.269226031597942	0.5782934965674708	0.8902419997402836	0.0104159	0.010693978005804886
1269	16	0.7187213092784995	14.503424290119556	0.0695489027922424	4.393045456000004	0.0101404	0.010693978005804886
1878	30	0.6873017926907065	15.062590104193246	0.27155035482357304	0.544789489851021	0.01054618	0.010693978005804886
1691	17	0.7280364919011263	17.401865480603096	0.7245568599050775	0.7317606605285867	0.009644435	0.010693978005804886
574	10	0.7884716142132062	14.64324449706737	0.16475040045794945	0.8928965993406088	0.01058626	0.010693978005804886
1464	25	0.9220438055740203	11.821924409498466	0.09723363413112501	0.5549022960224765	0.01060625	0.010693978005804886
1754	19	0.6412908295322031	14.703162303934972	0.1693126890252316	0.7553484507568028	0.009645063	0.010693978005804886
919	17	0.8240950896339201	12.919343890622995	0.8323461160936274	2.2560711146071037	0.01058224	0.010693978005804886
1301	14	0.7216226995555168	14.518490995630357	0.11902321288101698	3.4479257729301622	0.01053957	0.010693978005804886
577	9	0.958650853473122	13.660939868477264	0.43499128632279194	3.075623592649217	0.01049155	0.010693978005804886
1619	15	0.8080818630523954	14.901777861086764	0.11739460562368159	1.2493374454615902	0.01039522	0.010693978005804886
583	6	0.8548067773168152	17.219233977084826	0.11384857945064134	2.216770025301832	0.010494	0.010693978005804886
1304	20	0.7881341255051888	14.094776228412147	0.5280614361274688	2.774663519288885	0.01047329	0.010693978005804886
570	10	0.5220536643145044	13.577652900223013	0.7083167691854697	1.9228517204963396	0.009865138	0.010693978005804886
1060	14	0.9241851534553489	14.247349012795588	0.43857373356818713	0.4769655457893802	0.01044989	0.010693978005804886
1022	17	0.3195853849216047	14.899909652949127	0.4022853481532175	3.7263754853820594	0.01062808	0.010693978005804886
1449	25	0.6341436072174582	13.885338599287202	0.051722653045038924	6.241162188620145	0.01053225	0.010693978005804886
726	10	0.749513386555895	14.364957825809125	0.19657471782170452	4.881351850853409	0.01067641	0.010693978005804886
1786	31	0.8880318645605756	12.594120950883639	0.47371392177245686	7.3941819134114315	0.01039065	0.010693978005804886
839	12	0.5128856021080835	14.338851591980694	0.02792025070721796	0.5192685807163402	0.0100287	0.010693978005804886
995	16	0.8209842612525674	15.444078297914745	0.23934879910316892	10.303226438325698	0.01065541	0.010693978005804886
1264	14	0.593642492827377	13.565539338563935	0.32827057860701314	5.4136100203520705	0.01002501	0.010693978005804886
706	9	0.443260339833256	15.468266351093614	0.9164314541162984	4.307363708883332	0.01039114	0.010693978005804886
867	11	0.6140177213595744	13.951969556279966	0.029186599501691602	5.343868303052734	0.01069277	0.010693978005804886
699	12	0.8742197282361218	13.784541856854965	0.573846181880954	2.0173023476133274	0.01034062	0.010693978005804886
1603	26	0.6749322343706957	12.672625948889358	0.42920620281496225	1.7954678998812064	0.01066138	0.010693978005804886
1282	11	0.7346061152184078	15.34145295234202	0.36596216852457153	0.06352585416326562	0.01055598	0.010693978005804886
1334	25	0.8709703961507502	11.260310311759296	0.537300062351328	2.2782511929191975	0.01037484	0.010693978005804886
1982	33	0.7921587064185238	14.09911766847635	0.4659946038840506	2.1735684553406536	0.01055277	0.010693978005804886
998	14	0.1770107233797038	15.09570199554076	0.47116068712321857	6.636781871487203	0.01056569	0.010693978005804886
764	11	0.4653519069714816	15.630575968290344	0.07958920581178042	1.9399361684981113	0.01049633	0.010693978005804886
515	8	0.1617786218510709	12.97405416119888	0.5629078391544969	2.7071614647103974	0.01017264	0.010693978005804886
1469	14	0.4697514795936458	12.551334820694034	0.34463594353234717	4.5227987424609895	0.01050323	0.010693978005804886
1352	18	0.8888715230620948	16.485576636391954	0.8859829210809191	2.154132761462887	0.01026114	0.010693978005804886
829	9	0.4405412839485008	11.688923712259749	0.1541182210334212	1.377259599611278	0.01061327	0.010693978005804886
1297	7	0.5139292140486035	18.3003355506848	0.08227197114059404	1.1468861684780631	0.01017366	0.010693978005804886
1329	13	0.3761195863854408	12.705847136084337	0.12397569007076115	1.5665249193929178	0.01040695	0.010693978005804886
1100	15	0.550606905717533	15.79439584215475	0.5214227363165305	4.216825623394995	0.01052243	0.010693978005804886
1048	12	0.5031182227157831	14.435317580347553	0.3956890680148124	1.9074259105039513	0.01004581	0.010693978005804886
1033	18	0.6196715323115582	13.895063488250214	0.08592930201021518	1.6029958958453867	0.009797001	0.010693978005804886
1044	10	0.3784283649444954	16.183119326193875	0.20405125806218238	8.205570252933484	0.0104814	0.010693978005804886
1119	19	0.9827717347720908	12.771095218363353	0.13203129949465542	0.09864831373941929	0.01021706	0.010693978005804886
988	17	0.8770425346231999	12.861433469480119	0.1663209449799126	3.186064349159882	0.01051895	0.010693978005804886
1666	20	0.9476563719086271	15.060322917301756	0.5858571194319739	0.40156443521164553	0.01050085	0.010693978005804886
1472	18	0.823402240320444	14.949538700066581	0.686772825946105	3.9833517255269464	0.0105096	0.010693978005804886
1656	14	0.8004653498760448	14.997450488329184	0.7373241185105951	4.751042163571989	0.0103494	0.010693978005804886
1034	17	0.6211407422582598	13.668558697960718	0.06598729718240581	5.953648504433483	0.01046735	0.010693978005804886
1364	17	0.6289107735427747	14.095438235966851	0.6220869547111685	3.6070513155495534	0.0100514	0.010693978005804886
1138	8	0.7011242744492223	16.134532443607846	0.9495519366124804	0.48780296847959725	0.01014747	0.010693978005804886
1084	13	0.40891219234439546	13.29080333184432	0.49036165937246556	3.384604352786056	0.01010803	0.010693978005804886
1034	16	0.5279696373227986	12.01626948616331	0.36532270606325973	5.678393212926579	0.01015713	0.010693978005804886
940	11	0.6309416050866645	11.820164700381879	0.9134444283245811	2.541416320661959	0.01056353	0.010693978005804886
747	5	0.9124249924798833	14.113663838686845	0.3373185357515127	5.309014215386258	0.0102451	0.010693978005804886
958	16	0.41310923431690966	14.244725011101936	0.870246247890145	1.3770777232707931	0.01062435	0.010693978005804886
751	9	0.22496030140968326	16.6355225382991	0.9304219381709232	1.1328119943582755	0.01012272	0.010693978005804886
600	5	0.20107751453648687	12.876777987169563	0.07799696149723426	2.0719292541716317	0.01009182	0.010693978005804886
1308	19	0.836578001962045	14.27724050331775	0.11393950868757813	4.194945023704986	0.01030176	0.010693978005804886
1503	27	0.912702689719699	12.700116164001667	0.5623771555105048	1.3705619412603771	0.01051798	0.010693978005804886
1477	22	0.6701511516831367	15.419570709276323	0.15964630524993106	2.1154775156558783	0.01032373	0.010693978005804886
452	5	0.8048822487841049	15.371138470646233	0.17748693398047233	1.877252782632155	0.01061337	0.010693978005804886
1322	17	0.3854596523578959	12.940449756053923	0.03941564049100568	0.4923410988594812	0.01058914	0.010693978005804886
1310	20	0.565811810083667	13.300323001937958	0.0547176749430919	1.969983579918041	0.01067054	0.010693978005804886
1134	10	0.5387449483063935	15.833655630123893	0.1265880540067974	0.05246991059178385	0.01004697	0.010693978005804886
1458	20	0.8755084028377845	12.11251052048318	0.3780219778160452	1.83316782553031	0.01065839	0.010693978005804886
2109	31	0.5428873980231563	12.390062532981663	0.33088974958647965	2.5087867006044	0.01025515	0.010693978005804886
1353	20	0.34329632370736524	14.17775751142409	0.18626276530360697	2.592507603395244	0.01047909	0.010693978005804886
1473	28	0.2881936852090534	10.928922299525324	0.5361622505220178	0.9619691387856544	0.01035688	0.010693978005804886
1657	15	0.6692688302692412	14.762926694127488	0.129047056610325	5.772523280709758	0.01019945	0.010693978005804886
986	16	0.8115874693976068	14.427572715025429	0.46839609937456034	5.059760727542309	0.01031597	0.010693978005804886
1341	18	0.875779530529727	14.206157264004164	0.3127018228707179	3.138872291404437	0.01033667	0.010693978005804886
1471	18	0.7375534455631166	13.990424932450688	0.6787864266084589	2.6127428426262362	0.0106705	0.010693978005804886
2004	23	0.7269847064884801	13.76637113726591	0.577080870133455	2.1537299627871365	0.01041955	0.010693978005804886
1449	16	0.5606618420989002	15.666714716171736	0.5308325192677734	4.714744381652948	0.0104764	0.010693978005804886
1541	19	0.7311120694297217	12.109678732124788	0.009531252561561565	4.053273904626708	0.01038507	0.010693978005804886
1231	6	0.6216052246453471	18.151967535795034	0.0706698131642364	0.03176422958051717	0.01013557	0.010693978005804886
2065	22	0.4003223645354658	11.749895073653642	0.34896212039209284	4.485925073328914	0.01027823	0.010693978005804886
1126	14	0.6050999831924473	14.495575259345934	0.31234883717270734	3.4385493556548767	0.01040567	0.010693978005804886
991	16	0.9100607050142717	12.88363601714898	0.8625532229073878	1.2643881854971122	0.01060982	0.010693978005804886
1009	15	0.5673649068183574	14.453887434580912	0.46983954526066596	1.747166069883073	0.01025005	0.010693978005804886
1192	12	0.830369257526332	14.093472983453978	0.06114823803415516	5.087253183277012	0.0103644	0.010693978005804886
1016	16	0.9057562618161438	13.555570190238944	0.14907172052097778	2.489890243660169	0.01039334	0.010693978005804886
711	6	0.7972492497482637	15.69588540939959	0.7083825448384192	2.9067866946314522	0.01010686	0.010693978005804886
1372	23	0.8530797975462135	13.896070642418541	0.0641966074096236	1.9390181296306381	0.0102069	0.010693978005804886
471	4	0.6561799695266425	15.255827159339336	0.5824710976614195	1.0868791904873758	0.01059988	0.010693978005804886
1131	22	0.42729173622958716	14.068187785987336	0.0020410072529216394	2.7719413414374516	0.009871486	0.010693978005804886
738	6	0.6872159667358901	14.385456504257942	0.46828140153539055	1.3275435754938307	0.01052778	0.010693978005804886
638	10	0.8216434182129816	14.52407925901615	0.6001016013059899	4.9402761653736915	0.0104973	0.010693978005804886
1276	12	0.33047486227929423	15.724324073282498	0.07435099399442655	2.2140652451930007	0.01031097	0.010693978005804886
1013	5	0.4095382426088721	17.030775191691614	0.22534284128135706	4.904161773570388	0.01064277	0.010693978005804886
1049	20	0.25750654411188434	12.594686803851424	0.9573601337417568	2.2588105465432977	0.01032101	0.010693978005804886
1330	13	0.2981031518812162	13.417439462242681	0.2592493750524555	0.09421218468614079	0.01021532	0.010693978005804886
1207	16	0.6592832215909699	15.203745821180163	0.6592381591040027	5.541651801686344	0.01057284	0.010693978005804886
886	9	0.7629859806139971	13.885383443752193	0.13781256204356723	4.361644397966819	0.01063603	0.010693978005804886
846	12	0.2031369826076243	15.327281445581578	0.4299260977313414	5.075976432293055	0.009751414	0.010693978005804886
1088	17	0.6926179405000479	13.17903863976776	0.2535265532369346	5.039893141505679	0.01035783	0.010693978005804886
1022	12	0.5557748205573602	13.303930508773812	0.23310556570610041	2.151190391554506	0.01021465	0.010693978005804886
1316	25	0.7211455043790749	13.960969638263766	0.5065680437770987	1.5106816544272268	0.01001262	0.010693978005804886
1351	16	0.37898037534259943	11.957159237282607	0.3928568825031954	3.0238095106593574	0.01060226	0.010693978005804886
964	8	0.28956061159919333	15.110501448365195	0.1897495986782745	3.110686399494253	0.009963123	0.010693978005804886
1635	23	0.7994877716882665	11.524653558715364	0.3793858505581068	0.8470882520004764	0.01057879	0.010693978005804886
1270	17	0.5303363589650563	12.835139420881585	0.2592005456434796	3.027950221399624	0.009805629	0.010693978005804886
1220	23	0.9803834540282252	12.765972706027002	0.48990838538013537	3.0017078289460892	0.01046526	0.010693978005804886
1202	17	0.7142881267705005	11.877824927153112	0.26525704515563847	1.1172114307318095	0.01014683	0.010693978005804886
910	7	0.5087547408136013	15.799936288737545	0.34830288702911066	1.4628000647297323	0.0103601	0.010693978005804886
1468	26	0.32334094522846324	14.441635119816391	0.9307537591129363	4.346624589225278	0.01055656	0.010693978005804886
1393	18	0.6853127061608869	13.891466478543787	0.06453522018970048	3.5103615647911757	0.01048918	0.010693978005804886
770	7	0.7152815707007616	11.940223649073527	0.2819616550054016	3.4633480165572537	0.01061689	0.010693978005804886
941	14	0.27698530926371234	12.212293212111945	0.23332311830534314	4.877860091605239	0.01059001	0.010693978005804886
1030	12	0.7804237943090815	16.23175606536634	0.1647839205350085	0.7204648769613292	0.009829455	0.010693978005804886
974	16	0.8137304603556745	13.573822904082572	0.517655090526643	5.074670719837947	0.01060395	0.010693978005804886
973	12	0.6945728906232282	14.239228452245744	0.3874185949773561	3.4336643630604264	0.01009766	0.010693978005804886
818	11	0.18627306560518708	14.165572950872846	0.4192697383406306	0.4699288786942734	0.01053058	0.010693978005804886
1296	20	0.774923226933903	13.449778703326686	0.7508117427186274	1.2817831702716107	0.01064014	0.010693978005804886
1499	27	0.5991124183223614	13.671865499864003	0.8545809878525117	0.35015037000573734	0.0104513	0.010693978005804886
715	13	0.9722401389032688	14.200219421103766	0.5438196016848921	2.489396744127765	0.009777285	0.010693978005804886
573	10	0.3357641680943124	15.192699819977545	0.29554272051958597	2.7226834278143985	0.01027192	0.010693978005804886
623	7	0.1775877090753022	13.421460731020572	0.36846333464007375	3.5237509359275947	0.01009046	0.010693978005804886
1066	11	0.5325763322048831	12.004923802393225	0.289866783759979	0.2031861928549561	0.01014013	0.010693978005804886
1004	11	0.42882739222704225	13.965589534411286	0.16101235796098162	1.9390871282784246	0.01058083	0.010693978005804886
737	11	0.7462575765325389	12.99817256494619	0.36262470528345414	2.714042895308336	0.0104648	0.010693978005804886
868	16	0.9089558436769171	12.465615690364812	0.12309358978560685	1.933761384617799	0.01033244	0.010693978005804886
1462	21	0.8637374669381571	14.153041532196058	0.5497201051489721	1.2471100262042594	0.01026835	0.010693978005804886
1089	16	0.49271142358195263	11.82380206899416	0.06776565144484056	2.8770331635294633	0.009893283	0.010693978005804886
1233	17	0.9943740771201095	12.058123584285418	0.6070743122556488	3.6984294136439937	0.01065108	0.010693978005804886
1307	24	0.9160763418959154	11.10556154102117	0.5866665531714457	3.322203976380351	0.01057146	0.010693978005804886
600	9	0.5872303007348872	12.870135351737753	0.7298961117170252	2.100973128615115	0.009955381	0.010693978005804886
992	17	0.6815794886988742	14.612912309692057	0.5286291913177836	2.812213088467635	0.01033515	0.010693978005804886
805	10	0.6871213752698156	15.027968870588648	0.0811949273896081	0.4121997332231612	0.0102113	0.010693978005804886
939	9	0.8800726080328886	15.505387564672555	0.5519955954042881	2.226515428998993	0.0104827	0.010693978005804886
1343	18	0.8868213440224545	11.9856315539295	0.24193592721831203	2.403376645884238	0.01059239	0.010693978005804886
1234	10	0.5785124615850779	15.32105048651067	0.7618330535451966	0.9712783219150403	0.01009851	0.010693978005804886
1196	15	0.975913528404689	15.750435926119444	0.34028619382482833	4.502355872801513	0.01025281	0.010693978005804886
1262	16	0.371011981682161	16.46091403026204	0.42610573386182404	6.574693869492145	0.01049524	0.010693978005804886
1578	27	0.8562278051900514	14.407705584285907	0.17558125227516194	3.2616663609280803	0.01068484	0.010693978005804886
884	15	0.8999420473325223	15.210930391462787	0.18712243520977073	3.6193517022925965	0.01055248	0.010693978005804886
878	15	0.4656578702664759	13.092539546481229	0.28990834559755463	1.0565296159836328	0.01006441	0.010693978005804886
2145	27	0.9143913259729871	14.287235335396637	0.24837713582207965	6.897959903973858	0.01036517	0.010693978005804886
1120	12	0.37395186581719947	16.529186463851996	0.4774508439940581	1.7415775661496917	0.01013702	0.010693978005804886
1393	25	0.4237319344141626	13.192095188185828	0.8242474836060475	3.9959474910375063	0.01031845	0.010693978005804886
1475	27	0.40416133334936016	13.961572842489444	0.52931633364768	1.1025612291725604	0.00983038	0.010693978005804886
782	9	0.4268450632712326	14.630421829270155	0.38164838167916076	1.6884800790475378	0.01009155	0.010693978005804886
673	10	0.8147285550434307	15.374815074167183	0.06649980594388288	1.8904909087661976	0.01021386	0.010693978005804886
1741	17	0.9985164209258707	13.657724275292624	0.7600838698859936	3.649169901691307	0.0106406	0.010693978005804886
1280	18	0.6463106106356808	13.52748079303424	0.19482446751005802	0.6479468215890815	0.0102393	0.010693978005804886
1444	21	0.5334905444328126	15.506290051288378	0.25890672233306894	3.1864468637287016	0.01059693	0.010693978005804886
1164	11	0.44848808132213447	15.693456952758169	0.14275792787052127	3.085302598012893	0.0106154	0.010693978005804886
1766	17	0.28138665607251623	10.872645804330075	0.02638536058148383	3.819028719546834	0.01027067	0.010693978005804886
656	9	0.9164395586915742	13.093800254660605	0.6651756227684713	5.6881934358517	0.01013022	0.010693978005804886
973	16	0.7636815773711316	15.045687759539764	0.24641417525300902	4.209082132778265	0.01040589	0.010693978005804886
862	11	0.9757849107524053	14.252684269928906	0.5187456726276329	4.677367287381601	0.01047869	0.010693978005804886
1042	10	0.8724226746486803	17.420311821087417	0.372856771148695	4.103721228778071	0.01002641	0.010693978005804886
1058	12	0.6552999421470264	15.424873902928164	0.4577140524466586	3.968218420693626	0.01051379	0.010693978005804886
1424	20	0.7487592370018412	13.764286805605789	0.2675329987924724	0.8423754596289545	0.01048288	0.010693978005804886
1289	14	0.2674196616992305	13.677607858806262	0.06603422651389254	1.6365418520981658	0.009533574	0.010693978005804886
1416	20	0.7647726213532952	13.168629272256181	0.46087102052343554	1.9004761664244396	0.01046402	0.010693978005804886
1725	25	0.6881660183989903	14.631788736514036	0.6010797475373628	2.090221523330313	0.01021381	0.010693978005804886
960	17	0.7175438080493188	10.938847713700792	0.2366516808163392	0.7205782441844537	0.01014933	0.010693978005804886
1222	12	0.8425378344199383	16.354837849005133	0.027405040275482948	2.412787850839038	0.01042546	0.010693978005804886
1619	26	0.7461328259584706	13.912227763351147	0.6375046175539488	4.263251110399734	0.01015041	0.010693978005804886
1483	20	0.18613388025655547	15.544617026764385	0.3267685238935957	1.9512243642914	0.01059798	0.010693978005804886
1395	14	0.5567106328683418	13.803213483346543	0.1693182962358513	1.5310340483376201	0.01027816	0.010693978005804886
1121	17	0.25158374420285995	15.400612822758532	0.5193577644198502	6.4698328635475715	0.01046863	0.010693978005804886
1378	21	0.6462257166279481	15.11079689337442	0.11705447750667293	1.229707249430094	0.0106918	0.010693978005804886
1121	19	0.7174491796955199	15.043240631222153	0.8250681742705929	1.4163654397432086	0.01036732	0.010693978005804886
1182	20	0.873904379215585	12.934963292251979	0.29976822024114824	5.618387867362924	0.01043739	0.010693978005804886
1426	19	0.8141279002855013	13.141495260001644	0.8576813482495983	1.87843192939131	0.01069096	0.010693978005804886
1002	12	0.13988154475957315	14.462121114335634	0.21371242522673486	2.4946462427453517	0.01022125	0.010693978005804886
595	7	0.7330709232466054	14.039217978410436	0.44960110665741654	0.2693822441923105	0.01042539	0.010693978005804886
1477	14	0.37104935674835265	16.270315976860303	0.23989039507502846	3.698040608992304	0.009176066	0.010693978005804886
1118	21	0.5437742893212095	11.3641563225562	0.3066871544059606	3.0570759831057255	0.01026728	0.010693978005804886
1171	15	0.8738247394348633	15.39000707532	0.9495162386990283	2.7814375941217087	0.0101719	0.010693978005804886
1245	12	0.33809402244289205	14.342066556756265	0.37791227727665977	5.849861857559609	0.01000764	0.010693978005804886
1834	20	0.9835739003501264	15.5934807396351	0.13459331434298072	1.436110966144091	0.009606367	0.010693978005804886
1077	16	0.9113874377103695	12.295811750215798	0.39822526708691874	2.7673776080065475	0.01063432	0.010693978005804886
1865	20	0.7869633027586196	13.909206212834436	0.16055908341461061	1.0837222478395818	0.01048545	0.010693978005804886
1270	13	0.6165735333767038	11.912272252769894	0.34433529041246325	3.5877123491733753	0.01033496	0.010693978005804886
1329	13	0.8559744807250327	14.795024555668807	0.4972174292221263	3.024424969740616	0.01068189	0.010693978005804886
1503	21	0.37098245195672025	16.618230046371355	0.25654990539868205	0.4495380083785291	0.01034749	0.010693978005804886
980	18	0.5042331712666314	11.486667990637601	0.6492715105418776	3.951092364221437	0.01050523	0.010693978005804886
178	1	0.17073069358300824	12.75855026466472	0.15725760623160712	2.7080685748921134	0.0105184	0.010693978005804886
610	12	0.9001050663754387	13.936459752788872	0.209714568659987	0.12206951476672323	0.01052528	0.010693978005804886
1227	19	0.3246579217292683	13.785193920902255	0.49468821293655457	1.0841595909731427	0.01063818	0.010693978005804886
893	17	0.830512207954822	13.92761391715976	0.272862017865619	0.2629754665370658	0.01055503	0.010693978005804886
918	17	0.2567865434395914	14.601372648613616	0.6327513824668265	5.35382235594329	0.01021689	0.010693978005804886
1147	19	0.7046925871672148	13.786276115372011	0.9393945231564211	2.8812642056867053	0.0102903	0.010693978005804886
227	4	0.9263749797566355	15.385530727227994	0.14195110481281958	1.874576648247139	0.009914435	0.010693978005804886
1424	19	0.7347865092424547	15.231229607054608	0.14722436228836017	3.9456820492854447	0.009873267	0.010693978005804886
985	11	0.8325387399006933	14.74560642952117	0.49189021631429997	2.665142612017996	0.01028745	0.010693978005804886
1351	21	0.7553199731958395	14.121764130822614	0.5113431809076221	3.6041660495275982	0.01014876	0.010693978005804886
924	12	0.5494246910954494	13.27226847488822	0.2886376361840614	3.4159260220768037	0.01038606	0.010693978005804886
1712	20	0.8559382913724999	11.254891864981968	0.10743908331499985	4.943875763971441	0.01057552	0.010693978005804886
933	9	0.7606364949132033	13.05637261907046	0.3080265249650166	1.6133196983172222	0.01043942	0.010693978005804886
881	10	0.3110079795068176	13.752657587332184	0.5032029156826394	7.2743521786941825	0.0102156	0.010693978005804886
1050	16	0.6298225383947421	15.473271017624667	0.28218970472468147	7.8142264623856175	0.01064926	0.010693978005804886
1693	26	0.38683327129383493	13.860737603078885	0.33312995734520157	5.007105192136631	0.01007719	0.010693978005804886
1523	25	0.7094497137036577	12.402720378600248	0.638642348137583	3.514198994576372	0.01063627	0.010693978005804886
1638	10	0.7661115183920497	16.695254449122753	0.13166051503697435	7.884655216119585	0.01040728	0.010693978005804886
1191	18	0.32926223050516434	13.538472370599893	0.17230629491486193	2.632367423976205	0.009910044	0.010693978005804886
700	3	0.4801275676958582	16.036246225223707	0.0905224584793406	3.1731389165230324	0.01067669	0.010693978005804886
896	9	0.6327082070402146	12.172625401207954	0.16052501103485536	1.6959895103414366	0.01066834	0.010693978005804886
1172	9	0.4944181504100853	13.281594722097758	0.006006628274587006	6.664597901484736	0.01067434	0.010693978005804886
1256	13	0.868494984892101	14.558153321841386	0.57713671711561	1.4080226272565175	0.01047729	0.010693978005804886
