# Supplementary material for: Tableware trade in the Roman East: Exploring cultural and economic transmission with agent-based modelling and approximate Bayesian computation
Source: PLoS One. 2020 Nov 25;15(11):e0240414. doi: 10.1371/journal.pone.0240414 (PMC7688115; doi:10.1371/journal.pone.0240414)
Supplement: S1 File — The full project, with the data, the code of all components used to run the simulation and analyses is registered: https://osf.io/s5mdw/. (GZ) [file pone.0240414.s003.gz › s5mdw-full/abc-pandora/results-example/rand/result_0.009286932597498207.csv]

nstep	cstep	mu	mumax	copy	strb	score	epsilon
1749	14	0.8288225684760002	16.26868186476599	0.134102885498262	1.6558817826812036	0.009050951	0.009286932597498207
1187	8	0.5229143622984594	16.18623299301562	0.11818462658563478	3.206410756538934	0.00903257	0.009286932597498207
1390	9	0.15603899274424643	13.802404681629515	0.19015854919832625	1.987591813855068	0.009064678	0.009286932597498207
1886	19	0.14343526542228324	14.342379615640015	0.06770579275264885	2.515736046205852	0.009102677	0.009286932597498207
971	11	0.44853791819012484	13.790343425653015	0.0047555817082985605	1.9232786810867357	0.009075684	0.009286932597498207
1424	9	0.03202234236076379	14.786257986951641	0.030652409566698707	0.9562788879096535	0.009256422	0.009286932597498207
1780	23	0.09926851923983104	14.959051693155258	0.047589915429297275	0.879875531830403	0.008969442	0.009286932597498207
1422	13	0.734460567204787	16.363844913680307	0.48389840861012756	4.765785630593299	0.009134031	0.009286932597498207
1102	11	0.511500098686603	14.54182576141713	0.010079496999233217	6.189028579691344	0.009187224	0.009286932597498207
1297	10	0.5845009587688181	15.835498227431342	0.14185940244854506	5.39777399700518	0.009134824	0.009286932597498207
1338	20	0.230455504686509	13.031531890664244	0.006653259089623498	1.7906150705122705	0.008789129	0.009286932597498207
986	12	0.671633560259828	14.709753511605133	0.06518596016994135	1.4999697627681705	0.008844351	0.009286932597498207
1079	14	0.18605339559247225	13.886224465443224	0.013019580820114618	3.0835599219844054	0.009222803	0.009286932597498207
1541	16	0.727407299510889	15.691660730058526	0.16185700655181567	4.100861856527891	0.009222723	0.009286932597498207
681	6	0.38272606317667535	15.433982166457184	0.0868145179823005	0.768226548112044	0.009097938	0.009286932597498207
1356	14	0.20366975034303025	16.139062347308652	0.3437327256318309	0.09707511908385136	0.009228402	0.009286932597498207
853	6	0.3100421500910904	14.080828202478752	0.02629463765529122	0.40300868556949765	0.009059632	0.009286932597498207
1679	29	0.1803620809580494	14.330917687426394	0.006806385371773978	0.04684980970843461	0.009190491	0.009286932597498207
1344	19	0.5974861012444488	14.57578497784656	0.16580509378306305	2.4922193113998365	0.009154024	0.009286932597498207
1191	17	0.17230550564504987	13.04981384557367	0.15204170762213792	3.740328476369856	0.009238842	0.009286932597498207
1192	7	0.1612068990767701	14.109382527524284	0.02939004206760415	6.964270003457518	0.008399983	0.009286932597498207
1099	10	0.7920982294817083	14.577778334446837	0.04276133005806235	4.976186281354894	0.009168696	0.009286932597498207
1384	17	0.15307580033887586	14.018848943718677	0.04110869829247532	5.428223617305595	0.009175237	0.009286932597498207
1236	10	0.6626954607579079	15.38066801345447	0.12631922204730978	4.692133523218881	0.009129102	0.009286932597498207
583	10	0.34792391526942706	13.282073202246753	0.20077317880138187	0.4377766852716893	0.009247778	0.009286932597498207
1845	15	0.5526333408694505	15.591317438662909	0.32964710440454464	2.6949928407076955	0.009276314	0.009286932597498207
1411	15	0.2702719905281308	14.002192010453319	0.061988621577131545	3.3984048000090725	0.008747044	0.009286932597498207
1000	9	0.06390386407126658	14.518155946130657	0.02733790171523002	3.091689997866073	0.009163711	0.009286932597498207
1779	14	0.3568092176658198	15.583669528253683	0.08826244266291937	3.403007997124733	0.009264755	0.009286932597498207
1635	15	0.310561545333534	13.848222681035496	0.026919790611880184	1.9325518419561527	0.00910475	0.009286932597498207
513	6	0.11707726492773451	13.665860732011675	0.02030760994371366	2.717451668402304	0.008786879	0.009286932597498207
1266	19	0.36411923732945906	14.431808465210109	0.015589673410297489	2.390593887827805	0.009170503	0.009286932597498207
849	6	0.8889734653320674	17.49424757911252	0.2846155361303807	1.750968041426916	0.009284463	0.009286932597498207
1409	9	0.13243423619519196	14.064190233056658	0.012753456128233032	5.750564754084239	0.009050836	0.009286932597498207
932	12	0.7117075427224135	15.51412460484732	0.1430661467906073	0.4901954481614379	0.009036009	0.009286932597498207
1100	10	0.19372742008682647	12.95727200555846	0.19728466283074608	2.2677141813378094	0.009164941	0.009286932597498207
872	6	0.45007392288868286	14.792652911665133	0.03617046723475771	3.8135129132284726	0.008621134	0.009286932597498207
1340	14	0.09066217562259543	15.011317833678048	0.06754959887094428	3.1989335271880908	0.008891346	0.009286932597498207
1262	20	0.31632100912313554	14.289286928024664	0.2838966079898414	0.9956995326022056	0.008917693	0.009286932597498207
1034	14	0.559982031512792	13.554642069566968	0.014675848289780233	0.9015109873612906	0.008996986	0.009286932597498207
774	9	0.14870293348003438	15.415356841751239	0.08978781834570704	2.3489974937108573	0.008981949	0.009286932597498207
1443	16	0.6309604885288278	13.349771075633354	0.03385036722613005	1.7872171272825395	0.00891061	0.009286932597498207
950	8	0.22496699728989317	13.865700009354546	0.32323946876591636	1.246706550857688	0.009265053	0.009286932597498207
810	6	0.31125368235045386	15.608339981401208	0.021719446725974756	0.10017949781467966	0.009156303	0.009286932597498207
1367	13	0.6110779401473314	15.191359259679198	0.028777609249824823	1.4581467309802203	0.009117483	0.009286932597498207
986	7	0.43485558304203725	15.792388191399926	0.0589861239830827	3.137301203141098	0.008839159	0.009286932597498207
1518	21	0.32858864191879766	13.665762402481022	0.05750834018017234	0.9316900404407197	0.009187834	0.009286932597498207
1065	11	0.46103483874983314	15.09065560358911	0.07889199498283483	3.833997264339226	0.008569299	0.009286932597498207
1360	12	0.521719309444772	15.389425255394809	0.04322973740051055	1.1441056633926057	0.009016189	0.009286932597498207
1366	13	0.7324164077487093	16.134982799547682	0.36010704587916054	0.934346206112501	0.009090761	0.009286932597498207
1508	15	0.2853390505829839	14.441120406768913	0.037633788627156634	4.290755808476144	0.008703804	0.009286932597498207
1015	10	0.346359718929488	13.673041234970114	0.013431229932103592	5.856435288145308	0.009139485	0.009286932597498207
562	5	0.3140884710699682	13.859648600122997	0.03930182439916405	1.6001165785391884	0.008930487	0.009286932597498207
1261	14	0.23634247107484338	15.363874945505973	0.33263022755518346	1.2138395677157088	0.009262269	0.009286932597498207
1185	11	0.3175377514379203	15.184650971685668	0.1415126758861263	0.35293291951250505	0.008977704	0.009286932597498207
635	8	0.5199489074493544	14.785414689769734	0.10187517874767507	1.6139592666938523	0.009232811	0.009286932597498207
610	7	0.5963258014847505	14.790133405702587	0.14732290713231957	3.0804959733754567	0.009079292	0.009286932597498207
921	6	0.2702308146604035	13.24929191117951	0.025059065394492742	1.7759173166622784	0.008806061	0.009286932597498207
1718	17	0.0948398985666376	14.34498474773093	0.06358712823322274	2.727164923377818	0.009286625	0.009286932597498207
1364	22	0.3107235940447761	12.864406884309005	0.20222485833664844	1.3499512537541598	0.009065414	0.009286932597498207
1225	20	0.14115645592233922	15.898416040963992	0.042102168501032516	3.245738813806133	0.009080345	0.009286932597498207
1189	9	0.14938181079855217	15.22270089344819	0.1753390005210295	3.811339642762133	0.009156981	0.009286932597498207
1791	25	0.1998575649608607	12.96292041957308	0.014803353025102661	3.8299836590478695	0.009148315	0.009286932597498207
2029	21	0.6341081657637733	16.180066026330884	0.07997832221244794	1.0933962092048277	0.009269807	0.009286932597498207
1271	16	0.24182601050701574	14.289043698461557	0.14270674281185902	0.05612065523429405	0.009229271	0.009286932597498207
915	7	0.1258654290234973	15.656246910760709	0.028788554601589078	3.454398877238942	0.008710812	0.009286932597498207
1044	10	0.1607711542394641	15.00656403672176	0.07455673269237512	0.47224157343685463	0.009107244	0.009286932597498207
623	6	0.5312996635991116	12.574745759155514	0.08359912567814459	5.508544551543569	0.009157436	0.009286932597498207
575	6	0.732295134491369	13.774419778680754	0.27816024465671874	4.887410457512068	0.008962037	0.009286932597498207
2373	16	0.3514506424902517	13.92625765991902	0.02930530722255476	1.8422674697426746	0.00908114	0.009286932597498207
1164	11	0.5901170603162826	15.557378419301685	0.3139634900814648	1.4851963373931034	0.009166547	0.009286932597498207
1410	16	0.2525075054730049	13.950652174574564	0.005459271016199668	5.412684242163924	0.008522184	0.009286932597498207
1775	16	0.9145992691779296	15.18035586635141	0.3489987113933716	4.475468390372601	0.009236979	0.009286932597498207
1031	10	0.5433227441198897	13.806100851475904	0.410882494700912	2.002862376164755	0.009141244	0.009286932597498207
805	11	0.18024535014830878	13.1451001852273	0.002234114225767858	2.808399020858411	0.009206227	0.009286932597498207
817	8	0.12244039099200893	13.135691863243038	0.010989693479412449	2.3836629184258147	0.009139205	0.009286932597498207
1728	24	0.25373635069529027	14.366069361009513	0.031029149836541647	3.7560201890772715	0.008636701	0.009286932597498207
1373	14	0.25964092747012557	14.076340623660723	0.03669333655026294	0.19921907537761063	0.009087045	0.009286932597498207
976	10	0.1532344134942415	13.115954363841453	0.003382534734103715	1.6828039090535367	0.008419197	0.009286932597498207
1433	14	0.23217976413343538	15.010232135655768	0.017157724598279307	3.7099384691513824	0.00910866	0.009286932597498207
644	6	0.5266911151004354	16.38345809766835	0.14501007770416535	1.6169505407582172	0.008866005	0.009286932597498207
1222	11	0.23783889925066187	14.16601450474911	0.02171160219311538	2.666556918488741	0.00886502	0.009286932597498207
1365	14	0.5788832073286465	14.92569541912524	0.02038456716042214	0.32988277570748914	0.009240632	0.009286932597498207
1417	14	0.060297157486362496	13.831849553386123	0.29054492899728246	4.206410777303144	0.008247827	0.009286932597498207
1263	20	0.38679591328485063	14.692969082582431	0.17804045403099966	3.573414563611335	0.009117189	0.009286932597498207
871	7	0.22032722668765098	15.002570837140734	0.008416426119960185	1.3003263357370471	0.009214912	0.009286932597498207
1036	11	0.17335191976160372	14.412324161536793	0.006881414682388787	0.8396949099927986	0.009153066	0.009286932597498207
1459	17	0.18270503791902587	13.899746380230901	0.043446040901869334	3.8931508175934812	0.009008422	0.009286932597498207
637	6	0.5730276335416704	15.328795419599576	0.20571283515933542	1.2011478139496201	0.009053134	0.009286932597498207
1206	12	0.33637431350216684	14.401610848734915	0.08812344219709681	1.5434469466815088	0.008916543	0.009286932597498207
1458	21	0.29969599460180596	14.560922466032656	0.10981099704682956	3.0556320393289136	0.009286683	0.009286932597498207
1177	12	0.27091712171033727	15.779240592259745	0.07490617694036573	2.576097734493367	0.009168081	0.009286932597498207
710	12	0.5262946020356499	12.287031085987364	0.019945306242821745	1.3652503936206455	0.008820995	0.009286932597498207
1353	15	0.053829239078664715	15.057028910635141	0.11771282456037578	0.8880225646763376	0.008277235	0.009286932597498207
2040	20	0.19760615151079286	14.195483940082207	0.01378642757182054	1.88654190973603	0.009000466	0.009286932597498207
2141	22	0.4877375141534027	14.06534025018231	0.07548440972575689	1.562004081364968	0.008889994	0.009286932597498207
1118	14	0.3724404444232412	14.763810883129738	0.029454419994932972	4.445038374753203	0.009247457	0.009286932597498207
1010	8	0.5732221219308321	17.880608600663557	0.15878941698557839	4.749086410107646	0.008977754	0.009286932597498207
1310	12	0.8018960305217236	14.788423053585472	0.15804178613443637	5.9588207493486856	0.009223834	0.009286932597498207
1249	11	0.08152239475231782	15.456511725323802	0.026239418623830987	3.806042893149835	0.009172325	0.009286932597498207
807	9	0.3449304595605293	14.35917329047309	0.03764119436140481	1.0734678723361641	0.008981444	0.009286932597498207
1006	11	0.5654591751342131	14.146074870294003	0.012635817181388065	2.786467003056451	0.009285862	0.009286932597498207
587	6	0.4246585552595462	13.16496618294329	0.1111129363634129	5.6180567822402505	0.009270079	0.009286932597498207
1210	13	0.15684417395240058	12.045747926710325	0.0032424662783869795	2.537539490454095	0.009181766	0.009286932597498207
1119	11	0.2432136380083776	13.166377016333549	0.13638065167825267	4.1740257857140985	0.009227727	0.009286932597498207
1425	15	0.3568259624533996	14.520475145998642	0.12837226210855707	2.3754944604253176	0.009225995	0.009286932597498207
1113	20	0.2425882508424213	13.898379361680869	0.07609979409746381	1.5554225100917294	0.009145989	0.009286932597498207
1161	18	0.3862256942764682	14.074200622402937	0.20222416790021355	1.5542686071991447	0.009076293	0.009286932597498207
737	9	0.4525052486760207	15.35167395991872	0.12128920536963088	3.382899361986018	0.009205859	0.009286932597498207
685	8	0.44958723364353514	15.220552287238945	0.07950867218016446	2.536673544110065	0.009093838	0.009286932597498207
1302	17	0.35066884010929267	13.879204836125862	0.00840087996344907	1.6523391936180296	0.009141979	0.009286932597498207
723	12	0.6535361903307321	14.817363045223887	0.2671702816844067	1.6058588108600975	0.009262871	0.009286932597498207
945	6	0.2547632606418438	15.14456729243522	0.007862942636969683	0.11530779100757227	0.009091906	0.009286932597498207
1820	19	0.6215049392945682	16.116582361783074	0.7045291541265628	3.7091153557067353	0.009031833	0.009286932597498207
471	5	0.1707581186105133	15.042159176524768	0.22184713729286498	2.4097523760989885	0.009231103	0.009286932597498207
1416	9	0.5032299517110251	14.771632345806514	0.021394875943953784	7.182795637716009	0.00894149	0.009286932597498207
553	5	0.18277523465403628	13.67230098656636	0.007137630505022342	2.8173373683020824	0.009186596	0.009286932597498207
1146	11	0.1494343475668845	13.701928394006623	0.22047539625137497	1.5297446600962774	0.009269368	0.009286932597498207
1091	13	0.2468431693110752	14.631119008367115	0.03841803624259513	6.856975899669919	0.009242882	0.009286932597498207
1225	12	0.4944448964096657	13.92659027978243	0.06420774941175267	2.865814561203572	0.009278236	0.009286932597498207
1738	29	0.10168678200052012	14.85584070699056	0.0061830419065886585	0.07550200923362571	0.009152049	0.009286932597498207
1123	17	0.34359274351669095	14.076837156425091	0.11616237244303586	1.690014914631106	0.009074566	0.009286932597498207
1446	12	0.409243126468365	13.563501952241186	0.10053466968208735	5.196089712652603	0.009235323	0.009286932597498207
1573	17	0.9021376945725808	15.836923046205044	0.43088070673737544	0.6063778867434317	0.009157323	0.009286932597498207
906	9	0.8096509939005556	16.24335735860773	0.10744908131031292	2.1315504948102175	0.009152889	0.009286932597498207
1361	18	0.3179964857772185	13.405084098286292	0.11098860536132675	2.7507704587069974	0.009227847	0.009286932597498207
710	12	0.3143130568337172	14.353211870864941	0.363949120557601	3.645364142006375	0.009197094	0.009286932597498207
1267	13	0.6877460988850932	14.61193197316411	0.021140208396465403	4.0037574563673095	0.009227373	0.009286932597498207
1421	20	0.2714801854946425	14.513777742748431	0.10028757820677915	2.6734408566005703	0.008932914	0.009286932597498207
1663	18	0.22127037747114492	13.271462143852304	0.027386934247157324	3.6240812055498335	0.009114672	0.009286932597498207
545	5	0.6008385207774338	15.10199089158433	0.06524292414656194	4.4774263982460845	0.009281168	0.009286932597498207
862	7	0.8022173384296911	15.189487752074026	0.0035001004873527718	2.2013089798518304	0.009263368	0.009286932597498207
1658	14	0.3816459956892058	14.888413146026195	0.0773009376089081	0.7514494408967867	0.008968731	0.009286932597498207
794	10	0.30665464007197396	14.251634847067285	0.062269505314532014	0.7919949426932629	0.00920488	0.009286932597498207
1170	13	0.3834948971043804	14.593779833178594	0.006708741285419262	0.5042657085415908	0.009286182	0.009286932597498207
741	13	0.3515663564744686	13.457910536061963	0.04970708685323266	2.9218598376805938	0.009215769	0.009286932597498207
1100	15	0.2864735336678303	13.37800054781636	0.1987984285973952	5.608609772799673	0.009248349	0.009286932597498207
621	6	0.8239236488919233	15.317497268847628	0.27299192248002946	1.8524119095693985	0.009275514	0.009286932597498207
798	8	0.5058268123799046	14.195525907966976	0.08301955483977905	6.158525885844087	0.009262503	0.009286932597498207
1429	15	0.4929488966393028	15.644031251524856	0.07505160971829979	2.3209923439108726	0.009174593	0.009286932597498207
836	14	0.4915819628701807	13.355554266271314	0.4658920856365607	0.1144016641415111	0.009279868	0.009286932597498207
894	15	0.5396117551085261	12.82713586558444	0.03950325917265027	0.4333472240829299	0.009215621	0.009286932597498207
858	10	0.35089574391997974	13.762145831169388	0.11167043087555446	0.6119459167949652	0.009151277	0.009286932597498207
1142	19	0.2667660957979263	13.076315056936952	0.033284537968465505	1.8983569981541548	0.009253926	0.009286932597498207
1702	18	0.2894863271733643	12.742290900025845	0.07436435557674265	1.7302771011832976	0.009192787	0.009286932597498207
1641	8	0.15198433438833248	14.582124480016816	0.0783245673835739	2.723414399599206	0.009206719	0.009286932597498207
707	12	0.4885757114138377	15.066899229625749	0.054591843545630736	2.018715194282299	0.009276728	0.009286932597498207
838	11	0.7217797730155416	13.105826611713914	0.06852510125062555	2.555840362351139	0.009252287	0.009286932597498207
1792	20	0.13805513224231847	13.286341153040567	0.0707621281044903	4.897663148419073	0.008388514	0.009286932597498207
571	5	0.2538315705435963	13.102909380535387	0.03265248932466169	5.06735231942525	0.009198101	0.009286932597498207
227	2	0.5541761580461562	13.53332423527376	0.004427312097591923	4.189479208354648	0.008480008	0.009286932597498207
1238	15	0.14665048752493953	14.467326630549838	0.04754779519766651	0.2486382615345404	0.00885458	0.009286932597498207
672	5	0.20721280621941557	14.876005598031242	0.16951995382814738	3.196440867689265	0.00913532	0.009286932597498207
962	8	0.23447272700365784	14.931189898577095	0.12556361951939482	3.0913283362706108	0.009242622	0.009286932597498207
1593	16	0.2198432941638906	12.417578457667972	0.04894189440137538	4.3892936026678075	0.009255806	0.009286932597498207
979	14	0.45343557034755777	12.77934123107445	0.10925656100190492	7.2816419112076645	0.009147818	0.009286932597498207
1545	15	0.5484850396165833	14.829690996408782	0.3252066916147028	5.580900483916206	0.009170816	0.009286932597498207
1662	22	0.169899668860222	14.296145464437432	0.04403443721116404	4.943619003098861	0.008882432	0.009286932597498207
1239	8	0.1690205784791462	14.143134134545196	0.09498972336716045	8.968272148285259	0.008480134	0.009286932597498207
1975	22	0.2521364407448303	13.700409947678018	0.14330218523043797	6.482233953796056	0.009155335	0.009286932597498207
1375	19	0.23405558145826655	14.39914961777047	0.04546990642384689	4.523192734277364	0.008438176	0.009286932597498207
1334	21	0.5160682190360094	13.3207146810004	0.13534449472739354	2.7761773527200777	0.009266079	0.009286932597498207
1206	19	0.4427254822445987	15.05257623481102	0.036029284974751996	4.336650572786739	0.009139309	0.009286932597498207
943	11	0.1276290038498123	14.672242550273406	0.002092706408647605	7.260563499097478	0.00914056	0.009286932597498207
1722	21	0.45156852520613144	14.951150270506318	0.1924122504740933	3.0096035657749898	0.009095413	0.009286932597498207
1649	11	0.31896530213354435	16.818089206334555	0.09467426928648087	3.4920259428151192	0.009266484	0.009286932597498207
613	3	0.07258512377282661	12.740854694058685	0.033488892904295936	1.4050501734716456	0.008619592	0.009286932597498207
689	7	0.09203015509972401	13.475194762859957	0.0600624084433131	3.4720991073046905	0.009122911	0.009286932597498207
880	6	0.5889920665305499	14.62863507889741	0.013567772602046023	1.821485892949619	0.009160299	0.009286932597498207
1425	11	0.2237368617018946	15.534571705842518	0.1180237960460977	2.494188671876705	0.009169957	0.009286932597498207
1278	21	0.5744059367027571	14.184695993035296	0.08329773420256356	0.488742853705192	0.009233574	0.009286932597498207
1743	17	0.21973007192186753	14.900385982306966	0.1518151008550462	2.63088784887373	0.009279546	0.009286932597498207
2473	25	0.10411042261871234	13.816195370322111	0.05406402418829244	3.087125313731538	0.009134914	0.009286932597498207
1463	13	0.17962798216334291	14.420616457668736	0.1398244211177836	2.411499225712223	0.009222433	0.009286932597498207
1737	17	0.3855381139016401	13.168978862237099	0.07132671750066276	6.042099373483987	0.009016472	0.009286932597498207
1381	15	0.2252162649156784	14.781266249007306	0.21197495249332776	3.6845298877993287	0.009216601	0.009286932597498207
934	13	0.268331655039801	13.191698639342665	0.1507598262185202	2.291497912478288	0.009217414	0.009286932597498207
1957	21	0.18785388017721516	13.527333698914548	0.07341709843656162	3.995053407339287	0.008708535	0.009286932597498207
1429	18	0.32652086922854484	13.517821107219575	0.11694750710270728	3.5965861476955663	0.009286327	0.009286932597498207
2059	22	0.9604267374486042	15.078412589694944	0.2255187566423739	1.8132449825542816	0.009188851	0.009286932597498207
878	7	0.557397221178388	14.82164493879733	0.09481619317923418	2.2165810414603193	0.009152689	0.009286932597498207
591	6	0.4306447241957773	14.678920918759664	0.08920473668575485	1.9184343979565437	0.009202144	0.009286932597498207
1018	12	0.40582136698088406	12.798576351508478	0.002067928509567059	3.7709787675148903	0.009174738	0.009286932597498207
1250	11	0.1987078285290662	15.48604136967261	0.0014460705398491244	4.059140134551991	0.009042637	0.009286932597498207
1455	26	0.5448722669848453	14.60126946569353	0.2064225263002113	6.2588282843807885	0.009272548	0.009286932597498207
2114	18	0.1630388075641746	13.4733080215395	0.05072688054227566	6.223605609414064	0.009247381	0.009286932597498207
1121	14	0.2681679027596079	13.574482219788266	0.307673898718844	3.2957769341010166	0.008906734	0.009286932597498207
1200	13	0.7346284689462979	15.85962677170301	0.7621110407961362	2.8741254700282295	0.009278193	0.009286932597498207
1738	19	0.3972954478200127	14.757487465693229	0.016979961747762246	1.8698111186543456	0.009255633	0.009286932597498207
1120	12	0.35052486691646323	14.340990673120062	0.02624762896328295	3.0264565773381786	0.008950921	0.009286932597498207
1738	20	0.17408571591048122	14.739537413616896	0.020539685007690267	0.39758100475667835	0.009073758	0.009286932597498207
1614	17	0.08258481010482177	15.083900646908738	0.06777979406363707	1.6770845162876624	0.009131891	0.009286932597498207
702	8	0.28311246438566934	14.302362048200061	0.020889775879166003	0.6610376192909105	0.009163907	0.009286932597498207
768	7	0.4730561525113342	16.293622028547993	0.11266955270747314	5.645994392556361	0.009226958	0.009286932597498207
1821	19	0.611464293901262	15.263466959551504	0.3527391918155588	0.286045570712442	0.009149282	0.009286932597498207
613	4	0.19417170550046714	14.223024454171286	0.08135672396878582	0.7205760716840763	0.009235091	0.009286932597498207
2210	24	0.14848293464676665	14.429739583269678	0.09930058576526651	5.296938670274741	0.009009964	0.009286932597498207
1432	7	0.06261316292749869	16.148739633132262	0.0561300090880375	3.3150147211948306	0.009127301	0.009286932597498207
810	11	0.5140316092532848	13.412410777780632	0.2149548878338173	1.9234055952942368	0.008857929	0.009286932597498207
954	10	0.4975387125265022	14.855518981771084	0.13868994911464977	4.883643598441283	0.009128589	0.009286932597498207
1978	20	0.43298200179764446	16.5234209246936	0.049294232160771	1.6758781536281737	0.009150125	0.009286932597498207
1366	13	0.2990921060537377	13.349687011109923	0.1624576083162767	4.804782305129995	0.008948765	0.009286932597498207
1431	17	0.8125133411803098	15.287882986484439	0.11662838854410967	2.3689510851532383	0.009066781	0.009286932597498207
1859	20	0.48429738247289733	15.449365850487116	0.08718006352069078	0.01479049188927431	0.009108916	0.009286932597498207
1216	20	0.18733049732280155	13.741473128860676	0.009059706669210604	4.874044592856068	0.009283683	0.009286932597498207
2204	22	0.2804328227242824	16.002404797552874	0.4229903599165057	0.6585121539822083	0.008902434	0.009286932597498207
1320	15	0.28045512782710996	13.550428816609474	0.12420059015635326	3.7157504820679117	0.009195148	0.009286932597498207
1005	7	0.42855721165901056	14.56649896700982	0.043404987817220214	4.178202125259818	0.009235069	0.009286932597498207
1359	13	0.4852248114241169	15.659317161121859	0.024408875408264363	1.004715173500134	0.008818981	0.009286932597498207
1395	17	0.1496498948480225	14.291583844149294	0.10169929564421575	3.687924364360106	0.009269411	0.009286932597498207
1711	13	0.23845830786225797	14.997662946667239	0.03458133635299204	5.609237096236505	0.008839948	0.009286932597498207
1655	19	0.7562108319097676	14.836662179266204	0.07066268762844814	2.3998458008512866	0.009185965	0.009286932597498207
1030	10	0.23325367653372206	14.135750018606508	0.1412192938678527	4.221781568254127	0.008868327	0.009286932597498207
1003	13	0.15762440970634634	14.040134264819894	0.057094047147562776	5.799008167057185	0.008477716	0.009286932597498207
947	11	0.4205599233521076	15.826267141040784	0.014754997085055205	4.6137458474535356	0.008918239	0.009286932597498207
1520	20	0.31957929303830357	13.883973750247248	0.1479808607116197	1.1859877613913707	0.009229234	0.009286932597498207
1495	15	0.7171794039547269	15.24159293120642	0.06284194613966426	0.5118006094921177	0.009240882	0.009286932597498207
1138	12	0.15379680770640924	13.357636419961118	0.23933276576367288	4.460270200065179	0.009202796	0.009286932597498207
1016	13	0.7721064987355482	14.6671980561629	0.04432913097323647	2.4499923913145802	0.009189433	0.009286932597498207
1033	7	0.10529312904613125	14.390036611594512	0.0525506649804158	4.534877574914896	0.009205682	0.009286932597498207
1233	6	0.05394536676160616	13.986262293889954	0.007062827631799256	2.5234872746401313	0.008956062	0.009286932597498207
1021	16	0.62392986663086	14.584537166280715	0.027872153153901402	3.3851136232387127	0.009246812	0.009286932597498207
944	8	0.275755030534378	15.196338884715964	0.2389392913044551	2.6031614716028137	0.008759036	0.009286932597498207
1184	13	0.5622592479011188	16.099258799476427	0.2577156934648929	1.5532988743426994	0.009215766	0.009286932597498207
1566	16	0.710141059538069	14.9316670108908	0.07987517472468048	6.014031540321714	0.008981895	0.009286932597498207
749	10	0.48993597106780007	14.974612687737771	0.3484200751200808	1.6169886244300207	0.009247882	0.009286932597498207
902	15	0.46020637305529544	13.820010053920171	0.2577807141070805	1.4217459562161134	0.009232163	0.009286932597498207
1403	14	0.14296352013596053	15.709855661810822	0.20814885072594244	1.945173812581543	0.008661533	0.009286932597498207
1883	24	0.9657390686878924	15.985605656699681	0.19465447707854694	1.936640635923533	0.009254287	0.009286932597498207
1223	14	0.7769294075325629	14.119311986895076	0.08484541588606671	3.709409391220853	0.009171822	0.009286932597498207
1478	20	0.47421337201945657	14.821679472701812	1.4861775467903127e-05	0.7037861084200945	0.009167972	0.009286932597498207
1134	11	0.06924351681125318	16.12878964593562	0.02261181936209833	1.9627167467141606	0.009074466	0.009286932597498207
1269	8	0.4219278556724243	17.05438946674998	0.15872955890280332	1.484397274083182	0.008759941	0.009286932597498207
1738	25	0.5261486465918074	14.125274508743683	0.11858526998543631	1.7065946974102997	0.009112028	0.009286932597498207
617	5	0.42418191464516386	14.96232367340987	0.022611444324144747	2.8350462386313073	0.008986967	0.009286932597498207
1389	11	0.7096736930280163	15.5125808649534	0.023715348972917744	4.820820699975665	0.00918029	0.009286932597498207
1690	17	0.7534491670080024	15.409935982396977	0.4572079640782224	6.5682608920412395	0.009208158	0.009286932597498207
1341	13	0.1017677327561115	13.40541521674435	0.004264080146029702	4.249982727905309	0.008692591	0.009286932597498207
1225	14	0.1884480159147723	14.57114501519316	0.029433920874775074	0.4997903348096464	0.008820666	0.009286932597498207
1062	8	0.3730303060032065	14.935656573671015	0.08240895327006191	3.996481267043481	0.009099834	0.009286932597498207
589	11	0.24192609671686033	14.326732228828657	0.03793561968820442	1.7713611608600104	0.009037433	0.009286932597498207
1573	18	0.5642030851594861	15.283293631508462	0.21895019423101292	1.3142152809213594	0.009222392	0.009286932597498207
1768	16	0.546499045014935	13.360477538909478	0.048278696182997474	1.111244529398295	0.00925377	0.009286932597498207
1325	11	0.09747056814665295	14.235381064691842	0.0450489070135231	3.421948746417752	0.009231676	0.009286932597498207
921	14	0.3055514807083697	13.494569469825716	0.21615062540783897	1.710395479164218	0.009113039	0.009286932597498207
1837	26	0.4057143741552297	12.277258928377401	0.03344755336280705	0.3084014893915956	0.009220606	0.009286932597498207
969	11	0.5783646660719365	14.367214656478511	0.09925687347117922	5.848379123180441	0.009258917	0.009286932597498207
1221	8	0.8619650368023465	16.057650568401478	0.16499963120485803	4.712735116584067	0.009185225	0.009286932597498207
1192	13	0.34002612466596893	13.368174800370204	0.12687016980985644	2.756211712563579	0.009142866	0.009286932597498207
1071	11	0.6858106349349605	15.77200114265563	0.14685551016885928	4.5092718132457215	0.009097634	0.009286932597498207
1895	19	0.20363387161858565	13.096023958271964	0.04397794345466971	4.9636541693039025	0.009018933	0.009286932597498207
947	11	0.5551531355917264	14.85714742431796	0.09417212464294977	0.7962500860476177	0.009237895	0.009286932597498207
1558	26	0.3015356446479829	14.18510720493725	0.07567967966724488	2.6388771429376234	0.008688066	0.009286932597498207
1201	10	0.21042210134132006	13.249767237923857	0.15274847284489598	3.7110346173349935	0.009153936	0.009286932597498207
1989	20	0.782318411507378	14.969092501218723	0.2805665251895765	2.3993750360851034	0.009203336	0.009286932597498207
1049	11	0.3988342438680862	12.827127605571205	0.23931906367376155	4.332592801868287	0.009271751	0.009286932597498207
1927	19	0.6857586905367733	15.408257426437698	0.8701981679188572	4.743471231962088	0.009140209	0.009286932597498207
1151	9	0.20468717226188432	16.36776530891615	0.19342696133621873	1.6686381612958172	0.009183811	0.009286932597498207
1010	12	0.5440274096125891	15.465238336909959	0.1411507791419384	3.1600047301631378	0.008749035	0.009286932597498207
1819	18	0.6892123832661907	14.80456705296688	0.5057837958014219	1.4650904201237296	0.009035043	0.009286932597498207
1306	15	0.21023643615912624	16.62305884192992	0.02515360549028786	2.4722938500956095	0.009108947	0.009286932597498207
1690	23	0.24923565957722338	13.418035816341224	0.07367503424633401	1.3994857995378913	0.009268752	0.009286932597498207
659	6	0.2078562343592062	13.86219006447899	0.0702325596392973	1.3950084097842048	0.008675245	0.009286932597498207
1111	10	0.9063219309218591	16.083572221446026	0.31860076243865554	6.151951470768568	0.009088303	0.009286932597498207
1266	12	0.09632601295988263	15.395133142233192	0.07097179954895971	1.0659680249821393	0.008842073	0.009286932597498207
1786	19	0.596336399269331	14.0263290589064	0.16060874320861784	2.1588529112741597	0.009078355	0.009286932597498207
1557	12	0.3035478282447489	14.110256514898145	0.1781337992712107	2.1827236179050784	0.009212895	0.009286932597498207
996	13	0.23222674480242483	14.473366684960713	0.023047540132710695	1.0991811700771705	0.008622657	0.009286932597498207
1443	15	0.8412209524048356	16.0551574207067	0.23266312824483515	2.5815906654677008	0.009253291	0.009286932597498207
1247	11	0.6416140460695219	16.02015480137498	0.41010233107236477	1.4304394660140998	0.009216268	0.009286932597498207
1157	9	0.09523416855346895	14.357848985353218	0.07636384063252352	3.9444748361610618	0.008907817	0.009286932597498207
1751	16	0.36574978599375574	13.819019855786445	0.3048506063459019	1.8632157569219956	0.009257226	0.009286932597498207
1492	18	0.3435196416502911	16.51011487872506	0.18052771840639592	1.8257044072099227	0.009006448	0.009286932597498207
1827	17	0.5356629348284204	14.98467310593008	0.10089326233703297	4.184383961069488	0.009274362	0.009286932597498207
1452	10	0.22210225347213786	13.973000145705809	0.016929128108726807	2.222054446979333	0.00913068	0.009286932597498207
2307	21	0.16680983779296163	14.20717383608762	0.06721227943879579	3.6371183902068442	0.009283051	0.009286932597498207
1435	7	0.3552390475563411	14.325321268122906	0.013198155574933396	3.9601041788184848	0.009088845	0.009286932597498207
1256	13	0.3479030785509243	13.665417415774492	0.01875084305236722	4.124921584562779	0.009052283	0.009286932597498207
697	4	0.06430269738108774	13.744252390185752	0.03292622115245375	4.3340192961380595	0.009159682	0.009286932597498207
1102	12	0.9569688237557729	14.647015931962413	0.05331224469393852	4.709712783249341	0.008925965	0.009286932597498207
1558	12	0.47482040352507754	15.981210948365607	0.11978565847289234	2.433268395184644	0.009124935	0.009286932597498207
1520	23	0.28756701487857	13.838228198785718	0.010110501701585832	1.2930753091185978	0.009259346	0.009286932597498207
1682	21	0.44746800949328197	15.430692310073988	0.32246490177078624	0.26074822325216385	0.009275466	0.009286932597498207
1727	15	0.028688187861097114	14.249658674458109	0.013655853621169306	2.9612946116584546	0.008811553	0.009286932597498207
1907	19	0.4035456490546144	13.57995170523163	0.2802873554596118	0.305073321242638	0.009177108	0.009286932597498207
1195	12	0.13155002779849195	14.197661206006385	0.004026603427292844	3.018517423153812	0.008759437	0.009286932597498207
1584	19	0.36783185531753737	12.97306512368261	0.031183908303637237	4.27413411853179	0.008900155	0.009286932597498207
688	8	0.1732413060016329	14.89227506974561	0.0480829791305466	0.9283387772691462	0.008878467	0.009286932597498207
1140	20	0.3715513532001706	13.050054592181645	0.08104114895780178	1.725744504424497	0.008818349	0.009286932597498207
1872	11	0.21703127618045653	15.332924178275595	0.08737560794773654	2.8282387315272643	0.009036886	0.009286932597498207
1415	11	0.4754143568907132	16.695638252541176	0.22330002360208834	1.3673225575981054	0.009257383	0.009286932597498207
834	7	0.20880783864899882	13.413782933317348	0.001365699045474747	1.5390300050543404	0.009179794	0.009286932597498207
737	7	0.8422568440513499	14.936941047900016	0.20088486487855883	5.8349158244115475	0.009149571	0.009286932597498207
829	12	0.3163954803544765	12.629923436987612	0.24366993963915845	3.4184841607441836	0.009264731	0.009286932597498207
1223	21	0.33203069016929837	12.520612515585375	0.05382021462863068	2.9647244693724097	0.008781008	0.009286932597498207
614	6	0.7710499765270682	14.842125320777612	0.2707039213326223	2.4191525963620064	0.009282367	0.009286932597498207
1013	8	0.21634200077093912	14.733710244051611	0.0400692608201862	3.992976701857325	0.008657325	0.009286932597498207
1491	15	0.20288536304257992	13.604989661585515	0.01049746076868606	0.47800856420106363	0.008956325	0.009286932597498207
923	15	0.3820253163077546	15.07520179336144	0.092819952038079	3.1338919823793594	0.009165151	0.009286932597498207
1569	16	0.5503494453552773	15.119924678016549	0.1361954999201231	3.515815746989495	0.009000792	0.009286932597498207
1818	28	0.3350455014086583	13.93416234136164	0.03163885008915299	0.9545796326344776	0.009043956	0.009286932597498207
582	7	0.3720919996740998	14.049568503526887	0.056842312607270615	2.745977312734174	0.009259151	0.009286932597498207
851	7	0.2609807630172143	14.59463072957603	0.11804188906998918	5.971806206630918	0.009269773	0.009286932597498207
1266	12	0.4781679055866042	15.016794870768285	0.09305160584953906	2.095265487925791	0.009247014	0.009286932597498207
1344	13	0.05977719848877855	13.48172036452629	0.04089035821242852	0.8262489389027639	0.009024648	0.009286932597498207
1710	11	0.19383906703257747	13.49645827115336	0.025790408108596275	5.034521671965173	0.008601732	0.009286932597498207
478	5	0.6594966323555658	13.977984992779334	0.2599274536951641	2.1529377445044253	0.009258992	0.009286932597498207
1534	21	0.12085247082383505	14.591551557658343	0.04970881510750618	0.44617078852682046	0.009263306	0.009286932597498207
521	7	0.4579494831465205	13.84905855426314	0.04316709030054486	3.6856113921781377	0.009000784	0.009286932597498207
1033	12	0.3964857438299854	14.333856563185417	0.1273355034930326	3.0726120866860605	0.009109571	0.009286932597498207
1481	14	0.44991961712985873	16.59521293305665	0.0877852073826965	3.2486123828921203	0.009252247	0.009286932597498207
1476	16	0.46834900151353576	13.686856051491757	0.132017119796149	4.193644637283607	0.00924402	0.009286932597498207
1848	29	0.6588951470297078	14.87839314773813	0.05807525429986325	0.65853280266362	0.008921807	0.009286932597498207
894	7	0.21736951899906481	15.017315666848898	0.15010203052850177	2.5875905875411975	0.009185138	0.009286932597498207
1606	13	0.16822512115900695	13.641859216314609	0.02334339868109911	4.469897638652058	0.009212896	0.009286932597498207
1411	19	0.25183406051425145	13.151476359160577	0.1773689551101539	3.3700588911840166	0.009247685	0.009286932597498207
1322	10	0.2550841698656842	14.955055822482457	0.1553286167362457	6.84937353418645	0.009256421	0.009286932597498207
1531	14	0.45847995468506486	15.972332456885889	0.2460607553843427	1.3682862432071086	0.009271342	0.009286932597498207
1447	16	0.552867398720931	14.556795585199065	0.16396423325249954	4.359258914606978	0.009251746	0.009286932597498207
1665	18	0.15798632797255535	13.799741482409607	0.09890088940762931	5.567305161260871	0.008939033	0.009286932597498207
1163	10	0.08597201170886853	12.539659894661767	0.0033117160807302065	3.9578838658481064	0.00902967	0.009286932597498207
775	7	0.6588733666399037	15.773184082402114	0.23995947295278222	3.2775275748568307	0.009216117	0.009286932597498207
1520	14	0.23001358441128264	14.792183352115877	0.025570893951259624	6.137780113991061	0.008946476	0.009286932597498207
1733	16	0.4797995167890824	15.036238133506995	0.0018980425427991138	2.923842093487848	0.009112991	0.009286932597498207
1794	13	0.3200335692248555	16.714958706098614	0.16163020940330974	0.2418095870033503	0.008978281	0.009286932597498207
825	8	0.4796217039068907	13.920723998612779	0.18613279112105824	7.747524830593333	0.009250688	0.009286932597498207
735	10	0.10966751880051306	12.488562059131478	0.050705663957021155	2.6691000352017324	0.009249628	0.009286932597498207
756	9	0.47291009244303905	12.67558286215454	0.04037911441508231	2.6837638284113265	0.009208314	0.009286932597498207
701	6	0.3462886712388786	13.25322392075294	0.0013650513356596242	5.336582046468292	0.009101703	0.009286932597498207
2071	22	0.13984402241939092	13.953314878233433	0.07572952543671368	3.785356132503551	0.00927829	0.009286932597498207
1007	16	0.3088894949276261	14.282075650476958	0.018077873997127306	3.2814210932510064	0.009122831	0.009286932597498207
613	9	0.4465129930865745	14.973409810951118	0.13289712822998656	3.0944637397422317	0.009146753	0.009286932597498207
1209	22	0.6405998556604366	13.595526517953333	0.18863673582466625	2.3258117699367706	0.009232261	0.009286932597498207
1173	17	0.5386275954526532	13.256106862503746	0.009975399171745503	1.4964618921045592	0.009108854	0.009286932597498207
1110	11	0.6260124119183504	14.782288309435847	0.20642437877171813	7.193450171385775	0.009180055	0.009286932597498207
1240	16	0.4932786491207585	14.8708836644033	0.007070654726293854	1.462196288883037	0.009164004	0.009286932597498207
1630	23	0.42546695978043986	13.123472943870246	0.16937244412468516	3.935447802758199	0.009077655	0.009286932597498207
1500	16	0.3178267527276928	14.397255518229754	0.211946296364396	1.366084169266399	0.009114311	0.009286932597498207
1561	16	0.30251535445764355	15.374096585103459	0.1409646795613127	3.8929962583980657	0.009250936	0.009286932597498207
1451	9	0.38235435829836706	16.70985854178355	0.11825437991300843	2.92074311600634	0.009115198	0.009286932597498207
1194	14	0.5486315571752138	15.698411100532597	0.09157919397603811	1.5813831224295551	0.009251965	0.009286932597498207
511	6	0.4699800899228459	14.905151115231542	0.16267398312068154	0.2997638080637288	0.009243721	0.009286932597498207
854	10	0.6156822015358129	13.292860139454437	0.11255075365948883	1.7626524017938512	0.009195412	0.009286932597498207
1118	10	0.43987327926476977	13.815763571078236	0.058567439966992374	0.8472621390893971	0.009189462	0.009286932597498207
1225	15	0.41942172208018624	13.562705453900401	0.07697366674255454	3.4071855577736416	0.009277086	0.009286932597498207
1058	15	0.28942926884513076	13.724518356036198	0.08152371303594025	3.6387912898699204	0.009137417	0.009286932597498207
976	6	0.22490184798353746	13.90605290862269	0.09111721025706182	0.057831828696339294	0.009266852	0.009286932597498207
1022	6	0.4050229472660169	16.175778429884762	0.18364341475828513	3.138257592370756	0.009252691	0.009286932597498207
1998	20	0.1793831989406745	12.762840052020687	0.07778025430174462	2.3139318003098457	0.009017465	0.009286932597498207
1354	15	0.11728376651452177	14.21256708926638	0.019516292361973553	1.450398798953708	0.009056368	0.009286932597498207
1100	11	0.2527662215592236	13.586507673133852	0.10457395519190277	2.0959538408338307	0.009103564	0.009286932597498207
1579	23	0.3996006592442253	14.4485671402133	0.02962996337721129	1.6588086266530562	0.009223312	0.009286932597498207
1386	24	0.34045788449821834	13.785956074664595	0.13923086745006324	3.711079187378752	0.009240508	0.009286932597498207
998	12	0.14446017609181594	14.15860234524841	0.08285112765586178	4.54914916423201	0.008838883	0.009286932597498207
1580	15	0.41246685875273453	15.722296752352747	0.172040783760814	1.3704256363762208	0.009162576	0.009286932597498207
790	7	0.7049988016590503	15.250917211663987	0.05856651855033748	1.5293529442800455	0.00894278	0.009286932597498207
1812	22	0.742873034917739	14.803153754524454	0.07675024251225053	4.073981961310955	0.008809748	0.009286932597498207
1612	18	0.13942194604681718	14.074790815347766	0.015894422871872038	2.6007941676091577	0.00851134	0.009286932597498207
1717	11	0.1577399927687536	14.722473004567227	0.07089832596642939	5.904024370410066	0.008946809	0.009286932597498207
706	7	0.12119500182326376	14.079431614646722	0.1382954964897335	2.994831230748714	0.009265353	0.009286932597498207
1098	15	0.5197419605266627	14.665300130324306	0.314431206472281	6.0437587645269355	0.008905332	0.009286932597498207
1658	17	0.5469602178170859	16.196581074182554	0.19770340490906863	2.71734312965768	0.009273357	0.009286932597498207
1839	17	0.2412799786322211	13.67007906531703	0.03871713449868035	2.806748200889817	0.009186254	0.009286932597498207
1323	5	0.09235858359084581	15.901817617622227	0.0930533519634717	2.8228481887719696	0.008942972	0.009286932597498207
1292	18	0.3609184259906988	11.658314377712136	0.04515065358749322	2.562479558863645	0.009036686	0.009286932597498207
567	8	0.33222280098130713	14.354927336821277	0.06839790851821023	3.704813215101873	0.008764038	0.009286932597498207
1662	15	0.7480532312503916	14.559645228084774	0.2724695518379081	2.586159168170355	0.009179149	0.009286932597498207
966	9	0.4843245342474615	15.339595370438731	0.029078318655205528	2.0967802743839457	0.009085819	0.009286932597498207
1178	12	0.5461973233253222	14.688129620164526	0.2024022520290797	3.3306635900708397	0.009028686	0.009286932597498207
808	4	0.27346512033122167	15.383907825876681	0.0009254423335368078	6.034389625017107	0.009098552	0.009286932597498207
1615	21	0.5614652303261398	12.277374124973159	0.33288731789710935	0.36270348004199415	0.009285461	0.009286932597498207
1446	14	0.17611489011184056	13.026125870705497	0.1496558826921329	1.0542221630129616	0.009159848	0.009286932597498207
868	9	0.5734795193188912	15.849939014852545	0.22734757991608798	7.086386753339658	0.009276454	0.009286932597498207
1192	12	0.4933209024074349	15.894710222297828	0.09077050705769246	1.029363546089067	0.008699704	0.009286932597498207
1182	10	0.25846189181030843	14.14564465554424	0.004198665617253912	0.7763697659906605	0.008912711	0.009286932597498207
1159	15	0.271639509377015	14.649895060886745	0.36988380594326487	4.469424610817012	0.009198071	0.009286932597498207
1668	17	0.3111765203252377	14.390840066347986	0.04988657568018917	0.8179229586447104	0.008979315	0.009286932597498207
1148	16	0.2049563553260862	14.359642351916513	0.28675218097761157	0.5218964028068667	0.009275339	0.009286932597498207
1379	10	0.34827052119710633	16.002481696486758	0.22814735373703415	3.4151759950215848	0.009012293	0.009286932597498207
834	6	0.5395131373580738	16.6508105072489	0.04196095533013772	3.7025653258732785	0.009195831	0.009286932597498207
733	6	0.450761559178818	14.124196617096585	0.014375821775608616	1.8612351530489462	0.009009665	0.009286932597498207
2282	22	0.8781998119572223	15.659809856740665	0.21979404749478665	4.007690768969115	0.009126342	0.009286932597498207
2093	25	0.5134323152933992	14.687455712730863	0.25763018055013187	3.4917530394865763	0.008935481	0.009286932597498207
1224	12	0.16778884809235528	14.377452017786096	0.09537278763375735	3.4210869681421596	0.009103493	0.009286932597498207
1236	23	0.26779375550308154	13.527883028982169	0.15375357970736625	1.7440292903584957	0.009175106	0.009286932597498207
1884	14	0.0800695683354577	13.72234348096912	0.0238279877329321	2.469832795197675	0.008335336	0.009286932597498207
1384	17	0.36858037865265053	15.203309856714563	0.12880007804248955	1.8419776961650003	0.009202485	0.009286932597498207
1091	16	0.39793946220328724	13.719474043635822	0.37605144827792786	3.5799497649185814	0.00920331	0.009286932597498207
1585	15	0.1980247715406498	14.282435228347	0.14661440118653013	4.54151349608185	0.00914435	0.009286932597498207
1301	17	0.3709635673318492	15.49651063187037	0.032922364647162625	2.978499700771173	0.009278307	0.009286932597498207
1587	18	0.5241462797342699	15.344124256647282	0.15893639695155393	2.2908282225975687	0.008980842	0.009286932597498207
1085	9	0.07810840444988254	13.908677599549039	0.037535251547949414	3.4962965838969655	0.009283356	0.009286932597498207
1317	17	0.20472452278986503	15.412367442542749	0.0185911241952091	2.7020913001444677	0.008972685	0.009286932597498207
1240	11	0.73879278444656	15.59317709363388	0.09578148734894543	5.170123361652856	0.009258443	0.009286932597498207
731	11	0.3785744088116568	13.231439801272968	0.05662180608016458	3.390382546738766	0.00913486	0.009286932597498207
1330	22	0.1508150081168334	15.62521037366167	0.10753267451355628	0.18289042253696952	0.008905221	0.009286932597498207
1776	16	0.5519633418365255	13.670025307184678	0.09288701534209404	2.364218386933577	0.009228947	0.009286932597498207
1143	11	0.6074960298418095	14.903155143651707	0.2632681963460085	2.245177435960638	0.009145037	0.009286932597498207
1018	9	0.5584472220386609	16.146109946172675	0.07445060818997934	2.283864764750271	0.008632228	0.009286932597498207
2256	21	0.4331315154271935	16.050254973629453	0.38124092021311295	3.7878157057294066	0.009259574	0.009286932597498207
1194	12	0.17664650262937998	14.481549414033067	0.11134299407122891	3.29921073286478	0.009212261	0.009286932597498207
1197	8	0.2932039190280594	15.544177309595225	0.05165930607577153	1.9350878223959356	0.009211933	0.009286932597498207
2027	18	0.7074153954584579	17.06213850634397	0.08127626192947073	3.4200055241500396	0.009277504	0.009286932597498207
763	8	0.7827966341412618	14.955748138568866	0.5208675020783999	6.04744633206381	0.009149334	0.009286932597498207
752	9	0.3438894935469059	13.10074832815877	0.3117841943843387	4.0598413428376325	0.009058944	0.009286932597498207
1444	20	0.33054781899289337	13.859885289970151	0.002630753326143112	3.05962112505542	0.009276518	0.009286932597498207
1504	16	0.1506180233775673	14.49259854084918	0.06316130836845499	0.7711002287670528	0.00914184	0.009286932597498207
1598	11	0.07224161349248004	13.011509152011326	0.04054272745534007	2.3019902871061757	0.008883313	0.009286932597498207
1960	30	0.4269200265446613	13.500189307336576	0.25250065553826906	3.6066214519653257	0.008719537	0.009286932597498207
845	12	0.18601218788622634	12.328951716343695	0.07936843187990139	2.714867157698361	0.009247358	0.009286932597498207
1210	7	0.14087599289541897	12.77497915504198	0.020554993170424696	4.524281720625286	0.0091432	0.009286932597498207
820	4	0.13108091437785935	15.641726559704612	0.06450433316812856	3.811111718450407	0.009235445	0.009286932597498207
1559	12	0.2051201662210677	15.1694798045036	0.0491063740573889	3.3103797645749062	0.009219267	0.009286932597498207
1204	17	0.274953137533931	14.958657917316275	0.04552823149636454	0.6305541043091741	0.009247546	0.009286932597498207
513	6	0.403878654780599	15.161898509406248	0.13172804928304635	1.496375766341301	0.009280127	0.009286932597498207
1155	10	0.3742968369285157	15.779507615779346	0.06348713849615834	4.509462988261397	0.009060729	0.009286932597498207
668	12	0.16352324192083406	14.214226224362456	0.04405403334181972	5.491191495887974	0.00906622	0.009286932597498207
1092	14	0.20241188189883108	14.753978744278253	0.03910867460894185	0.2605854543377055	0.009216828	0.009286932597498207
1530	18	0.03666010265352504	13.557910629921336	0.027122783521126237	4.257842710517589	0.009183289	0.009286932597498207
946	10	0.5099343422137105	15.445257092877172	0.27845922471983053	3.911858375305592	0.009019952	0.009286932597498207
1066	10	0.5096359922103059	16.17177553785862	0.08957753820400875	3.17807651402953	0.009248491	0.009286932597498207
1024	11	0.6687972171660699	14.17891610769029	0.05553632555974613	1.549199623260957	0.008877565	0.009286932597498207
1292	10	0.3121534423891712	14.224528419887273	0.1613549021762689	3.5317073175131735	0.008882631	0.009286932597498207
595	7	0.5369439847109934	13.574014219880459	0.07862402107660843	3.072463137239671	0.008921187	0.009286932597498207
1505	18	0.3643739093305336	13.494327913379543	0.034220087054833384	6.650270097711508	0.008768012	0.009286932597498207
1114	5	0.06387672589153925	14.26581422737668	0.0033525400944512396	3.249661069441927	0.009099311	0.009286932597498207
1763	17	0.36759243207237835	14.842328414844708	0.08949285496836872	1.7600338666367454	0.009225831	0.009286932597498207
1130	18	0.15188716584286743	13.109666229505493	0.06486619155117321	3.666702591207473	0.008867881	0.009286932597498207
744	7	0.17808784365508146	15.923205878919154	0.01340370634188534	3.646728166993558	0.009266201	0.009286932597498207
1031	8	0.4255700354989946	14.371273966168596	0.12591925010619517	2.5652626687160853	0.00909486	0.009286932597498207
1127	15	0.1822116911821634	13.036075343206242	0.01086169226848098	2.7087518913877715	0.008715769	0.009286932597498207
1380	13	0.3469851214369331	14.681398178197192	0.3062434991939559	4.600226501436469	0.009127232	0.009286932597498207
1540	13	0.45178902525189935	15.138221228591455	0.022862713602920234	4.426449114180578	0.009150018	0.009286932597498207
1011	20	0.47689446242016587	13.013113453516004	0.07826730276225376	3.20903027495401	0.008728406	0.009286932597498207
1196	13	0.4558084397658284	13.263496678148556	0.10265894360078998	4.130145752815783	0.00924566	0.009286932597498207
1094	10	0.4896933240863026	17.278535238717648	0.2840698731994242	2.6743251390881664	0.00911766	0.009286932597498207
2013	20	0.4655798505812676	14.71074779548671	0.1053090627578552	2.3891236084698124	0.009115118	0.009286932597498207
1535	11	0.12319311410823214	13.77325477007269	0.0016851985469601982	2.2291048819407218	0.008740289	0.009286932597498207
1835	18	0.44533939588983956	15.00973600043578	0.05853408540286499	2.0182242139358033	0.009137172	0.009286932597498207
832	6	0.15888321586284204	14.964601471165702	0.14051601530045266	3.1731119940791572	0.008820688	0.009286932597498207
1229	17	0.11836748219316312	14.025099397051987	0.08536980286310178	2.26077348116255	0.009124682	0.009286932597498207
1050	6	0.07495458690177892	15.205276702780258	0.07348090953843413	1.4925421450625311	0.009097933	0.009286932597498207
1488	11	0.7311029746415523	15.855570817327349	0.006371640285178032	2.03014848610783	0.008697438	0.009286932597498207
1683	17	0.9588549553011927	14.345217593841296	0.12214220819824331	1.0095818628402164	0.009267898	0.009286932597498207
1712	20	0.4298396369969789	15.572759278653319	0.35073310185180717	3.223253857373049	0.009023302	0.009286932597498207
1782	22	0.5255707202449014	14.40773118604024	0.3546964900464407	5.748586395096875	0.009251459	0.009286932597498207
1102	14	0.13198866105347606	14.101042213198895	0.036147318681886614	3.28022359703128	0.009083319	0.009286932597498207
1198	10	0.4219309461604485	14.565256376830984	0.3340538778440786	0.28032788678497345	0.008832986	0.009286932597498207
1130	8	0.6602821505433044	16.330596365020185	0.1650206199277168	4.366399618865588	0.0092811	0.009286932597498207
1624	19	0.4842349486378682	14.947588204549623	0.2069766427777734	0.800525956452274	0.00922439	0.009286932597498207
1070	14	0.21881978854196202	14.290829557274334	0.18380520875402695	0.37314979006798077	0.009255679	0.009286932597498207
1063	10	0.1939123708588964	14.6855718296568	0.15165855746609053	5.005885501003181	0.008601412	0.009286932597498207
837	6	0.39448948683762713	14.971178662723547	0.07826247500988048	5.043212737399385	0.009137475	0.009286932597498207
1724	18	0.7731569480426805	14.26536901935287	0.59450022483462	2.7538738107262013	0.00922203	0.009286932597498207
1387	15	0.614068804237252	15.69997070208809	0.3722912942582599	0.14707914588392468	0.009161135	0.009286932597498207
1528	11	0.14735900588123374	16.00927267373237	0.035537622127311694	2.645139857700004	0.009032687	0.009286932597498207
991	11	0.7341798272369587	14.96003965538481	0.43723216930401604	1.8676964664128743	0.009284749	0.009286932597498207
1014	7	0.7216524843747332	15.670681494793902	0.05129481915654645	3.100564930965568	0.008609619	0.009286932597498207
1212	7	0.33921487893702457	14.666281361648572	0.027174205960613596	4.045294856102316	0.00915637	0.009286932597498207
1016	18	0.30623848509014084	13.469496693342471	0.07048970717355474	3.7502854459212194	0.008981689	0.009286932597498207
1389	15	0.5544550462871695	13.673123827991216	0.027927720144946884	2.0617732785542033	0.009163286	0.009286932597498207
1038	11	0.19829755359858897	13.83441142433961	0.0021519078315195284	1.0242188047203569	0.00910746	0.009286932597498207
1293	13	0.42437565599112725	14.649211732955827	0.13283651946132474	4.392006906321816	0.009173635	0.009286932597498207
1762	28	0.1932440003296353	13.816175676344503	0.09295944012370705	0.21593274235825372	0.009237077	0.009286932597498207
1579	21	0.5112878493189937	13.1358351943758	0.062353659872142156	3.4685549717905415	0.009117179	0.009286932597498207
995	15	0.40758832909691434	11.999552092021684	0.005076032332989422	2.326185377691081	0.008994465	0.009286932597498207
643	7	0.2996032115942746	14.433753685617923	0.0037417350312476394	0.4854097491323349	0.009100386	0.009286932597498207
1806	18	0.795671141981377	16.532147896043647	0.3677875062078957	3.7549483919787505	0.009120059	0.009286932597498207
1224	19	0.43040601426468683	13.760884656287661	0.017012251651952137	1.9136281242760254	0.009237148	0.009286932597498207
1739	20	0.185160852040816	14.445249692236596	0.4173403575601863	6.697843786714246	0.009191882	0.009286932597498207
2021	22	0.2899278951847206	14.516728630691695	0.06715037904242038	0.25271421495394675	0.009107692	0.009286932597498207
975	10	0.6859645601721684	15.086079445857683	0.2268274024454966	1.5331635171133264	0.009246302	0.009286932597498207
1081	12	0.16615029234364254	11.895486403630112	0.09948954480102595	0.7587368306166811	0.009177772	0.009286932597498207
836	9	0.08806485283152748	15.732733781791204	0.1298220871886212	0.911382153895907	0.009248426	0.009286932597498207
1029	11	0.3551157494109108	13.432277006896651	0.10493691736789149	2.5465033144362685	0.009240193	0.009286932597498207
1164	17	0.6869191754837496	13.332373011529032	0.24156498799804332	1.9300147378160273	0.009229983	0.009286932597498207
1175	11	0.24248217006488165	12.619578335822558	0.02115319609061103	5.7993744196738195	0.009242529	0.009286932597498207
1373	25	0.35448967053482877	13.726828480678714	0.22720261027113714	1.529350409471758	0.009224653	0.009286932597498207
1159	13	0.319136166169873	14.440315430114309	0.1373307360517706	0.6320371034834751	0.008874827	0.009286932597498207
1503	17	0.27912497255831537	12.733984822833419	0.0020777880838779433	2.3193437584451053	0.008967896	0.009286932597498207
1791	17	0.1285050999576205	13.744361450147498	0.01947069302036146	4.353179533356707	0.00900976	0.009286932597498207
1625	14	0.47053475854329596	13.986748870269718	0.008680059182177846	2.4696778804314006	0.009239056	0.009286932597498207
1962	17	0.16270616097008084	13.506032142893682	0.10360314579616929	0.7649709481190126	0.009098116	0.009286932597498207
1447	17	0.5113916284697542	15.48040988711969	0.06250440296722415	1.0660516325699576	0.008955003	0.009286932597498207
1134	16	0.26444884843632843	13.310178762840957	0.08611749649139963	5.927636899521154	0.009079137	0.009286932597498207
1143	12	0.3749544424104671	13.413832790792778	0.0034916546870235043	1.709026776273435	0.009185525	0.009286932597498207
923	9	0.2761864117892663	15.381425673259184	0.09761681495237379	3.2845860574658405	0.009248088	0.009286932597498207
1463	23	0.09476895819143694	12.190331741400211	0.16531120568171453	1.581524200433588	0.008935779	0.009286932597498207
1250	13	0.304776778342645	14.90717837140493	0.4147180595253127	0.7960511572880298	0.009116543	0.009286932597498207
840	10	0.4411122523284827	13.55815821227382	0.01312195930637769	1.1052602517567325	0.009258009	0.009286932597498207
1105	20	0.6097485985486536	14.387105906563326	0.08958324694270654	2.1221377866109123	0.009166411	0.009286932597498207
1118	12	0.16591222240131775	15.466061901700703	0.0504323099388939	5.941996937051398	0.009067226	0.009286932597498207
601	10	0.14516151121827942	13.183389431225168	0.08856513602957822	2.489262704892461	0.009129058	0.009286932597498207
1337	14	0.5041332516056912	13.428057139973589	0.025055049926034873	3.951865269916244	0.009144762	0.009286932597498207
2082	23	0.4837986007765541	15.15515111815815	0.07609948652434662	2.497709467011665	0.009186167	0.009286932597498207
1917	20	0.37019848679787726	14.863792013865398	0.1973629312982826	2.0115084779487136	0.008946757	0.009286932597498207
1135	13	0.445271201612544	14.00641955250626	0.12029428293622849	5.006430942110782	0.009090828	0.009286932597498207
1451	15	0.30093596992977967	16.043613215007145	0.09848037311368721	5.137394350330676	0.009164469	0.009286932597498207
1034	9	0.4904372075912269	15.79561417416928	0.037388028128288946	0.7932300184478054	0.009053148	0.009286932597498207
1389	14	0.23219491413456544	13.767455308007959	0.11151614431839892	2.7831262415211535	0.009145444	0.009286932597498207
