# Supplementary material for: Tableware trade in the Roman East: Exploring cultural and economic transmission with agent-based modelling and approximate Bayesian computation
Source: PLoS One. 2020 Nov 25;15(11):e0240414. doi: 10.1371/journal.pone.0240414 (PMC7688115; doi:10.1371/journal.pone.0240414)
Supplement: S1 File — The full project, with the data, the code of all components used to run the simulation and analyses is registered: https://osf.io/s5mdw/. (GZ) [file pone.0240414.s003.gz › s5mdw-full/abc-pandora/results-example/rand/result_0.01010723792994309.csv]

nstep	cstep	mu	mumax	copy	strb	score	epsilon
603	10	0.3765430451856	15.906867488619	0.3007278360934592	3.8307020598096377	0.01006127	0.01010723792994309
774	7	0.784509426114736	15.992876954339621	0.9342051121477304	3.275605388702062	0.01000014	0.01010723792994309
1176	12	0.38717202163665887	15.559756785559182	0.029711170489973404	0.5447772179301729	0.009128588	0.01010723792994309
594	9	0.8151546684742803	13.325427614113714	0.23735604615138903	2.5805464735958386	0.01002256	0.01010723792994309
1086	13	0.70717871504632	15.705951165390948	0.4761226496846833	2.5300072847133173	0.00982028	0.01010723792994309
2106	18	0.09936239884671172	14.812237364491045	0.20260354631451383	1.7808292718870657	0.009649019	0.01010723792994309
1241	19	0.9563850043464027	14.360870032351443	0.29846444385823984	4.130720217816647	0.01008119	0.01010723792994309
753	7	0.8172711004056767	15.131478161122628	0.40016614125266914	0.5516904271064069	0.009867771	0.01010723792994309
1062	15	0.5138327343983337	15.029583723525398	0.15522240079149094	1.4609156578849167	0.009775584	0.01010723792994309
703	10	0.9506058658163243	14.953968827243495	0.27955875802070146	0.21547957435194598	0.01008199	0.01010723792994309
1253	22	0.5035487942956618	12.360224834246267	0.19238042594410648	1.7428986401706388	0.009990496	0.01010723792994309
958	8	0.20008507546777893	13.004855850743219	0.19563195233645203	0.1835937971997474	0.0100907	0.01010723792994309
1577	29	0.3130221153241769	13.24343479048499	0.5859136289887531	3.1643404997153084	0.01008434	0.01010723792994309
546	10	0.9598250861272593	13.889330255864953	0.5573142360262533	4.927009233089786	0.01004967	0.01010723792994309
1342	16	0.7505479124383941	15.950950529520934	0.28235427964227394	1.4188989896798059	0.01007055	0.01010723792994309
1479	14	0.5002731015307658	15.237480139895439	0.29920337374871536	2.507661154079145	0.009846032	0.01010723792994309
560	4	0.8534296406051101	15.492726133407977	0.3175775034014695	2.6459748436239883	0.01001211	0.01010723792994309
996	11	0.8494059915644384	12.373563042228733	0.7144031465606024	3.225172391837525	0.01004048	0.01010723792994309
1104	18	0.21446769064037613	15.2168593462691	0.2741478030079535	1.977170193033146	0.009662026	0.01010723792994309
676	7	0.36190832422214225	14.003061693574997	0.7855041874953166	0.3573876991913734	0.01003505	0.01010723792994309
1454	26	0.25283837873367054	16.06009364520051	0.38714866348264426	1.0195431964792838	0.009360487	0.01010723792994309
1099	13	0.5104441991408709	13.286595328972902	0.06606578511796972	5.388671068121175	0.009654938	0.01010723792994309
1171	13	0.6693633957846336	15.19480822503173	0.686241170020603	1.3348020647428807	0.01000311	0.01010723792994309
828	6	0.3626396862227268	13.731457385808353	0.03662613765434311	0.28076701032775553	0.009694035	0.01010723792994309
880	16	0.5980826234112904	14.360659753399368	0.12068138960824513	3.0489404087811334	0.01010377	0.01010723792994309
1039	13	0.5319338034377821	15.492176535791918	0.2716604624971134	3.688451665154162	0.009834739	0.01010723792994309
1676	29	0.5406367130353498	10.630780815986038	0.038319286091888005	1.7914983439565166	0.009989588	0.01010723792994309
1094	18	0.4918645076962031	12.444367332431925	0.30044854805303967	2.4686388042143417	0.01008661	0.01010723792994309
900	8	0.48919179915475436	14.891145774326526	0.2237601363714007	1.1162233861073094	0.01005925	0.01010723792994309
1152	17	0.763225478645648	16.191572007941907	0.2420294236551319	1.5215765904305067	0.009826323	0.01010723792994309
957	14	0.3791340066236639	15.046506960086177	0.10775579745517448	4.410647971573228	0.009927222	0.01010723792994309
997	11	0.6481289201087237	14.51319646722265	0.31209422364890815	0.054419429264314534	0.01000951	0.01010723792994309
1407	17	0.5166364627495657	14.074810114725475	0.7354140419151682	5.024027777797975	0.01000898	0.01010723792994309
1641	16	0.5009319631188592	15.887530699559553	0.0365909961751852	0.7876875745956469	0.009991723	0.01010723792994309
942	11	0.8965302487585572	15.146096749545608	0.017932723224091354	6.558539297221923	0.009694639	0.01010723792994309
1170	19	0.1052664041579629	14.273423948052518	0.8576533588617454	2.2892284782198877	0.009808258	0.01010723792994309
1228	12	0.4345077181163188	14.367341886905914	0.4980677627249097	5.627852501726922	0.009877155	0.01010723792994309
1728	17	0.7498395786020022	13.242353649663599	0.9038082567120314	6.929219363398666	0.01004001	0.01010723792994309
716	12	0.26525598738014855	14.639681025782302	0.09682897309964958	0.6223374385085755	0.01008405	0.01010723792994309
949	9	0.5245925117778384	13.944600315503402	0.21219545356617728	1.6145950583658724	0.01003307	0.01010723792994309
1252	20	0.9631824909210592	14.59003510372591	0.6384827248943628	4.7830126635732135	0.01005542	0.01010723792994309
691	12	0.5841226153687288	14.600284784964337	0.1273228222308654	1.7793688009037445	0.01001232	0.01010723792994309
1471	17	0.32132259791528944	15.372026198871712	0.5994952435552768	3.0592185644255183	0.010066	0.01010723792994309
988	15	0.7446770071980321	13.701382459463025	0.6624474912273258	3.471980608834601	0.01008452	0.01010723792994309
1429	14	0.26846792583298557	16.76964868900073	0.1977638858454579	1.090742042751999	0.009422222	0.01010723792994309
1512	26	0.5450125658862893	14.605312142259656	0.09625112446315483	0.8171032360594794	0.009785935	0.01010723792994309
648	6	0.24374316036710286	14.1650568926023	0.5514190478654606	0.7524470761415153	0.01002817	0.01010723792994309
1027	12	0.9498755559929697	13.57812613973772	0.03249601080055391	0.600500405470975	0.009951871	0.01010723792994309
994	11	0.49784193949433364	14.927401360814358	0.499739128976039	0.835039095636281	0.01007944	0.01010723792994309
1048	9	0.38550195299331785	15.748640287043594	0.5843841256300014	0.9974247557543072	0.01001678	0.01010723792994309
1400	21	0.8559056966558343	14.661764802572668	0.06917947045583672	1.366462531813016	0.00999676	0.01010723792994309
821	13	0.5803979639618551	13.475510698092357	0.06020109276182464	0.7228918273694651	0.01000221	0.01010723792994309
908	9	0.5495559505245714	17.583764877051436	0.7053177649564738	6.484211549609143	0.009593956	0.01010723792994309
1201	19	0.7018508089941042	14.168048174287334	0.04162875352096734	4.853034157028562	0.01008898	0.01010723792994309
1010	16	0.41408044669334665	13.602517964345115	0.10368753734869118	7.779294361967018	0.009905633	0.01010723792994309
972	6	0.3366275067574366	15.334086528839563	0.09963801469187133	4.2808484521574055	0.01010039	0.01010723792994309
1065	14	0.39639004857446963	11.449225666314598	0.05887831729038863	7.149888615365418	0.009944377	0.01010723792994309
940	8	0.37201903997972063	15.3921746990784	0.16056105851895627	0.9159087287301374	0.009832619	0.01010723792994309
1235	18	0.2257875054410064	14.245042705435804	0.20661695610230227	4.517519917746059	0.009907458	0.01010723792994309
1738	31	0.5464952720078439	13.137733876035316	0.14391022424218589	2.2863391565913043	0.01010345	0.01010723792994309
1473	14	0.13604292924506417	13.079731599798354	0.1795095289037219	4.081788473521906	0.00996024	0.01010723792994309
1044	9	0.4986140545504842	14.757990834241944	0.5219997535471292	3.0646778643307324	0.01006625	0.01010723792994309
1497	28	0.7244166217516916	13.049021704748224	0.08023936516523969	1.0555052652705168	0.009839669	0.01010723792994309
2146	32	0.4186953641261874	13.862070835674169	0.13011541106754193	2.4390068162929746	0.009988975	0.01010723792994309
1113	12	0.8818761733909796	13.366246573013974	0.4727903102170531	2.5461840702789087	0.01000332	0.01010723792994309
1361	25	0.7416262220305437	12.678202690478123	0.5138944419448346	3.1348056069261876	0.0100289	0.01010723792994309
1190	8	0.6089820454918343	16.301421247890477	0.04860063080799767	5.0380905028883225	0.009857125	0.01010723792994309
1027	18	0.882074024660193	14.133886850242881	0.06946267437948818	1.1427578372131824	0.009733263	0.01010723792994309
939	10	0.7929274078088542	14.129621980050466	0.0035169784583679864	0.5634817730820343	0.01006728	0.01010723792994309
1215	16	0.8716876817896552	14.591658956871662	0.06211355049773733	3.6966191174746785	0.01002397	0.01010723792994309
1236	19	0.4539094014132902	14.114818604752422	0.07756602997299791	2.615927647541044	0.009997098	0.01010723792994309
1406	14	0.6987555155817167	15.45691374225532	0.5365388953198729	5.673525065490322	0.01003735	0.01010723792994309
1382	8	0.06900739596542937	14.936457246241677	0.018020490429979802	5.589466757261567	0.009472436	0.01010723792994309
795	8	0.7493998769800596	16.586568180978333	0.19325636782098982	3.271695223268728	0.009859312	0.01010723792994309
1200	15	0.08976014914616454	11.717814167760158	0.033385163766337766	3.1085493592300883	0.01003362	0.01010723792994309
790	8	0.8784459071830387	14.952453959388734	0.2032624934736219	2.2314568681549596	0.01004988	0.01010723792994309
1046	8	0.5006181440124251	14.766155608010308	0.10783013672540978	2.566584407328106	0.00976589	0.01010723792994309
1050	5	0.20063814477264647	14.550991093406049	0.01845326498675007	1.7678196484247777	0.009788152	0.01010723792994309
1370	10	0.6006561810935637	13.920428176224267	0.015430007543405878	7.416356252362867	0.009959833	0.01010723792994309
2206	31	0.9757477224401968	13.535573358610879	0.5973317638445467	0.5843887694692433	0.009911228	0.01010723792994309
1405	14	0.08856706311808527	17.203012143160578	0.01642695841972598	0.9805627726277701	0.009728851	0.01010723792994309
858	4	0.31768369186776246	15.097856064781158	0.0991281695051284	1.974070165183769	0.01003437	0.01010723792994309
672	9	0.6765188726843525	14.886295794654139	0.6751510181041924	4.231768183252992	0.009911695	0.01010723792994309
1188	12	0.5731375390707529	13.879735776908573	0.7217756820045783	1.3196119548599015	0.009833145	0.01010723792994309
1698	25	0.9629897630678852	12.678377496294104	0.44740951873152746	2.7542365536690885	0.00999907	0.01010723792994309
1135	11	0.6744717506580864	14.018130598099196	0.07763544576091547	6.631260618889282	0.01006388	0.01010723792994309
883	10	0.9865427368510975	13.50117110536826	0.16365522682176795	2.5911714988642895	0.009941865	0.01010723792994309
1137	15	0.5066650787385043	14.348830980291021	0.20395330403483874	3.4106448610645534	0.01005752	0.01010723792994309
1263	21	0.1909034377020521	13.204560054098726	0.4562645586280174	1.984200185410587	0.01010537	0.01010723792994309
750	12	0.5233847030366044	13.616617608194467	0.3484631517697634	5.98807502646423	0.01007564	0.01010723792994309
1400	13	0.7177528649772916	14.69379547604076	0.5722082794043646	0.9477891555598132	0.0100654	0.01010723792994309
1014	11	0.7196456744075002	14.690955783265508	0.6672027675181823	0.48930308479472684	0.01008492	0.01010723792994309
1349	19	0.5217875626006323	16.031850420276506	0.14029414783638278	2.513525213265212	0.01009721	0.01010723792994309
611	6	0.4184066716757819	15.749177140904589	0.3092193431823803	3.6967222950367957	0.009675276	0.01010723792994309
1442	20	0.4304835203613547	15.250511863612523	0.2044393789690326	2.915091674011733	0.009948287	0.01010723792994309
1334	25	0.6571763502028977	11.437600644329361	0.15537851102192132	3.5495241457929994	0.009847335	0.01010723792994309
734	8	0.9929699674022433	15.159864882839294	0.010929569369845238	2.5378604477437277	0.009834811	0.01010723792994309
815	6	0.4016746743089709	16.012123209123903	0.33708364907274774	2.559800549615871	0.01001715	0.01010723792994309
1377	17	0.5309178265778358	15.045851753015297	0.5902391736580698	4.231895815577481	0.009794713	0.01010723792994309
1305	22	0.518452567395445	13.21671051701355	0.5753026424702232	2.9746093875393953	0.009777902	0.01010723792994309
1121	16	0.22897018540396188	13.73145426358685	0.21466549849959737	3.2173027509040004	0.009946729	0.01010723792994309
1924	16	0.4564429110398738	14.10943666499058	0.09570206547700014	2.8368636163138974	0.009996687	0.01010723792994309
866	13	0.4451532471145624	14.365433296593354	0.04705932561173132	4.175526336602983	0.009988193	0.01010723792994309
1031	11	0.49555730715580254	13.993570799585587	0.24837858322133152	1.2148710207829727	0.009994135	0.01010723792994309
1204	19	0.7767129636167924	13.92035372842857	0.9724594493215226	0.4799286220301151	0.0100619	0.01010723792994309
1412	17	0.7249697789856441	15.680930161809712	0.07892030137333489	7.361217021887753	0.009784432	0.01010723792994309
1332	17	0.8828080461908434	13.57318386563894	0.7223707355630975	0.8485707256966571	0.01003819	0.01010723792994309
1619	16	0.9943999694862427	14.807536366588057	0.32247106358598443	0.6506437292277661	0.01003332	0.01010723792994309
1432	21	0.5384505268901637	14.863641779006919	0.7429929152963106	6.953543361324654	0.00965301	0.01010723792994309
555	7	0.8946426439722686	14.360674260322115	0.015726552658835047	3.2773282861866666	0.01008291	0.01010723792994309
647	8	0.7607944443533039	15.156074621331788	0.7897560085742019	2.6102861402444355	0.009797248	0.01010723792994309
910	9	0.43336552542979667	15.25464280158363	0.6264529114841648	2.933461444509387	0.009855577	0.01010723792994309
737	7	0.1949264627441017	18.140514799602798	0.7485169652854048	2.1359236139880524	0.00950689	0.01010723792994309
1336	19	0.8535721729554727	12.106331950909079	0.16586171885530698	2.0877478929218207	0.0100113	0.01010723792994309
1375	26	0.5020637999849944	14.070705315044439	0.6194032772185898	1.4867956849369444	0.01010421	0.01010723792994309
1041	20	0.6338546693401138	12.390007384843482	0.38214892191176153	1.2060518640747906	0.01007661	0.01010723792994309
992	12	0.4253987747930128	15.297836964073673	0.3090244397833622	5.5617463221358	0.00970154	0.01010723792994309
1186	19	0.4061389978498998	14.332632476739027	0.8043159466192372	2.2959222396413828	0.01001651	0.01010723792994309
1351	13	0.3805514162519126	13.519999820424268	0.01618819552348824	1.9138113159867176	0.009381123	0.01010723792994309
1326	24	0.6419744631151256	15.713939906474417	0.05728649857959239	3.888584751232504	0.009998582	0.01010723792994309
849	14	0.6908109449543434	13.992588722168293	0.008876113671770047	3.5570583363754613	0.009413945	0.01010723792994309
1423	19	0.27699823072125934	11.991392225358185	0.05220638361579137	3.5347567776729845	0.01005282	0.01010723792994309
1236	22	0.5107059786008944	14.521803545757427	0.07645797849445518	0.3670104959157474	0.009696329	0.01010723792994309
635	7	0.8163749509850082	13.766010625018605	0.3766657742204269	4.087428021720931	0.01004493	0.01010723792994309
1447	16	0.781263994675492	14.945996213011677	0.265481721542968	1.9180123831204452	0.009986516	0.01010723792994309
1407	17	0.9625593239510513	16.10752289139587	0.28240621956529355	2.831664860773328	0.01001969	0.01010723792994309
1059	11	0.7637505762886629	14.055404046583895	0.6659756841881719	0.48739415105071426	0.01003659	0.01010723792994309
1063	9	0.6142440473253179	15.457580322632325	0.164170101871285	1.533670080212612	0.01004855	0.01010723792994309
1171	13	0.6743749580706873	13.722188102716329	0.7813362431598312	1.8297275455539401	0.009954249	0.01010723792994309
1217	11	0.10666426670885837	17.344752020413395	0.008461556471051943	3.663758119610822	0.00914774	0.01010723792994309
1202	15	0.5547643580477066	14.429782766403465	0.2311047694877063	2.218968116914326	0.01000112	0.01010723792994309
882	8	0.30460362107899713	15.46222991905386	0.030957074728472644	3.2557833105434133	0.00980207	0.01010723792994309
800	7	0.3865711831627099	14.201921243040971	0.041807735690789605	3.6138496842943875	0.01010012	0.01010723792994309
821	11	0.6680062901891954	13.60274952975523	0.7882133703945513	5.912911090399028	0.009973578	0.01010723792994309
2067	27	0.5931128602750407	13.194966095495593	0.33152696173296803	4.003299992729139	0.009975166	0.01010723792994309
1011	10	0.7667292805492139	14.820650576427475	0.20946127281358146	3.5614467724569523	0.009948033	0.01010723792994309
1158	10	0.5474139556528356	14.99271734237751	0.3354780581788652	3.0983693348177317	0.00995579	0.01010723792994309
569	6	0.44794917652043753	13.23309394745903	0.22148418466016784	0.8987807922706628	0.009891099	0.01010723792994309
1348	15	0.26925980197381794	16.60121646121514	0.09512816626090037	4.125618595357134	0.01005293	0.01010723792994309
1569	16	0.7160427763070912	14.49611833834414	0.9228010409678011	5.945422844947261	0.01002375	0.01010723792994309
1261	10	0.9926216470627589	14.676818606055926	0.05704065831266557	0.9530050419874713	0.01005837	0.01010723792994309
1056	9	0.4512209277000341	14.545245459176643	0.14213774680496274	0.45568551552979675	0.01002587	0.01010723792994309
1134	14	0.5341786812576484	15.811695427345363	0.5709815804577207	3.2976852651270425	0.01003823	0.01010723792994309
1654	21	0.45718587787010095	16.802017765150655	0.04059012253038019	0.5525975001763594	0.009958255	0.01010723792994309
2162	22	0.640445208350709	15.668861484983953	0.5927498645392246	2.843378910096488	0.01001277	0.01010723792994309
1047	19	0.630532662494718	13.24564582789058	0.8746881952211338	1.6998969750534634	0.009923753	0.01010723792994309
683	10	0.5959491602351147	16.896942491210773	0.01244897897299821	0.713337530075778	0.009990234	0.01010723792994309
721	7	0.7614108195147185	14.521844026396913	0.0916966022857789	2.9868159388789546	0.009977723	0.01010723792994309
514	8	0.7874614792208557	14.099802027404106	0.09176903869216463	1.3560318162340734	0.009624116	0.01010723792994309
1446	12	0.9468968897595247	15.177836826264622	0.4098436045541012	3.553642616101859	0.01010398	0.01010723792994309
1433	9	0.1929068805761413	17.82573577639436	0.07749996295333009	1.5546773008583767	0.009879668	0.01010723792994309
1178	22	0.4671594489940089	14.57625567001247	0.3981174300530533	3.060984144795799	0.009944985	0.01010723792994309
1190	18	0.6971096121479452	13.631869034623172	0.6492790040622071	0.3528754626488695	0.009738364	0.01010723792994309
1120	18	0.28725236474781557	13.788662803377303	0.5172927892358887	2.9131361871884502	0.01009944	0.01010723792994309
1268	16	0.5651117752652697	12.260933271514267	0.27965666846053244	2.672385859422854	0.01002857	0.01010723792994309
1028	10	0.6008019614858411	14.475654200048885	0.06776983004519192	1.37288659969437	0.009642049	0.01010723792994309
1034	12	0.5081240911600561	14.72493768046597	0.12925306955099747	5.18779608343346	0.009707585	0.01010723792994309
839	12	0.702488239970893	15.13688638565251	0.2970930391730274	3.167261324525051	0.009996438	0.01010723792994309
724	8	0.1573473853038232	16.18070804890901	0.3520929788210084	0.247690254571085	0.009501132	0.01010723792994309
1626	28	0.7444526725153616	11.5773713056015	0.3583718178420058	1.2078380859189575	0.009689703	0.01010723792994309
609	10	0.4335379066705916	14.183742720564652	0.59113393691162	1.3989275420824079	0.009779248	0.01010723792994309
901	15	0.887780496735564	13.242703019924818	0.47556226173312965	7.523196126376906	0.01010488	0.01010723792994309
898	10	0.6381571609384752	17.558103962488527	0.6060662146765405	2.6906842985752917	0.009754025	0.01010723792994309
1181	21	0.590688609080453	14.09853297415497	0.16600923945440862	5.914942187380123	0.01003156	0.01010723792994309
1604	17	0.4760280621908807	13.624093399862552	0.3979375327562569	3.2610633849654733	0.01000832	0.01010723792994309
921	13	0.6410428044495161	14.057127556119084	0.29749798715855	3.5447576228661903	0.01006455	0.01010723792994309
1306	24	0.6761702728938938	15.218545156752679	0.10533688510233996	5.318428432739501	0.009839073	0.01010723792994309
1250	19	0.48941369473351765	15.483806556868199	0.00630782423568621	8.430916145665623	0.009941293	0.01010723792994309
661	11	0.602872448623178	12.058956536293156	0.31851055041668563	0.5519241607489578	0.009986825	0.01010723792994309
1174	11	0.2986897527371059	13.632782521314319	0.2650391089964468	1.8535910122297332	0.01009919	0.01010723792994309
422	4	0.668005277049931	16.92067071898157	0.29412456632516804	4.727055089607093	0.01004049	0.01010723792994309
997	12	0.3605976467907352	13.597431974689977	0.15449981646988387	1.9280227310194888	0.009948967	0.01010723792994309
1695	23	0.8448879287225467	14.122440406167232	0.3225950881735292	4.135533105974347	0.009922377	0.01010723792994309
935	9	0.8285114767213713	15.679639211444668	0.8267386848217309	1.1775468702610083	0.009912628	0.01010723792994309
1419	16	0.5507902813863161	14.617522515269243	0.20214226877208122	4.287954567533664	0.01009585	0.01010723792994309
1492	17	0.7647918269200573	14.100502558979736	0.1934301037736591	4.3445383048126365	0.009717894	0.01010723792994309
491	6	0.8101494734986693	14.617798905729721	0.26801574060181776	4.047300830465716	0.01001145	0.01010723792994309
985	17	0.6666133217973267	14.344942074135604	0.08487917874766049	0.42417064501887913	0.009998454	0.01010723792994309
1288	18	0.7127661196791795	16.091627875351747	0.14152224487684859	4.459862736899048	0.009913078	0.01010723792994309
1459	17	0.6520750100119987	17.379138001093278	0.35095177012845574	0.6478294641951492	0.0100887	0.01010723792994309
1799	14	0.4197213480875285	15.414952488590671	0.24083789420433316	4.820654919591761	0.009785834	0.01010723792994309
1081	9	0.9066417893039045	15.869855356711907	0.5447910315768105	1.328364438378361	0.009839956	0.01010723792994309
1783	35	0.47308985401552694	13.012069731334684	0.38467012694002284	2.0048353463740742	0.01010538	0.01010723792994309
1092	12	0.48328278491405036	13.8452070025986	0.01770796214927406	1.7433401874101615	0.01003688	0.01010723792994309
1407	27	0.3512783670719411	12.539715907556904	0.2369357739285759	1.8757932865105453	0.009817542	0.01010723792994309
710	7	0.7635612558102478	17.060854721999576	0.38473373264714195	5.9038492166208645	0.01009023	0.01010723792994309
821	10	0.3143770809785662	13.079977590797219	0.08294146613993347	2.660964394426209	0.009710588	0.01010723792994309
1729	14	0.8966945616620516	17.051837289859638	0.3383121861942794	0.5482572296248496	0.009738204	0.01010723792994309
1191	11	0.8340816118923946	17.005344701859002	0.89909890986212	2.320771285925412	0.009683736	0.01010723792994309
1066	9	0.623052138052682	16.623953776720136	0.025500187012392095	0.028265998896547684	0.009956302	0.01010723792994309
722	8	0.8113276202212102	14.965331892816938	0.03586742083561764	5.903462641122561	0.009817809	0.01010723792994309
606	10	0.7421816107892761	15.147441346733892	0.13014858638247315	3.1070985201900747	0.009694386	0.01010723792994309
762	7	0.9548368753328057	15.181166120527589	0.07350519681305091	3.6035590822623242	0.00964852	0.01010723792994309
1198	14	0.5062095224453987	15.40475113589285	0.775157809370515	5.521595043649978	0.009973565	0.01010723792994309
1323	21	0.7387524463005342	15.303933231571659	0.4524137580043076	1.4443082431472747	0.009906104	0.01010723792994309
1102	13	0.27656547213408045	14.635896634207521	0.28296073872727556	3.9649561866749305	0.0100277	0.01010723792994309
1295	12	0.8318366906002209	15.311719876712015	0.02088198003193459	5.0355391147488096	0.009877319	0.01010723792994309
1089	11	0.6438577786937704	15.47971595368621	0.42627255942943365	4.280020715702122	0.009968027	0.01010723792994309
725	9	0.11637293754623307	13.132048336832923	0.08724347206205835	1.777426979268992	0.01005279	0.01010723792994309
1272	19	0.23946207783468557	13.717855412670112	0.5285194570637853	0.33321056233138613	0.009766099	0.01010723792994309
1062	19	0.5267485519935117	11.840679844834325	0.2750636684452122	0.9350251409797923	0.01008768	0.01010723792994309
1408	23	0.9890149411582616	11.776226100895801	0.562486107901963	3.8758403267520682	0.009870318	0.01010723792994309
1162	12	0.44137627202932	13.827816950632897	0.5491541069393981	2.0110337353619783	0.009868272	0.01010723792994309
1351	20	0.6963921799011937	13.328538305190099	0.4170688814959239	3.219101677482852	0.009844565	0.01010723792994309
1080	20	0.32634375239849783	13.087004900551912	0.5947479345158193	7.094097929428399	0.01004392	0.01010723792994309
552	5	0.14178309501390496	12.073616021658722	0.04177073310806739	2.9322036028373457	0.009801123	0.01010723792994309
920	9	0.480534927197751	14.92430173752448	0.3999451382898117	6.090561348300177	0.01008527	0.01010723792994309
700	7	0.6795145051497664	15.401874012991037	0.07257789141854254	0.9026550751462776	0.009743075	0.01010723792994309
1625	20	0.4260226280603461	12.297591671351324	0.05792673932062398	3.641097978134368	0.01003401	0.01010723792994309
1711	21	0.5008812504392437	13.179236338201978	0.4843695684347697	1.7593266901134623	0.009959863	0.01010723792994309
1416	14	0.4993672358230541	15.621204920811758	0.15654788192410285	3.1186761090439923	0.009690097	0.01010723792994309
1573	16	0.1483760791104945	13.71144438443093	0.32340472143567767	5.42749111138404	0.008907339	0.01010723792994309
1741	28	0.4592317425349534	10.895658131313825	0.21328626683258942	3.5603119001014836	0.01007404	0.01010723792994309
1453	16	0.6972176418107632	16.149228503209038	0.09770081004599668	2.0985762875259732	0.009568865	0.01010723792994309
1616	19	0.8255277065792053	13.020895030951534	0.10645336749885287	3.2328416254076853	0.009871351	0.01010723792994309
1356	21	0.6356527564421715	13.51021521214041	0.18755927109337184	1.396027158383557	0.01005527	0.01010723792994309
1823	33	0.32466116618418794	12.984490184836112	0.08786175304998436	2.9703511691617006	0.009841441	0.01010723792994309
1148	10	0.752808575489301	15.380271733263873	0.3695404458811998	1.264369805171861	0.009772761	0.01010723792994309
1079	8	0.5507413413220206	15.020866271453592	0.08127000036001598	6.458661228478025	0.009214536	0.01010723792994309
1226	18	0.5236479907003944	14.792344819684276	0.1554694885612508	3.275717879097815	0.01006583	0.01010723792994309
550	5	0.3546575005153104	14.502756411606759	0.06384055053964222	3.240216806402568	0.009847726	0.01010723792994309
1392	14	0.6602321377972534	15.697930847508736	0.2959699381960009	3.3652382441311914	0.00986319	0.01010723792994309
1361	17	0.4797814302109834	13.169547512903945	0.39417329041895277	2.5068460760074576	0.01007109	0.01010723792994309
1094	11	0.7858671931157972	12.366986242719484	0.5479381345087003	3.092896917128379	0.01005451	0.01010723792994309
952	8	0.7879644704767655	14.512023903982193	0.03536092363022808	0.09688684850221355	0.0100141	0.01010723792994309
1551	15	0.326323331373344	15.844576527101346	0.8635456038105029	1.327185245118854	0.009885857	0.01010723792994309
1234	21	0.2628837359243026	13.715810718924953	0.16634359606115606	0.1593457880529316	0.00997253	0.01010723792994309
1487	21	0.8035184930667834	13.104321709763076	0.17300692925636357	7.264486587044678	0.009998396	0.01010723792994309
1762	25	0.7008585722013925	12.166986927304265	0.003216664935244286	4.0627058708336214	0.01000972	0.01010723792994309
1266	23	0.3962952625120091	14.579239540870711	0.44302556894307177	5.062667044658305	0.009809772	0.01010723792994309
1265	15	0.533852218106823	13.569357344557314	0.04346924654472519	0.9082778684603001	0.009590563	0.01010723792994309
1038	13	0.4194534640999138	14.388713547307422	0.31673707004595525	0.4204017528735218	0.009596949	0.01010723792994309
1178	9	0.8494034181094757	18.34342050101726	0.5892994448792173	3.624063860482107	0.009798791	0.01010723792994309
1521	29	0.40816314229361644	14.847356409935667	0.4354643190806068	1.1877197278245482	0.01004244	0.01010723792994309
1021	12	0.7039842284996264	14.407477658264673	0.37817443488521907	1.9212177626322586	0.009688245	0.01010723792994309
897	17	0.6280678040057349	13.129218581147718	0.4478421982147632	1.7123413311011437	0.01008037	0.01010723792994309
1261	17	0.7209289963104545	14.044069711539626	0.42947589381773166	2.228735350984677	0.009988411	0.01010723792994309
1305	21	0.5972763948614993	12.266458380517864	0.1487674221591184	0.17305230591824938	0.009989	0.01010723792994309
1746	17	0.6080947522655346	13.813691386937363	0.038185421800317455	5.0753070533620175	0.009757912	0.01010723792994309
1472	16	0.8832048841900518	14.387819180889501	0.3594682383152812	0.038295213155140395	0.00986367	0.01010723792994309
1358	13	0.7671003541172972	13.847963281792735	0.9613620625342741	3.852137578580925	0.009875443	0.01010723792994309
1092	9	0.43962822274919594	14.75886358316146	0.4971818793644301	5.379252552770188	0.01009081	0.01010723792994309
1342	15	0.7293714596837346	12.105010791733966	0.6941094520442193	0.1310953947639879	0.01006879	0.01010723792994309
1158	19	0.7769925350860405	13.505174209118689	0.5363657973540925	1.6293896361691482	0.009818226	0.01010723792994309
1650	12	0.4249246713506318	14.90798437237486	0.2501749532492316	6.439026528262969	0.009384354	0.01010723792994309
1726	16	0.7113706912215454	16.54550966734589	0.35870076584074606	6.1212565714182965	0.009659635	0.01010723792994309
1432	16	0.1596095383303897	15.974519154803023	0.6595952803524275	4.0744131289974455	0.009935838	0.01010723792994309
1539	15	0.8540346949138453	16.294870803386715	0.4829999105309697	1.188728063012666	0.009968146	0.01010723792994309
1252	13	0.4832205834758456	14.49639467662677	0.098627979206343	5.334132025056293	0.009942737	0.01010723792994309
1807	28	0.4413488601089824	14.149143578855293	0.6121024526355733	0.2721619910379527	0.009974541	0.01010723792994309
1280	13	0.5311325818595686	14.619651992061215	0.204020369701699	4.389749738568756	0.009453824	0.01010723792994309
1900	22	0.49742981864643	13.76554379032832	0.42087685301757627	1.3004941890531736	0.009571357	0.01010723792994309
1694	31	0.7451443974191642	14.235020116216893	0.30013349874224077	1.564349599553392	0.009976664	0.01010723792994309
1670	15	0.3889455480914353	14.619840022269244	0.036981969186178215	6.53275605816498	0.009481378	0.01010723792994309
1580	17	0.6039808833009913	15.517181899981694	0.2282087511308784	1.1114040901996711	0.01004416	0.01010723792994309
951	7	0.905767367269544	16.944335768548374	0.3404700586832903	1.3417730978308806	0.01003883	0.01010723792994309
1369	13	0.6424039500661104	15.445291767939873	0.15513581018061073	3.2910838506605815	0.01008903	0.01010723792994309
1360	22	0.19649592651068154	14.683456711001638	0.3085729087234582	0.7205965782930822	0.009979653	0.01010723792994309
908	14	0.7058385372711329	13.281670319760815	0.23997059084522115	1.0309443368189464	0.009979597	0.01010723792994309
1558	23	0.3309076900207681	14.154940927298107	0.009233739160156323	5.994302640027874	0.0099383	0.01010723792994309
1228	21	0.32996289496971276	11.938369860603707	0.19615492860160155	1.793663762359421	0.01000125	0.01010723792994309
1216	18	0.37238453966405444	14.705855228221234	0.29282317562830706	3.2356889451289312	0.00994016	0.01010723792994309
1497	28	0.8941702887138507	13.340082898735638	0.44615885942880706	1.6126299507011512	0.009915044	0.01010723792994309
675	12	0.39991078711182626	13.031496735000715	0.01286615937910171	5.517407264660813	0.008726892	0.01010723792994309
1109	10	0.3345549383135272	13.596194918122736	0.24445504928559914	2.758566254873257	0.009849466	0.01010723792994309
907	6	0.4970708299263868	15.214637311345339	0.12932539289752312	3.9923500660228144	0.009997273	0.01010723792994309
1774	26	0.24468133287678745	15.048972531750376	0.5623841509105203	3.9382414775442705	0.009692367	0.01010723792994309
1275	19	0.8058715650306509	14.34863766103878	0.033931356778259036	3.833359950730263	0.01004189	0.01010723792994309
1688	26	0.692915195572259	13.761406903272263	0.23670672012300376	4.3952272534977705	0.00975688	0.01010723792994309
1344	18	0.9475253642106363	12.99843649539507	0.18224548968933796	1.6259233109106936	0.009908981	0.01010723792994309
970	17	0.901795458957767	13.693111332585339	0.1968691912062318	1.8320165860272877	0.009987597	0.01010723792994309
1064	20	0.4868657068229612	12.865253223197799	0.05314745548448619	0.5169215077842233	0.009123902	0.01010723792994309
1240	15	0.29396856353751266	15.25069257177369	0.009703639488769691	4.082507681483338	0.0097084	0.01010723792994309
1110	12	0.6711750926574344	13.807312996476096	0.09415704934081684	9.624886414598954	0.0095795	0.01010723792994309
2054	24	0.5175830373648844	12.743177507112724	0.04936992214291391	4.236617997605078	0.01005675	0.01010723792994309
697	7	0.3646023723167604	14.962360195338151	0.3534495933007908	1.0414782481920244	0.01001329	0.01010723792994309
876	11	0.8557835647212038	14.834889406225832	0.38956346797715646	1.6047425255614103	0.01006905	0.01010723792994309
860	7	0.7116338912256943	17.42071782119093	0.22679939390786408	3.430457779141844	0.009821399	0.01010723792994309
1157	14	0.8266839925507756	14.175557623300556	0.22904978195658604	1.044087858758295	0.009817805	0.01010723792994309
747	8	0.47251928370493346	13.162603440082144	0.23019706070085524	2.4109066489066966	0.01010598	0.01010723792994309
1078	12	0.6709502347455759	17.99176524384799	0.09542666500666086	1.0167875956444252	0.01009599	0.01010723792994309
1448	24	0.9366625075188393	12.306503562228265	0.9825473149103812	3.4544143010992525	0.01007703	0.01010723792994309
1514	15	0.3159555931608978	16.13129997533022	0.1508721598474254	1.0132316508297134	0.009591956	0.01010723792994309
1366	13	0.5447097996129997	14.354421633539776	0.036678436446509366	8.655316129052583	0.009871264	0.01010723792994309
1121	10	0.7329929007648921	17.640007223838634	0.6504211699895209	1.3733699365609573	0.01005518	0.01010723792994309
1480	25	0.23543632932817193	13.441043423208876	0.022625533696777902	7.845572697277677	0.009515404	0.01010723792994309
1559	26	0.6150669029267446	13.56994901828508	0.31253374336833195	3.2677475596178347	0.01003307	0.01010723792994309
1063	20	0.708830605066095	13.388159844421072	0.3771302960433355	5.3387188983118605	0.009691639	0.01010723792994309
1410	25	0.34092151133681015	13.42843155660547	0.12108978721590909	1.3858317997920193	0.009756998	0.01010723792994309
1233	12	0.5798844428747376	14.843014723008483	0.23398407581732017	4.20931796354836	0.009985017	0.01010723792994309
725	10	0.5187411654458526	14.864619469089162	0.08796514438882816	2.6608167220323247	0.01002031	0.01010723792994309
1618	17	0.4525271039338105	16.948812033422747	0.4069017345091158	2.9123732194853815	0.01010687	0.01010723792994309
1310	19	0.31036196896892054	12.259494955344598	0.03683698704844711	5.818823451526802	0.009931025	0.01010723792994309
788	9	0.8311735252968542	14.88464738330613	0.8570291598082055	1.4724423727205527	0.009704514	0.01010723792994309
1072	10	0.4685479097953892	12.617879263986165	0.038231418614287305	4.823738066345534	0.01004325	0.01010723792994309
1137	19	0.684375998829364	12.062428190817855	0.752070626444594	0.2797658236558387	0.009986056	0.01010723792994309
1359	20	0.8131815261907378	14.337052642716246	0.0549170121576555	1.4088718207696123	0.009914045	0.01010723792994309
1129	22	0.8833064003240239	14.111200555395044	0.7125446090388323	2.5662374535302637	0.01008769	0.01010723792994309
1864	26	0.783101571365063	11.916979521010136	0.2786028909870565	4.708777747831916	0.01009398	0.01010723792994309
554	6	0.42109706623428333	13.565980501682075	0.04392864179758429	3.6932709040326483	0.009294792	0.01010723792994309
1716	17	0.6875577052695612	14.391547648580145	0.07197106999716743	1.5795597043135792	0.01000738	0.01010723792994309
898	12	0.782212580543302	13.935913223641824	0.13728972906518558	1.346843596486786	0.01008695	0.01010723792994309
1645	21	0.5405970974443224	15.93378853716062	0.0784228558031698	2.31871763258765	0.01010692	0.01010723792994309
787	14	0.6806240762105442	14.061021008805708	0.7102150199818162	1.9098389404936236	0.00989682	0.01010723792994309
1220	12	0.4530098858550533	13.6744820570826	0.12135690589583023	2.760696899702861	0.01002684	0.01010723792994309
853	9	0.6707330461306574	15.347967652004309	0.06646459635563626	0.8708265352873041	0.009987253	0.01010723792994309
1657	31	0.71957936572057	14.202761661942889	0.3908952508203073	7.549403166136647	0.01001658	0.01010723792994309
1872	19	0.6011279723205976	12.832792935919029	0.27826698030306296	2.2579539945444376	0.01004622	0.01010723792994309
555	11	0.928064001898311	13.41960191132527	0.7335479742129188	2.9942888405622665	0.009929123	0.01010723792994309
1280	17	0.6892916627866631	13.341899887863265	0.14504261514877853	4.729849851688461	0.009921515	0.01010723792994309
665	6	0.8025315961712267	15.777363226654693	0.38630808413019013	4.081594327815514	0.009738698	0.01010723792994309
1415	9	0.1048066794507484	14.2164115566872	0.040444488254134284	1.712722576244487	0.009829917	0.01010723792994309
1611	27	0.5167112469578197	13.015765905612668	0.46576266421680623	3.5830768964392163	0.009948397	0.01010723792994309
1333	14	0.6600043948807928	14.905688359974455	0.039214473312849996	2.388267525103897	0.01000267	0.01010723792994309
998	10	0.13123619997183456	13.75023440305867	0.4419868445258944	4.824780986145103	0.009899367	0.01010723792994309
1089	11	0.9052491536014987	14.346032722853217	0.3509487482176854	1.5759966989514274	0.009765546	0.01010723792994309
547	6	0.934831478095595	13.870674873312616	0.1374739050603052	2.2024225550889054	0.009580957	0.01010723792994309
1843	24	0.8145599240952577	13.605845787048814	0.42933127655035686	2.685823306667049	0.009930046	0.01010723792994309
1766	22	0.4219920966462711	13.379201229017346	0.046962152399641355	6.243349353180575	0.01007286	0.01010723792994309
2106	32	0.3061121696083988	12.646411192062798	0.08308983952844651	2.498476492215989	0.009953918	0.01010723792994309
934	9	0.5420438635678124	15.037850638942498	0.88463065063362	2.8551774212292917	0.009698037	0.01010723792994309
2148	24	0.7441139371307329	14.24961555852422	0.25992871187354927	5.013013977245421	0.009965491	0.01010723792994309
1145	22	0.4898940017391169	12.823377440389839	0.018539669114735813	4.719857943618491	0.01006182	0.01010723792994309
1591	19	0.9350616751029942	14.697372819129095	0.41988665058874197	0.40946831641947323	0.01002017	0.01010723792994309
1260	13	0.5874059737720569	15.74266341872428	0.7106619806850741	3.13718417674732	0.009653689	0.01010723792994309
692	4	0.9622106169707194	16.97454378874054	0.11716927539515393	1.5025754647643454	0.01005319	0.01010723792994309
1369	19	0.9119358175046963	15.973434673331905	0.24938118731079284	3.300179596221856	0.009928357	0.01010723792994309
1826	20	0.7287020699093286	13.454898289412222	0.09158959435538147	6.0389190122240635	0.009786749	0.01010723792994309
952	12	0.039030166241037056	16.281947448867292	0.08600898776722819	3.2721519967408987	0.008566918	0.01010723792994309
1383	27	0.4650809074490555	14.29343452841219	0.15709665360930314	4.17986292339546	0.009791263	0.01010723792994309
1455	13	0.9335454115353989	17.52673065214251	0.40008728739442007	5.544237683969886	0.01001152	0.01010723792994309
1784	29	0.22299635450850652	13.160129126988437	0.04642887628665748	1.2607000249740898	0.01008403	0.01010723792994309
986	14	0.17236511764140677	15.284011534012532	0.3287191431848025	2.826341881454721	0.01000871	0.01010723792994309
982	10	0.8926690130882653	15.545211391857725	0.18702521757233986	0.016938697068760555	0.009683215	0.01010723792994309
849	16	0.6386912413511772	12.712810928034386	0.6858248086607379	1.0466846778925065	0.01010164	0.01010723792994309
1124	9	0.5133794366796549	15.092502061131873	0.7472775480100274	0.42744950025742695	0.009920959	0.01010723792994309
1301	15	0.2614266598958451	14.111633332823164	0.0708556169691481	0.4695047605354117	0.009827326	0.01010723792994309
713	7	0.8145566107920488	17.41556836100695	0.3463413556498204	1.8889576219707374	0.009786761	0.01010723792994309
1108	16	0.5752884274508561	15.156955254186698	0.10353870168162349	1.9736921425705138	0.01003513	0.01010723792994309
2271	26	0.747372881026964	14.725386464037566	0.13605500063178771	2.2311069665754193	0.01001762	0.01010723792994309
1045	13	0.43089348272576933	14.596830666005706	0.7123783752134251	3.6553855902430215	0.01000334	0.01010723792994309
1142	10	0.8893069319257789	15.656208156397874	0.23900942243515366	4.5676509183189555	0.01008666	0.01010723792994309
2162	29	0.3798845311731264	14.00089866508728	0.04655899943046532	3.401828459324625	0.01004378	0.01010723792994309
1596	18	0.14698974333475961	13.201064503035617	0.005853407974481362	1.0885383128829285	0.009717981	0.01010723792994309
757	13	0.1750079791320811	14.896746960198852	0.09457669261518203	4.83235992965719	0.009858459	0.01010723792994309
1854	28	0.596736190398569	12.92840851184687	0.16429706312820747	2.433625596508058	0.009804436	0.01010723792994309
1283	10	0.13549525563297	16.403857715749602	0.18024000647965088	5.4821017461945605	0.009642885	0.01010723792994309
1297	17	0.38087134965431263	15.730720523646792	0.046246388313005427	2.5194589588269656	0.009448247	0.01010723792994309
1438	13	0.7716771607313965	13.837434379721737	0.6422079658545325	1.4218002876586475	0.009985445	0.01010723792994309
1213	20	0.5517175519798874	11.753436208376696	0.13404838541959743	4.8452880194324415	0.009985645	0.01010723792994309
1487	12	0.5325268198752389	15.493039098614329	0.07438469801980892	8.543703226616888	0.009464581	0.01010723792994309
1236	12	0.28542288492137063	14.351769044625476	0.330274755906277	2.45379263371208	0.009772171	0.01010723792994309
1384	26	0.5237506190419172	11.7387470017133	0.5504082962463124	5.974660908336675	0.01003859	0.01010723792994309
1258	17	0.4545131278488683	13.089484770213588	0.014303089795487445	1.0850701820552329	0.009993785	0.01010723792994309
764	8	0.3006367871782073	15.564096801162014	0.637135420934486	5.726716649077286	0.0100278	0.01010723792994309
1128	9	0.4202503729374769	14.59554839080974	0.022827523553305404	1.4884660501302676	0.01005235	0.01010723792994309
1362	17	0.5849064516064248	13.248674052612442	0.09111355277551692	4.903750710111058	0.009957067	0.01010723792994309
778	11	0.8554252687211676	13.835446001717624	0.7101240586126636	7.542941989560921	0.01008451	0.01010723792994309
526	5	0.6470587461010535	14.56233542001207	0.06124289183333173	4.50392697722736	0.01006086	0.01010723792994309
767	8	0.5798354196303646	14.424841914090067	0.805123523889871	3.9128190386883004	0.01009501	0.01010723792994309
1149	18	0.9251784962387771	13.537028544560613	0.3760463203857295	1.2824577624323368	0.01000734	0.01010723792994309
902	9	0.6757128987854634	15.994472103085894	0.08453731838293128	1.3251769789117889	0.009680958	0.01010723792994309
1549	22	0.6130110453684471	14.616691377034252	0.2763587975498588	2.1338868591068643	0.009953369	0.01010723792994309
557	6	0.6792107086366344	15.465456534279502	0.1963886748590478	2.3543630280762304	0.009930665	0.01010723792994309
1292	13	0.46597464559999713	13.764494708578182	0.09661600081223298	1.42620005749156	0.01010684	0.01010723792994309
1409	13	0.8874263385140637	15.667876784838455	0.23862544377142164	2.8967323990378704	0.0100442	0.01010723792994309
737	10	0.4951728959616688	12.107076974347489	0.30257670413066895	3.255480358406555	0.01009971	0.01010723792994309
2007	22	0.5504863765809926	15.526456486526635	0.48138598978609953	4.024043960227309	0.009911005	0.01010723792994309
1367	22	0.1696004303838387	14.056073868041151	0.1865911367729431	2.013418537629501	0.01000238	0.01010723792994309
1086	16	0.5772720064319605	15.988917761674768	0.047626741357290614	2.5461079353024934	0.01000987	0.01010723792994309
1579	17	0.5408508865283482	15.128168603334403	0.15370574226834793	0.05355095791867992	0.01008465	0.01010723792994309
847	10	0.7220201077607342	15.101953299453912	0.21519049301467774	0.2443100231605586	0.01002458	0.01010723792994309
1124	17	0.6048431550638087	13.588898918566201	0.9332917909594659	4.123853878098645	0.01008417	0.01010723792994309
1298	23	0.907674564208733	13.762996691066588	0.4504489624741929	3.2145077960428803	0.009916511	0.01010723792994309
872	11	0.9728820901355326	14.517530054453946	0.022035784452576188	0.18360791484429928	0.009937229	0.01010723792994309
1018	10	0.3414725715877821	16.032866665820354	0.04501046548089347	4.040908302919597	0.009832853	0.01010723792994309
536	7	0.46930040708956466	15.847420791233612	0.008108088213600442	3.0398081207378227	0.01003918	0.01010723792994309
1399	15	0.4917936055516853	15.119024100490368	0.13399313448875128	4.452281949119138	0.009714689	0.01010723792994309
1881	25	0.38929360906878435	14.000779659943023	0.19440008235527273	2.300806703834532	0.01006099	0.01010723792994309
748	7	0.942996170398692	13.393573169322458	0.4542466624535601	6.134180854233401	0.01008267	0.01010723792994309
1164	21	0.7813965119968769	15.281275178718962	0.5365117609140971	1.255717082919124	0.01007691	0.01010723792994309
899	17	0.314047805136303	15.971735785966846	0.33064254691531075	1.4916104735673696	0.009936379	0.01010723792994309
1512	16	0.649697167884217	15.799668883864019	0.49812690254381864	4.23263681699749	0.009911943	0.01010723792994309
1494	25	0.5903867867311312	13.252143006246303	0.5424560177471158	0.25375309807869145	0.01010629	0.01010723792994309
1267	15	0.5772515668355888	13.997513266205734	0.4462722336388111	1.6290292015815098	0.01010438	0.01010723792994309
1115	14	0.13310323393694123	12.86194041222921	0.0606484212109802	4.232038616183378	0.009512475	0.01010723792994309
1100	8	0.5446144790396742	13.721634391693863	0.0861296966734848	1.859877953258691	0.009633151	0.01010723792994309
1076	11	0.8182250685808682	14.885368853886503	0.7443536894393659	4.575825112628239	0.0100792	0.01010723792994309
682	11	0.1536648009318362	14.16342714784735	0.26734846957584407	2.0464767346476136	0.009803672	0.01010723792994309
945	11	0.40632195183490116	14.004425752878598	0.05117790002850192	0.240735663732706	0.01001549	0.01010723792994309
531	6	0.6547626654986154	13.797564079722534	0.49735270425126715	1.2486255566051774	0.009736753	0.01010723792994309
1808	14	0.3448317551617134	16.294774563499388	0.28840585008073105	2.0523971391050924	0.009821662	0.01010723792994309
2117	23	0.5757905453767356	16.853515707131326	0.39206574945930656	2.0146370164485665	0.009929666	0.01010723792994309
1088	13	0.5374884042062087	14.025887269427118	0.09119653024802117	0.012542281955661205	0.00967427	0.01010723792994309
1401	20	0.3400742824489541	12.944571259262052	0.3726425158918403	0.5214371690529261	0.009930087	0.01010723792994309
515	6	0.568870956539826	15.494939388323603	0.1151553681165523	4.058376284892205	0.009293147	0.01010723792994309
1777	35	0.5404915087885291	14.01392531826053	0.351903422405222	1.4320931507261472	0.01006747	0.01010723792994309
2184	36	0.16159184269392202	15.628685365906305	0.5770072606996095	1.7645550663759493	0.009533584	0.01010723792994309
677	8	0.6522246195867019	16.036196510060613	0.038183049517726	3.5872589977823197	0.009858449	0.01010723792994309
1048	16	0.6787582476054668	12.873575458807053	0.012098285705603264	1.4544518072714276	0.01008404	0.01010723792994309
959	15	0.35177458254160404	15.603823776017192	0.8315508176678094	3.0435800381609135	0.0099268	0.01010723792994309
1296	8	0.5650207790488464	14.979349927783206	0.02250181411468509	1.0499457759704358	0.009889059	0.01010723792994309
1803	32	0.9545583419230091	12.851972870504346	0.2024186265426065	1.2462041588575659	0.01008936	0.01010723792994309
1269	11	0.19740539646784094	17.74666758712528	0.172008225612177	1.3954823726207568	0.00973477	0.01010723792994309
1455	14	0.9253932490676637	16.11332393538436	0.3223059640961622	2.9307115626935327	0.009782177	0.01010723792994309
1275	10	0.2324616022772216	15.502033244374989	0.5134948342222923	4.242711519116009	0.009733964	0.01010723792994309
1353	16	0.25793112798915374	15.015975657790904	0.3577927498731547	4.977029248012083	0.01003881	0.01010723792994309
1390	22	0.25191712139973194	12.315025668313082	0.046315064291345576	1.4178354555217367	0.01000763	0.01010723792994309
1609	16	0.4859791444654455	14.444285554258464	0.6823374656287367	4.041327463443499	0.01008371	0.01010723792994309
978	13	0.4060865732552393	14.196201573685094	0.23390377640574583	3.228294256507528	0.01000388	0.01010723792994309
694	7	0.5509393204832419	14.01810376083071	0.084933256456691	2.6566595180730466	0.009796736	0.01010723792994309
1687	28	0.7062160217270608	12.543093831749445	0.33285223855415297	6.21930040932029	0.0101031	0.01010723792994309
1060	13	0.89699243641524	14.684397343072439	0.666990699745501	4.1697777196944115	0.01006347	0.01010723792994309
840	11	0.4125006179580664	13.588699054684904	0.4481914687479415	2.817371236813609	0.01003067	0.01010723792994309
1094	15	0.26415219405925816	15.575640306086665	0.022252663454764537	3.3811728952384357	0.01006523	0.01010723792994309
1418	14	0.6995093303678511	16.396142692699293	0.08955195226107114	1.2634567363145255	0.009901636	0.01010723792994309
893	14	0.830829656467406	14.611717887350654	0.20371285669968814	2.1840630749039143	0.01004343	0.01010723792994309
1792	21	0.8415466047166089	13.58085357940716	0.3508624601831189	2.2711485891979275	0.01002443	0.01010723792994309
710	10	0.4098006467722076	13.831317402525274	0.6544234405786832	2.956152916611949	0.009954875	0.01010723792994309
2422	26	0.1843700894799593	15.14628368336773	0.06573225508323322	0.2682926330349739	0.009959101	0.01010723792994309
1251	15	0.33374505136918475	15.781005763933706	0.212263893620652	1.1339837078028006	0.009530912	0.01010723792994309
1717	17	0.7874891801394116	15.419754412578772	0.428845667425466	0.16488488802695178	0.009925326	0.01010723792994309
1029	18	0.497168499246117	13.608830504507345	0.06455739024378598	5.272260971399516	0.00992024	0.01010723792994309
1414	19	0.5135245369794512	13.271485937366814	0.11105920407318473	5.637943193822012	0.009902113	0.01010723792994309
1065	11	0.6355629946670642	15.421902313471278	0.10550766417058588	0.7620269025526851	0.009975866	0.01010723792994309
954	14	0.6960637769550999	14.132853614118453	0.03893333380269606	0.23260520106423854	0.01006326	0.01010723792994309
961	8	0.5442061706919421	16.682935389114657	0.26052239682116535	0.7370260808595286	0.010031	0.01010723792994309
870	15	0.49714591983448675	11.270262981511344	0.16812188743003917	2.523880294470186	0.009956156	0.01010723792994309
524	9	0.35128944284059654	12.204599982493171	0.0533998468930668	3.468921231382805	0.01008777	0.01010723792994309
1076	18	0.8792251828790892	13.752702481104256	0.26204373284060123	3.517639670659176	0.009825143	0.01010723792994309
639	5	0.31132797044289406	15.480472955824712	0.21142731519122987	2.5538915444929957	0.009840589	0.01010723792994309
1406	26	0.8247103499549989	13.494635895549411	0.6995848340486581	4.379904727849086	0.009882006	0.01010723792994309
1763	26	0.5981943195035224	13.320589869041402	0.21092797792759194	1.9196161968273402	0.009848663	0.01010723792994309
1706	13	0.5459880489885063	14.242937043122971	0.005313997053430192	1.132493080827361	0.009984998	0.01010723792994309
663	6	0.8774158503230343	16.447884467958925	0.16924160477471217	3.0679244933475207	0.00999354	0.01010723792994309
1714	22	0.053415975072732824	13.304699930186715	0.17708913422855554	0.33701184108372895	0.00960779	0.01010723792994309
1090	19	0.37015174450750554	12.267807109315083	0.49200276337033366	1.482658819689703	0.01008757	0.01010723792994309
711	7	0.984402598440149	14.98294596407508	0.4165510151845032	5.136183768420999	0.01004935	0.01010723792994309
1867	25	0.6439997225236727	13.226025885375856	0.40178453304237466	3.069891694288003	0.009981946	0.01010723792994309
1484	16	0.4857051623898907	12.808577463310206	0.45625735374050447	2.33832572039007	0.009995037	0.01010723792994309
947	11	0.047745049791703464	15.178162780520083	0.15450808538520622	3.6619410234184353	0.00872045	0.01010723792994309
1481	21	0.5345289711710697	14.58523470867247	0.01510997494858117	5.495010159332641	0.01005005	0.01010723792994309
1442	27	0.7677210507147803	13.114803670621765	0.5669303176301391	1.271318897859099	0.009992028	0.01010723792994309
1201	13	0.7039306141491752	15.922127519505736	0.2379272047976975	1.7569455023332063	0.00954924	0.01010723792994309
1438	20	0.3767504860842514	14.465133454869285	0.2686455279623917	3.0282163631680286	0.01007814	0.01010723792994309
1153	17	0.5421088073481168	14.323178474460503	0.328451974950413	2.781802617249742	0.01002053	0.01010723792994309
1299	21	0.4392396048933157	13.765907670782983	0.47707774223416033	7.1298776995088815	0.01007619	0.01010723792994309
1077	19	0.7171450779736497	15.415154014149115	0.8366500084421192	0.17318065167072172	0.0100888	0.01010723792994309
1323	14	0.6108753861387302	15.662719276536063	0.2693864422839014	1.8447034444197545	0.00987504	0.01010723792994309
1181	20	0.8202832408741421	12.905538422760177	0.47946490851293794	2.9526504667531537	0.00982348	0.01010723792994309
989	16	0.8143506924053501	15.373515001546032	0.10226879178968887	0.39960968006430386	0.01005767	0.01010723792994309
1148	18	0.501035826604553	11.298032543791614	0.05436081854310296	1.1473214427083427	0.009817009	0.01010723792994309
1133	15	0.7184003379943853	15.234333869041912	0.09735924539868207	2.901162500764012	0.01006022	0.01010723792994309
578	10	0.38174321867091277	12.670451420340987	0.5749364557696083	0.6873269619957458	0.009947911	0.01010723792994309
1147	19	0.9663773932972272	13.71055732420613	0.6403989828875658	4.407850997786889	0.01008483	0.01010723792994309
782	6	0.4213001857840091	15.827841512771002	0.60785890966667	4.5990299930965035	0.009941451	0.01010723792994309
1736	24	0.3101243101017354	13.579663660362183	0.21699653741596558	3.053471768571235	0.01001847	0.01010723792994309
1326	17	0.2795199324571358	14.581375483527959	0.7993948487288152	1.5763625706289783	0.00994438	0.01010723792994309
1945	20	0.5839254411641651	14.488074263224865	0.012319041568644828	2.0492503500124624	0.009454732	0.01010723792994309
1102	17	0.8694390898817774	14.325634243253175	0.27771264619512104	4.05771626656021	0.01002167	0.01010723792994309
983	10	0.926109732677372	13.583375368022708	0.10943640276775121	2.3195934856729963	0.009999162	0.01010723792994309
914	11	0.9193504049127127	16.287091545480017	0.14956097491071513	6.741923000040821	0.00996209	0.01010723792994309
1314	21	0.9776211826899212	14.25464548405248	0.4833017044003755	7.479812075063547	0.01005458	0.01010723792994309
996	10	0.7467029804990097	14.333001839447807	0.126226919229099	3.4187878352085868	0.009863133	0.01010723792994309
2138	17	0.3195229951745743	15.993523011367245	0.09552298396767384	2.1937576869048163	0.009881422	0.01010723792994309
1533	13	0.5384737486662365	15.711907762883634	0.13342752825050677	1.6704711551821596	0.01008965	0.01010723792994309
1394	21	0.27015696668868405	12.97194165030996	0.19537800559106486	1.5018585120298087	0.01005738	0.01010723792994309
1615	20	0.5491895952197041	14.414137839030584	0.2912532890673379	0.5148462488381212	0.009914753	0.01010723792994309
1243	14	0.12027425938936298	15.536462657024336	0.06201611454579972	6.4983305131435225	0.009520345	0.01010723792994309
957	14	0.6357958103608544	15.586787212985055	0.23456326043134113	4.678882508716693	0.009999279	0.01010723792994309
1042	16	0.5438949732459242	15.150578367780245	0.2971658877023733	0.7953590206419772	0.009670577	0.01010723792994309
1337	19	0.7342985642774844	13.288175617660016	0.27360990216239217	1.9964046163561457	0.009838011	0.01010723792994309
1009	18	0.651273280711101	14.365959441025963	0.0506894744639467	3.5178347894617596	0.009991468	0.01010723792994309
1741	24	0.40601174102938775	12.868678038707447	0.16888759821689492	4.929120676418992	0.009802924	0.01010723792994309
1853	21	0.5697040313001318	15.746223533422913	0.506827535040417	3.475164598240115	0.009782726	0.01010723792994309
1325	8	0.6381948317086266	16.951530414559887	0.18232411127579215	1.9202182332496731	0.009993877	0.01010723792994309
827	16	0.2883768654662008	13.379241651179754	0.34640588767987546	3.837832455955211	0.00976255	0.01010723792994309
663	7	0.641159411606394	14.181675318541727	0.846143616330523	2.2526808219044376	0.009925986	0.01010723792994309
1178	16	0.5305530755273169	13.473963583774651	0.023398580587432383	0.4100749638825904	0.009875119	0.01010723792994309
2038	36	0.9245566498069087	13.165058648804909	0.34779137179975317	4.159049898037361	0.009850341	0.01010723792994309
268	5	0.4489334782084809	13.12457069489654	0.7417609403913161	0.14916098226465468	0.009886406	0.01010723792994309
2380	38	0.49593998094742575	10.563534733438525	0.1745880498959277	3.5454037685860045	0.009839258	0.01010723792994309
1277	16	0.4431798315526668	14.178298390502366	0.2249544596666869	2.723641414613294	0.009842187	0.01010723792994309
1138	15	0.5687146242950746	14.75295168360648	0.9309193015600312	2.423814664835657	0.009986921	0.01010723792994309
1249	20	0.16953043478247154	11.950143607934582	0.17597804777881387	5.198828132516323	0.009867587	0.01010723792994309
1615	18	0.4496942650268534	14.872273558276321	0.09543045315965261	0.0529396992722152	0.01005248	0.01010723792994309
2030	19	0.7982377203835274	14.686898770002177	0.6959557648070702	1.701082647312346	0.009840338	0.01010723792994309
1641	23	0.72371969906646	12.856663139706749	0.05502320042400194	1.0007581030418153	0.01006687	0.01010723792994309
1066	14	0.9670605740504696	13.663143078534656	0.4021588568148958	4.248858855665273	0.009951676	0.01010723792994309
1163	11	0.8569810724963499	14.071646769956626	0.42460757820811723	4.168939271007672	0.009928127	0.01010723792994309
1365	21	0.8886742627736405	15.361107416596525	0.037822582178226205	5.150730363754407	0.01000884	0.01010723792994309
2111	21	0.5488547527002068	13.717072399820497	0.08819014391113772	1.6290332036219481	0.01009658	0.01010723792994309
1402	20	0.7514659671329691	14.17263834970858	0.45856154111503344	6.430022094039916	0.009594919	0.01010723792994309
1141	14	0.6329452485857877	13.346513688166121	0.04055340288924833	2.1748025246940172	0.01005854	0.01010723792994309
1404	14	0.42567595162958377	15.773225214371708	0.09785205112387112	1.29178671103366	0.01000043	0.01010723792994309
1119	11	0.7639597017952215	14.87757011929956	0.19637845320169273	0.1575332561182512	0.01001552	0.01010723792994309
609	8	0.8985375823068732	14.252530519438627	0.11354377034370394	1.4821809986932997	0.009774635	0.01010723792994309
717	6	0.4835882984129145	15.19011492174077	0.12404786584108625	0.7847957966146839	0.0100856	0.01010723792994309
876	9	0.3740709975548663	13.66140257616861	0.28886480733153697	1.3344809419055985	0.009380791	0.01010723792994309
518	4	0.9757942372013887	16.028813376040645	0.2774699020763334	2.52699056791341	0.009732889	0.01010723792994309
