# Supplementary material for: Tableware trade in the Roman East: Exploring cultural and economic transmission with agent-based modelling and approximate Bayesian computation
Source: PLoS One. 2020 Nov 25;15(11):e0240414. doi: 10.1371/journal.pone.0240414 (PMC7688115; doi:10.1371/journal.pone.0240414)
Supplement: S1 File — The full project, with the data, the code of all components used to run the simulation and analyses is registered: https://osf.io/s5mdw/. (GZ) [file pone.0240414.s003.gz › s5mdw-full/abc-pandora/results-example/rand/result_0.010897031817293689.csv]

nstep	cstep	mu	mumax	copy	strb	score	epsilon
1684	14	0.753679656503224	12.646900431083786	0.008947711956004512	0.6512537074344282	0.01067738	0.010897031817293689
1370	21	0.5457916961461496	16.39816767534534	0.07153115371829777	4.382811022541281	0.01034395	0.010897031817293689
710	7	0.6402727147617989	18.984279597569888	0.4337335720251005	1.5342908998233171	0.01042177	0.010897031817293689
951	9	0.6765552405917657	14.467982977037435	0.039750181617292046	2.583855898282909	0.01059596	0.010897031817293689
751	14	0.7756066628844671	13.695209404400213	0.008799564948387295	3.682510580279203	0.01049614	0.010897031817293689
920	11	0.8723762964989317	15.661801104299807	0.08982480501204049	1.2078477733807795	0.009971888	0.010897031817293689
1062	20	0.926451905831659	15.690026756484878	0.6370818906191642	3.6285546455824504	0.01087029	0.010897031817293689
1391	20	0.6420639243418991	13.358638218954793	0.5927666067276849	1.544948692052666	0.01003337	0.010897031817293689
1308	14	0.9582504746073177	13.738404404273169	0.45917463759583377	1.3396321492515213	0.01052103	0.010897031817293689
1092	20	0.5827491027456675	13.454371027466149	0.11288368657393189	3.886304753251312	0.01078469	0.010897031817293689
994	12	0.3629408291100994	14.281148340762186	0.0687688028203271	2.038019081105722	0.009824442	0.010897031817293689
738	8	0.4456601458616296	15.447383289891066	0.37654068669195323	0.47923001741452076	0.01039592	0.010897031817293689
830	15	0.46584706000551257	12.099551920131649	0.49096849296511613	3.465491468261451	0.01059243	0.010897031817293689
1347	24	0.5054241114914346	12.069428075596122	0.31787304549336654	2.5439974565656702	0.01064504	0.010897031817293689
907	9	0.7924822067358378	14.708608757307704	0.8849309265812402	2.666007531429888	0.01068878	0.010897031817293689
1499	13	0.20052169666051184	13.898907074757565	0.04196000788132495	3.4610471987187807	0.01046733	0.010897031817293689
773	7	0.6935485796613327	15.302625878237894	0.003987228466014958	5.169225148253822	0.01064519	0.010897031817293689
1730	22	0.8396803057769819	14.043995397649953	0.2492380515006119	1.0854805419578593	0.01076064	0.010897031817293689
936	11	0.5981719467855373	13.010278948253667	0.704939133188166	1.9769507112170233	0.0107349	0.010897031817293689
1296	18	0.5873194815672592	13.316236970232618	0.4563951376256762	0.8893270812976315	0.01079091	0.010897031817293689
591	9	0.6053746900581164	12.957306149168568	0.34132919702918874	2.0281053923788868	0.0107644	0.010897031817293689
1027	6	0.21838272134105774	13.389351152467942	0.09951584045711494	0.43245430609031565	0.01085033	0.010897031817293689
1052	17	0.2854735229364982	15.454634819331718	0.28198132187761676	0.21428909017856235	0.01035838	0.010897031817293689
1475	27	0.6725277035355199	12.22572136185813	0.7178038287706753	0.5130605298019197	0.01053684	0.010897031817293689
1330	21	0.6450925692068787	15.691192837060598	0.7355621422989521	1.2806236290879478	0.01044304	0.010897031817293689
812	9	0.8135912349326895	15.543832782543406	0.7490574179193568	3.1018869055771816	0.009701915	0.010897031817293689
1681	21	0.817494984692576	14.794283080015967	0.4200291203661432	2.161072864245233	0.01024958	0.010897031817293689
1343	20	0.8818290126837887	15.347832751244194	0.27664287179802993	4.6466843172422685	0.01052549	0.010897031817293689
616	11	0.21901420195617388	15.196752372756006	0.41123550351668803	4.7924273761596945	0.01059734	0.010897031817293689
1588	21	0.5437757071818125	14.14813150974479	0.2095674433392558	1.320871870880322	0.01010687	0.010897031817293689
1312	16	0.6109622401243002	15.841355693403464	0.3512406002236348	6.5576670998549105	0.0108456	0.010897031817293689
959	14	0.7437166271599722	14.988508987165899	0.3829841158020918	0.9972240389973313	0.01083136	0.010897031817293689
1228	21	0.6822058689434976	13.550689241237475	0.5616698544573002	6.433945713015702	0.0108029	0.010897031817293689
928	11	0.7503462514660483	13.644920814660747	0.27147432633593094	0.3756583911374012	0.0107343	0.010897031817293689
1447	14	0.3615232610414614	16.278249836969373	0.24211123057641687	0.9079750111354197	0.01012114	0.010897031817293689
720	9	0.12627829694225723	14.751547133362608	0.5013275614695536	1.2120867680465262	0.01056769	0.010897031817293689
1006	12	0.8037056794072259	15.73843322798708	0.8222704419915381	0.5607782306678123	0.01088391	0.010897031817293689
851	8	0.9873345201508074	15.958576042061715	0.20842356919207872	4.28440729404092	0.009836495	0.010897031817293689
1210	16	0.6592901335438063	14.543338969497894	0.630096820588224	1.0248012854163324	0.01049149	0.010897031817293689
1755	25	0.47026184159804413	13.030650546738837	0.13815104094211533	0.7766156353421836	0.01072161	0.010897031817293689
1092	14	0.6373250532305919	14.543962055265187	0.25144423840184704	5.964896425629213	0.01024801	0.010897031817293689
1800	14	0.3759178957042381	17.250340072644722	0.26831495551112633	0.19572139721681614	0.01035001	0.010897031817293689
1471	19	0.8740575494377598	14.800444776358425	0.12514664253185653	1.393977750519546	0.01084423	0.010897031817293689
1371	23	0.4299926378330887	12.482432354845876	0.6275271988588912	2.6998854501148886	0.01020836	0.010897031817293689
1088	18	0.8648589383957703	13.67983667323274	0.053740954913789635	6.363416940970533	0.010578	0.010897031817293689
1401	8	0.39276972996641485	14.247411201961713	0.08619320885619697	3.461500840514235	0.01067073	0.010897031817293689
1845	28	0.41380530636380825	13.188213931091603	0.2222939436033361	2.5575837449220495	0.01080052	0.010897031817293689
1568	18	0.7607457407650062	15.063398950906054	0.38435420900601713	1.9664914807794243	0.01036363	0.010897031817293689
916	12	0.2756050985349358	15.065558534396931	0.14559561111956587	5.601355861625912	0.01024983	0.010897031817293689
1826	33	0.8127521672552531	15.003724065500776	0.9220025800462492	1.1093166043885532	0.01083929	0.010897031817293689
1047	11	0.989140096337302	15.568703284384561	0.7334603098226109	1.2955847275424797	0.01037068	0.010897031817293689
922	18	0.47269140419645883	13.67273856535298	0.39133448281695127	5.569262869043557	0.01006233	0.010897031817293689
1275	23	0.9827497725431491	17.250150016442092	0.2482064950209425	0.09980533196013308	0.01085277	0.010897031817293689
826	12	0.6129032196044709	14.695770156977117	0.25103723597393124	5.052804670218978	0.01063228	0.010897031817293689
1245	14	0.8948772390998869	13.775741155239778	0.12048861394975141	0.01942797694734466	0.01028026	0.010897031817293689
1430	14	0.8949200173792015	11.819093777093954	0.012517923152707444	2.786331284069142	0.01088872	0.010897031817293689
1101	17	0.9308392934142832	13.585985462093365	0.01912408628721038	1.177249449857894	0.01044709	0.010897031817293689
741	6	0.43774824269442014	12.609769196097671	0.05464014644651709	1.7619415704406267	0.01051422	0.010897031817293689
1318	18	0.7717793614531002	15.387060691451786	0.14284298238701795	1.4617185689917251	0.01022742	0.010897031817293689
885	9	0.8873943886570959	13.753501587363099	0.2806051702432418	4.226880718298907	0.01055313	0.010897031817293689
1148	20	0.8606095139761025	11.785158794364555	0.47032339934053596	1.0797884974374505	0.01050606	0.010897031817293689
1870	25	0.6587241529050414	14.109743698037189	0.5651502624512191	2.3624445365825286	0.01023822	0.010897031817293689
632	6	0.4688586445658121	15.491522044269995	0.34923802141699684	1.4112959103786986	0.01082231	0.010897031817293689
975	13	0.6736441373415014	12.993137443182206	0.8940332964492742	2.5201272382059083	0.01055868	0.010897031817293689
1022	13	0.8662486134669605	14.294540027053715	0.8871593494411054	6.052332028217718	0.01058361	0.010897031817293689
920	12	0.4521247860150691	14.734055454976154	0.22163775533168284	1.3689857242565107	0.01068495	0.010897031817293689
983	13	0.3920415558532555	14.902902637380246	0.6560988056157916	2.2614837279873026	0.01057695	0.010897031817293689
1673	19	0.9571474330714782	13.152467784969955	0.14318440540581495	3.952755109720203	0.01087877	0.010897031817293689
1578	21	0.741714003520465	13.86162919820619	0.7373130917728163	0.3746965513861751	0.009965634	0.010897031817293689
654	7	0.5743948318937343	17.277856984062346	0.8033815724452545	0.4933181149100846	0.01088861	0.010897031817293689
559	5	0.4114715463609437	15.206869635963619	0.726468261806678	1.752549038615426	0.01044501	0.010897031817293689
1700	22	0.7797268055310888	14.314368398936269	0.3472301795605552	1.6985112979893044	0.01061701	0.010897031817293689
1304	22	0.648710488820801	15.056364873192903	0.1803451837634169	1.8179332009461637	0.01058097	0.010897031817293689
974	17	0.753166558248887	13.463067182835713	0.2557380607055394	0.2907028263945107	0.01061503	0.010897031817293689
1519	17	0.5545172679331384	13.224628040670549	0.4824885987295989	3.95808439326973	0.01036666	0.010897031817293689
1030	11	0.41501150079752913	12.70693689279569	0.7356315939059215	1.7626591338119688	0.01009078	0.010897031817293689
1305	15	0.3933449182338373	14.388089977506024	0.9108950414055651	8.005155481153967	0.01044973	0.010897031817293689
886	17	0.8405749897959904	16.994943890230747	0.34478501910161663	3.7006948390752346	0.01072456	0.010897031817293689
1466	20	0.9149079049420734	13.372285459737858	0.27965790044942346	1.8762932043733138	0.01067907	0.010897031817293689
1310	13	0.7529784051847855	16.527947837025277	0.02401473452523986	1.0874988803976922	0.0102816	0.010897031817293689
1087	18	0.8365907167977222	13.346017246697205	0.6075313948607161	3.106188924672137	0.01065347	0.010897031817293689
1359	26	0.2070223144585882	12.733650450588366	0.11975945396074461	6.062042953627044	0.009872587	0.010897031817293689
1425	25	0.8139942826862818	15.224007880391177	0.5340733002839131	1.012503603319348	0.01060073	0.010897031817293689
1000	11	0.6858801092258172	13.860238445323	0.2031560852143448	3.140445141310772	0.01089525	0.010897031817293689
695	10	0.6997481066075496	12.33565148602177	0.3799964045130094	1.7640875600193686	0.0101891	0.010897031817293689
1575	31	0.8811322987232812	11.435671007562373	0.09314087959934625	2.827316564849355	0.01077244	0.010897031817293689
630	12	0.5397227923505541	14.08506121748088	0.4776279718898429	1.007588531403393	0.0104937	0.010897031817293689
1506	26	0.4198954799720275	11.868340219860618	0.037790094098950955	2.0498782693219737	0.01019181	0.010897031817293689
1903	28	0.47637718147106506	15.022533065570997	0.0916414240861756	2.548217632964553	0.009948634	0.010897031817293689
1146	22	0.8780162923620426	13.861505886898373	0.27920767319697637	1.8786584188867144	0.01045158	0.010897031817293689
1085	19	0.4340694733824767	13.360877372010556	0.644936600413718	6.8229333348886065	0.01041015	0.010897031817293689
1090	17	0.8406077199120211	12.439593723583634	0.04716107956358584	3.487122312350836	0.01053253	0.010897031817293689
1303	15	0.5197977810706466	15.918162302654943	0.6702249539165581	2.3443154581863745	0.01041867	0.010897031817293689
1260	19	0.32763987275080103	14.64067784760758	0.3315536693854758	3.2028579729941864	0.01022212	0.010897031817293689
1190	17	0.8109075758871112	14.156954752962623	0.07959610866503222	1.6672355006130852	0.01018933	0.010897031817293689
1351	14	0.4444737497469513	13.86129634899115	0.48173973510536955	0.47735818760849497	0.01076045	0.010897031817293689
616	4	0.43395276436106645	17.690147408016507	0.4305310427589237	3.0850604006989704	0.01044279	0.010897031817293689
1767	17	0.7627927152295741	12.031036524343088	0.43542961440407524	0.695176533437865	0.01086992	0.010897031817293689
1565	21	0.5830539145632514	14.695446674641506	0.29341593088504414	5.863173808449929	0.01024695	0.010897031817293689
1208	21	0.42588187348850515	13.70316097481367	0.48334985024903443	5.625932797545006	0.01006501	0.010897031817293689
1131	15	0.8577486848788285	13.494343080263643	0.03223257028988641	3.230517344252987	0.01060816	0.010897031817293689
1173	22	0.6956545022803493	14.453612136248568	0.07402903511655363	3.270861250056287	0.009651864	0.010897031817293689
985	11	0.8209826187426198	15.935158947296811	0.383141095550013	3.65918247481032	0.01004457	0.010897031817293689
1683	26	0.5304533049354091	11.631230217358127	0.28905509458100254	3.8218006690697894	0.01077235	0.010897031817293689
1091	9	0.5810931610932518	14.245510463916816	0.6752916020735599	4.690417266897125	0.01059591	0.010897031817293689
1550	19	0.22263766646890298	13.465996625457429	0.16489505378273145	4.346132601598669	0.01063869	0.010897031817293689
1064	16	0.9555880001293775	17.773734249289184	0.21362859495272946	1.2200898083230678	0.01080582	0.010897031817293689
677	8	0.8316008113508173	14.75839777327704	0.5063091026434153	0.11928972030017856	0.01043672	0.010897031817293689
365	4	0.43521549918542635	14.687472521946264	0.5028479557102696	1.7363236513980345	0.01044282	0.010897031817293689
1314	11	0.2503231875989603	14.558783968109681	0.3220090634922218	2.3874181206214233	0.01048337	0.010897031817293689
1892	36	0.6283640640829762	12.316200600809985	0.7474786190914446	3.1518098129608547	0.01053211	0.010897031817293689
630	11	0.5880251307366721	16.32539784220225	0.28936582910893754	0.33684571339138847	0.01055981	0.010897031817293689
1648	30	0.9880388907862933	12.235029911886105	0.34426721300914	5.2804407944755685	0.01040521	0.010897031817293689
885	13	0.9130213466216215	16.609249619925265	0.24642971203656217	2.0127094067608575	0.01067246	0.010897031817293689
931	16	0.9769762871994134	15.815695609393059	0.3697858162754898	0.7449593464802008	0.0107788	0.010897031817293689
1842	13	0.2738668678155568	21.726811886709942	0.3757110645928259	2.166809107420331	0.01013914	0.010897031817293689
1011	18	0.46994009136930076	11.914136802671036	0.5937347123946244	4.503668335701631	0.01051509	0.010897031817293689
658	11	0.8226233660075113	14.885207292907719	0.3458183436135335	4.375618429076913	0.01050456	0.010897031817293689
1161	15	0.3687577018328829	13.709381396210093	0.39996149454770674	1.7554870201930928	0.01085862	0.010897031817293689
1583	23	0.7188629071280345	14.258967299396634	0.09552760852563583	7.0016987293532935	0.0103148	0.010897031817293689
1201	15	0.2438919632921631	14.057038365876066	0.1996426301043287	0.9695158378357103	0.0106476	0.010897031817293689
828	13	0.6852381694395806	15.908557890085063	0.2900534456290504	2.8998934922161332	0.01009659	0.010897031817293689
1433	14	0.7249443209055386	16.46975048755948	0.5756279627308318	2.6075563505149457	0.009976228	0.010897031817293689
1165	17	0.6843678942474211	12.582736533522626	0.49042767817885946	0.48933051714912423	0.01024572	0.010897031817293689
652	7	0.6670008009609792	15.351929959317873	0.5421128049483508	1.9948633421558442	0.01040189	0.010897031817293689
1370	26	0.6410757564087856	11.81005912657194	0.6626722504143736	1.341001887165108	0.01073527	0.010897031817293689
941	13	0.8273815558151343	13.132490507862494	0.5028764957343221	4.8144600053235544	0.0105108	0.010897031817293689
546	9	0.480380347206178	14.226230298128568	0.727896435691971	0.4511554705452362	0.01025319	0.010897031817293689
1496	9	0.6189109842933378	14.7993322425725	0.1981562852733245	2.3344484247323867	0.01065206	0.010897031817293689
1115	16	0.7395907606079367	12.647422712653594	0.8181586716462873	0.7251899857031663	0.01070865	0.010897031817293689
1953	15	0.07918274601978104	14.021626473671878	0.7516877637560055	3.6704442550337686	0.01087162	0.010897031817293689
1622	18	0.6735416870426649	14.579235207058218	0.42928804691712874	0.6744879522918583	0.01018105	0.010897031817293689
956	15	0.9169990364672792	14.501324631334995	0.09084676769691055	2.1352117972317664	0.01089484	0.010897031817293689
1170	12	0.3845639195128988	13.580550008824304	0.005336544689576395	1.9011846098116076	0.01010861	0.010897031817293689
1275	16	0.8123454946913197	11.995950357730292	0.32943339121910253	1.9916001103349041	0.01046067	0.010897031817293689
812	13	0.49554288760959714	13.263123984467608	0.5649954115493767	1.3573144701240605	0.0108665	0.010897031817293689
1327	19	0.7233529442351199	13.47636865635032	0.9011366641215179	2.0373912985479463	0.009818393	0.010897031817293689
1599	28	0.9762810911863905	13.032818195253789	0.2365732346421997	1.6670398527341894	0.01087632	0.010897031817293689
1403	24	0.46737907053581906	12.914545662452358	0.10983687458890135	3.647713395687315	0.01049405	0.010897031817293689
1064	15	0.7672073479362891	14.613379415251112	0.0893820997991931	3.121368944384197	0.01053972	0.010897031817293689
1728	20	0.8943840807033608	14.874879012890803	0.3213230449699029	4.861685948231964	0.01023789	0.010897031817293689
610	6	0.7266040620021331	13.351349648236022	0.5937952808669634	1.916378262542449	0.01045627	0.010897031817293689
1175	20	0.6949492281378625	13.23771061683751	0.06681967145347456	3.2939334725786944	0.009995135	0.010897031817293689
1678	11	0.3968196968967481	12.982924031814804	0.11984335523290482	0.967908025005243	0.009686079	0.010897031817293689
1024	16	0.3264697214089533	14.588380836220225	0.2851190437477993	2.326344457181361	0.01043927	0.010897031817293689
1035	9	0.9230524073713883	14.511513254346022	0.3333648460818557	6.578904497971051	0.01069726	0.010897031817293689
1479	28	0.8124485282288196	12.52371696822826	0.5538342623280369	3.0298102997611167	0.01063748	0.010897031817293689
946	14	0.8519276911368407	15.45123012169874	0.7494004994430866	2.7282763697978574	0.01079351	0.010897031817293689
911	16	0.7779327674601614	11.983327517311853	0.7589089672658826	5.208193994718896	0.01035714	0.010897031817293689
2032	24	0.8914110277042687	12.780300490597428	0.5413350058982411	8.95635322451028	0.01060997	0.010897031817293689
511	9	0.5159971755224996	13.43940138192902	0.3147923490752205	5.9876326851942245	0.01053401	0.010897031817293689
1037	10	0.5565379680843948	14.16693375181666	0.02509572792715542	3.929795049941771	0.01030944	0.010897031817293689
1848	31	0.6709473951512028	12.822603201221149	0.3725361527819918	3.4902338682939718	0.01045292	0.010897031817293689
1007	17	0.8294561413086851	13.845952859005962	0.34931792429435504	2.3859435953388615	0.01006367	0.010897031817293689
833	5	0.5671811968250968	15.826336964373585	0.18582518490890954	4.0983093033337985	0.01085243	0.010897031817293689
1148	19	0.8989773375165039	17.22162423430576	0.22883832799375375	3.4022018769238467	0.01035826	0.010897031817293689
1470	18	0.3459248039886115	12.728591748617031	0.707056919954068	3.9367101363575916	0.01037883	0.010897031817293689
500	9	0.8737923619993944	14.43483317194918	0.45138921548890515	4.51240487919311	0.010713	0.010897031817293689
1163	16	0.715293818499155	16.012730003956896	0.18902803584683586	3.421673507271689	0.01076475	0.010897031817293689
1117	14	0.7645844857566153	14.00155897080785	0.347117470239943	0.028989796955583458	0.009975357	0.010897031817293689
905	16	0.49216563149007597	14.159011645285037	0.47118406194381923	2.8166276932486465	0.01064226	0.010897031817293689
1832	21	0.6718125412889272	15.137393815224215	0.597170803726008	1.2616466473815307	0.01050417	0.010897031817293689
1413	22	0.8668538828532166	10.590238062857575	0.424001928318368	0.7389255585441784	0.01081584	0.010897031817293689
1448	15	0.4573085081680697	13.929461742353249	0.29045333349735747	2.2809714333226374	0.01020262	0.010897031817293689
886	13	0.720547086604129	15.184501201812473	0.7468074100656551	2.3916575915011222	0.01065672	0.010897031817293689
892	11	0.59765188896406	13.283653611859425	0.343399641716162	2.689011574320623	0.01021749	0.010897031817293689
1011	19	0.34354923791958814	15.068619004971476	0.3574150170832342	3.5346771614360097	0.01025786	0.010897031817293689
1157	15	0.620027208564196	17.321257225768495	0.5665286386395199	5.611224796800197	0.0106209	0.010897031817293689
1031	15	0.4628613329816339	15.645980310582667	0.07335434861337664	4.7773532007345345	0.01050287	0.010897031817293689
1517	19	0.28165446140414174	12.278363487667493	0.42080217307606543	4.896878205987038	0.01069463	0.010897031817293689
675	9	0.6427107943546148	15.94099584328728	0.02097922708839059	1.9926829268639312	0.01035155	0.010897031817293689
1118	19	0.6068429413987595	13.50773319292589	0.824560422852474	3.0666938071591874	0.01077785	0.010897031817293689
1337	14	0.6521521054068484	16.058183158582104	0.7909777837381541	0.2609243491164408	0.01034783	0.010897031817293689
1095	18	0.633657964420062	12.01984907776723	0.9468597908979045	5.490169398710664	0.01083414	0.010897031817293689
1322	18	0.7237779849463278	15.82223047652089	0.27306039742882343	3.6597325128314404	0.01062774	0.010897031817293689
1061	8	0.3489152086784585	13.210549248553392	0.10009101395838985	3.511245990410299	0.0104396	0.010897031817293689
1680	31	0.35416637332614104	12.41826324159384	0.4749386582976875	2.6408160480254095	0.01079524	0.010897031817293689
1022	18	0.9581129027243781	14.976245186192143	0.45420703002072016	2.8083592660771677	0.01069163	0.010897031817293689
863	7	0.6318123739324115	17.74240013735529	0.16000306890560118	5.329687103891649	0.01026333	0.010897031817293689
1728	24	0.18863235087317476	13.968218592719065	0.6593100674845558	1.2240902614018938	0.01086469	0.010897031817293689
1391	17	0.09092847943359172	11.690253482018838	0.3866631056455306	5.53400597782929	0.01075195	0.010897031817293689
1450	22	0.6675486365173465	13.510896098098733	0.2786764194853279	0.4069149068051755	0.01038156	0.010897031817293689
1084	20	0.19854713423037285	12.012802399632225	0.8767036059236881	4.983109976786899	0.01052088	0.010897031817293689
1239	14	0.27725694989582966	14.519055633144623	0.15109455223909105	3.8501117221448387	0.01006393	0.010897031817293689
392	5	0.8069575128031067	12.74608158542393	0.15174397768711978	6.610078055297472	0.01045613	0.010897031817293689
361	6	0.287751406439335	13.350094215837007	0.7208314118539262	1.5070983063219892	0.01054935	0.010897031817293689
788	13	0.687032867217663	10.193816425854175	0.17477776454351496	2.9127684464044763	0.01069112	0.010897031817293689
1419	14	0.6358689256425087	15.381351405338371	0.22627105285866983	0.4547679792903325	0.01011244	0.010897031817293689
1020	12	0.9361902607684568	11.769907064943883	0.14781046594295444	0.4022505857473082	0.01066219	0.010897031817293689
1381	19	0.6398744641671368	15.55806308388849	0.12479353758529338	5.087843256370667	0.01033442	0.010897031817293689
1083	13	0.6825845843726882	13.34835005663864	0.2202780600158301	4.801618528957454	0.0104378	0.010897031817293689
1078	14	0.8186790623844542	13.547371276748091	0.17371224888888728	1.1660602750171678	0.01034648	0.010897031817293689
1940	28	0.6881749423837329	14.161897214203044	0.5012271486749467	1.5419374938107582	0.01081721	0.010897031817293689
1804	25	0.5512723453445448	13.513494178510033	0.00024006513738747404	5.477239441466547	0.009978462	0.010897031817293689
1052	16	0.8003678722232412	14.665794490254251	0.847400968121333	1.4500116644928691	0.01075003	0.010897031817293689
2006	21	0.6027107252512122	12.298788569981497	0.5054221116746656	7.610221802652051	0.01073415	0.010897031817293689
1621	29	0.27282161801156846	13.353974054338643	0.0784300752650069	3.6237399043096636	0.009892951	0.010897031817293689
1470	11	0.47515564005941036	15.692619496652442	0.01908054430628714	3.5293240599081503	0.009975086	0.010897031817293689
1694	13	0.02338062030967275	12.764515773427153	0.04647623225426287	10.214711903621414	0.009810603	0.010897031817293689
1662	31	0.5410046202318123	11.789299195500867	0.862666760874133	4.664553458970531	0.01056155	0.010897031817293689
708	12	0.2419832108312827	13.996511640168965	0.37397320499673226	4.662773638568772	0.01048578	0.010897031817293689
757	11	0.8691421064219481	14.825331700292566	0.2816016815816057	3.9698424771552436	0.01083924	0.010897031817293689
941	9	0.8721304169640857	16.975565367527746	0.8499349533591888	1.5192237017107106	0.01025089	0.010897031817293689
1336	15	0.5117079861113736	14.485138210736315	0.02280680212059727	0.10294454490088745	0.01026478	0.010897031817293689
1101	8	0.3002307234753373	16.709606257619424	0.5622689879750669	4.934456949067808	0.01061617	0.010897031817293689
781	8	0.883671551509672	17.338229144669018	0.8802087701442098	6.999516436977146	0.01061336	0.010897031817293689
824	15	0.7643375181233123	13.163352774586473	0.24824888182473123	6.641383020780644	0.01015729	0.010897031817293689
1183	13	0.273400712160801	17.320395801757762	0.43559354686299456	4.235471510554779	0.01065904	0.010897031817293689
825	13	0.4694418310906497	12.067104705528582	0.6105793368188086	2.9051437877504034	0.0108045	0.010897031817293689
1632	22	0.7311304422208217	17.074926946681032	0.5488060267529203	5.798026369033352	0.01076229	0.010897031817293689
851	5	0.7587481073541291	17.522814336624	0.18913176568431078	6.244068087250772	0.01034119	0.010897031817293689
560	7	0.3920251477810131	12.896355594795235	0.3974617607627396	4.012347676865997	0.01086923	0.010897031817293689
920	13	0.14741763393753354	14.352241818993571	0.6113350894242335	1.904781534568506	0.01035605	0.010897031817293689
1304	23	0.41689057271718855	13.325855607420095	0.47367889629129195	5.310869381889988	0.01089181	0.010897031817293689
1005	19	0.8468396509252624	15.673673717010708	0.9507696339100412	0.9779472592272069	0.01015923	0.010897031817293689
1504	16	0.8888915053105327	14.200059876041962	0.28344569524924623	2.833953525565596	0.0104196	0.010897031817293689
1615	24	0.5750794507665637	12.571838964763685	0.3280877213928818	3.4397370627750283	0.01008756	0.010897031817293689
1390	14	0.8533929932656164	13.866974352662027	0.920754442832993	2.5392688457487655	0.01017123	0.010897031817293689
447	7	0.9964726329739774	11.655549514189286	0.6316300937120309	3.263523479050081	0.01081936	0.010897031817293689
709	11	0.6545345473168913	12.777991627509612	0.8839865283225457	5.7533058457539195	0.0108287	0.010897031817293689
2164	31	0.6537190379608183	10.706787417737276	0.2496088603513002	1.3926060027030966	0.01056491	0.010897031817293689
610	11	0.7005566143463173	11.925440244552934	0.5383880322839547	0.7411681471057701	0.01073482	0.010897031817293689
1361	16	0.7131434535639266	13.388171520753163	0.2819847044464485	2.6845174934981846	0.009907622	0.010897031817293689
468	6	0.9759610204118614	13.298762325107031	0.6912406016057161	4.598522761260794	0.01053646	0.010897031817293689
1006	12	0.8235532382958043	18.58260427544421	0.6142460394709767	1.136419294375088	0.01053698	0.010897031817293689
872	17	0.6104735645031052	13.866351915056953	0.1598098250823064	1.463964658208834	0.01057602	0.010897031817293689
1502	18	0.4616589767504742	14.74262370558395	0.17665261943249283	2.807865436280327	0.009998174	0.010897031817293689
986	18	0.9204341293671391	14.916035991018948	0.2979890285395823	1.1780825765975018	0.0105546	0.010897031817293689
2133	23	0.0742861760621577	12.709386499392874	0.13775001670843018	3.338955553013152	0.01004986	0.010897031817293689
649	8	0.7958368566193279	13.275679627680601	0.5109692014508305	2.7971835134137173	0.01085406	0.010897031817293689
963	16	0.8342952130313056	11.204374848427793	0.9892003378917742	4.47321442661778	0.01082355	0.010897031817293689
1160	22	0.6415335158209315	12.459979467511904	0.2387147935641809	2.131595119668397	0.01057545	0.010897031817293689
887	9	0.5177560625445004	13.743567121136097	0.09229516206605133	0.8738998542246817	0.01065135	0.010897031817293689
532	9	0.5200045610021595	16.78426852666341	0.4260846977365365	4.242334628815801	0.01046913	0.010897031817293689
1146	8	0.8772312561651912	18.33284501841097	0.7529603382939627	0.03582891672266719	0.01001462	0.010897031817293689
1188	17	0.7353342864552466	15.592224374646959	0.4692304427281494	2.3873754606220854	0.010216	0.010897031817293689
1333	20	0.5196087750480819	16.238117008248217	0.5524894463949659	2.0778776696323322	0.01057384	0.010897031817293689
1416	25	0.3590528931388599	14.05187922378582	0.26790966751252765	2.078768533197555	0.009775263	0.010897031817293689
1326	24	0.7635737392821096	13.835092894210106	0.4882221781884178	5.769518197980869	0.01003827	0.010897031817293689
1529	16	0.7231074327715858	15.701435066008303	0.5131022174822215	3.847030718251061	0.01022211	0.010897031817293689
877	11	0.9229330214154169	11.719353810148341	0.191624860203099	6.955371525425155	0.01089083	0.010897031817293689
559	9	0.8023278618372048	11.5144217828027	0.7449242564093854	0.7783926207839095	0.01074851	0.010897031817293689
927	16	0.8760817526202138	14.797792649736724	0.2853608992400373	4.901992370375467	0.01001062	0.010897031817293689
1296	18	0.6892208306017017	12.167242742014771	0.28381778628326093	2.8458539399017675	0.01010216	0.010897031817293689
729	6	0.33467318868327056	12.589937093922844	0.04843769204057535	2.6650160622387022	0.009609374	0.010897031817293689
1459	16	0.7212249316327508	15.771953298201879	0.07470741252021584	5.090409846927862	0.01052793	0.010897031817293689
1657	7	0.2911685928131072	15.594859505292327	0.07542013868212344	6.937695524902892	0.009496695	0.010897031817293689
374	5	0.7419527470593817	13.012350306926265	0.45203919906511336	3.670802083362677	0.0106085	0.010897031817293689
1475	28	0.6248477268221062	17.51166864185263	0.13402533210631565	3.087838071112655	0.01054184	0.010897031817293689
484	4	0.9119884750491996	16.606270250130905	0.06552594863301503	4.900666299990924	0.01039873	0.010897031817293689
1740	25	0.32091796542113205	16.720431659174658	0.06040894839650421	3.414209681472549	0.01075155	0.010897031817293689
1128	18	0.730546406061382	11.588953737401143	0.10949960385849566	2.2942624399849176	0.01040322	0.010897031817293689
1242	16	0.6401320210351874	11.77481583086615	0.7777180065800604	5.932981505906913	0.01032221	0.010897031817293689
1741	17	0.3616456089442012	15.444006336899893	0.01891340514095763	1.243036005329054	0.01037481	0.010897031817293689
1217	24	0.3806252954582455	11.877628038712446	0.23425555349074706	6.053521974205295	0.01046136	0.010897031817293689
1532	29	0.46214658568548295	12.178809566381132	0.979365610945451	2.045635554253868	0.01023152	0.010897031817293689
1120	13	0.6040719033701301	11.837147538878563	0.3494288098453998	3.399317231206172	0.01055522	0.010897031817293689
1012	11	0.8419919543231221	12.93900443932792	0.4999412060284851	1.519389033226251	0.01068184	0.010897031817293689
1928	30	0.6292327992251886	12.32560667110154	0.5303301434785586	2.224750213160064	0.01072361	0.010897031817293689
876	16	0.23814356896495442	14.906094280859227	0.7342757660257115	3.9477080032249097	0.01009873	0.010897031817293689
1501	20	0.5811227249710504	16.740963475170656	0.3488652346824654	0.6780176307673316	0.01060421	0.010897031817293689
1943	28	0.46840356706358927	15.440398413905903	0.3483058625191106	4.029271166567308	0.01032515	0.010897031817293689
1195	22	0.8835935384507401	17.2878774022819	0.602724392086544	7.655354040810461	0.01084762	0.010897031817293689
2223	34	0.4377205500008553	15.128903415494488	0.42362104076876783	3.311608181973222	0.01078443	0.010897031817293689
828	12	0.3687219018560117	12.532957353761638	0.6052090477192187	0.7155902545416919	0.01062881	0.010897031817293689
1570	19	0.8973494084859749	14.819677190029193	0.1890697009832204	2.001951852187382	0.010296	0.010897031817293689
745	11	0.555315593661935	17.52040782226994	0.9178775794392089	2.594376679175265	0.01064417	0.010897031817293689
902	7	0.43949751448171903	15.270700597333567	0.14136328828741673	1.8014338402913594	0.01055415	0.010897031817293689
412	7	0.2363193735640747	14.7170570526753	0.8265967112471613	7.831412311758911	0.01075619	0.010897031817293689
998	18	0.23011101139503437	12.624850686435686	0.23794302574343	4.350853986464573	0.01034327	0.010897031817293689
1409	18	0.7850356515474186	14.582349070425897	0.3808303169467673	4.375692337699245	0.01025925	0.010897031817293689
564	10	0.42575116156959225	12.745075664009729	0.4235335740265752	2.5484713385724924	0.01038403	0.010897031817293689
1380	12	0.03406364469438333	14.280755697669145	0.07368271686197414	4.395681220014031	0.0101436	0.010897031817293689
1702	30	0.6949555360522717	15.051849744286928	0.20029180892855758	4.56962257766519	0.01086031	0.010897031817293689
1409	26	0.670997652024784	17.15138384763242	0.026733636595737825	1.8492144262035746	0.01052328	0.010897031817293689
971	14	0.5976348831837089	15.77163335386616	0.1304196175216179	1.0495250973496006	0.009776037	0.010897031817293689
1408	19	0.3920432664449745	12.221624884250616	0.49463745268588855	4.685696998603035	0.01063008	0.010897031817293689
993	12	0.4893076462452025	16.08852121890073	0.4073093004543668	7.731917740631131	0.01086622	0.010897031817293689
1227	16	0.6432385838496064	11.054706444274178	0.057620604202018956	0.6295083507268872	0.01080016	0.010897031817293689
752	5	0.10272168489996863	15.95655307586442	0.3118405541009436	8.087655305619363	0.0108068	0.010897031817293689
1049	8	0.2809521688983948	12.632681215109011	0.24380656447142468	6.683872587979587	0.01088002	0.010897031817293689
796	11	0.5859689643993687	13.414670478759085	0.3993761505299946	3.7689049695115022	0.01041049	0.010897031817293689
940	12	0.9663720300606935	13.411266010761606	0.3659029482879509	6.883599447327217	0.01074354	0.010897031817293689
815	9	0.9314460713527426	16.902053990356436	0.7624617310364846	5.828838752034512	0.009952026	0.010897031817293689
719	14	0.26170918914492175	14.00125777191173	0.4386943379555408	4.966791460034329	0.01056761	0.010897031817293689
1903	32	0.8636060200234249	12.105694473145789	0.7930344780345175	3.6649177689050365	0.01073931	0.010897031817293689
1062	17	0.8082193267625977	11.791088197942171	0.8227065667786875	0.7007498558316111	0.01083723	0.010897031817293689
1898	29	0.547640803732831	15.291834437472913	0.31130546260004577	3.6780992837265623	0.01048583	0.010897031817293689
1039	18	0.4674868214844903	11.935636573068685	0.5222080241081835	3.5633518588490536	0.01035885	0.010897031817293689
1507	14	0.870935557564193	13.305387203777675	0.8357718667824412	3.24519375836139	0.01079078	0.010897031817293689
416	6	0.712709907965011	12.72933274423494	0.18992897382947926	4.872040085403187	0.01064795	0.010897031817293689
1715	32	0.8247078584448513	12.716868409628734	0.7644929218191606	1.3065381471399697	0.01054691	0.010897031817293689
1289	14	0.9275404062736408	14.301831459240717	0.4192019307849653	1.1507318247420186	0.01052996	0.010897031817293689
1354	14	0.6954800783817106	11.979528591542346	0.6064885938944531	3.541192910412665	0.01082795	0.010897031817293689
450	9	0.3039437556924907	12.871218715829354	0.6639350707515997	5.796740793219323	0.01054741	0.010897031817293689
1253	22	0.3314422922186938	12.391251395722954	0.6816723138664118	0.6186541359675041	0.01080875	0.010897031817293689
1632	25	0.13227638883957116	15.841189714339432	0.23798601641512462	0.09806410186244552	0.009732326	0.010897031817293689
1096	15	0.08727318778409521	16.073275333284847	0.5105010456286595	4.041042157839514	0.01025843	0.010897031817293689
1477	25	0.9819447167506065	15.661602314230379	0.37310516381412573	1.1643623431315253	0.01051663	0.010897031817293689
1875	21	0.717995382653383	13.060906435438902	0.3773848338983637	2.560198857794853	0.01031534	0.010897031817293689
1352	14	0.521261899878561	14.409615918920741	0.15228475920537726	1.8930445250066952	0.009577914	0.010897031817293689
1238	16	0.4536326623953598	13.640675147096388	0.369146883590328	0.2950376868742093	0.01040585	0.010897031817293689
1183	19	0.5520847045625391	12.070898684646947	0.31924823231356814	3.204522749901807	0.01049278	0.010897031817293689
1255	12	0.35810567988433606	17.835980618367994	0.7648253560172317	2.2072085486017388	0.009924448	0.010897031817293689
1374	24	0.9831918927412964	17.42907433684945	0.4308296920642926	1.547545771500245	0.01086679	0.010897031817293689
1655	26	0.37216751120814423	15.799979675348242	0.8642523956322655	0.8708428822037668	0.0103112	0.010897031817293689
1010	12	0.45283052246983546	15.751054796165374	0.24387998145008002	4.482014669571743	0.01027722	0.010897031817293689
1446	16	0.7707989045472742	14.058929990761943	0.8534798255654754	1.3510471898755192	0.01044552	0.010897031817293689
1259	23	0.43524468242855924	15.441320425136484	0.16219774707512213	3.734298537740127	0.01049379	0.010897031817293689
1175	22	0.739772431158481	11.45788301750169	0.25232969196538213	0.2659239253739468	0.009860406	0.010897031817293689
1520	20	0.7175745545126061	13.68595588027381	0.15375654150234308	1.5624892511756838	0.01069941	0.010897031817293689
1823	30	0.8224994513169804	15.02856940259435	0.15212872047331374	0.6478464808598905	0.01070997	0.010897031817293689
634	11	0.41919762013637074	14.161394494139198	0.6386000689787961	1.2850642119914322	0.01085556	0.010897031817293689
728	12	0.5347859617935806	12.614220393522857	0.9206850686384704	6.356063354132188	0.01033018	0.010897031817293689
723	12	0.6776880784206755	14.817944474725701	0.9744066248641475	1.6302688887880605	0.010592	0.010897031817293689
1557	26	0.7251149066764977	14.783670620112629	0.7940657899010843	2.543076140493667	0.01088258	0.010897031817293689
1496	20	0.6811882588051426	12.028045994638074	0.4578403938555593	5.430668418240997	0.01065714	0.010897031817293689
504	5	0.504542136886912	16.40358608031345	0.06399737091440666	0.2551813423086353	0.009659529	0.010897031817293689
1010	11	0.4224542397193583	15.383653099526093	0.6585296264916589	1.231683432992229	0.01084836	0.010897031817293689
1239	18	0.6306797235626118	15.254326016905914	0.231480778981345	4.0836484331048	0.01039235	0.010897031817293689
1012	11	0.32342085259430775	14.215728808002897	0.04269249195876326	9.092571390282245	0.01078848	0.010897031817293689
1031	5	0.5331335783170208	16.994822585055083	0.005524060791859936	1.7027555419836826	0.01022371	0.010897031817293689
723	5	0.6816649202015311	14.314735415658879	0.44172784638259316	2.1106053179503754	0.01077093	0.010897031817293689
1057	10	0.5221341708400595	16.228755788725437	0.6549799653665456	4.652029644600024	0.01025598	0.010897031817293689
1030	16	0.4245562345739686	11.58012974738719	0.5653845530315067	4.213415282588356	0.01068907	0.010897031817293689
132	1	0.41834139547677973	14.850375154368772	0.05556159192525198	1.449677293413735	0.00975003	0.010897031817293689
845	16	0.8295379828521828	11.380890200963766	0.5990533295276995	0.933295824774247	0.01062772	0.010897031817293689
1194	18	0.5171675444189471	13.483267244779885	0.2098366528659264	0.43016057843165023	0.01051557	0.010897031817293689
1348	15	0.7657176321153063	12.147231307295312	0.47577523051916815	0.3641783695525905	0.0105886	0.010897031817293689
1415	15	0.7360667847831699	15.349843876538413	0.6892920725065457	2.3554884999716457	0.009802775	0.010897031817293689
1122	16	0.32136885373522606	14.091150726863036	0.7094668009658022	4.527584861594637	0.01078255	0.010897031817293689
2125	26	0.8402703633167832	14.125044930707999	0.4390137032814617	1.5297076658243713	0.01055641	0.010897031817293689
945	9	0.7134627204390056	16.767770017877787	0.6500482320207017	0.15700490688443158	0.01045818	0.010897031817293689
890	14	0.48434554906455896	15.265841075441687	0.2482217763665471	6.876323483838737	0.01034027	0.010897031817293689
2112	34	0.7449333058124227	14.0479251249648	0.909580722123708	0.12505249012420916	0.01010327	0.010897031817293689
697	11	0.3365593284098023	14.181442121651738	0.017751443766526494	1.5829652868675186	0.01006336	0.010897031817293689
736	8	0.7012401347500123	13.866068260608381	0.9432689153675475	6.89545648438173	0.01060025	0.010897031817293689
1256	14	0.9603599026980048	14.360394522656627	0.1259752295784955	0.4717436768614087	0.01052657	0.010897031817293689
1102	10	0.5511751346184854	15.646625180186746	0.6672786341465602	5.32841203770613	0.01041983	0.010897031817293689
1549	28	0.5630724625372817	12.366887852312678	0.6938448794877284	7.419206307094848	0.009658665	0.010897031817293689
890	16	0.1900386511885282	16.068056261322646	0.10387063501494989	4.652149289359003	0.01047927	0.010897031817293689
618	11	0.1960970785342708	14.350177233356964	0.3634516785928579	3.395406818921086	0.009887393	0.010897031817293689
1276	16	0.8347225607909571	17.039575207470453	0.5430015447770092	1.2703097190584811	0.01068995	0.010897031817293689
1045	16	0.19303551695638566	12.939567845318543	0.1025450818841594	1.168552618523237	0.0100993	0.010897031817293689
1016	10	0.16149880767871305	15.249042531464655	0.06821901229628463	5.776495710374739	0.01010372	0.010897031817293689
988	17	0.05428347774295195	13.816008706508532	0.3779146313666074	8.644469996904139	0.0104807	0.010897031817293689
828	10	0.10513103622535397	16.696715348389443	0.12088582485465514	0.29018238707229904	0.01038941	0.010897031817293689
544	9	0.9526427157536492	13.510681454746074	0.15606390485967428	1.399855296076039	0.01077307	0.010897031817293689
610	4	0.6466737751657448	15.823822403814814	0.6005024200689242	2.0469930711125244	0.01020342	0.010897031817293689
1218	20	0.4460283492434536	13.91675130629774	0.20378399902285152	4.062979031924763	0.01058157	0.010897031817293689
887	7	0.765279732139359	13.68730927428318	0.24207327566082976	5.068861181517692	0.01077731	0.010897031817293689
891	8	0.2181219970957169	14.129206813671846	0.3244926131682079	5.481398839925236	0.009667463	0.010897031817293689
532	7	0.8380509966712214	15.692796692182283	0.35176440742126003	5.085695342659285	0.01086796	0.010897031817293689
1647	19	0.5432479882446852	16.489671325554003	0.17223885492559654	4.732274483738063	0.01006279	0.010897031817293689
1071	17	0.4211082957415815	12.327627496602481	0.07003695434306723	4.391475550826224	0.01087817	0.010897031817293689
746	9	0.44151424681942725	15.35901644836921	0.3388367907129298	3.9568042518105653	0.01048242	0.010897031817293689
1126	13	0.8185751504342156	12.82698183831399	0.4256785439592749	0.4039046947913769	0.01064742	0.010897031817293689
415	7	0.33721956816114407	15.084184305985326	0.0641928339858015	1.985589249396765	0.01078801	0.010897031817293689
808	10	0.701271856688132	15.314853206864433	0.3255428843113817	4.122707340977924	0.01042664	0.010897031817293689
890	9	0.6301161882822637	15.094702115940327	0.21465036756228437	0.40559689383723896	0.01023483	0.010897031817293689
1359	17	0.7642403010938301	12.419146890558208	0.037419967731051273	4.439855020469736	0.01049298	0.010897031817293689
1289	13	0.5654628399633386	13.799298976614358	0.4613160852893603	1.569353096558384	0.01083058	0.010897031817293689
1467	23	0.4848148751020477	13.258902945013144	0.8835862960116336	0.7447349473608006	0.01024141	0.010897031817293689
1972	24	0.24310049862632438	15.127832019581453	0.11675239873967491	0.503153601552673	0.009746302	0.010897031817293689
1006	15	0.16310397337217522	12.609504353834216	0.36511047223586235	3.4180859823870313	0.01072701	0.010897031817293689
1464	20	0.24543321591169792	11.376987489334248	0.27379481688493823	3.445931800102299	0.01004036	0.010897031817293689
1651	18	0.1853301114059065	16.96172724552943	0.22515938337210872	3.276468070561414	0.01037726	0.010897031817293689
987	14	0.5211052385635767	12.75790264182163	0.028949459613460182	1.374709646613925	0.01073539	0.010897031817293689
1397	22	0.8482023298789731	13.009315903995043	0.01623657677191981	0.5198633437655458	0.01065953	0.010897031817293689
1574	27	0.5061253447300753	14.979010441435141	0.45094403310850817	6.733308784907955	0.01027835	0.010897031817293689
1139	19	0.9474323365949109	15.529569646880237	0.14629965448084137	6.354245574359783	0.01044374	0.010897031817293689
898	9	0.7263648288615511	15.744799079725992	0.577894998665702	3.397516123465934	0.009916051	0.010897031817293689
1550	22	0.9347766515176781	14.902460894612082	0.09578422801136144	0.7449555809192352	0.01069508	0.010897031817293689
1690	19	0.7319591767692213	14.643136476074831	0.748833966510606	2.3130254481571693	0.01058582	0.010897031817293689
361	6	0.9111238498834311	13.140243235091297	0.0850671704797798	1.3983629717902661	0.0108836	0.010897031817293689
884	10	0.5094836261247632	14.80695234112549	0.2338418284683409	1.5907543321938218	0.01035323	0.010897031817293689
952	5	0.5253006653993176	16.27971722357771	0.14404813674172492	1.3635905560643096	0.01070544	0.010897031817293689
1811	24	0.5376610999302174	16.115278178144067	0.45781995545305154	1.5529426490872953	0.01028442	0.010897031817293689
2046	25	0.44124838075613526	16.14041248943581	0.283777855485148	4.4745762830353435	0.01040091	0.010897031817293689
723	9	0.4501560998000186	11.584230727681526	0.4049311289724629	4.202765700367293	0.01074808	0.010897031817293689
1941	37	0.36972514776552945	9.955016667399429	0.059127114484499754	3.3231575782004596	0.01088931	0.010897031817293689
949	7	0.2550378770313927	14.573966015969576	0.22724883112415115	6.2358468300033625	0.0100051	0.010897031817293689
1193	18	0.8900122852419861	15.051400422125372	0.5370171734006615	0.03560325690275423	0.01063222	0.010897031817293689
1567	26	0.3587413273253416	15.507666200788536	0.55694060906856	3.447192598891558	0.0100039	0.010897031817293689
955	14	0.7027134257612361	12.41431719008358	0.07205288990503464	2.7375115609650544	0.01072847	0.010897031817293689
538	10	0.3429572307439955	15.900703233137893	0.5033857579814023	4.754900387814566	0.010819	0.010897031817293689
1325	13	0.6127640590304045	14.44274357050576	0.41582518491046083	6.741728690159054	0.01032614	0.010897031817293689
1048	14	0.4599282931893681	13.130960260682444	0.043139954870069275	4.325899997517237	0.01001078	0.010897031817293689
857	16	0.5039272475778497	15.042426266075282	0.2940425620058456	1.5056080060085972	0.01060825	0.010897031817293689
796	5	0.3394929190727753	16.009733673462446	0.3647393358961171	4.742581861378957	0.01023084	0.010897031817293689
1215	17	0.434227146973168	15.345769990771014	0.26980158717997504	3.884394493074047	0.01076776	0.010897031817293689
850	10	0.9418156584964191	16.948362777251205	0.5161788986074654	4.062475869289635	0.01052718	0.010897031817293689
1256	12	0.6866905207926804	14.214899069283309	0.036319684541894826	4.02728113443695	0.01083439	0.010897031817293689
1720	29	0.39550470198062115	13.68080535477971	0.30885398330164276	0.38418431590002666	0.01073084	0.010897031817293689
1778	24	0.9254384422874482	13.646897242234543	0.9140992272691867	1.3378867805891093	0.01067473	0.010897031817293689
1560	26	0.5121364380786324	15.733403837374862	0.14437022426911472	7.7646115586447095	0.01046317	0.010897031817293689
1322	19	0.6890107179392244	12.407027971821948	0.2934949193180549	0.10650828731795103	0.01080338	0.010897031817293689
868	15	0.1530862273361186	16.640316897090646	0.33836260801302365	0.2677721071914925	0.01025428	0.010897031817293689
652	11	0.4980355420449905	13.31454795084462	0.0637554600927194	0.6080869779471496	0.01087669	0.010897031817293689
1432	13	0.7266250801826983	15.510129033768429	0.8875072782703637	4.197775410972465	0.01066589	0.010897031817293689
1634	24	0.9426848729134831	13.75660589335659	0.5633695246515961	5.063850017916285	0.01077717	0.010897031817293689
1070	21	0.2842938953163478	13.02585041515947	0.04458379084217767	0.5557655445738774	0.0107891	0.010897031817293689
1423	20	0.956459753025571	14.956935134054739	0.4828270830098838	5.291541229794561	0.01030617	0.010897031817293689
545	4	0.5339826045943528	15.31701179312155	0.5662612643285876	4.794674571953778	0.01054492	0.010897031817293689
1058	11	0.3406570012864679	13.031336097757107	0.4039854348544606	5.238289924169991	0.01088237	0.010897031817293689
865	14	0.6925781313966591	15.991375868925706	0.3534852227496464	5.613141734872988	0.01065601	0.010897031817293689
756	12	0.9815939904220912	12.957054921709862	0.083130062793601	2.0411282935314654	0.01078989	0.010897031817293689
1706	28	0.45955963392884913	12.026112454555415	0.2873021990916195	6.96429888221974	0.0108155	0.010897031817293689
907	13	0.8361340365335905	15.935954548747068	0.2522246299282538	3.223891359829187	0.01055017	0.010897031817293689
488	4	0.40824024110299706	15.676490847860098	0.028167408701354535	3.6601795271308375	0.0104466	0.010897031817293689
924	12	0.3490380722654535	14.363877348845943	0.4215233182528716	1.1534711954936097	0.009919528	0.010897031817293689
1336	15	0.8762538886733213	15.381724551336967	0.5072027122973255	0.17583313285448188	0.01051911	0.010897031817293689
1099	20	0.9437819679000405	13.78864475716651	0.06380531702371356	1.7259142113901085	0.01028834	0.010897031817293689
1170	9	0.42046154567221206	15.508353833458004	0.2994366256899364	0.9095787157882678	0.01018314	0.010897031817293689
1210	9	0.3910542504031658	15.441588555833132	0.08349763729852955	2.7410431224438274	0.01028236	0.010897031817293689
1602	18	0.4211404792095055	14.083768088053331	0.7541465801206864	7.812339574072742	0.01032609	0.010897031817293689
1012	18	0.4509067893284225	11.789892058346389	0.5257163598695497	1.748691635614726	0.01068216	0.010897031817293689
1214	13	0.3381247810114222	10.39019073430053	0.17098722247507434	1.724719189832294	0.01027954	0.010897031817293689
909	10	0.6081859402045495	13.31035093659084	0.12507579723815518	5.140411408711397	0.01032001	0.010897031817293689
948	8	0.8951683199748952	17.301451190978103	0.8403768219767205	1.279737141387396	0.009696478	0.010897031817293689
1134	14	0.6980008582743615	14.331691919647096	0.3015451199655135	1.5117251256032134	0.01030086	0.010897031817293689
1440	11	0.5745261249099995	14.530236571197985	0.34480302813465064	4.60605866310596	0.01068072	0.010897031817293689
1338	25	0.29062220194177635	14.505639463172033	0.7823837509388363	4.472865392312888	0.01085613	0.010897031817293689
1280	15	0.7395691800181248	13.132783424606941	0.08420226710949247	4.705520018434289	0.01046448	0.010897031817293689
1620	20	0.9255678342742066	13.273640147982103	0.32516942652192715	2.6531211691705856	0.0105185	0.010897031817293689
1349	22	0.7872422341702856	11.005722729840977	0.7920574133095173	0.7367559209624398	0.01050102	0.010897031817293689
1069	20	0.6914310711809736	12.169826556140887	0.9969710517157397	0.19079277629684205	0.0107975	0.010897031817293689
595	10	0.8051258437722488	12.038932034387944	0.10637198048742508	3.7564290708915724	0.009443307	0.010897031817293689
1721	29	0.46179483222121287	15.710603853579181	0.17254875509582435	3.824612697011414	0.01024283	0.010897031817293689
1407	17	0.815995269583268	17.832065861652666	0.22737751042358612	0.8063168471200337	0.01066013	0.010897031817293689
954	17	0.3675588698259593	12.7788931844341	0.4625841320729063	3.071077480465464	0.01082569	0.010897031817293689
1146	10	0.6336207715464518	15.718282972715045	0.23720753884978402	0.48515888567893883	0.01041141	0.010897031817293689
1340	15	0.6282440389813139	14.778008061148773	0.40803755610594	0.8335597142938591	0.01045709	0.010897031817293689
930	17	0.6166537881662392	15.22227716880068	0.3634152955882588	1.4304499617304143	0.01027705	0.010897031817293689
1326	17	0.22005631478544735	12.09289753607856	0.2615150009806631	2.553762938466967	0.01057015	0.010897031817293689
1024	11	0.47193792661035233	17.47437680670804	0.19320201923644464	0.2090182907822129	0.01012026	0.010897031817293689
909	11	0.47010363495649754	13.555056632380571	0.8350328125958726	1.3855542091922897	0.01066074	0.010897031817293689
1387	21	0.5107501512987933	13.297990550985116	0.5967846444018408	0.8556157420057808	0.01059456	0.010897031817293689
1138	11	0.7003849269715701	13.437102959518405	0.42848237037173387	1.9101216220166566	0.009721824	0.010897031817293689
1931	19	0.6375268453145924	14.590270386626937	0.6882588816626438	3.7285141672767685	0.009535022	0.010897031817293689
1707	24	0.48188447768146436	15.17410027089095	0.5952064989485067	3.49814211926273	0.01087607	0.010897031817293689
873	7	0.36840150579042713	16.56203344480778	0.5290766839339107	0.7283329257966974	0.01038707	0.010897031817293689
1693	24	0.7176327736874086	12.628305792983952	0.448240469286774	4.210371143761162	0.01048264	0.010897031817293689
1625	19	0.8907080746293066	15.332390324592104	0.34596548325110926	0.2691540497642596	0.01007026	0.010897031817293689
1282	12	0.609071317705592	12.789144184449697	0.2182636943468146	0.7333085742997812	0.01063279	0.010897031817293689
1159	19	0.6551462379624766	14.722683209686828	0.28965249216446576	3.6445657319564857	0.01036572	0.010897031817293689
1205	21	0.3175384878821715	13.340802961970818	0.764711360201286	1.1646918256962293	0.0107605	0.010897031817293689
1642	16	0.7788945995331275	13.745712463986349	0.5643499201896236	5.5319461757072395	0.01071608	0.010897031817293689
925	5	0.1905675727112509	11.866558341193251	0.029320922827386964	0.43945443569499787	0.01078457	0.010897031817293689
989	14	0.512953793822557	14.207951268096263	0.751576673646218	3.365773718002849	0.01085245	0.010897031817293689
1387	22	0.5200347849991813	10.236575426616662	0.05857349284316815	4.286249638018841	0.01078935	0.010897031817293689
1052	20	0.6898095435164342	13.086515872829468	0.6302348043139178	3.22111578574641	0.01061544	0.010897031817293689
1436	17	0.6736582148274803	14.040528595614632	0.2783350093674461	2.7828482342864116	0.01067251	0.010897031817293689
1715	30	0.5824868884513522	13.304001240735449	0.6861639570120073	2.7839633982281	0.01089007	0.010897031817293689
1294	21	0.6317325133624823	14.09431916632959	0.8934933950216419	7.054076194569527	0.009918405	0.010897031817293689
976	19	0.14291840746342116	16.53076597439901	0.4757764072171947	3.2850038655040334	0.01018229	0.010897031817293689
1192	19	0.9558329608204391	11.674608402663994	0.6770681477512973	1.5823566795066912	0.01038915	0.010897031817293689
874	15	0.7037644889163833	10.967581492374261	0.8986561934883608	0.5224065713952809	0.01043403	0.010897031817293689
1062	14	0.8253026698171739	12.832574579302623	0.07337855370695218	4.772606046401631	0.01020677	0.010897031817293689
1656	21	0.7439624902046857	16.293608587871102	0.0681176343919652	0.5045736844068793	0.01051299	0.010897031817293689
1592	16	0.2650415928533825	14.499340560486065	0.5605451563737787	3.3158739758154163	0.01029801	0.010897031817293689
528	10	0.6259030735216542	15.015075829019443	0.7723276686058984	3.6055732329851686	0.01054422	0.010897031817293689
2016	20	0.9460557811204893	14.48332369016509	0.6263359269697777	5.110543689776083	0.01035339	0.010897031817293689
895	14	0.6284671575591041	16.40406686645335	0.8121240220328078	0.689065818998628	0.01058532	0.010897031817293689
1604	12	0.6249148638546962	14.400132547786452	0.1542287118717141	1.042318366103295	0.01076437	0.010897031817293689
686	11	0.671086549089827	12.165575973032862	0.6243808799613431	1.1054803073517485	0.01081554	0.010897031817293689
686	7	0.10635303503756577	12.063596737358212	0.018844254781628544	7.123792613959484	0.01044197	0.010897031817293689
1444	10	0.4790795358918257	15.176582213043288	0.10294922465670299	1.6846891487316231	0.01080592	0.010897031817293689
1198	14	0.47300701819837376	14.70162638579826	0.4095555307594845	0.3409361251022683	0.01048604	0.010897031817293689
1260	17	0.8699338408943069	13.845130918596858	0.5979951206224926	1.835902013350366	0.01037999	0.010897031817293689
318	6	0.30328367235992837	15.2973257819202	0.8919769316502689	4.375074829266745	0.01062655	0.010897031817293689
1202	12	0.886286812344624	16.519058883804078	0.6432906794520274	6.958961795672188	0.01040433	0.010897031817293689
669	5	0.4816318438879473	12.84544548678116	0.043101915420765025	1.8184055468136604	0.01019265	0.010897031817293689
1691	17	0.3743566315025647	14.099066119532054	0.24982965665812712	4.0840806298515275	0.01034635	0.010897031817293689
701	13	0.7184053497590384	15.847027319049955	0.2533421837841139	4.469391356694306	0.01032292	0.010897031817293689
1429	26	0.8281519949032311	14.907443017623331	0.5211802599516195	2.8224003847453734	0.01084566	0.010897031817293689
1687	13	0.44501326623567705	13.409927484087204	0.1501709513885242	2.4965028446102266	0.01053359	0.010897031817293689
991	9	0.3695230896004172	13.151126288816219	0.5407320738229211	6.25500689303301	0.01054381	0.010897031817293689
1578	29	0.8217996545096045	12.232238572877442	0.48156405002326474	0.09224414861726016	0.01072525	0.010897031817293689
1036	14	0.61697046349503	12.457229686327839	0.156775402645369	1.944041937792698	0.01089187	0.010897031817293689
823	5	0.6454098588221734	19.09903865765034	0.40907402554642736	1.9585550446421809	0.01042133	0.010897031817293689
1281	12	0.7052714614837061	14.50561446012879	0.8044641418461563	4.093845678748141	0.01076644	0.010897031817293689
1018	18	0.7953862457934401	13.433538192076417	0.5597948156722443	6.947563489733055	0.01032895	0.010897031817293689
634	7	0.5927678915905563	15.805707567436292	0.8479872642772	4.271635087495456	0.009625438	0.010897031817293689
541	8	0.5083080175212775	12.361070192754122	0.9256698944934334	2.3457635979617866	0.0108787	0.010897031817293689
1166	17	0.43274578124008156	14.492978639649783	0.2568234413918139	1.4142243471613731	0.01063465	0.010897031817293689
1258	10	0.5862260107938316	14.289178439298409	0.6405093724099579	1.5387610122363842	0.0106179	0.010897031817293689
2030	39	0.7482701489634588	11.803353317113338	0.5976729927663151	4.67672770098226	0.01077964	0.010897031817293689
862	11	0.821619166278128	12.834065563189684	0.8307162967800702	0.8318397467898766	0.01054829	0.010897031817293689
1717	26	0.6084073528055693	13.804580233907126	0.7131760288185238	7.307302759318681	0.01064492	0.010897031817293689
1083	12	0.42834737180184823	11.357850741973778	0.33731359173173536	1.32410515103191	0.01088846	0.010897031817293689
1597	22	0.9561154850012894	12.736182944542884	0.6496899508192256	2.6032551723447446	0.01037592	0.010897031817293689
1517	26	0.8039710027564663	15.133946993010893	0.956922608658686	5.298168925452029	0.0105834	0.010897031817293689
1219	15	0.7223122893086891	14.877419413276034	0.08640718677189448	3.332521275001218	0.01042978	0.010897031817293689
806	7	0.9522645825266975	15.058635354224933	0.5782720481678179	3.0457320603924805	0.01036141	0.010897031817293689
910	12	0.6722585477077954	14.740891770469812	0.9385366093960308	5.186401590607742	0.01040269	0.010897031817293689
1241	14	0.11657593510067898	13.745504672335867	0.02515660711724481	2.7031989571553563	0.01056453	0.010897031817293689
777	11	0.8137332480223136	12.140920567436366	0.6391134126129051	3.280605480736957	0.01075091	0.010897031817293689
1288	16	0.7836396998905873	12.103971644640588	0.3809607341847655	1.6681814862872222	0.009978655	0.010897031817293689
1042	15	0.6483142350402678	16.174213490621753	0.40715880362240764	3.8981393095300554	0.01081693	0.010897031817293689
