# Supplementary material for: Tableware trade in the Roman East: Exploring cultural and economic transmission with agent-based modelling and approximate Bayesian computation
Source: PLoS One. 2020 Nov 25;15(11):e0240414. doi: 10.1371/journal.pone.0240414 (PMC7688115; doi:10.1371/journal.pone.0240414)
Supplement: S1 File — The full project, with the data, the code of all components used to run the simulation and analyses is registered: https://osf.io/s5mdw/. (GZ) [file pone.0240414.s003.gz › s5mdw-full/abc-pandora/results-example/rand/result_0.010593874416608622.csv]

nstep	cstep	mu	mumax	copy	strb	score	epsilon
1474	18	0.18617384037467477	13.174643292616368	0.2916626003906783	3.689161716719397	0.01006102	0.010593874416608622
1643	30	0.7321877942057202	12.306735694801347	0.5418336532310304	5.8029948029946645	0.01048064	0.010593874416608622
529	10	0.7505989685845019	15.593174788013435	0.5808226583338592	0.3150390417265212	0.01033899	0.010593874416608622
1560	20	0.25412891854855946	14.023875557792236	0.036071562949200435	4.338187203444769	0.009952029	0.010593874416608622
832	12	0.36391727295600507	15.106168936798122	0.7066303874722952	1.34473688848614	0.01014589	0.010593874416608622
926	13	0.6468857267132886	13.59643787726383	0.07082037463430907	1.7454716345001318	0.009820658	0.010593874416608622
1150	22	0.3871536835823404	12.544879724980092	0.2660114054088491	0.5121588405881281	0.01053068	0.010593874416608622
1094	7	0.5885742386504151	15.827180989610818	0.17600258905362193	5.429068299975031	0.01039132	0.010593874416608622
804	12	0.1799103611206726	14.26306096032873	0.6185700988867167	7.379754263290943	0.009819978	0.010593874416608622
1319	14	0.3695358894529189	13.214929847360114	0.5063376523056431	3.1729255083763057	0.009858816	0.010593874416608622
1308	15	0.6059203393839818	15.426730485733051	0.7183646971474491	3.581668162855162	0.01010636	0.010593874416608622
1430	15	0.9503581132024054	13.882491298037804	0.029719039176895196	2.1693230680587985	0.0104758	0.010593874416608622
1069	20	0.713779882779932	11.591348096703626	0.4566423380213974	3.749200191341008	0.01046316	0.010593874416608622
1388	13	0.8490994993481444	17.215816264169746	0.9590040862937239	4.594268516859677	0.01034855	0.010593874416608622
1302	19	0.8232720710529519	14.464714351796879	0.1781490954813607	0.6608378835568738	0.009958898	0.010593874416608622
1237	18	0.6721522499853669	15.527796659168075	0.6928032061098426	1.276012688631115	0.010557	0.010593874416608622
1768	26	0.770874805342165	15.010777707169625	0.990612965123592	1.3068078481720327	0.01055617	0.010593874416608622
1396	19	0.2726963083295306	12.657303261636617	0.32163746613797994	7.093873811311976	0.009289214	0.010593874416608622
1696	24	0.7367699397805964	13.6902619564735	0.21161760888512857	1.128989212344194	0.01039696	0.010593874416608622
973	10	0.6167198583717682	16.70610748743737	0.6364656930780592	6.716244551401532	0.009612388	0.010593874416608622
1198	22	0.809136294285104	14.970335797630234	0.11337206123090926	1.2430216580407119	0.01050448	0.010593874416608622
1075	9	0.48822692321349526	16.429281116684734	0.1016293886407596	1.6917159164894162	0.01022462	0.010593874416608622
1486	18	0.9311196069413342	15.71212637046231	0.2474358454924869	0.5588598398635227	0.01054477	0.010593874416608622
1078	20	0.36446155688550536	13.417579256993728	0.4377527316875812	2.906885950705517	0.0101864	0.010593874416608622
1424	27	0.48228059262649486	11.871590978869817	0.32905353623886047	3.4752705899620193	0.01054324	0.010593874416608622
1611	29	0.5369729200127494	14.435175352999096	0.5081542724539252	2.0393237877997037	0.01011613	0.010593874416608622
549	5	0.35422161536207475	16.760088024200652	0.5324546895667469	4.08247602073924	0.0102851	0.010593874416608622
903	11	0.9328109591457436	14.746737979725077	0.7821504597311678	6.732467997352625	0.0104729	0.010593874416608622
1057	12	0.6758230426782761	16.428394161876092	0.7461450913853741	2.048475695167864	0.01032745	0.010593874416608622
1126	19	0.7764082328507114	15.591975722125417	0.33542930106603475	2.384075503519902	0.01025772	0.010593874416608622
922	10	0.6243580919487398	14.941109810482875	0.6924397542786765	1.9094200768644953	0.0104029	0.010593874416608622
1269	25	0.9013549237660661	9.518549479185571	0.6580646594195818	4.923076466621147	0.01050533	0.010593874416608622
840	14	0.8982354148010334	12.13673882904003	0.146493824314739	2.709072393889996	0.01053788	0.010593874416608622
1282	15	0.9729088449313449	15.237231790048794	0.4122940552610619	2.697450863058312	0.01059229	0.010593874416608622
495	9	0.6608988754612922	15.156027661017307	0.4410294686046085	0.5368541330519119	0.0101198	0.010593874416608622
902	17	0.9348916740246201	13.642053588192667	0.33626041166014325	5.264977401045278	0.009906232	0.010593874416608622
1295	23	0.564266134578349	12.437900582764794	0.23600324930586147	4.159153190571338	0.01000145	0.010593874416608622
1102	18	0.35599675131440217	15.425808783633915	0.4900792141458936	1.3331682206591555	0.01028642	0.010593874416608622
1691	20	0.9901415978186598	16.926012197082272	0.780802979903475	3.82005595147312	0.009873601	0.010593874416608622
983	15	0.7304117324661326	16.227352252706307	0.5936186103883092	2.3134686216513822	0.01012328	0.010593874416608622
625	8	0.5513877416636743	13.34027062713082	0.2826404269455855	1.0247660028227652	0.01056994	0.010593874416608622
738	14	0.7616311748737856	15.62511807292416	0.09101156795150911	1.8904657643019647	0.01019286	0.010593874416608622
1706	17	0.7927787273985436	13.835701729323336	0.27675888097708223	0.5210058796682815	0.01007046	0.010593874416608622
1304	24	0.9155898545857235	14.225311288402503	0.0011961976054274404	0.5908255956431867	0.01012116	0.010593874416608622
1328	25	0.7127881321964155	14.659437485728624	0.047777873909055246	4.228715289101505	0.01055278	0.010593874416608622
1261	17	0.613153009804303	11.6561780578041	0.17727450720904542	3.753124896376479	0.01049882	0.010593874416608622
1384	19	0.8610409842948687	12.307986464588486	0.7994721108962936	5.478449803273384	0.009801778	0.010593874416608622
741	14	0.9052051557696952	12.75281984106449	0.3941482824854308	3.901926618622009	0.009909351	0.010593874416608622
589	7	0.596658285360229	15.646035014920981	0.41290458496115173	3.335503297215719	0.01054409	0.010593874416608622
1726	15	0.44856271577293666	16.411756317858707	0.5270835970563923	0.8917950088815365	0.00993906	0.010593874416608622
1171	20	0.8444872321743079	13.221243078974165	0.11931203255597811	0.3836958425225794	0.01020285	0.010593874416608622
882	13	0.8555689284753827	14.223925154355976	0.8449587088799283	4.436161446253362	0.01026909	0.010593874416608622
1296	13	0.6998608495151627	15.966229030454823	0.23840357625642605	2.518986024862323	0.009954586	0.010593874416608622
1137	15	0.829656608105724	15.738310790446253	0.6703202487929951	6.439762598998067	0.01025759	0.010593874416608622
575	6	0.6396206194467179	14.05701976243465	0.5476590427952726	1.7846320482924916	0.01017635	0.010593874416608622
1218	16	0.8670725475052082	14.112538791814558	0.6723914807238267	1.086486605995686	0.01034494	0.010593874416608622
533	7	0.9437389601592865	12.983076913867844	0.26892403131945186	5.680529618701663	0.01055645	0.010593874416608622
1729	24	0.9637049748581938	15.31491517573773	0.17327336956033385	2.813978955278312	0.01020125	0.010593874416608622
1304	13	0.757167815549729	16.409613767327468	0.5084428754453975	2.36951867528306	0.009604353	0.010593874416608622
818	16	0.4147531686292675	14.737196185566395	0.18888904879161428	1.8825288298650042	0.01036812	0.010593874416608622
684	10	0.4708643252023826	12.941902744665027	0.08300851665122082	3.4753312586257405	0.01030454	0.010593874416608622
1238	18	0.765481581210881	13.210573562590431	0.524353828497399	6.251484067408285	0.010391	0.010593874416608622
1610	24	0.7819892450334889	13.686735125445981	0.8093514857081137	1.3168250694799175	0.01057864	0.010593874416608622
911	15	0.19383031959468383	16.131271829370977	0.12902584033824757	3.3685934478222626	0.01051292	0.010593874416608622
1800	25	0.24801594375264668	13.973072926680361	0.690561796561411	2.395120801593463	0.01031148	0.010593874416608622
1438	24	0.7259189871119814	11.138225094945657	0.02360848286591851	3.778144088640646	0.01046137	0.010593874416608622
1885	25	0.8588221950514496	15.55278958908788	0.0773037098126052	3.0925831589140316	0.009786856	0.010593874416608622
757	13	0.4992565162032331	13.159620754927793	0.6766564971544374	1.6275286510858153	0.01050275	0.010593874416608622
1887	29	0.49986813851210626	12.141748308752117	0.4429678143933296	1.1445966772596579	0.0105464	0.010593874416608622
1534	18	0.4705936636555393	14.833344343738032	0.5164217399611759	0.8349056733601219	0.0105865	0.010593874416608622
911	17	0.4192753342211746	13.604601866653036	0.02059160039534078	3.4970754031490388	0.01048536	0.010593874416608622
517	9	0.6037288537166994	14.900956661557347	0.3022953654308864	2.049515072683871	0.01048685	0.010593874416608622
752	5	0.8777881037018352	16.73593215643184	0.4185406637170689	1.5383446122349487	0.01026272	0.010593874416608622
834	12	0.756243463810407	15.508337731520458	0.7254395653614704	0.13773563791472315	0.0102473	0.010593874416608622
789	11	0.8808057276962767	12.222573335075218	0.14307453805400122	1.432945953436858	0.01000522	0.010593874416608622
1137	11	0.7329224140637423	13.873816819248622	0.30765521691638664	2.6452325781659036	0.01056669	0.010593874416608622
831	10	0.20697965870902518	12.18020979623062	0.00871802227680906	5.670806586913623	0.009709899	0.010593874416608622
1579	27	0.7956146439957593	10.624790987244346	0.12173081542009094	1.282420218226063	0.01035775	0.010593874416608622
1277	9	0.909347622381186	15.361115779706099	0.46051565256526494	1.1461260439478917	0.01047611	0.010593874416608622
779	10	0.2936751947277404	17.302078372504987	0.27077446867000554	6.32301228383486	0.01044888	0.010593874416608622
1810	23	0.7731124735029566	13.577525485447925	0.40857301399591067	1.5562723268111665	0.01049782	0.010593874416608622
1041	20	0.5588789798336599	13.56237789919166	0.7776163944196196	5.253099845988694	0.01057022	0.010593874416608622
1522	22	0.4250003453515414	14.426937949871936	0.22145444553596697	0.1513890746264111	0.009339983	0.010593874416608622
671	13	0.6422520790967549	13.152795858403444	0.36316833412723853	2.988783387462615	0.0105049	0.010593874416608622
1027	16	0.55689361556455	14.81664126322741	0.3616161167904387	2.573370840741025	0.0103013	0.010593874416608622
1031	9	0.6313776719890228	13.756521999798684	0.24502135887684295	1.0859195965779782	0.009904188	0.010593874416608622
2271	24	0.8861953995409397	13.915105235211813	0.8327051037532118	2.5435831226460293	0.0105352	0.010593874416608622
1442	14	0.7544254646772852	13.55095666594008	0.6130421787275946	3.6904702671897978	0.01012534	0.010593874416608622
927	12	0.7829705788069168	14.054330911439632	0.32425142995055	0.5923539389184047	0.01020077	0.010593874416608622
1345	18	0.9441309559973321	15.62361834303141	0.36102432841452026	3.4402378071210147	0.01048747	0.010593874416608622
954	11	0.7452362874083566	15.426198769689886	0.3245279863365103	1.9810874352423267	0.01050084	0.010593874416608622
1645	15	0.2601814821400994	13.025995966011138	0.1572210051288796	2.3456857026276983	0.01005171	0.010593874416608622
877	14	0.7517963459766404	13.829294111279658	0.6520465430265763	2.4583980786672996	0.010429	0.010593874416608622
1303	17	0.7919776222459156	15.940036481930562	0.3506039309367691	3.626437778851484	0.01051326	0.010593874416608622
1594	25	0.7994698778784233	12.974182943989248	0.40811621825873734	3.863302320374773	0.01057387	0.010593874416608622
875	9	0.697656804140429	14.221636902267553	0.18647414325772477	3.878666779868886	0.0103562	0.010593874416608622
898	14	0.7058498705507693	12.478536674874043	0.7242364672451387	1.2889622598127075	0.009900844	0.010593874416608622
1064	15	0.7075120096446506	13.096861655550526	0.25244990800372596	1.5777918629805008	0.01042979	0.010593874416608622
1906	15	0.5772970314721524	16.482872479982273	0.4977211857700894	0.3708879603558375	0.00993134	0.010593874416608622
901	8	0.42318574012519944	16.99151389827505	0.8610063451013867	2.4488293779268284	0.009879555	0.010593874416608622
696	6	0.7729670238132034	13.570677591683044	0.4028032259722597	3.980530701550495	0.009833112	0.010593874416608622
853	7	0.9003145175042732	15.043372215738582	0.46424600818372713	5.130189021092459	0.01049221	0.010593874416608622
1462	18	0.3856442930792359	13.532794290877641	0.10293785502492424	0.28856196093805586	0.01044046	0.010593874416608622
1864	21	0.5613771101018903	14.46955189220836	0.6806845624789425	5.1426610006313425	0.01033919	0.010593874416608622
1458	23	0.6790689794783777	14.916411186821925	0.4106470871550089	6.121346738020941	0.01030984	0.010593874416608622
1552	23	0.5565697431906116	14.668758957364538	0.33904445424471097	1.262356090636124	0.01018778	0.010593874416608622
1396	19	0.5254115987130097	12.819041161337136	0.3771543842740496	1.3103503515485646	0.01015763	0.010593874416608622
1628	19	0.6876552910108084	14.662344690877557	0.7269036123757292	5.412357007372037	0.01018269	0.010593874416608622
718	10	0.8412877257432121	12.939485236681737	0.14252796669186363	0.05226739866242225	0.01055841	0.010593874416608622
2056	40	0.6207795785268184	12.582893633316845	0.033176103407017155	3.6387583258621126	0.009774407	0.010593874416608622
1707	29	0.5386725617225674	12.197401003845108	0.7764187434247934	3.5105059518686836	0.01019437	0.010593874416608622
1444	18	0.6020362494447636	13.109966827025147	0.19195428424305783	0.5399139267102049	0.01003835	0.010593874416608622
902	8	0.9077101045223847	14.646947561886613	0.3076653272531694	2.109925543552483	0.010073	0.010593874416608622
1879	17	0.483494839756962	13.40306017991206	0.055459737815420594	0.9922346149230015	0.009925432	0.010593874416608622
974	7	0.6035379250314903	16.62711879279677	0.5900847718335147	0.5430715592765114	0.01027	0.010593874416608622
775	11	0.567349942202614	15.470700609412923	0.07610811700072084	4.102816049064603	0.01016284	0.010593874416608622
1218	17	0.4317944119229429	17.337335695019696	0.624023198003329	5.02252995232875	0.01035345	0.010593874416608622
596	11	0.4932145805602811	16.361062914009967	0.31228538089998314	4.558504043432302	0.01058918	0.010593874416608622
1820	32	0.7645132322981356	13.106051205270115	0.7222329559440722	0.009787983758444252	0.0105518	0.010593874416608622
968	7	0.44936288042375205	14.057550330515062	0.20117540277520946	3.6678587137926244	0.01038026	0.010593874416608622
1291	15	0.4195498210331426	11.604435490643102	0.41189432336795995	1.502735035830411	0.0100516	0.010593874416608622
891	11	0.7420081205429347	16.863301769646757	0.1245048651191914	2.703236177063434	0.009598725	0.010593874416608622
1259	12	0.4445218631523977	17.35661964746553	0.7590622659393794	3.248347251469929	0.01009577	0.010593874416608622
1387	20	0.7571558771478573	13.944966803650136	0.5256292255610464	3.0713582992279393	0.01047188	0.010593874416608622
1529	17	0.5532824330881535	15.67050566444178	0.08021449908311977	0.09095227529782957	0.0103755	0.010593874416608622
706	6	0.8842499845047586	15.438682322799373	0.47178635248162	3.928009567341665	0.01028448	0.010593874416608622
1394	22	0.5603690775768917	12.792813990113661	0.36242874426174004	1.2016641126952181	0.01027509	0.010593874416608622
1672	22	0.9012806397457463	16.642007907122288	0.44852008599339005	1.408010992278624	0.01013985	0.010593874416608622
997	12	0.6178013767340315	13.61597319088558	0.7700921746348404	4.0325606119633495	0.01035541	0.010593874416608622
1921	13	0.7011324300058526	18.22423377042171	0.8550206063579457	2.866894122522105	0.01025559	0.010593874416608622
1279	16	0.6252238257230196	14.111948397961427	0.7868964276407489	1.5336479610030465	0.01057203	0.010593874416608622
1858	19	0.5235903296894459	14.97273669087066	0.21402261047995702	2.5089020089707548	0.0105705	0.010593874416608622
1582	17	0.8428470184967469	17.04581201838797	0.29731681413010136	3.7978664131207345	0.01027428	0.010593874416608622
1403	22	0.9162345550364421	14.613546761622061	0.3353893256991716	2.5238783195945054	0.01045717	0.010593874416608622
1558	27	0.6372301775308375	13.62657726644391	0.6103195558428598	1.5531655650607603	0.01037791	0.010593874416608622
1327	13	0.35755034543640524	13.048099825665304	0.09710389174738221	1.007359241560285	0.009847336	0.010593874416608622
1205	10	0.8290936545411802	15.474884527534329	0.2514999653236041	1.7208641893916337	0.0101455	0.010593874416608622
1314	15	0.8303382777763701	18.83039381339955	0.8231573651310635	2.039689623875577	0.01038866	0.010593874416608622
1552	18	0.4839958614970049	13.29350564931581	0.6977430786532084	1.5391928565940414	0.01015292	0.010593874416608622
1040	14	0.5017725090137471	14.88612240292742	0.5655748633621321	2.57257466226984	0.01017589	0.010593874416608622
1199	17	0.6450783447031645	13.850620611895014	0.10217219487575802	2.989647108312175	0.009815881	0.010593874416608622
1008	10	0.544206689724233	11.810008630312215	0.3374799970594032	0.9609307177618569	0.01049427	0.010593874416608622
997	11	0.3326080278872171	18.342676047629652	0.947281308883607	3.872062277897996	0.009670567	0.010593874416608622
411	7	0.6382960014405861	13.961345391690301	0.03918853368131173	0.8432106486636133	0.01014369	0.010593874416608622
1157	20	0.6609444093471083	14.045880611275917	0.5314225440532041	1.8672225179372033	0.01005632	0.010593874416608622
1540	25	0.6176663500251112	11.84134874301589	0.1951882617959509	1.8273242543439183	0.01036564	0.010593874416608622
830	14	0.8207704472118107	12.059649087505328	0.364397610278567	4.1515339199885295	0.01056744	0.010593874416608622
735	10	0.755660665587717	14.723357637850945	0.07134719827597924	2.8040919775838393	0.01031757	0.010593874416608622
1117	20	0.5050366984425649	14.5960784800477	0.3023659908313968	4.981255449721176	0.009882532	0.010593874416608622
1554	17	0.5917114721692195	16.34500010579645	0.022776503486223197	2.037367290956244	0.01049833	0.010593874416608622
1927	30	0.6440062283068159	12.132541960205817	0.4709954723247033	2.636337398592751	0.01035711	0.010593874416608622
1327	12	0.540798056966056	18.123230296304513	0.1847412695957023	1.7117715793652981	0.01016692	0.010593874416608622
1520	15	0.402819419484894	14.57566057526741	0.4465645339888523	3.095760904636901	0.009509024	0.010593874416608622
1021	17	0.5654734021117894	13.258222927780931	0.5427053474070634	2.8912419115217975	0.01053096	0.010593874416608622
953	14	0.5264849044328619	14.123383554644118	0.18832872355737226	5.107623549221916	0.01053489	0.010593874416608622
1159	9	0.752726693279774	18.414541915664735	0.3523042407915079	2.5548393587300295	0.01056013	0.010593874416608622
1311	19	0.6533484690215448	11.88057821004849	0.5677681234793004	3.1720804656385515	0.01051317	0.010593874416608622
1565	16	0.28536734057919666	14.666296662472647	0.5592812514876132	0.044243103055700894	0.01003512	0.010593874416608622
1645	14	0.6902660668079413	17.7270662371131	0.22916898531609137	2.747749107196956	0.01029215	0.010593874416608622
984	8	0.9085482707133137	16.748688114023057	0.5601781426158048	0.6529248085190388	0.01031023	0.010593874416608622
1356	14	0.7091698058613501	14.309061838768836	0.31315772133455544	0.749168372725181	0.01056834	0.010593874416608622
925	17	0.5964884158174316	12.54205891891001	0.6316106580672185	3.316109349033809	0.01025914	0.010593874416608622
658	11	0.7820482915640576	14.58576586760982	0.20149032265345257	4.1412455862272655	0.01010128	0.010593874416608622
1568	22	0.16740277423969535	13.433681644289162	0.26054403653726094	0.2389876268797242	0.01032804	0.010593874416608622
1725	19	0.594973060575927	15.453041610228166	0.5559181336085616	3.200550626486425	0.009928972	0.010593874416608622
1093	13	0.5156301164384031	15.979460555723655	0.9776953928070691	5.753731874745902	0.01032026	0.010593874416608622
1480	24	0.888736952785329	12.669266809455943	0.32436066819602977	2.4913976980997585	0.01038966	0.010593874416608622
1118	14	0.7524160165478964	17.34268822705957	0.07902144328987004	0.8591584130042038	0.01055392	0.010593874416608622
1621	13	0.46445940682114784	15.772050496158883	0.13585694890744804	2.2042715967521276	0.01030108	0.010593874416608622
1267	17	0.9191110601137746	14.38119884221486	0.10626029471230465	8.653785561729874	0.01012427	0.010593874416608622
1168	8	0.9730944926608809	19.29911630888404	0.44813365367144026	4.279094882758231	0.01001725	0.010593874416608622
289	3	0.9198340321112133	13.00269093373066	0.17250582999615674	4.124426318771399	0.01002284	0.010593874416608622
829	6	0.23853457091995156	15.690998781129043	0.061652573930487176	0.10682266458343925	0.009936865	0.010593874416608622
1673	20	0.7323542513451725	14.420596784836889	0.19906812752781233	6.90410489698332	0.0098463	0.010593874416608622
1165	13	0.7283268571840924	14.8780028770956	0.48990800856086514	0.6052924816196361	0.01018324	0.010593874416608622
733	13	0.3145221144789493	14.872596587647726	0.06572209424491599	2.3943686779609425	0.01052725	0.010593874416608622
1275	13	0.7341303566089354	13.13343836701068	0.6479391783528425	1.9696684848288772	0.01032842	0.010593874416608622
1551	25	0.7738063377315961	14.1574012960328	0.5849804194557717	4.74603688381772	0.01030117	0.010593874416608622
1189	19	0.8174624649994694	15.300116281746085	0.46791548252256565	3.264725844238317	0.009774902	0.010593874416608622
2499	42	0.6861438244755981	10.979921660979773	0.8524558548984058	4.825107650472358	0.01053708	0.010593874416608622
1281	14	0.9268663852641982	14.547315200504183	0.9052376829948042	1.6219502914854806	0.01039716	0.010593874416608622
664	6	0.5400691203299212	14.758127488718639	0.1396084010955279	3.233106045189587	0.01030973	0.010593874416608622
769	10	0.9115521934755505	15.036084936215506	0.35951733269790964	0.31618988984057395	0.01030231	0.010593874416608622
1225	15	0.48222688278124676	12.413279977470214	0.3856686843196711	3.2611125874196514	0.009864327	0.010593874416608622
1138	14	0.6977656375076151	15.154170816233536	0.004728353925888523	5.043845207881252	0.009989562	0.010593874416608622
1710	14	0.864980180683629	19.59003983713122	0.4165481685015604	6.390832578691563	0.009770053	0.010593874416608622
1630	27	0.5065493282862215	12.983965324928583	0.6092362320564155	3.0278819876658147	0.0105347	0.010593874416608622
1422	20	0.9771727099661407	14.57350528587263	0.12124973512360611	0.28295819609371264	0.0100033	0.010593874416608622
1085	19	0.6948745872902287	14.012576214361847	0.21627119030999448	4.156455622355619	0.01040991	0.010593874416608622
655	7	0.49338954060603635	14.50156262844213	0.813750159800864	4.43253662374362	0.01029964	0.010593874416608622
1061	19	0.9813247592591529	16.208767097365612	0.4294460510569227	1.9064192400396576	0.01046667	0.010593874416608622
811	11	0.612427717508271	14.338782886434673	0.07510636183017094	1.7419885943613456	0.01029479	0.010593874416608622
1340	20	0.6672116455374674	15.615556806157471	0.8273449171094139	3.281122285382764	0.01036923	0.010593874416608622
1386	21	0.9780898661675127	14.076716815589462	0.5819247776101655	0.5870904120697815	0.01038048	0.010593874416608622
1463	21	0.47600232576851037	12.095967507044142	0.5927407556646285	0.5824883772279614	0.0105	0.010593874416608622
1763	28	0.9225588056184286	13.354515672476941	0.5392422281827924	1.2464658718740402	0.01010246	0.010593874416608622
1517	14	0.23093382667079576	11.949945789061669	0.28660388402455395	3.6506069124874374	0.01032918	0.010593874416608622
1265	13	0.9461851265408866	15.841378847245622	0.5600082957741899	7.183983200464658	0.01037452	0.010593874416608622
2028	35	0.9948281797560553	12.84916549763462	0.6071358458955535	6.356332412196398	0.01031242	0.010593874416608622
844	11	0.9230246532436424	14.464025313703008	0.050470159644207924	5.5744466150212535	0.01058393	0.010593874416608622
1303	16	0.8726279293366834	16.5735174361488	0.43943243329825105	4.639960627914925	0.01041688	0.010593874416608622
1166	20	0.26462077266059003	13.293422557152468	0.12225796957820996	3.169816150822843	0.01043954	0.010593874416608622
1267	16	0.819775160706192	15.026326308221106	0.06413008787721884	2.9622964221197545	0.01023138	0.010593874416608622
986	14	0.7700880255027956	17.20656524151635	0.4475112616002873	3.8209077435331213	0.01040831	0.010593874416608622
801	9	0.5232707363735403	15.908073095583635	0.015080022935606618	4.657111323064848	0.009686429	0.010593874416608622
1390	21	0.7877727033152037	11.929393706975185	0.1990545843474934	0.5643270011686488	0.01050416	0.010593874416608622
1172	19	0.8102921950994032	14.546767839182518	0.061275316352684905	4.230325180046362	0.0102572	0.010593874416608622
1085	11	0.4090047709478205	14.560336409697852	0.07026197389164417	1.5496309274934938	0.01001408	0.010593874416608622
1289	13	0.9768739868021443	14.609697463751347	0.6620994633048087	3.6739486922130244	0.009996473	0.010593874416608622
562	8	0.8334502687605951	12.252139557522849	0.42931048789529325	3.678354495058266	0.01049632	0.010593874416608622
1170	7	0.4626225800457703	16.60408523184747	0.20736580360550141	2.9666316388562524	0.00961737	0.010593874416608622
581	9	0.49757457452832327	10.913646489247629	0.249916712723659	0.18649709193951963	0.01050401	0.010593874416608622
995	10	0.9886571375179956	15.4679363680547	0.8184414034683891	2.581281246436368	0.009721301	0.010593874416608622
844	11	0.2241015044218968	12.219719021593251	0.029839965120570633	6.513709613798828	0.0104524	0.010593874416608622
2076	22	0.7478996478333028	13.580026859479416	0.3459144130381251	0.0826334097157303	0.01050632	0.010593874416608622
1361	23	0.4438478275033758	16.575377863228624	0.22927189747213117	1.1669521804618044	0.01047779	0.010593874416608622
1010	6	0.19052418572675156	15.304854358261581	0.13554890030059652	2.848875041229869	0.01025816	0.010593874416608622
1156	15	0.7775267380910873	15.24232148210839	0.5082288138491151	5.476903579093619	0.0105756	0.010593874416608622
957	11	0.7862876814462213	12.922298250810101	0.2481230744892095	3.1321807184707025	0.01036236	0.010593874416608622
1089	20	0.7412769025182732	13.378935969234156	0.9275865792197362	2.0422478175262255	0.0105595	0.010593874416608622
2022	26	0.7691885650021884	16.17205713568008	0.6702567663534555	2.251791779184094	0.0103033	0.010593874416608622
427	4	0.860500731024478	17.790541647864067	0.3200955898982541	8.254144292054056	0.01026308	0.010593874416608622
1337	17	0.7835831738493486	12.92919691512612	0.0301630336868334	6.308862915333757	0.009962733	0.010593874416608622
861	12	0.7647225482917845	15.46961496799557	0.16086236420551434	5.226990920312705	0.0103743	0.010593874416608622
1861	27	0.8906431745125926	14.467902830355001	0.9275619959574826	0.37567767246377304	0.01024668	0.010593874416608622
1054	15	0.4732170287163766	13.986838167983185	0.7498679607894194	4.403137895761137	0.01033107	0.010593874416608622
1388	22	0.4060576644099957	14.17498967949564	0.029035557527461578	0.5648777773148921	0.01047064	0.010593874416608622
505	8	0.6043560031649313	12.636337402573826	0.47778660741148216	2.1828976906530406	0.01044312	0.010593874416608622
973	7	0.5525779958838974	18.128400223903775	0.2622131998355287	3.0563794390380243	0.01031091	0.010593874416608622
1641	17	0.5642793771503831	16.05512557132385	0.6448722035947463	3.885462754128554	0.01046848	0.010593874416608622
609	8	0.35322854943352383	14.722302848958776	0.023164959374126763	3.5684204287820664	0.01050169	0.010593874416608622
1345	22	0.8558087162859136	14.466795445002585	0.09736403605012456	2.167046161998078	0.01027662	0.010593874416608622
1171	9	0.28333273699635575	16.403516082972207	0.2606829679754553	2.7746399977476752	0.01023679	0.010593874416608622
1016	13	0.4544433425268884	13.212297009773177	0.1713312755196573	1.2349432021177187	0.01046847	0.010593874416608622
627	9	0.6727721690854083	14.146514125518385	0.6629041956059851	0.7389821986249107	0.01058432	0.010593874416608622
1141	12	0.8348753499893358	14.30555850852442	0.48183141187552825	1.434128876827346	0.01037849	0.010593874416608622
1188	12	0.9152483243432232	13.620366437226044	0.36185764098699447	3.223838054681789	0.01000706	0.010593874416608622
516	5	0.7097578007465959	14.090023882665777	0.5415134862777596	1.8520804968084763	0.01035981	0.010593874416608622
1202	11	0.4802981270849138	13.962970380650633	0.27351583474878893	1.440115784532439	0.009987994	0.010593874416608622
832	11	0.8831577226366275	12.5271311059507	0.2949489086936937	1.822084615588155	0.01034441	0.010593874416608622
1618	30	0.44268173242270525	12.738837481676255	0.9007844478996405	2.0964032090366644	0.01058254	0.010593874416608622
1043	15	0.7024074152506032	11.988252639718528	0.2547284302043781	5.8521445642140035	0.01040319	0.010593874416608622
1777	33	0.8492839237085514	12.626260350929346	0.3553496377012283	2.1615177426843983	0.01054416	0.010593874416608622
768	5	0.7895162892068497	16.83496262594783	0.65792152750797	0.9227388483376484	0.01059297	0.010593874416608622
1015	19	0.5709860513201885	14.76556807387877	0.46300803172695026	2.678005837199249	0.01004556	0.010593874416608622
1179	15	0.8643464747866061	13.970038561466117	0.1646516023670092	2.0743209883921945	0.01059079	0.010593874416608622
285	3	0.7948967922312575	14.295594356725417	0.00941690384938576	0.6912870240925828	0.009926457	0.010593874416608622
968	14	0.469187938809821	16.29566743700528	0.0383198720706982	0.12244276892847594	0.01059046	0.010593874416608622
977	13	0.8143453327736979	14.583669328344357	0.5231957065992799	4.433989604855455	0.0101284	0.010593874416608622
1116	18	0.7573997050321553	14.144331711126055	0.40084105401058867	1.216775663692148	0.01013283	0.010593874416608622
387	4	0.9324179069237386	16.232129605969725	0.6382988908219547	1.1275557221236714	0.01056805	0.010593874416608622
410	5	0.8422548067578958	13.460665828063089	0.4650734630345453	3.7309602731736873	0.0101967	0.010593874416608622
1355	17	0.12101198112802714	14.730839776769356	0.6915614281597929	1.024162265473592	0.01040018	0.010593874416608622
1504	20	0.4427278452422132	12.155418213356741	0.06599302125080969	0.5702781405473549	0.009942312	0.010593874416608622
1252	22	0.7871443973616663	11.0140374568316	0.2878302760485907	4.031835703846676	0.009952323	0.010593874416608622
1206	16	0.7519528956992887	15.144183149838014	0.7537476364238407	1.886963902038423	0.01051665	0.010593874416608622
1326	19	0.6471579340389978	16.179622707980162	0.3581037275534176	0.5727717608967913	0.01031694	0.010593874416608622
1392	22	0.8224554062382011	11.745386696083148	0.7009179643699823	1.4990034769371496	0.01053204	0.010593874416608622
451	5	0.8909488537033308	16.459190144681155	0.30675961298390364	3.205858929160464	0.01049709	0.010593874416608622
1031	19	0.4297087624478939	12.962993410423461	0.18237090560107563	7.024351500945993	0.009864334	0.010593874416608622
1498	17	0.6526035388813214	16.24796298005635	0.8634923585748469	5.089296535519466	0.01044316	0.010593874416608622
830	15	0.35779895016238245	11.418364623039501	0.00042837356703656626	1.4242207268915297	0.009494387	0.010593874416608622
502	6	0.6168615337028106	13.38268875729879	0.4133541532640039	1.6307554832244384	0.01046394	0.010593874416608622
1161	19	0.7088198207292487	12.235541424539036	0.24237043571203376	0.5142700422657134	0.010186	0.010593874416608622
2057	32	0.5365714049922217	13.441956684178468	0.1740834385669744	5.658804250925341	0.010581	0.010593874416608622
1042	16	0.7934183819632382	14.994410003465173	0.8473114359479874	4.909125564552153	0.01041941	0.010593874416608622
995	8	0.846002512714332	15.352785432580857	0.2897855703643052	1.7599094213329365	0.01028388	0.010593874416608622
1444	28	0.7391626107848943	11.315908099243718	0.449936106995973	3.6731382429920605	0.01048482	0.010593874416608622
1121	17	0.3857067746879418	15.847542803604657	0.050608309425530185	2.8079837454413266	0.01023376	0.010593874416608622
1166	13	0.8016413274172314	13.97558834246644	0.29179445616338096	3.363493581786301	0.01032072	0.010593874416608622
631	12	0.5155086504480325	12.319301604480152	0.017945543032038172	3.9417971594166836	0.01031543	0.010593874416608622
1156	12	0.6129227248353238	17.65050614717612	0.06882677428732631	7.434554373635	0.009787691	0.010593874416608622
1616	21	0.7508402302040563	13.574205902230876	0.9780344545564248	3.0595527156561664	0.01030541	0.010593874416608622
1030	18	0.8012367879054892	14.6520761750299	0.2952344233816385	2.877835365725737	0.009910215	0.010593874416608622
897	13	0.19410801575932496	15.924678740389577	0.26875776574325105	1.921058986984487	0.01049212	0.010593874416608622
980	9	0.5660783129132315	14.747154903455456	0.9868783977295652	2.2181854079969643	0.01048026	0.010593874416608622
1136	19	0.4776602372857862	12.823715775792103	0.02684384459921893	4.508378625824583	0.01041528	0.010593874416608622
634	5	0.6025584999316158	14.276139639003446	0.293236241371556	0.9137778054926	0.01057191	0.010593874416608622
664	12	0.8068054748229991	12.202630101458592	0.3140169655687268	6.991483322793572	0.01040857	0.010593874416608622
1208	13	0.5089149745535327	17.274815815550404	0.22143932034500935	5.949453367555267	0.01038522	0.010593874416608622
798	13	0.8515676177787157	13.342214286403063	0.0987489026415592	1.8206149509769642	0.01054092	0.010593874416608622
511	6	0.972223062901688	13.005228853522517	0.7763537013768482	1.6157085651647087	0.01049062	0.010593874416608622
1280	17	0.8926818735124162	12.827578167726767	0.10610212777400628	6.381106677456427	0.010003	0.010593874416608622
1442	14	0.7832032968630644	18.89065842629627	0.2897144735447947	2.0381715885181704	0.009965783	0.010593874416608622
1292	20	0.1557048381562814	14.18066751938802	0.5426504816851845	4.8937997887534195	0.01000306	0.010593874416608622
1157	10	0.8305628290625553	13.779865740937174	0.18928810794177864	3.010295623546099	0.01055077	0.010593874416608622
1050	13	0.7474483923762025	16.894619878407703	0.8179266062195012	2.1222280418324377	0.01026987	0.010593874416608622
829	15	0.5718160565115517	13.211212565592014	0.32051863591046015	2.4332314721810278	0.01036252	0.010593874416608622
805	12	0.4429373759236004	14.945397655219342	0.20130185808109832	4.61119600489904	0.009581119	0.010593874416608622
821	10	0.5961521683587213	13.094725635222378	0.35504861808693744	0.48586327139698415	0.01051284	0.010593874416608622
873	6	0.8218293806600974	19.183358277128683	0.8323139192423034	0.597624443957697	0.01027479	0.010593874416608622
1698	17	0.8075702412894644	14.163714403893874	0.07794068101360097	0.19715842043163034	0.01017727	0.010593874416608622
1336	24	0.3728267250112942	14.55830824066363	0.6592186751888591	2.4638829356258958	0.009991783	0.010593874416608622
1356	26	0.5339975918551171	11.378057554138685	0.13510512661357385	2.5147282527420947	0.01039688	0.010593874416608622
897	15	0.7006475398485454	14.540238267069956	0.1356369155139036	1.5150005412538299	0.0102574	0.010593874416608622
814	7	0.14661491024076462	13.534022376801301	0.020639767045557422	2.735781801975912	0.01051607	0.010593874416608622
822	11	0.4940596863831892	13.726678417189582	0.032514482477266946	1.5458401666652737	0.01011202	0.010593874416608622
1907	27	0.786246197315124	13.585670401439668	0.10973906105459386	4.738511819852695	0.0103555	0.010593874416608622
838	13	0.6368417341350474	15.357929934675202	0.22580136687843833	4.00656255924626	0.0103698	0.010593874416608622
916	14	0.5830438698491297	15.391785698343641	0.8115827762198419	2.4672475688654294	0.009928323	0.010593874416608622
1357	15	0.45706059765346885	14.795416458485251	0.36685032574333676	1.3863591951323633	0.01008609	0.010593874416608622
766	7	0.7909375581365279	13.966954269590293	0.3644623302449828	3.288092583878851	0.01026901	0.010593874416608622
1978	26	0.12791040137334408	13.199547469740185	0.23539685738867977	0.08924596514749461	0.01021115	0.010593874416608622
1271	19	0.4720965622831395	11.965602308451773	0.2515602536331437	2.421256253936907	0.009469332	0.010593874416608622
1084	15	0.545449536840774	12.752644062779495	0.010800972033933931	0.12116431964331059	0.009971468	0.010593874416608622
1457	18	0.7111419412625306	16.55494780880568	0.5074475169493595	1.0410737474415612	0.01052055	0.010593874416608622
1023	10	0.9750948149346659	12.60620167530606	0.49045393340080967	2.753854404788825	0.01032474	0.010593874416608622
1400	23	0.6042904216038341	14.77459648202843	0.8366899427097997	3.624827383712194	0.01036867	0.010593874416608622
2166	21	0.6925327420141852	15.824739773773997	0.03922372501460694	0.2517224102162121	0.009994147	0.010593874416608622
1162	16	0.41025988486410453	13.776190179218416	0.8620017103069241	5.914473108316383	0.0102918	0.010593874416608622
1244	17	0.7652992990121805	14.396217430333532	0.8134022831445403	5.273710564018369	0.01023166	0.010593874416608622
1115	12	0.45650968961600247	13.958012037444028	0.7993904876898957	1.4105937996581046	0.01003226	0.010593874416608622
874	7	0.5527602628837504	15.66016408921788	0.22155095987908918	2.5919864451905275	0.01014367	0.010593874416608622
761	13	0.21482507169530451	13.374804329742872	0.15027501581670713	1.9028588647675995	0.01025104	0.010593874416608622
1288	13	0.9779608323497612	13.994580341468762	0.5273520582462461	4.607892046135799	0.01043292	0.010593874416608622
1127	9	0.9161358329496229	14.328971238678793	0.4904062922096455	0.4595299776961177	0.01050631	0.010593874416608622
1669	32	0.8121350919802932	12.637386519954543	0.41780055536225835	0.3679309146782792	0.01059093	0.010593874416608622
1773	32	0.49734055681158806	11.85667883426403	0.28988066460231277	1.0048637042700448	0.009875276	0.010593874416608622
793	6	0.36947329204828305	16.719571307198205	0.20194233421562452	0.1227012078797991	0.01016029	0.010593874416608622
886	10	0.20811731226196145	14.051972776472493	0.12986058140053705	0.7954516936262411	0.01018904	0.010593874416608622
2191	32	0.6963137454215775	14.8277648640042	0.7591038729283122	0.19763768125225722	0.01050909	0.010593874416608622
1623	30	0.35034493620648677	14.38270121682847	0.9474532846975424	2.6381039482952886	0.01045236	0.010593874416608622
1081	12	0.7534260450777089	15.000725158315026	0.24158503471751316	4.533434173773386	0.01032652	0.010593874416608622
2197	30	0.6130238173799794	13.081908930361521	0.022948748823202997	6.518118794780061	0.01051504	0.010593874416608622
1110	14	0.7473820216481732	16.229088595266845	0.4704109952202532	3.3460062633403127	0.01053075	0.010593874416608622
1226	17	0.5984407503381954	14.79754742447507	0.06468008106663792	3.4902083272948685	0.01048903	0.010593874416608622
935	7	0.4429126347461998	14.009840758901545	0.061276011090247245	7.588955337312896	0.01037953	0.010593874416608622
1651	32	0.5378527364508667	15.47920885951629	0.40074059340404067	2.347521399360377	0.01057573	0.010593874416608622
573	5	0.8913688206362544	14.535731879736717	0.32211455882426604	2.994853022049772	0.01050787	0.010593874416608622
1559	21	0.8412505516290948	14.278489175923438	0.693433803620346	2.4196212156629717	0.01046793	0.010593874416608622
1630	26	0.7814257649884981	12.757496457997696	0.868873658093159	0.29139019056215565	0.01059334	0.010593874416608622
2045	31	0.5916026651337154	17.696172986496887	0.7490624472462203	3.8668303004495908	0.01048562	0.010593874416608622
1537	25	0.44509141509019023	15.462027515631148	0.02807408225727126	2.873205107917009	0.009876211	0.010593874416608622
1155	10	0.9941257190405913	14.896070944668793	0.11383041293508235	1.9379594884140663	0.0104436	0.010593874416608622
1345	19	0.8422802180382373	13.070008081801298	0.4522128887429919	1.7152969454608056	0.01051136	0.010593874416608622
890	6	0.9551347162892964	18.626444688200394	0.23300151964242846	3.3017598995318256	0.009910201	0.010593874416608622
1041	11	0.949863665067056	13.686603625444464	0.09016134986667917	4.454963561386558	0.01007588	0.010593874416608622
933	18	0.7055713854286414	14.75078355984284	0.33773467131720575	3.362833638100878	0.01030455	0.010593874416608622
1855	33	0.9906805324265677	11.465681038911447	0.3826557389190356	0.7418459642201737	0.01019484	0.010593874416608622
917	10	0.8617602051908464	15.956034196398566	0.17453712796824972	3.127631974978338	0.01052266	0.010593874416608622
562	10	0.5511643911277267	14.940123337044147	0.1999413926323293	1.1243450430630477	0.01022993	0.010593874416608622
1622	26	0.8822471642891538	13.706841725589342	0.5076169250150493	2.3609278062160035	0.01035135	0.010593874416608622
1229	21	0.6074362544423746	13.016473428787993	0.1765376269075939	4.8291570710178515	0.01016474	0.010593874416608622
1706	12	0.6169884497625193	16.032623559030036	0.3827158917170517	1.2576103915535866	0.009817421	0.010593874416608622
1064	9	0.8394689583871988	14.374838437837278	0.11911947723379243	3.4611286573603106	0.0105779	0.010593874416608622
1664	22	0.981820179641148	15.468081262191484	0.2648790433478965	0.9200587564326606	0.01046401	0.010593874416608622
1993	34	0.5587102634494566	13.313153809760491	0.02745772048766487	1.459620392773576	0.01043457	0.010593874416608622
1330	20	0.40337841355332055	13.399043692450645	0.7145144974235242	0.5663682585104852	0.01020458	0.010593874416608622
494	4	0.9243786391750443	16.12639839327613	0.7596914459541438	4.525486318410155	0.01038403	0.010593874416608622
1084	15	0.7285653400583302	14.792179931644514	0.6139697501846966	4.216280959013908	0.01044677	0.010593874416608622
788	6	0.4475787058947758	14.361586450653062	0.2572071024856466	1.2315080457204832	0.01048017	0.010593874416608622
1262	16	0.8665666034722794	13.197698381211554	0.06698336705717023	0.9295244587343858	0.01053511	0.010593874416608622
850	14	0.6095909202097387	15.073562201965332	0.2777095448491139	1.9444409247296242	0.01006285	0.010593874416608622
845	16	0.674551092680263	14.213868940332127	0.8598719443815752	3.014745636416122	0.01005498	0.010593874416608622
1091	19	0.7464754185752435	13.888497461675518	0.3972215148373749	2.524042726605909	0.0103362	0.010593874416608622
1707	24	0.6586487425183026	13.992183550781098	0.20513428817454782	3.7072135549981624	0.01039937	0.010593874416608622
1371	22	0.9027944521107489	13.494604118709878	0.7016845445575526	1.1168597342436812	0.0104794	0.010593874416608622
1526	22	0.9723969676214534	13.738645083197024	0.046870390264543815	4.079792804782803	0.01042557	0.010593874416608622
416	6	0.8598149539689572	13.8101673829219	0.08536581045886538	2.308777091877081	0.01023932	0.010593874416608622
797	4	0.716475042638597	18.689262151363508	0.6658533877123954	3.603042777749125	0.01022599	0.010593874416608622
1527	18	0.8825816445984684	15.419908564537643	0.5139867375559408	0.7775234851392296	0.01028089	0.010593874416608622
2019	23	0.6958361308002374	16.794830094111663	0.7166459925861296	1.4915322788860397	0.01046482	0.010593874416608622
1238	21	0.38344880186106756	15.087001204328516	0.11320886219064541	4.212474573461944	0.01040573	0.010593874416608622
1125	13	0.5700617335690767	16.20878568226364	0.7372770895573701	4.003086974606065	0.01042946	0.010593874416608622
1151	13	0.8321109473472917	15.08604193615194	0.47624255405482746	6.461487801695685	0.01029232	0.010593874416608622
233	1	0.11483533907083276	14.938487213206516	0.00047338316918965617	2.336072287762468	0.009524632	0.010593874416608622
787	7	0.5758204806801829	15.122862760687374	0.14715244910578096	2.244792487320237	0.01042595	0.010593874416608622
509	7	0.9083092123974974	15.302909755700838	0.9570844163686053	3.5038158624736937	0.01044121	0.010593874416608622
1624	17	0.7442748260560381	13.258067175358208	0.14172790816490372	0.9238543979312392	0.01051008	0.010593874416608622
1179	16	0.5151707697006831	13.6902470812047	0.21942831683906502	4.150573540215329	0.01006689	0.010593874416608622
804	7	0.42670670172267927	16.83303199765786	0.22057195170063834	3.126011314404633	0.009891641	0.010593874416608622
1680	15	0.7077703195218809	16.86215760958913	0.26177383496512846	3.954524862515582	0.01040618	0.010593874416608622
659	7	0.9689783375319553	16.15264007753779	0.01853450615080439	4.361892049756921	0.01017981	0.010593874416608622
1173	16	0.8427844487876166	14.354696032277658	0.2855094285550628	4.3847290481795556	0.01046039	0.010593874416608622
1069	17	0.8320409936762988	16.29377792214259	0.6724633059829409	3.003118935154272	0.01039659	0.010593874416608622
1942	31	0.9805242540459659	15.38518743897469	0.256431382013361	5.625143756017641	0.009816715	0.010593874416608622
566	10	0.9758789576629654	12.569529768551416	0.7442208856589796	2.8884098248644325	0.01001036	0.010593874416608622
1466	23	0.3912759205888587	13.67739144451064	0.2562412668679696	0.9482886962267387	0.01031072	0.010593874416608622
1194	19	0.2821886797567158	13.415606748902901	0.5792459854934072	3.507190693018362	0.01050516	0.010593874416608622
775	7	0.5219004136253101	16.548267397008562	0.4728136807532747	2.2546335347702104	0.01047885	0.010593874416608622
929	11	0.5617612805401713	14.890391218797394	0.26823955705960806	3.296540755740583	0.01004521	0.010593874416608622
1271	19	0.8452279973745781	14.018917902650616	0.20014902015311262	2.129505898991856	0.01015078	0.010593874416608622
1516	19	0.46865774259966003	14.186073040987242	0.594486749413598	4.446320369424975	0.01024862	0.010593874416608622
540	4	0.26400726330709223	14.363040005715138	0.009409024493242796	6.482210233090229	0.009704501	0.010593874416608622
1871	17	0.6655787219837048	15.650957863654998	0.18531925836866908	2.4793134995094683	0.009515946	0.010593874416608622
928	16	0.45031069707939414	12.58780278502423	0.5472500714122337	5.74046490080749	0.009983025	0.010593874416608622
851	14	0.4929159440211605	15.604366552610202	0.0940881988998907	1.547233149659185	0.01057874	0.010593874416608622
1154	19	0.24639265218546147	12.97613055898864	0.1075763350128881	0.4528551736167845	0.01044906	0.010593874416608622
690	8	0.6557740576884272	15.05219708743714	0.005295843658155386	4.976665195558709	0.01031467	0.010593874416608622
1020	11	0.7033522710016342	17.209739540470032	0.3151223720184916	2.699249615147453	0.01036773	0.010593874416608622
518	8	0.5364449736991741	13.775639620874719	0.549595637628162	4.504045363067204	0.01029444	0.010593874416608622
1229	22	0.2973144838290379	13.369885061917934	0.2752172471431157	8.038285592390935	0.009859742	0.010593874416608622
1191	19	0.8209343404896277	12.530867395729725	0.44663448127365635	1.4745158792579176	0.01033055	0.010593874416608622
1521	25	0.7244097576128921	14.72852615844439	0.32585164191376326	0.8669457497264077	0.01052178	0.010593874416608622
1266	10	0.3800200616895655	14.558091688784671	0.008286205219901088	3.207810741036363	0.01032431	0.010593874416608622
721	13	0.3687853210945117	14.644317598046047	0.9720778361722908	1.6547755508440183	0.01004628	0.010593874416608622
1275	17	0.5977841507235039	12.399527967206463	0.3398899011127397	4.712537665212292	0.01037341	0.010593874416608622
1356	19	0.6684390897924607	14.411302131105238	0.8409544640628248	5.2478673162355	0.01044064	0.010593874416608622
1369	24	0.7388481262758722	13.250929199955571	0.8273575104153199	0.9016871494368857	0.01057409	0.010593874416608622
1390	17	0.6899350003232622	14.663210469548883	0.06656014369593677	2.71613539861593	0.01025561	0.010593874416608622
1796	20	0.7314121413729865	14.131799026121579	0.44812506845621625	0.9623557425260114	0.01027654	0.010593874416608622
1132	18	0.3803859780686115	13.582961921754219	0.1271494440082827	4.920414853140633	0.009524025	0.010593874416608622
1256	14	0.35183689058623285	13.460380235152241	0.17865299218077463	0.5850971290386358	0.01048573	0.010593874416608622
1252	9	0.6685210549920811	16.05910452645164	0.5115840712971769	4.7963769592599785	0.010301	0.010593874416608622
1273	18	0.48859014792647876	12.898355958482494	0.18249575628108294	0.21705012163056103	0.01020886	0.010593874416608622
2043	22	0.9239521904186727	15.095782961547199	0.07452411955266985	3.296853097518781	0.01031021	0.010593874416608622
567	5	0.6833295430297381	14.074070735537754	0.2102934026972294	2.3550107920042738	0.01020078	0.010593874416608622
1374	14	0.24319639147651742	13.019422415991489	0.2067921986217866	2.216301965975158	0.009750975	0.010593874416608622
1254	11	0.8156773921826299	15.246215873698493	0.8745601471068689	7.362871338789725	0.01035439	0.010593874416608622
1247	16	0.4428549630697133	14.423757154039777	0.24343365375734694	6.948772571658917	0.01044117	0.010593874416608622
1241	24	0.6685634301202417	13.11530259003825	0.045690572122123435	2.978405875198868	0.01010013	0.010593874416608622
1241	12	0.1955617302416216	16.159788365503427	0.6491224843245395	4.1911639317407205	0.01025871	0.010593874416608622
732	6	0.7929451844194371	13.82799617378838	0.28019050386767913	5.49692522384827	0.01052517	0.010593874416608622
1130	12	0.8733638754392237	14.164446231860593	0.6662311172163315	1.5949854105309722	0.01033824	0.010593874416608622
1349	25	0.6416027307192296	13.717499011095427	0.34306923635826725	5.968969834492546	0.01042048	0.010593874416608622
1297	23	0.5594652433376532	13.784926633397987	0.5571285165070159	3.481167074351002	0.01026672	0.010593874416608622
1039	16	0.7132881781121375	15.355867202357999	0.5554612127248346	2.094372301188441	0.01014853	0.010593874416608622
1347	19	0.7626774033705502	15.698346037700846	0.7300105340733832	0.49109208712937336	0.01013279	0.010593874416608622
937	12	0.6560836057280657	14.200895643017892	0.4015845330647499	0.3412537257377304	0.01032525	0.010593874416608622
1015	10	0.7906099883651511	15.54742883111074	0.8941263047103953	4.613258193737597	0.009779085	0.010593874416608622
1137	16	0.714552182079938	14.753759956138069	0.8269765424114656	3.6332905257354304	0.009831881	0.010593874416608622
2129	34	0.6642681231176139	16.500247867566465	0.6773252182365017	0.11669142096359303	0.01032801	0.010593874416608622
779	13	0.5226163531822299	12.440141490942398	0.2305981518098859	5.190285190284269	0.01005244	0.010593874416608622
797	9	0.606936538953247	15.179701276204689	0.06629420111479928	1.5488645889477597	0.0102425	0.010593874416608622
1751	15	0.32752389528671133	15.31332747721627	0.10437073852153622	2.530897799090507	0.01018288	0.010593874416608622
1339	17	0.7530404511987581	15.34084779987878	0.318010551011554	0.35293249483868194	0.01041666	0.010593874416608622
1566	25	0.8048466983839672	14.369873698546826	0.6516338368558121	3.075300324935093	0.0104868	0.010593874416608622
909	11	0.5672210076757874	13.229568568521833	0.40625567717747746	3.8246168755218433	0.01006493	0.010593874416608622
1145	14	0.5769642293776708	14.29973000136356	0.6886044222847463	3.2420240156885938	0.01052907	0.010593874416608622
1275	12	0.48648898306416427	15.010417315204164	0.5024758493109347	2.8409586882431217	0.01014556	0.010593874416608622
403	7	0.8595941880204602	14.926639207210656	0.45017438130544335	0.9521694751820151	0.01052025	0.010593874416608622
1064	9	0.6078011036716618	13.520961675052394	0.27968239168110576	3.1141490311656748	0.01047958	0.010593874416608622
1228	21	0.22020882002638603	11.907944299449266	0.5575291159397504	0.29102608047636824	0.01035925	0.010593874416608622
1203	20	0.478126033017187	13.181215537844174	0.012776236339427594	4.395434809983013	0.01011095	0.010593874416608622
1335	21	0.7434113745928678	15.119648057868876	0.21759149601121947	1.0387794515485749	0.01031027	0.010593874416608622
1287	19	0.36928618238744526	12.88895413032534	0.010619566174769557	0.4673702045141175	0.01055005	0.010593874416608622
1067	14	0.6709435538835791	13.507005027589017	0.01437261414317953	3.434711904162027	0.01034735	0.010593874416608622
789	12	0.8268812110449313	13.852164796054454	0.6412678169354044	3.201951618481262	0.01042525	0.010593874416608622
1998	25	0.34352772456356834	13.064049478045494	0.046919037265078636	1.9180194757988045	0.009998348	0.010593874416608622
1465	23	0.5609882923035927	14.887320607345307	0.7505902425118036	4.180055981256258	0.01054983	0.010593874416608622
575	10	0.7022322375128736	10.257105235042035	0.5017638126075582	1.484733174788213	0.01009326	0.010593874416608622
847	11	0.6656397799995349	13.433615028409944	0.4944995454218859	0.40673063246338764	0.01036936	0.010593874416608622
795	8	0.872077791281097	16.022537885256348	0.8315275495347844	1.7502591745677496	0.01001578	0.010593874416608622
906	16	0.38301814020665575	12.515785591371825	0.3206217719776638	9.314656971016674	0.01055807	0.010593874416608622
1664	22	0.8439063141186922	15.042156485247542	0.38215185995222567	0.616348298968817	0.01017143	0.010593874416608622
1405	24	0.6902805382109511	13.076507505510339	0.9776606619211736	4.3037742562716925	0.01032261	0.010593874416608622
1206	16	0.14996512944712975	14.214964787167238	0.16373834037873977	1.5181740134779815	0.01030017	0.010593874416608622
1096	15	0.19331938438361493	16.358794696481187	0.2873864366673564	5.139340834688202	0.01018319	0.010593874416608622
663	5	0.7393873533388653	20.178109658925848	0.38060662093182274	0.9409858174271767	0.01057966	0.010593874416608622
1476	15	0.8990577614689792	17.24853607248091	0.6075057409509147	4.6854153355875985	0.0105241	0.010593874416608622
982	13	0.4018062282159314	14.562016830127467	0.1630699755750999	2.2994886636509966	0.01025319	0.010593874416608622
970	10	0.22697065172317646	14.444824380292577	0.24615876850814533	4.013370364144191	0.009416717	0.010593874416608622
767	12	0.7363917772725829	15.621334225165182	0.029270579636482136	5.065148740166983	0.01034117	0.010593874416608622
1626	25	0.6344814704376291	13.550415642798649	0.22412669077164976	1.5810664516745803	0.01014029	0.010593874416608622
1725	22	0.9291893476985765	15.453222250052505	0.7141882782853536	1.2595380586442944	0.01012497	0.010593874416608622
1150	19	0.17450787302083282	11.604167063870403	0.15659890921670505	2.8368317811625103	0.0103848	0.010593874416608622
684	6	0.6923195586937844	14.262080731815026	0.021036507432881213	3.406732348657516	0.01054967	0.010593874416608622
1019	9	0.7016525127291007	16.6803767980318	0.808063682196872	1.7614716351035309	0.01052408	0.010593874416608622
620	11	0.27119519554381577	14.946505540070564	0.3919306100251865	4.492111941127668	0.009791001	0.010593874416608622
997	18	0.6044407049493516	13.68306891148285	0.7889803264850463	0.5478940135302626	0.01033861	0.010593874416608622
1316	14	0.5477024059485716	15.506744192661316	0.15202448842524668	4.8286313825948195	0.009640378	0.010593874416608622
1681	23	0.8524142714684484	13.802902757178702	0.19742614738763706	3.067046577122669	0.01056513	0.010593874416608622
1406	12	0.5945220174846487	14.56833793779339	0.4208415291089869	0.5406920009789014	0.01051775	0.010593874416608622
923	10	0.5244534275676489	13.867486850726134	0.47666470836772157	3.3058115511226487	0.01047702	0.010593874416608622
1064	10	0.5976059319808766	15.560412064284755	0.3562428331626417	1.219000111290459	0.01048873	0.010593874416608622
1042	8	0.22604042676789904	14.683919325723794	0.2715947214858398	1.7009256054889728	0.01053512	0.010593874416608622
881	10	0.6088707272529261	12.670506553681333	0.12250755336253243	6.430044950663457	0.01022181	0.010593874416608622
1017	12	0.9364042039398557	15.290313787656906	0.3933381747613458	5.021684307638338	0.01014881	0.010593874416608622
569	4	0.43019227303984536	16.752294156415978	0.42869882403599946	3.9081207247740424	0.009914761	0.010593874416608622
1915	26	0.8839828848913318	13.698644879397932	0.8752372060415161	6.154634259830193	0.01054373	0.010593874416608622
2023	25	0.2294507162550895	12.316355712488594	0.05360336156133471	3.8021123747539898	0.009577898	0.010593874416608622
1487	25	0.7905505146319218	14.514103592463798	0.22858267313852676	7.374844863755423	0.009910928	0.010593874416608622
1621	25	0.44802864331421044	12.718188988443355	0.14935102738811296	2.2157758451937712	0.01022847	0.010593874416608622
739	10	0.44437641684015167	14.059265348207427	0.08552673586167872	2.3167988667565447	0.01012173	0.010593874416608622
1333	17	0.6496316427678228	12.749090152293851	0.608591788317151	2.7899887055419272	0.01056819	0.010593874416608622
1059	11	0.40742141474414284	13.77376337977994	0.1881132616574976	2.2307179573634746	0.0103235	0.010593874416608622
1269	21	0.899987490737798	14.382752301556861	0.10449470165924503	3.4777779236387465	0.009617074	0.010593874416608622
977	8	0.9650912966358827	15.86199412885892	0.6179915829931738	6.233620822818105	0.01040725	0.010593874416608622
809	15	0.9570878833642338	16.138907603901355	0.3087336318378545	3.5091834059532943	0.01022657	0.010593874416608622
456	3	0.6192630144563132	14.777969060134902	0.29716106760826805	0.9982986666368625	0.0100554	0.010593874416608622
1433	26	0.9921924406034841	14.742470419301263	0.8358877403054015	5.1971030258481425	0.01046403	0.010593874416608622
1507	21	0.677133375356723	14.018390147539689	0.18538712339315586	3.566423856954635	0.01037968	0.010593874416608622
952	9	0.9131174058925484	16.41098976525902	0.8359567894502732	1.4964335382536862	0.01019781	0.010593874416608622
1262	18	0.8000702869311724	16.67616012476488	0.8490640466042993	1.2232076814785224	0.01042092	0.010593874416608622
1400	24	0.613974183600053	12.296295362066914	0.029823633118938847	0.2443043172694479	0.01008459	0.010593874416608622
2119	21	0.8369767884876737	15.235545268445307	0.8251262660130955	4.932029932649341	0.01042493	0.010593874416608622
1794	19	0.4202026513986952	15.635832862653734	0.05217589530392408	0.2756668761326473	0.01042486	0.010593874416608622
1624	24	0.6126000176721069	13.27958716600606	0.17827718060066966	3.8470230100809775	0.01036929	0.010593874416608622
747	13	0.8601073418683575	13.457849116324704	0.7191530920112855	1.1476802038966296	0.01002509	0.010593874416608622
1505	25	0.33791322807244484	12.734689977293428	0.46861790159644706	0.6728734105269881	0.01057425	0.010593874416608622
1326	11	0.9631033482577469	15.49742080678368	0.6512215756769967	0.7846247696133304	0.0101903	0.010593874416608622
778	14	0.7969494213963911	17.329963996679478	0.621629321567849	2.5417229358963866	0.01036548	0.010593874416608622
1171	14	0.19793189612932455	15.640303271367227	0.13691203807773067	0.9043615592192419	0.01017332	0.010593874416608622
1584	10	0.8976873194554974	17.4655753039503	0.46525929039849084	6.087491456321455	0.009562486	0.010593874416608622
784	14	0.871494109913213	12.934053007388554	0.12433123523724476	5.817051876935572	0.01050818	0.010593874416608622
562	6	0.7673415138696708	14.788020053057	0.02580369199699939	3.9746592128287483	0.01018892	0.010593874416608622
1325	19	0.5459400588290836	13.947481410295978	0.223953472676237	4.827526809373447	0.01040212	0.010593874416608622
1208	20	0.9950932125187429	15.142431950900125	0.8758311094301214	5.10593842267671	0.01001691	0.010593874416608622
1060	19	0.28748459325761644	14.000277310854164	0.970051073810533	3.7563004442564307	0.01020474	0.010593874416608622
514	8	0.8125967556057765	15.15330215816563	0.02382577552860811	4.858052593273376	0.01036657	0.010593874416608622
