# Supplementary material for: Tableware trade in the Roman East: Exploring cultural and economic transmission with agent-based modelling and approximate Bayesian computation
Source: PLoS One. 2020 Nov 25;15(11):e0240414. doi: 10.1371/journal.pone.0240414 (PMC7688115; doi:10.1371/journal.pone.0240414)
Supplement: S1 File — The full project, with the data, the code of all components used to run the simulation and analyses is registered: https://osf.io/s5mdw/. (GZ) [file pone.0240414.s003.gz › s5mdw-full/abc-pandora/results-example/bestBias/result_0.010396469598967159.csv]

nstep	cstep	mu	mumax	copy	strb	score	epsilon
1421	24	0.9913393018681735	16.045532809872807	0.8412870943148119	1.857093407466026	0.01032876	0.010396469598967159
1580	27	0.8283040589147718	15.331994804953805	0.6207172654005595	5.51738731218063	0.01031956	0.010396469598967159
2421	44	0.9921713590860215	15.231352747336445	0.8195940661508643	1.9455502823944806	0.01004782	0.010396469598967159
957	18	0.9921829420093609	15.040156579280309	0.7259806090296914	2.1614685351260805	0.01008808	0.010396469598967159
1209	23	0.9230919599711332	14.396038696499046	0.4864112371028535	2.546844931698941	0.01035526	0.010396469598967159
836	16	0.9505679287509455	14.770205818916361	0.43814731618294805	3.3092154426205105	0.009978756	0.010396469598967159
1159	19	0.9347652729917413	15.206814246489285	0.4822102104056211	4.471362767345585	0.0103752	0.010396469598967159
1578	31	0.9779369994995198	15.013030927825334	0.865553733175936	1.688444941965229	0.01029213	0.010396469598967159
1526	29	0.9820861260283936	15.760759418173492	0.9834944417562193	7.095092351326155	0.01014153	0.010396469598967159
1003	17	0.8244495712909733	15.16877560338971	0.8990929222619269	3.3991241375005417	0.01034713	0.010396469598967159
1751	31	0.9265064751450942	15.212981738236282	0.5561748762782002	4.948991670695088	0.01033393	0.010396469598967159
943	18	0.8816979822460533	15.128544214065196	0.1891370605268822	1.114687683064257	0.01019195	0.010396469598967159
1437	27	0.9810846961680914	15.438240053023364	0.867752587570226	3.6106841311867384	0.01033215	0.010396469598967159
1465	27	0.9975975740183829	15.192377791333566	0.8619462071884142	5.2806805614140035	0.009561184	0.010396469598967159
1522	30	0.9724581824759603	14.130520434700967	0.5820798219084768	2.245220079223485	0.01011146	0.010396469598967159
1269	25	0.9760349681301712	15.401467526622122	0.7857700084272726	6.559237250597683	0.01023184	0.010396469598967159
553	8	0.9424049722127325	13.677948008885803	0.3902323340640773	0.003774997328804597	0.01012195	0.010396469598967159
941	18	0.8382115583109693	15.214691239084205	0.9643815666611975	4.757088586149793	0.01000187	0.010396469598967159
1624	28	0.973280309770312	14.157404183228133	0.6024181255104586	3.225002839967947	0.01028152	0.010396469598967159
335	6	0.978510502973022	14.689722716189044	0.3658166793554285	1.931907070510646	0.01035877	0.010396469598967159
1253	23	0.7682707428487757	13.448644156682471	0.4137016652522002	0.0027556710924565575	0.0101455	0.010396469598967159
1050	15	0.8187832524582069	14.846528411553548	0.001460496125856775	4.895100325459402	0.01006537	0.010396469598967159
1211	21	0.9910960636336994	15.879830066907582	0.6811439643257078	4.2351024504338195	0.01001161	0.010396469598967159
982	16	0.9178205614896358	14.830982327255542	0.6625836651430911	1.1801934591879355	0.01029257	0.010396469598967159
440	7	0.9985281603583289	15.856665530568009	0.07877063242130072	1.9765856406215245	0.01037644	0.010396469598967159
955	17	0.8522830658027383	14.629039231071344	0.914600728191409	1.7328289577895564	0.009876863	0.010396469598967159
866	16	0.998328206843788	13.068198479766044	0.9284195142001649	8.00558190931613	0.009790779	0.010396469598967159
1278	23	0.9132786447011799	14.15163294650337	0.534070285575893	2.3144427955711073	0.01030526	0.010396469598967159
1257	21	0.9958533686101645	15.494960559281587	0.38714223355146926	0.4854482373958434	0.01013178	0.010396469598967159
1352	26	0.9395516134342555	14.025616830117801	0.70679515562247	3.2710816055226655	0.0102768	0.010396469598967159
1505	30	0.834295428841651	14.04021983138185	0.31884895522600165	5.053016828607919	0.01034332	0.010396469598967159
1543	30	0.9406502558953328	14.309948264460736	0.8673054183133708	4.275547535240378	0.01037336	0.010396469598967159
1219	24	0.9724610442812545	14.46548745959213	0.00017327899178426476	2.3324311596393277	0.01013853	0.010396469598967159
449	8	0.9939655044057137	14.872756588404581	0.6570702658342793	3.503483525401851	0.01038952	0.010396469598967159
1643	31	0.9503628756516364	13.202723460117578	0.028065582985023402	0.46566191379663424	0.01025107	0.010396469598967159
1771	34	0.9292185943734101	14.531309479196027	0.6591215310024715	5.4251013887192805	0.009880034	0.010396469598967159
1277	20	0.984971205562252	15.260420383047231	0.5539001402499804	4.393005808643048	0.01023639	0.010396469598967159
1582	29	0.9204166266629078	15.094280447102598	0.6026700566875001	2.617525736157341	0.01021202	0.010396469598967159
910	17	0.8616548733479632	14.749724184982517	0.11913423936856041	3.0240076223242727	0.01000973	0.010396469598967159
1201	22	0.8113442236242534	14.326821880115903	0.4419628916049651	2.290607651802698	0.01016345	0.010396469598967159
1578	29	0.9970651007653957	14.221571564929647	0.6282827635615853	2.734007073338775	0.01030472	0.010396469598967159
797	15	0.9635296279922022	13.933614417000792	0.7303048833520205	0.21308021319772497	0.01031327	0.010396469598967159
1262	22	0.789313475551763	15.287507797697877	0.4387151783318627	0.39309023529762965	0.01031693	0.010396469598967159
2043	34	0.9732300194843301	15.306477075269031	0.17754401057218328	1.2900627991106486	0.01013723	0.010396469598967159
1178	20	0.8591090034348211	13.959425395717034	0.2849305838333231	5.165427366332194	0.01004057	0.010396469598967159
1943	36	0.9823125829441609	14.442836463227184	0.011631664436458286	0.5420012454938202	0.009661802	0.010396469598967159
1176	20	0.9765638359377181	14.955808016783173	0.19618465897424092	2.0376129025310314	0.01013158	0.010396469598967159
1595	26	0.9913086628873292	15.42247044153178	0.8040568108678037	1.5268274650998674	0.01023395	0.010396469598967159
1537	27	0.9908235822238027	14.85419122982603	0.5647852683610385	4.024526434087131	0.01027447	0.010396469598967159
1627	30	0.9622507078122351	14.72679568804639	0.3139555815191467	1.6661007478056513	0.01019836	0.010396469598967159
1050	15	0.9146749039681129	14.846862546418324	0.2862671535879728	6.501023525075627	0.01038372	0.010396469598967159
1354	25	0.9963193705351248	14.712167769997116	0.38410585835212874	2.690068356755022	0.01038303	0.010396469598967159
1597	31	0.981570645127753	14.486619143490234	0.4293112840543209	4.1833308312702915	0.01025075	0.010396469598967159
490	7	0.8433293189587725	15.35269641337467	0.11982753777804626	2.055895555975882	0.01031562	0.010396469598967159
1403	23	0.9916169787966083	15.678194527529437	0.13296567380635835	5.52636605157932	0.01026675	0.010396469598967159
880	13	0.9118299487513872	16.210422016960475	0.4025023669538063	1.0731928283104843	0.01037121	0.010396469598967159
1923	33	0.8995512321696051	16.106497936498435	0.7567871647530704	2.989824402109024	0.01037266	0.010396469598967159
1548	26	0.8541469197732366	14.146613804187934	0.0013368973170660436	0.44869956368880165	0.009815753	0.010396469598967159
1664	25	0.9127659323137426	14.115763827143224	0.66122992005532	6.2978592456657925	0.01023069	0.010396469598967159
1111	19	0.9637275873112967	14.676545198248537	0.903265693168849	5.17882037283675	0.01031446	0.010396469598967159
946	15	0.9888433920073146	14.881847675278292	0.8732695480176239	4.186991002742504	0.01001344	0.010396469598967159
1288	23	0.986594741694393	14.910309680420246	0.022361001348027904	3.3992887124078397	0.01032378	0.010396469598967159
751	10	0.9798612094368038	15.249461940120023	0.6564323238813609	7.879643090055201	0.01005329	0.010396469598967159
607	10	0.9795817552710766	15.318314507400796	0.1542990985727714	3.013096492324765	0.0101079	0.010396469598967159
1555	27	0.8973719526672372	14.289981655040979	0.517955042439259	3.802783386213151	0.01034475	0.010396469598967159
902	17	0.9584086937158407	16.48963377741926	0.9848858461660199	2.6243150926575414	0.01038612	0.010396469598967159
964	15	0.9997972653826637	14.723946122146769	0.5502347188635799	5.570933079046529	0.01033469	0.010396469598967159
1432	26	0.934446106195411	15.721512591028281	0.8829498753925136	5.251612870757601	0.01016643	0.010396469598967159
485	9	0.8996804080056624	14.279312207211316	0.007439190350833014	0.8586406971985592	0.01038214	0.010396469598967159
1557	30	0.9233615278785273	15.775794037331444	0.678576895807456	3.5643333630657237	0.01020611	0.010396469598967159
438	7	0.8939983984540526	14.166753965111594	0.9250342355002932	2.2731909837819098	0.01003692	0.010396469598967159
1298	24	0.99815007903255	16.087264453053727	0.8130835920898465	4.271987248681975	0.009902286	0.010396469598967159
1326	22	0.9172251244475358	14.486718356107463	0.21805080892388137	6.042805998747874	0.01017177	0.010396469598967159
1468	21	0.965605964317541	15.687675107952016	0.33317970746011544	0.4152407430813533	0.009891083	0.010396469598967159
1779	31	0.9913836240605651	14.605229512124026	0.6000446899341256	4.82009486097017	0.01029218	0.010396469598967159
1376	26	0.8403931629770708	16.156601197570254	0.5586786861140156	6.410407067230183	0.01027863	0.010396469598967159
848	13	0.8684374617151506	14.977405111304314	0.32894575762607386	3.1343587240020843	0.0103118	0.010396469598967159
1952	37	0.9639426957923162	14.355388213379378	0.10984635520214112	1.8848616771977373	0.01024681	0.010396469598967159
1979	36	0.9344436312128218	16.043568867677646	0.671902038620209	2.4596082806594675	0.01033259	0.010396469598967159
1424	25	0.9299513012157776	15.042408402935939	0.05745082324118578	0.8603757601094686	0.01019631	0.010396469598967159
2052	30	0.9941528529408247	15.320803589740198	0.5983248427986271	1.6305491433247064	0.01035703	0.010396469598967159
1546	30	0.8373239974911464	15.626181829076167	0.8292399531556292	2.1467369660995996	0.01013955	0.010396469598967159
895	15	0.9237237539158104	15.02174053997875	0.26161208086149	1.9379377316230708	0.00993921	0.010396469598967159
1320	24	0.951335986229686	15.296262069876411	0.34958983119128556	0.27099046750395206	0.01002454	0.010396469598967159
844	12	0.9961160750604845	16.593419241470833	0.2996312980196411	3.8102033005008886	0.01027107	0.010396469598967159
1566	27	0.8868215033065413	13.714747839823787	0.45157205679586043	0.00013677653361954256	0.01038529	0.010396469598967159
1580	28	0.9878039409042835	14.478608265768319	0.30661808670074314	0.9449728546583596	0.01023741	0.010396469598967159
1273	23	0.6193358371026858	13.622179793430515	0.3286686015789346	9.201290439064813e-05	0.01011749	0.010396469598967159
1013	18	0.9923947459602674	13.996907740107188	0.8907273977225246	4.778100607497224	0.01039113	0.010396469598967159
2168	38	0.8956314401434247	14.596635181236879	0.2770313462085011	6.05684035290753	0.01015555	0.010396469598967159
1079	20	0.958497874542674	15.344640678167327	0.9687424416442649	0.5886834780571606	0.01014073	0.010396469598967159
1188	22	0.9282318410678236	14.76427209231401	0.06427887450269307	2.557605676067058	0.01001045	0.010396469598967159
1085	21	0.976743751175263	14.97483471314542	0.5363902479091125	5.575115151202297	0.01010387	0.010396469598967159
1554	26	0.9433601468826734	13.51236726667992	0.7768656201654159	0.4128322665020625	0.01032542	0.010396469598967159
1757	31	0.8513634440044477	14.692339900335119	0.2861954798843734	2.2383823690254676	0.01011499	0.010396469598967159
1904	34	0.9964972702979717	15.31411670827919	0.6585994672261584	6.199135249220134	0.01024656	0.010396469598967159
1515	28	0.9725489210888717	15.656644092880022	0.6987335403589964	2.1290905717222444	0.01037732	0.010396469598967159
2489	45	0.9774233632330487	13.520012648953863	0.2002323084441335	3.62853057045001	0.01015783	0.010396469598967159
841	14	0.9374195115218567	15.644441753824662	0.34068541670755503	0.37609078655632644	0.01024118	0.010396469598967159
1327	24	0.9421774245085586	14.186787321863024	0.4917294615141293	0.3163197938524437	0.01006951	0.010396469598967159
1051	19	0.9809877987043345	14.013371219396085	0.8576582203222416	3.373437917902873	0.01013617	0.010396469598967159
975	18	0.8787556036062983	14.501530128710948	0.9278441030187532	6.488914497461726	0.01033385	0.010396469598967159
1565	31	0.8181617004226077	15.589089476471665	0.5469172514179308	1.3730070144636937	0.01032469	0.010396469598967159
802	12	0.9264729382518359	13.688313369299644	0.8794661721894398	3.121562920899485	0.01017513	0.010396469598967159
1718	30	0.9586949806919375	14.39028576320741	0.8267186075119156	1.1580639174194125	0.01010494	0.010396469598967159
1560	30	0.9950157638729382	13.605485008266351	0.22824544260552487	3.2614001125907377	0.01012066	0.010396469598967159
931	18	0.9858636364551084	13.929009437899419	0.44312370311319405	0.6238470971923091	0.009748634	0.010396469598967159
1644	27	0.943268932945454	15.475770094098696	0.6236175318906124	0.36535566592503066	0.01030201	0.010396469598967159
1182	23	0.9076424618181455	12.406046080199472	0.8385902416601716	2.8316843475406825	0.01036888	0.010396469598967159
1922	34	0.9197137455384019	14.238732248054585	0.631442266022653	4.084113348436692	0.01023835	0.010396469598967159
747	12	0.9804402083288559	14.917523265608372	0.9069441904482021	4.36737567220566	0.01030189	0.010396469598967159
992	18	0.9806362404295612	14.841044466704881	0.8750758733553148	3.035182242240397	0.01021722	0.010396469598967159
1573	27	0.889136074385458	15.412199794901104	0.6920858525031213	8.723089549147799	0.01030865	0.010396469598967159
857	15	0.6663661515963688	14.407320986218828	0.004320553623169618	0.10872975463502388	0.0101713	0.010396469598967159
980	19	0.830109438351995	14.248589523335307	0.972088701846165	0.011507068189897218	0.01031112	0.010396469598967159
1317	24	0.9348988143223107	14.996520667974677	0.5442042948241107	2.1806488987583763	0.01023751	0.010396469598967159
1206	20	0.9060107931717666	14.964060038391617	0.6397351208393743	2.902149721596203	0.01032943	0.010396469598967159
614	12	0.7245921449241142	15.204589426324798	0.9983187382764773	5.197911295718227	0.01024564	0.010396469598967159
1429	25	0.9828694730363607	15.448895680804476	0.876146313825616	1.1154107605624706	0.01021906	0.010396469598967159
1008	15	0.8583468101239381	14.803554332512435	0.7096877875735278	6.0856239863837125	0.01023839	0.010396469598967159
1526	30	0.9513004157599516	14.86517375650471	0.6076513904322488	4.029568943339722	0.01019484	0.010396469598967159
1001	19	0.7325292323102752	14.633145569180508	0.7712950219556809	4.251428442713002	0.01036448	0.010396469598967159
1650	29	0.9675965577453335	15.781851931321444	0.4961598905967002	8.948262730867256	0.0102313	0.010396469598967159
759	12	0.9363777235636179	14.975457416863707	0.5656156985508674	3.1443130008725895	0.01038382	0.010396469598967159
793	15	0.9838540731799882	14.646222894084708	0.16037437575689728	3.5769547673514737	0.01019053	0.010396469598967159
906	16	0.9780205908955988	13.957283006708463	0.6381415910748074	5.456805562324834	0.01023122	0.010396469598967159
1566	28	0.9757082915273165	13.892069154831319	0.7607612914249453	2.9143841440677183	0.01025502	0.010396469598967159
1219	15	0.9646885882813533	14.531853592234969	0.01091740070625924	0.01826346867170603	0.01001939	0.010396469598967159
1068	20	0.8944613519959449	14.670749837103136	0.19859291316536948	3.0498894543835275	0.01027008	0.010396469598967159
1071	20	0.9804056499070236	15.068270005254144	0.5124964164064959	3.8133238113322747	0.01002941	0.010396469598967159
776	14	0.9864639734285946	14.853997041615557	0.916973709178869	2.857036947095806	0.01030897	0.010396469598967159
1272	24	0.9404080934917987	15.12653061764384	0.5712670471747636	4.0631657311411145	0.01024203	0.010396469598967159
1605	30	0.8831195754542193	14.489923892361448	0.2938817264970369	4.792830011078568	0.01008313	0.010396469598967159
2087	41	0.98150202047113	15.202561586033799	0.40320099719197156	3.7744892309786033	0.01029976	0.010396469598967159
1691	33	0.9115312246450855	15.4520766910035	0.6812142283156211	3.2506869247185937	0.01024782	0.010396469598967159
1836	35	0.9902949156998238	15.526738038471194	0.8290131532364904	6.15020442439787	0.01028456	0.010396469598967159
224	4	0.7935698479979625	14.15441975500762	0.0010948410244958073	0.5710309137253788	0.01025468	0.010396469598967159
1596	27	0.894005514573899	15.775575419980502	0.8902224162614975	2.221003539827441	0.009831831	0.010396469598967159
1276	25	0.9840058981318349	13.679279517647421	0.008842678401791426	5.294907413483046	0.01032043	0.010396469598967159
1211	21	0.9992966600288845	14.114460447541038	0.5533301133090067	1.7930787067987197	0.01039461	0.010396469598967159
385	7	0.9985370910612019	14.704864410377128	0.16715512281275036	2.972231673542368	0.01026109	0.010396469598967159
1117	18	0.9327770897608164	14.578668303289879	0.846023869657392	3.7591807521918303	0.01025714	0.010396469598967159
826	14	0.9580133212635434	15.138642081608051	0.7894952147853234	5.04610457569769	0.01036485	0.010396469598967159
1505	28	0.9276241002167384	14.835251776300762	0.9329558083710108	8.146012935749269	0.01026926	0.010396469598967159
1378	25	0.9473510190570406	14.803253721061504	0.46208143880146596	8.99148771753935	0.01028006	0.010396469598967159
1771	31	0.8924156215693275	16.23833251540568	0.5705375900435241	4.428482017195552	0.009957607	0.010396469598967159
1464	23	0.9402925748131271	15.22290587912852	0.6903102077069111	4.167528521160173	0.01032333	0.010396469598967159
2204	42	0.9855647959085192	14.522553648036748	0.7167767655966222	3.765338135803526	0.01038914	0.010396469598967159
1097	18	0.9642198600592756	15.08623128228254	0.4181234563300533	4.14524490828602	0.01013857	0.010396469598967159
745	13	0.9329768852126124	15.451426734943574	0.5651776800904762	2.8998448464819044	0.01023065	0.010396469598967159
1621	30	0.9835445695912293	14.876504580954604	0.6607652039453779	0.39220017678300145	0.01031314	0.010396469598967159
1802	34	0.9168134511048717	14.760144343570868	0.359632579914366	0.1522186238676947	0.01031546	0.010396469598967159
683	10	0.9365701078056116	14.292221476539961	0.390072347109652	3.7645826714985287	0.01007476	0.010396469598967159
1512	30	0.9845462336612353	15.8598289754318	0.21906254490227745	2.4880416848711837	0.01024908	0.010396469598967159
1403	25	0.975030417047046	14.933137835925375	0.27030038568147574	8.24997541689289	0.009965916	0.010396469598967159
1295	21	0.9650508467936919	14.093331185208914	0.48947623576112853	0.4382497749468208	0.01014365	0.010396469598967159
1199	23	0.9063027364554979	13.855393987001152	0.002658240235975419	1.2009682143460414	0.009986745	0.010396469598967159
1545	28	0.9780774895298803	14.844582841178035	0.7728700094834372	5.236153035085504	0.01021902	0.010396469598967159
1107	20	0.8200496181175432	15.452959939101966	0.3411963160235442	0.12292498043551903	0.01039554	0.010396469598967159
1044	19	0.7442479194691154	15.27814701891903	0.4111478802597003	7.230455458214128	0.01036364	0.010396469598967159
1467	27	0.9566993432997976	14.730552932126908	0.8380626864718776	4.9359647856292295	0.01035768	0.010396469598967159
1493	28	0.8394930361082581	16.473467140091127	0.21816736798620745	1.9470621103157542	0.01033725	0.010396469598967159
1727	30	0.9860916694870365	14.921495927511865	0.930528702284331	7.566597555370082	0.01021852	0.010396469598967159
1693	32	0.9142821707405815	14.344044593045723	0.8822838393186513	1.186023757783689	0.01033585	0.010396469598967159
1402	25	0.9930478798723643	14.545402873567095	0.44891838764788616	4.087505535514785	0.01038462	0.010396469598967159
1513	29	0.9569489109599081	15.015300963788505	0.1563435843538296	6.191060744517507	0.01029018	0.010396469598967159
1838	36	0.9558560695195311	15.604687255721164	0.9802782288650569	2.5943605594134995	0.009568824	0.010396469598967159
917	16	0.8759609411922069	15.268324518757117	0.026352778499616314	4.557051445440538	0.01017649	0.010396469598967159
864	16	0.7959586029535856	14.937457333328236	0.7519160945859309	8.552446877690805	0.01037532	0.010396469598967159
1523	27	0.9964262679576987	13.941356077626939	0.9672028673409279	8.253640530429077	0.01026072	0.010396469598967159
996	18	0.8490567642778997	15.743433800855348	0.3995145540654835	0.5691222641406104	0.00995827	0.010396469598967159
1448	26	0.9964128493750557	15.543265983583312	0.46484874960729794	3.7679424252109532	0.01003618	0.010396469598967159
602	11	0.967442583552771	14.158070636517936	0.9745362139611438	4.707301722929918	0.01018299	0.010396469598967159
1610	32	0.9255375221140361	14.07162689129438	0.6865808114446464	2.1131303106137564	0.009892225	0.010396469598967159
1619	32	0.9449032807745671	13.033487244536024	0.41479288024539185	0.3265691741890162	0.01038916	0.010396469598967159
685	13	0.945978198255992	14.173661677666932	0.3609443476038444	6.169246099383077	0.01036642	0.010396469598967159
1036	17	0.7399540642683784	13.922049479196913	0.003461939090374365	0.04862724125682266	0.01022841	0.010396469598967159
1260	23	0.9168310491120307	14.325054743153943	0.4103539334109877	0.5831606038428574	0.009843996	0.010396469598967159
628	12	0.9006026693248054	14.880417414802839	0.7235725353251912	1.4754269923679515	0.0103515	0.010396469598967159
763	15	0.9916671088402298	15.026704966901326	0.48702056235856345	2.5007668489866814	0.01039292	0.010396469598967159
1481	28	0.8939762409871689	15.772568219572848	0.8308924055713328	3.671886875210279	0.0103708	0.010396469598967159
952	16	0.9553952868889642	13.525443625166512	0.006995199913060746	0.20805741529866228	0.01021434	0.010396469598967159
832	14	0.9861880408575704	14.708986729288094	0.9308962679075085	1.0437068378411012	0.01038315	0.010396469598967159
336	6	0.9526056077313113	14.233620833312624	0.42690332898995187	1.0404327527504091	0.01017427	0.010396469598967159
1615	28	0.9219621526648313	15.186756477684423	0.23336393688672358	0.4628198086661316	0.01006314	0.010396469598967159
2058	39	0.9557076359842303	15.467121521882747	0.23728176339755114	0.6668356107997576	0.009966946	0.010396469598967159
649	12	0.9923527971741578	15.539157208687504	0.053380309646231194	2.9383763493615405	0.01012099	0.010396469598967159
562	10	0.8739089673180754	13.76758044011397	0.17493787229922345	2.2533211309641215	0.01017025	0.010396469598967159
661	12	0.9365272744511935	14.793059825950403	0.6318860438547262	2.6099138189069344	0.01033737	0.010396469598967159
1191	21	0.9224155283251821	14.077042809020352	0.27458313191307837	4.89199546147994	0.01038501	0.010396469598967159
1087	20	0.8367158545366513	14.307762842139677	0.43515027862900957	3.655486411026004	0.01029162	0.010396469598967159
1879	33	0.9787247935727296	15.66981060169837	0.21516085146010333	3.4995100292350925	0.01033799	0.010396469598967159
804	14	0.8771495649945471	12.891351572287672	0.002802152379708586	1.1094952949705406	0.01037235	0.010396469598967159
313	5	0.9258644378610497	16.257121488713306	0.5771184732316144	4.459618149072923	0.01031961	0.010396469598967159
381	6	0.9097686560774674	14.26186673463765	0.9242684935071728	2.2224190437971876	0.01039038	0.010396469598967159
1002	18	0.9905268684008376	13.231689360896805	0.18095458335179043	0.11062220582486981	0.01011008	0.010396469598967159
2108	40	0.8537315714256271	15.571967259181774	0.7915264880674301	2.6923844979118177	0.01037989	0.010396469598967159
1579	30	0.9302368887958052	14.503242075131388	0.5735608114682208	2.4948759663598987	0.01010933	0.010396469598967159
645	12	0.8667420322287893	15.30006517289027	0.8263438229822769	5.920051242714409	0.0103595	0.010396469598967159
1604	31	0.9436341989796436	15.205146491918622	0.7066721446464208	2.3622780567462365	0.01030314	0.010396469598967159
816	15	0.8894417445739877	14.766573543040819	0.21724856270314064	2.207793473487323	0.01008159	0.010396469598967159
930	18	0.9519746019357832	13.722412278832792	0.19064347025733464	4.658487228990942	0.01039597	0.010396469598967159
864	17	0.8874919543550964	14.06186748612208	0.6688028189619373	3.166950419250708	0.01001655	0.010396469598967159
2331	45	0.9155670080577585	16.249601633362524	0.07953405338455563	1.3718001684867613	0.01028185	0.010396469598967159
623	11	0.9435839091796518	15.02435239672628	0.13279421152609258	0.8797878950442666	0.009939888	0.010396469598967159
887	16	0.9389507058568591	14.223191324921357	0.8899914536205694	8.674032737158972	0.01022811	0.010396469598967159
1496	24	0.9796939444889123	14.18132672106932	0.832532429156891	2.736562294552077	0.01010295	0.010396469598967159
635	12	0.9742930268183982	13.471452821904734	0.6330673252902309	1.7542322578842715	0.01000628	0.010396469598967159
1538	27	0.9395896172163452	15.335320269774037	0.5946382462676096	1.3893782263931118	0.01012078	0.010396469598967159
1266	22	0.9797663516099027	15.689490037066511	0.48575490079950023	7.138542196025775	0.01020433	0.010396469598967159
1062	15	0.8240579011523759	15.215280439872288	0.19908032208920876	3.0543646013722157	0.01038078	0.010396469598967159
1457	29	0.9764601665578003	14.591014248779516	0.14146468133033802	8.154101339490932	0.01026097	0.010396469598967159
1305	23	0.9759485770675007	15.240513291155251	0.2079224010712014	1.1844306769800885	0.01027032	0.010396469598967159
1073	18	0.9133137193430788	14.58740021005734	0.523110492046377	4.755890474277226	0.0103624	0.010396469598967159
186	2	0.9660333835325104	15.291171329922747	0.20983070412607463	4.637119790803792	0.01014228	0.010396469598967159
547	9	0.935422609165628	14.99553740640613	0.728648531528968	2.7896360706836174	0.01011529	0.010396469598967159
826	13	0.8259882136503902	15.542091429251002	0.6570993715145104	6.0568974044942365	0.009997044	0.010396469598967159
1027	19	0.9318143314700756	14.688744989141712	0.6187260589517265	3.9086318418811854	0.01006014	0.010396469598967159
1284	22	0.9298383033679788	14.870178422049097	0.7318527402449018	4.341681453529029	0.0101642	0.010396469598967159
1014	18	0.9964421328462367	15.44970037422312	0.9023270924582594	5.22235525840119	0.01030335	0.010396469598967159
1391	24	0.864628156667289	15.896270589522803	0.6955399620160073	2.729545552219309	0.01028269	0.010396469598967159
1056	20	0.860790179124111	15.058114153403219	0.444819582171759	0.5065480635879258	0.01027238	0.010396469598967159
1730	33	0.8628017859493367	15.608158229299661	0.2585417021681489	3.3365374822095184	0.009807415	0.010396469598967159
1709	32	0.9694647417659831	14.63336315591209	0.6944731391853858	4.704246686060876	0.01019154	0.010396469598967159
1023	18	0.8529195553738684	14.583397977302235	0.648196522721348	3.9993170247076395	0.01026185	0.010396469598967159
1051	12	0.984310157393136	15.108186427586105	0.04301862271536677	0.09156873883040229	0.01026019	0.010396469598967159
1210	21	0.95870346380063	13.578735376480843	0.7274302663748605	0.0033350346016146615	0.01021526	0.010396469598967159
622	10	0.9721201017745936	14.622782095388219	0.8919559279974696	6.433987836623887	0.01037681	0.010396469598967159
1477	26	0.8553110330491609	12.941219604990618	0.004650416043747274	0.33346872916884496	0.01022092	0.010396469598967159
1066	20	0.9216825346686743	14.532175334559867	0.052308409809251	4.68424771130468	0.0103732	0.010396469598967159
1544	27	0.9685050446487641	15.807937110327064	0.41921487624323234	4.059783655065415	0.009958907	0.010396469598967159
1285	25	0.9546951817337497	15.015263862877728	0.6674209058515888	6.840929338490976	0.01035102	0.010396469598967159
1090	21	0.9998458801811494	15.498646056228317	0.2732278832867748	4.464318908759925	0.01007238	0.010396469598967159
443	8	0.9834812495019792	14.14496311961483	0.752768331715651	7.684049028570779	0.01004497	0.010396469598967159
1412	25	0.8501139061411117	15.98497202073852	0.5268307351749312	1.112332651836513	0.01029039	0.010396469598967159
1675	31	0.9466189162167862	13.449770009180426	0.3827178998803409	0.8388100017573006	0.01023442	0.010396469598967159
998	17	0.9851383079184598	15.256984787508529	0.5762377919919358	0.554509485979233	0.01031047	0.010396469598967159
603	11	0.6765213745994709	14.035937783461556	0.0018163160396035966	0.2881483106579108	0.0101021	0.010396469598967159
1321	23	0.9844646465889078	14.31877734019672	0.819885081210502	5.1330051045269025	0.009960305	0.010396469598967159
1502	29	0.8153295928022927	15.434939449231551	0.5627562725026476	2.023615096345979	0.01031931	0.010396469598967159
1527	26	0.9481018438558033	15.18996345354501	0.9869355633613692	6.446044042076522	0.01038074	0.010396469598967159
910	16	0.8671866176663728	14.975145411519883	0.36517707626271223	4.984906627206364	0.01028606	0.010396469598967159
1086	20	0.9299771658173245	14.664389127543004	0.5449156783282696	2.6843011223567603	0.01034159	0.010396469598967159
366	5	0.9427558108303982	13.708335454141615	0.2830289495118248	1.1835511111430583	0.01033271	0.010396469598967159
1922	37	0.7677296334019976	15.269686832694829	0.20084204357987184	2.5337255091655804	0.01010108	0.010396469598967159
938	17	0.8587429068582966	15.975264729137784	0.975577081646678	0.585952411645014	0.0103357	0.010396469598967159
583	10	0.8414438318559844	16.3938083727042	0.13229518026899806	2.58894825856349	0.01028407	0.010396469598967159
1063	19	0.9834974968443606	14.902169873234032	0.690431933896188	6.263550141871231	0.01024837	0.010396469598967159
697	13	0.9209609207362226	15.041341132287661	0.542411143372793	2.988505808142814	0.01036417	0.010396469598967159
1322	24	0.9661160676506991	14.916202183886757	0.8381030555218745	2.6087850057365864	0.01010551	0.010396469598967159
713	14	0.9820774944104955	14.713652367579995	0.7463985964172506	1.071048584828276	0.01013445	0.010396469598967159
829	15	0.9288459909268272	16.288659359869133	0.5190833221909839	8.137867644172916	0.0102909	0.010396469598967159
915	18	0.9598902161810987	13.544909872640627	0.4462331802447267	2.5994963837295426	0.01019965	0.010396469598967159
1408	22	0.9419827444039716	16.180466893157696	0.7053797395320295	4.513780342584049	0.01018405	0.010396469598967159
1337	22	0.9726660607313691	14.930723465350038	0.49886481121600207	0.8309028032714028	0.01009509	0.010396469598967159
677	10	0.9816972736683465	13.575868896642836	0.644485869197626	6.880703666228441	0.01032604	0.010396469598967159
1468	29	0.7837434716046277	14.95372510930036	0.7999461127834668	5.041540238834623	0.01008321	0.010396469598967159
1006	17	0.9433683911245155	14.915168371136645	0.5895971235709464	7.217979807679235	0.01036295	0.010396469598967159
907	15	0.9326438829330583	13.145965957358339	0.2811828223058179	4.984972739843055	0.01032781	0.010396469598967159
1693	33	0.841853292733199	13.53230472459487	0.015446964854526846	2.706377798821295	0.01026	0.010396469598967159
1153	22	0.9283038664051618	15.513334790671712	0.8780313773461268	6.571409387325712	0.01039512	0.010396469598967159
455	9	0.9738162862729033	14.71865478279746	0.08322542567334654	6.106333749741833	0.01039453	0.010396469598967159
1078	19	0.8524876778557919	15.749365204218025	0.0016310335620888516	5.450820640286461	0.01018432	0.010396469598967159
1250	23	0.9675597731817475	14.351894582875037	0.3188480580530786	6.082176634624532	0.009977448	0.010396469598967159
1555	30	0.9681648701714745	14.577420072876142	0.7633601783285923	4.093489593239485	0.01005075	0.010396469598967159
513	8	0.9875108602848681	13.875616374436738	0.4343420334682224	7.8066769499322675	0.01038356	0.010396469598967159
1112	21	0.8854270915230573	14.305577114930506	0.38157549430766546	4.163842022214764	0.01030108	0.010396469598967159
1446	25	0.9308759223045469	14.50811321716331	0.7604910166313655	1.3506622976452882	0.01028453	0.010396469598967159
1618	29	0.8770671083363331	15.679311321086772	0.6674999574143609	3.1964831313694737	0.01013486	0.010396469598967159
1325	22	0.9748360295680063	14.439794605449055	0.029911831625511323	0.09451752485373976	0.01012236	0.010396469598967159
1330	25	0.956610348163888	14.207913684748268	0.29315101788063547	3.8623938197779273	0.01019357	0.010396469598967159
1475	29	0.9161738801782539	14.65575019698128	0.7686298386991852	1.9303119815228895	0.01039114	0.010396469598967159
1442	27	0.9763662854033038	15.150088702750631	0.5307484977486675	4.06168112807282	0.01025477	0.010396469598967159
904	16	0.9895484244006003	14.276501663627057	0.8566395644863466	5.082884098244898	0.01020092	0.010396469598967159
941	17	0.9627417079791528	14.494610398481873	0.38175333009025864	4.118323849077058	0.01008141	0.010396469598967159
1477	29	0.9363146601739957	14.82255250069775	0.45350911173688446	3.885664360139168	0.01002568	0.010396469598967159
1711	31	0.8912452673308063	14.059713044570055	0.00025055350213250976	3.678100601378269	0.0101524	0.010396469598967159
1242	20	0.9622303515901625	13.908479024511715	0.30036199870591507	2.459612478602334	0.009905573	0.010396469598967159
1052	18	0.9890257325799305	13.463533436914727	0.6908235215574234	5.734019453903544	0.01036321	0.010396469598967159
1507	26	0.982649900334752	15.788551792163092	0.6540907552269384	5.413583004792234	0.01025436	0.010396469598967159
1157	23	0.8752835546181779	15.581134860896075	0.5828904218052962	5.608085533809994	0.01008194	0.010396469598967159
997	19	0.975277312358704	14.225930286706486	0.35158065200275657	4.474993785217821	0.01036645	0.010396469598967159
470	9	0.8116137519212828	14.138191227567365	0.28989135578931946	5.0605916670834805	0.01015918	0.010396469598967159
1185	19	0.940810539073084	15.526734709967782	0.45745728276089465	3.2906477833654404	0.01023532	0.010396469598967159
1145	18	0.9402423338562496	14.389879887815823	0.5909599432207511	0.26053927606749805	0.01032482	0.010396469598967159
1312	22	0.8800494158053435	14.99757448164218	0.12328670221404622	4.54370087596015	0.01030934	0.010396469598967159
851	15	0.7902464582806455	13.660978216759355	0.3842540626779285	5.655390120098506	0.009868108	0.010396469598967159
1173	19	0.9685866527877706	15.783038359285229	0.8612935242630817	1.1050172778672493	0.01027195	0.010396469598967159
511	9	0.9350752501614605	14.81424277178026	0.4362366986735559	3.213164578524986	0.01037415	0.010396469598967159
1852	33	0.8082849540701182	15.960921788035252	0.7358248478809513	4.11204315290609	0.01038774	0.010396469598967159
996	18	0.934792862986593	14.810318885504865	0.23954816224367048	3.7463085949999613	0.01023551	0.010396469598967159
678	13	0.9990887469276152	15.050880356062217	0.5953805287781921	7.774594274811421	0.01032146	0.010396469598967159
1347	20	0.9951869084523496	14.407773292923238	0.8544940321652699	1.3583173443957854	0.01019716	0.010396469598967159
1433	25	0.6388144271986911	14.41333578037048	0.4384630931125693	5.882339702923748	0.01021254	0.010396469598967159
1181	20	0.885923830147413	13.757508835510562	0.11385785607712307	1.8919021816236583	0.01039595	0.010396469598967159
1354	25	0.9850154484948922	14.215869657402447	0.3414738569428132	4.212425279921998	0.01032283	0.010396469598967159
1075	18	0.8497222503091413	14.838629341264083	0.34222729390873324	1.7007256825728156	0.01034565	0.010396469598967159
1487	28	0.9751408569188026	13.106234172505832	0.876016577003819	4.595228802616072	0.0102485	0.010396469598967159
1173	22	0.8811729059579846	14.309247654781517	0.750316725992856	1.7328049096996228	0.01031118	0.010396469598967159
1167	20	0.9891502797765721	15.1397558775548	0.4776128942568709	5.3582021387486805	0.01022894	0.010396469598967159
976	18	0.9867830298671488	14.376636137776595	0.8385575458254784	1.7619133855997628	0.01021591	0.010396469598967159
1546	28	0.8769853270496009	14.129138353896552	0.33191829376259446	2.0248405106768854	0.01038165	0.010396469598967159
1198	21	0.9929288362275283	14.368963972426187	0.08336750493875436	0.4070332330270854	0.01023003	0.010396469598967159
1435	28	0.9586067842249755	14.471775746623251	0.17798471876265887	5.197047819104478	0.009742371	0.010396469598967159
1872	36	0.8725478157517379	15.029982564282589	0.007171592922383424	0.9905406303439226	0.01030812	0.010396469598967159
1208	23	0.910727703455957	15.49164369319327	0.3116588497691526	3.8431498456587674	0.01034909	0.010396469598967159
549	10	0.9618785117541939	15.117055110959043	0.47585257269930803	0.040931858952569566	0.009901022	0.010396469598967159
1626	31	0.9455689903117884	15.569997765650356	0.13350484640802573	1.1655748934652634	0.01038333	0.010396469598967159
881	16	0.962212353869331	16.254249932071406	0.7676565911725386	4.395602426552582	0.010362	0.010396469598967159
801	13	0.997815467443498	15.547440666216707	0.48754327394636326	8.521600060150927	0.01028839	0.010396469598967159
1625	30	0.8876964734648659	14.5057842090988	0.1295335474725462	0.13514360635827272	0.009775282	0.010396469598967159
1256	24	0.9682853871808035	13.916979120504667	0.18070705864426145	1.586762549571775	0.01035686	0.010396469598967159
1096	21	0.9402131572497449	14.549672446977256	0.3705681194950453	1.8535425104829697	0.01018069	0.010396469598967159
647	12	0.9863031671909964	14.774864680954948	0.3665244674013161	3.9565388229941805	0.01011525	0.010396469598967159
1021	16	0.8241338878973673	14.946722003426165	0.4879928541079718	3.1481832443379467	0.009801236	0.010396469598967159
717	14	0.8769769533716503	16.154835670792313	0.7195616597029038	3.811302633411694	0.01021087	0.010396469598967159
1296	24	0.973521024583278	14.3590793151119	0.3792257163306634	4.11968383656876	0.01030218	0.010396469598967159
1181	19	0.9629458760374783	15.4571413973727	0.2722634740093816	8.796077724683812	0.009776831	0.010396469598967159
1348	25	0.8001933563396412	16.85536235464145	0.27513139856827196	2.368857490452532	0.01014347	0.010396469598967159
1148	22	0.9523277680599735	14.393436844995461	0.19572185001611717	1.9517362083618193	0.01027336	0.010396469598967159
1058	19	0.8291086610737304	15.86209510373504	0.7324410317301663	5.11119005652028	0.01026069	0.010396469598967159
1362	25	0.8462382806813878	14.6981428416913	0.25932581866423265	2.1044090630302312	0.01027905	0.010396469598967159
1377	25	0.834321513676998	15.479096193446239	0.15510734547775618	0.9253038224868408	0.01022203	0.010396469598967159
1269	21	0.7695149508910114	14.83543029531771	0.45462257687920155	2.8188016998748813	0.0103202	0.010396469598967159
1226	22	0.9952480924941524	13.641801122059618	0.10602969215831605	2.1684146169025458	0.01014914	0.010396469598967159
1565	30	0.937312132661877	15.018008784904348	0.10405594741368057	0.900581595442058	0.01036323	0.010396469598967159
1317	21	0.9838248737314884	15.32756637346848	0.25833902627867067	2.155814982984892	0.01032734	0.010396469598967159
709	14	0.9803790219531412	15.218531033321485	0.671239557804572	1.4047522452067458	0.01005034	0.010396469598967159
1575	31	0.8161306964177925	13.796034779367465	0.3563724361903938	0.2803236702646641	0.0103468	0.010396469598967159
1441	26	0.9323663102441019	15.6217404420683	0.5627089795245954	2.4832892570164695	0.01028864	0.010396469598967159
935	18	0.9895442489161793	15.19060397651046	0.9833722582254322	8.727785302956981	0.01039552	0.010396469598967159
1655	31	0.9454249189160181	13.021489098813811	0.20247182368646266	0.023915307135725872	0.01023773	0.010396469598967159
1933	34	0.9585291242093398	16.03849491715379	0.8748859622603846	3.271647088103258	0.01028173	0.010396469598967159
456	8	0.9465316372521178	14.674643605217701	0.6991085508657024	3.632736691630973	0.01024255	0.010396469598967159
1081	18	0.9794423440939212	14.972924632465716	0.07548001193461921	0.27122152321474635	0.01028531	0.010396469598967159
1391	26	0.9943814489607861	13.385607683294955	0.6611813567184198	3.547724136983312	0.01018193	0.010396469598967159
963	18	0.9938703085714728	14.521996372810468	0.9639965211387368	3.1937968885438837	0.01013865	0.010396469598967159
1465	27	0.8685880772166623	15.40442929176755	0.8807542003533736	5.738808715829361	0.01029897	0.010396469598967159
828	15	0.9534448233575735	14.111745275877567	0.5393991510258143	0.14399840087177765	0.009925938	0.010396469598967159
682	12	0.7452652958536917	14.420504604274692	0.26857035728268275	0.010528279703655843	0.01012171	0.010396469598967159
1605	28	0.8908797910107632	15.483131711851126	0.7464359312768372	4.979667022150019	0.01036808	0.010396469598967159
1431	25	0.9626047785923653	14.101703839169682	0.8920869051618656	0.15408179106671693	0.01035821	0.010396469598967159
1687	32	0.910764976274762	14.935834026124933	0.5920352881087811	5.082118135508122	0.01035289	0.010396469598967159
768	15	0.9558662998246771	15.562970637203213	0.9971580492137068	3.773848447332156	0.01001096	0.010396469598967159
597	11	0.8848850015792027	15.136503551547957	0.3202239318321045	1.388798822020339	0.009990193	0.010396469598967159
1106	21	0.9226918530792954	14.828202899768028	0.8630126081589808	1.1539816336961906	0.01029215	0.010396469598967159
996	19	0.8888686141026426	14.2906499189027	0.01964657295401534	1.8082825867867047	0.01022988	0.010396469598967159
788	13	0.9086621950120004	15.553458038228982	0.49152495784317657	4.133039041901789	0.01028908	0.010396469598967159
635	10	0.9439278528409453	15.777706446989422	0.20156151172705866	3.273848303659923	0.01039617	0.010396469598967159
488	9	0.9875752923249721	13.88944428700915	0.7511562101950322	7.53935558463982	0.01000344	0.010396469598967159
1705	32	0.9826387025865907	12.693028744838783	0.8861017160935566	4.069935305401007	0.01026526	0.010396469598967159
937	15	0.9584659564186637	15.902798738204165	0.19106890531635332	4.874513487517325	0.01038966	0.010396469598967159
1200	21	0.9541803056618967	14.606110730652066	0.013367703776935967	2.701439314175791	0.010264	0.010396469598967159
958	17	0.9991372929102517	15.037233032529185	0.6268747381138782	4.542717795007517	0.0102526	0.010396469598967159
1727	33	0.7200001914008065	13.854950792321807	0.5246885948390231	0.8102489747403903	0.01025862	0.010396469598967159
1391	24	0.9945641179295636	14.815441091892222	0.8795392398295273	1.1676446494412018	0.01027097	0.010396469598967159
1685	24	0.916904177632612	14.432462777425693	0.03909264071686647	3.7690339208219488	0.009754834	0.010396469598967159
1357	24	0.9777423739918709	14.495049753018295	0.7920920556250713	2.880518943523916	0.01024236	0.010396469598967159
712	14	0.929210670774412	14.27989430205832	0.8761539775855354	0.48712446765070627	0.01017592	0.010396469598967159
1358	26	0.8279267663373335	12.62089325549851	0.13449580167958491	2.4611734435716333	0.01033473	0.010396469598967159
1600	30	0.8214676134939122	16.041074523863728	0.11809297834754803	3.233762772383936	0.01038532	0.010396469598967159
1762	33	0.8580098142932593	14.75399598097434	0.7989549325017555	5.993588737622117	0.009872629	0.010396469598967159
1771	33	0.9970491313747231	15.462314507702672	0.10351734035174864	3.0093871849611724	0.01037989	0.010396469598967159
1221	24	0.9583543271168761	15.37447530824862	0.8070764142457951	4.575122702218569	0.01026973	0.010396469598967159
974	19	0.9824314852417225	13.303534488455252	0.005870233849400552	1.965214814317887	0.01004562	0.010396469598967159
436	7	0.999337023155212	14.842003283092529	0.6610198104689655	0.7236336532997689	0.0102686	0.010396469598967159
688	12	0.9583874168911196	15.110805383770757	0.5096153724231552	4.000221707220306	0.01037695	0.010396469598967159
1701	24	0.9627254932492518	15.713063275638447	0.3355381428623688	5.614902700967264	0.01019814	0.010396469598967159
1381	27	0.997777706973029	14.35082455854676	0.9696776043211532	7.047663826647717	0.009984774	0.010396469598967159
903	15	0.9491341832350703	15.606537909931095	0.23335111157434796	6.2812780026658235	0.01012298	0.010396469598967159
1666	29	0.8484076690218707	16.052012282519883	0.5627181578274233	0.11088216401703832	0.01031379	0.010396469598967159
1175	21	0.9261193101581179	14.67924139035532	0.13377612652284016	3.450848075268362	0.01034781	0.010396469598967159
1493	25	0.9925753682270485	14.07429121188529	0.7627481869024249	1.5570250808310195	0.01033295	0.010396469598967159
1060	20	0.924808484956107	14.618237003629973	0.33266976516001995	2.3706080548100865	0.01037258	0.010396469598967159
901	17	0.9725672059569288	14.885531238296611	0.19912466767557668	4.147362578005823	0.01026613	0.010396469598967159
2342	45	0.932292541025145	14.432375262668572	0.4463579289587797	9.799845254722339	0.01036295	0.010396469598967159
1846	33	0.9640853479925348	15.502358100089756	0.23611102609663054	5.197083833130073	0.01019137	0.010396469598967159
1050	19	0.9428581211114381	13.1373274916998	0.35656053568674884	4.563734788522458	0.0102934	0.010396469598967159
2042	40	0.8982797873458306	14.171813236645933	0.574252341939703	3.160944518021657	0.01038667	0.010396469598967159
603	10	0.9412121025147159	13.8960110403537	0.8135691361919763	6.209112671607614	0.01025388	0.010396469598967159
1225	22	0.834429885283201	14.442752472912805	0.42169863941697344	2.265695447858366	0.01036312	0.010396469598967159
1506	30	0.8643490317828952	14.604560304671228	0.6612922010792895	0.6740721966563079	0.01035991	0.010396469598967159
1564	29	0.9480370561777147	14.384085419912662	0.2732522878345941	5.543607756462803	0.01037312	0.010396469598967159
1487	27	0.877699507446072	15.371292918968702	0.29553098156381274	3.0027881098276636	0.0103488	0.010396469598967159
1457	27	0.8248487098649135	15.291179549463596	0.2383677427370895	3.168695475772089	0.01030052	0.010396469598967159
1892	35	0.9293681864195409	15.019415423930141	0.6136126205440926	0.34488184949203604	0.01018511	0.010396469598967159
1776	34	0.9980791896102624	15.996888140758077	0.8903544416685583	0.006629801646455213	0.01015055	0.010396469598967159
1109	21	0.9141117273889987	14.291364098404783	0.5899612907172809	3.3898366880766435	0.01022009	0.010396469598967159
1248	24	0.9960269193460634	14.861537189660924	0.001840551603834617	5.090922776803017	0.0103534	0.010396469598967159
1258	22	0.9897980860724842	15.709322687261876	0.6504312786797952	1.7380086048657823	0.01032372	0.010396469598967159
868	16	0.8343635436429182	15.15144804527891	0.6738141262203886	0.010732969163623651	0.01033923	0.010396469598967159
1628	32	0.9387635329778726	15.505836285299026	0.6306483321415179	5.441140767676613	0.01033253	0.010396469598967159
358	6	0.9931571829416419	15.466534376691836	0.4843210141887679	2.8235548989749866	0.01034008	0.010396469598967159
1054	21	0.9485585881029569	13.312114687850121	0.8451194965299845	6.196372522601077	0.01029764	0.010396469598967159
1442	26	0.8744063644014698	15.906418623430847	0.6555351994141025	1.1135001161991767	0.01029265	0.010396469598967159
2444	46	0.9247367882681863	15.472356498527459	0.7189018002155394	6.236845553613799	0.01007846	0.010396469598967159
1707	27	0.8559350301510265	14.054310867153504	0.018794746041177424	0.04065921105732939	0.01035814	0.010396469598967159
949	18	0.8859271703855512	14.823043111703724	0.6991767144087108	0.20978147410141923	0.01006772	0.010396469598967159
1936	38	0.9651515514187463	14.424465055368186	0.6350188713137734	1.6488784591960992	0.01006354	0.010396469598967159
1119	20	0.9556422796989874	14.188786599895701	0.2902011820370467	3.488714914845	0.01034996	0.010396469598967159
1255	23	0.8869897691700805	14.597588942527784	0.7146001193362805	5.755262224150465	0.01037985	0.010396469598967159
1395	27	0.9981555103120732	15.088010099831003	0.2764320772814404	8.707894777137952	0.01013267	0.010396469598967159
1676	33	0.8969012182720472	14.641025521957685	0.6386347753400836	5.84088574212041	0.01012928	0.010396469598967159
1196	23	0.9708954730393972	15.281378712312918	0.9803154969751628	5.9427346458612265	0.009895286	0.010396469598967159
1557	31	0.9162489048554601	14.1269281237587	0.5963005215476633	1.8964266589756151	0.01038543	0.010396469598967159
1856	35	0.8736310267975188	13.873720912268325	0.3889934801577238	7.75606109191544	0.01037887	0.010396469598967159
1261	18	0.9206866729170455	14.622845828731014	0.2874783383495436	2.8229646702237936	0.01021806	0.010396469598967159
1732	33	0.9640653493127487	15.350877320861432	0.7863567457772944	0.862778182409111	0.01027954	0.010396469598967159
1318	23	0.8551374513170472	15.472024994547471	0.9007538164202558	4.06646875690263	0.01022292	0.010396469598967159
1365	24	0.9430731022057903	15.026257175370917	0.6741211422939271	2.74183186997095	0.01004241	0.010396469598967159
1965	36	0.9574055522763039	15.30257599168119	0.0018494171676399496	5.883427268263224	0.0102526	0.010396469598967159
1157	23	0.9488399538706889	15.31062526887371	0.3272272245088944	0.00806615526057175	0.01022694	0.010396469598967159
1384	27	0.907839189410955	15.211919368775566	0.32306582209669643	2.7887338159756707	0.01035415	0.010396469598967159
1787	33	0.915846875666733	15.703338291065009	0.6491935117059433	4.0297191343259415	0.01016073	0.010396469598967159
436	5	0.9889434660817351	15.733015231290244	0.685630136086633	3.9531020103059884	0.00987801	0.010396469598967159
1319	19	0.7978503671445925	15.67629501572106	0.0012761981499893223	2.88892959005965	0.00986555	0.010396469598967159
331	5	0.8481253555218408	15.365184874120596	0.9111091704688591	3.0160775018097623	0.01034287	0.010396469598967159
1475	25	0.9325868061375108	15.672971169947852	0.14586908060512987	6.30642797968199	0.01006806	0.010396469598967159
1865	30	0.9021792108831602	14.731918930884705	0.005366155068958739	2.3506284143459655	0.01026292	0.010396469598967159
1028	18	0.8494895579184243	14.255922276581897	0.7693244305978534	1.6356830446507185	0.01032766	0.010396469598967159
1148	20	0.8519986281891083	15.319232815582295	0.7536397906290586	4.8471458303837895	0.009710337	0.010396469598967159
1543	28	0.8812952864249256	16.462578796790055	0.13235692446002334	6.590113066358362	0.01037205	0.010396469598967159
1627	31	0.9544202185301189	15.013099458177953	0.3387639690826808	4.777266272190929	0.009936314	0.010396469598967159
1352	24	0.9055623852217775	15.257233873130861	0.2611436052968334	2.755692609697543	0.01030134	0.010396469598967159
1268	24	0.9766501716528067	14.604525978627098	0.29845092680285573	3.929879130358279	0.01037988	0.010396469598967159
798	14	0.9718079642856502	13.75967703968176	0.7267688711152396	5.229009173072236	0.01032982	0.010396469598967159
1115	17	0.9284554481540828	16.2654167035297	0.5252558365125299	3.3756079318033874	0.01034692	0.010396469598967159
1415	26	0.865995930302493	15.208916480705124	0.8091019556858179	2.165671184229234	0.01035829	0.010396469598967159
1211	24	0.9991112648508566	15.11654508944889	0.5076437248138413	5.000814687187052	0.01026302	0.010396469598967159
766	13	0.9458262072153569	14.439302429546109	0.14067312426322823	0.012523317048620447	0.01004443	0.010396469598967159
744	14	0.8043603795731065	14.965031728018742	0.21941527609550104	0.12371297201767639	0.01022811	0.010396469598967159
878	16	0.9923292275169012	14.77467447500624	0.6262028721728083	3.4842890443223675	0.01019521	0.010396469598967159
1734	33	0.9979603841991497	15.723377047416824	0.8719281609631406	5.924704882070951	0.009794055	0.010396469598967159
1181	21	0.9362377959452941	15.21432131816914	0.6450417197463549	3.424613277239098	0.01008965	0.010396469598967159
933	17	0.9729638836485093	14.930205830779293	0.6166903770197874	2.760822073244339	0.01003888	0.010396469598967159
917	18	0.9598676103136355	14.583427009260362	0.9072730268262181	5.051322656864454	0.01001458	0.010396469598967159
1872	30	0.9431673478058907	14.005242813668342	0.000937845978190327	3.24922886684175	0.01037654	0.010396469598967159
1648	32	0.9032085119993891	13.704421391789483	0.5076195552110714	5.15213329182793	0.01028507	0.010396469598967159
611	11	0.8541852095946454	14.909584788625002	0.7252287150591687	4.45430632575809	0.01034173	0.010396469598967159
321	6	0.8656726282829101	15.119333605481266	0.8714699020966408	2.971306340346469	0.01035698	0.010396469598967159
1783	35	0.9790678535519466	14.970008236276444	0.9924076326431396	3.54886119890687	0.01028096	0.010396469598967159
1663	30	0.9384259947125516	14.896104278252686	0.7825539936380984	0.5429056335437238	0.01019315	0.010396469598967159
961	17	0.9712502911804523	15.126540654753814	0.6373305967596854	2.124833396114531	0.01032577	0.010396469598967159
1208	23	0.9659417979846819	15.38111527403484	0.6049364799426059	5.127650024250621	0.009714907	0.010396469598967159
292	5	0.873052633973745	14.171173485902882	0.49707987166406753	5.263789068121006	0.009890942	0.010396469598967159
1505	29	0.9183737448163871	14.828804553855935	0.7310031575954774	2.2288187248579505	0.01034097	0.010396469598967159
1143	19	0.9095479223688033	16.072642661005844	0.4554899720570361	2.3986820176135115	0.01029191	0.010396469598967159
552	10	0.8893734358221457	15.017447303368233	0.4793976030075148	1.7140777205888609	0.01023494	0.010396469598967159
2402	46	0.9637273120174282	15.088342693233004	0.5152988609382949	6.983502877955781	0.01022248	0.010396469598967159
1445	24	0.8429150003062911	15.414569169190088	0.46026027714502143	5.0372541165242435	0.01007782	0.010396469598967159
790	13	0.9057207885197442	14.67758254288499	0.016747905280002362	0.12597656657399225	0.0102568	0.010396469598967159
1537	28	0.9614696001794729	12.95324098175693	0.3337765744954366	6.157174712011711	0.01022922	0.010396469598967159
567	9	0.8956646196077936	14.32505130333506	0.4758391117173463	1.7189157583747035	0.01026994	0.010396469598967159
1419	27	0.988305751791663	13.78001817064602	0.3595572196327783	1.5129791757152584	0.01036198	0.010396469598967159
971	17	0.826960362376929	15.177749539757723	0.0030954712948572938	2.701356211186236	0.0100686	0.010396469598967159
762	13	0.9344404544183048	15.691028532608733	0.6566421826679998	2.3803441688239833	0.01015958	0.010396469598967159
647	10	0.8999384817009451	15.532437148532745	0.9172299508189576	1.2690838599439325	0.01025296	0.010396469598967159
1379	26	0.9122036016679668	15.537171141862274	0.23134110434642863	1.5956572346389952	0.01006994	0.010396469598967159
1287	23	0.9683688706103749	16.178685488605787	0.6439537759228058	2.989824237723059	0.01038531	0.010396469598967159
1222	21	0.9919437497667475	15.103263655842337	0.02286216912108266	1.5576534949934167	0.01030085	0.010396469598967159
1062	20	0.9039247311922622	14.16928988484345	0.5808241252266375	0.6975909287917501	0.01037372	0.010396469598967159
1846	35	0.8734188845919989	15.272210085016932	0.6447486157414188	2.815952276077274	0.01032912	0.010396469598967159
621	12	0.8326226625007568	16.422719005674463	0.26585478024952436	0.08904287866575811	0.009963692	0.010396469598967159
1612	22	0.972815237420262	15.06127456508949	0.5898230203762695	0.2750009812052836	0.010036	0.010396469598967159
298	3	0.9318140070807832	13.685063592961168	0.00031506250271851055	1.2830294812501224	0.01019756	0.010396469598967159
639	12	0.9486572795466475	14.432159829030113	0.36468323294590077	2.3636579759009257	0.01005539	0.010396469598967159
1332	26	0.9442135907275252	15.04043962033465	0.4356674580313198	2.4834951197400414	0.009719411	0.010396469598967159
1328	23	0.9607150435542684	14.997233881355404	0.5708965360438788	1.1924188962087614	0.01034617	0.010396469598967159
632	11	0.9477060158137042	15.986263183530573	0.8105761238273994	5.420610503137926	0.01017481	0.010396469598967159
1220	23	0.932385218873842	14.573851680252343	0.28635757958321983	3.212444924286129	0.01030174	0.010396469598967159
1526	29	0.9971140779495953	15.480726758321937	0.3666026458376798	1.0097543229371362	0.009968516	0.010396469598967159
1401	26	0.9942741331820438	14.786151525733823	0.803311927447061	1.8524666471767266	0.01038852	0.010396469598967159
1291	23	0.9497326148235683	15.013971943696149	0.4454429349792135	4.01230197297704	0.009905849	0.010396469598967159
1181	22	0.8574870324529912	15.132159500161126	0.5898637276755658	1.9053277899111334	0.01031895	0.010396469598967159
1502	27	0.9239418591968778	13.107787313803696	0.05823446429839668	0.027282565219336252	0.009942242	0.010396469598967159
808	14	0.9702647045758344	15.152606822521799	0.7387096705006593	5.171866855828624	0.009976882	0.010396469598967159
978	17	0.9282731124732091	14.63530191206812	0.30421761941805625	1.808460900799912	0.01036778	0.010396469598967159
1567	30	0.9234212019495703	15.618480955904012	0.8381910616152128	5.315437538935948	0.01031571	0.010396469598967159
1491	28	0.9014097742824103	13.863362910738486	0.003008541722645308	4.76748230792705	0.01001021	0.010396469598967159
1381	22	0.9098325704891619	15.757467929162068	0.5604333957242551	1.5115117223464472	0.01026035	0.010396469598967159
1727	31	0.891287455601705	14.573536638516941	0.8141485174343549	1.4373686967341626	0.01035011	0.010396469598967159
1267	24	0.7917978506028787	16.23924305339557	0.9032986129603278	2.520927766018394	0.01033354	0.010396469598967159
2009	36	0.9805476020490038	14.048349262676618	0.5272166963668112	2.3489046241674165	0.009922099	0.010396469598967159
1141	19	0.8984838993630213	15.320863669710912	0.5496343069878327	0.6745769749270405	0.01027948	0.010396469598967159
1253	20	0.9595977401060956	15.304668844120048	0.7901228331835944	1.8907525239207343	0.01020289	0.010396469598967159
715	13	0.9356089677226231	14.263165443445791	0.9407454183440531	5.404463996441153	0.01036561	0.010396469598967159
656	12	0.8738557186571962	14.886588745083948	0.6203339484321897	3.2746450782612655	0.009823485	0.010396469598967159
1661	28	0.9339410116564781	16.273561175944234	0.983823636882067	3.1572809812521374	0.01004243	0.010396469598967159
1244	22	0.7870467724613639	15.001911740400203	0.20411570642418636	3.5535721911949283	0.01001595	0.010396469598967159
1101	19	0.9924337077841046	13.909930802118181	0.7669658708380303	1.7696968293526818	0.010342	0.010396469598967159
674	10	0.9683810837895288	13.828241444946523	0.002769525157196133	3.863397946911589	0.01037214	0.010396469598967159
1215	23	0.8889862741114832	14.034723418023464	0.09015970419301111	0.16782161500189297	0.0100582	0.010396469598967159
933	17	0.9881597833716039	15.188695409760676	0.5281580022278632	2.0620445317641694	0.01010001	0.010396469598967159
873	12	0.8780658516336687	14.783017839447233	0.061182100041462344	0.08060647307443358	0.01024428	0.010396469598967159
1277	20	0.984782565222856	16.04209698004149	0.5909650021964736	2.5159124695300163	0.01007314	0.010396469598967159
1158	21	0.8529078878898848	15.1546519199795	0.584334368903987	2.9895686095315046	0.01014357	0.010396469598967159
1703	30	0.9324459194561397	15.656648750779242	0.9134831166429924	5.692161180883739	0.01025891	0.010396469598967159
1281	25	0.9239861891361456	14.220085169391274	0.7120003019266423	3.9410247952403434	0.01015436	0.010396469598967159
443	7	0.9284152105012681	14.26278834605351	0.34293695345023345	4.621220210696631	0.01038234	0.010396469598967159
387	7	0.7218246813771045	14.33736400119127	0.46104576256290286	1.048612462079896	0.01037147	0.010396469598967159
