# Supplementary material for: Tableware trade in the Roman East: Exploring cultural and economic transmission with agent-based modelling and approximate Bayesian computation
Source: PLoS One. 2020 Nov 25;15(11):e0240414. doi: 10.1371/journal.pone.0240414 (PMC7688115; doi:10.1371/journal.pone.0240414)
Supplement: S1 File — The full project, with the data, the code of all components used to run the simulation and analyses is registered: https://osf.io/s5mdw/. (GZ) [file pone.0240414.s003.gz › s5mdw-full/abc-pandora/results-example/bestBias/result_0.009918901030527774.csv]

nstep	cstep	mu	mumax	copy	strb	score	epsilon
958	18	0.9516011172304106	16.22836349683457	0.1843030717891006	4.06673647131226	0.009892058	0.009918901030527774
1116	21	0.748340980305365	14.24673199196312	0.7525291383628213	0.5109741601563339	0.00982032	0.009918901030527774
1189	17	0.2858392025391411	14.733543267176977	0.005437776196561966	0.024632535572690822	0.009675259	0.009918901030527774
684	12	0.9173435646711179	14.783752537682023	0.7354391099172469	7.498132771716932	0.009615619	0.009918901030527774
946	17	0.8581775435927128	14.787699422417429	0.5128031664358109	6.697307350287472	0.009593581	0.009918901030527774
1256	24	0.9821911245129205	14.936491903171557	0.755955860136463	5.573094668303881	0.009620453	0.009918901030527774
607	10	0.9243245512908785	14.75226233394831	0.4844102981578656	0.32398407596135437	0.009767431	0.009918901030527774
1058	21	0.9085407841556971	14.841175195982691	0.48966107299849204	5.307901108321229	0.00956024	0.009918901030527774
2022	38	0.9399729556231209	16.254837569335947	0.8494293256422203	2.505999501706916	0.00972293	0.009918901030527774
925	16	0.8101416866202329	14.784755740144972	0.0006658537981570345	4.355790133738766	0.009753475	0.009918901030527774
1168	21	0.9454030673700069	15.350787769082494	0.6640748510573711	0.014644039621273253	0.009621895	0.009918901030527774
1426	28	0.8175391404591922	16.323671069641428	0.5748193034966662	5.390272019274013	0.009912705	0.009918901030527774
673	13	0.9038339715301569	15.578568719688917	0.7379703382081778	5.961304913671996	0.009792077	0.009918901030527774
1625	31	0.8567337211100696	14.800652413826896	0.2240405765896377	0.6193549918965029	0.009673272	0.009918901030527774
1157	22	0.8720682468777722	15.548333358392483	0.7067832907053426	0.8204290584170619	0.009898278	0.009918901030527774
1341	22	0.9934758770174903	14.975068570755191	0.13371623641564784	2.1604176815097818	0.009830002	0.009918901030527774
1308	24	0.82159561654957	13.841911929001707	0.025252698643862793	0.15686282743149865	0.009804814	0.009918901030527774
1174	17	0.9387559911578977	15.478626080799122	0.2861181184971117	3.6508688674317016	0.009885684	0.009918901030527774
703	12	0.9821507546133564	15.394895030702255	0.9015436463323737	5.671675746518876	0.00978869	0.009918901030527774
600	10	0.9244203040113754	15.204403485709161	0.7652910433224377	7.03915102728123	0.009790736	0.009918901030527774
1737	32	0.9005585966746332	14.390115334175393	0.43384075737155386	2.793353319382664	0.009915174	0.009918901030527774
742	13	0.9569227938835252	13.41248193623449	0.0015483560152744769	3.8357320489754394	0.009908955	0.009918901030527774
1409	27	0.9706852466690394	15.077655259875444	0.49110758948954497	3.1083125834538246	0.009825542	0.009918901030527774
677	12	0.956736747987448	14.206371604419253	0.24751161962218826	4.370649614807668	0.009757787	0.009918901030527774
2159	38	0.8680950223323147	14.65611222746139	0.4957675949701319	2.6780587104831133	0.009790442	0.009918901030527774
1255	20	0.9465509114524887	14.094581989794028	0.0017909423892844556	4.931269167416235	0.00974803	0.009918901030527774
1275	24	0.9643864428369303	16.15780153315504	0.3345920507539404	4.848184680148419	0.009821326	0.009918901030527774
732	14	0.8953686743457481	13.137128867658035	0.033132863711805016	3.2969582950483445	0.009890064	0.009918901030527774
1766	33	0.9360042306478468	14.884833920009468	0.6387907962865425	5.387812702809269	0.009886634	0.009918901030527774
1204	16	0.9540002094261802	16.40214773862599	0.9034416005531211	4.808951310136079	0.009742973	0.009918901030527774
1023	18	0.9883739182924831	15.845573451077282	0.7871725987871498	1.4124770865376552	0.009845878	0.009918901030527774
2000	32	0.9046963658234213	15.56920321465814	0.7226948355803615	6.1067451355503835	0.009839031	0.009918901030527774
1084	19	0.4367713684945645	12.183557768268534	0.00035783767725983823	1.0988547288672001	0.009213771	0.009918901030527774
477	8	0.8797891345688148	16.564061589368777	0.14048435314861096	0.7644321589085035	0.009891404	0.009918901030527774
1553	28	0.9967037001443905	14.58148636785604	0.3647635152884978	1.471163377560728	0.009806542	0.009918901030527774
1699	27	0.9633298571586123	15.81942156336884	0.8257928226153005	2.770242649417597	0.00980098	0.009918901030527774
768	9	0.9558209693746794	17.67767953026481	0.26250697096966946	0.07024930743367719	0.009918577	0.009918901030527774
1924	34	0.5110857400797245	14.43047115376841	0.0004071715399407705	0.9100566508455293	0.00990761	0.009918901030527774
1093	18	0.9961364784090174	13.87544703733326	0.8490573612572376	4.715612556390475	0.009812938	0.009918901030527774
226	2	0.5723291808164395	14.429896724184422	0.11837449737370691	0.005370132450308263	0.009737202	0.009918901030527774
1121	22	0.9039236591366386	16.230374092179183	0.5110852401651373	5.5457313115012274	0.009578376	0.009918901030527774
1732	33	0.9417056325293416	14.177321270324436	0.12805497001378321	2.463166950366193	0.009725815	0.009918901030527774
752	15	0.9113146623580475	14.582012005879761	0.7926886175073703	0.44912609299323036	0.00986265	0.009918901030527774
1650	28	0.9797013617294029	14.591045986058177	0.4297446917686542	4.735288907085616	0.009821732	0.009918901030527774
1432	26	0.7180060530300566	16.45467981447489	0.1774263358474151	0.02618277495972976	0.009800394	0.009918901030527774
892	15	0.42757475198266615	15.279930531572443	0.0009059681555081411	1.5187819075562041	0.009492302	0.009918901030527774
441	8	0.9333326054811835	15.270419510468036	0.14490904994419618	1.4873052911158249	0.009669617	0.009918901030527774
1223	24	0.9371118484063355	14.140587659003582	0.24745845736236385	5.159466844197292	0.009850434	0.009918901030527774
2303	40	0.7156414529283457	14.021958019600836	0.0005171386623932239	0.676757382673031	0.009551286	0.009918901030527774
1043	20	0.9617810240982942	13.84339583776599	0.5723313188375491	3.176928460274282	0.009838514	0.009918901030527774
1967	37	0.8338802824573925	14.130276378201525	0.32331170094574857	0.5070022336496991	0.009516488	0.009918901030527774
1035	14	0.7084218121168141	13.63056581987064	0.0022383776520246146	0.07992733850233869	0.009695619	0.009918901030527774
1102	20	0.9437877335544369	15.22896893510137	0.9571405984729064	0.9507258883188834	0.009910896	0.009918901030527774
1631	31	0.8062261008765085	14.918199290953227	0.33299645394611954	1.9889122718663172	0.009624401	0.009918901030527774
2065	32	0.8823432311576517	16.122886257565973	0.8475984214892597	1.888208078269158	0.009666396	0.009918901030527774
909	18	0.856943387424701	13.617825797976147	0.2252263449248596	2.4438998582916396	0.009278665	0.009918901030527774
1822	33	0.8549829192764914	16.46351463981036	0.7860927382125902	0.6840892732404154	0.009887744	0.009918901030527774
1496	27	0.9949323657667531	16.660581275550843	0.2689002350536183	1.7460732189801136	0.009385555	0.009918901030527774
229	4	0.9620487612056263	16.98956790887093	0.7694702244256761	0.9699187459713634	0.009691556	0.009918901030527774
608	10	0.9667191758481002	15.676701571532808	0.6194889768029122	2.8976484166405143	0.009884018	0.009918901030527774
617	12	0.9408241306788733	13.93299483295412	0.42005716038897856	1.6814506920242218	0.009594719	0.009918901030527774
1272	25	0.9681165903061262	16.381713068615976	0.763969011133118	2.332030915004322	0.009871535	0.009918901030527774
1268	24	0.9334310008554444	14.431483349048769	0.8100287318104262	3.2168889876748077	0.009893268	0.009918901030527774
1381	26	0.8462256754110996	14.34565558404582	0.7442769444457529	3.392438260421294	0.009718182	0.009918901030527774
1048	19	0.9901980334224293	14.858707221854724	0.19290392143573196	1.6086587486595616	0.009666855	0.009918901030527774
882	15	0.5577012686462555	15.376193235036009	0.0016119798999682383	0.7971425113453274	0.009650397	0.009918901030527774
1337	22	0.874244573297745	15.053101215306524	0.738165527818518	1.2831105385608952	0.009768229	0.009918901030527774
1819	30	0.9449821890254603	15.69330650928036	0.9954722165608819	2.447713872047137	0.009902635	0.009918901030527774
1774	24	0.9011978068901688	14.681854997198318	0.2739736483758546	3.924475131110704	0.009840957	0.009918901030527774
965	18	0.864401116930245	14.22631262962726	0.46066239112261326	1.3390056871974476	0.009891044	0.009918901030527774
1657	29	0.7585601599528851	15.443480383643323	0.008520618840114364	0.40023520700939696	0.009662943	0.009918901030527774
408	7	0.9284842658949927	16.281475872444783	0.7567582466463569	3.135386228808366	0.009486968	0.009918901030527774
850	11	0.8417979871294702	15.321778067054414	0.00125580904093886	2.5986924901157176	0.009652858	0.009918901030527774
2037	37	0.9379261745102988	15.581591414983292	0.7051705990418611	2.3196765461783846	0.009808387	0.009918901030527774
556	10	0.8777001218093392	16.41343293313954	0.37708395914196213	1.685030154027021	0.009812498	0.009918901030527774
1212	23	0.9977451442666785	15.4072373196206	0.8101932148438278	2.8289510714011326	0.009652417	0.009918901030527774
960	18	0.840174750722567	14.974479499501616	0.005265046479217659	1.5437710169983088	0.009723188	0.009918901030527774
2335	41	0.8780165846360076	14.786674500995272	0.237779302240282	2.1795133009088152	0.009875273	0.009918901030527774
1313	24	0.9645328233339983	14.421497102330447	0.5810199237099463	3.617568075791359	0.009909305	0.009918901030527774
1113	20	0.9091367657256956	14.273610778991518	0.06775952544774483	4.084874531274211	0.009906774	0.009918901030527774
1253	24	0.978106574227386	16.098878724661738	0.6824987521976309	5.52569292713295	0.009606838	0.009918901030527774
1800	33	0.6886547910412147	12.510394069179357	0.003664755116142615	0.03030804625823541	0.009893288	0.009918901030527774
1414	28	0.983677995133691	14.703459181810537	0.7052669171146206	3.8317858810088827	0.009840292	0.009918901030527774
1152	20	0.8999284505862861	15.641393734650592	0.9487306032940757	0.9468291867350791	0.009675893	0.009918901030527774
1657	29	0.9891530905063469	16.10328892643883	0.925690466709012	5.098770131634634	0.00982374	0.009918901030527774
1701	32	0.8749391772289536	13.444366435094423	0.23333142012752944	0.0034201658103959753	0.009896551	0.009918901030527774
1262	22	0.8466123145538208	17.533126394382304	0.8088445854046145	0.14239468547860412	0.009813084	0.009918901030527774
1281	24	0.8044048533976449	15.238019441561036	0.1381483420569205	0.9651828553851737	0.009715964	0.009918901030527774
549	10	0.8986368481814058	14.8308479391116	0.08679556045360388	0.09909406538822242	0.009764915	0.009918901030527774
1433	27	0.9558052447824955	15.07266981847799	0.5498584406416739	4.166255567035955	0.009744135	0.009918901030527774
1758	33	0.9341157845661295	14.822746990426468	0.506554637095312	1.3400946979442385	0.009858547	0.009918901030527774
1115	20	0.996448116221121	14.513184924226618	0.9001388336216892	3.1420261005230943	0.009908887	0.009918901030527774
1507	26	0.9169046474493453	13.633298067870609	0.12752693243793375	0.09806292822556117	0.009612127	0.009918901030527774
1273	24	0.8835502598238952	16.058619621457407	0.4253743505334717	4.633763210666923	0.009686866	0.009918901030527774
812	13	0.960492522441617	14.947773099755189	0.5457692292248632	1.7283224982325698	0.009856808	0.009918901030527774
855	16	0.7519235089008695	14.959858449673666	0.21328593427254045	2.520966360883031	0.009853513	0.009918901030527774
1246	23	0.9608807539627766	14.478687229998497	0.5007274306117888	0.6029666123571451	0.009906048	0.009918901030527774
1037	19	0.9382934112183204	15.326890656233518	0.47324258813522335	3.33012854092831	0.009774177	0.009918901030527774
1073	18	0.9631955637553762	15.742393988405952	0.36620588833774886	2.832735976360903	0.009709845	0.009918901030527774
1512	28	0.9570782221859543	14.958181103735024	0.9477045179548906	0.8645530988842941	0.009909316	0.009918901030527774
1549	29	0.9725132374181815	16.112411715993517	0.3301826845404295	2.09214882208442	0.009295745	0.009918901030527774
656	11	0.9494185684364458	15.626645648997764	0.044786574527858114	4.499186166563128	0.009897268	0.009918901030527774
1781	27	0.960790844973158	15.833990432187852	0.5502415653590258	1.160927657068235	0.009622937	0.009918901030527774
1138	20	0.9431059774352745	14.720665849233658	0.3404248937343242	0.8863870939972718	0.009808325	0.009918901030527774
954	16	0.9381863334917769	14.540445886210206	0.23960456867513635	0.6596076216427329	0.009903018	0.009918901030527774
1227	22	0.9773789208422314	15.317256010568874	0.6485751262149472	5.16863135342669	0.009884065	0.009918901030527774
1925	37	0.8479655130924384	14.86681896613056	0.7106642918972171	0.9193694405494518	0.009852772	0.009918901030527774
1445	28	0.8527386195362955	14.853569620152605	0.029637018692763913	0.47190962923881175	0.009866752	0.009918901030527774
1423	20	0.999403091279	13.913777864955675	0.002163388654052495	0.08907458755257663	0.009798549	0.009918901030527774
966	19	0.9909299799905832	15.107281601509209	0.07356871855630899	0.1092844225426427	0.00983573	0.009918901030527774
1005	20	0.9874750335371667	15.242085168069195	0.4798080476497936	2.2512147055153964	0.009677131	0.009918901030527774
1441	26	0.9478300197817124	14.068052960731645	0.49688367009818246	6.069022645821064	0.009854987	0.009918901030527774
581	11	0.9461358037520997	14.613905111923751	0.6631287011778898	3.1329042097854405	0.009863203	0.009918901030527774
1346	24	0.9351571012694276	17.321818522804747	0.7365814214750993	6.59043309682979	0.009254068	0.009918901030527774
745	13	0.7702444146482429	14.183399659129638	0.015787290881576335	0.029811275359357348	0.009867973	0.009918901030527774
917	18	0.7706567598931123	15.780671559777229	0.9812358945148548	2.8844505364403625	0.009713922	0.009918901030527774
1122	20	0.9098425526987799	15.44045310558694	0.1685460312822759	4.706434064028979	0.009799646	0.009918901030527774
998	19	0.7753334488627849	15.117811370562501	0.1545560993259056	1.7157450020525762	0.009730062	0.009918901030527774
1723	31	0.9219480228622929	14.935036271840675	0.7618837208230381	3.3976046088692033	0.009898983	0.009918901030527774
1184	21	0.6859011527301271	14.150592196909324	0.002740782175930788	0.14836957813921187	0.009848072	0.009918901030527774
667	13	0.9096656881323715	15.65054261982354	0.3566503318832277	1.1392533445141098	0.009794281	0.009918901030527774
1408	23	0.9197956909635397	14.851967705075758	0.44523934768837886	0.7443070381186383	0.009823038	0.009918901030527774
1504	28	0.9065768116116028	12.746112397474993	3.1664585783963695e-06	2.2758984424935766	0.009453722	0.009918901030527774
842	16	0.8686452144701045	16.345140336949097	0.36937132720768273	1.3512961378024444	0.00990586	0.009918901030527774
1331	26	0.8838362337510561	14.591645213450533	0.5397911859183898	0.44712479204091177	0.009797758	0.009918901030527774
1049	20	0.987103687226911	16.629449120155748	0.8274958396311078	0.9681495313503876	0.009873833	0.009918901030527774
1725	29	0.9520876217482034	16.38790965051715	0.7116099625360077	3.5997104142974954	0.009891468	0.009918901030527774
1263	18	0.7013871117765219	12.358264622718313	0.00029086835363811847	8.02349447082671	0.009882218	0.009918901030527774
1738	33	0.9385760983392778	14.459918555693992	0.2109061442882285	1.1827415755033635	0.009917249	0.009918901030527774
701	12	0.9292298070379338	15.46549514869985	0.23815534397009774	3.49654192597564	0.009611839	0.009918901030527774
1765	33	0.9739786001300776	13.870531362774244	0.674555101114501	0.0069098010136634525	0.00984442	0.009918901030527774
1610	32	0.992482170541278	15.422705073269183	0.8364699265678552	6.913278743756056	0.009761047	0.009918901030527774
1077	19	0.9368329079368143	15.476025465408679	0.052446771399633774	1.2681574613671827	0.009869564	0.009918901030527774
1196	20	0.9629577109551694	15.449268999521692	0.567210206905688	4.097660580682589	0.009365332	0.009918901030527774
1071	20	0.9732588223736021	13.33665944717513	0.07289283157634058	5.009359531239549	0.00990972	0.009918901030527774
1722	33	0.9874443583233916	13.865163084641319	0.35864911001776767	1.3587073248509594	0.009908919	0.009918901030527774
2146	37	0.9731805770693314	14.881419875116364	0.004741983581739332	0.4526052102286975	0.009684404	0.009918901030527774
1366	26	0.9201337399969746	14.409051067240473	0.04912417993752405	3.284092985981268	0.009850164	0.009918901030527774
678	13	0.9641096230199815	14.287381089643265	0.383933659415302	3.6990605523724884	0.009615818	0.009918901030527774
1284	24	0.9722766761985707	14.079525354590741	0.7523945706066031	1.4474851906700419	0.009917617	0.009918901030527774
1432	26	0.9862152256976002	16.26332494969463	0.48593189027278694	0.3915032405078845	0.009811708	0.009918901030527774
1585	30	0.7365829612044941	14.13813688549692	0.286809078700948	0.00879259530588622	0.00914646	0.009918901030527774
1229	23	0.9776227198043262	15.065818983819549	0.8113477297941467	3.2931576130479554	0.009806544	0.009918901030527774
2051	38	0.9597069619276781	13.529509960888003	0.00863443640546463	5.0259157629167035	0.00989311	0.009918901030527774
1206	24	0.9813090673793264	14.362322823748096	0.887629225950467	0.7661071356384473	0.009873583	0.009918901030527774
1935	32	0.9845630507542114	15.415124020378688	0.13260439802615592	2.076461749975685	0.009618752	0.009918901030527774
837	15	0.8459498128961971	14.429212081485764	0.5905053519098691	5.839454387613461	0.009879379	0.009918901030527774
986	19	0.930916361847654	14.982741764872365	0.9015525837382993	0.8602483710736974	0.009766584	0.009918901030527774
492	9	0.9788295749832855	14.120372646014328	0.5608737481474705	1.1755587659819968	0.009750788	0.009918901030527774
1464	24	0.711844644100521	14.577161458376834	0.10813398695693105	0.0017197600401761548	0.00989118	0.009918901030527774
856	15	0.546774959540206	13.38584013201299	0.2634856967848367	0.0049456700724971325	0.008724395	0.009918901030527774
651	11	0.9124379011958189	16.289026135365305	0.35747567415088016	6.202097583926912	0.009779604	0.009918901030527774
1766	33	0.9937717730528386	14.816656367211671	0.485532868281462	4.664212409664154	0.009732625	0.009918901030527774
1130	22	0.9941022490233344	14.847815909122641	0.11324362687029887	7.7652105402431735	0.009882863	0.009918901030527774
1528	30	0.9681565570221132	14.740013293382413	0.8474415007650227	2.544303676418465	0.009695788	0.009918901030527774
806	15	0.893027819282265	14.215359651549162	0.4801806844785921	4.457982676102997	0.00972155	0.009918901030527774
1117	21	0.9486901813837633	13.761112483657797	0.3205834931969529	2.4455504241671546	0.009839101	0.009918901030527774
1441	26	0.5132241733630059	15.174919345956175	0.012229237077639232	0.12040845236770761	0.009692841	0.009918901030527774
873	16	0.885593546735389	15.525923244122303	0.23044575822397004	0.8770776332444369	0.00966785	0.009918901030527774
979	16	0.9936847623191131	16.072361003563742	0.547450343838431	0.05793281695776198	0.009731682	0.009918901030527774
781	15	0.9919807596525763	14.922497201796299	0.19284119761945306	3.070070764424115	0.009891435	0.009918901030527774
385	4	0.25958410886607736	13.772491101709415	0.12981666094696173	0.0009526156031152144	0.009519568	0.009918901030527774
1146	20	0.6441417590685332	15.28344293534372	0.7972735163875105	1.8949874104817428	0.009785275	0.009918901030527774
1528	28	0.5706345129140324	15.467754873446752	0.012398357573268518	0.017759256215722496	0.009390142	0.009918901030527774
631	11	0.9529883779138633	16.064040913855372	0.7121081996915473	4.038070056552659	0.009877634	0.009918901030527774
1626	27	0.7593542302921921	15.0052326233829	0.0010372266388480322	1.975929840561208	0.009790816	0.009918901030527774
1323	24	0.9430113327045332	15.722357293923874	0.5716659071180175	4.052313089895487	0.009828313	0.009918901030527774
1263	24	0.7267255410682769	11.790955250209512	0.00103069243348064	1.877518348337436	0.009802668	0.009918901030527774
1354	25	0.9896278691912415	15.44675377709344	0.7385997499670971	3.328400609698229	0.009873276	0.009918901030527774
795	14	0.8992710109477363	16.349631093964273	0.8779907229990118	0.11632865867470987	0.009895779	0.009918901030527774
1038	19	0.813163257557872	14.868638527583435	0.5134126749468181	1.318170646707828	0.009428645	0.009918901030527774
1332	25	0.9060439741494085	14.51422677289036	0.6494306151306731	1.972257830972965	0.00984361	0.009918901030527774
1033	19	0.842536425898611	15.63957354938119	0.995408797045705	2.9441599830362604	0.009873322	0.009918901030527774
915	18	0.9503239787105462	15.525301828343855	0.4597858979692448	1.1259279862493732	0.00990705	0.009918901030527774
1714	26	0.9493004346371254	16.468001595640523	0.912866711811914	3.580355224620881	0.009830192	0.009918901030527774
681	11	0.7622162346199639	13.719227582096257	0.04557733867026631	0.040494355553174266	0.009480611	0.009918901030527774
1751	31	0.9716466482006065	16.056681313166354	0.968715707080944	0.47506399783207254	0.009907538	0.009918901030527774
1305	22	0.7053078118639602	15.102063489064236	0.033130028652798765	0.011205678184985413	0.009810198	0.009918901030527774
1437	26	0.9157877323699519	15.922494209976767	0.62842613330854	2.268161973113896	0.009792413	0.009918901030527774
2107	35	0.9827990985447105	15.7623729132133	0.46046537813671123	3.881858706005982	0.009858865	0.009918901030527774
1217	22	0.8870159342591961	15.719863349515727	0.4637713672661967	0.2539777656056501	0.009893973	0.009918901030527774
1277	24	0.8029419481625022	14.854459875537703	0.20555198102230512	2.2640064901591743	0.009538474	0.009918901030527774
576	11	0.9619129175019917	14.594638028571564	0.22963718835566482	1.2296562815289982	0.009697943	0.009918901030527774
1197	17	0.9979856746209825	15.039478522335509	0.0812641004108337	0.005613612490827258	0.009796943	0.009918901030527774
1776	32	0.9848634715146272	12.595597951469081	0.008812565280685802	0.0038272915630184756	0.009681012	0.009918901030527774
1307	23	0.6554648917480106	13.666134790702191	0.0008211246207401324	1.1769450606543639	0.009917483	0.009918901030527774
1351	25	0.8521941337197478	14.938106642122163	0.2471453058268279	3.726107379765485	0.009895787	0.009918901030527774
1015	20	0.9930807466132863	14.196742512828877	0.9807682310759782	3.7965968440422224	0.009763313	0.009918901030527774
1457	25	0.9657331944116441	15.424878704424978	0.5501089815097521	4.92438999402257	0.009779269	0.009918901030527774
750	14	0.9806663417662707	16.324857353313504	0.48568354210448106	3.0701318451118325	0.009821754	0.009918901030527774
758	14	0.991022930099488	15.993632690192147	0.7176120193707342	1.7773100153498442	0.009687941	0.009918901030527774
1473	26	0.9389293212632155	14.673364833515622	0.04665543285612955	0.03681210711613836	0.009837007	0.009918901030527774
1172	20	0.8498465244524087	14.03479643227523	0.03718602738281368	0.05546747837503496	0.009868584	0.009918901030527774
1158	19	0.9302122660078108	14.363764833967164	0.057148111047806635	2.0455188051916444	0.009511364	0.009918901030527774
1713	31	0.96383068633243	14.908101149138034	0.8243173228162254	4.641400093203759	0.009837447	0.009918901030527774
1757	33	0.9668419001880345	15.220031888792642	0.25000004785249536	1.4091845672843006	0.009785195	0.009918901030527774
2047	33	0.9121687961484081	13.934005059412588	0.3662655976908968	1.7747776124338803	0.009911664	0.009918901030527774
1360	26	0.8974438873202989	15.269699612176911	0.605981281802077	1.4679600785987748	0.009907282	0.009918901030527774
1691	29	0.9902458649702451	15.500765560260408	0.8279411016073924	4.181664236448646	0.009726072	0.009918901030527774
590	9	0.24356378941210083	13.058074793498914	0.011127744925250628	0.02005005826239492	0.009686911	0.009918901030527774
1496	28	0.8759916199544456	13.966156299803883	0.7276993852042573	2.668196486962733	0.00973162	0.009918901030527774
962	18	0.958116452027339	15.2849053989363	0.21218142469589799	1.5873284214423493	0.009889176	0.009918901030527774
1241	22	0.9971815145040047	14.96269873294909	0.6391865053372527	4.08921773367938	0.009851892	0.009918901030527774
669	12	0.9601920600257172	13.59020825361839	0.14221529985974174	0.0075311841211849195	0.00968328	0.009918901030527774
796	15	0.9965234182123919	14.433477254505918	0.0005932210360490575	2.6988416911953506	0.009863205	0.009918901030527774
1464	27	0.9741594429774291	15.94799692778882	0.8146490711755277	1.1939672402578492	0.009858269	0.009918901030527774
1263	23	0.9511059582195694	15.623558438588717	0.514857359109449	4.046994652211991	0.009884821	0.009918901030527774
2172	43	0.924863471239149	15.893558876375925	0.08335224828184251	3.4011844826078264	0.009915043	0.009918901030527774
933	17	0.874386112263317	15.828033596442177	0.6784027974439649	0.14477601350774016	0.009566985	0.009918901030527774
1181	23	0.5588334714662722	14.713892040181573	0.025947919791532152	0.051689154641728796	0.00985488	0.009918901030527774
1397	25	0.9111053062498896	16.620367637553827	0.7882853166007864	1.0608404256652813	0.009888512	0.009918901030527774
1512	26	0.9918790371534806	14.67900391340866	0.42264166589740954	3.494968860761977	0.009891414	0.009918901030527774
1325	24	0.9049147317167721	16.14289392091047	0.6103369950857604	1.029119537771805	0.009871218	0.009918901030527774
265	5	0.9161045080500612	15.014757364145963	0.2934892550322712	6.51743476348886	0.009686262	0.009918901030527774
702	13	0.8911668847919121	15.749409414860867	0.9960973377686362	1.2255963132878	0.00985948	0.009918901030527774
1621	29	0.8069886037539089	15.739584541896843	0.3686323459330335	2.996662698829862	0.009769102	0.009918901030527774
1317	22	0.861120012117628	13.081461811447564	0.012728819516788725	0.12657443809155966	0.009912987	0.009918901030527774
772	15	0.6440165406883591	14.883887104129071	0.0011768073494002884	4.31023619154134	0.009777466	0.009918901030527774
417	8	0.9947487152190824	16.32057646168405	0.18660127942901503	3.8113489144954706	0.009915946	0.009918901030527774
702	13	0.9404182426832653	15.599172238365105	0.2646746851067968	8.280808919329607	0.009771616	0.009918901030527774
1421	25	0.8751107641114115	17.569329164518653	0.7823467453863011	1.6658799389303363	0.009772228	0.009918901030527774
1030	18	0.6922026427666919	14.943306247341273	1.332668255704661e-05	1.489628200671941	0.00963466	0.009918901030527774
1682	28	0.9948134664984886	15.61550099628062	0.4471588889960842	1.7083282321433815	0.009893032	0.009918901030527774
484	4	0.9320337234228268	14.968968685857398	0.000574325025955752	1.267187537466068	0.009902932	0.009918901030527774
1000	17	0.9863434145836132	15.570830777075226	0.3109913551185588	3.911657232770069	0.00983743	0.009918901030527774
1857	33	0.9642619939445568	14.209972537035188	0.025388876256787374	0.24426598882748984	0.009850087	0.009918901030527774
994	18	0.9208738145954178	16.198832888078684	0.2186397697087172	0.3091145394877326	0.009499355	0.009918901030527774
536	9	0.9089422823380856	14.796930580371923	0.3107818745322954	3.152045943652659	0.009895645	0.009918901030527774
1439	26	0.669325220100594	11.661977317969164	0.00021484702419255486	1.6689789881771562	0.009834047	0.009918901030527774
833	12	0.9745752944398356	15.706744032841312	0.13956107939433188	2.196831906194979	0.009908935	0.009918901030527774
1641	26	0.7842525251718144	16.331306247736183	0.6293248779232442	4.248698154024105	0.009764227	0.009918901030527774
1403	25	0.9744718448160663	14.351482719011825	0.08190508914183897	0.6693885699261929	0.009888901	0.009918901030527774
752	12	0.9788236400095167	15.90683200875027	0.6388587474061553	4.528916526172521	0.009914565	0.009918901030527774
1261	22	0.9322007139222332	14.704027128194836	0.023245699133666753	1.6095945868630581	0.009852885	0.009918901030527774
1556	29	0.7805754563868472	13.475962990815667	0.006805156017192782	0.20655074440565013	0.009899779	0.009918901030527774
1838	30	0.9944268574812278	16.3120665053316	0.283417351134445	4.497350275662625	0.009851324	0.009918901030527774
1938	36	0.8475550876947119	13.606128891519603	0.000209597288171548	4.607176731077477	0.009788087	0.009918901030527774
1016	19	0.9852348208476531	15.95901624293127	0.6972365824607456	3.1264065332505195	0.009770031	0.009918901030527774
1427	26	0.9973590879349264	14.288144585136525	0.6409582183384887	1.0000315972655727	0.009868853	0.009918901030527774
934	15	0.5817618568571895	15.332772284829757	0.00168619441313414	5.000400897150342	0.009846437	0.009918901030527774
1206	22	0.9607967031192086	15.35374096184975	0.6197910518433672	5.603545720174981	0.009849806	0.009918901030527774
512	10	0.757303795354711	15.840511613291358	0.5584559560159738	3.5687261266409824	0.009567603	0.009918901030527774
1084	20	0.9164705874598619	14.751730334601485	0.00683111058546387	3.4015690516240005	0.009669181	0.009918901030527774
1188	16	0.9585442572991792	16.53057136019509	0.5086730027939361	1.1363047856256576	0.009690582	0.009918901030527774
1626	31	0.880669246373585	15.07456467694506	0.2685490235783625	2.592041403219951	0.00979146	0.009918901030527774
1372	26	0.9384618264681611	14.816847123009573	0.411697871499077	1.4271363750678399	0.009584621	0.009918901030527774
633	12	0.9669565886309779	15.565468082020766	0.21616278804113453	7.473363493060874	0.009906741	0.009918901030527774
1218	24	0.9352365282063679	15.17960971948597	0.7913761938222637	0.848519004432492	0.009675553	0.009918901030527774
223	3	0.5557504978039163	13.224956255373694	0.047969960154223196	0.004378758044398301	0.009875967	0.009918901030527774
1183	22	0.7665690401685069	15.732387516195912	0.14418804637613564	4.611885031389825	0.009917829	0.009918901030527774
1518	26	0.72467918636435	14.692702613670503	0.33292307158434487	3.796012776654141	0.009874072	0.009918901030527774
462	8	0.9336626866596736	15.056147415184004	0.45225073179859765	0.46637461194849905	0.009833069	0.009918901030527774
991	15	0.7148375326282912	14.565450897775513	0.0020848106459653015	0.6286074975177496	0.009628825	0.009918901030527774
1247	18	0.9214588999688829	15.52028179326013	0.40166498485960334	2.45144649440188	0.00978886	0.009918901030527774
1457	29	0.9155474801344964	16.76767646269195	0.7443200631955602	6.840729913988296	0.009678609	0.009918901030527774
1802	30	0.8934522350685363	16.07872853109643	0.7342628971620415	4.115006490352201	0.009914698	0.009918901030527774
1318	26	0.8782184852854327	14.973785441939734	0.39278511279084416	3.038334562094037	0.009743017	0.009918901030527774
1762	31	0.9833242982246047	14.47091639305426	0.057950341635975205	0.10274785121394969	0.009820622	0.009918901030527774
1046	20	0.8418384951346021	15.47219528608895	0.8566101239447571	8.685318988261958	0.009912641	0.009918901030527774
1439	28	0.8492988791775955	13.640322635117927	0.001627763422357903	1.1898273348452755	0.009861696	0.009918901030527774
791	13	0.9244454700463411	14.56110849873323	0.0006003808746353756	1.8048606781988457	0.009637784	0.009918901030527774
311	5	0.9891060055032815	15.093296685371941	0.8415342426180359	5.719825100807177	0.00970658	0.009918901030527774
1260	24	0.9322996897658755	14.551678153734176	0.46804466351729795	4.0479124316756705	0.009777837	0.009918901030527774
1247	20	0.8645829296399574	15.787116706824163	0.008839618371778213	4.302277727809088	0.009903736	0.009918901030527774
815	14	0.9351791075236453	15.171748097643176	0.3861980549713363	2.3720904907547027	0.009909894	0.009918901030527774
924	14	0.9841646178351973	15.223050377133664	0.6120480504654692	1.8723466051513427	0.009797794	0.009918901030527774
418	7	0.9848416273416696	15.480521752406192	0.8884472859428121	5.739787966396635	0.009904267	0.009918901030527774
1788	33	0.9354766360533726	15.187257851608754	0.2779299706411794	5.37512658559806	0.009901126	0.009918901030527774
1649	29	0.7042053246337855	14.40987919068211	0.07944861101034031	0.019487743362257004	0.009658694	0.009918901030527774
1310	25	0.8980139954800053	16.514315815472955	0.8527698523010563	2.34855177433588	0.009805533	0.009918901030527774
1172	23	0.7856111588274298	14.245763440484371	0.008514752796917657	2.11463378072279	0.009907431	0.009918901030527774
1877	36	0.8102438211469184	13.235351215898593	0.4982285069453343	0.3474311668898651	0.009744596	0.009918901030527774
1445	20	0.9712452774993919	14.348214260330845	0.41147129847600217	2.801204118943014	0.009641386	0.009918901030527774
1997	34	0.7539950088949425	15.923142473194225	0.0011150311255204715	0.001438373563028672	0.009526349	0.009918901030527774
995	18	0.9644420040919768	15.817327473630948	0.7558036371601373	1.9061430198391256	0.009583882	0.009918901030527774
948	15	0.9955299611323576	14.097954981648336	0.5944596866073562	1.7410131225817294	0.009880485	0.009918901030527774
825	15	0.936875826522952	14.484073331324872	0.2957588613433825	2.693119563323834	0.00947331	0.009918901030527774
1254	21	0.7321917217605459	12.851084969779068	6.319588585114444e-05	0.8353811192697904	0.009850958	0.009918901030527774
697	10	0.4966143947485742	12.822618339668193	0.00038235537150985155	0.17476218131200566	0.009368146	0.009918901030527774
798	14	0.9927056655140996	15.697216454775162	0.7575905323029581	4.929405666978931	0.009879739	0.009918901030527774
1642	31	0.9640850243168199	15.241341934405767	0.040721163288358994	3.1888805610146704	0.009681343	0.009918901030527774
1817	30	0.8506013489396084	14.116200391814884	0.00046627931672044154	2.167556805103234	0.009692678	0.009918901030527774
1926	37	0.9616949378084353	14.098586371764307	0.48639872887932484	2.905402132391316	0.009667056	0.009918901030527774
1027	19	0.881228901912184	15.892163189821666	0.5815050187201284	7.940662335202142	0.009820264	0.009918901030527774
1602	30	0.8775718511761472	15.947950116022	0.8371893988057126	1.5662797788093519	0.009745377	0.009918901030527774
931	17	0.9181693886307	16.401811431059468	0.4752785214647036	5.040562591997435	0.009688365	0.009918901030527774
1527	30	0.9642243114485242	14.352834691219803	0.8832100337773221	2.3724724783128486	0.00945452	0.009918901030527774
1156	23	0.9451028716850549	15.521918430576878	0.5243333254760613	8.97375225384262	0.009629101	0.009918901030527774
2266	40	0.8768319886287976	14.150869972579445	0.6186442701823509	0.019131529063317942	0.009830509	0.009918901030527774
2160	42	0.9621440446511956	13.596509827904343	0.4614964718529839	2.582717017351862	0.009898172	0.009918901030527774
1504	28	0.9662564387571329	15.812019680507039	0.5668219464119837	1.4078511348929943	0.009872385	0.009918901030527774
1513	27	0.6411599757399408	13.358199071775939	0.19641476841401087	0.0023682708703678945	0.009895352	0.009918901030527774
836	15	0.9519736351008408	13.536715387593922	0.0029108469389875075	2.6405470360603043	0.009776147	0.009918901030527774
962	16	0.6404439161563913	14.292944993007945	0.0028767958231517878	2.939172051190329	0.009773641	0.009918901030527774
877	13	0.9953602342852463	14.743640056798169	0.0026520721296834915	1.8430246860596151	0.009820792	0.009918901030527774
711	13	0.7155696313304415	14.762530395577851	0.02839343222935581	0.09074345515984689	0.009744097	0.009918901030527774
761	13	0.9812623132868439	16.649195467313703	0.29506342506296335	1.422192415856761	0.009882145	0.009918901030527774
857	16	0.9265001491101645	16.68911590852919	0.6287972050486048	1.7899841345253713	0.009867647	0.009918901030527774
1366	24	0.9487468529478644	15.229375565990102	0.5555835724059874	5.003323798789351	0.009765857	0.009918901030527774
1386	27	0.9798383473276642	16.62204756973677	0.3001275187418923	0.8980760221449358	0.009817679	0.009918901030527774
424	8	0.9866449644209183	14.481120994169391	0.5015479149087253	7.745711465916303	0.009799216	0.009918901030527774
1505	27	0.9211180512875767	15.098817716337802	0.23127243190717656	1.9455675224517432	0.009842676	0.009918901030527774
717	10	0.9443903836981881	15.952858207889829	0.10437742990291765	6.078042431150123	0.009896296	0.009918901030527774
1256	20	0.8943525818530074	15.400897468665754	0.7105760394703479	2.475946870175755	0.00981306	0.009918901030527774
998	18	0.9516036414406331	15.14600718465601	0.6960437447283963	4.875264375535062	0.009775255	0.009918901030527774
1138	20	0.9866265272672095	14.631503484325702	0.9235684740955938	0.2639929866207348	0.009818828	0.009918901030527774
1028	18	0.9824953406825798	13.086620418385335	0.4261158398810555	3.733017706837643	0.009796098	0.009918901030527774
907	17	0.9766247855156893	13.888470015594788	0.03677708419232168	0.9334299711322331	0.009888853	0.009918901030527774
1802	30	0.9920945916551971	15.127535922342592	0.9536897891742016	4.230671081094932	0.009791035	0.009918901030527774
1081	20	0.799942697723304	14.84244486288264	0.5513442474754898	2.6614610363394546	0.009730689	0.009918901030527774
1622	32	0.9632008044104893	14.583625891095826	0.6985018359958577	0.46728627757170693	0.009543166	0.009918901030527774
1333	24	0.9434964291310916	14.825835452743767	0.03240865254437225	3.5804831062513056	0.009896151	0.009918901030527774
324	6	0.9584824648967379	15.36067673298794	0.36560308923276214	1.6334866361116696	0.009549251	0.009918901030527774
1568	29	0.9781653444081514	15.714484553458366	0.734656396900139	1.8407348893012982	0.009732084	0.009918901030527774
1217	20	0.9510180662761568	13.882339925094106	0.1682271043425138	1.6320173943341798	0.009896926	0.009918901030527774
833	13	0.9360048844244022	14.949627131231598	0.008156688825957686	0.28386283384003547	0.009846366	0.009918901030527774
2466	46	0.9428637368655868	15.210939722567378	0.3828673361061278	0.5520154160345889	0.009836561	0.009918901030527774
1243	20	0.9855428594541836	15.33165799710107	0.33313135201011995	1.6346623125271995	0.009869899	0.009918901030527774
715	13	0.7536002631864873	14.938226519343127	0.018608538542516137	0.10297271241228767	0.009769234	0.009918901030527774
742	13	0.8793959554551487	15.00843778720144	0.000695512855528416	3.2046753183639507	0.009661241	0.009918901030527774
1106	17	0.9660542202541774	15.35847109925595	0.4773616875886744	5.692689069670041	0.009912421	0.009918901030527774
1344	19	0.9353111104308568	15.60474341115132	0.9706801318558782	3.6815293400875095	0.009822395	0.009918901030527774
765	13	0.9723114925540908	15.255781656943082	0.5167430155702579	3.1259211254994517	0.009775498	0.009918901030527774
1795	35	0.711718194440079	13.212165476592267	0.034845581772457154	0.003754603892055841	0.009477503	0.009918901030527774
1321	23	0.4435543572534515	15.503405950942557	0.00010808861691806448	1.6813695189065978	0.009805733	0.009918901030527774
1827	31	0.5411329567303375	12.895802673455206	0.005133928908491792	0.016825550374975906	0.009856127	0.009918901030527774
1467	29	0.9199254051063299	14.975157041135226	0.6248495506269038	3.3974700866961447	0.009769579	0.009918901030527774
955	18	0.9272585480291813	15.199188843583018	0.6650673822093383	5.170794059447715	0.009834705	0.009918901030527774
1518	27	0.9750392137836688	14.895589261034857	0.8512339666464621	7.213213796870772	0.009846662	0.009918901030527774
1512	26	0.7719010678083407	15.64137668307548	0.2733093555827672	2.4275485407191333	0.009740283	0.009918901030527774
716	13	0.9658662187307905	15.304429710546009	0.7898992829400835	3.9417849734117203	0.009902118	0.009918901030527774
1130	19	0.8063136900514843	15.162917023838702	0.8476950138146992	3.824417112243999	0.009901574	0.009918901030527774
1295	20	0.5851581522636042	13.896921147212524	0.052175453310708775	0.0004545645867506387	0.0098343	0.009918901030527774
1675	29	0.9985653914749353	15.690328975879476	0.9479025942360373	0.08741432514940384	0.009670894	0.009918901030527774
950	17	0.9976137034420887	15.145833905868827	0.3563458779876533	5.41139196308926	0.00985366	0.009918901030527774
1351	26	0.8840516011466987	14.64872111691849	0.8134391096288947	1.4278386670909882	0.009458851	0.009918901030527774
1211	22	0.9569584289732327	14.814716481724872	0.32868202144637637	1.1437972015665792	0.009638664	0.009918901030527774
926	16	0.8082359369896408	14.228800625442537	0.6491012429015157	1.1076176169085037	0.009868165	0.009918901030527774
1117	21	0.7823716902029432	15.651856869027757	0.3090752253239961	5.028714040182799	0.009743702	0.009918901030527774
1122	21	0.9882768477223349	13.467550763806592	0.6077906373873834	2.1096658653840805	0.00978771	0.009918901030527774
884	17	0.8278670526014832	17.400100930924395	0.8494105811071829	1.9403779322306096	0.009823177	0.009918901030527774
1005	18	0.9373194161449566	15.047403326037761	0.4483397066643342	5.289399035451494	0.00977086	0.009918901030527774
555	11	0.9622718394269549	14.880672668035228	0.2252909911927206	4.182808588759518	0.009715162	0.009918901030527774
1092	21	0.9319014535586391	16.64857412537707	0.09269373753926607	2.761292320659299	0.009892231	0.009918901030527774
1140	20	0.963429212127572	15.927377672189643	0.5084550619540501	2.109963735985714	0.009873847	0.009918901030527774
1622	30	0.9860966322712861	15.449903041358928	0.9693998852830765	4.377795284972388	0.009848664	0.009918901030527774
697	11	0.6221463827621613	15.93003880428911	0.003798943181287519	0.09914991137922058	0.00979378	0.009918901030527774
1469	29	0.9245908236007621	14.009390270718693	0.43640255543197337	2.7743646550383296	0.009855984	0.009918901030527774
1563	29	0.8688607124477336	13.092637063627738	0.054939516819138945	0.015253411847862108	0.009846697	0.009918901030527774
1147	22	0.9051516465737406	15.112826426221032	0.5683773382765447	8.524480453210405	0.009746547	0.009918901030527774
1981	39	0.8699701235560234	15.800286140847364	0.2797859118820977	1.9487412907856692	0.009604891	0.009918901030527774
2197	31	0.5652297912423805	13.359830927397011	0.0016076415051921034	0.04937836229557169	0.009899376	0.009918901030527774
1716	33	0.8155626060475609	13.758142077539617	0.043812805233242436	0.0022839751497608085	0.009316047	0.009918901030527774
911	17	0.900358319598263	15.961915659708271	0.7645988758776283	0.4604956624204892	0.009524802	0.009918901030527774
1191	23	0.5847893322814236	14.966034492127026	0.17017098840847214	0.07077335635682896	0.009892177	0.009918901030527774
1268	25	0.9312292437721508	16.201393608608573	0.7779317958697044	6.401495905403639	0.009740999	0.009918901030527774
682	13	0.8064021537258824	16.18525565528096	0.9218851171820147	0.6261575458238982	0.00989482	0.009918901030527774
1320	23	0.9212625280999811	15.250768689220088	0.8820854594707654	1.5868106959620585	0.009722128	0.009918901030527774
1077	19	0.927278466579331	16.17682431955568	0.6026712219650274	2.6777803787237047	0.009755779	0.009918901030527774
1076	17	0.9998700800025835	14.223851291619942	0.5334006841854327	5.689490578357967	0.009571536	0.009918901030527774
1002	16	0.932283328596524	15.741819954970865	0.7898116596188612	7.2651498319157195	0.009850964	0.009918901030527774
1981	38	0.9407796834820206	15.385499823789003	0.3569631707096306	6.2854722890592925	0.009840017	0.009918901030527774
2046	33	0.9352292686857732	15.698772542590882	0.7332823826170258	1.2621664227496472	0.009894247	0.009918901030527774
1547	29	0.8225964719776799	14.048441151957551	0.482585878488113	2.830997687178915	0.009840623	0.009918901030527774
1167	23	0.9524544750520415	15.48116335135681	0.2937511446847749	0.6100669627699234	0.00988519	0.009918901030527774
866	14	0.9481851950565163	16.004949877514306	0.8622809889090242	0.929236412660551	0.009878082	0.009918901030527774
997	17	0.9531720716301019	16.114864614623126	0.07016449195176533	2.449618803502987	0.009657907	0.009918901030527774
913	13	0.6928629583455643	13.416325540233338	0.00016704966790979936	0.24089796684390657	0.009585096	0.009918901030527774
1111	19	0.8084634783055012	15.319447002139182	0.0009033962876923152	3.6931311409428598	0.009765475	0.009918901030527774
1669	32	0.9587441694391443	15.54699771617316	0.007151616735101063	5.139673389706498	0.00979264	0.009918901030527774
908	17	0.9375973765051214	15.217311583747488	0.4100439105567867	2.805863242779937	0.009844116	0.009918901030527774
1380	26	0.9031791786130324	16.491397259074215	0.3930924347823102	0.6021261231674049	0.009546739	0.009918901030527774
917	18	0.8693442161816454	14.621188477479052	0.32772914724897523	1.4639304139809344	0.009599752	0.009918901030527774
1337	22	0.804483454709638	15.39451828989301	0.13917446970947475	0.6503906166155452	0.009798087	0.009918901030527774
1446	26	0.8961209862237881	16.287111494450578	0.43547107242151134	5.527789608837436	0.009907537	0.009918901030527774
1721	30	0.9959864422173478	14.965980456238741	0.5124423396395159	2.0054065483689105	0.009778332	0.009918901030527774
496	7	0.7122822613893806	14.198601657954338	0.022663337564980235	0.019646283324788016	0.009736077	0.009918901030527774
1210	23	0.8014032518452933	15.139241125667452	0.0316761579105414	2.9251920800930007	0.009874678	0.009918901030527774
484	8	0.9276813879903154	15.24061327280883	0.11553397299204388	1.8784950757538015	0.009497815	0.009918901030527774
859	15	0.9847115290637429	15.524163652182114	0.459558827893777	1.5466597420832344	0.009779895	0.009918901030527774
772	14	0.991709536373925	15.316617659028111	0.17997617302595692	4.5086215445456155	0.009777358	0.009918901030527774
1073	20	0.8226021695475044	15.575826182705889	0.014113790562003473	0.19510015211461956	0.009291698	0.009918901030527774
2068	37	0.8206100746035021	15.098136157025504	0.41473504213834944	6.347378778861954	0.00989796	0.009918901030527774
689	12	0.9924432145223677	15.58337184211742	0.857247296822401	5.404899161937797	0.009626388	0.009918901030527774
1081	18	0.9281843655569142	14.841496108256692	0.32428375229879697	1.3616174845104907	0.009766307	0.009918901030527774
1517	29	0.5641538076234486	15.1467976040084	0.00036729315810787866	1.158068827312018	0.009615453	0.009918901030527774
1670	29	0.7870000862024178	15.549229024706907	0.19402332695764057	0.0013985466985332318	0.009795016	0.009918901030527774
936	16	0.7788676445104589	16.73581944041989	0.291209285555346	4.270203031589821	0.009825185	0.009918901030527774
1331	25	0.9127426190357297	15.552191761117518	0.7505684695772871	0.4146128284797223	0.009821332	0.009918901030527774
1384	25	0.9993300611197088	14.888970708790442	0.7087250114402527	5.916853446251581	0.009859934	0.009918901030527774
890	17	0.8440898744605803	13.2432457831208	0.02942158203936407	0.06652259559392788	0.009803317	0.009918901030527774
1123	18	0.41666417376304854	13.671952930623485	0.0121068027414373	0.012060571207770043	0.009336015	0.009918901030527774
1463	26	0.9436719393583405	14.497073154315123	0.801095611021148	3.2015318781912416	0.009770298	0.009918901030527774
1207	23	0.9794042649236095	15.176157752843023	0.8844387534169704	0.3647197459266409	0.009826519	0.009918901030527774
1067	17	0.3861953668557795	13.219183825083544	0.20720701358661056	0.0003216641589150193	0.009601191	0.009918901030527774
786	10	0.9939036557413674	14.157753010940173	0.07472953072422894	0.06473134308300899	0.009907694	0.009918901030527774
1696	25	0.22299586764848323	14.35426828863527	0.0050256356561324544	0.00484893574433487	0.009281906	0.009918901030527774
1056	17	0.6563445981779528	15.27788851393375	0.1612144174714262	0.017361957054081	0.009353214	0.009918901030527774
785	13	0.4819569250138813	16.65493918611058	0.3072007614451956	0.003985887880164379	0.00987016	0.009918901030527774
720	13	0.7486121195645404	14.552218333551062	0.9781265596490756	4.162046806869652	0.00985922	0.009918901030527774
1161	21	0.6212427691152271	15.88866865837813	0.24559746695904983	0.509938016050766	0.00969051	0.009918901030527774
1640	31	0.925673216402682	16.539656880823227	0.6548435706445668	0.6347644488079385	0.009917556	0.009918901030527774
1547	30	0.5643427801441989	13.886805370539408	0.00022525364941147763	0.0826579877137443	0.009437695	0.009918901030527774
866	16	0.940964231008225	14.06732612721367	0.9459068331228913	8.10548662887074	0.009664258	0.009918901030527774
2089	39	0.8640439859078489	15.981755133809115	0.42914984047218585	1.3028869137378514	0.009783129	0.009918901030527774
937	18	0.9173054341687444	15.032687444466093	0.7204291502493457	2.988445183062477	0.009776952	0.009918901030527774
1854	33	0.8044317634626112	15.160633398647017	0.5801790727512293	3.2010546280584524	0.009136321	0.009918901030527774
776	13	0.9712637994366096	16.072395445702075	0.3430311960973997	3.333780108458292	0.009898334	0.009918901030527774
2008	35	0.969536949711139	13.651915190037013	0.5239449991411362	0.2666671424626173	0.009687036	0.009918901030527774
886	11	0.7709324637848783	15.188020328953243	0.017056699662481495	0.057471454725013915	0.009873248	0.009918901030527774
1585	30	0.9947676092487366	15.68714495022459	0.34369641174457793	2.2911811387702494	0.009632659	0.009918901030527774
1044	20	0.9658573102064753	13.72914613370949	0.851466122596941	5.737484071461943	0.00991361	0.009918901030527774
1751	32	0.9817674533508818	17.072615367758623	0.6943913726808659	5.257948756728767	0.009849985	0.009918901030527774
720	13	0.9372403641546045	14.026877428724438	0.4334318037134598	4.448177345289557	0.009889994	0.009918901030527774
1122	21	0.9726832053287308	14.968240521333444	0.132677326871236	1.2154636961686482	0.009649603	0.009918901030527774
998	10	0.7444621081804643	14.609883552902318	0.04461119158996152	0.001569580496556977	0.009901994	0.009918901030527774
1525	28	0.905249222224141	14.966322818676552	0.5557817117725417	0.03751187112828608	0.009829797	0.009918901030527774
1177	21	0.872943500301869	15.498317073679146	0.20195510803753272	3.182122002530107	0.009551903	0.009918901030527774
1187	23	0.413194448844766	15.45125367240942	0.002638638436791657	0.31825420752482614	0.009828147	0.009918901030527774
667	9	0.9743426858324907	14.558285486807387	0.20672795797474985	3.463884419744279	0.009893113	0.009918901030527774
1974	37	0.8440119655511183	15.925126277636364	0.23730769148782932	5.285370106333451	0.00990358	0.009918901030527774
2213	37	0.9893186818116331	13.195629128486091	0.0005181944265461452	2.7179420485349635	0.009870094	0.009918901030527774
1237	22	0.9082017987539377	14.655775879386775	0.9298160061177083	5.083698179597834	0.009893714	0.009918901030527774
1404	25	0.8248392393378846	16.343901375972337	0.8985342433796681	0.21475989828310316	0.009882303	0.009918901030527774
1193	21	0.9241276673016744	15.196797640340812	0.8047174526721661	1.3610860177721238	0.009787719	0.009918901030527774
2347	45	0.8781028558796826	15.170171662591986	0.02508565408894363	0.01145761057642336	0.009820036	0.009918901030527774
506	8	0.9821706180764831	15.591144298261641	0.127575675199165	0.508340016650104	0.009856582	0.009918901030527774
2007	37	0.8388478243745534	13.90962561918806	0.002002167243811248	0.9273795100074904	0.009839021	0.009918901030527774
1311	25	0.8896002756041884	15.902336506388426	0.12260706291996831	1.6719398847904818	0.009671485	0.009918901030527774
1604	30	0.9448406505311349	16.52108760445769	0.2924894223683894	7.43582495466033	0.009912885	0.009918901030527774
1354	26	0.8834499505801281	12.898658336485045	0.07100530252374632	0.012803932498309467	0.009885408	0.009918901030527774
852	16	0.947231942445158	15.397218794930513	0.7436013115718455	5.533414681774014	0.009889339	0.009918901030527774
1496	28	0.9818461679968723	14.65358662528785	0.339646568193561	0.257318849020466	0.009794575	0.009918901030527774
110	2	0.9501268830283179	13.530375453320763	0.06219703557310932	3.3914038122862946	0.009792708	0.009918901030527774
801	13	0.9002736117302299	14.571799973712231	0.5179363456072783	2.1263865656688155	0.009855188	0.009918901030527774
562	10	0.9857262157844545	15.414076997530477	0.24485041538872876	0.6455768838399738	0.00979596	0.009918901030527774
1223	20	0.9589376366189637	15.054589055510451	0.7798664169571468	4.914391973434999	0.00987899	0.009918901030527774
1064	17	0.8569557930137164	16.762666573418297	0.003891651849014688	4.005920258259639	0.00977777	0.009918901030527774
1499	29	0.9829501904591534	14.87570019310444	0.6681808472030262	1.0636609172412752	0.009905263	0.009918901030527774
1748	28	0.8525032951765864	13.731893444629405	0.011840065162702418	0.16069966157617221	0.009613757	0.009918901030527774
388	7	0.9921933580677302	15.58386433240466	0.43227723100278415	0.7008242985127623	0.009589289	0.009918901030527774
1462	28	0.9503759494703624	14.778858222809903	0.030624280343571918	3.457255290879514	0.009818908	0.009918901030527774
1450	27	0.9447948755280493	14.650981037822314	0.004476490414754605	5.211020467554587	0.009887548	0.009918901030527774
1260	23	0.5516120130478686	13.534729684055911	0.00425073356414829	0.1084334215729712	0.00961303	0.009918901030527774
843	16	0.9392703677074353	15.204097657317435	0.49743701982388006	5.4592178045398505	0.00987281	0.009918901030527774
1316	20	0.9288512695193258	13.366976208197313	0.01657797310691017	0.19336787460065685	0.009867196	0.009918901030527774
1765	29	0.935039490503772	14.834551940795825	0.07495031305471384	2.8653260707361086	0.009832415	0.009918901030527774
1361	26	0.985298879375975	14.494258288523753	0.33155198600545116	4.26397246393466	0.009836891	0.009918901030527774
1141	20	0.9706515483076059	14.76422641042573	0.7129393930782293	1.485007484437193	0.009911877	0.009918901030527774
1376	25	0.9852116263214107	14.44235801154337	0.47604817463316096	2.024126970454546	0.00983647	0.009918901030527774
1438	27	0.8093267053523765	15.733967383778635	0.5505940503812755	1.4738509654955092	0.009859692	0.009918901030527774
747	14	0.8696589871144342	14.535141805733465	0.12170393072557634	1.6288222901724376	0.009870631	0.009918901030527774
1009	18	0.9726700835562224	13.925420901870055	0.359961608759239	0.2807441372804731	0.00966907	0.009918901030527774
1501	27	0.8206804030890619	14.517186615224938	0.2724671581733755	0.47641721718652524	0.009787237	0.009918901030527774
738	13	0.9529960309667176	15.937391909701562	0.4296065390563414	6.514576594375695	0.009584079	0.009918901030527774
732	14	0.9374842022034274	14.276826496772195	0.2758534385115133	2.4693840005921257	0.009905548	0.009918901030527774
1583	28	0.9716895316671663	14.620774065162818	0.9506144813880112	0.38649358609671414	0.009842032	0.009918901030527774
1267	25	0.9060720897638487	14.611099735512335	0.5913534449862672	1.2333214493099542	0.009570378	0.009918901030527774
910	16	0.9598682478990185	15.234959030020216	0.3439401173019605	4.950817606512761	0.009874147	0.009918901030527774
935	15	0.9782760506918129	15.013477616082175	0.0937622914890422	3.9286231497887876	0.009694419	0.009918901030527774
797	14	0.954856107563832	14.52462299640438	0.4122540251652564	1.1142448473868516	0.009872161	0.009918901030527774
1112	21	0.9833070461385574	15.58965044732933	0.2528970908881351	4.237337435301248	0.009805285	0.009918901030527774
1062	21	0.9337957181289354	14.42144657724723	0.44640496222558235	4.905812040705405	0.009875901	0.009918901030527774
1326	24	0.8824030724376117	14.231672357810613	0.10024727965010966	0.6291459212784535	0.009877528	0.009918901030527774
1530	29	0.9893354782712398	16.317724751243453	0.7557523475501448	3.973543807034057	0.00930645	0.009918901030527774
1382	26	0.428071363522609	13.12456244914534	0.36973956855740414	0.00012670216900464992	0.009879254	0.009918901030527774
1522	29	0.9886398428073649	14.25870070309117	0.27272380162528376	4.340976185686065	0.009861392	0.009918901030527774
1527	27	0.940511898326916	14.946032029500286	0.1312506140691918	0.20930838586226008	0.009887408	0.009918901030527774
1147	19	0.9297832846542102	14.184490778241637	0.37779912523065706	1.2138434526904067	0.009892929	0.009918901030527774
838	14	0.9132787387423279	15.609160056362569	0.6317730693546586	0.8009159320261596	0.009678369	0.009918901030527774
951	12	0.8934615396913331	14.98902802988068	0.002641596781814859	0.3854808373316526	0.009742184	0.009918901030527774
1101	21	0.9416401614347428	15.950343821880955	0.4604862666128533	0.13553257833225985	0.009894385	0.009918901030527774
672	12	0.9120646121751459	16.803773512755104	0.07475519410250872	2.8049091863871327	0.009752076	0.009918901030527774
1678	30	0.9520647064153112	15.2285027558963	0.8536230341502052	0.5461477550949974	0.009790837	0.009918901030527774
1422	25	0.9205796835702983	14.97096743623501	0.35560156463790515	2.0301767870800753	0.009828683	0.009918901030527774
849	14	0.9198474979226667	15.712158856885893	0.6138261756920721	2.0327295504266396	0.009892486	0.009918901030527774
1278	16	0.9950737598900685	16.433921014883047	0.6131780930164711	4.258145396818878	0.009672684	0.009918901030527774
628	12	0.9184147868534662	15.459133229716711	0.09070976744664516	3.2532828544155197	0.009895695	0.009918901030527774
766	14	0.9926561451245657	14.66168258190001	0.7945130230391106	5.4497047652020525	0.009635387	0.009918901030527774
1208	17	0.9275994550224573	14.6787127690364	0.015167852487819183	0.707408504955897	0.009812305	0.009918901030527774
1235	23	0.9270660658422951	14.767230946856719	0.802281427973903	5.382037087601848	0.00982439	0.009918901030527774
840	12	0.8559784213721012	16.498584138498497	0.4128117625562878	1.2436067228730183	0.009893634	0.009918901030527774
1476	26	0.5189302467614094	13.444192019402188	0.005163675236835249	0.27321827716225666	0.009697662	0.009918901030527774
1320	22	0.9848658241179662	15.601554252791027	0.22894054001617392	3.4904805656464353	0.00990062	0.009918901030527774
1544	28	0.8831261553438492	16.053866551557213	0.847513247572645	1.277592666537468	0.009883147	0.009918901030527774
802	15	0.9532016792864426	14.775152852301114	0.3579813668413662	3.4193069053774865	0.009799869	0.009918901030527774
726	9	0.8495492744434638	14.440027625075496	0.00022963450756568332	1.770741896151863	0.009888219	0.009918901030527774
1893	34	0.9888111243479281	15.656595610593932	0.2313847236753851	7.900334715277719	0.009638238	0.009918901030527774
1386	23	0.24418752560904666	14.565427106913026	0.09144053983102533	0.004137915094047567	0.009513485	0.009918901030527774
992	19	0.9725827204735142	15.570898936727616	0.9225950118714128	5.596438840422962	0.009912608	0.009918901030527774
1547	29	0.836182790224667	17.50555230532437	0.5814871386103131	1.9631863126553377	0.009775192	0.009918901030527774
1992	38	0.9851377176147428	14.383108682854717	0.6818610928390829	6.132084568400984	0.009834513	0.009918901030527774
1336	24	0.9219400585596288	15.430692990676942	0.3754318731005362	2.0944094885780444	0.009769772	0.009918901030527774
1207	23	0.9721340270366443	13.994293539013503	0.004907362103338073	1.4542078671298952	0.009880005	0.009918901030527774
922	18	0.5745787827967246	13.64514463517691	0.000536202983277792	0.2511120248817188	0.009739638	0.009918901030527774
2425	34	0.7768425049947314	14.134464976535192	0.00126718871410203	0.7458138666555283	0.009847275	0.009918901030527774
1873	34	0.971692609809726	14.691044636385758	0.5309579354817475	2.0642046393792484	0.009843083	0.009918901030527774
741	14	0.7037456364471462	13.989838521550675	0.9289302449066944	2.087779244129818	0.00987591	0.009918901030527774
946	17	0.9664993582592206	15.731890249819989	0.9685910230800985	2.7818623786714296	0.009896012	0.009918901030527774
1373	27	0.9036204209773657	14.135176106834438	0.3340936380193168	4.119247276420051	0.009906401	0.009918901030527774
