# Supplementary material for: Tableware trade in the Roman East: Exploring cultural and economic transmission with agent-based modelling and approximate Bayesian computation
Source: PLoS One. 2020 Nov 25;15(11):e0240414. doi: 10.1371/journal.pone.0240414 (PMC7688115; doi:10.1371/journal.pone.0240414)
Supplement: S1 File — The full project, with the data, the code of all components used to run the simulation and analyses is registered: https://osf.io/s5mdw/. (GZ) [file pone.0240414.s003.gz › s5mdw-full/abc-pandora/results-example/bestBias/result_1000.0.csv]

nstep	cstep	mu	mumax	copy	strb	score	epsilon
962	13	0.5387219986365938	10.756726959408622	0.03730570251951115	0.9578282825777268	0.01434908	1000.0
1219	17	0.46728509202182966	11.343919410892099	0.8483412752818856	0.08736833979869574	0.01542985	1000.0
1412	11	0.615832379201139	14.242278542597859	0.7143912168922217	4.146302166209476	0.01609116	1000.0
1264	10	0.7598598698910803	13.395178110765338	0.22125400222845204	4.884395772481377	0.01513152	1000.0
629	10	0.7712892763527796	12.653753146795726	0.9850693163206441	0.7879604480856567	0.0118013	1000.0
1392	24	0.5747893791537187	11.904994732266518	0.8213885992872537	3.43885868506691	0.01219021	1000.0
943	8	0.5425904604466725	12.689443331481394	0.0936230209345208	3.8133320139322673	0.01673076	1000.0
1304	23	0.5486668833784715	10.86005002048483	0.33651967450094566	2.0805394423690564	0.01409479	1000.0
818	12	0.4421297644321126	11.714568169520119	0.8604081452266917	2.4847119257563572	0.01466704	1000.0
1201	10	0.5658888064450803	12.476481101082413	0.5762456858828201	4.150763675323606	0.01704093	1000.0
973	7	0.45171437582513874	11.976072171868006	0.32559925483303376	1.2731813736340647	0.01775873	1000.0
1315	21	0.956501024132348	14.454717371737825	0.5995595534850219	2.228259557609821	0.01149247	1000.0
1384	20	0.5815536906729859	13.987825699459815	0.3680465726374488	2.112435629642428	0.01391848	1000.0
1464	3	0.4166962127592901	14.767582462323407	0.7007529536615109	4.940885243308869	0.02542656	1000.0
1105	14	0.8569083634715466	13.188858638190595	0.456116811782463	1.9544291391580115	0.01275972	1000.0
790	14	0.5787419477412531	11.742370636675581	0.8523497865875875	4.573178657004886	0.01396751	1000.0
1220	20	0.9455513908244716	13.929700806303131	0.9248426775830247	2.543906860229661	0.01159652	1000.0
1488	22	0.6040583567003972	12.383052621490984	0.8851214999840358	3.496881411601583	0.01307085	1000.0
1082	13	0.5713893498946374	10.352518373258278	0.4738393855333972	1.6265583839356768	0.01534667	1000.0
1287	8	0.705624125143258	14.592265896204363	0.07580563942277763	3.7751392398601618	0.01576388	1000.0
1113	11	0.4110258795629558	14.335778844560728	0.26901589261038494	1.3718697693936366	0.01559016	1000.0
1473	23	0.4976584641027397	10.424468182177051	0.5904083435989891	2.061724115106884	0.01467007	1000.0
1150	11	0.5141989943593614	12.57388358119158	0.6120268124393641	0.801803706019899	0.01618881	1000.0
1275	15	0.9157738714517164	14.105287193319672	0.48820446651634597	2.096887738515835	0.01221679	1000.0
1445	20	0.42267640385602784	14.505413591913616	0.9091440107774807	4.058923872088994	0.01477947	1000.0
1413	7	0.7547845962120763	13.542117147157487	0.08936932326635227	2.446631406942332	0.01875971	1000.0
1377	20	0.9546574746042884	14.957831634945336	0.10147949631972042	3.206369857007327	0.01174471	1000.0
1261	22	0.8375517640251471	13.532626369713732	0.8222822344744917	4.184161563727838	0.01138908	1000.0
701	13	0.7412240532777026	10.155128148763266	0.7977338387292792	4.218293400307788	0.01231809	1000.0
802	10	0.6181897317613427	12.000745177989543	0.6801297689149867	2.4211902567988504	0.01432486	1000.0
1224	17	0.5750950119260804	12.751281244383321	0.014954339718540544	4.374249593755694	0.01440502	1000.0
1367	21	0.9352282917889037	13.568954041258621	0.9968504855755269	3.654361552185536	0.01151067	1000.0
889	6	0.5499854406126387	11.91838046874594	0.44279355766927575	1.401883862064942	0.01830694	1000.0
1197	19	0.9316911841259259	12.223540313121479	0.038494437462521014	3.4396212720887034	0.01245446	1000.0
1271	10	0.8015047013412708	13.853242691751564	0.46934546443999936	4.738814781879459	0.01512226	1000.0
1353	20	0.5310304193298505	11.731805337767604	0.8669112700324644	2.51288557193768	0.01477244	1000.0
968	8	0.6352344955187242	11.494663946421095	0.6132097311400275	2.917631168523966	0.01688486	1000.0
1483	12	0.5604189073986527	13.695717967677895	0.11014094586983347	0.9811688608203956	0.01582325	1000.0
509	2	0.9994141370711803	14.899605062115496	0.8373759840943072	0.9864609556012954	0.01769773	1000.0
1031	18	0.4892557155615206	10.312425044415672	0.6953347679791577	2.4848561602373764	0.01475253	1000.0
1207	18	0.41085115825552243	13.522286953554719	0.04425556250668439	2.7383731599617205	0.01421885	1000.0
942	3	0.7177084139649907	14.465832930421156	0.8054822911672949	0.6617142767905643	0.02177239	1000.0
1006	14	0.9172800522722537	14.833129297058278	0.1617482109770494	1.0107513486011932	0.01078664	1000.0
1437	28	0.434154271837929	14.571118176062505	0.41038482085585626	3.0748074986529645	0.01427131	1000.0
1459	27	0.8303188108396615	14.090616022609536	0.9162194739978111	1.2983120007404474	0.01203062	1000.0
1482	29	0.4297060227720189	10.682775867225464	0.1864829893000941	3.5658034662405766	0.01461723	1000.0
1064	16	0.7553111158372585	11.464691338175806	0.23169836467541471	2.6614034179130277	0.01345759	1000.0
536	9	0.6866717420158941	12.361503841383218	0.10737208512077523	0.21958618207440384	0.01281946	1000.0
1390	19	0.5950184833782466	12.767127753417988	0.9606037057945929	4.47327191421106	0.01373832	1000.0
647	11	0.8240507346800467	10.568453936652505	0.2054393072598507	3.76262579313319	0.01349783	1000.0
1449	9	0.4450225607375553	13.682609691937403	0.093511954458244	4.639854555267059	0.01905841	1000.0
1081	3	0.8289115161718292	13.119839148167278	0.8840198671004786	4.011171731338968	0.02352427	1000.0
551	3	0.5037997052711561	14.954486857704758	0.962024136709766	0.5823022372797171	0.01816685	1000.0
919	15	0.47821083913099655	13.025770886536193	0.3490614549532117	2.1558301752858577	0.0141304	1000.0
1061	12	0.8447241770441047	11.14066771340491	0.9239746381863428	0.8489876332159763	0.01457706	1000.0
879	14	0.9352755972036876	13.28108226745679	0.6627360672011549	2.6058386563686033	0.01141111	1000.0
961	11	0.93087329796118	13.55136983415809	0.28131684898317943	1.3546411747508191	0.01277495	1000.0
1093	12	0.47106829885335644	12.209260534033614	0.3297408073961009	3.1233378280702255	0.01604504	1000.0
818	15	0.40193887131054196	11.042314728977711	0.28254535063701847	2.514197095622513	0.01411834	1000.0
532	5	0.7138025473801557	14.294818653787154	0.025368413059876582	2.3351274133471644	0.01498382	1000.0
630	4	0.858048056892831	11.823093757949803	0.8976140090205105	0.3123894476952127	0.01711324	1000.0
1174	10	0.6423248921529829	11.345852237960418	0.006577238795999696	4.394537423905108	0.01668925	1000.0
900	16	0.6597322950722364	14.118783387315888	0.14090605201972384	2.235002438498746	0.01253713	1000.0
1161	11	0.5203564398171564	12.836287059777689	0.6329369565054228	4.175842986099197	0.01601306	1000.0
1133	22	0.7491313685749116	12.970609461851485	0.2246512677899435	3.235339851668127	0.0127583	1000.0
1053	16	0.593922384272192	12.36849337357328	0.9842519407024859	2.1375128867819537	0.01409086	1000.0
566	10	0.8987159490260571	10.450475168911971	0.3819418278225333	0.8718680110924293	0.01315825	1000.0
1074	7	0.690614583499308	11.00443289367799	0.5214222483378224	4.766496272999353	0.01844453	1000.0
1405	13	0.6834760944917326	10.256174101803635	0.29449375878632755	0.47323992335611686	0.01621993	1000.0
1331	7	0.661343053013359	14.223265018818665	0.5408877588330517	0.9612808910097576	0.01757319	1000.0
1449	23	0.5355049577718518	12.155653486496622	0.07065080345273356	3.240862651695778	0.01423014	1000.0
746	4	0.6923651587421493	11.765837400930632	0.8243620357701202	0.7554265456660253	0.01937716	1000.0
862	8	0.8413973322919117	14.449491448417852	0.04294721200222884	2.6428132473851687	0.01356476	1000.0
525	3	0.8809273600820574	10.05978170158629	0.44488892894987364	2.0528020671642215	0.01929802	1000.0
1234	15	0.7384007669767143	11.28788844351486	0.7900682627326108	2.2023494621605924	0.01412466	1000.0
1390	4	0.8246410713358592	11.849458885870575	0.6292242405991647	3.6567920953382007	0.02447402	1000.0
1291	15	0.6375391921731431	14.477841897879767	0.615577689687423	1.2989025710094642	0.01386205	1000.0
1206	18	0.48413768348388936	11.7985890107328	0.1100786094771331	1.104564758269015	0.0137746	1000.0
674	10	0.646992543361138	12.479283449082796	0.8835504679848107	3.3296435052059485	0.01348104	1000.0
917	7	0.410926421949752	10.787869945410634	0.21647998567808935	1.3946637741719798	0.01813859	1000.0
1180	14	0.47635460271374575	14.462752481732654	0.6493240761027401	1.966894940685488	0.01386564	1000.0
1326	21	0.8220638013176826	13.396898167543638	0.19777944628912192	3.3778786337417572	0.01222729	1000.0
784	12	0.45747307835249684	14.970088576457314	0.4372961507021066	0.5064323371882173	0.01435099	1000.0
1279	18	0.6112306401315659	14.845116782540323	0.7870262537500908	2.1271728238603176	0.01248802	1000.0
1476	22	0.9922652597190124	10.69852257164704	0.9430094920355656	3.141655287677282	0.01336054	1000.0
1155	9	0.9862174413990223	10.206466232236217	0.5939420477381511	0.8944125805739567	0.01622236	1000.0
741	3	0.6049057704529834	11.60296476139489	0.872572754569078	0.7236951626045274	0.02161003	1000.0
653	4	0.720500847008186	11.82402308177599	0.6676231696924952	4.887262449064903	0.01829482	1000.0
1282	24	0.897529128930209	12.834846338807683	0.17218107220876888	1.678550164382984	0.01135919	1000.0
974	10	0.849837578199799	11.240838315708388	0.6355558883693463	1.5682732401756505	0.01455691	1000.0
1413	26	0.6819850659589065	11.600081772110524	0.6756812364077798	1.5919176545867435	0.01226841	1000.0
1036	14	0.5241948725389702	10.82085611296573	0.1857504477191425	1.970457567575909	0.01552278	1000.0
1380	10	0.6954019824497475	12.88036182607792	0.14464127500086854	2.44039124143915	0.01631489	1000.0
1438	6	0.8284024596419441	10.79467782741301	0.1185134699345669	1.0095306148012662	0.02180362	1000.0
1366	7	0.8630719330965423	11.93609259792142	0.9294210257285981	4.958513755258313	0.01953794	1000.0
1458	26	0.7331442439999909	13.806975745839924	0.8845846393066146	2.1929150612558312	0.01090988	1000.0
1137	11	0.8940253818631828	12.215048997919446	0.1461567688050619	4.785264234625169	0.01419814	1000.0
859	11	0.485539813887567	10.399876998248347	0.5917811493577283	2.7632566309002806	0.01523717	1000.0
1421	18	0.6734404773664073	14.924004483304017	0.11717781400926364	1.4249427553667577	0.01282917	1000.0
586	8	0.8564085184104427	13.673603909744877	0.20196333596850524	0.936410954383699	0.011394	1000.0
996	12	0.7039143296488113	11.10058684557611	0.39500698527060263	0.2714562992104824	0.01433613	1000.0
953	8	0.5066655254357199	10.8333770900161	0.7321505853430632	3.9963319180499575	0.01749247	1000.0
1406	23	0.8806878399269048	10.30819966636089	0.04782885153891925	1.1985135239323004	0.01350547	1000.0
1084	17	0.9855178898220821	13.01201710737195	0.4872595411420002	2.5060941983626632	0.01219457	1000.0
818	8	0.6735148070526673	14.705074734956842	0.5727980277052034	3.2765516468986773	0.01370703	1000.0
1079	6	0.6049047173532724	14.804811041064358	0.29070992783643546	1.6167934307348475	0.01801572	1000.0
1043	12	0.8670015288262607	14.952599121040027	0.6511775148221666	4.545512892036206	0.01201073	1000.0
1093	14	0.7326217495889813	13.240249075173837	0.35655912072714757	1.2094690102273031	0.01262405	1000.0
1358	23	0.6938428825517203	10.51137990828031	0.43831069090609476	3.2060516228084563	0.01332147	1000.0
636	11	0.9402255677832858	13.961385350233758	0.6041024744519833	2.0824161789025593	0.01089678	1000.0
1082	8	0.623460756396398	11.92121409215555	0.25546473148625404	0.5751356191730961	0.01757688	1000.0
1189	7	0.49994104040803394	13.935832279847347	0.4091438210115882	3.6635796701024024	0.01827484	1000.0
1421	19	0.5241811770365437	14.197007084248318	0.27594633915376376	4.661685777314807	0.01446802	1000.0
628	5	0.9847019012994517	11.817971962886359	0.15729282275120682	4.176319635249291	0.0138648	1000.0
620	4	0.6496789627332189	11.10303640453472	0.8245674341352045	1.1210192491910342	0.01805524	1000.0
1320	20	0.40789101273614814	11.248295075739613	0.953558308356275	2.7926832554605907	0.01572905	1000.0
695	3	0.8494179729159173	11.603192261371653	0.6647200550058033	0.6501000056843276	0.02028878	1000.0
999	5	0.8775707701476929	13.9767080664685	0.5587784971232096	2.075181299095914	0.01790411	1000.0
1187	15	0.4784579537202774	11.893051432000135	0.8016920466501662	0.3245214857198514	0.01506887	1000.0
1252	7	0.7563615400006092	11.435610625324964	0.4009683380551483	1.246596600246559	0.01900706	1000.0
1201	7	0.7432770281884559	10.01972940609726	0.3324643664772813	0.34540390115063935	0.01966219	1000.0
1386	24	0.585742516088872	12.873852767010021	0.3239560606165539	0.21732843466246987	0.01321152	1000.0
1372	22	0.6065345702338155	11.528872451304853	0.39013408184691223	1.5166505086920883	0.01336696	1000.0
1457	15	0.872461215751076	14.047018270124262	0.8384806190672653	3.240747194548476	0.01184577	1000.0
627	9	0.9763493277590096	11.552688993126461	0.4538472914677423	4.988012694129317	0.01264393	1000.0
1453	18	0.9302215549735643	13.166464616696016	0.4127016717707166	1.385305157560468	0.01246639	1000.0
1302	14	0.9329297648893778	14.512679156686826	0.7177118861446843	2.4474526507381142	0.0118094	1000.0
750	11	0.8709332216299992	12.99293801359013	0.7439123112976356	0.8695240983366964	0.01233885	1000.0
889	3	0.7974803329003007	10.160875189080873	0.9210876421958912	4.2359972265872665	0.02401784	1000.0
616	7	0.6830894477146021	11.4067258071792	0.8490203558667782	2.1400204191287004	0.01520667	1000.0
908	14	0.5963403919349999	11.369992829309695	0.6333061979251692	0.0156023584485393	0.01346834	1000.0
1025	8	0.9991097653439804	13.517974552782128	0.17711774563615634	2.027653093224362	0.01319381	1000.0
1206	20	0.9678163421365162	10.263145515920531	0.4819910847854202	3.1828495093461795	0.01269575	1000.0
1459	22	0.8309870156490273	14.998214795340628	0.6781916522912441	0.19263391821160714	0.0123135	1000.0
724	5	0.7699758982791682	13.317979104997862	0.5235723169782026	0.5524931533940763	0.01624461	1000.0
552	8	0.7894009498657808	12.759714386575956	0.38894383009464983	1.6202343586316963	0.01323031	1000.0
1162	16	0.703139892787441	11.18600013445773	0.15222578872707038	2.787903683144383	0.01302715	1000.0
1045	7	0.8321405124357499	13.717051208604666	0.8357393922159179	2.572531295802426	0.01627451	1000.0
1456	22	0.8997118261184405	10.98204758785828	0.24576964889059216	0.4878282310044363	0.01285621	1000.0
1472	10	0.9678986199267576	10.091580416390599	0.1739980287924926	2.6764622133359928	0.01779104	1000.0
542	6	0.5714472246887541	13.977537109310148	0.34899461380237606	1.7928038783443212	0.01400117	1000.0
1122	17	0.9819332075936783	12.231497981966491	0.4794978656978828	2.887309772337281	0.01190024	1000.0
693	10	0.9711227813685902	13.283053810261235	0.36036933966098283	1.8272816180110545	0.01221271	1000.0
914	3	0.7117585642949906	12.57151329235396	0.15305107119399008	1.2563419397735616	0.02254987	1000.0
986	14	0.8842666514246532	14.577339744396944	0.8986938129343695	2.629998694320998	0.01099464	1000.0
1378	27	0.5261739699294402	14.85109240680446	0.9570475138920322	2.130200473496409	0.01233546	1000.0
911	17	0.7106362316108463	13.147376907760272	0.019148862662912047	1.421734463358784	0.01243346	1000.0
894	6	0.6321296872973355	12.231005148240337	0.5613901091200556	0.8789196850943681	0.01818853	1000.0
1352	7	0.7627979499478525	13.50562121700889	0.06290698621463875	2.1907657734816812	0.01856657	1000.0
808	4	0.7342339366870865	12.083732848247031	0.44616067041953433	0.7958432799030263	0.01938635	1000.0
624	9	0.6446209906890508	10.546178502447248	0.21866948629355998	2.13897917543703	0.01482099	1000.0
1415	5	0.8327387480871828	11.555873471301709	0.34346198682885354	0.5322869997684965	0.02282872	1000.0
1461	20	0.4827759355703326	10.80785172388689	0.9234599270782035	4.655917807354007	0.01504059	1000.0
1451	11	0.6323419648373264	14.027569651821135	0.9662901687283194	4.7761246986190855	0.01567659	1000.0
1347	20	0.777962383872626	12.402335364818269	0.7391795271819472	0.04048511680762257	0.01287786	1000.0
1141	12	0.6388288709281307	14.739806376599438	0.3420286042040509	3.0941864583439083	0.01419972	1000.0
975	16	0.4498464599338361	11.392559166163487	0.16057799949288087	1.746245974638737	0.01355772	1000.0
512	3	0.5388397687807073	14.029593651493155	0.22419412157883367	3.5022896181326555	0.01829316	1000.0
1077	16	0.47048181643879494	11.132026360333047	0.98204806299472	2.261600943627643	0.01491814	1000.0
691	8	0.7281340350317664	13.749875224251381	0.6250097353554586	0.36215545941851335	0.0127798	1000.0
1094	9	0.7108199148270593	14.816204498997209	0.254104639667481	3.1599548671750894	0.01536175	1000.0
863	12	0.541675642741792	10.929483885318465	0.9166279397343987	3.228282644600914	0.01478852	1000.0
941	7	0.7125471438593667	12.206573657799513	0.8594309513120164	2.046630057561845	0.0169899	1000.0
707	12	0.6700596251445481	12.697085176431077	0.2912945787057537	3.142112376305632	0.01279509	1000.0
1376	5	0.45501344282319117	12.48691694497365	0.58106853929157	3.1844518658861167	0.02302964	1000.0
774	11	0.5572701218347824	10.608939415392467	0.6466289507693548	2.3693041732840907	0.01445165	1000.0
964	13	0.6969018788456544	14.126748930134426	0.21265760742507023	0.8401565342557926	0.0124942	1000.0
1382	25	0.7530949010528616	12.72194124741853	0.08917428688580487	4.591463436452855	0.01204349	1000.0
1336	22	0.6686430803435639	13.812637574405585	0.25224510640552245	4.80701672686125	0.01237058	1000.0
1180	3	0.5948781938592648	12.243314411563459	0.12213914211609656	4.093735952519397	0.02509194	1000.0
755	6	0.5412326878949036	13.566668432117925	0.20063803825755144	4.261225329410653	0.01651537	1000.0
665	7	0.672938308590118	12.530742153027763	0.09332491602140969	4.136410921915192	0.01504927	1000.0
1389	3	0.7058057819982546	13.32791445370258	0.3580563253418316	4.802084633532159	0.02624176	1000.0
778	9	0.9511630468120983	10.886536202093556	0.6892059940684361	1.5378672904369957	0.01358114	1000.0
805	4	0.7510188684643406	11.976629284269563	0.2150993458777306	0.6634895248384637	0.01944709	1000.0
951	2	0.7995494945862567	11.742524431170445	0.9845560373796904	2.8349633512309036	0.02746218	1000.0
1140	15	0.8380289113649702	12.65386952798184	0.14168245423170367	4.985062363885229	0.01320138	1000.0
1352	11	0.9732998776589572	11.073289515237636	0.9858482335022869	0.2730117604718063	0.01581972	1000.0
1422	9	0.44953723219151437	14.381026518210923	0.3814615613576099	0.01928743885521167	0.01670024	1000.0
1140	12	0.7545853550244981	13.671192677805966	0.6006945293080905	3.994380283143086	0.01381024	1000.0
1214	16	0.8948973579514263	13.25802339614393	0.3354469251706731	2.7809267678111067	0.01176639	1000.0
988	2	0.96419400890827	11.702792660930227	0.2528113570840591	1.5910214017803286	0.02734082	1000.0
1477	8	0.872961295079955	14.361971696451949	0.2576937163083386	1.861672544752964	0.01684781	1000.0
1014	8	0.9485555131778031	13.398766102711237	0.003941975934629638	0.47021540819195684	0.01269568	1000.0
1449	21	0.652132286002366	11.960079352035713	0.672056892029873	1.7032361295651277	0.01369457	1000.0
673	6	0.8980790098437408	14.18366313169275	0.03439641333898957	4.09667714463357	0.01240866	1000.0
1076	10	0.581375710273229	13.007542253167585	0.4907299045379163	4.371960886201476	0.01507387	1000.0
1067	5	0.545529456894748	13.451724572106407	0.3260142874213573	0.9802066005480536	0.02010602	1000.0
1245	5	0.7198485197223452	10.336936233712995	0.4227941841175703	2.80251602975036	0.02263776	1000.0
945	5	0.4199932020765691	14.861977795410386	0.08977586594687315	2.155830230413067	0.01907365	1000.0
1468	5	0.8909046115054966	12.980120493910391	0.47627040270678345	0.08624117930076614	0.02215961	1000.0
779	6	0.9201165297407303	12.27693376485986	0.42790641336165025	1.0993452948353843	0.01537861	1000.0
1189	12	0.5452103462530351	14.4507341678991	0.7026827565071817	0.6635457387461274	0.01468276	1000.0
1245	4	0.9969012545580423	11.65736786269739	0.3437686177756356	2.1769020979052174	0.02315666	1000.0
1108	10	0.4645579368099764	11.877960043509699	0.8851768319218343	4.492432904555023	0.01624277	1000.0
1243	12	0.5701995394143223	10.010784624228503	0.1348293758063699	0.2888256032004788	0.01670213	1000.0
558	2	0.7287928944351385	11.851610025226762	0.8305466440334358	2.700945075950208	0.02207571	1000.0
1400	14	0.6874870925533372	14.066272477549711	0.3728467993169835	4.273381388419896	0.01403712	1000.0
696	4	0.6636062704203576	13.164411556052967	0.9549288390662173	0.4860197270998817	0.01825852	1000.0
602	5	0.5547757702589562	13.18799070298706	0.20942464031046026	1.8003792189220253	0.01642536	1000.0
1493	19	0.7311255962374026	10.940580268828782	0.2949906749813025	0.9765996973634355	0.01438224	1000.0
567	4	0.7019500169916479	10.435813353954533	0.6943522699839696	1.265200675369789	0.0179773	1000.0
1203	14	0.6908953894873651	10.43050031534509	0.4356369936397172	1.392928488231312	0.01456672	1000.0
774	11	0.5427320563850676	13.694355851944758	0.14752327359148176	1.6681685573809657	0.0143324	1000.0
688	12	0.8920950105523878	13.643462565961892	0.5372262961895454	4.220098420746611	0.01099081	1000.0
1163	22	0.7173161904713994	12.436883693601965	0.8911924302561453	2.219330657628658	0.01280018	1000.0
1490	25	0.562518758987515	11.445195580965075	0.8297059719289736	2.2813369775236088	0.01315208	1000.0
1301	19	0.6861588807730945	10.354801268788629	0.6451845899194777	1.5287903934172982	0.0139726	1000.0
568	4	0.5817235768230307	10.345028535967353	0.6747626084836998	4.775653687613447	0.01832247	1000.0
616	11	0.6318892084614942	10.81872763076719	0.9173898886364338	3.1568260595836755	0.01326562	1000.0
1442	23	0.6008558994593175	11.571407842093569	0.6995646243900934	0.8245704804719572	0.01346153	1000.0
1470	24	0.8231126891308282	14.568215440755438	0.18922800885396873	2.1966578084164197	0.01182266	1000.0
1235	21	0.5731546273078948	10.714174887387614	0.8912449057250346	3.154459260572408	0.01398602	1000.0
1283	24	0.7707026931059608	13.197470478170787	0.09547473210793944	1.7485012042124493	0.01096131	1000.0
1332	13	0.6528239627284826	10.35083101167167	0.9487305586982578	2.5641642493568115	0.01642877	1000.0
1472	18	0.5967585987565422	14.859570575102085	0.6194197849586363	2.4320993328460903	0.01361138	1000.0
1319	2	0.9931956536659273	14.435963185314447	0.7024640736388041	1.9312749141634433	0.02790576	1000.0
1468	23	0.956253068054525	12.6068042734818	0.057109419996689836	0.8578960307521522	0.01200039	1000.0
870	15	0.4214371075871806	12.204881177664639	0.42358486280466645	2.2948532939222344	0.01411595	1000.0
1161	8	0.8397961799283347	13.494772058916924	0.580914453680048	3.2127369367885343	0.01572102	1000.0
917	5	0.9373803591393799	13.822135993172584	0.08935276734685549	1.2058525830719535	0.01637062	1000.0
1300	24	0.6638476186763733	13.138433928927661	0.6582041359278915	0.5296485714109084	0.01301256	1000.0
1278	9	0.5132956107537575	10.739876232092818	0.11141000496221587	2.7838609568630823	0.01865322	1000.0
1306	25	0.5319485479945184	11.181760314791154	0.39749357797506035	0.866389270586227	0.01393313	1000.0
916	6	0.8767988472844889	10.10324804274353	0.6077327938364024	4.111590229835252	0.018105	1000.0
1249	22	0.4463963382095405	13.305715361384806	0.19309149454990304	2.3583720458917927	0.01334395	1000.0
1306	4	0.7783350508127351	13.618903228857576	0.4990418240397173	3.068482836541576	0.02245215	1000.0
829	8	0.6417245135284572	12.025250132168564	0.05131434630595311	4.663587810338119	0.01561166	1000.0
1319	3	0.4834933514779183	11.526703393397181	0.2448124360545758	4.424233776538815	0.02652674	1000.0
583	8	0.5167918308396214	12.822933710143731	0.18172617063916618	2.633406885297238	0.01535118	1000.0
897	10	0.4175094236767913	12.676890394297022	0.7672149300101856	0.2723366939787569	0.01576056	1000.0
567	11	0.8297278254042567	11.150541484500362	0.10975677242936677	4.336310395014467	0.01256485	1000.0
1417	27	0.6529921455276375	13.844796684534106	0.10441009481784747	2.564663745785461	0.01257438	1000.0
637	5	0.4330061165178279	10.32679784893945	0.13413181699223597	1.7118100739575148	0.01840166	1000.0
1103	12	0.426289930692072	14.69386847315733	0.1783859089243257	1.5524440989204953	0.0152941	1000.0
1175	15	0.9638440146153133	11.758394355512744	0.024136768854463586	1.4400748618467774	0.01307333	1000.0
540	8	0.40179159718075014	12.546658206976268	0.26409502983622957	3.4282793449027915	0.01561385	1000.0
1133	17	0.6778378236680613	10.78052639053899	0.0811958694956999	0.24503250434243562	0.01411598	1000.0
1393	27	0.5701306824103759	11.980982643361136	0.06059368716274227	4.351968135899754	0.01322035	1000.0
1330	13	0.6635359408734196	10.685278125322501	0.22799128037984295	0.08584754596226096	0.01540494	1000.0
709	4	0.6246234692043711	11.792692611124732	0.28460392447045324	4.858262315719507	0.01974333	1000.0
1092	9	0.6662588186858056	13.96595170986235	0.9384270182267848	3.3744937023350148	0.01596834	1000.0
669	5	0.43415688921801804	14.51892465504464	0.6962502568652535	1.1363253064008016	0.01624436	1000.0
874	7	0.960698923181096	12.486040201066768	0.09825623521424265	0.021250150251392874	0.01351549	1000.0
1166	16	0.7880806605098026	10.14027029726528	0.5425664026919962	3.632872381881218	0.01430341	1000.0
1173	13	0.9056555982844295	13.847934097888892	0.18951226892470852	0.27427286267693696	0.01217169	1000.0
1446	27	0.6152464891427183	11.504873954333004	0.21075571415434002	2.6032183210011866	0.01373223	1000.0
1329	4	0.8129195016111912	12.098209930692622	0.8809407624774008	1.0532574068112133	0.02402884	1000.0
1298	21	0.45765183766285633	14.338645527910897	0.33246121463823364	2.076291002289988	0.01376359	1000.0
546	8	0.52022290435692	10.993175828593234	0.46430075284274486	0.8206004580068071	0.01515909	1000.0
936	12	0.40160245550322865	10.485514534495817	0.2814397364105913	3.7790684978649445	0.01567237	1000.0
1199	17	0.432186129754051	11.267066812204057	0.6791378455660955	4.309797155099165	0.01595313	1000.0
625	5	0.9188441196093652	12.714499686943327	0.6948691718321288	4.923862154009642	0.01465893	1000.0
1101	17	0.5993587565687214	12.537699584542288	0.8148062490627586	2.0172962199178506	0.01343365	1000.0
1358	9	0.8383226271684743	13.84312188557293	0.8913715133340726	0.03355205529462446	0.01578116	1000.0
1284	15	0.5260463866541272	11.745749373184186	0.6663593798139671	3.0999126961035306	0.0154147	1000.0
1440	17	0.8635923361093756	12.010781009407559	0.7567653799812281	1.2833740748817353	0.01456669	1000.0
744	13	0.9231783668097244	12.166970065363234	0.34507217784807476	5.53002894490778	0.01207417	1000.0
1228	18	0.7269055975117422	14.870192535661154	0.8073206005991832	4.78574208309088	0.01226771	1000.0
1043	10	0.9973159660693659	10.855212751917236	0.7056344617949128	4.841709647340759	0.0145732	1000.0
1098	3	0.43469499559448216	10.156650618845665	0.35005315246354696	2.5219645466281024	0.02540194	1000.0
1336	16	0.6567555441374686	10.2480071210052	0.19394400024752934	4.291137772046468	0.01513744	1000.0
1341	11	0.8296021129991444	14.451358118609043	0.3815251866144306	1.1813676249841132	0.0144018	1000.0
458	6	0.8789040657216503	14.12379731694683	0.3497013868267974	2.5086134512801	0.01193291	1000.0
840	12	0.7484214735420861	11.59124524137376	0.30088418410954776	3.597876340347821	0.0131435	1000.0
1259	22	0.9782186362169173	13.912823490220187	0.20538385499788703	2.196439447967102	0.01066631	1000.0
552	5	0.43020317932304125	11.646021537176596	0.8273788368624005	3.2779637316144243	0.01738282	1000.0
1092	8	0.7695357704956554	11.693177897930019	0.7906948050051583	3.551980915392261	0.01678208	1000.0
1076	17	0.4545435954895961	11.22959308706214	0.24428242906987696	1.3250855257148557	0.01553627	1000.0
1011	15	0.5532722198843456	11.459242862713833	0.915217464663999	4.246613281794433	0.0137195	1000.0
711	7	0.8184231599773868	11.618084421178136	0.3790462943419943	3.4472898083170183	0.01499389	1000.0
1297	19	0.5697895637441812	11.38693946635436	0.32638540806182303	4.467881582462364	0.01486118	1000.0
1205	15	0.7715584392908896	14.638254975685138	0.17198835216990682	0.5391070765951222	0.0127347	1000.0
953	19	0.6558965319119475	11.138008678613376	0.65141614352942	3.4005122573881694	0.01309222	1000.0
1178	13	0.6942470949782922	13.85385752325599	0.6842855927811919	3.914998952260259	0.013091	1000.0
1011	16	0.9767278787766271	10.272518839763114	0.7741512768127898	0.3506652310495201	0.0131141	1000.0
1217	15	0.5607993789688038	14.897328626657716	0.575505791087836	4.930444810917656	0.01429553	1000.0
1033	19	0.8882437647304711	13.122414823898001	0.2162370734359098	1.3840396523523402	0.01136966	1000.0
1422	16	0.6709684878174076	11.626352042563706	0.6888842979638066	0.16916244875633646	0.01469675	1000.0
1398	13	0.5951711661407145	12.493572215504953	0.5427436377126664	0.33249264880642615	0.01628003	1000.0
1232	19	0.5437585127128113	10.301185932310064	0.09443304100938532	4.221516941043647	0.01487945	1000.0
1207	9	0.5133698191066185	11.200192444100924	0.23861346028074126	2.3794352809166357	0.01832893	1000.0
1452	4	0.4963226940280499	11.472186405351076	0.2175965815064559	3.0910025921235444	0.0249748	1000.0
1235	21	0.9717174884427251	13.104133039890911	0.09002822520811216	2.0996524793272098	0.011794	1000.0
801	2	0.8233863379742119	12.052673163121481	0.5495714196373757	2.1655563036165932	0.02559796	1000.0
1392	6	0.6301432106965644	12.808470234041259	0.05335440532100921	0.6760346781040083	0.02038276	1000.0
1298	6	0.6491551133973663	14.477345609865107	0.7325066515807425	2.332636395030821	0.01936023	1000.0
1136	19	0.45598943359357463	14.603756181852178	0.7403671041556549	1.452200938925895	0.01434688	1000.0
1116	14	0.6303628318691616	11.466930166998766	0.5562188337833935	0.2029590744875287	0.01504801	1000.0
1473	18	0.43899853776967956	13.811412723641096	0.37906048686222715	1.1674845674679761	0.01586601	1000.0
1054	20	0.8606301031081022	13.6195548972892	0.058389842001445036	0.21684738369978696	0.0112851	1000.0
1278	22	0.7082104544141579	10.79095856125733	0.6155936745188008	0.2958843690534868	0.01327684	1000.0
1404	19	0.6080801461440832	12.8077421286179	0.04721452709136165	2.639422933215379	0.01472066	1000.0
582	3	0.4308512061951653	11.615131580579334	0.716186779155818	0.8786942727933711	0.02051174	1000.0
566	7	0.7927062544508265	11.517409095198193	0.04680138262984379	2.8020631213557516	0.01424727	1000.0
1319	12	0.9754318402679231	10.846915759260106	0.7857836215284894	4.472104233543147	0.01520324	1000.0
1499	6	0.8514850921363266	11.209898869034568	0.9257100328405249	3.6652047337070908	0.02157449	1000.0
1285	9	0.5060805728280537	11.311169329107141	0.38783098383459835	4.254032237600239	0.01832702	1000.0
1171	16	0.7279418727960243	14.953876381937922	0.8193896728708596	3.1315872468817125	0.01210495	1000.0
785	7	0.6886307465615531	12.279692897763864	0.6067475935154404	0.5077862692336438	0.01564858	1000.0
1418	19	0.6317369310977712	13.721058591149458	0.9114675067113905	0.9829742395013835	0.01385328	1000.0
1269	10	0.4182640382822642	11.853381757413576	0.14574545591397092	1.570733195515519	0.01839817	1000.0
1464	18	0.7857788534087975	12.332701385794293	0.3292130841042631	3.172637139602889	0.0135535	1000.0
1485	27	0.9199054410304957	11.513020082471117	0.6921270966135158	4.517832745944613	0.01237641	1000.0
1073	8	0.5478649931448161	11.58916286391644	0.18069633740645796	0.3396172644767653	0.01812824	1000.0
944	13	0.4383973635944806	13.251449202960623	0.97855441753866	1.1309154602280453	0.01451586	1000.0
1252	22	0.7496135725969126	10.277229891381749	0.3978322827544635	2.7648703164626065	0.01261202	1000.0
1301	4	0.6178619804615795	10.293052360188536	0.7118308783092334	3.6183537077369268	0.02484947	1000.0
1114	8	0.5067295454940535	13.017865653756685	0.6377688510494252	0.20499939207916595	0.01733243	1000.0
1144	4	0.5263855625622957	12.517292730278271	0.6410946521553861	1.3178289370051743	0.0228256	1000.0
1281	7	0.5184122706139656	12.474599243856964	0.07013523055370907	3.368167041023256	0.01936765	1000.0
685	11	0.6303868650658153	14.834449501301052	0.07532174163764793	2.050330466304045	0.01227841	1000.0
1033	15	0.6889930584215123	14.73949448142458	0.6305398820258058	2.8444192516959794	0.01239452	1000.0
1482	3	0.6266741849236599	12.935341584709308	0.6843655355097328	4.9690336709689245	0.02699455	1000.0
1268	16	0.8331141132165669	13.34416681010508	0.6260545527293787	2.0912837665149104	0.01321067	1000.0
1149	9	0.9195057474973783	11.688533646075365	0.2551516974069049	4.573558669988102	0.01552353	1000.0
1457	17	0.8192202924336023	14.512303919205543	0.6245268028542971	2.796058646005932	0.01166916	1000.0
1162	15	0.5976044819914323	12.776556011022729	0.7812620423044145	2.627851716046013	0.01395317	1000.0
987	18	0.6683474180286229	10.252944360938915	0.8769202501530299	4.6119433991445415	0.013682	1000.0
1165	10	0.564666254378649	11.550816082480356	0.15437846472965655	0.4469945379053364	0.01713933	1000.0
1106	7	0.8819381892103866	13.58266014704437	0.7920477495513745	1.0927550796550851	0.01526264	1000.0
890	3	0.5937751422124339	14.169002090005442	0.6123209330001858	3.105390187122794	0.02171773	1000.0
1356	7	0.6345947948676502	10.151582449216129	0.2326461068691137	1.8268547344583697	0.02063528	1000.0
1380	5	0.8154753544492626	12.581826244658414	0.6806372810691341	3.0422671531821956	0.02189257	1000.0
740	13	0.7729389895888363	13.478303212548921	0.42969996902136953	6.869766394393583	0.0117945	1000.0
1439	28	0.5513061286481759	12.461760749815483	0.09845718414995253	4.392356207096865	0.01247183	1000.0
1412	15	0.9316333688817536	14.939580370385626	0.17314497248493332	1.284227131298736	0.01242844	1000.0
1369	23	0.4823658033487583	11.895008721476001	0.5129235287664625	3.2269543154118234	0.01413193	1000.0
1110	7	0.7378004469927386	11.439870916372382	0.015444601179772421	0.2731560828323737	0.01650616	1000.0
1076	13	0.793805158586086	10.468042153177906	0.8864590957365356	1.8126708620047882	0.01507529	1000.0
1491	21	0.8738807989723447	12.973821937620608	0.42032129351481873	3.5692424134487095	0.01249583	1000.0
1116	3	0.6582330927425768	14.144567249587803	0.880957839907978	2.299746898812044	0.02354488	1000.0
545	5	0.407600287358245	12.161724804575648	0.33413714594078103	0.26169374688577496	0.01735556	1000.0
1297	9	0.6822893325950726	13.887305023347613	0.5727049640835187	1.4348737602606403	0.01672835	1000.0
671	9	0.8566561411417093	11.886539712393171	0.7900072136706311	0.6867652963988469	0.01331072	1000.0
822	9	0.5450605628187521	11.57828601507857	0.3304365235582477	2.537922485164331	0.01560403	1000.0
1052	14	0.6137542726305092	14.258541188612433	0.6686992295387296	4.487326969450464	0.01350033	1000.0
716	6	0.459658063274171	11.100506834830723	0.4743150514116308	4.7121841006140865	0.01725335	1000.0
717	8	0.6399799740989094	11.05456046486884	0.7704230445516753	2.7863772085263423	0.01554178	1000.0
850	13	0.6777709292020322	10.886557700236928	0.9968464243455801	0.34151710495748167	0.01368829	1000.0
1445	7	0.9551465759312359	10.972035002320053	0.4506169851040892	2.68761958946886	0.0202799	1000.0
561	5	0.5385447250628275	11.114894405631542	0.2565463805543565	0.7167368183619977	0.01566798	1000.0
563	5	0.4624198751997392	10.319999124235032	0.24612069143835025	0.01151379987867407	0.01651206	1000.0
1244	18	0.8919678624985166	12.280989595698717	0.7581681880489796	0.18390093472002433	0.01255449	1000.0
1325	19	0.8794959249457864	11.333215245688567	0.577360561390693	0.40515151543342787	0.01292734	1000.0
1011	3	0.7349748450707462	12.836792235668174	0.2754959246692328	0.5716593323716779	0.02362968	1000.0
938	5	0.9059280690677427	11.027470984864975	0.7656516647323157	3.905055988332698	0.01931032	1000.0
1469	17	0.8487100889538433	14.020423246908969	0.7627231673495263	4.495559537896389	0.01247018	1000.0
661	11	0.5857904082770377	14.80586578746933	0.5797071185715311	4.842027698587633	0.01230834	1000.0
1315	4	0.4897375737658658	13.06170150467513	0.5889939773552026	2.3254754533365425	0.02382884	1000.0
997	12	0.8598606091654714	12.870409416271581	0.42196882150059667	2.1669920323226406	0.01221809	1000.0
1391	14	0.915263865928813	11.896156964027094	0.12027310686787651	4.136084172317819	0.01314359	1000.0
1029	8	0.8346512578723417	14.07712597091672	0.5325359598832433	2.6820163925246545	0.01505833	1000.0
787	2	0.5946235622518139	11.052128443433821	0.5290586249986706	4.820022978012062	0.02563989	1000.0
1375	14	0.9633745557332575	11.967616958071705	0.5893878820087787	4.187029743361798	0.01394038	1000.0
297	5	0.2841792207238657	15.342927315915787	0.5094606006645204	1.3462896002080087	0.01476208	1000.0
1492	9	0.6360431967267745	11.708712718853484	0.8994778141605814	4.186358739724976	0.01892893	1000.0
970	14	0.4660677093059653	11.968683609790201	0.39121664425076497	4.752481873694415	0.0147882	1000.0
1260	24	0.7312035083163084	13.582740075150022	0.2399675168453873	0.8636390032343572	0.01120789	1000.0
1264	22	0.895135821378437	11.317582636039239	0.8960861277525713	3.031251225086398	0.01233472	1000.0
1332	15	0.9752663949283504	13.97927725869781	0.06363883037714158	4.518628231687178	0.01221603	1000.0
611	10	0.5005705425323679	11.57754364879009	0.23954217363089592	2.786469979848865	0.01342611	1000.0
576	10	0.8785951555654621	15.985337223036614	0.19394524237101027	1.672908505428981	0.01093076	1000.0
955	14	0.5271142768809677	11.515960506937109	0.257195042304044	1.2223427581057589	0.01527656	1000.0
1403	22	0.6626386046442672	13.704083714678351	0.13377261717534206	3.05940513327369	0.01213446	1000.0
536	10	0.8372734072717962	11.943215441124726	0.09692895854166397	0.48183790052273756	0.01254442	1000.0
1385	16	0.4361661458241498	11.585977648591843	0.05097128121621497	1.5777919998241752	0.01519104	1000.0
1339	22	0.818555712779611	14.180268928825399	0.010209584565462948	4.828564214244225	0.01080492	1000.0
763	11	0.5063238791057965	13.553518555083052	0.23550862417495655	0.8165384299681289	0.01435908	1000.0
1103	17	0.728048699964885	14.08113148003838	0.009753484273473556	4.098666688828992	0.0122577	1000.0
786	14	0.6807937708127981	11.58893780016917	0.7634006630683351	2.9684187300432834	0.01278393	1000.0
1449	20	0.957320914556574	14.078155859271348	0.5343381641977891	1.6758883619367992	0.0111558	1000.0
542	10	0.9561544571011551	10.836055500518965	0.637512501870616	2.398666095373046	0.01214242	1000.0
1205	4	0.7723869338337606	14.194560299520374	0.10071411034776845	4.391937091980715	0.02133304	1000.0
676	4	0.579145544019557	10.602555734824543	0.6184033082640665	4.5508442764247565	0.01922186	1000.0
976	12	0.8564913219516327	10.754214106385628	0.4426236743473695	2.059171878905795	0.01400331	1000.0
1423	14	0.8725958790195385	10.090995756514111	0.8904765879041537	3.8438461710172933	0.01563981	1000.0
1109	11	0.9827863790356246	10.981379837280857	0.7411628995281553	3.1669977534042686	0.01478575	1000.0
645	11	0.7285683122971481	11.094657814301982	0.12380581715831918	1.0873134532002626	0.01270314	1000.0
1357	17	0.49936057654622434	13.715988394860508	0.41803358912891064	4.0724713889005955	0.01423355	1000.0
1453	18	0.8029203674645227	12.588096957542499	0.8479059848762724	1.2557268949891598	0.01340517	1000.0
593	3	0.9865623959821914	11.99295127628566	0.2636596019423679	0.32437584023337795	0.01852048	1000.0
653	6	0.6059566184250278	12.949204150471001	0.36489748799135746	1.1184702708760619	0.01530458	1000.0
1428	11	0.5453765765908835	11.972591141386934	0.5646268893487003	2.981361160596661	0.01753123	1000.0
924	9	0.7696617327703634	11.064422508171543	0.4069277843252648	3.345202339551588	0.01566975	1000.0
1170	3	0.8891037424602029	10.719876535435644	0.4930462932943852	3.636067564353414	0.0262443	1000.0
683	12	0.4240150731639681	13.519871971427449	0.8992310531932836	1.7088012010981857	0.01435732	1000.0
568	5	0.6254465644549222	10.096251733005756	0.14363807780220939	4.297559689674358	0.01672186	1000.0
1101	7	0.6390936514567774	13.68127861060006	0.41224839093791554	2.5583273114935166	0.01764652	1000.0
1396	17	0.903474762416168	14.355762013129713	0.7266792032614483	3.9578347805330933	0.01149114	1000.0
670	7	0.4273971435643467	10.498304166043514	0.862329387708935	4.6853649395628985	0.01682282	1000.0
1301	18	0.7458548922170287	13.221085371958205	0.8626177973573942	2.693057810749498	0.01291789	1000.0
830	9	0.7669925974656462	10.013883221034938	0.7194436120046639	3.5813107754660556	0.01597048	1000.0
909	9	0.7745566690839893	11.191259624395386	0.40587287552652185	0.09440482228049885	0.01479158	1000.0
875	11	0.7072452693885334	13.83589332365791	0.48070511907548663	0.765832747171844	0.01367583	1000.0
807	11	0.7328090931671116	11.490691738768234	0.5217665713943811	2.7460047651870028	0.01330757	1000.0
1085	14	0.4664083249866841	13.86713122760723	0.9407371414221393	2.529593736852566	0.01428285	1000.0
527	5	0.5889292420467028	10.487604113221701	0.45375207349226343	4.124517299653819	0.0166218	1000.0
1184	10	0.8327545297075923	10.568363553390236	0.038294915070811064	0.8822801580886425	0.01630837	1000.0
773	3	0.9757721367930389	13.66588260147488	0.45144168297496845	0.3749014265980555	0.01969328	1000.0
1174	7	0.444406442922164	11.030005453960728	0.3944166014474779	2.606371818194304	0.01951752	1000.0
1278	10	0.9325605649049529	13.212784669280495	0.4110704154312692	1.308451539427629	0.01456275	1000.0
783	15	0.4309492092501583	14.991911627306482	0.16277587159968698	4.196450210411889	0.01331017	1000.0
1075	4	0.8775374256794617	12.919257741016914	0.5271429909133044	4.519648612866037	0.02118124	1000.0
807	9	0.5639183500545605	14.928938245913095	0.06871674336273481	4.256416748490617	0.01453047	1000.0
555	9	0.46134398772754764	10.20795056864352	0.42575029379868456	1.6706951266651422	0.01578854	1000.0
612	8	0.5117535599843791	11.503978458926492	0.22558033364519436	0.00871597624948317	0.01409959	1000.0
932	3	0.5453482148770916	12.669549319729665	0.32749607111793866	2.4121862479074805	0.02286305	1000.0
726	9	0.8547540913597269	12.648038256733836	0.465307526304678	4.390763487620738	0.01253554	1000.0
794	6	0.6236286564308432	10.18632537475754	0.732612813656549	2.9145734678110746	0.01784753	1000.0
1187	9	0.7974565429960545	14.221569475394206	0.024301256578802777	2.719425100610695	0.01443603	1000.0
975	8	0.5099340193083801	14.41675747564584	0.9400813968619077	2.513633221815501	0.01663907	1000.0
1491	22	0.4337798386692736	13.686315271216323	0.31603264197866465	2.217244165673058	0.01473603	1000.0
1065	17	0.8342791793883455	13.667401643710528	0.27783711037283665	1.9424885160388712	0.01187912	1000.0
896	13	0.5230290296192073	11.863436652484564	0.800959824323015	2.837101628587495	0.01447359	1000.0
1459	3	0.7908761424522122	13.529348304515722	0.574138153001755	4.504058211717742	0.02600593	1000.0
964	16	0.9412117527303766	14.687417200949985	0.4494783204122932	3.0853968313832327	0.010371	1000.0
798	6	0.8036397130079367	14.866723095782335	0.7618198102535056	1.0458170693252318	0.01427998	1000.0
1435	3	0.44355773169330315	10.792791312522969	0.7392847089450343	0.03394272199891468	0.02666185	1000.0
1332	19	0.6555688687511982	14.872336260232974	0.3976076093554033	0.05835548904257082	0.01272649	1000.0
878	14	0.47393668687686763	14.385260863028375	0.37468930521064425	0.9212679185320949	0.01386214	1000.0
1440	10	0.7269985344320448	13.208248762613646	0.40957903228676384	3.2992507671706717	0.01687205	1000.0
634	8	0.4486780379109161	13.728663372484863	0.7306407900978028	2.5187399448487064	0.01458719	1000.0
1081	13	0.6384486778091534	10.624754785937725	0.026549664563164543	0.11900133561032922	0.01457523	1000.0
1485	16	0.9069748260791026	13.155321920652995	0.4160528242898005	0.9601667182813023	0.0135039	1000.0
594	2	0.9125642362105931	13.698499244264681	0.3596096678119721	3.3497283728508243	0.0204773	1000.0
1497	7	0.7854818037450164	11.54453753384117	0.7103153373853561	0.44296754486034706	0.02029533	1000.0
1379	17	0.8641694441264255	14.304811399879874	0.7486743962576377	0.44670860837880966	0.01243529	1000.0
721	9	0.5802257915852345	11.228782147503692	0.48147250777393336	2.328378386792312	0.01465678	1000.0
997	5	0.792508089538465	13.970694857118366	0.1710257806623552	0.5894685398748867	0.01793067	1000.0
1289	18	0.9575786480586881	10.80633919908494	0.9514086770656415	2.149976477058196	0.01353029	1000.0
1384	22	0.9421025188938112	14.041900395046037	0.7562915598560725	2.8527585047993123	0.01127669	1000.0
482	8	0.6467253113741664	11.48354955501623	0.5606333872597258	1.0481355419456024	0.01253472	1000.0
1003	6	0.9412142771641056	12.313349733974224	0.8231361720663823	4.046456675066797	0.01700162	1000.0
953	16	0.4969679945153308	12.34084560057633	0.005052802541198553	3.9235958682876646	0.01263264	1000.0
1387	10	0.8911305541201902	13.904657829889803	0.8965212089638962	1.564370368769753	0.01507846	1000.0
675	9	0.5425545284953331	12.428740274930748	0.7643228331341029	2.3133163872421116	0.01440181	1000.0
687	3	0.46379826866003293	10.235182696546135	0.7795539913785187	0.9507311283963388	0.02150577	1000.0
766	14	0.5995481284123962	14.94824890430702	0.766476851946819	1.1553158588097272	0.01263955	1000.0
1353	13	0.9704760644019088	14.13560823397712	0.9683382268175686	3.596444029951501	0.01194206	1000.0
1165	2	0.9762595647262617	12.334945343499676	0.8630318243882407	1.5424556654337584	0.02870836	1000.0
1265	6	0.9027708162257136	14.857550826495906	0.7174812818535223	4.482301725627665	0.01712533	1000.0
1216	16	0.42251186907218896	11.546721702445307	0.612764713195724	3.1898546781511197	0.01606732	1000.0
1333	15	0.5479550596275773	11.842878934263956	0.9692748742762738	3.2099470355473727	0.01520855	1000.0
678	5	0.5411716462683156	12.47046560547856	0.33273088702887677	1.7240983164572576	0.01734131	1000.0
909	6	0.41690833970121105	13.092226159938456	0.832925737017221	4.303154501376929	0.01818412	1000.0
713	14	0.48217431172759684	14.74980778758123	0.5125439506678937	1.0964886024702403	0.01235712	1000.0
970	10	0.8341297899857452	14.500312872225905	0.29115360703767046	2.80171747364561	0.01248208	1000.0
961	16	0.489313216179774	10.464499391344567	0.5599825630502893	2.4562218451938373	0.01437911	1000.0
1321	19	0.5349734466671099	11.242499750681219	0.08347934205123497	2.874898725312623	0.01477049	1000.0
903	6	0.8629917786113223	14.960448185710089	0.776789681826272	3.797107898361183	0.01445866	1000.0
1433	4	0.46671220915609546	12.10306048448395	0.49618242594946393	3.1993701327609085	0.02460575	1000.0
897	12	0.44310064449191944	11.993187937064548	0.6793422844417113	4.537257329929232	0.01493945	1000.0
1229	14	0.770960349019466	10.647698684002103	0.890068693218434	1.138384931460571	0.01478371	1000.0
1302	14	0.6922606203407703	11.313054443357068	0.620188152750761	3.77062362100073	0.01530147	1000.0
771	4	0.9490024537315803	10.0701109953527	0.07070518220158284	4.883146682943034	0.02007379	1000.0
1225	5	0.7930619300903745	11.553564385165416	0.03126058085097683	1.8817580402975653	0.02151971	1000.0
1232	13	0.8247482437745272	10.397828227714571	0.6172636284098106	3.363772748663045	0.01554913	1000.0
1354	23	0.9482663907360084	11.642958695039335	0.35994333896334196	2.6357423505836426	0.01218842	1000.0
1110	19	0.7446894789306964	13.445839958479443	0.30992562197311946	1.6619428470503501	0.01310935	1000.0
566	8	0.8929385015950514	11.755531010875094	0.4431723753803679	4.849329122433528	0.01274884	1000.0
1385	26	0.5184543728833146	11.788007523271041	0.061693547469924837	1.0880511476746695	0.01409323	1000.0
1445	18	0.7288159923410362	11.710838260236088	0.9332387691638726	4.800032427408764	0.01483047	1000.0
740	5	0.602112249445402	12.13460040528036	0.954864710613271	0.11986097400190521	0.01753569	1000.0
1161	4	0.7090990265571824	14.785393201780597	0.10416680276564205	1.8458087307850763	0.02135068	1000.0
927	9	0.7774384556004444	10.216719159869303	0.6301804966184321	4.913848288430457	0.01590859	1000.0
1204	7	0.9169623603372388	14.097091864187938	0.9989263789810776	0.3612510210684966	0.01618909	1000.0
1135	2	0.9259107712811097	12.759328381050876	0.7125147333463692	4.2498581061270455	0.0279927	1000.0
1358	26	0.6306143566666385	11.197965145888057	0.37730069273434497	3.367275955781181	0.01277842	1000.0
788	7	0.7121754736176056	11.460388684408397	0.37147297391766054	1.7588315576162334	0.01568375	1000.0
726	10	0.852151302492768	10.078098396033443	0.8359147113083599	1.0214609344144598	0.01440761	1000.0
583	7	0.838060031107961	12.680246133255398	0.01517788226116723	3.833384311277956	0.01301638	1000.0
1192	2	0.966303521931668	12.961998726180546	0.4807552530491672	0.09912549819701799	0.02858367	1000.0
1324	3	0.7684860719346961	10.38237903023693	0.5736492379046806	4.79523067182548	0.0276879	1000.0
1030	9	0.4466744224842496	13.885887793633092	0.8420668022920591	4.860652699139702	0.01640864	1000.0
1016	12	0.8377680061406969	12.18266454936698	0.03177117660168294	0.03147725226426479	0.01088551	1000.0
1347	3	0.740134054538227	10.432288444285865	0.4915476317078967	1.3343054929544818	0.02770969	1000.0
1438	7	0.5119775958133612	13.864565306427352	0.8478296443369226	3.9612952614692913	0.02011784	1000.0
1277	17	0.4927642563242044	13.079754378481564	0.5736910955798703	2.422518209807892	0.01406318	1000.0
555	6	0.8956694972302733	12.78778682207547	0.49926510424341364	3.620750872153153	0.01343031	1000.0
1332	20	0.8307458661915297	10.576199085599928	0.16328682891471102	4.974046697674551	0.01316613	1000.0
711	11	0.9900438530887583	14.26120805685826	0.0843210051979073	3.6611299403658677	0.01105606	1000.0
1022	16	0.7498046224958376	12.05435338614749	0.15954363002167665	1.7605383613531664	0.01323918	1000.0
1149	18	0.6103988144210428	14.447520560151286	0.12301453077912261	0.10302892435273825	0.0134267	1000.0
512	5	0.4636185586248307	11.061546993367308	0.14197599582575549	2.343722594850136	0.01669488	1000.0
1496	8	0.5588882624298377	10.765353058527896	0.9217774586465283	4.0584795107578415	0.02029605	1000.0
746	13	0.29683715682810813	15.066512209259606	0.2506313560850315	2.2259829230497146	0.01441247	1000.0
949	18	0.4521923682351755	12.713451392345233	0.5331444950155682	0.109683668592373	0.0145463	1000.0
1348	16	0.5161339672151686	13.19573649638978	0.8950127503136577	1.9883648219328327	0.01453148	1000.0
1353	9	0.9264702851271228	12.280573893961398	0.43938554573570165	0.7169896614103127	0.0162711	1000.0
957	7	0.8419662127529038	12.581219801266936	0.6809769414655347	0.7650294761773707	0.01617661	1000.0
885	16	0.4639257026686592	11.317702858688666	0.40181287798649523	4.516573153001955	0.01355108	1000.0
1343	22	0.9081253336637873	12.72556043815477	0.11499365285384133	3.4356601840648073	0.01212085	1000.0
1358	23	0.5463540287695956	12.255405010964692	0.8938773658522418	2.5369340465193595	0.01356087	1000.0
825	13	0.5547583895172065	13.219059867229188	0.23629178520631788	0.41339532733361606	0.01322395	1000.0
1343	23	0.5677702686211739	14.1697199544557	0.5221229391696017	3.9301504474661315	0.01352296	1000.0
720	14	0.8349598372051431	16.415098392405135	0.28377402857335854	2.3653625615266356	0.01120867	1000.0
1326	3	0.4728317410802726	13.763302051880641	0.29721201615370874	1.1961825537648312	0.02531412	1000.0
1408	19	0.962433824348893	11.070722110280654	0.8747322268555878	4.055366530309877	0.01344377	1000.0
937	5	0.6414774719987628	11.695078787367502	0.2937881731458679	4.393191974124051	0.01929404	1000.0
