# Supplementary material for: Tableware trade in the Roman East: Exploring cultural and economic transmission with agent-based modelling and approximate Bayesian computation
Source: PLoS One. 2020 Nov 25;15(11):e0240414. doi: 10.1371/journal.pone.0240414 (PMC7688115; doi:10.1371/journal.pone.0240414)
Supplement: S1 File — The full project, with the data, the code of all components used to run the simulation and analyses is registered: https://osf.io/s5mdw/. (GZ) [file pone.0240414.s003.gz › s5mdw-full/abc-pandora/results-example/bestBias/result_0.010299150909770157.csv]

nstep	cstep	mu	mumax	copy	strb	score	epsilon
1517	22	0.9244112295132625	15.169128175169396	0.009330624590613151	0.059136832725621646	0.01026705	0.010299150909770157
597	10	0.9376757041946533	15.218380538525869	0.8908315978960861	4.3724940968624875	0.01005659	0.010299150909770157
951	17	0.9416272706138934	14.632343294959323	0.74110659986951	7.461676412339008	0.0101849	0.010299150909770157
650	12	0.9438349272654822	14.28795238491913	0.5725341064193481	3.1653284240616006	0.00985373	0.010299150909770157
1564	25	0.944863708830678	14.533341399294164	0.6250443393394282	4.149500715835667	0.0101793	0.010299150909770157
171	3	0.951283270158921	15.584599877972883	0.7316483468035719	1.1287680657315122	0.009659029	0.010299150909770157
502	8	0.9857007103087073	14.074104211529864	0.19491769938556838	7.3278041286794835	0.01018598	0.010299150909770157
1518	27	0.9310998156451818	15.793364120495198	0.3077956869813071	3.289238261305063	0.01008812	0.010299150909770157
1423	24	0.99338886234065	16.392350924257205	0.051442259778696875	1.7883242745308738	0.01027647	0.010299150909770157
1476	29	0.9610984758875492	15.897714701979776	0.5854526586919913	4.475934197935094	0.009891174	0.010299150909770157
1571	29	0.8922512812290139	14.621766200512404	0.9968127639313025	6.189063125182687	0.01014828	0.010299150909770157
1458	28	0.9854803149229346	15.878343377227406	0.5764132393150125	5.347819916579775	0.01018482	0.010299150909770157
1425	23	0.914127268789223	14.867573278349235	0.29118940283283135	8.987899384382562	0.01015048	0.010299150909770157
1231	19	0.9770713353140105	16.15505248288363	0.06973864780395073	0.08643703030543892	0.009993939	0.010299150909770157
1200	22	0.9819751085363659	15.57910559332934	0.08159736501475881	2.305250739950898	0.01028472	0.010299150909770157
834	15	0.9584744268577352	14.315834020143809	0.0002929150204468711	3.5130347145101415	0.009845944	0.010299150909770157
1927	36	0.8603626493702274	16.23553672142475	0.18538163603464308	0.5709919962018606	0.01015215	0.010299150909770157
620	11	0.8772081401099833	15.70833414366833	0.612076307903177	8.492784717090082	0.01020611	0.010299150909770157
747	13	0.8542486703761956	15.408016706132804	0.19715127241169178	2.1640633378679883	0.01023247	0.010299150909770157
1325	23	0.9940584592407751	15.342675637993318	0.3485365112592189	5.107019493997202	0.01027266	0.010299150909770157
1017	19	0.9569134567901593	14.096012750152719	0.3989123275092738	3.1490038871301227	0.01011031	0.010299150909770157
1168	19	0.8944326435114252	14.933519832560902	0.6656920840663771	1.1785692484042525	0.01026883	0.010299150909770157
630	12	0.9297580930413588	14.153593838617258	0.23815573775829246	2.592171118368253	0.01025317	0.010299150909770157
2250	43	0.977032289305823	15.96489631277292	0.8868144579764474	3.055625207855478	0.01011177	0.010299150909770157
1586	31	0.8537284807966651	14.61715517507621	0.2476256461177348	4.683583205297685	0.01019508	0.010299150909770157
1097	19	0.9362342212531101	15.765223050189833	0.7240199628020292	1.2516474903881862	0.01015676	0.010299150909770157
1811	25	0.9284971906215259	13.514462154422302	0.030587657712603536	0.03188504884097906	0.01025366	0.010299150909770157
1418	26	0.9618074973811495	15.548219668487901	0.09817264700760908	1.1396809280258056	0.01009234	0.010299150909770157
939	17	0.877736747043777	16.04021418154593	0.6459552052336192	1.802947749213376	0.01020382	0.010299150909770157
1487	27	0.9881849120513211	15.056234605626518	0.34695402794094055	7.562616522084014	0.01007494	0.010299150909770157
1312	24	0.8890291726450229	15.0443594013496	0.3830209761966643	4.997750499462917	0.00980276	0.010299150909770157
1459	27	0.9364914684125051	15.56960093308048	0.14327554755050212	1.0117667560191992	0.01021984	0.010299150909770157
1654	29	0.9931421200390298	13.479726536772363	0.2953745272573209	7.92513134997732	0.01029075	0.010299150909770157
957	19	0.8987338922460285	15.1295510581065	0.5257117561550437	5.083213427592479	0.01014031	0.010299150909770157
1917	33	0.9296581658641117	16.345914974142964	0.5752784497983044	3.1327195040816367	0.0101799	0.010299150909770157
383	7	0.8911159346607072	15.122444888784848	0.7591434124370408	3.6360014752250214	0.01019183	0.010299150909770157
1042	14	0.9595518552981577	15.344751321416116	0.2897097701548892	4.551480934984632	0.01024627	0.010299150909770157
1693	28	0.9454015241446996	15.011606684259386	0.632745686617122	12.094626051492632	0.01017096	0.010299150909770157
896	16	0.9913215220695323	15.393862965795101	0.20281040191349964	0.9291574830697633	0.01018151	0.010299150909770157
1235	21	0.9710135781923925	16.598245073092116	0.49772743849153134	1.502710019610962	0.01028056	0.010299150909770157
2028	38	0.9251854354673507	13.818145528516624	0.7660352431216786	3.6614745632838535	0.01016199	0.010299150909770157
772	15	0.979358343117765	15.199107089798106	0.45863589695934026	2.6836859912479163	0.01024905	0.010299150909770157
1593	26	0.9516033873508059	15.26042834776967	0.10224556071154631	1.4789915556901474	0.009962279	0.010299150909770157
911	17	0.9732997472886487	15.849528421260475	0.7694300073991679	5.579056903177879	0.01016875	0.010299150909770157
1101	19	0.9494211920564954	15.1747618011554	0.006813163094214036	3.0692824349440064	0.009997628	0.010299150909770157
1530	27	0.8005084772259203	16.863658565091086	0.7527141241594959	0.7475187561666599	0.010148	0.010299150909770157
1444	25	0.8964796646985844	14.547696620090266	0.7263127993973029	1.046445530151502	0.009653743	0.010299150909770157
1591	30	0.9236730746931596	15.246235755903731	0.3019501302183116	3.940739306917383	0.01016149	0.010299150909770157
1491	27	0.9414946254932434	16.30507211236575	0.3946681331702885	6.904210651798705	0.009872151	0.010299150909770157
1317	25	0.7279712299790018	13.864098807411635	0.41365152236378677	0.7324861570889684	0.01028675	0.010299150909770157
1472	28	0.8135647667165141	16.253311941816524	0.7351446352073007	2.5166353383331748	0.0100496	0.010299150909770157
1133	19	0.8257908675477366	16.160211547503806	0.8537318453529661	3.7594612238586578	0.0102536	0.010299150909770157
1387	25	0.9600995709273183	17.117223802792918	0.8998747592176151	2.006798211073032	0.01000086	0.010299150909770157
1426	24	0.9457847547264487	16.43461057563281	0.030531401384421696	4.849994237069316	0.01009184	0.010299150909770157
959	10	0.9144578654981808	15.773720716663762	0.4048224621387948	0.004646819220125442	0.01008479	0.010299150909770157
1104	18	0.9529525885074694	14.816442473733277	0.3639357786994126	8.755442561207854	0.01026967	0.010299150909770157
1707	31	0.968221257228423	15.959327037749532	0.10757310852796576	0.5740722883045943	0.009826759	0.010299150909770157
1643	31	0.9383553171332575	15.337200985391776	0.045566190525131486	4.27961395083776	0.01017284	0.010299150909770157
1012	17	0.9416869267545537	16.386606410459045	0.6776634693762071	4.39851737901363	0.01028452	0.010299150909770157
1642	26	0.9260340394965956	15.820946161278858	0.2423665745747158	3.0758788725615727	0.01025587	0.010299150909770157
1640	27	0.946036711375394	14.312740685394717	0.20141168876788057	0.8542072974766953	0.01029089	0.010299150909770157
1688	25	0.9830714895274618	15.643800156346266	0.05383342116516891	2.2338496903705147	0.01016066	0.010299150909770157
1268	23	0.9463435911755049	15.852317485566553	0.23857290857619926	6.975600768944023	0.0100734	0.010299150909770157
1211	22	0.81566912797266	14.580974971710686	0.07827235178914849	5.717578451219431	0.01020332	0.010299150909770157
906	15	0.9024244164653334	14.884758072385935	0.5507244891639104	3.5344674149343382	0.01020277	0.010299150909770157
1882	36	0.8819549743166173	17.393401444573737	0.35750614193401	4.247816433079482	0.01022374	0.010299150909770157
1092	18	0.985031507625344	14.145101047755174	0.7580027740469466	1.8468368845072332	0.01007032	0.010299150909770157
1384	27	0.9983688765620605	16.455004534446434	0.9321870585179446	4.5104641142803406	0.009890821	0.010299150909770157
1942	35	0.9549487471975112	15.819421927810474	0.32655199984493155	0.6336617690844375	0.01008836	0.010299150909770157
770	14	0.9286604576553749	14.530829102079622	0.6715259220833116	1.6897995134919852	0.01028949	0.010299150909770157
1352	17	0.9878413330666835	16.558008408903397	0.07675698773703543	4.819161983385942	0.009983481	0.010299150909770157
1546	28	0.9634580055995615	15.746233303144958	0.2828931431605336	6.345191814208075	0.01022354	0.010299150909770157
1260	22	0.8755859609491085	14.964795486406876	0.8414709427997544	2.678021181482527	0.00985881	0.010299150909770157
1868	32	0.9994713392699884	15.681912173864857	0.7531962041835445	1.387615887043646	0.01020404	0.010299150909770157
561	9	0.9981198080265706	14.548101688521788	0.6781307484412402	4.883567083542783	0.0102507	0.010299150909770157
1028	20	0.925191780037773	14.862510895195706	0.5889742156767914	0.6601579558259717	0.01027175	0.010299150909770157
2097	38	0.864631512276695	17.021570545879186	0.5227937643172864	0.5159746264946843	0.01010931	0.010299150909770157
1032	19	0.7299428873865559	16.595222101211757	0.6552555204742179	1.586016702139033	0.01008185	0.010299150909770157
866	16	0.9288863863102292	16.092948894338413	0.4305679269204122	2.9723513347448747	0.009964578	0.010299150909770157
958	18	0.9997462833778802	15.10941838403172	0.4572497377767444	5.270819723142457	0.009866953	0.010299150909770157
1611	30	0.9983028748015297	13.903239452649508	0.9482659554120991	4.9169978943671815	0.010211	0.010299150909770157
878	15	0.8901864074343218	16.710396238274033	0.4580334120259314	2.159277191199406	0.01026543	0.010299150909770157
839	13	0.9460834817244894	15.216389411753712	0.00043729251554396054	6.3686044672646025	0.00976912	0.010299150909770157
1264	18	0.9534498787698639	15.856586098061262	0.1957999351871203	7.983455480929261	0.01006137	0.010299150909770157
1438	24	0.9770724793151053	14.906995131956858	0.653646607392293	1.7256713236222958	0.01028448	0.010299150909770157
1612	28	0.9379205703661412	14.757184087826055	0.3827935425070227	3.4046918976019502	0.01026729	0.010299150909770157
1357	26	0.980360770466292	15.544253223319027	0.3529169390298516	3.663220363862952	0.009944393	0.010299150909770157
1102	20	0.9537890324908955	16.20491864222798	0.6377493031070063	4.791457167733114	0.009982927	0.010299150909770157
1536	25	0.887854641483522	16.95921504634661	0.5041428899564191	0.6003176869921256	0.01028626	0.010299150909770157
1819	30	0.9920438637922414	16.718267257430814	0.01397886129429804	1.7444071258168523	0.009908673	0.010299150909770157
1346	24	0.9141138668953821	15.477880663058777	0.5003391673027593	5.5795801731761525	0.01021844	0.010299150909770157
1089	18	0.9430938264981835	13.357805822110665	0.0006019899361311767	0.42319449831648037	0.01010156	0.010299150909770157
1809	33	0.9895372012097605	15.526140292763984	0.08387538102349876	3.1472305227265442	0.01024605	0.010299150909770157
514	9	0.8742945368415551	15.080500916520922	0.04232314072903983	0.006132379846778502	0.01029806	0.010299150909770157
1693	28	0.9455164703211923	16.35269574794707	0.5627282857085115	4.587112822727477	0.01021695	0.010299150909770157
1521	24	0.961609639661245	15.655809358224923	0.3790986947703815	6.959209112892215	0.01021867	0.010299150909770157
1576	28	0.9671531307073673	15.259399594797854	0.7039026889086861	2.50716455703208	0.0101089	0.010299150909770157
1312	24	0.9373338253779122	14.773513613674101	0.5847373917441009	2.216041073225847	0.01019008	0.010299150909770157
1371	24	0.999520285922523	15.962040412641295	0.5679984427404224	7.559807922348789	0.0101839	0.010299150909770157
1645	29	0.9083951514001979	15.172602271978361	0.5327870419754093	4.243309758762005	0.01015338	0.010299150909770157
1454	26	0.8083089873052764	15.419689671231486	0.8267929338252564	2.4016365850884407	0.01028459	0.010299150909770157
638	11	0.9840276556455984	13.992938067608048	0.7326582780505808	4.267168112586584	0.01000078	0.010299150909770157
1254	25	0.9176130045421329	14.974343875832538	0.4365596993475251	5.3215551305339055	0.009571714	0.010299150909770157
1701	28	0.8086312834907706	15.209686483296341	0.0008015107146380103	4.916933476926141	0.009962345	0.010299150909770157
983	16	0.9142585943490794	15.268103479429309	0.8585154783747686	2.3413611476760376	0.01009948	0.010299150909770157
986	17	0.921000649209766	15.808686006088132	0.35603124452054663	2.821937340119588	0.01029557	0.010299150909770157
1017	20	0.9717667561953084	17.110127681157202	0.3958560703481482	5.680830019210722	0.0101189	0.010299150909770157
776	11	0.8786516816164596	15.024398686921282	0.9387014781200486	3.548834024494602	0.0100693	0.010299150909770157
763	15	0.8777384794293351	16.728182625681104	0.12240917130096124	7.4741962248505285	0.01025732	0.010299150909770157
1296	17	0.9852220967169193	16.146969880258247	0.08963435827267942	1.5204629422195992	0.01024697	0.010299150909770157
1339	19	0.9916664269785049	16.487074782349648	0.28676061941491987	2.8813174282883143	0.009906343	0.010299150909770157
1036	17	0.9545732472231087	15.247495388369444	0.09129513619554724	4.429263976213029	0.01021247	0.010299150909770157
2279	42	0.6997248546834796	12.516095820625264	0.0008068164336720862	0.2066062054339023	0.01015836	0.010299150909770157
625	12	0.9129146536479917	15.064368319161936	0.8898381165724761	0.854087830074603	0.01008353	0.010299150909770157
1658	32	0.920009128111327	13.785643521283893	0.4643627177376892	3.9124026341978	0.01014472	0.010299150909770157
1562	29	0.9438286979610332	15.126708370815042	0.9689398107693087	0.7775528384547352	0.009842846	0.010299150909770157
367	6	0.9811787078759845	14.79087253464013	0.4187304579532939	1.4100798310451124	0.01020107	0.010299150909770157
1042	19	0.925389336098923	14.43395860656868	0.7748665202303288	1.957242837079135	0.01028206	0.010299150909770157
994	19	0.9899264789308936	15.709282040481591	0.5221166807380734	4.991053397529847	0.00939197	0.010299150909770157
1031	17	0.9870763217806426	14.941620107482352	0.27365549919299315	2.848340223036623	0.01012574	0.010299150909770157
1656	29	0.9928729381606903	15.827352604005025	0.48885967040981654	5.114752922772796	0.01011629	0.010299150909770157
1685	33	0.883240344220622	15.149812334393728	0.6615053891752156	1.7369842434054126	0.009869492	0.010299150909770157
1301	26	0.856935659454943	15.911968184460893	0.5295513753101954	2.597458657643578	0.01026768	0.010299150909770157
934	18	0.9502597534967739	15.435917001325642	0.7341694124725446	3.149479377081125	0.00990056	0.010299150909770157
1830	28	0.9764875614875121	15.51837183259437	0.002673684738872764	1.4614765567579715	0.01012237	0.010299150909770157
1367	24	0.8361892037619902	14.970193484808751	0.1236780582270288	0.10266864845300583	0.01021503	0.010299150909770157
1398	25	0.8298413462031855	13.265481942114118	0.3116879502389559	3.133791816797988	0.009605322	0.010299150909770157
1471	26	0.9350815261143688	16.682435458240363	0.5965993045130467	4.4885168929877945	0.01024096	0.010299150909770157
1691	31	0.8988747633865923	16.350663668642003	0.6111535021550597	4.330064291410677	0.01028247	0.010299150909770157
1229	18	0.9629186547242276	15.423015065099303	0.33767009826095407	2.7358886211078497	0.009991785	0.010299150909770157
1192	22	0.8546193808560021	13.901872624857473	0.21495572876060426	4.2305134819938015	0.01026569	0.010299150909770157
600	7	0.850952239679483	16.869299388875962	6.347888865942952e-06	4.290223212480526	0.01010472	0.010299150909770157
698	13	0.9889134875348036	13.491188346594853	0.02036212592314246	0.42075135451556156	0.01021956	0.010299150909770157
1278	21	0.8639271916490081	16.813325304813368	0.12971874461031624	1.3669252920504373	0.01023668	0.010299150909770157
1389	24	0.8349278005911149	14.911522602506462	0.011852621258658533	0.954022763867143	0.01017758	0.010299150909770157
701	10	0.8992980010869654	16.067037754588707	0.008805386374367008	2.194620699358822	0.009844519	0.010299150909770157
1327	23	0.8206338174070834	15.107389006422759	0.5070984480557196	4.819634896561078	0.01023569	0.010299150909770157
1123	21	0.9271453012231161	14.979098806237625	0.8617516849810313	6.392245316833408	0.01020977	0.010299150909770157
1870	37	0.9293833880726166	16.00395493025906	0.15621805179230153	4.856491138261421	0.01020108	0.010299150909770157
1746	30	0.9662053737771659	14.850896227296447	0.587669457147349	7.876624006571316	0.0102442	0.010299150909770157
665	13	0.8261794078674785	15.649062266031077	0.09748450230156368	0.2965988189552531	0.01013863	0.010299150909770157
1175	21	0.9980739401262492	15.644660030067103	0.6792646069201991	1.8361661863825456	0.009872125	0.010299150909770157
1367	27	0.7826912472520481	14.25910368497018	0.9069505615515914	4.367615909965254	0.00974995	0.010299150909770157
276	5	0.8342861240870593	14.347929210861368	0.9336115935368097	2.3474306959048077	0.01020576	0.010299150909770157
1900	34	0.8761274147346076	16.138432238262254	0.08811859330913158	2.625578456177665	0.01021925	0.010299150909770157
1427	24	0.9934471325225822	14.166416902007585	0.9318218590845289	10.039937343438861	0.01025465	0.010299150909770157
1151	20	0.8785845417758075	15.713651556924383	0.31952069703642294	4.806418511295696	0.01002503	0.010299150909770157
1574	29	0.9140736081566315	15.394484019458101	0.9541937733204378	2.6485727774884777	0.01028761	0.010299150909770157
1170	21	0.9408887286536324	15.50931923226523	0.5272783181310843	4.884825796117884	0.0102277	0.010299150909770157
1068	21	0.9364470867598572	13.253230736079454	0.9168331756884764	3.657957742588055	0.01013786	0.010299150909770157
1904	32	0.958683609193908	15.200699180835379	0.0036786107912390176	6.681191370031332	0.009823449	0.010299150909770157
793	14	0.8528926642683814	14.996023744304845	0.4556807560581393	2.5123882403089604	0.01014701	0.010299150909770157
1348	26	0.9687504507020902	13.732571211613394	0.5878245669922011	2.03006036886839	0.01008317	0.010299150909770157
1313	26	0.822184532156173	15.03870990762712	0.8826178253846787	7.731123638141812	0.01010531	0.010299150909770157
1857	31	0.9689807168324129	15.296433265629306	0.9269209064942667	1.6852195875141776	0.01003544	0.010299150909770157
1462	27	0.8769751225226441	15.946440478851507	0.5578520864928049	2.7366048635414346	0.01009163	0.010299150909770157
1346	20	0.8661834223650079	12.682644371157902	0.001284436904409103	0.2337052917977036	0.01011158	0.010299150909770157
1408	23	0.9080167654981831	15.909993973197418	0.002861646736316212	6.4779244267994525	0.009998432	0.010299150909770157
1253	21	0.8734802709279016	15.762085513149142	0.33297252241546604	5.937241021181586	0.01007549	0.010299150909770157
1147	20	0.8307193165219818	15.964282817681614	0.4568012401906679	2.430027013660326	0.010186	0.010299150909770157
1607	30	0.9641261990304267	14.524314148656051	0.37231926402020976	0.3960332938543072	0.01023319	0.010299150909770157
893	17	0.9457101533552021	15.994201034224368	0.7097299540761728	1.9054459358021065	0.01016788	0.010299150909770157
1459	24	0.9740681144085511	16.263139588793177	0.8213693845929176	2.6015273543647055	0.01018993	0.010299150909770157
874	11	0.9736989662842673	16.7101103885293	0.839252564324015	1.512427678549009	0.01019744	0.010299150909770157
751	14	0.8332432991064319	15.894195675017269	0.20186206362657189	2.342915522895408	0.01027286	0.010299150909770157
847	14	0.8997404108501463	13.905287529445209	0.804416365782205	5.144661263087846	0.01010377	0.010299150909770157
1028	18	0.9071726347959704	15.412562457708805	0.550081782236494	6.459857195716092	0.01015326	0.010299150909770157
1198	18	0.96925740502852	16.961349924855398	0.8131216799385977	4.966286673642896	0.01028047	0.010299150909770157
752	14	0.9852164466268748	15.780442941417041	0.4812151348950622	3.2742224967882505	0.01010916	0.010299150909770157
1486	24	0.9509318907539883	16.38116525112213	0.18661628505711914	0.7048548089092801	0.01021201	0.010299150909770157
1448	27	0.8430868320342486	13.656297929092835	0.15531749247533827	0.02092712586024198	0.01028807	0.010299150909770157
921	18	0.8681289047821192	14.787938855045256	0.6362967336198714	3.2568536519213955	0.0101601	0.010299150909770157
1626	29	0.9377158564294484	16.932805849043937	0.6394567253177726	5.303200102065966	0.01016616	0.010299150909770157
1302	21	0.9788227499991609	15.078904344548876	0.5560676441158999	3.37512045748326	0.0100736	0.010299150909770157
638	11	0.9397866560936643	15.31611528330944	0.37970831197689425	1.4940206202680022	0.01016347	0.010299150909770157
1289	23	0.9103189518148531	14.27968716385251	0.46504984928052706	3.819771639994596	0.01025366	0.010299150909770157
1252	17	0.9896378081650055	15.670377515576973	0.02326995132366952	0.3135215657100262	0.01028157	0.010299150909770157
1456	22	0.9947956655468703	14.633133936778561	0.8548233763956317	4.908479329287038	0.01026274	0.010299150909770157
1161	21	0.9984667622392724	14.491374302690883	0.5132912273244047	2.127780437708239	0.01029624	0.010299150909770157
1469	26	0.8878050905957832	15.544284580850611	0.2985243457196559	2.716535464601016	0.01016314	0.010299150909770157
1251	21	0.9121172984994208	15.849299600466278	0.3118964966849379	5.952677079303059	0.009939194	0.010299150909770157
1166	22	0.9761763374176486	15.642029692558246	0.5803923755032124	3.397669960731102	0.01023981	0.010299150909770157
1319	19	0.980035724831139	16.54080207363327	0.24873573320026582	5.15727083796041	0.01001775	0.010299150909770157
1008	18	0.9462442574945003	15.774039037025922	0.5474999217519098	0.7745964729493104	0.01006569	0.010299150909770157
908	16	0.9866596282862178	16.39942165616587	0.1952254584459478	3.877443390870708	0.01017467	0.010299150909770157
1035	17	0.9504692869473403	13.435410433314708	0.9940915681358109	1.7284248943491987	0.01027	0.010299150909770157
2014	38	0.8738959691797535	14.07637229986884	0.542980162850706	5.097781517311256	0.01017281	0.010299150909770157
1553	29	0.9647257020212322	15.893737175694358	0.4191671853683181	0.36225166767749406	0.0100403	0.010299150909770157
1053	19	0.8778102141856963	15.415946885260393	0.1325512516741465	4.75007531844355	0.01024253	0.010299150909770157
1378	25	0.9915826198921608	15.856450613114738	0.9533600461808929	5.4538118664800175	0.01007368	0.010299150909770157
1011	17	0.9920086134143494	14.810366976892828	0.09402605235738151	4.557425753945965	0.0100215	0.010299150909770157
1124	20	0.879779282779019	16.2348505020053	0.3102058073656515	8.368118823625316	0.01013575	0.010299150909770157
797	12	0.9815976658014488	15.788237371937381	0.7865471274400474	2.3733584880293432	0.01004188	0.010299150909770157
1718	32	0.9918767344744345	14.48346266346687	0.5092565824188278	4.704617690341666	0.01017553	0.010299150909770157
1853	29	0.9963839041266079	16.340503490217376	0.5481867004700322	0.8157760717179012	0.01005203	0.010299150909770157
709	14	0.9191703257735656	13.598747977367932	0.2909018918751953	7.726233621370411	0.01011054	0.010299150909770157
1379	26	0.9252992550088239	15.369533653249547	0.7172523591816611	4.062626452300213	0.01028334	0.010299150909770157
1431	28	0.977204480006385	14.5960368381401	0.3809552041441255	3.5738736474236736	0.009736291	0.010299150909770157
1186	21	0.973536920395784	14.257863100400948	0.24375323579594915	4.66484199166685	0.01012905	0.010299150909770157
1129	20	0.963930784421246	15.306180310605436	0.6890115570140584	6.3697610275252625	0.01011253	0.010299150909770157
1928	37	0.9519717453154969	13.78545052452082	0.397130396732105	2.5797352383066414	0.01011005	0.010299150909770157
763	14	0.87463201611459	14.500492594936576	0.20118044708992325	3.416507938149933	0.01018448	0.010299150909770157
1353	25	0.8323483537873047	13.831400533483398	0.7052514030916338	0.8794748607597449	0.009899665	0.010299150909770157
352	5	0.9741905168836318	17.155473540273846	0.3123506840662387	1.7399568321369747	0.01021051	0.010299150909770157
1067	15	0.8858800101128387	15.209045660137644	0.908474736804066	0.8978754573149346	0.01027215	0.010299150909770157
1866	34	0.9974036456494235	16.813406186706704	0.9900353797856541	1.9991985831222596	0.00990861	0.010299150909770157
316	6	0.9727534665297871	13.983918075227086	0.937354108278999	2.215061046574341	0.01017692	0.010299150909770157
792	15	0.9564884487176226	15.890700428951233	0.2718889468508773	5.769360326949849	0.01025413	0.010299150909770157
1072	19	0.6072026790222675	13.411450268178077	0.0027220137837746794	0.9627829997258927	0.01024358	0.010299150909770157
721	13	0.952450829078443	14.901062090482043	0.8601771723250468	2.411917698112411	0.009826029	0.010299150909770157
1505	26	0.9958669161540481	15.160738408247145	0.29811470480904756	0.3643896614760177	0.01015336	0.010299150909770157
1961	28	0.9935868147905546	15.538804813220342	0.12059468715299912	3.373843386654009	0.01006347	0.010299150909770157
518	8	0.999479713720892	16.54338626535586	0.804326028113604	5.721719333625857	0.01019752	0.010299150909770157
1388	25	0.9921148470098352	14.011655396214152	0.8445298513978946	2.4573732359222356	0.01026662	0.010299150909770157
663	11	0.9003196508662783	14.723482652770487	0.40543470994159714	4.289871278130041	0.01009485	0.010299150909770157
1514	27	0.9833875240403319	15.30989638520448	0.4731730167223108	3.7781459947397016	0.009940692	0.010299150909770157
1251	23	0.9824170232031024	14.372157634171913	0.012123488193189771	0.6411221358099713	0.01017561	0.010299150909770157
1332	19	0.957698413397409	15.864486221953692	0.5920091187376192	0.8030499019645331	0.01007684	0.010299150909770157
1546	27	0.9100452980197281	14.905155946118237	0.6712751185502628	6.400592033472725	0.009946618	0.010299150909770157
1384	23	0.983252462299149	14.372216333909664	0.8845551714908875	4.736360358369842	0.01029515	0.010299150909770157
664	11	0.9036562034781017	16.235132082039673	0.24743115300678725	1.9968246744183853	0.0102392	0.010299150909770157
1533	28	0.9646427198570077	14.66029230912194	0.4385309114384707	6.462865167522525	0.01027949	0.010299150909770157
1047	15	0.9760416616872902	16.691276973486733	0.8773563920239812	7.806295818854226	0.01002707	0.010299150909770157
974	16	0.8601779685719834	16.69869324861975	0.2760286472879455	7.263746362861601	0.01027248	0.010299150909770157
707	10	0.9854889052972251	15.804223371928794	0.0819463687197676	8.495803170206138	0.01002134	0.010299150909770157
1449	23	0.9647742448770978	15.213695015685465	0.020410012758593443	1.4847433637759069	0.01007893	0.010299150909770157
2242	39	0.9394088436050522	15.512755214803201	0.09986290325138747	5.644250564808013	0.009921	0.010299150909770157
1522	26	0.9850891668293852	12.8043190286282	0.07080878550087098	1.0017474328920979	0.009660746	0.010299150909770157
1722	33	0.9945019041473425	15.604645535521959	0.49072174236330635	11.554525058576674	0.01005119	0.010299150909770157
1433	24	0.967343486739603	14.940563923060681	0.626278931905468	5.102413123394742	0.01023586	0.010299150909770157
1392	27	0.9648345537248936	14.810940487795474	0.0026077961687417314	2.326355740775558	0.01024717	0.010299150909770157
1640	29	0.9748428238826635	15.879072274139295	0.497133841065308	0.28460138011428837	0.009928107	0.010299150909770157
979	17	0.9480713805737584	16.86078648290723	0.5507163645358718	4.465580825226924	0.009862284	0.010299150909770157
1241	23	0.8756704492344246	15.792212760851756	0.1889400906823515	8.316944319167586	0.01024153	0.010299150909770157
885	14	0.8681111938393136	16.85007634859441	0.7964929184008893	1.3075846394930164	0.01001169	0.010299150909770157
552	10	0.9814113483923574	14.140552897166176	0.9709100726992892	1.016292816465819	0.01000545	0.010299150909770157
1246	21	0.9802141862141289	15.087536267618326	0.7657390917579159	0.12673423368558479	0.01029856	0.010299150909770157
1126	18	0.9947614238414438	14.232743753957733	0.6859410620947091	3.884879006179702	0.01028088	0.010299150909770157
1248	24	0.8661738091455028	14.344910631299477	0.36850596664612334	4.855664558977092	0.01027402	0.010299150909770157
1514	25	0.8804003556102212	15.675032802713414	0.19859926015508295	5.3046714255191	0.01017712	0.010299150909770157
432	8	0.833037304777797	14.36584250205747	0.07254346802658931	1.4873733490294143	0.01026095	0.010299150909770157
834	15	0.8719417174007225	15.400697186752907	0.23454505299525824	3.767393251430601	0.009836202	0.010299150909770157
1768	34	0.9480243550514125	15.243152560705457	0.37933833015465446	5.954793074267659	0.01025278	0.010299150909770157
1018	16	0.847609580704735	15.049202359218759	0.009585286916769326	4.421819707888719	0.009920183	0.010299150909770157
555	6	0.8414638301348675	13.663288438042313	0.33306420356908584	0.004534290161603893	0.01014143	0.010299150909770157
1826	35	0.8978584214810218	15.033146428521288	0.8961466803514209	3.062848006689247	0.009943139	0.010299150909770157
1270	22	0.9865425687265443	15.613229478278807	0.6736155446781211	4.310027978711904	0.01024854	0.010299150909770157
1238	23	0.859201029880803	15.398338325551853	0.008742330514188712	1.596141500557675	0.009742998	0.010299150909770157
1114	21	0.8413127372825993	15.774414937713454	0.6221031454365998	9.15327219025669	0.009798812	0.010299150909770157
1557	28	0.9794737266068567	14.938459675874425	0.8087489538303632	2.694945696547496	0.01026324	0.010299150909770157
688	12	0.9886561597721752	15.136658904695372	0.8778056247647837	3.2192626015691124	0.01022147	0.010299150909770157
958	19	0.6686986648220333	15.017458428834493	0.007910358755956647	0.10524438310317807	0.01018279	0.010299150909770157
1522	29	0.8152301863471588	16.338286002871644	0.7736547677360434	1.6798180677450945	0.01006801	0.010299150909770157
1390	14	0.7935803234246199	15.208189333067242	0.0011657647956239137	0.7553669781551258	0.01002689	0.010299150909770157
1351	25	0.8612743299523014	14.360121792405032	0.09959143451996078	0.02253582856332298	0.01026887	0.010299150909770157
1670	26	0.9636577064870449	14.623867951026735	0.02521853696745835	0.008140578870006632	0.009707198	0.010299150909770157
1600	25	0.9653945546108523	15.087801059909252	0.2507310868634247	4.064601904494237	0.0100858	0.010299150909770157
1700	30	0.9899149927756331	13.299593479339535	0.00916158972831932	0.19382612693072548	0.009989246	0.010299150909770157
1234	22	0.8362041275005464	15.005033942143417	0.4293840914116559	0.10153878158090668	0.0101392	0.010299150909770157
1302	23	0.9952098589511994	14.570167355325543	0.5527526986168276	0.010034679328193574	0.009947049	0.010299150909770157
1458	28	0.9551410480067533	15.373155105196984	0.6139670597623308	2.4713152345791816	0.0101028	0.010299150909770157
1667	28	0.884077736795597	15.757898452154711	0.9344813509445558	2.784043868955716	0.01003586	0.010299150909770157
1098	19	0.9251086587228147	16.48388502549898	0.7296707167393213	7.742334462465791	0.01025703	0.010299150909770157
1906	35	0.8143380884066207	14.442000388938455	0.6019172406769175	3.130541452650274	0.01018278	0.010299150909770157
1053	18	0.8816164253519567	15.28337115372174	0.5305721020551052	4.553630378988057	0.01022164	0.010299150909770157
2024	37	0.937662832841106	15.97965044233094	0.8925413051942079	4.623365781756103	0.01025696	0.010299150909770157
1695	32	0.9340499442548135	15.903758167399781	0.09325692793097999	3.7727273795258682	0.009942404	0.010299150909770157
1160	22	0.9153901949224401	15.060947755299717	0.11612214281057534	2.6376657198446147	0.01020363	0.010299150909770157
1938	38	0.9598487401494534	16.358157488485723	0.28537367915826384	3.5933054820344474	0.01019586	0.010299150909770157
1401	27	0.8787522479587051	16.505321267028727	0.7201565879425993	1.027265788169272	0.01019071	0.010299150909770157
1096	18	0.9511780670581119	15.689482551663312	0.4620017532011881	5.447199107958749	0.009717103	0.010299150909770157
367	7	0.9773959872426282	13.672236597828444	0.7678800666109025	3.0603388643178198	0.009330859	0.010299150909770157
1126	20	0.887324957410828	16.581864574127227	0.3978141824153789	4.652302022060242	0.01009439	0.010299150909770157
794	15	0.8683401828211806	17.25312945727424	0.2861725088588013	6.018781178179132	0.01026154	0.010299150909770157
1335	24	0.8715056327076487	14.72306938838257	0.1707545860808103	4.65362529160398	0.01025782	0.010299150909770157
1373	24	0.8804747127581124	15.217536643291837	0.011873949970430453	3.803201794568729	0.009798836	0.010299150909770157
1298	25	0.9240098095255591	15.684185429477292	0.8548131954242602	4.852935633001742	0.01026251	0.010299150909770157
1447	24	0.8923783637884212	15.882229058496575	0.9738818065544137	2.655320111738327	0.01028845	0.010299150909770157
357	7	0.7582127924311635	14.361387214571364	0.7261369894050829	2.3090250225030724	0.0100915	0.010299150909770157
865	16	0.8146746625000947	17.00888100946729	0.9463436658827841	1.6932322480998323	0.009971776	0.010299150909770157
1876	31	0.9781709318924707	14.891007703065767	0.19402260408859986	6.948573749732489	0.01011687	0.010299150909770157
1515	25	0.9591865120347711	15.116522950231051	0.32670261520568034	1.6360886713250622	0.01021618	0.010299150909770157
1475	26	0.846445500668558	15.708383783725177	0.10629772723466412	1.618777112093138	0.01005884	0.010299150909770157
1777	33	0.9891583315349924	13.585264889150126	0.6005180310071656	1.5058532453991926	0.01019929	0.010299150909770157
1653	30	0.8300734466968063	16.52489674178303	0.0037148347284237104	3.4926387720539465	0.009468361	0.010299150909770157
1634	29	0.9400512790696604	16.26051326843907	0.5740147295834916	2.7653427311458287	0.01024859	0.010299150909770157
1395	22	0.8886500841068669	15.786843627262169	0.4209384547306321	3.613147270351096	0.009843766	0.010299150909770157
282	5	0.8886730176892057	14.672881085343734	0.3534442346143835	2.9426534175030103	0.01009344	0.010299150909770157
1232	21	0.9849578273698115	17.228334947427467	0.6941644541451987	8.307248228440407	0.01016577	0.010299150909770157
1441	23	0.9031310657970637	14.70479897446097	0.7260838044274056	2.1094074911209564	0.01025084	0.010299150909770157
1265	22	0.9289973513224583	15.781649284605418	0.6267474015252814	4.504288352420676	0.01024624	0.010299150909770157
751	13	0.9339411015131668	14.888505015161687	0.39496547785481223	1.597603348880582	0.01023215	0.010299150909770157
1109	14	0.8211068051327186	14.706575328847444	0.04771844580679208	0.014582653609622798	0.01010285	0.010299150909770157
1248	21	0.9566893326913175	14.529982865968428	0.47570855006883717	2.1176167853812253	0.0101663	0.010299150909770157
476	9	0.9706629976882255	12.874285392088735	0.6465431575676341	2.048103141000368	0.01023533	0.010299150909770157
1532	26	0.9884504545933103	16.636469149930576	0.4975041889034806	4.676905768492817	0.01014022	0.010299150909770157
1872	31	0.979169935517316	15.610494880239996	0.382122974882975	0.07626810357119401	0.01023853	0.010299150909770157
1194	22	0.9701842075484202	16.558161961452807	0.3248291262105396	1.5372951156890218	0.01028433	0.010299150909770157
632	10	0.9761315647923007	16.174589712144005	0.45694745273034487	5.578526884884993	0.01009602	0.010299150909770157
728	13	0.8540968610890286	14.42123530738645	0.0010377264190820357	7.9522513244835995	0.01024147	0.010299150909770157
966	19	0.8331123610223921	15.315801591257244	0.4046459994315059	0.9070397381703139	0.01022655	0.010299150909770157
1768	32	0.9419588722761109	15.554744150450585	0.2625462426295079	6.449515481135311	0.009655054	0.010299150909770157
1021	17	0.9984466569146248	15.131966969212545	0.5491592073814374	2.5081819449086056	0.01025217	0.010299150909770157
994	18	0.9250009094349088	15.415235838167689	0.12853091001635925	1.9845735385178485	0.01027218	0.010299150909770157
1085	19	0.9317760801311525	14.710936460292647	0.9842228697305007	1.8241654884883918	0.01022314	0.010299150909770157
1560	22	0.9149266269050145	16.123418158079584	0.9897675419805101	3.5345802692547537	0.01028141	0.010299150909770157
1566	28	0.8797998041094214	16.87624436561806	0.1998913194341018	7.808501004462171	0.01014506	0.010299150909770157
841	15	0.9128251043302995	15.924916270125964	0.07533397296719305	1.1140798164817403	0.009834661	0.010299150909770157
1231	22	0.9734166366087406	16.77093164102589	0.1474340044016985	0.604544040337675	0.01005331	0.010299150909770157
1112	22	0.918494557046691	15.728646157449784	0.6991025840088532	4.807671571094043	0.01026736	0.010299150909770157
1710	31	0.9776795834031969	15.207005335642094	0.6875462252810768	3.529253625340533	0.0101569	0.010299150909770157
1174	23	0.7581771921121041	15.623691169556533	0.4105553978313816	0.8333742341035003	0.01024024	0.010299150909770157
1094	11	0.8714870657537643	15.894961133563067	0.02741660454166503	0.12939720672402522	0.009716631	0.010299150909770157
1282	24	0.8132110030292402	14.569192516522929	0.69161118900227	3.016687945968388	0.01020546	0.010299150909770157
1932	38	0.9668781761120598	15.9551921044328	0.7167426476828821	5.472140985717676	0.01007888	0.010299150909770157
1677	33	0.9746886498323581	13.815713529163688	0.8888435279972449	3.892691912777024	0.01018171	0.010299150909770157
764	14	0.9488951433199218	14.651821405716161	0.3671779779657714	3.7178390121694087	0.01016111	0.010299150909770157
1372	22	0.9891809869500876	14.780893841543996	0.8101866319071211	4.03077352006807	0.01024321	0.010299150909770157
1221	24	0.8959360768729738	14.62190705063909	0.07603379535686805	2.0992132654652225	0.01019349	0.010299150909770157
798	15	0.8852071751296617	14.483546398474541	0.7624361408799554	4.104370633527172	0.01025966	0.010299150909770157
1800	31	0.9094592944495785	14.604581885750399	0.39586718052777947	5.366082175580969	0.01007663	0.010299150909770157
1288	19	0.9303566117295498	15.765781201670057	0.21274695734781887	3.082293128797101	0.01021022	0.010299150909770157
1548	29	0.9180318420828203	14.915587548494473	0.5735050909726955	6.938124361458705	0.01012347	0.010299150909770157
1514	28	0.9663162113110416	16.094298863203704	0.6729909316046112	3.5306066502650797	0.01022302	0.010299150909770157
588	6	0.9149428102806844	17.855303034898274	0.01317093628597188	0.08581615551098887	0.009949924	0.010299150909770157
1404	26	0.9687368169163528	15.935374169440868	0.8347274974789068	3.6405179995142882	0.01008203	0.010299150909770157
1582	26	0.995026444183747	14.609419345371757	0.07472631276774075	0.0695672540313309	0.009874356	0.010299150909770157
1205	21	0.9691143515947279	16.814503853698696	0.6725572423246435	6.671359981861334	0.01026483	0.010299150909770157
638	12	0.9730865282529075	14.949131606081597	0.5221868476164974	3.211762004611262	0.01010053	0.010299150909770157
1751	34	0.9745225276661709	14.683891552623024	0.8914319077447255	3.774977636007576	0.01027839	0.010299150909770157
606	10	0.9144186930985487	14.63214870797986	0.11061250439504192	4.478676459778082	0.01028867	0.010299150909770157
1649	31	0.9019212757549888	14.369112721948847	0.1782200113194381	6.656284432931464	0.009880062	0.010299150909770157
1271	22	0.8936841050817595	16.49096873508663	0.3143159055458655	6.171047464067708	0.01021094	0.010299150909770157
1487	29	0.8732848987424692	13.51632031963233	0.33614491612046826	6.036126413891774	0.00997803	0.010299150909770157
1071	20	0.8384716461929286	15.178905176966493	0.869998398879432	3.393168853177893	0.01017459	0.010299150909770157
695	12	0.9696497874380842	14.041953843149763	0.4366150160858648	3.988779434392911	0.01028878	0.010299150909770157
2267	42	0.9330032199358725	14.85803286696323	0.7445644396678344	0.9771726486674847	0.01025037	0.010299150909770157
1223	24	0.9136256962673192	16.525200274519197	0.08529562542345229	4.154800479634475	0.01016167	0.010299150909770157
1307	21	0.9491623448690165	15.65482114149879	0.19361294086423503	5.246564480382898	0.0101498	0.010299150909770157
1352	22	0.8188268049064665	16.448077370748337	0.2412458549425989	4.214102924626019	0.0102884	0.010299150909770157
521	10	0.9087497698498467	14.583290543050591	0.25185547315032025	2.0688253593663175	0.01023855	0.010299150909770157
1034	18	0.7659030183405976	15.209058289222522	0.09576090850466734	4.004896430789731	0.01005396	0.010299150909770157
1248	22	0.8854873345367488	15.222614050588117	0.1319534114705576	5.0213581413679815	0.01026625	0.010299150909770157
1604	32	0.9584144775257454	14.604387532522578	0.5191673537049373	4.7278417497580225	0.01010506	0.010299150909770157
1958	37	0.9677923061462035	15.648723418681517	0.4170591570228866	4.1328647127648885	0.01029237	0.010299150909770157
442	6	0.7110073635250321	15.492300907806152	0.0004282158466300673	0.15455692181933667	0.0100994	0.010299150909770157
751	14	0.956837502850626	13.615400041106732	0.5274773880232649	4.962939725838318	0.00974726	0.010299150909770157
1539	30	0.9336280104014328	13.93839678522423	6.004955460081618e-05	2.105054988153814	0.01029344	0.010299150909770157
735	11	0.9640697142003908	15.1087881909224	0.5453512024985925	6.396886973838476	0.01026186	0.010299150909770157
876	7	0.9358430799453483	15.229655104505621	0.0005917882118182671	3.2652613272317437	0.01015212	0.010299150909770157
403	6	0.9193806454723923	14.256262405136772	0.0013664973204147446	0.8898508333391608	0.01016558	0.010299150909770157
1192	18	0.8843562957953001	15.264740845250365	0.8898193014022242	3.290454283162809	0.01028616	0.010299150909770157
1709	32	0.9246522671184336	14.526265723887898	0.4845514611142765	4.00543708149466	0.009801603	0.010299150909770157
1270	22	0.9753581130925275	15.21104064664884	0.06800448933168363	7.74939415745283	0.01020134	0.010299150909770157
1755	28	0.813110792957106	16.137905044224365	0.24466781194888587	0.015306513483666073	0.01028581	0.010299150909770157
1106	20	0.9064222878679441	14.226155778759527	0.6806776359591266	1.081852174577608	0.01028175	0.010299150909770157
1480	25	0.9943731878879248	15.077690684119988	0.8627191095880408	4.182876833358053	0.01026262	0.010299150909770157
251	4	0.9390555153650757	15.736508527295822	0.23470656085161556	1.3092590472294385	0.0102504	0.010299150909770157
871	12	0.9451197480760207	14.940215380493909	0.9772300649411033	8.961418448830488	0.01022084	0.010299150909770157
541	10	0.8731096405482869	17.1574695906058	0.5263177876306664	1.240663621573263	0.01022346	0.010299150909770157
2532	46	0.937280475463008	15.092053721988826	0.33599999437469746	0.5715844754576975	0.01020542	0.010299150909770157
1022	19	0.9953271204048622	16.64120955800266	0.6752673058160499	2.196095943303985	0.01020012	0.010299150909770157
1039	16	0.6650927266944877	15.28078090142465	0.029637941091693487	0.04828141401590447	0.01028704	0.010299150909770157
216	4	0.9660027560541036	15.396941485034436	0.37245674655274175	6.060185009745993	0.0101299	0.010299150909770157
2242	43	0.9489534696090863	14.608786387543066	0.6891814609527255	7.3896861647522005	0.01010707	0.010299150909770157
945	17	0.8854604011804807	15.668909624177813	0.05400257393405283	5.963806172734808	0.009990461	0.010299150909770157
1591	23	0.9819753031542143	15.679148433721931	0.004661272245851694	1.7158132202417367	0.0102883	0.010299150909770157
1787	35	0.9297713008919791	15.781913066550013	0.7957776023052472	5.001206333454524	0.009792665	0.010299150909770157
681	13	0.929407113648342	14.298016392220164	0.04027512883675417	2.713955820543893	0.009963431	0.010299150909770157
1918	34	0.9474434120756392	15.121022725389391	0.7907881967971986	2.724517144674713	0.01020652	0.010299150909770157
1304	18	0.8682121014251252	15.491024422629536	0.6071722866512845	1.0755480793770555	0.01021242	0.010299150909770157
1543	24	0.9924454475546057	15.017678841097254	0.8042530825991923	0.17628097706928103	0.01004589	0.010299150909770157
1387	25	0.9636691056859703	16.048240231458625	0.6397688956971472	3.1294963065020465	0.01005234	0.010299150909770157
2401	44	0.9959447818195593	16.466125597848066	0.2883284999614787	0.8750739293507277	0.01022036	0.010299150909770157
1005	18	0.8499568194834142	16.711223653547886	0.16505701742924872	3.1348030656037844	0.01017978	0.010299150909770157
1454	26	0.9827695579668112	14.638439757594911	0.39994958542036363	4.080653626509329	0.01020021	0.010299150909770157
1193	20	0.8675960246178166	15.15450994964974	0.6035761266284891	4.781340962954972	0.01029811	0.010299150909770157
1203	22	0.8126912340500295	15.537237581389698	0.16351497276717264	3.4656700783402505	0.01011243	0.010299150909770157
1044	19	0.9857964805277847	14.795027023428675	0.7977904872565373	2.7294989690125577	0.01019446	0.010299150909770157
1540	28	0.943779698725242	15.657783192144802	0.961497069693896	2.696870889685494	0.01024153	0.010299150909770157
1330	23	0.9614745910527637	14.671864632707393	0.19354708768417228	6.28718762914461	0.01029399	0.010299150909770157
1678	33	0.9857863098889679	15.253975756039331	0.13431470977649004	5.715380809220993	0.01029124	0.010299150909770157
1028	19	0.8433129215172024	14.979243354611778	0.6598367049290401	3.0141354748128375	0.01000116	0.010299150909770157
684	11	0.7934924896470169	14.991507835348566	0.0009292626673796378	2.733086343703459	0.009632934	0.010299150909770157
1300	24	0.9671442197622719	14.4242853024407	0.1805697924597514	3.162755824244774	0.009978681	0.010299150909770157
1631	28	0.86209959406368	16.342004234759127	0.1563838428924884	1.561737386281056	0.01019002	0.010299150909770157
1575	28	0.98776977079187	14.664984544489942	0.8315781499603911	1.7175270043592896	0.01015741	0.010299150909770157
1211	23	0.948235855906911	15.21532661059306	0.7944284949335526	5.070827850541648	0.0102229	0.010299150909770157
1501	28	0.955071908938826	15.782843816137063	0.7650913055140315	5.525174059136635	0.01002082	0.010299150909770157
1273	21	0.9100569079361956	14.889140602921742	0.5920337864122435	2.2930482661075633	0.01028053	0.010299150909770157
994	17	0.9459362246754667	16.74961556916142	0.7342169265059375	2.899929705774611	0.009673351	0.010299150909770157
746	14	0.9236683083934939	15.328872213464729	0.7549361634061005	2.0180349249132106	0.01000465	0.010299150909770157
696	12	0.9393533103347118	15.223474716714264	0.24524848974846775	1.8459269150408109	0.01006849	0.010299150909770157
1560	27	0.9152533485751668	14.859044556901019	0.8664627891315064	4.913601949948429	0.01011577	0.010299150909770157
1775	35	0.9646941292698032	15.338294910513964	0.11060938171992854	2.7404027995276525	0.01012948	0.010299150909770157
1501	27	0.8768303050457344	14.617049900717504	0.9234470693749853	3.238783307588096	0.0100592	0.010299150909770157
685	10	0.9302500738134495	15.548950086886931	0.7325127825956861	3.250421507587359	0.009810141	0.010299150909770157
1074	19	0.8510923250824557	14.890305225469538	0.017934870215963974	0.1549898361275064	0.00988043	0.010299150909770157
1457	22	0.9892915941033711	14.763845469559744	0.6080731651403625	3.723298132245235	0.01025012	0.010299150909770157
1409	16	0.9886669728007714	16.287029817716927	0.09976633120966577	0.8055568325913613	0.01029254	0.010299150909770157
1208	23	0.936118371927567	15.304185373875198	0.2868934931962059	3.447353243659562	0.009649414	0.010299150909770157
1101	16	0.9660335963673848	15.965867279719186	0.20843968158288903	1.4874181966633633	0.01015549	0.010299150909770157
862	12	0.910550403750322	15.524863478610987	0.2966941936126768	3.2603595754246846	0.0100836	0.010299150909770157
1331	26	0.898792637672567	14.166890792328756	0.7567910014101586	2.0321966826056928	0.01005322	0.010299150909770157
1696	32	0.7740664492260955	14.58735092079506	0.0012974627247217263	1.7933585343307332	0.01012838	0.010299150909770157
1141	21	0.9275757555905231	16.27388878293851	0.38873594790707516	1.7403362724222617	0.009845447	0.010299150909770157
1772	30	0.9812926107869554	15.447425761297758	0.7083243990668038	3.698007859960705	0.01021804	0.010299150909770157
1784	32	0.9923894468413729	14.989560856834528	0.23543338778797185	5.719710285316503	0.01015586	0.010299150909770157
1196	23	0.989621382352749	14.939007049441818	0.6718582643327153	4.277600506065768	0.0096836	0.010299150909770157
1253	24	0.9640063639971627	13.751920269943383	0.22413116512398323	6.987041419809811	0.01025851	0.010299150909770157
1618	30	0.8824717203396544	16.03134859186281	0.39184724447190705	4.1179018567409305	0.00970656	0.010299150909770157
1075	18	0.8738506752376045	15.800253046574902	0.1324552500657432	1.669770795224796	0.01001909	0.010299150909770157
964	16	0.9448958223210446	14.6916974288278	0.7573534114410666	0.5778579176773422	0.01025247	0.010299150909770157
1096	18	0.846973564022706	16.122093543271717	0.43791087461118605	6.870006805039472	0.01006909	0.010299150909770157
917	16	0.908189909094671	14.770243559077489	0.3074449529964448	3.856207529359583	0.009960943	0.010299150909770157
1040	19	0.9285755259651818	15.193101998380628	0.09356369866938583	5.034653716737631	0.01018239	0.010299150909770157
1819	35	0.9583225348917589	16.386152329602254	0.7147082345673916	4.359331375909993	0.01011729	0.010299150909770157
1994	34	0.9187209744941499	16.639575734340283	0.18998474501800763	8.687446372848978	0.01021197	0.010299150909770157
1632	30	0.9946627212885771	14.853009899866189	0.8294873901624404	1.9210433967075458	0.01027916	0.010299150909770157
1624	25	0.886247370593134	15.796069925832832	0.0008515643849923982	0.4746494985230023	0.01006979	0.010299150909770157
1437	27	0.8544594816660541	14.95773412506729	0.34812933033447546	4.366738073815522	0.01000471	0.010299150909770157
732	14	0.9393233372470001	15.674818658003694	0.6854009417189367	2.2604812537901884	0.01009871	0.010299150909770157
1189	21	0.9245151151907898	14.119828005026855	0.16311454972334033	0.02035334175451875	0.01013717	0.010299150909770157
1402	24	0.9075900940533578	15.678340671019974	0.4285389566483563	4.59857204559159	0.01026791	0.010299150909770157
963	15	0.9791582542717358	13.711503074456497	0.26059419201901957	0.8874913091435077	0.0100971	0.010299150909770157
931	12	0.9104495160440871	16.114565815255133	0.07882431080769761	5.307796562074436	0.01025535	0.010299150909770157
1578	28	0.839836463094457	15.305908665949756	0.8977883480445368	5.058238879631165	0.009909608	0.010299150909770157
1342	22	0.8769931559634089	16.57406851027283	0.871005726469847	0.27477307627952263	0.00991974	0.010299150909770157
1139	20	0.9626621397975362	14.275596594241641	0.9048593808646689	5.5887104441934685	0.01018351	0.010299150909770157
1932	36	0.9797496823000256	16.496132199603426	0.3256798122478381	1.7276253526449987	0.0101199	0.010299150909770157
1824	33	0.9799292124135254	14.75571752190285	0.5403584009831004	3.685970404805182	0.01028575	0.010299150909770157
1280	20	0.984331661213988	14.647231120725845	0.45096638882944456	4.404871816269844	0.01029798	0.010299150909770157
864	13	0.8995646439048838	13.901399040122818	0.487669989354169	0.003582038713722868	0.01007248	0.010299150909770157
1194	21	0.9836432958984249	14.631919219600508	0.5129436822772321	6.966378111900793	0.01023759	0.010299150909770157
1928	30	0.9597892972610764	15.37699586343033	0.8132573980267631	2.9934652387343403	0.01016921	0.010299150909770157
1222	24	0.9839703778019021	16.478159977261456	0.2564616583755805	4.76642829579229	0.010286	0.010299150909770157
1288	20	0.9406417352653809	14.56263753389539	0.5224506066069978	1.5063534857929575	0.01010927	0.010299150909770157
583	8	0.9983678191669436	14.687920441186753	0.05645307766825046	3.8506924299759953	0.01023834	0.010299150909770157
1626	29	0.9706017538748158	16.608769252572586	0.5112139579553177	5.848866164061503	0.01024854	0.010299150909770157
1287	23	0.8816082529475402	16.243782842519916	0.3611285888940862	2.359202864152101	0.01010343	0.010299150909770157
1061	17	0.968193806399493	14.649403490418205	0.5830767746161087	0.42395317551757383	0.01016323	0.010299150909770157
805	14	0.8596518648638103	15.421537554731671	0.9540879582879723	0.1528474357786278	0.01025327	0.010299150909770157
895	13	0.962233777560139	16.454579274210364	0.018441299450308257	2.003823156547696	0.009911058	0.010299150909770157
1558	29	0.8636355668932456	14.092421671863697	0.6351857325072844	1.7743221584001287	0.01024018	0.010299150909770157
1356	18	0.9244619204344082	15.840313980946219	0.055373453095132974	0.11272476619738203	0.01024575	0.010299150909770157
650	12	0.9750504438562844	14.53855416826277	0.10366465005074044	6.227317245315254	0.01027554	0.010299150909770157
1311	23	0.7132914485566789	15.304116698548976	0.13729202957088682	4.198248047246301	0.01018398	0.010299150909770157
998	16	0.9875646374028156	15.797925898596207	0.324258562805809	3.2808568194430023	0.0101348	0.010299150909770157
649	11	0.9453146880156804	14.431432725691952	0.3838243530974692	4.952203662123081	0.01008424	0.010299150909770157
1010	17	0.9729640775227797	15.149912217534226	0.30803614982708927	7.427769714691324	0.01026474	0.010299150909770157
1590	29	0.9224409849062244	16.001574363663966	0.7399906731835597	1.3031653681724364	0.01024981	0.010299150909770157
1173	22	0.8519421314116952	15.945090467638634	0.09634237747845897	0.25122958071629076	0.01016807	0.010299150909770157
1561	30	0.9548116423871755	15.109451716407145	0.756573352858668	2.216679269106485	0.01008587	0.010299150909770157
751	13	0.9241521466044265	15.591085809136212	0.9433192026469768	6.919683299404107	0.009721864	0.010299150909770157
1251	23	0.747091679994006	16.12147939880221	0.6815353216272532	2.702889256339203	0.01021343	0.010299150909770157
1682	29	0.987959827256131	15.444039434184369	0.6965655469536769	3.0954140315342817	0.01021397	0.010299150909770157
1491	27	0.9704087940769381	15.275807715648277	0.42350527676987426	2.849975056143877	0.01024291	0.010299150909770157
1261	23	0.8293375879454533	15.598688363856503	0.626530801468912	4.550740726225302	0.01011459	0.010299150909770157
556	9	0.8760918935897848	14.891199822479201	0.6084039438184425	0.0004849470144310253	0.0101005	0.010299150909770157
1730	34	0.8588150562853057	15.759340414475528	0.7741898370994453	2.0063292864743065	0.01001463	0.010299150909770157
1218	16	0.9731970200806169	14.399135336691877	0.052147985659281845	0.017884788811455055	0.009972947	0.010299150909770157
938	16	0.9822439099978844	16.07207607242706	0.5290369895544078	8.259518284774979	0.01016307	0.010299150909770157
1596	30	0.9924981167227284	14.555587997632479	0.661628352996373	4.636823355110885	0.00994785	0.010299150909770157
1213	12	0.7658771775327364	16.262113378073145	0.006575135603657578	0.16261211517224217	0.0099302	0.010299150909770157
1008	18	0.9480901342259991	16.330740567529574	0.5154781383126753	8.794704358029541	0.01029231	0.010299150909770157
624	11	0.7390261195518439	14.90331799472276	0.0021742963174046503	3.0573255301002367	0.009933441	0.010299150909770157
851	16	0.8857152620699528	15.022012948038546	0.8907289822488003	4.438591387830442	0.01006473	0.010299150909770157
1222	24	0.8694109158129637	14.598729874511712	0.7021686387196411	1.2222098664388867	0.00953936	0.010299150909770157
1289	24	0.9373743681960752	15.794363128636945	0.5210388031199706	6.439578589394843	0.01028319	0.010299150909770157
1839	27	0.9448566190052831	15.678578106824837	0.19369028897810497	0.49100489633248234	0.0102236	0.010299150909770157
1186	21	0.8377930309238675	13.89693246880209	0.012173353038295698	0.32856500887678086	0.009929998	0.010299150909770157
1005	18	0.8540545535978312	14.85394477034913	0.09674906538039674	4.763916200834806	0.01021961	0.010299150909770157
1160	19	0.8514538946875192	14.275329694252571	0.06451446240052153	0.15766070212208616	0.01009211	0.010299150909770157
1375	25	0.915597811061015	16.433448382894095	0.4811280898729558	4.082451228133573	0.01004204	0.010299150909770157
1412	28	0.9666837768437462	13.65343494857528	0.19035879985840712	3.9731013439950953	0.01021401	0.010299150909770157
1456	28	0.9929287332880417	14.634669415026085	0.19549365429131738	5.703819310665582	0.01017772	0.010299150909770157
1387	23	0.9445780727459356	14.331691420267948	0.4311365178758553	2.963484199301699	0.01017256	0.010299150909770157
1634	30	0.8322356478926471	15.654690607854905	0.01635201539593767	1.1701247474436391	0.01029423	0.010299150909770157
840	14	0.9098522021153911	14.53804262889707	0.6190906177695162	3.9094393486090384	0.009669272	0.010299150909770157
967	17	0.8971802053506739	16.08898324955396	0.480666104983679	7.103395125988175	0.01017965	0.010299150909770157
1170	21	0.8685745349673286	14.891948499555106	0.6373801131130343	4.105321221728643	0.01016369	0.010299150909770157
1261	23	0.9967853087576468	14.827167704587232	0.5727715015915382	5.311808742246251	0.009347279	0.010299150909770157
1241	22	0.8802366135675178	15.282018565098106	0.4165774456173835	0.17345811504310887	0.01026208	0.010299150909770157
1282	22	0.897379378288598	16.512641510436314	0.9054220885090469	6.120967031172016	0.01003027	0.010299150909770157
904	14	0.9990963479446127	14.443142495039671	0.6374140908250188	3.5032051851433925	0.01013308	0.010299150909770157
1317	23	0.9781007325894967	14.724132992053441	0.4660211162560093	5.878347163533369	0.01003206	0.010299150909770157
936	11	0.9898348387148495	16.084452561210433	0.0015329697371621598	0.15929282150239038	0.009582535	0.010299150909770157
443	8	0.8599965938765378	14.699523038657887	0.5923704733917252	3.1934858174786434	0.01013975	0.010299150909770157
1437	21	0.9765988620006576	15.545094724820924	0.9053283284000003	8.790271935528668	0.01023665	0.010299150909770157
365	6	0.9536617878054134	15.148494646235168	0.9480400003086208	5.662231730866682	0.01021881	0.010299150909770157
970	18	0.8623629599116582	15.55316376154551	0.5088134300243453	5.972464815434185	0.01003686	0.010299150909770157
1060	20	0.9715489896652902	16.224349302560462	0.29526820869360043	2.945533298630423	0.009808346	0.010299150909770157
1121	17	0.817818621747067	16.153064546933887	0.00447098122566008	3.1651431235500667	0.01015767	0.010299150909770157
838	9	0.975306023051452	15.369545392982761	0.004746382309507621	0.5488990522102817	0.01029828	0.010299150909770157
1696	32	0.849201761671	14.475259496325657	0.48517844317061887	3.900201228450486	0.01009308	0.010299150909770157
1265	18	0.9890199663186054	14.739228866492336	0.0038179609295496547	5.105608246413205	0.009966199	0.010299150909770157
1108	21	0.978723294396885	15.134146784904319	0.8056321073520446	1.7683706184937886	0.0097224	0.010299150909770157
1773	30	0.8485633850306494	16.543866813987513	0.01762511554725693	6.804807450262865	0.0101493	0.010299150909770157
1745	30	0.871117326899239	14.488795176290289	0.36887083884789085	5.91750303774027	0.009968498	0.010299150909770157
1217	20	0.8886217930548449	14.592621527128522	0.13181118097104114	1.1979503085186887	0.01022913	0.010299150909770157
