# Supplementary material for: Tableware trade in the Roman East: Exploring cultural and economic transmission with agent-based modelling and approximate Bayesian computation
Source: PLoS One. 2020 Nov 25;15(11):e0240414. doi: 10.1371/journal.pone.0240414 (PMC7688115; doi:10.1371/journal.pone.0240414)
Supplement: S1 File — The full project, with the data, the code of all components used to run the simulation and analyses is registered: https://osf.io/s5mdw/. (GZ) [file pone.0240414.s003.gz › s5mdw-full/abc-pandora/results-example/bestBias/result_0.010012626664322502.csv]

nstep	cstep	mu	mumax	copy	strb	score	epsilon
1384	27	0.6948871647706811	12.615829339678921	0.16616961354532767	0.0014112954666887223	0.009576097	0.010012626664322502
1167	23	0.9510072854199652	15.57743418952717	0.2064156522737472	0.6516542367415606	0.009828794	0.010012626664322502
831	15	0.9205004290863592	15.914521915444551	0.5452252401343529	4.145911825822415	0.009902581	0.010012626664322502
980	18	0.9678782819035359	16.265253767719567	0.44516768302411014	2.11288607954051	0.0099799	0.010012626664322502
553	10	0.9501514898639261	15.31166382746682	0.5523137005976821	7.004310472166285	0.01000973	0.010012626664322502
1928	32	0.8540971607890289	16.45813024476978	0.976012290430946	3.759740729535631	0.009973022	0.010012626664322502
832	16	0.9137464722879403	14.75489110129783	0.6209700317998489	1.508617078752394	0.009634488	0.010012626664322502
1162	17	0.9960962870713577	15.667619615375582	0.562037980825873	5.3999590363595455	0.009921517	0.010012626664322502
722	13	0.9843211817722317	13.829753713732373	0.12069542722196105	1.401469902185761	0.00935029	0.010012626664322502
1912	35	0.8987208230523609	15.907036171677872	0.05275808754411526	0.49172538399598587	0.009963856	0.010012626664322502
1463	25	0.9062898778305244	16.104744550311747	0.8750188754391884	2.7536580456159343	0.01000655	0.010012626664322502
1529	30	0.9813186714964257	16.716232742391963	0.2958826753522038	0.6761769819886356	0.009960112	0.010012626664322502
1318	24	0.9480382263113574	15.394927172954043	0.25280010148006826	3.067954626887297	0.009748643	0.010012626664322502
871	16	0.8172136078926061	15.146054155603528	0.49441992034504934	2.502145737138444	0.009864596	0.010012626664322502
1327	25	0.9836755992017224	14.326444893458545	0.43305428295599285	0.014807045310738065	0.009711896	0.010012626664322502
1818	34	0.9543467402313801	15.77131629816407	0.49056589392748406	2.417147378965663	0.00959549	0.010012626664322502
1046	18	0.9083421691103619	16.171971376831447	0.7565568063873042	8.940912710834127	0.009670517	0.010012626664322502
481	9	0.936439981320659	14.118227284007173	0.6973324078434815	3.3328041547078566	0.01001167	0.010012626664322502
842	12	0.9516533927737134	15.750476460425656	0.3650546600301895	0.3810588622129605	0.009834382	0.010012626664322502
1926	34	0.9383407401629601	15.1515832692332	0.359678622129421	2.491716916189617	0.009857581	0.010012626664322502
1257	23	0.8576691298781146	16.35732232757018	0.1238083132802861	8.464488993722268	0.01001005	0.010012626664322502
1703	30	0.855971971982241	15.148228831144621	0.48909325688961097	1.5103508031490773	0.01000464	0.010012626664322502
944	16	0.9939428779924964	15.751926472080592	0.6260422495418472	1.5084310485430523	0.009734643	0.010012626664322502
1844	32	0.7887886388874916	15.588894504411977	0.2839314862244924	0.7404324834595957	0.009737753	0.010012626664322502
732	13	0.8840290552307251	15.24927313782816	0.08380237094230605	0.10709927599453306	0.009738111	0.010012626664322502
1526	24	0.28347080397615276	14.743483605219684	0.00026553808778746746	0.11563360978286874	0.009093969	0.010012626664322502
1985	37	0.9933821523101939	14.361538649072406	0.0037505799949489466	2.2545892625604584	0.009834542	0.010012626664322502
1173	22	0.8772827557572551	15.69979941063071	0.31223917657036215	3.8271369361723595	0.00985062	0.010012626664322502
852	11	0.6680843600976615	13.58291919639369	0.0005766122854938827	0.7088319745412939	0.009862134	0.010012626664322502
1451	25	0.5184694547706283	13.539542245067599	5.630662997689606e-05	0.9966931643233147	0.009872814	0.010012626664322502
1768	34	0.9461499970922208	16.16660594377695	0.38783640194810703	4.718139900449067	0.009850631	0.010012626664322502
1602	29	0.9574826264122422	15.762794699243802	0.5822785384555609	0.7377940516138204	0.009803857	0.010012626664322502
1321	22	0.9616626802696884	14.790996296071485	0.002414143780294052	5.536267433227891	0.009884241	0.010012626664322502
847	16	0.8910390036665612	17.049511437519463	0.15420779912685434	0.5803155972411367	0.009861963	0.010012626664322502
776	13	0.9553393666209541	16.02978917136452	0.7779472163645621	7.736466287647654	0.009975477	0.010012626664322502
1258	24	0.7962880005607098	16.02790187199993	0.7038365000200284	3.4959747474744347	0.009933776	0.010012626664322502
1873	36	0.9997950525926789	17.161449330452715	0.25414456738348035	0.9518958455121118	0.009920053	0.010012626664322502
1235	20	0.9748787886321617	17.030526834393264	0.7462683671349937	4.136161555785053	0.009990123	0.010012626664322502
1519	29	0.6409876649570794	15.03031421439795	0.0007258139857567736	4.599509500792188	0.009525031	0.010012626664322502
940	17	0.8435923301698445	16.159662470834853	0.6605268672332874	1.6055791488021225	0.009928678	0.010012626664322502
746	13	0.8708173513743871	14.331912468319038	0.9476720218418756	1.7231970967288237	0.009994317	0.010012626664322502
1379	25	0.8058680121351354	16.385178809981863	0.447295175700238	1.2067537460720916	0.00980551	0.010012626664322502
700	14	0.8700166677159665	16.001647298609385	0.5849474544421341	3.8492107598193366	0.009924352	0.010012626664322502
1461	27	0.9071614839607861	14.87747413438702	0.10693970509661416	3.636787887678182	0.01000448	0.010012626664322502
1463	26	0.9250733902520955	12.292438461445984	0.002251890362135661	1.0527946875719345	0.009843398	0.010012626664322502
1035	19	0.923510392883603	16.06753512053013	0.38374970784249857	5.196052598743229	0.009990557	0.010012626664322502
966	17	0.977233988266211	15.38989043364861	0.23489294477928724	2.717455876203755	0.01000561	0.010012626664322502
1021	19	0.9618595053207479	15.90517626375992	0.7513218079418819	2.904319863807065	0.009741942	0.010012626664322502
1213	23	0.9432078629472667	15.695792475012553	0.6312409701184866	0.9339402162886248	0.009817274	0.010012626664322502
626	12	0.965800571707081	14.812372702910137	0.4162344371178833	1.6969990703760625	0.009782731	0.010012626664322502
1092	21	0.907767330811648	16.336274730799126	0.6722175759719949	3.0536385657273657	0.009983535	0.010012626664322502
1271	23	0.8580313372473797	15.370135413041549	0.8524901780264014	2.681258443972852	0.009938587	0.010012626664322502
1932	32	0.9601258338016365	16.55229656733901	0.6162252395076807	4.09572936690566	0.009939737	0.010012626664322502
1449	27	0.822746045994236	15.768052812229932	0.2304749353555618	1.7392029964060316	0.009943066	0.010012626664322502
656	11	0.7763184360528407	16.43744527053652	0.9452984216195938	4.502347881941353	0.009975576	0.010012626664322502
1717	30	0.8459751345341135	16.52044438276592	0.4602835592530169	4.105897378959945	0.00988378	0.010012626664322502
662	13	0.9827056244621196	14.540946625610552	0.21090286902087957	2.7888340474827693	0.009924025	0.010012626664322502
1167	23	0.8800230861909294	14.698492893399974	0.4959680423034317	0.7221854464899957	0.009914492	0.010012626664322502
1185	22	0.8463633135697627	15.912516679349563	0.7675609139661668	0.4834586800057289	0.009970742	0.010012626664322502
911	17	0.9581569662553645	15.689894051055688	0.8031418230496583	5.305558779132237	0.00980635	0.010012626664322502
672	11	0.9295860180062907	14.578613653873779	0.7363367448656141	1.8197260181412775	0.009981737	0.010012626664322502
849	15	0.9573906735943902	15.773490742602048	0.8990279567230358	0.7439462588092995	0.009629093	0.010012626664322502
771	15	0.7379120400167979	14.895476968084514	0.5337504679949724	2.0146990865362255	0.009922477	0.010012626664322502
1057	20	0.7954323869456449	15.437194635675024	0.6229952126666718	3.771157756249891	0.009904448	0.010012626664322502
1779	35	0.9187186998421991	15.64446493220586	0.25721265281582084	4.1132860751070295	0.01000263	0.010012626664322502
2025	38	0.8655178495862634	16.35411672769325	0.47345870463055645	5.87117480395872	0.009303961	0.010012626664322502
1741	32	0.9556915126608114	14.23306288880027	0.15827435819930918	1.664622764740872	0.009845895	0.010012626664322502
1261	23	0.9667241522521124	15.48670504922822	0.08792758845444743	4.314551515984925	0.009953837	0.010012626664322502
1152	22	0.7644788280627762	14.698385318995497	0.7628221140669327	3.176484091242729	0.0096557	0.010012626664322502
992	19	0.7464399517783794	16.334581520781796	0.20907808412859444	6.609598274064907	0.009841216	0.010012626664322502
792	14	0.9711199553476614	15.842855852306226	0.14901331243448557	3.8043258389163173	0.009952552	0.010012626664322502
1489	26	0.7368521495545219	14.64434532451032	0.0002881969339792352	0.6148692185422688	0.009700849	0.010012626664322502
1410	28	0.611314532902175	14.22896247626116	0.16751984739432368	0.00931133012422325	0.009396838	0.010012626664322502
1277	24	0.9009005383730243	16.928492770026992	0.5863069068624117	3.7525805003195245	0.009893167	0.010012626664322502
934	15	0.9940987540796176	15.140824449065825	0.533142886785191	0.5438560731699019	0.009815094	0.010012626664322502
746	14	0.890637483668071	14.876084367387923	0.5910898637461444	1.2679514140886994	0.009979856	0.010012626664322502
1314	26	0.6664853549076909	15.830654887720675	0.007295221239481897	2.6151847399941723	0.0098207	0.010012626664322502
1527	28	0.7984326464324205	14.926084785235918	0.00033747885782006715	5.397756593835734	0.009955933	0.010012626664322502
1466	29	0.9284330353771009	15.937855973438529	0.4421486061688785	4.13420054174668	0.009525461	0.010012626664322502
793	15	0.9145897751872296	14.530403289908419	0.06145690370194126	0.11890797861817537	0.009908956	0.010012626664322502
1519	27	0.8591498162647931	14.62532957061148	0.7574919773703919	3.834354115989504	0.009748974	0.010012626664322502
1902	32	0.9668503166420269	12.460815506067078	0.23042179121045187	0.0009260085641378257	0.009863939	0.010012626664322502
1801	33	0.8425915228047436	14.55604508989612	0.12159954220122854	2.8010466620631838	0.009752609	0.010012626664322502
1377	26	0.9426490555087556	16.4366295365481	0.553280181392658	6.787712010460401	0.009913745	0.010012626664322502
741	13	0.7920260350575352	15.87076077979692	0.27649224089763924	2.9233949753794946	0.009845432	0.010012626664322502
1457	26	0.8081931431789797	15.437720854434122	0.41564695995457573	4.301791666338241	0.009999305	0.010012626664322502
1067	19	0.82999971125249	16.51721078948223	0.5607807424912483	3.5743728909752006	0.009864684	0.010012626664322502
1668	29	0.8703628583491707	14.981894766338373	0.17024972447798314	1.1452122704058332	0.009996626	0.010012626664322502
1363	27	0.9764876383364265	14.037948869714224	0.008106878152568109	2.1199883080548934	0.009804005	0.010012626664322502
688	12	0.9950643814134831	14.490293313394265	0.6900842543515069	1.783919280506619	0.0100025	0.010012626664322502
1744	31	0.6072378589289876	15.314114737130655	0.0015881102495689525	3.7553139652291128	0.009865543	0.010012626664322502
707	13	0.9812613036572418	15.746101192314741	0.008410254860765132	3.909606155492279	0.00966913	0.010012626664322502
1178	22	0.9039423378710298	16.908465892924667	0.8061263594406404	2.18113304093848	0.009982472	0.010012626664322502
1490	21	0.9534431636335859	14.856064519138187	0.5645725720840804	2.938917777728196	0.009832334	0.010012626664322502
1125	17	0.9666631970644584	15.898431403621638	0.55570705388077	0.8839483651260198	0.009990246	0.010012626664322502
1779	34	0.9415010759296337	14.936651304148652	0.11061488631316307	3.690851970313497	0.01000249	0.010012626664322502
978	18	0.9149120477548811	15.785989086611224	0.2625783062148283	4.468881649686085	0.009775644	0.010012626664322502
1374	25	0.9691257627171481	16.244109055742168	0.9246328485369913	6.057496756766384	0.009970252	0.010012626664322502
1054	20	0.9288907749511713	14.391690187165068	0.7765125202206411	4.793860517338464	0.009987691	0.010012626664322502
759	11	0.9284106419937169	14.657014517969506	0.2315544475864903	0.008435756213922785	0.009755235	0.010012626664322502
1722	32	0.7982630472688467	15.621401041671724	0.7115741373660948	0.2190912309493937	0.00977224	0.010012626664322502
1453	23	0.9966202380675178	15.880018852435029	0.47287555589493896	1.4312800901114138	0.009836122	0.010012626664322502
1147	22	0.8947231573190718	14.685034836570559	0.012941548819953186	4.516636762497885	0.009928674	0.010012626664322502
917	17	0.9341171045520511	16.119373724121306	0.839829636407851	4.105763687557129	0.009921736	0.010012626664322502
1356	26	0.9996177348520353	15.378285433732884	0.10116438952224924	2.8848624674998145	0.009997457	0.010012626664322502
1713	34	0.9326122649362605	15.522668433730844	0.7225209363289734	1.7981496668108927	0.009946671	0.010012626664322502
970	16	0.839035606992677	13.302059014219664	0.0007748273288833152	3.095980363365083	0.009755675	0.010012626664322502
1359	24	0.9888239384169147	14.51832927912446	0.31619420273509147	3.3459400526882788	0.009755061	0.010012626664322502
1962	37	0.942243362517259	14.934373309944924	0.5114463192488597	1.0765183567975107	0.009847106	0.010012626664322502
1742	29	0.9776708139498825	15.651490503046674	0.6771501533460371	7.461003180716711	0.009799132	0.010012626664322502
1398	24	0.8806091378451287	14.926925998631672	0.7895257504211676	1.4787027148453635	0.009708778	0.010012626664322502
1573	31	0.8334689004222435	15.171564520177473	0.08881073432752987	2.1013809983865954	0.009877614	0.010012626664322502
1401	23	0.7894958546295341	15.248982251999244	0.10735820035418886	0.02160016371629811	0.009459799	0.010012626664322502
847	15	0.9823493962968785	15.482417291512768	0.8664667682242863	0.2860717325639097	0.01000064	0.010012626664322502
1619	29	0.8924652810364341	16.487055815477337	0.360650544427919	0.5176473478613945	0.009846094	0.010012626664322502
1620	25	0.8052603021012987	14.910738880125308	0.19706073561875986	0.007904674642143839	0.00970918	0.010012626664322502
1636	30	0.9827103048969025	15.147125102061059	0.8415462339901747	4.512370821568897	0.00957269	0.010012626664322502
2058	37	0.8611220250934327	15.012190651354512	0.39952415225152793	2.7424030455641324	0.009916301	0.010012626664322502
1025	17	0.9170504607637259	15.813760589547798	0.4654160734174907	0.017351622607122863	0.009616537	0.010012626664322502
815	13	0.9431502098107722	14.832018702180509	0.3714419799883145	1.762286308049219	0.009480196	0.010012626664322502
1063	21	0.98670525297924	14.512291640030384	0.08897773831958622	3.102061205065292	0.00994289	0.010012626664322502
1279	24	0.9719263552414656	14.47883871654629	0.2145502245250479	3.965645059657399	0.009916759	0.010012626664322502
1651	26	0.9874718243306385	15.766732191717503	0.014152709037680677	3.149769023235555	0.009844796	0.010012626664322502
931	17	0.8893209553784583	15.93896548240143	0.7712473539083493	0.20140746269770127	0.009918043	0.010012626664322502
1132	21	0.7110747828386453	15.427720472953983	0.009138020696959459	0.08438777925873434	0.009958822	0.010012626664322502
352	6	0.9362100109450422	15.163539528293931	0.18767840444509493	1.6809821228672603	0.009791422	0.010012626664322502
1844	33	0.8825802964643058	15.029626758651283	0.35687067224839597	4.793914005182117	0.0099643	0.010012626664322502
157	3	0.856881274949473	15.704898326823583	0.12692212326614893	3.016771208509102	0.009997446	0.010012626664322502
896	16	0.9801723807927711	15.636665010359042	0.3971290629072681	3.4470803445477225	0.009906057	0.010012626664322502
657	12	0.9631191260959332	16.1466558400617	0.6318796917722131	0.532234198880325	0.009915053	0.010012626664322502
1410	26	0.9055031238349511	15.20615921615242	0.4652165426535493	2.256729695322573	0.00995477	0.010012626664322502
1204	20	0.5941156216852788	13.933213458271105	0.09821364684583615	0.0019110962030302325	0.009640019	0.010012626664322502
1211	23	0.835454523779745	16.5664865198781	0.24727454685203404	4.8536814545236275	0.009911559	0.010012626664322502
711	13	0.9436426440488659	15.021502727026261	0.3809803208001248	3.7830029047368123	0.009934157	0.010012626664322502
1714	33	0.7772086501619322	15.52600084764363	0.13570520022205274	0.004402006026885896	0.009877869	0.010012626664322502
542	10	0.9473601175946745	14.810377362580567	0.6006090784158521	7.158121433632642	0.009945412	0.010012626664322502
1317	19	0.9891612119945236	15.779409685663056	0.6069507743803568	1.5257922563494	0.009850819	0.010012626664322502
406	7	0.976999123384195	15.763339252495655	0.6540995915552702	3.6675661325030466	0.01001178	0.010012626664322502
1776	34	0.8478502930724545	15.98020379051449	0.2883371474977624	1.834455822101492	0.00964014	0.010012626664322502
2058	34	0.8412814861349998	13.554957969015309	0.003414986237794876	0.041145668786882084	0.009564837	0.010012626664322502
891	17	0.8801870193529839	15.350697685654122	0.5224652220523526	5.804520912688025	0.009955508	0.010012626664322502
1143	21	0.8904350250301718	16.76817686179127	0.010458329807742445	4.875399448923007	0.00973587	0.010012626664322502
834	16	0.993533233937198	14.736626721022452	0.7383666490484886	1.898609335733045	0.009923311	0.010012626664322502
1272	24	0.8207021055825718	15.403446082936124	0.4962934206922567	3.704468791572385	0.009823903	0.010012626664322502
1273	24	0.9977036630552851	14.114821206563555	0.39637136692299174	4.536958357049899	0.01000956	0.010012626664322502
1507	25	0.4746690727101458	14.37775056339484	0.06364441127108397	0.010090083361081192	0.009764596	0.010012626664322502
1162	20	0.968489094482825	14.90164034792209	0.6138670192873518	1.3934952922335249	0.009928499	0.010012626664322502
1025	17	0.9843036863345473	15.336089601283357	0.31490065552477764	4.331006202494315	0.009976053	0.010012626664322502
1597	29	0.9077622352605311	15.752069933332184	0.11429308612796041	0.22186380672094785	0.009836153	0.010012626664322502
1051	15	0.9006041460891699	16.03903708886731	0.20792894675995818	2.8759468112991775	0.00987067	0.010012626664322502
1209	23	0.9318220230996372	15.081253741104595	0.4398357568715846	4.0681139775821675	0.009717603	0.010012626664322502
798	15	0.985304952369298	13.913952449199513	0.4850879560672825	0.9051725764103682	0.00974389	0.010012626664322502
909	18	0.8893844538680474	14.460597192293092	0.30261000757408246	6.736649014750067	0.009915608	0.010012626664322502
1499	29	0.9907915183634888	15.58563478008756	0.17387277451216027	6.158842107718858	0.01000221	0.010012626664322502
1728	31	0.7819927831181518	16.334575780092138	0.6075910426902528	5.234708179757596	0.009826846	0.010012626664322502
927	16	0.9378530326296158	15.611031763916912	0.6604370982055612	3.890812678498209	0.009866274	0.010012626664322502
633	8	0.4951127508192182	12.775655554632575	0.04831168148486964	0.014314038074883628	0.009876133	0.010012626664322502
1119	22	0.9675361525407449	16.097359448257766	0.291251662624416	2.5922403488915626	0.009939039	0.010012626664322502
1887	36	0.849255007928334	14.701098267268375	0.003329003678231801	0.6908055547688297	0.009816743	0.010012626664322502
626	11	0.9921207760409619	14.445884996041965	0.854126411390321	3.002763107454943	0.009664056	0.010012626664322502
745	14	0.8219079447258352	14.868518752883865	0.34120130446694474	3.525282632115729	0.009901928	0.010012626664322502
1251	24	0.9366051901498579	14.618981509133464	0.21014304763748196	4.751767429458934	0.01000593	0.010012626664322502
1384	25	0.9805317369714002	15.845521625473301	0.4027091214212497	4.750213129521917	0.0098546	0.010012626664322502
1886	36	0.9508159916655856	16.838119765313994	0.49744207032452703	4.784107326166787	0.009852008	0.010012626664322502
2033	40	0.8964003546178798	15.88315258342131	0.15417313444461223	1.0996520683879727	0.00990759	0.010012626664322502
362	7	0.9593817548610006	15.421357168425983	0.14952139713465273	1.026358031709586	0.009623027	0.010012626664322502
611	12	0.864795029500142	14.054836702774304	0.00014559434747529743	0.44370369713623437	0.00963043	0.010012626664322502
1617	30	0.9687650891766685	14.793060617784498	0.6960664130014821	3.2016605489618257	0.009645091	0.010012626664322502
1561	29	0.9617375618809592	15.398505989647276	0.6618522859245021	7.194617994155228	0.009837744	0.010012626664322502
1371	23	0.997040553607062	15.999316170588639	0.010136678142269373	1.7231014921279488	0.009983329	0.010012626664322502
1221	22	0.9366141357124276	15.617129893068201	0.21812565545021143	1.8748626867179157	0.009955275	0.010012626664322502
1171	23	0.9217265908325347	15.8251462789715	0.7483014202954003	2.4698517849405155	0.009839761	0.010012626664322502
364	7	0.7438970572433948	13.751012965577337	0.0001386668229117205	1.5360003147629306	0.009759614	0.010012626664322502
1155	21	0.9103944682027738	16.268244135641844	0.5135800881975041	2.681230704216296	0.009527021	0.010012626664322502
933	16	0.9085689089627771	15.18269296001257	0.3706265877430823	2.153258157590324	0.009821657	0.010012626664322502
2101	38	0.8258759393876596	16.577575516994663	0.46405241506905603	0.7084607985702035	0.009860198	0.010012626664322502
1655	33	0.9088897665733162	14.899345086427338	0.7186184551343006	5.855736396808993	0.009751654	0.010012626664322502
1082	18	0.708220522802473	14.283765276044988	0.000294995266500786	4.11161297802319	0.009375512	0.010012626664322502
1410	27	0.8233791318703726	15.592566418619072	0.22549475763575427	6.330414792173356	0.009909378	0.010012626664322502
1707	31	0.8654135690524395	14.45799987745923	0.7689549985135773	0.5007965337242368	0.009858521	0.010012626664322502
1617	29	0.9489253698989846	15.147296895619945	0.16711145604835878	0.7558049843724516	0.009949093	0.010012626664322502
1003	18	0.9522344767642124	15.730455028435562	0.349153720008246	3.6989446720566526	0.009840016	0.010012626664322502
724	12	0.9701720050787046	15.109761557385427	0.9976967160167961	3.6094361922695213	0.009771639	0.010012626664322502
1007	20	0.9892844094948028	14.065273021919456	0.5991690071787593	2.0387769433141445	0.009818594	0.010012626664322502
1187	21	0.9192186029500876	15.61205246583334	0.48907183997290354	7.102657078686154	0.009889869	0.010012626664322502
1248	23	0.9316572257631393	16.512291001121397	0.6605466747568715	0.19577299713297683	0.009891791	0.010012626664322502
1307	25	0.9980368997432291	14.943791725276087	0.7969077504434652	4.388925244226327	0.009717939	0.010012626664322502
818	15	0.9437983462440224	13.770980521831204	0.19084194504900487	0.018737120067203183	0.009927891	0.010012626664322502
1325	24	0.8224023808529484	14.862246673468315	0.6173095934079078	1.8791862756175082	0.00994527	0.010012626664322502
1961	36	0.9973078400813776	16.51235256932244	0.8196064511825414	4.069708870854572	0.009740315	0.010012626664322502
1268	24	0.9490086127925348	16.027277876659305	0.47879752975357304	1.6790171056271581	0.009832327	0.010012626664322502
1209	18	0.9024955682226963	13.992371923414602	0.0003412520382987394	5.642323023180053	0.009980809	0.010012626664322502
745	10	0.9694169430914372	14.869383594571062	6.53142518887706e-05	0.19830490180039162	0.009972822	0.010012626664322502
1397	26	0.9481422439506854	14.581198915017149	0.36021147554390565	3.4674174988943163	0.009995126	0.010012626664322502
821	14	0.9022630631171735	16.680953267986286	0.7648722792390985	2.661797846914753	0.009932729	0.010012626664322502
1022	15	0.4663843714019022	13.374820453852774	1.8872656994961545e-06	0.46900824159132704	0.00970785	0.010012626664322502
1268	24	0.974626696545789	15.458158695134742	0.3600863000639853	0.21320064530898697	0.009834974	0.010012626664322502
2102	39	0.9482662095273773	15.832284605553227	0.6913812062175884	1.8197233242154356	0.009869757	0.010012626664322502
1133	22	0.7890139088835468	15.365210134873907	0.3197371582124496	5.941087979868224	0.009991131	0.010012626664322502
1436	26	0.9887695791244551	16.075390126887505	0.015364282530399433	1.3879127828921702	0.009974747	0.010012626664322502
940	18	0.6503880981341958	15.346139468502912	0.11151226368619588	0.022082436086710677	0.009745455	0.010012626664322502
1652	29	0.9138121628763434	15.430503509727233	0.5017306252429692	1.2858232741785387	0.009842553	0.010012626664322502
1052	20	0.6802073378239303	15.28293818750947	0.0006218692389329261	4.002333352156935	0.009864817	0.010012626664322502
1549	28	0.8953860868990047	14.50127719543022	0.9781766088021547	4.276119263281803	0.009892839	0.010012626664322502
1387	27	0.9729593822870223	14.916543005592166	0.3698479941974534	4.66395942539559	0.009914094	0.010012626664322502
2037	37	0.8995055889799091	13.69622503643389	0.00010595219790661414	4.704896043157832	0.009762989	0.010012626664322502
1262	23	0.9528645427918949	15.207377491407565	0.6768723368715561	1.821212299780127	0.009926833	0.010012626664322502
1554	28	0.8907921463788179	15.738146107245615	0.8985266975243164	0.051155680478682186	0.009893593	0.010012626664322502
1073	19	0.7278247614154545	15.18632139051154	0.2584138122021426	0.01764716426913948	0.009954996	0.010012626664322502
1575	30	0.9231819291062509	14.959967518687728	0.8030323584288672	0.4139796707004024	0.009772457	0.010012626664322502
1558	27	0.984643975053118	15.860552220775697	0.8081027764705762	3.5588123929987434	0.00984218	0.010012626664322502
1101	20	0.8450754714600397	15.220562019417137	0.9973957292454609	4.31640581360805	0.009983716	0.010012626664322502
652	12	0.9777816670954952	15.768293649798915	0.22532145458615613	3.8397649213910103	0.01000113	0.010012626664322502
1436	26	0.9367602577963907	15.553215735114863	0.18020748567533026	0.7158876224627075	0.009878042	0.010012626664322502
1001	19	0.9930183349032817	16.435051137724358	0.8547063063120786	1.4736648290180712	0.009942025	0.010012626664322502
976	18	0.9097034053442592	15.63854875825469	0.1398348039083932	5.414082194094489	0.009884803	0.010012626664322502
1626	31	0.9061446751210156	15.677068507262714	0.005951200971717696	1.769295693409653	0.009927516	0.010012626664322502
1124	20	0.889205076951687	15.660070541246906	0.6191352553411559	2.542530293733787	0.009997472	0.010012626664322502
1316	25	0.8165312667999234	13.647043024395613	0.5582105700082942	1.1545254436867445	0.009874375	0.010012626664322502
1320	20	0.9825438028500901	15.978141171766444	0.7412882915040833	3.287190391563746	0.009917454	0.010012626664322502
1550	29	0.91884290340104	14.965345737174799	0.690692646971529	1.5820695930617685	0.009775536	0.010012626664322502
1025	17	0.9869286811832586	14.988019445783928	0.8835994172130838	1.0686560121694406	0.009934755	0.010012626664322502
1150	22	0.9862704132681432	16.0756428070219	0.54759315537245	3.5070257703755576	0.009876269	0.010012626664322502
1312	25	0.859740588904108	15.782418251844636	0.664495382282873	1.0019612833323244	0.009944806	0.010012626664322502
1179	22	0.8700030025443408	15.128571389754232	0.4823690140646689	3.3958278600891996	0.009878027	0.010012626664322502
619	9	0.9863955335766513	15.231084918595082	0.6371617853184481	3.240607793135115	0.009910253	0.010012626664322502
1093	20	0.8361789501471142	15.832722171737641	0.6712531763800091	0.73595774727097	0.009907203	0.010012626664322502
1027	18	0.7580941036175495	16.256921943116847	0.0032876920959040296	3.8419930216307403	0.009999905	0.010012626664322502
927	16	0.8461552645401536	16.58760547944994	0.30857913569862805	1.98266961672217	0.009953727	0.010012626664322502
1375	25	0.9847613661123595	15.675940490032678	0.02577538130756235	4.104770798799508	0.009772114	0.010012626664322502
482	8	0.9790198010660929	15.703235381080239	0.6307722289868312	2.3079361153696745	0.009808323	0.010012626664322502
1327	24	0.8622778807296104	14.533088331693843	0.6108064508865936	5.315762158944432	0.009944406	0.010012626664322502
1441	27	0.9752172267610489	14.48841009296134	0.5107486782545302	3.6219566372285126	0.01000239	0.010012626664322502
1113	17	0.9306818313372789	12.750552335332344	0.0039593009934764944	0.7628248380213618	0.01000014	0.010012626664322502
1561	30	0.966363917970257	14.760656959041752	0.557085012407996	1.5356403087429338	0.009971999	0.010012626664322502
833	15	0.9978814693881118	15.384529344891902	0.5302102684895642	6.111840627900909	0.009615451	0.010012626664322502
1359	24	0.9978251385706469	15.60209644016157	0.3747779962397887	0.818034336443526	0.009942323	0.010012626664322502
1228	23	0.999073352227674	14.520622874721784	0.986929186715024	0.6187929453116351	0.009979081	0.010012626664322502
1230	23	0.9959222166344296	14.962980685190555	0.44202206892250484	3.835733180094258	0.009660436	0.010012626664322502
1495	27	0.9447373446331012	15.824229499683144	0.2375823410106287	1.7030338023462164	0.009931899	0.010012626664322502
777	14	0.9391179462784263	14.79349959793406	0.7398806523489861	4.426246005304718	0.009927919	0.010012626664322502
1445	25	0.9553546640410786	15.607311125853373	0.002003851996522199	2.1572001708141113	0.009911139	0.010012626664322502
1005	16	0.9592738026031046	15.292685349517217	0.16109836665758065	5.737475988936894	0.009960249	0.010012626664322502
1052	19	0.9584991867016975	15.35181806108748	0.5032281875911105	0.2134709906630315	0.009932822	0.010012626664322502
856	16	0.9271196378510842	14.461927155876964	0.807928906502845	4.013944337028277	0.009652682	0.010012626664322502
1566	28	0.9125081054616474	15.533244615261	0.6851784119990891	4.502802067941683	0.009889125	0.010012626664322502
1509	26	0.999948821892041	15.915820257077582	0.7129215560472569	2.4464821111206234	0.009918656	0.010012626664322502
944	14	0.9744161419427882	17.075800693325363	0.9056586967605968	2.187931143550327	0.0100094	0.010012626664322502
2137	32	0.986055728158393	14.645551249067601	0.1476519549739984	5.987609262355186	0.009877983	0.010012626664322502
852	15	0.9763806737459213	14.769647606809825	0.43784591201654754	1.8970285873743018	0.00989794	0.010012626664322502
1144	22	0.6579845266105611	14.690953051591991	0.5708545741108084	1.473684860290969	0.009881189	0.010012626664322502
1812	33	0.8174498292298855	16.18263013388832	0.8456745406580888	3.6741373291435724	0.009929229	0.010012626664322502
1135	20	0.9728535504787422	15.442726291124359	0.7099551126022294	6.008343046133384	0.009599142	0.010012626664322502
758	12	0.8459900472276153	14.404695741860774	0.0005865710761489701	4.027320294388139	0.009883891	0.010012626664322502
1416	28	0.9516108337022683	16.25473336863255	0.13570029611748297	3.6539593889975013	0.009824696	0.010012626664322502
997	18	0.9581381591523325	15.763073896348342	0.826448248294439	2.444160820111214	0.01001	0.010012626664322502
1853	35	0.8534617469817294	15.69256598225843	0.6186929148156135	2.51258225117287	0.009956435	0.010012626664322502
987	16	0.7225409728365745	14.17661399477302	0.003018173504598348	0.17565740537978358	0.009888629	0.010012626664322502
808	15	0.33921858811358535	12.810565074568654	0.00046272402363448095	5.079699474837488	0.009915011	0.010012626664322502
1351	24	0.8941124628205712	15.606927538488895	0.4599744111262388	3.5967437345333098	0.0100037	0.010012626664322502
469	9	0.9436866542210847	15.436874435498563	0.8404368832053573	0.054116542553103164	0.01000733	0.010012626664322502
1182	21	0.9214866237165027	15.547279922809276	0.879717872750277	7.338991921351592	0.009924282	0.010012626664322502
1116	22	0.9953778678280395	13.930256340436483	0.5360548501966744	2.6219831072033024	0.009944514	0.010012626664322502
899	14	0.9225772968167372	15.198152676840317	0.5572429889168451	5.346237167927544	0.009939655	0.010012626664322502
596	9	0.9839091112882541	15.7759313247198	0.350818281681599	4.689231717828357	0.009972357	0.010012626664322502
566	10	0.8730659996275052	14.936594062117454	0.7503718232526997	6.075695200390047	0.009960917	0.010012626664322502
803	11	0.3465717558760728	13.98548263519757	0.005515553559623063	0.0722844726050541	0.009943367	0.010012626664322502
1363	24	0.8705239209140653	14.908631493037305	0.00583502763446922	6.8446618945005255	0.01000033	0.010012626664322502
715	14	0.9953804769062752	14.062974410160184	0.24063555665886907	7.347183548548493	0.009909356	0.010012626664322502
1425	26	0.9107490521884236	14.109622741171762	0.9708440039649217	4.020428896740009	0.009908826	0.010012626664322502
1081	19	0.9732399999979493	15.977047485242046	0.4823849889654648	5.925664517437632	0.009585183	0.010012626664322502
1371	26	0.7033457690533125	14.722522186615144	0.32497559960099276	0.42917587704896154	0.009885503	0.010012626664322502
1589	29	0.9488683269565634	15.71654571602881	0.3270612858875862	0.44189919783764664	0.01000034	0.010012626664322502
838	16	0.9619126669113156	15.397429504493067	0.7698608258574081	3.2593104438020695	0.009931533	0.010012626664322502
900	15	0.8269294898704226	16.03534209644747	0.03723969276361916	3.65406294188154	0.009907171	0.010012626664322502
1487	26	0.9951279059784527	14.425346052815723	0.6271031513658635	2.4272860897400017	0.009919123	0.010012626664322502
980	19	0.8837214188865193	14.721057937712626	0.7925198043012635	4.947664988365402	0.009888702	0.010012626664322502
927	16	0.9257865828841154	15.288426178748487	0.12497066563227041	2.54137612150014	0.009987079	0.010012626664322502
1627	32	0.7795254013069524	16.09584528429085	0.833195139229614	4.454321931503628	0.009864251	0.010012626664322502
800	13	0.9618969537962225	15.08369552617049	0.5495786554264723	4.606568458506365	0.009944099	0.010012626664322502
1401	21	0.9974791836083469	14.21374278245079	0.1161080384376996	0.004962650953418302	0.009625774	0.010012626664322502
636	11	0.9533343043651561	15.219618693117528	0.49930829862797166	2.630186873973955	0.009539927	0.010012626664322502
1779	35	0.989843898161752	15.044119369767712	0.5506440461809844	4.258777826248702	0.009985356	0.010012626664322502
1013	19	0.9509294226590159	14.589415113024183	0.49535262107275313	2.464789459509871	0.00973485	0.010012626664322502
962	19	0.9989146341718069	14.897034174872202	0.5185680450772091	3.6937208446807883	0.00989744	0.010012626664322502
847	14	0.9758455624613029	15.037973699227708	0.9459060327910771	0.8021017085256394	0.009943541	0.010012626664322502
1413	28	0.9799760436445198	14.445072057121179	0.5299252743595846	0.10135301291637067	0.009866219	0.010012626664322502
730	14	0.9623228992942623	16.469339700366053	0.46319509394851266	9.105589846166946	0.009800199	0.010012626664322502
1418	28	0.9758224554626257	15.607070890947355	0.0571464778527675	2.7584528364619203	0.009920943	0.010012626664322502
1782	33	0.9891472566137376	14.998096788105357	0.5312542327885145	1.1521372945336177	0.009848367	0.010012626664322502
497	9	0.822351247157213	14.412477676188804	0.5124006846539204	3.257215113080881	0.009825458	0.010012626664322502
672	12	0.6052381774978647	15.085461402218893	0.0015616977888093034	0.6810183092876206	0.009496137	0.010012626664322502
1564	29	0.8272480009989116	15.27091673740848	0.7969185406612063	5.031432523240376	0.009439745	0.010012626664322502
784	13	0.8972685917144688	13.620866813560916	0.27055346751715426	0.0014615879402211096	0.009996747	0.010012626664322502
1342	25	0.8931484635813016	14.90582391484048	0.006443660765774989	1.8798310919156953	0.009558734	0.010012626664322502
908	12	0.5791000644547251	13.909076142941208	0.010892283376434164	0.03164865702931463	0.009916116	0.010012626664322502
866	14	0.7748340533768576	15.638384863452554	0.29109149480154894	4.684396656022672	0.009840603	0.010012626664322502
2180	42	0.9003637807550658	14.059598235598777	0.0261685645190651	0.0594889628963593	0.00984776	0.010012626664322502
1376	26	0.8404570917426429	15.889442168685372	0.06203990159044137	2.8134730632808216	0.009928456	0.010012626664322502
1345	20	0.7558171315672241	13.78427058767467	2.2699023786598715e-05	5.197438717316838	0.01001017	0.010012626664322502
2169	37	0.9972313315959364	15.608332794587605	0.87399899452411	0.17134011304545105	0.009977273	0.010012626664322502
1415	25	0.9849113221839767	13.697252584323287	0.3861371103504217	0.088642763544033	0.009916073	0.010012626664322502
1572	29	0.8700816255731051	16.415027261306108	0.7491887707267313	3.6496410761129496	0.009897094	0.010012626664322502
1036	19	0.9316004218073384	15.278036694443628	0.8629764538744604	4.331395909459299	0.009838589	0.010012626664322502
1236	23	0.9335199718862353	16.522885563604653	0.4622210620102369	2.6400796525497316	0.01000896	0.010012626664322502
1125	19	0.9726466951448772	15.68454062572924	0.5820365396642424	6.006320139849844	0.009952285	0.010012626664322502
1953	38	0.9219182527440501	15.842627675180347	0.8158721496520303	6.477498183538647	0.009897545	0.010012626664322502
662	12	0.9322211347856435	15.228225232674289	0.5600150908911404	0.7896871284182542	0.009655029	0.010012626664322502
1351	25	0.8443364408760624	16.382674438273	0.2129603191457475	3.925468904073502	0.009797708	0.010012626664322502
1791	30	0.9263113345850102	15.764466470503123	0.5749853443747764	0.11408967118052182	0.009730641	0.010012626664322502
886	17	0.9044784984874723	15.773097417912354	0.46790513926588917	3.3547962032936294	0.009857029	0.010012626664322502
1202	20	0.9974854876292222	14.646253976087767	0.36207280648416934	6.511536363520883	0.009877092	0.010012626664322502
771	11	0.9987187170826446	15.330629978738768	0.21218611444848015	1.722774710362176	0.009917864	0.010012626664322502
1003	18	0.9249555592377233	15.45209974833941	0.5640548934693219	0.031972773045158887	0.009993568	0.010012626664322502
1354	24	0.97211142069	14.610011753852861	0.7047197948045757	4.586844646563797	0.009533482	0.010012626664322502
705	13	0.9469351065593722	14.405478402031985	0.0691338375643688	0.18591805011997398	0.009889122	0.010012626664322502
1191	17	0.949004741188693	15.615872052743383	0.909027587025747	3.5600805233377346	0.009604316	0.010012626664322502
1102	20	0.960604529390126	15.770003800427123	0.30674620403406794	0.7837393490346276	0.009843117	0.010012626664322502
733	13	0.9635208771753546	16.594059329356103	0.8954552720949511	1.2745053119035905	0.01001112	0.010012626664322502
1218	22	0.9434790915863759	14.22372670773329	0.020124381147824166	0.14284184294513314	0.009869514	0.010012626664322502
1359	24	0.9489163351979748	15.02789392307966	0.7885470954056932	1.9308033678055136	0.009895509	0.010012626664322502
608	9	0.9804042767954456	14.870423836218341	0.6376546554898632	4.587191596415095	0.009928392	0.010012626664322502
496	9	0.9199354150958865	14.549071581808537	0.0037545376875341985	0.324280318991177	0.009854284	0.010012626664322502
1252	23	0.8268660967856394	15.60107673673681	0.1124208351260304	6.559495663471863	0.01000428	0.010012626664322502
1172	22	0.9160158903044021	14.541179376853961	0.7219728738772216	0.011997777151311229	0.009982182	0.010012626664322502
915	18	0.9102456569266464	14.64591901051748	0.3262610841617933	0.19577824422305434	0.009795727	0.010012626664322502
1817	31	0.9540655704571702	14.084992460559995	0.7352128716242634	0.5648567096596916	0.009942914	0.010012626664322502
811	14	0.9239204713349508	16.259692142549603	0.43456812906513503	4.344239255529286	0.009957356	0.010012626664322502
1417	23	0.9234171752044185	14.885704606935944	0.42915366687435963	7.26767135093097	0.009930247	0.010012626664322502
1047	18	0.8248994519518756	14.408175174193941	0.0063603784000828	1.6201997934459031	0.009977469	0.010012626664322502
1956	33	0.9581410444566554	12.979364391311266	0.025125898998392793	0.02047204432986005	0.009738041	0.010012626664322502
584	11	0.871890421325176	16.044609864757014	0.7797290597733006	1.503714630338862	0.009851847	0.010012626664322502
1678	33	0.7980732843067424	16.236676776144158	0.6552277975210917	7.171848385600558	0.009955416	0.010012626664322502
1657	32	0.9600956914136307	15.896262930360603	0.8184820283869154	2.496384319674238	0.01000534	0.010012626664322502
1456	28	0.7913225732214093	15.26038080425867	0.9706244879212388	0.153092370013222	0.009875731	0.010012626664322502
1068	20	0.9223024424476247	14.790550291479528	0.13358390947660548	4.66403542338465	0.009934075	0.010012626664322502
284	5	0.966378377701827	14.740339190534337	0.886372768603207	7.969409794112828	0.01000591	0.010012626664322502
898	14	0.9800025304583825	15.583412912591747	0.7519953431002107	3.6145044967033213	0.01000713	0.010012626664322502
1021	19	0.9354541193030869	14.119978918023829	0.4828909010844893	6.10404200047835	0.009903852	0.010012626664322502
1518	27	0.9813058095637625	15.609462055603478	0.21068317871342124	6.604925388304717	0.009622859	0.010012626664322502
1308	24	0.9856588600113394	14.786377233138815	0.6126563354034811	6.131788654431402	0.009953088	0.010012626664322502
1722	31	0.86182492629279	14.432568208825847	0.9663526178483179	1.0927551734323087	0.009877071	0.010012626664322502
1010	19	0.35754016970115554	15.537800702009307	0.0019208971557634347	0.3687281031749295	0.009533726	0.010012626664322502
1362	25	0.9659799730514274	14.397571558797088	0.35717964123287316	1.3238177058800433	0.009945976	0.010012626664322502
1178	21	0.8306600107477019	15.962072002414203	0.5174625146743876	0.3477124455219387	0.00974459	0.010012626664322502
1407	26	0.8818034714215971	15.779345878198969	0.6619395131728687	2.975197416102832	0.009926164	0.010012626664322502
1363	26	0.9752650909545505	15.271081294465187	0.7554588220550125	4.4650227033617895	0.00991097	0.010012626664322502
1120	18	0.9833373689511614	15.420278031455492	0.14925930411998245	3.8072285955673224	0.009993692	0.010012626664322502
1022	17	0.9874196257358943	15.741440294389363	0.960857498026605	3.2706091754119577	0.009876322	0.010012626664322502
1544	27	0.9186647639041168	16.458468986976786	0.7448997322726983	5.274900222096692	0.009954901	0.010012626664322502
803	15	0.9715977862894686	15.480477084696886	0.8068108946242993	7.015294971042346	0.009617797	0.010012626664322502
956	17	0.8858078106785795	13.429655921326335	0.0757081092268751	0.005500429714668353	0.009926591	0.010012626664322502
1446	27	0.9155535983292954	14.337016443747048	0.95162300442604	1.651125353794314	0.009800808	0.010012626664322502
1311	25	0.8506301641564746	15.510164888889332	0.2793968720946342	1.6083698163779743	0.009974475	0.010012626664322502
1108	21	0.936248844950325	15.746426443839958	0.8324038763886574	5.516184011424659	0.009895857	0.010012626664322502
781	14	0.8693974486992346	14.875730072751793	0.018676972384470525	0.0850797343912214	0.009214637	0.010012626664322502
1110	19	0.8138981744501431	16.405210025090568	0.3671596574877612	6.240370870059851	0.009801371	0.010012626664322502
1902	36	0.988934334575461	15.609178678962298	0.4006155269640355	6.327381250961856	0.009921656	0.010012626664322502
2057	37	0.7603853802078895	14.283528455880738	0.0026568795122224875	0.2886239361983287	0.009888624	0.010012626664322502
1156	22	0.9508014106415467	15.096010793075	0.18382271689679866	7.08080489129077	0.01001022	0.010012626664322502
1316	21	0.979287184062628	13.603346399554686	0.16939844378517802	0.0017973252530826822	0.009696556	0.010012626664322502
777	11	0.9744672777091974	14.384496936422119	0.36578001631181056	1.521780460916611	0.00989207	0.010012626664322502
707	11	0.9775824329255557	15.677138805751415	0.673772723620235	5.560416639335582	0.009733137	0.010012626664322502
1516	25	0.9622335026984588	14.565703917940766	0.1433297727609226	2.012798064631283	0.00994585	0.010012626664322502
1172	21	0.8362522485203232	16.118993792440687	0.6659140010505531	6.693912158762062	0.009720711	0.010012626664322502
1121	22	0.8525490303118586	15.432170214881234	0.9110353824235551	1.2561144104207638	0.00992479	0.010012626664322502
867	16	0.9464678579730393	15.753654378017636	0.04022448893602103	1.6476852277966612	0.01000177	0.010012626664322502
2543	50	0.8259477625781724	16.541603032417072	0.9438249866507611	4.719915224534868	0.00973734	0.010012626664322502
825	15	0.9756631932028341	14.791422534692579	0.45222227158777883	0.005326098530652412	0.009820227	0.010012626664322502
1730	34	0.9807364400559111	15.57037342622581	0.7666767440034459	0.24281522903948471	0.00992271	0.010012626664322502
805	16	0.9917253674302141	14.587985538406262	0.9699440588750494	4.495649359976659	0.009863412	0.010012626664322502
802	16	0.9651888231885519	14.612994588766982	0.2231303670868735	6.897132153915628	0.009901608	0.010012626664322502
1049	20	0.8787242139051334	14.786282219875227	0.9749153275629998	2.4705855267768375	0.009825973	0.010012626664322502
1844	35	0.932537602372927	15.39993595074871	0.3955444421157355	0.4828310522216698	0.00995707	0.010012626664322502
1449	27	0.999305850611816	16.65242744412729	0.6928622640988285	0.5856611926929458	0.00990375	0.010012626664322502
587	11	0.8450959180386834	15.452642148237477	0.9333966914094948	2.8275423426280017	0.009611602	0.010012626664322502
1237	21	0.9537025751294717	14.405885933498768	0.4280442628326924	0.06270516460521813	0.009758038	0.010012626664322502
985	15	0.915099161091233	16.42038509302553	0.040759052581394284	5.986517680274961	0.009937816	0.010012626664322502
1782	34	0.9043937633448725	16.284816837753354	0.784997935591826	0.44785476620124043	0.009796032	0.010012626664322502
1737	29	0.9718457746788611	16.124699796645295	0.4460712806321277	2.297035720212559	0.009986395	0.010012626664322502
1698	33	0.7679038250143848	14.613247681241806	0.30333350269301973	3.025586982053416	0.009925175	0.010012626664322502
1155	20	0.9294729904871463	13.515192465059634	0.26770557230736014	0.001893718664941313	0.009870156	0.010012626664322502
1109	20	0.9491807738759424	15.12103684202371	0.461562122296198	3.0303513362616106	0.009699833	0.010012626664322502
1953	36	0.9622476737909261	15.41539946565027	0.16907828108408574	1.2542555715432437	0.009855723	0.010012626664322502
2096	39	0.9118915034728221	14.739381358939562	0.31253906921908714	0.0016147560169648134	0.009838076	0.010012626664322502
1877	33	0.8591014562914477	15.370588800827825	0.02199531620830189	0.3940750727013721	0.009450624	0.010012626664322502
1203	24	0.8714076564889784	15.572689131926692	0.6009452553469308	1.6311169427504615	0.009865277	0.010012626664322502
543	9	0.9547091278097359	15.517770679250313	0.4549432605712306	3.446352811930968	0.009926992	0.010012626664322502
1046	20	0.9141129667314948	16.069685431734428	0.7067758132709087	5.289460022924101	0.009608298	0.010012626664322502
1018	15	0.8945526833073403	16.23266514397983	0.7654531394355913	0.21067086207099583	0.009704741	0.010012626664322502
1049	19	0.9831406622306771	15.502162746126652	0.46419198554342106	1.755190952274724	0.009949433	0.010012626664322502
1705	30	0.9259403380391986	14.739572390682836	0.3004994052207827	2.7746711311067873	0.009516346	0.010012626664322502
1708	30	0.8764767598318185	14.464823869635381	0.08987216781917864	2.155958825368419	0.009844057	0.010012626664322502
1154	22	0.9565375509899254	15.218664374048894	0.4324699984488985	2.761453006367476	0.009818901	0.010012626664322502
960	17	0.8541505078494495	15.589732102258608	0.4556819668794351	5.152697078772431	0.009871936	0.010012626664322502
983	16	0.30164897335411167	12.318985659589833	0.0075498365364303766	0.00420055065633787	0.009813299	0.010012626664322502
1587	28	0.8377144774295091	14.898578631414628	0.9863802392409554	6.340406914837347	0.009788533	0.010012626664322502
1677	29	0.9441305408073355	15.45314602455737	0.040458286110324315	2.0352902174001426	0.009956128	0.010012626664322502
1365	24	0.9950217206659828	15.306435318663496	0.7823832729315361	2.700119667294127	0.009729098	0.010012626664322502
1152	22	0.9830236274227583	13.945474683882727	0.12747184617192583	2.8264707671987455	0.009864949	0.010012626664322502
1041	20	0.9219267595604161	15.253555858297954	0.9877356860899618	6.529428342375719	0.009987588	0.010012626664322502
989	19	0.9586460208215534	14.02650956459581	0.2901774996348002	1.2913012765792395	0.009637284	0.010012626664322502
1667	29	0.9596694745303641	14.99487447409214	0.05852869393507547	2.321660982782141	0.009891712	0.010012626664322502
2266	42	0.8355793875588671	15.282324206655195	0.1663314512649403	3.254858984260042	0.00996662	0.010012626664322502
1442	24	0.9202338163326521	14.472254743190154	0.7089912053435398	7.093682037357534	0.009984281	0.010012626664322502
1436	26	0.9516166725678833	15.462344515770202	0.27793750440238524	4.007143153831428	0.009728109	0.010012626664322502
2574	46	0.7563053752924099	15.906722239197688	0.6551006282191598	4.926941013926911	0.009952412	0.010012626664322502
1269	23	0.9101918112090095	13.981926942715269	0.41162239292849534	2.721343978113724	0.009830045	0.010012626664322502
994	18	0.9624444369057144	15.06802826553352	0.9800818812388115	0.21462656188917478	0.009926469	0.010012626664322502
1644	27	0.9426549076957854	15.226477199756777	0.5435612315291831	2.4997072488130825	0.009804079	0.010012626664322502
1574	28	0.9840323983490324	15.214552124050982	0.7192900289625439	4.108537225077903	0.009904779	0.010012626664322502
1003	18	0.661167985001307	14.738663723892294	4.412433706155877e-05	0.10541756792107937	0.009900685	0.010012626664322502
836	16	0.7392032026178386	15.19877139163333	0.8464264223264678	2.509228674062226	0.009970614	0.010012626664322502
866	13	0.8947617557954852	15.122378066998175	0.9482111861147462	4.175609809220407	0.009990179	0.010012626664322502
1240	21	0.9212038187010044	15.751291295187936	0.5090648827638272	0.026144484349060804	0.009964005	0.010012626664322502
482	9	0.8599389820266973	15.223464083714166	0.21024758629459664	1.7927531893176065	0.009987953	0.010012626664322502
1157	18	0.8167205941237167	16.339775938454004	0.4910140970655941	6.846610928670197	0.009682586	0.010012626664322502
2002	34	0.8895449285283822	14.402814259918161	0.3132373720334869	2.6496358573364382	0.01000494	0.010012626664322502
1135	21	0.9804199892208341	14.812800703136688	0.8302705704491875	6.760755008836053	0.009873161	0.010012626664322502
1517	25	0.8855673196685742	15.029724263470712	0.9079655756973306	2.1737456957594268	0.00996699	0.010012626664322502
1343	23	0.9178058247222793	15.173753278853091	0.24064554919085185	1.4870730438776183	0.009663408	0.010012626664322502
939	17	0.9942809708008611	15.505351220738138	0.8085428210734076	0.850210525445374	0.009777408	0.010012626664322502
1198	23	0.9426745691050038	14.540503803686967	0.3711535837856953	4.167909935829899	0.00990892	0.010012626664322502
1611	28	0.9187720418888565	14.887403856394442	0.17512420602988982	0.5476527629118184	0.009981121	0.010012626664322502
1231	23	0.9291840490336236	16.454243589834505	0.886791223223399	3.611515968174066	0.009952893	0.010012626664322502
1038	20	0.9922623522107406	15.761380966424683	0.6935234954453812	5.977377965721082	0.00990184	0.010012626664322502
988	19	0.9804648728884062	15.403990064869015	0.4256962225888148	6.468530977423766	0.009625505	0.010012626664322502
1396	27	0.9367800729842238	14.97126781892049	0.2683678323620807	3.7802463637443418	0.009982925	0.010012626664322502
1401	24	0.8772558179979231	15.912464612519171	0.713109898554804	1.5337355280845228	0.009992411	0.010012626664322502
1377	24	0.9760649380733355	15.832199901122555	0.04640084676270406	0.9177356989498424	0.009896584	0.010012626664322502
579	11	0.9777416356377322	15.258562676127497	0.43753617233797504	4.969200498561772	0.00995678	0.010012626664322502
821	12	0.4417897088805067	13.487957830248423	0.0005292925480148217	0.20286809030391312	0.009826182	0.010012626664322502
1231	22	0.9775269913567487	15.766339588643184	0.14206192830722358	4.396136968623254	0.009977933	0.010012626664322502
1385	25	0.9592673089381673	15.088869165970877	0.5674841205363504	0.9374293684475035	0.009895421	0.010012626664322502
1086	20	0.8176778390372293	15.560181321845612	0.340119945204866	4.7760158124335925	0.009980647	0.010012626664322502
1718	33	0.9769216406502196	14.74439810115102	0.6975984818879488	5.092240656579526	0.009796699	0.010012626664322502
1234	20	0.7795618259325392	13.765030497170818	0.11697229534946982	0.007559641160370223	0.009992162	0.010012626664322502
1730	33	0.9571989901415708	16.514162344457773	0.850281619202375	5.105128022605303	0.009948758	0.010012626664322502
2072	38	0.9775923408995828	14.882232873963678	0.40373714817721157	5.8595710107375885	0.01000592	0.010012626664322502
1475	26	0.9795654781924898	15.376238634325807	0.4292523189925406	4.704143473475243	0.009918983	0.010012626664322502
1617	31	0.9580441941071598	14.022726165536959	0.7938740609567932	2.8447968904712755	0.009994136	0.010012626664322502
1660	33	0.9575127124104457	14.886314606185797	0.7529382182985315	8.181986640385936	0.009772559	0.010012626664322502
632	11	0.9561160921895229	14.50020403254105	0.9826644627153835	5.470176460060587	0.009822829	0.010012626664322502
1086	20	0.6704881541301793	13.01712386230756	0.0037132916117875517	0.0762866850646724	0.009993729	0.010012626664322502
1100	19	0.9071519955995296	14.706787843442537	0.09871910981271692	0.11075131168870933	0.00997697	0.010012626664322502
1628	25	0.6810391803166629	13.11153393746055	0.0005932637279142325	3.155241829707597	0.009991078	0.010012626664322502
1147	19	0.9218686778397152	16.012650816289046	0.5149531130832993	6.592661204756553	0.009941095	0.010012626664322502
1219	24	0.9762069408523728	14.210219222617331	0.7628154025040924	2.610155085490016	0.009915036	0.010012626664322502
1004	13	0.3310245551826271	12.751213080518315	0.029887533521151505	0.030609852799276194	0.009377291	0.010012626664322502
1247	20	0.9472681417588146	14.322688767240498	0.32017573544063493	3.473283265353523	0.009842012	0.010012626664322502
935	17	0.9631319035000334	15.512655286311842	0.9905418894917208	0.10096232181171183	0.009875627	0.010012626664322502
1200	23	0.8669023267373155	16.224343974807002	0.03676605515597589	2.165545984369296	0.009966673	0.010012626664322502
1121	21	0.9576094812781415	16.30799649881777	0.48072489670435825	4.31922696592963	0.009921453	0.010012626664322502
1043	19	0.8412617450933688	16.177342820064883	0.7563338956012402	5.677217933766032	0.009772597	0.010012626664322502
1296	23	0.8943577953938576	16.17792990752992	0.38034443027640596	2.4222550114958032	0.009917849	0.010012626664322502
1102	21	0.9722732442470117	16.46052544747848	0.2852373930715194	4.498118096888877	0.009849045	0.010012626664322502
838	13	0.9817254367684028	15.329470405420622	0.012471358460396265	2.796355531570237	0.009945229	0.010012626664322502
562	9	0.9622816315533769	14.44366810921136	0.4531842316413905	4.790639934402134	0.009700963	0.010012626664322502
1217	23	0.8078240535645747	15.878638375233532	0.4870847438202178	2.0999059731643093	0.009817711	0.010012626664322502
1626	32	0.9287008141120537	14.792074765289877	0.7449500769353424	1.4105648029845659	0.009971374	0.010012626664322502
1379	25	0.48542753629036683	14.168533916871308	0.12188889570522915	0.0038669329079210335	0.009940974	0.010012626664322502
1788	31	0.9220302540945999	15.143990798438633	0.3375232968954773	0.779251939013077	0.009614559	0.010012626664322502
422	6	0.9892475448836278	16.34491625196937	0.582385845564385	1.2834857957146775	0.009900575	0.010012626664322502
2110	38	0.8507677739845307	16.37793151478019	0.4249616360766727	0.7135707280481455	0.009830432	0.010012626664322502
1435	26	0.7418901484095053	14.162682153087435	0.002910495138980951	5.616759845880268	0.009688967	0.010012626664322502
1312	22	0.9974036162968195	15.623324413048511	0.8680624590633674	9.052953511414628	0.009849337	0.010012626664322502
728	12	0.9741207888589367	15.426402531317564	0.06713025588705429	1.9200611915874242	0.009679957	0.010012626664322502
787	15	0.9279758438058038	16.01275651776991	0.7937049738536021	1.3062137482800047	0.009891142	0.010012626664322502
964	17	0.9435252968732326	15.42147848773296	0.524613566242905	1.1835975017653024	0.009885783	0.010012626664322502
856	14	0.912461662353335	15.529405984193698	0.6084048763074361	2.6827904429844214	0.009971077	0.010012626664322502
511	9	0.947433606266846	13.816411918367216	0.40856093659259163	6.864907234240045	0.009749916	0.010012626664322502
1577	26	0.9217210054141394	15.136998074181927	0.05962834072844983	0.6042379223158457	0.009940939	0.010012626664322502
1893	36	0.9596466279237587	15.06952839979581	0.8669179574967666	4.193794991010015	0.009768693	0.010012626664322502
574	10	0.950106676799419	14.580383513927561	0.09631858420371486	6.388197156890647	0.009905486	0.010012626664322502
1782	32	0.6648419329151041	16.343126561877128	0.06688464261540356	0.008907604264417612	0.00987146	0.010012626664322502
1978	39	0.7629393633861323	15.60585588347239	0.3935729750933461	3.205357221464645	0.009839961	0.010012626664322502
1057	19	0.9359894030436033	15.130863888050943	0.44137625500744315	4.8790998358434035	0.009874896	0.010012626664322502
1210	22	0.9486644408715627	14.336329312797236	0.34983775670435563	0.907639186798896	0.009964382	0.010012626664322502
1129	21	0.7696455581048254	15.176985415483433	0.19500403459953236	5.0473969219364205	0.009864651	0.010012626664322502
1146	22	0.9144005608104189	15.990686637941137	0.7033048937106119	4.724216963778675	0.009982804	0.010012626664322502
1065	19	0.9573619832567632	15.079374395233659	0.029432886135799752	0.7965219174154662	0.0097031	0.010012626664322502
1150	22	0.9682505661408822	15.180277532888976	0.7046931075553097	4.141017561423572	0.009895388	0.010012626664322502
1101	21	0.843088054477	14.721315996022728	0.42487147487070037	4.218260094923455	0.009725252	0.010012626664322502
826	15	0.9834232632688757	14.570558035059795	0.21021693649771123	0.9185035413614262	0.009293632	0.010012626664322502
1729	32	0.9776620969420451	14.680584112846375	0.6564370633199894	4.8820128915494365e-05	0.009883041	0.010012626664322502
1418	26	0.8994534920929229	15.17296346234524	0.2393407632277448	4.798876020110255	0.009661817	0.010012626664322502
571	10	0.9296685171211341	15.316262272770963	0.2210162948768673	2.2640874951121033	0.009897169	0.010012626664322502
1364	25	0.9799689646528285	14.999097560882888	0.7393571915134022	2.10835664476013	0.01001067	0.010012626664322502
1835	33	0.9980983476632942	14.286720187119439	0.8037945820378607	1.1975765927349629	0.009941475	0.010012626664322502
700	12	0.9905685920837393	16.05148246530807	0.026372875250735395	1.6888594173116094	0.009917049	0.010012626664322502
517	10	0.9144066691077375	14.25070277695646	0.4822774778056532	4.553633834941826	0.009988934	0.010012626664322502
1893	37	0.8970142592549085	14.205746867602253	0.06342007649059737	2.510285149993458	0.01000913	0.010012626664322502
1243	23	0.8495654170119691	16.28780698390892	0.4773404928555012	8.646798149275998	0.009608636	0.010012626664322502
1083	18	0.8340314673999952	14.7852644348916	0.6634466442888936	2.1783262092923765	0.009904796	0.010012626664322502
747	13	0.8431223800876866	16.176664402029427	0.47054983762906827	0.2658826005749782	0.009954134	0.010012626664322502
1577	31	0.9186140336444091	16.236428964789923	0.4718468105187561	3.3927204504428374	0.009609972	0.010012626664322502
414	7	0.9728307180066852	14.206035269264166	0.981528404989902	3.9938473872503746	0.009880721	0.010012626664322502
994	13	0.9797959525992037	15.305889133258322	0.6350848949958161	0.022289807961048957	0.009770495	0.010012626664322502
932	15	0.9546610006139002	15.50759901682692	0.42656784760737976	2.3694296133378474	0.009875611	0.010012626664322502
1484	29	0.8835963761035586	14.91395799304115	0.800362577826553	0.19516371468998517	0.009987093	0.010012626664322502
