# Supplementary material for: Tableware trade in the Roman East: Exploring cultural and economic transmission with agent-based modelling and approximate Bayesian computation
Source: PLoS One. 2020 Nov 25;15(11):e0240414. doi: 10.1371/journal.pone.0240414 (PMC7688115; doi:10.1371/journal.pone.0240414)
Supplement: S1 File — The full project, with the data, the code of all components used to run the simulation and analyses is registered: https://osf.io/s5mdw/. (GZ) [file pone.0240414.s003.gz › s5mdw-full/abc-pandora/results-example/bestBias/result_0.010999999999999998.csv]

nstep	cstep	mu	mumax	copy	strb	score	epsilon
1167	21	0.6895438139722905	16.861979430711393	0.5273438838236242	3.2047527413285004	0.01085088	0.010999999999999998
1911	20	0.9979504486984714	14.33627276837162	0.8581745066815705	3.38871620297154	0.01083549	0.010999999999999998
1550	18	0.9702852888714192	19.217066990321797	0.6748373895599173	3.1378307673648447	0.01071259	0.010999999999999998
856	16	0.8275997424054958	15.651074333532158	0.11853495943030584	3.1653431577165874	0.01061621	0.010999999999999998
932	16	0.9753316529078264	14.59901791529904	0.017107004670812997	3.8460404692580887	0.01087264	0.010999999999999998
385	7	0.9889261873567016	12.89292049894288	0.27494398454349456	4.376590746775624	0.01065533	0.010999999999999998
1060	17	0.8821342542280521	17.18275079622679	0.8506316847200996	5.52332747108485	0.01049496	0.010999999999999998
1184	19	0.905480824012481	17.29908291781008	0.31151996263955994	4.712925181592208	0.0105298	0.010999999999999998
709	10	0.7959349253794632	17.28476672809689	0.640111007844625	8.856609294486228	0.01099488	0.010999999999999998
657	11	0.9990215630207551	16.170310971839296	0.36591184172988267	6.010900586937683	0.01091641	0.010999999999999998
1391	25	0.8706258486449179	15.68937682290618	0.7760285094521086	3.4636724437899478	0.01093639	0.010999999999999998
900	12	0.9993542236720163	14.275073808090182	0.4416325156171115	3.5354117047848965	0.01081521	0.010999999999999998
878	16	0.585021542710253	17.392963418312696	0.5083496880225699	3.2184080226411176	0.01061474	0.010999999999999998
1097	18	0.9490282859369266	14.568178335223577	0.3620756323279687	1.35037134629561	0.01062591	0.010999999999999998
2017	23	0.989428753011703	17.718233999989874	0.9367733100317788	2.1246022824061	0.01098129	0.010999999999999998
1328	14	0.9717282903882575	16.821179656526542	0.6998009510810276	6.954798930841314	0.01053226	0.010999999999999998
1210	20	0.8793885273683513	15.907907500776405	0.37173260444846895	3.9425715707145628	0.0107647	0.010999999999999998
833	12	0.9637008864990286	15.150251597676004	0.47677506844066436	7.017763585736544	0.01014534	0.010999999999999998
1080	15	0.908950226621438	16.01968811375569	0.34559367629368565	6.1204396374132255	0.01099527	0.010999999999999998
631	11	0.9201974879978674	15.066111134616273	0.9011533897437125	1.4960224537831457	0.01027378	0.010999999999999998
945	18	0.8845779369881095	17.03037424391523	0.09019942911225465	7.3962766193371765	0.01039675	0.010999999999999998
2098	34	0.8250546748067287	17.220425077869873	0.8732559334606713	8.748000103613581	0.01091454	0.010999999999999998
1239	14	0.9634416155316421	18.359775929381087	0.8304680635954623	0.021403150482565136	0.01079391	0.010999999999999998
2051	38	0.9222171324324261	14.287878865366947	0.7648225714044913	2.7847370528390525	0.01016368	0.010999999999999998
1262	15	0.9775405741271048	18.94439614777354	0.4601870512744454	5.827614963840047	0.01093789	0.010999999999999998
1532	25	0.685871672744884	15.026852043761583	7.177458589452401e-05	4.091784074531054	0.01062624	0.010999999999999998
1093	18	0.8927592341627051	14.943565494160755	0.04305099156254888	7.888409071753496	0.01063453	0.010999999999999998
1477	25	0.8834337586388125	13.976428031227462	0.5990500933243343	4.841598895746905	0.01091437	0.010999999999999998
1093	17	0.8464877612856859	16.20297841430842	0.8727645203535547	3.5975634245675328	0.01065325	0.010999999999999998
725	9	0.9982187037672593	13.871279839810251	0.4877306237171742	0.18447740564713722	0.01083157	0.010999999999999998
1458	24	0.7571894342384401	16.942629267668856	0.638574811801253	2.799060942867288	0.01058506	0.010999999999999998
915	10	0.9805266632139951	18.82850050429742	0.2565008543791515	6.745918288308177	0.01051941	0.010999999999999998
1223	23	0.893536338146339	15.278879835190379	0.6767910165528862	1.9461184283284154	0.01096987	0.010999999999999998
722	14	0.6057808895935379	17.69255654286586	0.22565266909461074	3.7388880497395283	0.01048534	0.010999999999999998
1002	12	0.8185992893338201	18.488891586580298	0.3748937544075564	0.0586547866895768	0.01052368	0.010999999999999998
1407	19	0.9571993068175051	12.8865140690617	0.5385881110626727	6.327629182853647	0.0108989	0.010999999999999998
1775	34	0.8789911694352693	16.242159701545887	0.8049567868336266	2.3093787129351586	0.01096313	0.010999999999999998
1755	27	0.8276771737803013	15.655383232298751	0.23037380667470692	3.8411590728701337	0.01079671	0.010999999999999998
1479	26	0.9616705370683302	15.48865766816377	0.26044074193197636	0.051653468113376455	0.01048531	0.010999999999999998
1331	24	0.8020774716240724	15.7238842534152	0.09601668979595074	6.704027163776139	0.01078204	0.010999999999999998
1064	17	0.981601178833533	17.03129045683192	0.5885867684063063	6.54880722968689	0.01004968	0.010999999999999998
1084	19	0.8456160249161084	14.460892027169917	0.5304249898684489	3.8958956974089824	0.01087693	0.010999999999999998
1323	22	0.9134356935943234	18.102783892595184	0.43287093022018075	1.4067723435091568	0.01057065	0.010999999999999998
1156	17	0.9612306139723652	15.495893650074374	0.47223847276872455	5.362155058262836	0.01031239	0.010999999999999998
996	19	0.79842841050508	18.2849232215873	0.5611712677233806	3.825148707235104	0.01099833	0.010999999999999998
1791	24	0.9165689444587135	15.733140451859565	0.22303725703826155	3.403709293979177	0.01049752	0.010999999999999998
1249	11	0.9995085232530271	20.404809673992084	0.699478138327936	2.9839605273181604	0.009332571	0.010999999999999998
864	12	0.7821461040417701	16.819218465699354	0.9510866463021412	0.393754531501183	0.01016145	0.010999999999999998
1694	28	0.7587542097596391	15.232615668695056	0.2434762389701004	0.5758221736386313	0.01092537	0.010999999999999998
1500	29	0.8839981430657674	16.37237954119749	0.1507607125811115	2.468366576937597	0.01064858	0.010999999999999998
1307	17	0.8557898958615443	19.646150633297182	0.31455693076630875	7.2713746711969485	0.01024297	0.010999999999999998
1219	20	0.8650369680045751	13.6799446250182	0.7546733903430434	0.5547655104914524	0.01089029	0.010999999999999998
1022	16	0.8823917976218194	14.472511395579328	0.24790895225816767	3.237387124583553	0.0105044	0.010999999999999998
1651	24	0.9560390047647185	18.222005137248548	0.10495094551322015	3.0407342512442916	0.01087374	0.010999999999999998
1614	31	0.927437549473694	12.247585227026443	0.030546089840773227	1.4245349062354993	0.01077055	0.010999999999999998
460	7	0.743328426377381	16.749349842759646	6.749063547635895e-05	3.5495974057834387	0.010853	0.010999999999999998
1652	27	0.8018740323993311	16.696038047610966	0.4592452931242461	3.4202455493727353	0.0109745	0.010999999999999998
1157	19	0.5465190134459211	19.28757962221853	0.5952914433043949	1.4585852843771843	0.01070606	0.010999999999999998
1552	15	0.9855370067454062	16.380860985248887	0.70198534841071	2.9200756896583986	0.01099529	0.010999999999999998
1782	34	0.811996782972804	14.925390439222701	0.7108279887908926	0.5261342310315016	0.01088172	0.010999999999999998
1898	35	0.8767650920279855	14.380411452243434	0.796262275181306	1.6185173547860177	0.01067201	0.010999999999999998
1237	11	0.9942611947420461	20.168681878309812	0.37429760323925365	1.7188120129356317	0.01036531	0.010999999999999998
640	12	0.8795867901044926	13.058336762969608	0.793332873692246	5.118741476898522	0.01095473	0.010999999999999998
1354	24	0.8056044670518936	14.093005299935497	0.3205283336734258	2.2806979355110997	0.01097831	0.010999999999999998
2032	29	0.9455873801933701	16.279932735853382	0.6153738299303937	0.6753295567158566	0.01038022	0.010999999999999998
768	11	0.8744652717285681	17.126169284807265	0.1335550789777934	4.016362403252563	0.01096402	0.010999999999999998
1519	26	0.9849288560966263	15.007129253209623	0.667748523567599	1.6617311992579462	0.01075127	0.010999999999999998
1420	23	0.9048291546029316	13.910928966610378	0.6901347306218493	2.520951637035872	0.010998	0.010999999999999998
1097	13	0.994504171522692	16.64929127763226	0.03322227292863446	3.159678412924748	0.01083537	0.010999999999999998
674	11	0.915300977202148	14.557894867461062	0.2538477925402987	8.146004012106154	0.01084653	0.010999999999999998
1797	20	0.4071462278121383	14.720027304117119	0.7290148167728269	0.0007734458217451834	0.01038735	0.010999999999999998
1791	24	0.8816271412831459	14.609499754561956	0.025657371661623518	0.057099458103166745	0.01090694	0.010999999999999998
1250	21	0.7534840746316612	15.38948745238626	0.8420128953747865	2.136436019285196	0.01082508	0.010999999999999998
1063	17	0.7997629498998028	17.767408205288774	0.6241397594886726	0.9777311525828662	0.01098718	0.010999999999999998
968	16	0.9882494247864088	14.75287972014908	0.4082764418200876	4.715783681901432	0.01088208	0.010999999999999998
365	6	0.649326758056668	17.048532748428457	0.32910776266168884	7.395132527965874	0.01073749	0.010999999999999998
921	11	0.913464121810893	20.180094537347806	0.6363967599244501	3.479179823982834	0.01097517	0.010999999999999998
1504	26	0.9490785037055242	17.329337229060883	0.2870559292153	3.2076837314063216	0.01080693	0.010999999999999998
2026	33	0.7656173613825944	16.56072836379896	0.6860705783505424	4.483310069563345	0.01081686	0.010999999999999998
1748	30	0.9826950377534778	12.743377642069106	0.2668354202405476	5.043356093643912	0.01084152	0.010999999999999998
965	18	0.9520793883428951	14.85739331608296	0.49933390522385107	1.8373879244235924	0.01097634	0.010999999999999998
1087	20	0.8766524572496461	19.332506243084342	0.5461983689489635	3.703984253369128	0.01084134	0.010999999999999998
1420	24	0.8001740139116229	16.314801818588386	0.11630173595567415	0.05614335174094387	0.01059952	0.010999999999999998
1112	21	0.4739007948170993	18.18309115090459	0.6067265021381291	2.613071853680088	0.01099564	0.010999999999999998
1496	22	0.8733149718108882	17.999288605146525	0.3198698283576657	4.9317184915842365	0.010878	0.010999999999999998
1794	28	0.9610631459435885	13.864027947771204	0.9122958071775706	2.745363691010675	0.01097288	0.010999999999999998
1856	34	0.8315109833811523	15.53958017446712	0.9381463009794363	1.7802515160730705	0.0108639	0.010999999999999998
678	12	0.9310009668189282	14.826841781500153	0.43235595045768555	6.001044319296297	0.01087017	0.010999999999999998
1716	28	0.9062961489049298	18.37620843392412	0.7698496690521036	1.6825712903009555	0.01086313	0.010999999999999998
1702	27	0.9523450511352567	14.293101881666512	0.16903011429221448	4.496646993463442	0.0109807	0.010999999999999998
591	8	0.9753723559351816	13.021634272339163	0.008635428690410063	0.06232336779065961	0.01062904	0.010999999999999998
1277	21	0.9880964116061073	15.067236284946242	0.41875673706511607	2.0702556386287743	0.01082094	0.010999999999999998
1563	27	0.8529478327455173	15.950197997189905	0.6809693565504529	1.0070991297910923	0.01065519	0.010999999999999998
713	13	0.8619569055026388	15.863178236224448	0.6220680012021232	0.1836821376754827	0.01037239	0.010999999999999998
1166	21	0.8158870045809877	16.652035723620656	0.17229459611435102	2.4758126279705284	0.01096981	0.010999999999999998
1108	15	0.8704532416682711	17.221958595620123	0.83950107178915	3.908583831823476	0.01038897	0.010999999999999998
1779	29	0.9685255980377055	17.56687092175087	0.039554887492998195	5.549360434862821	0.01034784	0.010999999999999998
888	17	0.9418419921567722	16.59975575420293	0.6917698654301248	8.299546226489277	0.01045067	0.010999999999999998
1280	24	0.971339954506271	13.42108708861101	0.7213862834927252	2.8052143320049105	0.01097374	0.010999999999999998
779	13	0.8113813501763767	14.539882937390592	0.8940256596565447	7.37257069150229	0.01097591	0.010999999999999998
1934	31	0.8974584982669107	19.663101977934343	0.6798000697679996	3.3299785915327935	0.01069256	0.010999999999999998
1805	30	0.989406845924943	15.512374239425922	0.3901616766810786	1.1097983092891661	0.0109578	0.010999999999999998
817	12	0.8686801686695916	13.93833304814458	0.6321818020686072	0.011210143150420404	0.01080322	0.010999999999999998
1348	16	0.9774454665279165	17.217805232904993	0.28772848128184064	3.2554526097343275	0.0107236	0.010999999999999998
567	10	0.711293600763488	16.718725831166033	0.37123058120647334	3.8621462608469996	0.01079246	0.010999999999999998
1026	16	0.9438494535065887	14.025637875503328	0.1475372241161811	2.799527947886894	0.01098928	0.010999999999999998
1266	23	0.9926978244795369	17.310279084954885	0.984464506432762	0.8924016667422761	0.01059871	0.010999999999999998
1587	18	0.7512463795229607	20.894406681408075	0.39415798636002985	2.9865477315845714	0.01070098	0.010999999999999998
2071	27	0.9912789879289857	17.178377809430792	0.5693207707325334	4.906855710298364	0.01048373	0.010999999999999998
1058	15	0.9528627393525944	15.257005875786083	0.7248206135951489	2.897148524836524	0.01050423	0.010999999999999998
1576	26	0.9032970981812024	16.10198661932846	0.33054396651834095	1.3202319521136652	0.01031151	0.010999999999999998
943	14	0.9785002817782673	17.98678201362189	0.9815873102623259	2.9248720520253886	0.01045526	0.010999999999999998
648	12	0.7830619089720187	15.61602170301165	0.9173049634680798	1.2461176640207323	0.01062042	0.010999999999999998
1468	22	0.9976232119685827	17.85516527194503	0.9845236907739044	0.5181682807983896	0.01072063	0.010999999999999998
956	16	0.9797152170968307	15.508844718401654	0.865077136452451	6.540621710955552	0.01075366	0.010999999999999998
1511	26	0.903181124900924	14.510718190546747	0.09952115270528955	1.8855725837186128	0.01036559	0.010999999999999998
1180	13	0.928776750749585	18.246789943862936	0.5063590555618378	2.8768477060815285	0.009951103	0.010999999999999998
2112	25	0.8688632618589247	16.238496695615822	0.996334052354816	5.090003832214856	0.01091617	0.010999999999999998
1413	25	0.7856268883479025	16.53621996054441	0.15354331300210322	3.122628615209278	0.01061198	0.010999999999999998
1181	16	0.8464632335871135	18.40327201764134	0.005947288693521013	3.711035950840138	0.009980102	0.010999999999999998
1194	22	0.9440677228977514	17.46226376597181	0.7511403666114713	2.4230390768844434	0.01024565	0.010999999999999998
1045	11	0.9457653189037223	16.336167427597665	0.012930829298123808	0.07060121614293735	0.01077471	0.010999999999999998
1115	22	0.865073979769396	14.954559160312833	0.2189449884000425	0.030649152212400832	0.01083745	0.010999999999999998
1730	32	0.9476520080357316	13.220985235287918	0.06543232104610225	3.2984539956270664	0.01091315	0.010999999999999998
910	16	0.6465747900524939	19.650744946818175	0.17520103270948328	3.112600816444549	0.0108498	0.010999999999999998
840	13	0.8977173167902357	15.511025320841375	0.8035285953895817	1.2458991613049983	0.01049315	0.010999999999999998
785	13	0.7260204201955588	15.12766745673288	0.08568971343785503	0.2091764755060218	0.01019418	0.010999999999999998
935	16	0.9391144763539371	17.88481606490389	0.5572402280753864	1.1298940089320095	0.01053854	0.010999999999999998
1727	28	0.7359961212989776	16.485389426406183	0.2693762232050133	1.576156048218543	0.01087946	0.010999999999999998
1252	23	0.9554595974114428	14.490867640102524	0.9669800989420675	1.901639972463074	0.01090316	0.010999999999999998
489	7	0.38800297104562126	17.552358611017986	0.001953193859939084	0.41286235569084345	0.009759663	0.010999999999999998
1412	27	0.6801526203344387	12.837479087408294	0.0009635903339306751	0.2721608952183142	0.01021339	0.010999999999999998
1440	20	0.8320281655689121	15.01136287517723	0.8870724188217783	5.257911785949139	0.01084868	0.010999999999999998
1301	21	0.844006833871794	16.053652279376802	0.5777826593535604	2.5386854491547424	0.01087491	0.010999999999999998
877	15	0.9130347110956831	14.418354719171806	0.3630482050938007	3.8759289267426404	0.0104553	0.010999999999999998
858	13	0.5449054890964998	13.13327711382751	7.007155653062855e-05	5.594797459731599	0.01054373	0.010999999999999998
1179	16	0.9083426643160588	16.546317840632028	0.3774986221486104	0.32538832995882805	0.01066256	0.010999999999999998
626	7	0.9666061028038628	15.418069130160355	0.14072113976971845	0.0879742883202379	0.01096821	0.010999999999999998
1980	35	0.8746193275436045	13.532694641684703	0.735556791222786	0.7067890870761411	0.01089218	0.010999999999999998
1092	19	0.9318051684195279	16.028558420192272	0.30069761132661427	2.653933195318383	0.0108668	0.010999999999999998
308	6	0.7728399216918961	14.995524161524344	0.8294371266509271	0.0019028838270843673	0.01020225	0.010999999999999998
481	8	0.9120054364693452	14.222315609755501	0.2258607026598284	0.15142752687682204	0.01075656	0.010999999999999998
1808	33	0.8159380900294049	14.112889539205781	0.114385530321653	0.07415959575606579	0.01072857	0.010999999999999998
1690	21	0.9441867627210669	15.990218123396787	0.10540627365947094	1.812279569649533	0.01037648	0.010999999999999998
982	10	0.852890163138061	19.319463893344093	0.21691674729067179	3.469515170042883	0.01073847	0.010999999999999998
802	14	0.9723777332809215	11.572549197760068	0.6197539044511614	0.3950557845175193	0.0109377	0.010999999999999998
1236	20	0.9425925331014606	14.301474885003696	0.7843977838634355	8.510128099739408	0.0107163	0.010999999999999998
1288	17	0.9391771642692055	17.010917952139273	0.9703636308032365	5.798268113020245	0.01031384	0.010999999999999998
1434	21	0.9923433448585309	16.24134139205417	0.2083317626870257	1.666862647223704	0.01036221	0.010999999999999998
1056	19	0.992531334099478	14.26969196446872	0.6432196823780443	2.7001334344350436	0.01013205	0.010999999999999998
1267	18	0.7697087809484204	15.3429725951679	0.408043624505811	2.323820247845138	0.01096582	0.010999999999999998
1044	18	0.9526427160505312	18.48209329975839	0.3451552560791267	2.5887420111077923	0.01077537	0.010999999999999998
2338	37	0.8622103352218186	15.936836401809984	0.3994434690344564	4.158258115985888	0.01097538	0.010999999999999998
1055	12	0.9219297494322005	17.501629675378336	0.3622507197356146	7.8752835155470144	0.01043564	0.010999999999999998
1422	14	0.9528458672226465	18.754148374116657	0.7908508225844177	1.3870098778070514	0.01076615	0.010999999999999998
1244	23	0.9377513670517188	17.627681073442872	0.28766604940054363	1.1482414834004302	0.01020048	0.010999999999999998
562	11	0.8943122550074087	17.348109049971566	0.4318003840064467	4.548937519753958	0.01083357	0.010999999999999998
1816	22	0.574866522735144	12.862163018226449	0.00964716461837127	0.08589869184369481	0.01070332	0.010999999999999998
1344	24	0.9834612630132271	16.522033552901974	0.6920715485061615	5.261459568561577	0.0109876	0.010999999999999998
1716	31	0.8965661481901193	15.767589882507885	0.16413123485446132	1.3174508127133449	0.01068159	0.010999999999999998
971	19	0.7565875785520286	14.67234398562101	0.2254602557273912	6.02400018710977	0.01060251	0.010999999999999998
932	18	0.6578209009923975	16.506846926980273	0.8235700429792219	1.1806381113414082	0.01099668	0.010999999999999998
857	13	0.8482839139822694	16.947983506755723	0.813659816248943	6.120645495027896	0.01053746	0.010999999999999998
1738	25	0.9146586569654415	17.857398558956895	0.8203037881717088	4.867010625040886	0.01092798	0.010999999999999998
1383	26	0.9227030382894794	14.5421512349585	0.8233588286645506	2.247002872238089	0.01093862	0.010999999999999998
896	14	0.9106289943423962	15.135859301521656	0.33821655301186615	1.6567656655999912	0.01088063	0.010999999999999998
825	11	0.8984144119653427	17.48812736121355	0.7626839539552164	7.658501333527505	0.01068402	0.010999999999999998
797	12	0.8381851706157872	14.584616828145231	0.5295385534353684	0.021688476156807024	0.01094483	0.010999999999999998
1067	18	0.9348012309359431	14.360470745921694	0.012776610281156883	4.843125904037173	0.01071926	0.010999999999999998
553	10	0.9527656453579072	14.908173908312307	0.4379144478735293	2.2651572879582362	0.01033319	0.010999999999999998
635	11	0.9870262864302835	13.942443028801746	0.8818250434746483	4.299329130924668	0.01087586	0.010999999999999998
1893	35	0.9107072902108748	15.637281410765404	0.11780465753987979	2.2410416051259867	0.01055451	0.010999999999999998
1492	29	0.7975263495411714	14.549692653305872	0.6830677780998967	3.703358798222461	0.01077755	0.010999999999999998
1483	21	0.8876266288426516	13.535124633596409	0.808433638322102	9.130545232059063	0.01099429	0.010999999999999998
912	13	0.9967040877557347	15.8158340777931	0.8302813217730108	0.38862608792707753	0.01080845	0.010999999999999998
1116	20	0.9584135728343438	16.075210172026836	0.20485511896070652	3.4992956373606927	0.01082038	0.010999999999999998
1051	14	0.7714263435716391	17.10658507795384	0.4897758010401282	4.064706607119545	0.01083316	0.010999999999999998
1474	17	0.9967152747153677	12.5894966334358	0.0006862504070466735	2.0105313805342773	0.01087168	0.010999999999999998
547	8	0.9071734052129743	14.523201739583657	0.7228902726776717	4.9660425905657455	0.01098208	0.010999999999999998
982	19	0.7687792502613133	15.24725563269741	0.4146400023301018	0.12873756523814162	0.01088274	0.010999999999999998
338	6	0.8387236022023221	16.46499892402384	0.4452732660626565	0.7789406542762974	0.01076535	0.010999999999999998
896	14	0.9150035875910052	13.909004966187004	0.5778116854129993	1.2968404162425378	0.01068174	0.010999999999999998
1823	33	0.7429648446805677	17.806232694797675	0.6056903823099358	1.3250249911408425	0.01078142	0.010999999999999998
1405	26	0.758945785756538	16.135481745032173	0.3891865452959786	4.827007209195193	0.01076162	0.010999999999999998
1744	21	0.963268129108836	15.77290929087527	0.414360868324292	2.0621293192146113	0.01092201	0.010999999999999998
956	18	0.9481523157053859	15.646132555047208	0.3132115354740664	1.0319326421387773	0.01089963	0.010999999999999998
1438	28	0.5395133556778249	12.155241670059688	0.06209303208375265	0.0029966274634409817	0.01042115	0.010999999999999998
1444	25	0.8418350197948652	14.77759959699724	0.3592672323853721	2.0682831593979025	0.01075198	0.010999999999999998
434	7	0.8708659711807226	14.646401555254073	0.6629593843150501	1.7866146251429709	0.01040288	0.010999999999999998
993	18	0.842441690970694	14.414574728653394	0.7868180275568137	1.7573831558768092	0.01096282	0.010999999999999998
948	15	0.9329378310422985	18.611849386321897	0.6846349493278614	0.09986653184505068	0.01087552	0.010999999999999998
583	6	0.968587924998144	16.406979944207652	0.250553660978262	4.042898997072681	0.01058053	0.010999999999999998
1430	14	0.8750969438004513	20.597604508093973	0.18941908842212596	1.4194514697905063	0.01022074	0.010999999999999998
2251	31	0.880817970783757	17.09282621799823	0.9312493312916645	5.048743484884438	0.01092945	0.010999999999999998
1658	20	0.955575159161468	17.09634483771203	0.8007668622581205	2.9034489944097355	0.01089489	0.010999999999999998
1393	27	0.9271938834112303	14.382638776101253	0.33652818374772336	2.586787321893114	0.009932244	0.010999999999999998
251	4	0.8697514759243413	14.192353147546113	0.6006631432699892	3.3038254919553522	0.0104777	0.010999999999999998
1570	18	0.9444595050752677	17.152177963713807	0.019471755859045703	2.2125108142018663	0.01064397	0.010999999999999998
1431	18	0.7941728988785138	17.125342925629912	0.6686789978910517	2.6231933853325624	0.01043113	0.010999999999999998
1376	27	0.7360580483005976	14.846364857711382	0.7558360245568626	3.54164614519645	0.01047394	0.010999999999999998
1547	30	0.953757558250366	14.340873116425799	0.1576708130533506	5.433053315586742	0.0109642	0.010999999999999998
1443	20	0.9397040029453743	17.06294578198156	0.886489580535839	1.0349525345943777	0.01048789	0.010999999999999998
1331	23	0.9810455174891062	14.754848248481725	0.8057092754722335	6.426390607385539	0.01031506	0.010999999999999998
1776	27	0.9067229923843462	16.716766013741555	0.23992354676146344	5.180341941104534	0.01087171	0.010999999999999998
579	8	0.9537731804969911	18.11786550977632	0.26134038728312536	0.6769948503213854	0.0106582	0.010999999999999998
1514	28	0.9585298590071245	14.225154246575563	0.20129785365716313	5.352519256770777	0.01097313	0.010999999999999998
1071	16	0.9185080079419674	15.917527944916575	0.6786991571873985	0.5705608719955881	0.01091425	0.010999999999999998
716	12	0.7508847925509684	15.849211003738649	0.5301798648937113	5.495742066958162	0.01058893	0.010999999999999998
2058	39	0.9175893421841599	14.49675794906504	0.6698516104086123	2.0542784857782257	0.01071549	0.010999999999999998
1943	30	0.9130397329684818	17.38934031374409	0.6109634391149951	2.891971519371214	0.01053427	0.010999999999999998
205	3	0.8549547153108192	17.50510216179567	0.7201941819109816	4.631912921085051	0.01069802	0.010999999999999998
1201	19	0.8181724503221056	15.664525520618946	0.8989765453343657	6.717423282272402	0.01086433	0.010999999999999998
552	9	0.9068173622115575	18.46314695508293	0.9319169428300837	1.050630508058281	0.01081064	0.010999999999999998
1711	31	0.5836322820373092	17.645967647852082	0.29461607299962345	4.297470500208911	0.01091404	0.010999999999999998
1604	31	0.927286197905295	14.987325511753083	0.236210173974793	2.1813039598452817	0.01083723	0.010999999999999998
548	10	0.8779638519006738	15.196246954292544	0.3224128065411034	1.517926254418878	0.01073884	0.010999999999999998
611	11	0.990869895289368	13.7817265303476	0.21981374811723325	4.241219252150589	0.01066254	0.010999999999999998
2351	30	0.950783930718397	15.459295075785747	0.3070697723598556	0.8069360186525236	0.01090879	0.010999999999999998
1503	23	0.17892714861994874	10.955599757884103	0.0835320678059675	0.0016656027922956618	0.01067952	0.010999999999999998
1710	24	0.9468765016131139	14.599662593057976	0.5747111342478554	4.737701162479265	0.01093036	0.010999999999999998
1138	21	0.8322818845098018	16.105163627148233	0.1495103696784833	3.499365395937321	0.01060555	0.010999999999999998
2005	36	0.9727873755104646	13.043877014809006	0.6342363886565265	4.695238390289337	0.01043094	0.010999999999999998
558	7	0.8227374864308646	16.459369325900322	0.689434117947285	3.7981225111695167	0.01088595	0.010999999999999998
2763	41	0.9183386110237299	19.309788229271607	0.2652909527091067	4.55729568123961	0.01011632	0.010999999999999998
1414	15	0.9366654754326408	16.035605406285796	0.7027670414430097	0.6387844121204895	0.01074902	0.010999999999999998
1432	26	0.8672891600913607	14.927191343483571	0.012642127039434903	4.62447119128738	0.01084111	0.010999999999999998
1246	23	0.9981503839252086	13.615904751606081	0.6409777635044006	2.485997157976144	0.01049489	0.010999999999999998
1365	22	0.976150688877998	16.526266348475396	0.3631363347711144	2.507245044975611	0.0105966	0.010999999999999998
1502	20	0.9141227712786426	15.083908351814316	0.22167954723770264	5.051757093853668	0.01099126	0.010999999999999998
703	13	0.981920757614845	12.949886910523611	0.36125517697376847	0.760861275627619	0.01085325	0.010999999999999998
1770	28	0.8951548739582993	12.848540475619842	0.6977497796775203	1.1613663250452264	0.01097667	0.010999999999999998
1175	19	0.9752606571998463	15.498060493208396	0.17885869197069215	0.9200255094096792	0.01094291	0.010999999999999998
533	8	0.9859864150594109	16.01349285419474	0.2168896135992386	1.6717107431479317	0.0109962	0.010999999999999998
855	14	0.9635242730364224	15.085366848692177	0.952001085765623	1.7050294598962756	0.01074201	0.010999999999999998
326	5	0.9465233666898045	15.340496360116184	0.24119923748710265	2.761500223008108	0.01079395	0.010999999999999998
761	12	0.9638804704120606	15.576387072646764	0.9382766012505387	1.6043105776524784	0.01064578	0.010999999999999998
740	14	0.7360648537611805	15.252365228655759	0.6072159269333657	3.008443666538958	0.01073328	0.010999999999999998
1153	19	0.718755890105747	19.18643777681824	0.4423989561863746	2.6505843507148636	0.01098512	0.010999999999999998
842	11	0.9712057000801676	17.48518203891091	0.6913137947744572	2.5286306797278586	0.010634	0.010999999999999998
2188	40	0.9955368351241327	16.373278693896964	0.06782545097598036	0.9991325829670714	0.01041352	0.010999999999999998
934	17	0.9452471304358516	16.66770057320494	0.47528875684024	1.825816409072599	0.01030281	0.010999999999999998
1015	20	0.9882191461066434	17.270242632051005	0.6492337848702212	3.609108237179362	0.009950507	0.010999999999999998
1328	19	0.9481344718541121	15.841869653938867	0.2200363382787452	6.563046642870393	0.01072749	0.010999999999999998
1132	12	0.9230249227727912	15.87271288568221	0.7821525686551877	4.3518496967884435	0.01085782	0.010999999999999998
1390	25	0.9651747559810965	14.809365627236993	0.15611885442137677	4.127697519461456	0.01029181	0.010999999999999998
1745	23	0.8729559524934638	16.88128497152259	0.20205713111236662	1.1267594554903393	0.01060053	0.010999999999999998
1200	17	0.9602831356247662	14.083695597959768	0.2581476970945158	3.44162507414243	0.01090958	0.010999999999999998
1178	21	0.6836792773054101	17.144024649037284	0.4650857639680086	3.3403014031134024	0.01045807	0.010999999999999998
1413	27	0.927226873358139	13.762204181786444	0.4494216341828221	0.8883807631944542	0.01022706	0.010999999999999998
811	15	0.873891350659048	12.164227863221766	0.8123484036763147	1.6411049595915426	0.01097667	0.010999999999999998
1438	24	0.9353948173864338	17.681571265668378	0.6345954768929657	2.465262058688671	0.0100083	0.010999999999999998
627	12	0.8313542575919269	17.337304590914517	0.03327067884488172	0.2270460866185937	0.01025219	0.010999999999999998
1317	19	0.9533172446682983	16.633605728722955	0.3929637646024479	6.482369567220008	0.01073551	0.010999999999999998
995	19	0.9445235973684447	14.796589246931084	0.7191670513786967	6.546270792491953	0.01076042	0.010999999999999998
927	18	0.7913233410335475	13.487485514284163	0.1979219093759248	1.6373509769859438	0.01047514	0.010999999999999998
644	6	0.8928974135030935	19.173189302929874	0.9138926875038483	3.283080517810453	0.01076867	0.010999999999999998
1270	18	0.9804344606848809	14.808594579017232	0.4414086514520509	1.9330788921849797	0.01066209	0.010999999999999998
1395	27	0.8648425390000951	17.084339332241903	0.39339787097741385	0.629083710510803	0.01017791	0.010999999999999998
1063	20	0.7054376568221415	16.11940561839197	0.8012853244025537	3.6555612810487315	0.01098819	0.010999999999999998
523	6	0.8466810004392549	18.455091749629343	0.743399546281	3.9877098034019673	0.01008994	0.010999999999999998
468	7	0.9057804271013884	16.301113128924868	0.6354102422459902	4.877403867397934	0.01096613	0.010999999999999998
1169	23	0.9919564160972676	15.467345626234742	0.5233846761057888	3.1007075137385147	0.01084683	0.010999999999999998
835	14	0.8013982239900194	15.763391713279082	0.45576926765516534	4.9485011388173445	0.01039628	0.010999999999999998
2424	27	0.996674726057034	18.18046101214505	0.29907243799863525	0.05412013824222317	0.01029572	0.010999999999999998
947	16	0.9517069717399836	16.322846966569564	0.017477099298476406	7.165423873357334	0.01051583	0.010999999999999998
1024	20	0.9882048795385008	12.925960196864306	0.13177868564099268	1.5410164248483769	0.0109512	0.010999999999999998
621	10	0.8977494235129816	15.186470530510201	0.27542288848136864	3.0547902626864065	0.010761	0.010999999999999998
1077	17	0.815872950094009	20.04901294723226	0.5349401185092761	4.633433178025171	0.01071963	0.010999999999999998
1801	32	0.9945470088674012	15.646368567037841	0.833984306860746	8.176156955819744	0.0106356	0.010999999999999998
1516	24	0.9988893390875067	14.874510380115101	0.3138697723169084	3.449014065685981	0.01093401	0.010999999999999998
1588	29	0.5228025388876169	17.715149364734177	0.2424763666062491	8.696544510107916	0.01017159	0.010999999999999998
1456	24	0.8980342298519083	15.69197613752192	0.45037001934185233	3.9443759502830247	0.01085991	0.010999999999999998
1136	20	0.7915416510312352	14.881879209519452	0.3458139197929296	3.6281683195070618	0.01096041	0.010999999999999998
908	16	0.7451433001186865	15.716205668810709	0.6690232080036085	4.381845464398098	0.01084762	0.010999999999999998
1328	22	0.9970880802791222	17.272062837817174	0.32902054987882423	2.9966792127423796	0.01038711	0.010999999999999998
903	15	0.8654371502131473	16.242328061750268	0.5909469480565928	2.0769637192036834	0.01089209	0.010999999999999998
1932	24	0.9892554449238727	17.01447450288832	0.8708587941233523	0.5894720769073811	0.01011423	0.010999999999999998
678	10	0.9006741334650956	16.395418986709302	0.75598077443497	0.5814501724912585	0.01044106	0.010999999999999998
1779	17	0.9397056900619868	19.199996467310118	0.20274392158777677	1.7979498174823756	0.0107838	0.010999999999999998
957	15	0.7087793942969526	17.442516053277828	0.2986574973946906	3.1782150858227896	0.01052105	0.010999999999999998
728	7	0.9569900679534482	16.186819308586756	0.0327800466473499	6.812745602981423	0.01079403	0.010999999999999998
1025	15	0.9106087648915115	15.863266503664887	0.34729893662939426	5.109944650858271	0.01092955	0.010999999999999998
1488	24	0.85253890498298	16.99532561916063	0.3919579190056139	2.7637747928391643	0.01068175	0.010999999999999998
1043	18	0.981677687394982	16.568575788312494	0.8925367444636885	2.111524514683412	0.01093425	0.010999999999999998
1663	32	0.9709773565079765	14.443187782149478	0.32823071046510577	4.718756836397326	0.01065983	0.010999999999999998
1164	20	0.8719490373438068	15.252604965669567	0.5343652519113566	3.6229021079246113	0.01055183	0.010999999999999998
658	12	0.8892556724142999	15.631085480475669	0.059478614896390315	0.7655245130357118	0.01093874	0.010999999999999998
1184	23	0.6923030319966134	15.959102520143873	0.46458456808650317	1.7399446039031325	0.01096245	0.010999999999999998
678	13	0.9055041801595434	13.21916339008169	0.8353027845204017	5.130711500935348	0.01063735	0.010999999999999998
1233	22	0.7705418807060068	14.758629359964544	0.7996675192329865	1.2153504222791032	0.01069257	0.010999999999999998
628	10	0.9211833454250269	15.1524835885068	0.08804905737596902	1.0764273475527466	0.01074056	0.010999999999999998
1233	23	0.9818368234589917	12.931292444709651	0.8706816109312638	3.4350978120863744	0.01043024	0.010999999999999998
693	12	0.8283180238134624	18.17163441795933	0.6000710194430503	3.5382810122890707	0.01053813	0.010999999999999998
1287	17	0.7622693544885886	18.818281362957876	0.2577973495600379	5.339935197689362	0.0108979	0.010999999999999998
946	17	0.862748353017444	15.077125190674161	0.1593626603543407	4.650859764504118	0.01091473	0.010999999999999998
1237	21	0.9296282358479319	13.980230919230204	0.06911096456996157	8.849627142997253	0.0108648	0.010999999999999998
1876	33	0.8978631896956468	13.904597609850367	0.39454449295828137	3.589422733146306	0.01097286	0.010999999999999998
1677	26	0.9414190536489163	15.31325225023289	0.3466104896476905	0.2371902536127186	0.01099747	0.010999999999999998
950	17	0.9451447604112654	15.781193659998678	0.6115219890543773	0.2985626891278138	0.01061087	0.010999999999999998
1305	25	0.9689106519422389	18.88670147219247	0.12032997712896154	0.4803295974953077	0.01064618	0.010999999999999998
1826	33	0.9902045667307171	14.711803399288785	0.512820322764997	8.115847957599652	0.01088135	0.010999999999999998
1831	27	0.9345269509672542	15.72085728689511	0.5853621445460192	5.732791312913845	0.01083606	0.010999999999999998
1178	21	0.7581864760465175	18.131603017269164	0.8126899060840178	1.1273098102699763	0.01082985	0.010999999999999998
907	17	0.9815401099830441	15.15149725794834	0.33821280611994586	2.049263138079459	0.01065705	0.010999999999999998
506	9	0.8190774035631936	16.255247581861305	0.609266054084374	1.7865495589371365	0.01059543	0.010999999999999998
1676	27	0.9486811810615206	18.738975473128633	0.5478156153357767	4.859893249943583	0.01071668	0.010999999999999998
2359	45	0.8142819947199584	15.071628658715994	0.22731858163698612	6.838563413384057	0.01085661	0.010999999999999998
1685	31	0.8637190302536519	18.542774716337195	0.21540995470597324	6.292138249138107	0.01081828	0.010999999999999998
557	10	0.9186033681206945	15.555263771156254	0.5362420398639007	5.769157087175492	0.01086152	0.010999999999999998
1123	20	0.7944633467804997	14.669270637954137	0.699682328834643	1.1695733196707705	0.01058101	0.010999999999999998
1941	31	0.753980871604776	14.928638456692372	0.00549915894360771	0.7721159810587255	0.01005806	0.010999999999999998
624	8	0.8972364762675686	19.323763548711362	0.2769771541857423	4.341147593475581	0.01048741	0.010999999999999998
1508	25	0.7879441412561193	17.59874508588056	0.44718691775454955	5.65830163078348	0.01095241	0.010999999999999998
952	14	0.8279741077191561	20.35766052989821	0.7509973350993349	5.255659806095781	0.01063525	0.010999999999999998
1902	31	0.8123645768364757	16.6464762421558	0.3864811820912239	3.6996079418458456	0.01053031	0.010999999999999998
824	14	0.9764443442646858	14.306109414382849	0.6634202955746875	1.8040483095724804	0.01091959	0.010999999999999998
2052	38	0.6185643058385861	18.68121321389907	0.4558713874636273	1.9715258627202457	0.01076392	0.010999999999999998
1114	16	0.9712136793047319	15.777988916952191	0.2606158306635278	1.8093322901327535	0.01059021	0.010999999999999998
1848	19	0.9559386305175532	18.246507166227325	0.3429475240578207	0.9066053719983591	0.01091076	0.010999999999999998
1304	22	0.9945328423352978	14.810225541523332	0.6879201119734499	2.9430971391908436	0.0109177	0.010999999999999998
714	9	0.602717288162214	16.548433529915098	1.8706644188681842e-06	5.897570694164822	0.01072622	0.010999999999999998
1781	31	0.8859186836072401	12.85581935052119	0.3369288640280139	4.10110190573895	0.01098015	0.010999999999999998
850	16	0.999926367772966	17.211871968094222	0.6577093221603809	0.7565780173849985	0.01048698	0.010999999999999998
1091	21	0.8707394632874929	13.66035516000369	0.1860138597895986	6.850283071161876	0.01067514	0.010999999999999998
1081	17	0.7387944033523034	17.852900259355916	0.6336035980459224	4.168439519567556	0.0104856	0.010999999999999998
1648	32	0.6487655602129647	18.51673517874778	0.301498666107742	7.286604037389639	0.01094701	0.010999999999999998
229	3	0.9602506449791788	15.660460520776557	0.6335528086957356	2.780854289650687	0.01074427	0.010999999999999998
1673	26	0.8717812923615724	17.418320899318708	0.5554417641023843	3.0398350680357455	0.01077144	0.010999999999999998
1089	19	0.8112724654709306	15.942087541042802	0.6210321745953276	1.5950375776675756	0.01089869	0.010999999999999998
1100	17	0.9804097276797618	15.91345523507756	0.7510306052070789	1.1232869807332402	0.0109815	0.010999999999999998
705	10	0.9037817529617722	16.033787642530207	0.037725820306605984	4.008948286597051	0.01025427	0.010999999999999998
1363	23	0.783879789187085	15.218037551862066	0.023605625670163777	7.149885788940782	0.01098409	0.010999999999999998
1273	25	0.9243078274150275	17.256831067121006	0.7248077898861526	3.784186644922502	0.01097495	0.010999999999999998
1541	28	0.9184357033673539	16.7756590142009	0.3907176922125004	5.187591409437459	0.01070424	0.010999999999999998
893	17	0.8515985523989695	13.447508473556987	0.005150612576487357	0.6581870403708763	0.01049138	0.010999999999999998
1169	18	0.9574269671532076	15.64428997232897	0.6117329695745264	1.1545751630525432	0.01099952	0.010999999999999998
1303	26	0.9480271218739456	14.287845030819097	0.9273570108874167	1.7332590800572651	0.01044818	0.010999999999999998
436	7	0.9734858247714917	16.596910439093865	0.41452921096068995	2.5676221640626404	0.01076236	0.010999999999999998
1844	29	0.8989556892685556	15.182446468905761	0.9061211899393149	3.1014922293347857	0.01092698	0.010999999999999998
868	15	0.9789216378221561	12.70053424695913	0.16887974495735514	2.8364077431199908	0.01093795	0.010999999999999998
753	7	0.9056018525353463	14.451869390520915	0.17471819343677752	0.0073694094706778235	0.01084501	0.010999999999999998
1651	15	0.993837002775942	18.048139860167232	0.044729144693076234	1.2873323742174225	0.01089069	0.010999999999999998
1707	25	0.9863294195427366	17.483977447415114	0.43975878895694387	3.0240947653908816	0.01080037	0.010999999999999998
1437	24	0.7167105272425	16.958359816940813	0.2809950516856299	2.2499546611526418	0.0109348	0.010999999999999998
1681	28	0.7443282579409649	16.752311422786697	0.1507610779831817	5.230837735012775	0.01052173	0.010999999999999998
1285	19	0.8181741180126181	17.270592905311478	0.6911830866597418	2.3332723927730523	0.01084867	0.010999999999999998
1831	36	0.7553248288435375	15.341494321914388	0.8746075993003647	6.292824340482188	0.01065988	0.010999999999999998
1434	28	0.7170595991388353	15.179668191803422	0.3507197328620688	1.4173815871701403	0.01097178	0.010999999999999998
1590	16	0.8666800229859286	18.422258157276424	0.19635092028687862	1.915617538483089	0.01082039	0.010999999999999998
738	12	0.9108115705803722	16.569920274549816	0.34218302458557254	0.22349841112303048	0.01075077	0.010999999999999998
820	14	0.8858324500672285	17.720873907145204	0.5841441404610568	5.812579028510943	0.01062499	0.010999999999999998
286	5	0.8851484208039337	13.499359042408948	0.5683978122411444	2.9461287911325567	0.01066565	0.010999999999999998
1798	29	0.8834359033946162	15.336852769118604	0.14345391392317908	2.4689128617042915	0.01062956	0.010999999999999998
973	14	0.876280020897999	16.493401111366467	0.43443828504368637	3.5773221333540475	0.01065119	0.010999999999999998
1491	26	0.9033170829265951	14.58265008864038	0.2989581477010621	1.1349422489281857	0.009875578	0.010999999999999998
1213	19	0.8938115118651458	15.526993264246556	0.7575730274247099	3.0874119688374786	0.01078519	0.010999999999999998
1351	21	0.9866851810596751	19.337680851343364	0.6616341419865279	2.095521227000135	0.01081574	0.010999999999999998
532	9	0.8976964875169408	14.492798604980761	0.323911156790311	4.266787380803611	0.01083613	0.010999999999999998
725	9	0.8950894460587752	17.593869955248703	0.30816490015624703	2.3175600336977533	0.01098476	0.010999999999999998
772	14	0.739813730000582	14.181526999410778	0.13074647757981517	5.905337651156562	0.01082686	0.010999999999999998
1462	27	0.9101346050569195	17.943803991610295	0.7614261954428222	5.143283256965329	0.01067735	0.010999999999999998
783	9	0.7086382191210462	16.319111886269468	0.02152763755756555	0.08867986478303724	0.01082714	0.010999999999999998
827	9	0.7729699342343953	16.99959299188788	0.8221352524826193	1.9700419792583552	0.01075986	0.010999999999999998
677	6	0.923347031357294	19.731100336848154	0.20574842014221784	0.6165909381774507	0.01085098	0.010999999999999998
1293	18	0.885261990527987	16.67397834152898	0.22159188598373963	1.6232518755644583	0.01061004	0.010999999999999998
1720	32	0.8950546911209069	17.52777318733812	0.6910998257399412	5.886884690653941	0.0102827	0.010999999999999998
721	7	0.9877745024438064	18.71274083497015	0.1503862582007871	0.9032817069536313	0.0108748	0.010999999999999998
1437	23	0.976497227797588	14.1094168232762	0.5997378041339125	7.736695570711449	0.01090142	0.010999999999999998
1457	21	0.8294399761508366	18.438321537207454	0.40968968682012125	1.3669013913221395	0.01078094	0.010999999999999998
1854	36	0.942191152915493	14.513443311280286	0.51623325738343	1.6778972404971635	0.01096841	0.010999999999999998
1042	17	0.9145330802963563	17.865454123839676	0.26384856304562376	5.132560295581583	0.01058272	0.010999999999999998
2135	34	0.996333631873262	15.447511918758277	0.6550735962127276	0.5420626896517351	0.01078641	0.010999999999999998
816	14	0.9615697204099068	14.608782630907328	0.5709273723014874	1.7235072183910873	0.01040417	0.010999999999999998
1797	31	0.9326687195321403	13.50371171110182	0.5400393915124465	6.840487261101705	0.01094559	0.010999999999999998
1293	21	0.9951016793737666	15.178085364040955	0.02317798102481511	4.150466555929429	0.01025521	0.010999999999999998
430	7	0.911568575395659	15.082248519300187	0.8738758822290249	3.917406941024621	0.01050931	0.010999999999999998
1670	21	0.93363386611926	14.116268760248436	0.005631888480698843	0.01909226887795623	0.01093386	0.010999999999999998
593	11	0.9042151259846232	14.053356887599417	0.7121215572930693	4.39782151909321	0.01076751	0.010999999999999998
985	11	0.8634364778388408	16.920183281150905	0.0025064573940856844	1.683182062773759	0.01070172	0.010999999999999998
1015	20	0.9219001641009171	13.363004409111754	0.7429363853612393	0.9310078201156681	0.01042483	0.010999999999999998
967	17	0.8453171878355654	16.065878994380043	0.47155476206929	4.68762834429493	0.01088795	0.010999999999999998
2246	42	0.7688389890338893	14.516790258972993	0.278972341282889	9.331778385410043	0.01089857	0.010999999999999998
1156	17	0.9516735935459029	15.536309906294246	0.6584381668827823	0.8738275599675999	0.01085043	0.010999999999999998
977	17	0.9853068432908426	14.103631577533182	0.17023131843007933	2.9704437276019617	0.0104548	0.010999999999999998
1725	30	0.8254615239359478	14.26377914805124	0.5446032492021597	5.840155586045074	0.01077883	0.010999999999999998
669	11	0.9900981249295024	16.1424595800144	0.20394192009904827	2.3288128107276895	0.0106762	0.010999999999999998
704	11	0.9481183336514296	14.560430796076961	0.36116987524227356	7.109046564824377	0.01075798	0.010999999999999998
1482	26	0.8516077994925416	16.74249484000306	0.5976648929846379	0.09129445340055753	0.01045223	0.010999999999999998
1159	15	0.9974150425931843	16.4710284283896	0.8688019781886183	0.04283377500787677	0.01084457	0.010999999999999998
618	11	0.7669676021362046	17.36380412316997	0.7789794881502741	0.15653959889250718	0.01035446	0.010999999999999998
831	12	0.9411226187037172	15.143610892241526	0.5022018468019174	2.0594496038370416	0.01076765	0.010999999999999998
1754	25	0.9375032199250519	15.380625458733213	0.6780385292172002	10.664986057782293	0.01086904	0.010999999999999998
1273	24	0.8024620234928396	14.601545611845076	0.45911676390656797	3.9849361565844714	0.0102825	0.010999999999999998
1562	25	0.8681187104973003	19.140399572614676	0.22842057037065203	3.766396079441888	0.01017511	0.010999999999999998
1018	13	0.8856147563872224	19.538247207603284	0.5861589001253761	0.8319266808507257	0.01033239	0.010999999999999998
1154	16	0.8807520844135692	15.497936397063365	0.6086877207206747	7.346767008298874	0.01089096	0.010999999999999998
1586	24	0.7926804677203891	14.006671607128126	0.0002595949121132479	2.224216684958692	0.01037489	0.010999999999999998
1391	26	0.98680517820632	12.601745441329598	0.2540579629330799	4.81837132765569	0.01090354	0.010999999999999998
1175	19	0.983974591879234	14.996665604405804	0.7119365961381134	1.0522727594583574	0.01048411	0.010999999999999998
1078	20	0.8108823855214504	16.110829863074223	0.7142466861569167	3.814540211335325	0.01086977	0.010999999999999998
1786	25	0.7879998584909254	16.81649310189066	0.7624523085888424	0.8845332647250999	0.01085072	0.010999999999999998
754	14	0.8744462354118274	16.502563945469813	0.5314889824732787	0.8624597674594037	0.0109213	0.010999999999999998
1014	17	0.827335114545549	18.1165018936346	0.7408010281854032	1.84517998566646	0.01063929	0.010999999999999998
1144	20	0.8633421141907984	14.753569763966675	0.319835472352211	0.5604992747192576	0.01094964	0.010999999999999998
704	10	0.9863082176511192	15.537505620937113	0.6754707127101458	4.627068524357996	0.01068593	0.010999999999999998
671	13	0.9038610500139352	13.801587059103815	0.8673864545487775	0.2071979096989094	0.01087575	0.010999999999999998
781	14	0.8545072284647632	14.225179738459742	0.2577086051796675	2.7876803530312046	0.01076369	0.010999999999999998
1405	18	0.5254701433453055	16.783442642140695	0.18285446489713758	0.006537023824480959	0.01050419	0.010999999999999998
480	9	0.9638394417461773	13.697590875891452	0.5766666414055581	2.8776287628128143	0.009775204	0.010999999999999998
1327	11	0.9968047759224641	18.088902658453257	0.31521892319924005	0.6988050689208276	0.01080661	0.010999999999999998
1291	18	0.9471373656367812	13.86551723982164	0.23436786864914605	7.464201547643164	0.01096166	0.010999999999999998
803	9	0.9291584889584122	19.74556535103927	0.9048374092430369	3.1429337792243977	0.009971145	0.010999999999999998
1102	20	0.8748496084204308	14.130266162727104	0.08037118569385554	3.595006046946155	0.01069443	0.010999999999999998
1389	25	0.7756354517277987	14.746748621671848	0.012548255410508163	1.0734457910558324	0.01081064	0.010999999999999998
1277	21	0.9253514223192969	16.58631171400559	0.8253377403904912	1.4221746332091336	0.01064649	0.010999999999999998
1698	32	0.8011203626354018	16.869037730321484	0.8514721310379965	3.458139067529252	0.01065926	0.010999999999999998
1030	17	0.783259315803085	14.988108275110456	0.19130540606894833	1.8261504230089647	0.01045606	0.010999999999999998
1461	21	0.8540747137596433	14.847034382620532	0.7775971885369066	2.2855861878171284	0.01023759	0.010999999999999998
849	15	0.9746997272144406	16.330311658632244	0.18950412557796403	2.142518006137522	0.01059297	0.010999999999999998
1232	12	0.8101948765980912	17.08848075689365	0.0016072407854871712	2.8329444018476804	0.01048682	0.010999999999999998
1422	26	0.5196061041726552	16.104992660233314	0.003020213260553281	3.9993835962334487	0.01083773	0.010999999999999998
1198	17	0.9287466855482449	16.571626181461927	0.07926437229617289	0.28733501753765944	0.01086956	0.010999999999999998
1077	17	0.997300542225202	16.70086719646424	0.6166709170641804	2.6045108996219173	0.01089485	0.010999999999999998
1081	21	0.9444130765839376	14.818892304881581	0.04873077808303225	1.9397250470900864	0.01076916	0.010999999999999998
993	19	0.7825524555298959	14.578393888643951	0.11736882967201973	3.5194612071753513	0.01077056	0.010999999999999998
1578	25	0.807361407319488	16.261703907212677	0.8289287126008065	0.7820901114148756	0.01091539	0.010999999999999998
741	12	0.7353262979413514	17.90318103339514	0.4514462489769949	2.55617249154798	0.01074543	0.010999999999999998
1194	17	0.8387789554002364	19.18207795906397	0.6522710433452729	2.1463925640460415	0.01063904	0.010999999999999998
2090	39	0.7740101892968854	15.349912734284542	0.9854509293619563	2.4184286812517284	0.01084253	0.010999999999999998
2321	32	0.8788186714195431	16.442531184467462	0.8961006579955226	5.63652605193244	0.01087832	0.010999999999999998
1673	26	0.9566581742813852	15.131809763061579	0.9404845254306586	1.38285939538094	0.01073738	0.010999999999999998
1018	11	0.9234444700386313	17.63654458241049	0.8963247379529486	1.1967390746309654	0.01061777	0.010999999999999998
1425	24	0.8597838898220265	15.654459945957003	0.39577231575347127	0.07061013096289659	0.01092664	0.010999999999999998
1549	27	0.8849877486616297	14.582311532932174	0.6343195513834884	3.1221646818718733	0.01092852	0.010999999999999998
981	15	0.9951305323153056	12.503537589525878	0.0019168108522906735	3.4347796599959244	0.01077078	0.010999999999999998
1821	20	0.912383489711502	18.65049450665295	0.8473107584229206	4.3931015658756705	0.01028787	0.010999999999999998
1524	25	0.9819935384666026	15.770038549940104	0.8298310485236571	7.478537474160545	0.01094384	0.010999999999999998
1258	19	0.8698979622305063	14.005363438034763	0.24703964160783137	0.765070691291347	0.01099577	0.010999999999999998
1879	31	0.9340004534601875	15.249214900113104	0.9302447850485784	0.5386506928596	0.01076964	0.010999999999999998
792	13	0.8577365867945417	16.993313482199724	0.47985031381519727	0.4780060992352526	0.01093424	0.010999999999999998
1214	22	0.9464052613342014	13.799904834349663	0.4390242315974875	4.694777299963296	0.01092062	0.010999999999999998
564	7	0.9532667247099981	15.33379455507448	0.2608600802431492	5.279720103525747	0.01097652	0.010999999999999998
1422	19	0.9877385200824068	15.305234403971335	0.7309565862380545	4.644985926596988	0.0109643	0.010999999999999998
1957	29	0.706097591336001	11.482431917784062	0.008950181514427114	0.06743371261201767	0.01031404	0.010999999999999998
1732	26	0.9739455354824236	14.363591267533867	0.7271098884668679	1.824134767419668	0.01085327	0.010999999999999998
2356	29	0.8989074499301413	16.526007887845683	0.6777016867260401	5.150447173108027	0.01066305	0.010999999999999998
1019	15	0.9617070649525602	18.601620324920226	0.803848986642529	6.157742910775667	0.01048111	0.010999999999999998
1582	28	0.9144009490895498	12.52274535229362	0.43858522925949317	0.648287417934994	0.01096714	0.010999999999999998
2744	34	0.5196781323737026	14.35389974289031	0.0002069203582303475	6.68899610757347	0.01090343	0.010999999999999998
792	15	0.6622169195036236	17.74419240786153	0.48388479369027815	4.355565920981693	0.01088515	0.010999999999999998
1311	23	0.7020103715612305	18.583982813727637	0.7663250324738877	2.4566052149142563	0.01088145	0.010999999999999998
913	9	0.9689343876912985	15.554127109564563	0.650198618586359	0.1285746844255249	0.01029929	0.010999999999999998
1813	31	0.9547780358601287	15.095600479701378	0.008777559599282336	3.1265170803776927	0.01041802	0.010999999999999998
637	9	0.9020575921802847	14.589969192146633	0.5220418179249631	0.4751924227574157	0.01062046	0.010999999999999998
801	14	0.9521963591275351	14.472728674215173	0.6758761064511318	2.1840889980908047	0.01085538	0.010999999999999998
1287	18	0.8393054906481812	13.87490402831873	0.46615137429805503	0.6447180321945739	0.01082253	0.010999999999999998
1442	25	0.9778154781316882	16.413137745287962	0.15828619554921902	3.5062900302423854	0.01047333	0.010999999999999998
848	15	0.8499321325164291	14.985127329754736	0.28613892359505877	2.465258180800597	0.01073791	0.010999999999999998
743	14	0.7416165601264286	16.947292001251924	0.4419226164645125	3.864075613174562	0.01077835	0.010999999999999998
732	10	0.9773867730559971	16.499849475134344	0.6676021174149905	1.340496744692011	0.01084359	0.010999999999999998
1771	35	0.6304686003337489	15.347221102951872	0.17201658857474209	2.5678164681845157	0.01012554	0.010999999999999998
1405	27	0.8124384660792041	16.112847206073535	0.3487021709090672	1.4478238380638004	0.01073208	0.010999999999999998
1404	22	0.965877695071202	17.761499888979465	0.288054333056197	6.110561384835588	0.01077512	0.010999999999999998
941	16	0.9991404528159212	16.18860711225968	0.485188318184651	0.47078618424320773	0.01054135	0.010999999999999998
566	9	0.9912661271025451	17.135207713590752	0.8636561754521823	5.328009305673238	0.01046386	0.010999999999999998
1472	21	0.9219826937006023	16.59389290198573	0.8082744272076936	4.107492727725862	0.01097982	0.010999999999999998
1626	23	0.9300208841473199	16.80840644710907	0.473057884996481	3.883532135058415	0.01084771	0.010999999999999998
1734	29	0.9799130459995796	17.834175725479035	0.48352790305244064	4.8645283685960425	0.009963633	0.010999999999999998
1198	19	0.9865483536262155	14.706278354050832	0.4890068921408283	4.504083464372048	0.01089487	0.010999999999999998
1885	30	0.67698031439666	17.56073853533594	0.40878041213877425	0.9296061777904993	0.01099395	0.010999999999999998
219	4	0.7067807417338997	17.506059797239068	0.3671940017373483	2.8320795677749073	0.009907326	0.010999999999999998
1289	21	0.9336088315461646	14.601432608833264	0.48398449347639005	7.402924903257762	0.01074171	0.010999999999999998
1208	23	0.9133516602575162	16.581857740813476	0.17540290419185733	1.4139919646156156	0.01028133	0.010999999999999998
759	11	0.9934006803139813	16.203988569130466	0.4843649750959166	0.36353800686996895	0.01047366	0.010999999999999998
1484	16	0.8338270313377409	18.50694921457158	0.213075411374112	3.363174057026419	0.01093297	0.010999999999999998
2276	41	0.8453096526047349	15.340910785293357	0.07542791743300097	3.729434304558496	0.01087566	0.010999999999999998
721	12	0.840442611146183	15.373127362615001	0.5973773003301039	3.1917165538008234	0.01043841	0.010999999999999998
1849	31	0.970733444837279	15.881243142579036	0.8616201050342549	3.816218713923596	0.01051321	0.010999999999999998
1065	19	0.9789278411450402	16.1287989694413	0.30160692226253394	3.054974740062086	0.01078627	0.010999999999999998
1458	23	0.8067272154331079	16.62675847845438	0.0012539593413317673	5.648634445985197	0.01082179	0.010999999999999998
1372	25	0.7335883315767081	17.28290779614857	0.5922757607788283	5.013789149036327	0.01004686	0.010999999999999998
1317	22	0.9615197373042359	12.960580857083244	0.565594554411248	4.999122854167713	0.01045252	0.010999999999999998
2501	34	0.9351052558360615	15.239995076561335	0.4714353832273866	10.319280886237141	0.01045678	0.010999999999999998
903	16	0.6645377352560653	17.64502065453455	0.2341649899009654	0.2988484535642906	0.01097028	0.010999999999999998
1329	25	0.987942154170597	14.97181892619172	0.9465059675028697	9.343590771316642	0.01076721	0.010999999999999998
1413	27	0.7042370959886364	15.307032166415814	0.38355133509039496	5.523951392530716	0.01091358	0.010999999999999998
2402	41	0.9302291217202538	13.890916454778434	0.22748991028258445	6.419528627266546	0.0108952	0.010999999999999998
1397	27	0.6676423374924714	17.072319153193316	0.1464044818276085	3.3850992279710335	0.01056999	0.010999999999999998
1957	23	0.8798472072764136	17.597486939464783	0.3300420633345142	5.56710270494877	0.01073768	0.010999999999999998
1205	15	0.92579821283404	14.78843523193938	0.038751409595677855	0.9398052156624734	0.01041225	0.010999999999999998
788	13	0.7907366473432778	19.714918988344934	0.058361390568472934	3.5778882581923623	0.01096895	0.010999999999999998
1041	15	0.7075404612269697	16.07276885883034	0.005153515407144205	2.3014362828297963	0.0106886	0.010999999999999998
613	7	0.9192930535997658	19.29297698295452	0.8112496581425976	1.9912546608676749	0.01097648	0.010999999999999998
1260	14	0.8909036288768054	16.75773449114839	0.24420163904221234	1.6404965740608675	0.0109035	0.010999999999999998
759	14	0.7345538693914236	15.899092524980173	0.20196911447811267	5.0383297970743826	0.01067519	0.010999999999999998
1699	20	0.8739033555431776	15.748316481226302	0.0007254031845408959	6.132603557510377	0.0101124	0.010999999999999998
1247	17	0.929728642848834	18.562658724784292	0.3930739103784864	4.285512544670653	0.01067153	0.010999999999999998
1319	13	0.9587037074165867	17.464801076936254	0.48611827510111316	2.242736983329886	0.01099876	0.010999999999999998
1244	18	0.9595462462571404	17.18104142968237	0.18933161928769537	0.612824859422093	0.01086244	0.010999999999999998
1365	23	0.8224309411376912	17.691540038606544	0.5352395268527389	2.1039213067120692	0.01099887	0.010999999999999998
