# Supplementary material for: Tableware trade in the Roman East: Exploring cultural and economic transmission with agent-based modelling and approximate Bayesian computation
Source: PLoS One. 2020 Nov 25;15(11):e0240414. doi: 10.1371/journal.pone.0240414 (PMC7688115; doi:10.1371/journal.pone.0240414)
Supplement: S1 File — The full project, with the data, the code of all components used to run the simulation and analyses is registered: https://osf.io/s5mdw/. (GZ) [file pone.0240414.s003.gz › s5mdw-full/abc-pandora/results-example/bestBias/result_0.010202743195897701.csv]

nstep	cstep	mu	mumax	copy	strb	score	epsilon
1439	25	0.9929018746795598	14.543809982615725	0.4445103101881531	3.28419083075862	0.0100077	0.010202743195897701
1270	20	0.9854346504869868	16.217969645777657	0.17226685415391635	1.6082158106335187	0.01014517	0.010202743195897701
1224	20	0.9293601847161789	16.30180865010963	0.9385776317919463	7.179987693559817	0.0100353	0.010202743195897701
1356	27	0.8849091077474172	14.698847705021045	0.1497200747700964	0.12273438096215744	0.01019271	0.010202743195897701
1168	23	0.8525550295650905	15.460255887359782	0.6180285816291565	6.534866894777979	0.009916147	0.010202743195897701
1403	24	0.851648545947058	14.012331740718736	0.05047324715015908	0.000790691305548874	0.009913456	0.010202743195897701
1578	26	0.5230547028885201	14.72989897726981	0.016117761102254963	0.12209473045625552	0.01014665	0.010202743195897701
738	14	0.965864451157858	14.947394661444516	0.3365025645562435	4.585197559231701	0.01016485	0.010202743195897701
1210	24	0.8227057710937962	14.920876611912195	0.9594725825372887	3.148812786283333	0.01012686	0.010202743195897701
1532	28	0.993066388323957	15.214357720091183	0.5325947031421778	2.5592424771856437	0.009963311	0.010202743195897701
1487	24	0.9182577864273813	14.762682149835578	0.27143629438448147	5.587499875442019	0.01017764	0.010202743195897701
1351	25	0.9695564950994129	15.29204008189053	0.0004894003101167249	4.222231817375862	0.01016591	0.010202743195897701
1065	19	0.8794518395417529	16.613983962771666	0.8202425471514098	5.195261859186553	0.01008803	0.010202743195897701
1033	19	0.9579236783563853	15.381119650890787	0.3331148615799254	0.6985481820997825	0.009933234	0.010202743195897701
1778	22	0.9116032319658598	16.48680225949074	0.5013405775092059	3.96231547798787	0.0100796	0.010202743195897701
1910	36	0.9839940960341778	16.498041429628785	0.5010136622493386	8.381242770788033	0.01011128	0.010202743195897701
1738	32	0.9964009782231456	14.210390714836382	0.25422983631630447	0.22530083698318437	0.010021	0.010202743195897701
1385	26	0.9326930032914593	14.838654092151547	0.34465454230431414	4.939164977503585	0.00980932	0.010202743195897701
1276	24	0.873131050330851	16.04126618943115	0.2977414234541555	14.713745590488742	0.009766287	0.010202743195897701
1664	29	0.9881852920566596	15.701080206279505	0.22785293756687464	0.24841775278565975	0.0101222	0.010202743195897701
631	10	0.8186882647302717	14.740287864626975	0.1865457776193692	12.15106398595205	0.009845091	0.010202743195897701
1564	31	0.910435769606922	15.320661764163983	0.8711248678861165	3.6413486314221704	0.00992474	0.010202743195897701
1043	16	0.9343880699197273	15.887406364905003	0.016606384333295712	5.84960141282995	0.009887623	0.010202743195897701
1110	19	0.849832845177674	14.790450349896231	0.3260879636095941	2.6721197639769807	0.0101666	0.010202743195897701
1724	32	0.975176322835651	16.05074887113597	0.18036216113734846	0.9588114149963838	0.01010706	0.010202743195897701
1351	25	0.8515843269611286	15.402557343663169	0.02878811737070542	1.0285391506419979	0.01015109	0.010202743195897701
1405	27	0.9042824014884457	15.582240923636778	0.027793180747442914	9.456424216227624	0.01002801	0.010202743195897701
1373	22	0.6344532583042227	13.73524544187812	0.01620116060771412	0.02888774410814282	0.01012473	0.010202743195897701
1084	18	0.9512917878482458	15.649708878404546	0.18283674293454233	9.318612773567967	0.009766799	0.010202743195897701
1305	24	0.7965185152100769	14.932312118691572	0.37767602171238523	2.046478886979077	0.01008577	0.010202743195897701
1231	24	0.9498651059403567	14.778745945939795	0.5725757967267331	1.009905364448771	0.01011733	0.010202743195897701
1586	26	0.9978288472945375	14.954064604657804	0.42273120998547536	3.6612898331368497	0.009982148	0.010202743195897701
866	17	0.8744176253436424	15.558482816223881	0.6757782862702555	4.020863701371746	0.01012885	0.010202743195897701
560	10	0.9625261148982747	13.899486529309597	0.4764395258037079	0.6403536600497473	0.01010835	0.010202743195897701
1326	25	0.9730779071770883	14.889805054767221	0.7774746642180228	2.4464909118351468	0.009967394	0.010202743195897701
1301	25	0.9001938745651854	14.008752943225087	0.3251364443802195	3.9734489717923203	0.009862365	0.010202743195897701
1067	17	0.9810013465516024	14.982737763514146	0.7762232309469996	6.675515611045193	0.0101178	0.010202743195897701
1633	30	0.8999387435783355	14.56399810085563	0.04286563728010666	1.0954044828764218	0.009996519	0.010202743195897701
1032	18	0.9787835615176946	14.656246618112764	0.20892533067440333	0.01751918318764112	0.009933464	0.010202743195897701
1308	22	0.9053555855381968	15.427587408353222	0.8215218690986958	1.2643675838478228	0.01008073	0.010202743195897701
1250	20	0.9861860236952225	14.47998847456383	0.0005506589136247131	1.9754870464165464	0.009906566	0.010202743195897701
1106	20	0.9736225339816268	14.46749531077833	0.9790722607196912	1.1396875485309494	0.01001461	0.010202743195897701
914	16	0.9740132319361982	16.23219199386559	0.5429966057060146	6.5398157211281225	0.009966079	0.010202743195897701
542	9	0.9237330590683777	15.975956606533527	0.1294089478952375	3.214720257197409	0.01009746	0.010202743195897701
1338	23	0.9440024020603596	14.675117686690518	0.35994377818955003	3.399474143301105	0.009920753	0.010202743195897701
605	11	0.9375353834630317	15.47242604303283	0.25731322865729883	2.9456103931712354	0.009968398	0.010202743195897701
853	10	0.9347916777224012	16.200861703175107	0.7599060567743823	1.6690946838894591	0.009514954	0.010202743195897701
1683	32	0.9594552472940822	13.947885758073246	0.18300343194154242	5.900711874200146	0.0100985	0.010202743195897701
342	6	0.9196751058927153	14.69971702018787	0.5288574791685641	2.27428227911425	0.01006854	0.010202743195897701
1511	29	0.9401663360501378	13.896515928101577	0.5339457688960008	1.8187500757528228	0.01015457	0.010202743195897701
987	13	0.9759043533656303	16.630752377869452	0.7996394107026763	1.5613976524800226	0.01015991	0.010202743195897701
1639	26	0.9904795642720146	15.071691053911797	0.2893481514205254	5.28828698805223	0.01013481	0.010202743195897701
1020	17	0.9884068832356167	15.637111134232292	0.8964196498828509	8.581981122939052	0.009921661	0.010202743195897701
907	15	0.9722875267095709	15.985141361442395	0.2733184207333133	1.8053685760515128	0.01002082	0.010202743195897701
1215	21	0.9928678757962071	16.597934273871232	0.5360566929948457	1.8978282152834436	0.0100735	0.010202743195897701
1439	23	0.9855679735941456	15.701063192269496	0.3351263934851703	0.8908326362037795	0.0100959	0.010202743195897701
1526	25	0.8532230566042365	13.573520496114217	0.6275071878855792	3.9252768135645963	0.01011683	0.010202743195897701
1455	24	0.9605920111633595	16.043029872073568	0.5853227345442562	7.676679594276488	0.01006968	0.010202743195897701
1566	28	0.9856006948122878	14.183859072797363	0.609568752324068	2.260323912461777	0.01010826	0.010202743195897701
1375	27	0.7208236162354893	16.227464556054038	0.6687798112930352	6.2080649828543235	0.01017778	0.010202743195897701
885	16	0.945302351293435	15.180258782814244	0.2309688531332538	3.850868427786434	0.009692904	0.010202743195897701
1071	20	0.8699003450908135	14.090276618455897	0.7884027595991985	4.708658399702391	0.009991242	0.010202743195897701
429	6	0.9074582305038141	14.260643059579992	0.27396900567323784	3.097074699840496	0.01018722	0.010202743195897701
242	4	0.6999043864626862	14.484303086773098	0.4849861572653156	3.266720967150425	0.009874407	0.010202743195897701
1465	25	0.7895639716137849	13.153031077901103	0.00020147779431888002	0.9227359194116657	0.01018346	0.010202743195897701
1855	35	0.8979679869052399	15.13942742859636	0.9498118035284463	4.635323946627681	0.010024	0.010202743195897701
866	11	0.8758288998922437	12.71623729120367	0.06325148736200209	0.0014443403537176547	0.01016182	0.010202743195897701
1616	29	0.9517784941780595	15.221785838112039	0.7047003573444792	5.696679209451136	0.01014912	0.010202743195897701
1272	24	0.9045156247739352	14.573858886759469	0.40249224370505826	1.4656828708967082	0.01016237	0.010202743195897701
1204	21	0.9675793099823162	15.851380671061188	0.38305355476031966	3.2645232763181857	0.01015581	0.010202743195897701
1398	25	0.8437076426472329	14.642465362549638	0.6996290718685336	0.1665056711576134	0.01015312	0.010202743195897701
1180	21	0.8862813836271273	14.584933849260894	0.6819820825540349	0.644894432377223	0.01016066	0.010202743195897701
1088	18	0.802112191539351	15.013282293763783	0.9336254066183243	5.19542088112833	0.01012025	0.010202743195897701
281	5	0.9000914393874297	14.733731215697958	0.7370519684535712	0.8850902100676937	0.0100245	0.010202743195897701
1176	22	0.801203855624374	14.830407954470017	0.5470968305499025	1.0431936687305072	0.01019958	0.010202743195897701
974	18	0.9979799261447135	14.977113415670503	0.42948383381136795	0.7840888237493568	0.0101066	0.010202743195897701
914	16	0.9975711098637364	15.609359720499162	0.4960728550617317	2.300083240500493	0.009914083	0.010202743195897701
791	13	0.9096349437723056	13.768450213048554	0.8453818591850975	0.17545873255408884	0.009964243	0.010202743195897701
1487	29	0.9348589900413404	14.846285132764255	0.030818310230693	1.6622291835647593	0.009799471	0.010202743195897701
1643	27	0.9252026564068545	15.60677240823963	0.19652130550465569	2.8695333389675586	0.01018379	0.010202743195897701
1208	23	0.9492554647452068	14.7412424392008	0.14558700382766218	7.527248506123282	0.01012241	0.010202743195897701
1542	30	0.9771288429903006	13.597963831058347	0.07536945756178898	3.5929075292816846	0.01016533	0.010202743195897701
1942	35	0.9926018879883015	14.997451694478912	0.018431751410299596	2.861377708771088	0.0101497	0.010202743195897701
847	15	0.893795858091064	16.10883900942947	0.6428936976990622	6.017797863738663	0.0101962	0.010202743195897701
1419	27	0.9278777654457935	15.149770819667744	0.35385264138687444	4.833077865242172	0.0100107	0.010202743195897701
296	5	0.8966699968618378	16.06997056051061	0.7289708286561805	5.359501496758121	0.01019293	0.010202743195897701
1137	19	0.942819666037126	16.124619068185513	0.2976547113106832	2.793707333671393	0.01006045	0.010202743195897701
1166	20	0.9889264742904151	14.798275416558731	0.9446637446064325	1.2018481699020476	0.009613057	0.010202743195897701
1763	33	0.8408778620991252	15.915013332375839	0.004767700203702749	1.2468211795472863	0.01013261	0.010202743195897701
1523	24	0.98717168475113	15.170461391366889	0.23700968608334633	1.996910348114724	0.01001389	0.010202743195897701
991	17	0.8117865352839188	14.790292803668667	0.6368834674918913	6.421868956747905	0.01004782	0.010202743195897701
678	8	0.9840012058575558	15.744263932988531	0.20300626509283493	5.212443137342675	0.01012391	0.010202743195897701
1092	20	0.7604734729254071	14.600686955977894	0.5912472812441488	3.7099713219784762	0.01003881	0.010202743195897701
448	8	0.9534612966592678	16.13848902293711	0.5154097717440793	7.1578774293387175	0.009776718	0.010202743195897701
857	16	0.8591344243829919	14.820521818829993	0.882349208496376	3.7633875906029206	0.01014304	0.010202743195897701
1275	24	0.9840487718694803	14.784531311302112	0.8223889641490424	3.5699656010356007	0.01010478	0.010202743195897701
1578	29	0.9892935750543418	14.490668061291586	0.22908617529897224	1.2077813542121951	0.01001774	0.010202743195897701
1220	24	0.8796374576392902	16.171133506179526	0.5187684601299236	6.991061114681511	0.01000923	0.010202743195897701
880	17	0.9558636831062312	13.909424511500244	0.010081341363040522	0.011098702407603744	0.01005763	0.010202743195897701
1018	19	0.8963301526220436	15.285468345812651	0.4489760845846642	1.2917073022576617	0.009964959	0.010202743195897701
1445	27	0.9273863305935552	13.967496765672776	0.22593801168627273	5.491640935895916	0.01016416	0.010202743195897701
1303	25	0.9985178267720044	15.074276484455547	0.06518087197134353	3.5833699239364645	0.0101421	0.010202743195897701
452	5	0.6996482181975999	15.441074345119945	0.024424445114249717	0.015475912252912505	0.01007207	0.010202743195897701
1222	23	0.9852709479841838	14.148114340247657	0.48506267956781285	2.4325769807245545	0.01018638	0.010202743195897701
662	12	0.9836510993610862	14.921682160554925	0.695330153442024	2.8819530464308154	0.01019187	0.010202743195897701
1352	26	0.9580776049771165	16.211622659086718	0.32619543852014926	2.746223016489075	0.01010974	0.010202743195897701
977	16	0.9462440615571643	15.089481528353705	0.3340335635436385	5.29581343989074	0.00997276	0.010202743195897701
917	18	0.9350707611478207	15.86272518951735	0.5898563933650918	5.689003507090821	0.00987541	0.010202743195897701
1137	21	0.8248768858979734	14.145362577295495	0.45461206319179487	5.759415292593788	0.01009093	0.010202743195897701
1526	27	0.9682264787497723	14.698407078540393	0.46776057978171776	2.2610505450926084	0.01018443	0.010202743195897701
1101	21	0.7681437669668986	14.736991695518503	0.33246212235084416	4.88162627762662	0.009851038	0.010202743195897701
2116	29	0.9506969844649409	14.493602261357992	0.9804321025789564	0.7705480971250944	0.01013502	0.010202743195897701
1611	27	0.8950881732563972	14.639947898430597	0.9043430626829789	2.6834619660226573	0.01008091	0.010202743195897701
1383	23	0.9684367037121699	14.090624208263325	0.5639507533908681	3.574063931764318	0.01008774	0.010202743195897701
669	12	0.9075446054930416	14.218946833398967	0.21696195537132748	4.942224336558782	0.01011934	0.010202743195897701
972	16	0.9776147896863494	13.638826986790734	0.1503589087864871	5.805453442011418	0.01008197	0.010202743195897701
1014	18	0.9376131225498618	14.382218744624081	0.15205640238826468	3.470937672147965	0.01019433	0.010202743195897701
704	11	0.8797349705870966	15.784475284999928	0.4616567237330761	1.5558435200397218	0.01014095	0.010202743195897701
1272	22	0.9902151420186578	14.07273727001062	0.08253124201904544	5.767639596431684	0.01018627	0.010202743195897701
1189	23	0.952904946381781	14.933081581430892	0.8902250183584713	3.8287286394046185	0.01001543	0.010202743195897701
930	18	0.7497085026008425	14.476428333397934	0.3728689403066718	7.476092277996939	0.01004196	0.010202743195897701
1476	27	0.8941302711172808	15.785748294511137	0.13994543094968992	0.8609844039601958	0.01017535	0.010202743195897701
1286	24	0.9576982503754755	14.142159114836463	0.5598011488125435	1.156575628072094	0.01011202	0.010202743195897701
1450	27	0.9240410916209103	14.55288721538318	0.006866480717221346	4.451635811817457	0.0101613	0.010202743195897701
958	14	0.9593800983847859	14.463121238674793	0.007272587152651111	3.36470613866899	0.01017483	0.010202743195897701
853	15	0.9534076656255537	14.693692592355015	0.0021951703242009124	2.744973988295436	0.01013421	0.010202743195897701
1191	20	0.9679779219487629	14.286470927744936	0.4229579068380263	4.1800091691900665	0.0101915	0.010202743195897701
447	8	0.8904926564409336	15.886480379748594	0.8912014453795095	4.221407392892083	0.009935922	0.010202743195897701
1708	29	0.7617260642361059	15.846834125048693	0.5527086751204077	1.7808318361158255	0.01002809	0.010202743195897701
1645	31	0.9861829833102492	14.864592547208245	0.3808197804656262	3.244337579064765	0.01015059	0.010202743195897701
1043	17	0.9873786271951052	14.858265283633484	0.4852751442089857	2.9530307572324457	0.009978281	0.010202743195897701
1780	32	0.9062932862367152	15.293171397020927	0.06534900532753363	3.568242730576704	0.0100327	0.010202743195897701
1766	33	0.9912081189163245	15.892904526366477	0.034176075239642084	3.736960485513173	0.009939182	0.010202743195897701
838	13	0.9582806425620249	14.932079412488491	0.8357090870465682	4.497098611457806	0.01003788	0.010202743195897701
762	15	0.9992317621781648	14.618366870343904	0.9104166975270398	2.2746797988841463	0.01019247	0.010202743195897701
1258	22	0.8932696205516651	15.31227749315579	0.7356157143227403	0.013394380440538978	0.009503706	0.010202743195897701
468	9	0.9623292201492155	14.65114539216917	0.5587652011626923	5.70393256530126	0.01017317	0.010202743195897701
1446	26	0.8976945856321508	15.515290060263382	0.3819699439765944	2.0735342442733233	0.01019336	0.010202743195897701
1366	22	0.8973693863699029	14.775077743243513	0.42189838042445743	2.6153493587744308	0.01010563	0.010202743195897701
1848	34	0.8196406081669823	14.771912971008481	0.4293342931661023	4.033855727104722	0.01011127	0.010202743195897701
1412	25	0.9830984245960523	15.805189629403134	0.5416353536801334	7.713096885229841	0.01001119	0.010202743195897701
1185	21	0.9208894346368994	14.182921373640548	0.0008197328461349573	3.940969653568504	0.01019541	0.010202743195897701
1372	23	0.9789872987462054	15.571858040768333	0.2805899697256866	7.561804652204602	0.009657452	0.010202743195897701
1005	16	0.9668477396786754	14.862315214594489	0.1327155579604055	4.049507526286053	0.009981299	0.010202743195897701
738	13	0.965617712126617	14.359486481002806	0.2787053709731133	3.8382913895778636	0.009903464	0.010202743195897701
1663	26	0.9814221893040912	15.741897848765625	0.43608770128744556	7.902274268030839	0.01008321	0.010202743195897701
1087	20	0.9320533382239025	14.652870900388036	0.23693038439451178	4.82820475307821	0.009820483	0.010202743195897701
767	14	0.8397119878547022	15.61917581558677	0.29108094969082854	9.005974761395661	0.0100633	0.010202743195897701
331	6	0.9283674016050004	15.877851397668143	0.7951181350489215	3.5087378328736034	0.01016118	0.010202743195897701
1513	20	0.9433565649341145	14.28923700479411	0.9347920862858589	5.61938788054776	0.01001318	0.010202743195897701
830	16	0.8786750941125763	15.497057751926329	0.4877069639134801	0.8280612196416657	0.009988173	0.010202743195897701
683	10	0.8816510614456965	15.398977400905245	0.6747236508831438	4.8551312135310845	0.01008997	0.010202743195897701
1243	22	0.8868993339087172	16.148593061766626	0.5481908089853487	3.0755415168270894	0.01001801	0.010202743195897701
1692	24	0.955248480211242	15.893190646842385	0.1146491612414865	2.5259451694385664	0.009720254	0.010202743195897701
1093	16	0.9591184751908735	16.234889290117135	0.7651679445559079	2.5231259687960343	0.009761941	0.010202743195897701
1385	25	0.8969386359269466	15.432844810482145	0.7720852857450121	1.8138632137293853	0.01007095	0.010202743195897701
611	12	0.9787862159496947	15.046674993074895	0.9786395092454756	4.866141751325226	0.01001027	0.010202743195897701
1578	29	0.9767270188987167	14.303829985848655	0.37638613500714346	5.04011462152458	0.0102016	0.010202743195897701
1631	29	0.9078797146688926	16.334108328609723	0.8651446451293592	0.7293396898490586	0.01007229	0.010202743195897701
731	12	0.9827235026253056	15.295065675209948	0.7046284957661857	5.8179247338960725	0.01007185	0.010202743195897701
1681	32	0.9582196016727544	15.78273870620161	0.08430287954372728	8.995466668655522	0.0100964	0.010202743195897701
1112	18	0.9884206609133996	15.679228273398039	0.627197768589586	3.2329031466264806	0.01013719	0.010202743195897701
1719	33	0.8402512793549911	14.646056321553791	0.16225598938343858	0.02755638867260035	0.0101167	0.010202743195897701
1105	21	0.9799569323219055	14.428627834921775	0.38352882881096345	0.3399678711474966	0.01019373	0.010202743195897701
1177	20	0.8528696967031979	15.891437586203242	0.11181858527607147	1.6070674006692212	0.01019417	0.010202743195897701
1392	25	0.8656159463051981	15.518315410666515	0.7977490276710659	2.6739767615345436	0.009980229	0.010202743195897701
881	14	0.9645610626841215	15.292389222752757	0.11333926312398684	0.6361030142643265	0.01019967	0.010202743195897701
987	18	0.92112482153032	15.20471254664758	0.8268255426712359	7.53000018561635	0.01002214	0.010202743195897701
1898	28	0.9459548329022606	15.85452788853496	0.08641955178602634	1.7661452816071397	0.009917046	0.010202743195897701
1211	22	0.8002394612970178	14.225661416103717	0.224931250236316	4.752831417087625	0.01002612	0.010202743195897701
1003	16	0.854340513251543	14.95327000681944	0.45849439724300234	0.6000859017636081	0.009878037	0.010202743195897701
1465	22	0.9135675789089717	15.990800794673822	0.032785702082927456	0.5178807558088112	0.01017827	0.010202743195897701
881	14	0.9786870482022011	15.060875609718474	0.8069775521339766	0.7018098493129414	0.009970222	0.010202743195897701
1166	23	0.7524720983736616	14.63696858386595	0.4611488189058202	1.1497193942633488	0.01005085	0.010202743195897701
1250	23	0.9247549799424148	14.481851430910464	0.7380121810497653	7.323788231364779	0.01001752	0.010202743195897701
942	18	0.9600394657094877	15.121201294834174	0.6855238987911998	5.49587617241226	0.009816946	0.010202743195897701
1297	23	0.5765887630736106	13.718284318759215	0.004178379547392752	0.03554185388741482	0.01015632	0.010202743195897701
1547	29	0.9711070304294794	14.804884559767887	0.711637215552414	6.884630415048437	0.009947842	0.010202743195897701
1392	26	0.9264867629706116	15.71099649698118	0.7118110277026392	0.2941905942942502	0.01005823	0.010202743195897701
1067	19	0.9570466489816566	15.56892671558343	0.5549286723225342	1.6618310186255805	0.0101123	0.010202743195897701
936	17	0.988592064588365	15.231310167836314	0.6392842338868916	1.0365280187565338	0.009780207	0.010202743195897701
1032	17	0.7608298388372635	12.965195679910067	0.018625811219610856	0.016682789545516274	0.009734676	0.010202743195897701
844	15	0.9637890669694175	15.862772618671833	0.4405290995270399	0.8874750862025393	0.01013487	0.010202743195897701
669	12	0.9969188139469851	13.911108193133765	0.8981945931349675	1.5677836745809048	0.01018172	0.010202743195897701
942	17	0.8852744526821725	15.397791462919333	0.20911408153538735	4.6951883789222135	0.01009114	0.010202743195897701
976	19	0.9402651089496816	15.277763534353825	0.3727944391832226	7.0675625714251975	0.0100096	0.010202743195897701
1237	23	0.8498152913574074	13.811991983867463	0.009757270419235908	0.12320754651307017	0.00943563	0.010202743195897701
651	11	0.9063002370777211	14.071612877908862	0.49435229119358004	1.7087147920927455	0.01005121	0.010202743195897701
771	13	0.9650639108671253	13.99635568457003	0.39134833594216034	6.036591173914433	0.01016572	0.010202743195897701
1070	15	0.981499710162476	15.992121922661042	0.2992196195645368	0.7358923571002145	0.009954818	0.010202743195897701
1076	18	0.9360407627443359	15.96105419284934	0.349227776932433	6.108281757038564	0.0101647	0.010202743195897701
402	8	0.9526982056656538	15.01687571535766	0.42756195295042654	6.884779154232629	0.01014569	0.010202743195897701
1549	27	0.9532225169476037	15.506704943123237	0.7980369293793773	0.4582174239091483	0.01004421	0.010202743195897701
849	14	0.9916062623003814	16.34143794729492	0.9380920233833572	6.274266533876109	0.009991852	0.010202743195897701
1276	24	0.9349901847116407	15.668105317371323	0.42411265260088793	6.416015356131245	0.01015218	0.010202743195897701
1468	28	0.9689243870588756	14.794666987410448	0.959290947472402	3.179546314624872	0.01004059	0.010202743195897701
972	16	0.9908351295628862	15.755327709464076	0.3704143061158811	1.983752862368481	0.01009213	0.010202743195897701
612	11	0.9510128603943416	16.754725977512738	0.40367246342810675	6.164236348931546	0.01011532	0.010202743195897701
708	11	0.8886242137852881	15.374085926276923	0.762779726792338	0.4276622851069548	0.009904459	0.010202743195897701
1966	35	0.9822880917425711	15.567273068061482	0.22334854184549768	0.7611391945873727	0.01003781	0.010202743195897701
539	10	0.9853119663577388	15.89272221485439	0.3250402848718928	4.337331529385199	0.009826606	0.010202743195897701
432	8	0.865397098899665	15.392127075308753	0.421323249886489	6.657187892480346	0.01019339	0.010202743195897701
976	18	0.7390931903108398	14.368916597192014	0.009295011070264335	0.38231784928898926	0.009477081	0.010202743195897701
988	15	0.9510605216467783	16.220220732617314	0.5785984251647501	1.915464993468579	0.01012486	0.010202743195897701
1157	18	0.8020021349165821	12.348361654332834	0.033751918483912846	0.009049958592642904	0.009902863	0.010202743195897701
606	11	0.8625797604249559	15.177116741894292	0.5962987420903744	3.6898759541216943	0.009847772	0.010202743195897701
1858	29	0.9834089934846275	15.31990602862875	0.7895482927016974	4.0545630552003535	0.0101115	0.010202743195897701
954	18	0.502514750969389	14.256914210873473	0.00022592310542349225	3.6202088182235825	0.009749632	0.010202743195897701
1167	22	0.9835388562965636	13.848660819104037	0.6218532830917909	4.972480979107455	0.01013334	0.010202743195897701
1865	35	0.9628766393636871	15.581069030849775	0.10531876112752564	0.40184525627190126	0.009573188	0.010202743195897701
961	17	0.9983274282474827	14.418797088300296	0.06818163598512414	3.650149891113988	0.01013627	0.010202743195897701
733	12	0.910094344675817	15.449829302706725	0.9063068737563184	1.1922597278508902	0.01019468	0.010202743195897701
1772	34	0.9028284161815773	15.335934095240054	0.8859531489483274	4.088578318953726	0.0100354	0.010202743195897701
1104	17	0.9367890321537989	15.984353071163309	0.9937767984547372	0.35122623197872116	0.01009233	0.010202743195897701
1438	26	0.9946011257743885	15.224870524668415	0.031525557951134084	2.2416257371246893	0.00984516	0.010202743195897701
709	12	0.9916030089836203	14.6573977686742	0.9088323240005906	3.17356757130725	0.009934451	0.010202743195897701
1417	25	0.9369347391382445	15.107116950270342	0.951764202197608	3.4279502361685887	0.01015739	0.010202743195897701
928	14	0.9390905966774433	15.59630214533669	0.18591462391615426	0.23647934685135885	0.01011093	0.010202743195897701
1132	21	0.936501672905261	15.331979523330421	0.9501044035782924	4.26917528213081	0.009819849	0.010202743195897701
1535	28	0.973552485635134	15.381834644047116	0.9269075246915374	4.425625304915358	0.01018726	0.010202743195897701
1276	25	0.9883031123132954	14.794817819715446	0.0533253802713789	2.344065408953566	0.009983419	0.010202743195897701
2081	36	0.8927671706635749	15.450528666053657	0.2841126631372157	5.163016307108469	0.01009238	0.010202743195897701
1456	23	0.9529938051101219	15.646378625239919	0.033117621425594726	2.810913455880782	0.01010429	0.010202743195897701
1828	32	0.987245700890921	16.05034211110745	0.6659853209959585	7.731328421869215	0.01000017	0.010202743195897701
1098	21	0.8875501876778241	14.50850498151639	0.9026110824172046	6.470916886305908	0.009899089	0.010202743195897701
1319	24	0.8911842654737743	14.827339270275246	0.2921870054484482	2.681046428705945	0.01019633	0.010202743195897701
1289	24	0.9674375410239684	15.69211029894063	0.9630884234121464	2.1303071850264432	0.009933297	0.010202743195897701
1819	29	0.9840138097782158	13.608418207903958	0.22031059609037995	1.838193725573186	0.01011161	0.010202743195897701
1234	24	0.9733271468063336	15.181627603860692	0.2602062748689336	2.614407531415261	0.00994357	0.010202743195897701
1114	22	0.9475514060076868	14.941493054020288	0.21561917596880587	3.3283636972039483	0.009846756	0.010202743195897701
1520	28	0.8104709663804414	15.499306429019947	0.011719432835209806	10.231530366958378	0.009980286	0.010202743195897701
1269	20	0.9695397850650659	16.153895061938556	0.10441761624220391	0.06557767220492483	0.01016381	0.010202743195897701
287	5	0.9995634482795926	15.670096883946783	0.271546580362541	1.9719118423148352	0.009960054	0.010202743195897701
881	16	0.9681471750331636	15.066273976570729	0.5065850021014086	4.517063971895811	0.01004367	0.010202743195897701
141	2	0.9568771442532481	16.23731214470824	0.31231752888367903	0.9051635091788732	0.01003963	0.010202743195897701
1129	20	0.9439654416819009	15.724770609967829	0.6710109977191574	4.823126303938329	0.01006917	0.010202743195897701
840	16	0.8588968415602313	14.968056109098747	0.2628437615666801	2.4755461288800977	0.01011489	0.010202743195897701
1023	18	0.8212798347165069	14.73634972898346	0.9199269453908705	2.7498008897100195	0.01009203	0.010202743195897701
653	11	0.8071357191028585	16.005614682977342	0.4984929378432126	3.5219240688189206	0.01017507	0.010202743195897701
1028	19	0.9578651978626025	15.883209658347024	0.49771143552015207	2.42234068353857	0.01018817	0.010202743195897701
1562	25	0.9393313782032002	16.049283829299622	0.09372933254001707	0.48932096859631435	0.01008284	0.010202743195897701
882	14	0.9981344105082048	16.04764565178222	0.8442187568098898	2.7641694101459757	0.01005571	0.010202743195897701
1219	24	0.9828707274635224	15.657088220780606	0.45333389414497627	3.9246147724332414	0.01002248	0.010202743195897701
1531	22	0.626234811893134	13.282338536100653	0.00034961727769401013	2.9121386848831614	0.01018892	0.010202743195897701
1266	23	0.9969946324104966	14.612174988519913	0.5661461146458647	7.130877942595168	0.009795093	0.010202743195897701
1687	28	0.9582031797396423	15.573108082917114	0.07481765066896917	7.433723108460228	0.01005255	0.010202743195897701
1456	26	0.9639801465411716	14.985351625064567	0.5469538012395339	3.1530565563363924	0.01011234	0.010202743195897701
1097	20	0.8784923532722699	14.954206426703085	0.1185299020109788	1.2332595621661104	0.0101089	0.010202743195897701
1617	31	0.9608851588489314	14.75067993315578	0.4431351299022152	0.0462251948856407	0.01015724	0.010202743195897701
1872	34	0.9602905562591126	14.831632889901488	0.3399674619230728	3.593294682675306	0.01006042	0.010202743195897701
1063	19	0.988970027296706	14.001274177184028	0.4661186525324617	1.8958598746065345	0.01013977	0.010202743195897701
1270	20	0.9855049261316295	16.51343884205517	0.6746822186664596	1.2920638615610274	0.00985393	0.010202743195897701
1515	24	0.9846243551651648	15.686715892844289	0.4544095974405983	1.681751081335218	0.01015556	0.010202743195897701
720	11	0.9104056822572937	15.480827747365428	0.10452607121853016	1.3445426977315806	0.01008903	0.010202743195897701
1437	20	0.8962059487354721	16.322503710574438	0.36053484402699265	1.5829614485801395	0.01014222	0.010202743195897701
876	15	0.9031836460583004	14.41277734132254	0.3542640562888204	0.42523737445915527	0.009602808	0.010202743195897701
1391	25	0.9821585593951774	13.866952749189124	0.5769353655062764	0.9174256842187947	0.01015085	0.010202743195897701
771	14	0.9470506567703543	15.96729620462272	0.9223500813110339	3.9166296579158404	0.01007356	0.010202743195897701
682	12	0.9602918169929997	15.082408911636149	0.6604877160750584	2.7759184553494474	0.009788121	0.010202743195897701
1235	22	0.8760813185977429	14.484568261659122	0.9292169719063014	1.3918784527551462	0.01018961	0.010202743195897701
1347	25	0.835355769229606	13.489789256822888	0.8548803885374265	7.350854598095636	0.01015441	0.010202743195897701
1497	24	0.9728727691545291	14.497167081311646	0.5597072406938229	4.233213588579551	0.01020153	0.010202743195897701
1137	21	0.9425192340459934	15.206618135010642	0.5460475130741824	4.692215717730914	0.01005769	0.010202743195897701
1491	28	0.9763262423222285	14.738815242616706	0.31957873944432874	1.3265784934876983	0.0100919	0.010202743195897701
1532	24	0.9498767607262852	15.647434959542036	0.8308299171529152	6.272643699379718	0.01012604	0.010202743195897701
1978	31	0.965468719434783	14.967362556401094	0.27655016755903594	7.60033558275555	0.00987272	0.010202743195897701
726	11	0.8649690341980776	15.981973641194433	0.0011751019818314473	5.8015358693963055	0.0100751	0.010202743195897701
661	13	0.9420753974313569	15.146848995386081	0.2783602218193454	7.629614287774313	0.01004987	0.010202743195897701
1187	22	0.9447915028227907	15.291428327315954	0.1516722709257109	3.846652938990761	0.01007331	0.010202743195897701
1264	23	0.9994885074104167	15.033515670978566	0.8792988236823023	3.157949596449096	0.009879964	0.010202743195897701
1375	25	0.8408257543394978	14.973199803692177	0.6133355036824467	0.5494274409498138	0.009965235	0.010202743195897701
1280	24	0.9446232430660754	14.615388585699282	0.19710331417283788	4.966712658487147	0.00988593	0.010202743195897701
913	16	0.9927622821990871	14.780341611402731	0.09600504130517368	2.4034468709985073	0.01008192	0.010202743195897701
689	9	0.7395190051740933	13.459288666920216	0.01904343975551348	0.04282020184786564	0.00970499	0.010202743195897701
1772	32	0.9021078886368086	16.395047561636055	0.05696069029484252	3.8724102137585334	0.009793969	0.010202743195897701
1462	28	0.9136105524000595	14.902681984824495	0.06717477537475168	3.368596293550357	0.0101137	0.010202743195897701
777	14	0.8564096267423225	15.529099054102895	0.5638857472294825	5.3782300890541705	0.01008872	0.010202743195897701
1567	28	0.9289353851033496	15.307971289808773	0.30398226908752957	4.583412035318128	0.01011464	0.010202743195897701
952	16	0.921004752061028	14.690466193113451	0.8513794486019001	8.720483033759688	0.01019287	0.010202743195897701
1477	22	0.9781614123715722	16.236933389381473	0.33637622489677743	0.903328558174004	0.0101576	0.010202743195897701
1125	22	0.9857914280268013	14.980615172988974	0.3058270964125346	2.2757187473287757	0.009705504	0.010202743195897701
1734	28	0.9183903614209705	15.139591193355901	0.40286919541610433	3.1053727617340723	0.0101204	0.010202743195897701
1106	21	0.8370582483623986	14.777844224956938	0.8729653872107086	0.30658807634660157	0.01002671	0.010202743195897701
662	12	0.9151631076142943	15.646750340540173	0.4497717377357898	3.5014995273182725	0.01001436	0.010202743195897701
1057	20	0.9892139672419697	13.421673933974217	0.23294326545330674	2.162892323496404	0.01019773	0.010202743195897701
1177	22	0.9294966357390291	15.198409961346382	0.048164255663220024	4.681085903495791	0.009817652	0.010202743195897701
1386	26	0.9198546944469659	14.768021823868128	0.515647356065851	1.1912727534491108	0.01012644	0.010202743195897701
964	19	0.8872749161185319	13.79781044874393	0.5502099185431767	1.4853907913043485	0.01017092	0.010202743195897701
2076	30	0.9882429096857248	14.764070259656073	0.7910364706645125	4.683042060742894	0.01016099	0.010202743195897701
1080	19	0.9610013038683636	14.292256002155037	0.41433138687091564	0.001367081128230696	0.009806049	0.010202743195897701
1313	24	0.7922781725337192	14.304425465883956	0.09726684624260412	0.13642513957690894	0.01020048	0.010202743195897701
524	10	0.988612314061588	14.904048720344344	0.27242266766131407	5.160631063079385	0.01007141	0.010202743195897701
509	8	0.8414220729327566	14.80255963558269	0.09784607928036884	11.156833705310074	0.009892009	0.010202743195897701
1183	20	0.8704139695805052	13.739849853686128	0.383561900173797	5.881321407399981	0.01010715	0.010202743195897701
1351	25	0.8657382109675202	13.189357338141985	0.7392832007351602	0.004706852596351396	0.01005041	0.010202743195897701
1299	23	0.961636916336132	14.955992090120168	0.7788110142808882	2.399383342392291	0.01018605	0.010202743195897701
1567	28	0.8628234238034985	15.255264275282402	0.3995791521769933	5.025966627775871	0.009894133	0.010202743195897701
1415	23	0.9297250061323823	16.415416655170638	0.5463969774653706	4.446574444066208	0.01008251	0.010202743195897701
1411	25	0.9359425626263476	16.32159909664448	0.005739161468513637	8.351617964204051	0.009766013	0.010202743195897701
1114	21	0.9718720833945685	14.612523031810579	0.8253644523984618	2.7632067620167433	0.0100918	0.010202743195897701
661	11	0.8616040214566478	14.043778183558418	0.5545248986079776	2.776096294302331	0.009936661	0.010202743195897701
1757	31	0.9620127418305896	14.93589039538506	0.35987430644693214	2.0372870274070123	0.009980338	0.010202743195897701
1043	20	0.9737403830821799	14.451686674615638	0.2773882283043078	1.561908275500112	0.01007309	0.010202743195897701
1621	30	0.9224099089392409	15.807990210563558	0.21590942360297877	5.020862384643763	0.01001856	0.010202743195897701
917	18	0.8899129869325523	14.077619877198398	0.9786390671689508	4.183803336059835	0.009964792	0.010202743195897701
1110	19	0.9757657224479127	14.69750320885766	0.7068287867926235	8.610184029996711	0.01009595	0.010202743195897701
2326	42	0.8860536391375315	14.106997671254838	0.6003705985201695	2.9322466648180883	0.01017229	0.010202743195897701
2111	38	0.9523620601862401	15.632630074511859	0.3322828937373528	4.718546110929656	0.01014457	0.010202743195897701
1370	27	0.9839426696622733	15.485342076325708	0.6971600419811155	0.949918117007331	0.01017004	0.010202743195897701
813	15	0.9005459006147046	15.992403266716986	0.49502444262282175	3.6638524042085914	0.01019512	0.010202743195897701
1272	25	0.9267673556997701	14.729264170159013	0.48936386490782846	0.17574078851360841	0.01012786	0.010202743195897701
1476	29	0.7958504755904203	14.372182077383895	0.07987070235235372	8.3273480328312	0.01013419	0.010202743195897701
1766	29	0.930836089725192	15.070896329904345	0.7866568552487497	2.8639574665572387	0.01012122	0.010202743195897701
1181	23	0.8772243190754097	15.025658939725803	0.6215796895438899	5.187994241410107	0.009790599	0.010202743195897701
926	17	0.8260692005222263	15.344934678061074	0.6119475013414786	5.78393684440594	0.01011116	0.010202743195897701
573	10	0.9792428337496786	15.319812667131668	0.002481510138974019	4.401379579059217	0.009706763	0.010202743195897701
1049	15	0.9669903712878811	16.157793592774006	0.9445467930556604	4.269097494490114	0.01008472	0.010202743195897701
432	7	0.9601492369087196	16.421049439142575	0.6011002264735763	9.287185221076284	0.0100834	0.010202743195897701
685	13	0.9100366570804663	12.561261355267135	0.0011870027660428883	2.2960099028911674	0.01014552	0.010202743195897701
1100	21	0.5249297835931346	13.474037782051022	0.10282801614588379	0.005054849457721278	0.009783796	0.010202743195897701
1283	23	0.9123016843845911	14.943775802803911	0.22766720151430825	1.5496482055816787	0.01003281	0.010202743195897701
884	16	0.9132937720940983	14.482549862380264	0.03290741702199107	0.8112353535721862	0.009741806	0.010202743195897701
973	18	0.7374649417417769	15.700550121056668	0.5291653844586168	5.00008652330257	0.01017843	0.010202743195897701
475	7	0.874857938482198	15.531857606733807	0.8134603086424814	0.26462742362118075	0.009800156	0.010202743195897701
1158	21	0.8744670456446448	16.070918352912553	0.9565201993053335	2.102086678200266	0.009956148	0.010202743195897701
1563	29	0.9317386102868587	14.36522309400805	0.6046674596652214	0.9946647916091171	0.01013514	0.010202743195897701
1023	20	0.7298406620016779	15.309126021076887	0.0004648657386419619	3.046313240537346	0.01018084	0.010202743195897701
1422	24	0.9703010828051136	13.567253875218842	0.8112368917976257	3.0917045967010766	0.01011556	0.010202743195897701
1432	26	0.9998094629856819	15.47150186369785	0.8015365350483787	8.761845570080247	0.01020226	0.010202743195897701
764	14	0.9531556290856692	14.302777987681905	0.8133471517056242	3.361547406449066	0.009928241	0.010202743195897701
811	16	0.995250682525132	14.89938959641296	0.6282635434344676	2.117960669238485	0.0101656	0.010202743195897701
1895	34	0.9645937545088958	14.935357002539861	0.561801447509267	0.35520638385079195	0.01014965	0.010202743195897701
743	14	0.8810986644080111	14.084106228195937	0.00465981058924303	2.2859548454012497	0.01011531	0.010202743195897701
952	16	0.9623539612105456	16.154907129143368	0.5310811951307679	7.1969316194885735	0.009902663	0.010202743195897701
1166	22	0.9883327139666214	15.389925239129903	0.03757316214119824	7.204577344506166	0.01013625	0.010202743195897701
1041	20	0.9682226224565126	13.7157219357225	0.8481620828326747	0.23243122388095705	0.01017606	0.010202743195897701
1709	28	0.8508150466445692	15.879182663157051	0.004965690087268992	6.107167562002053	0.009709921	0.010202743195897701
1542	28	0.8772911990986006	15.221074961686588	0.6946672508297902	2.2166721652336676	0.0101843	0.010202743195897701
1570	29	0.9875807601629626	15.683491049457567	0.1977696917151731	3.9832764226410693	0.009997335	0.010202743195897701
1381	24	0.9950471513915855	16.077368060320826	0.20063829701088376	1.1045173309424097	0.009973867	0.010202743195897701
477	9	0.9900965206580938	15.30398734178511	0.017174340761923007	5.44563568851777	0.01011273	0.010202743195897701
1346	24	0.9653448838802072	16.80614940240708	0.4192645720265026	2.042877643267676	0.01010367	0.010202743195897701
1721	31	0.9103118273482109	13.844487739122446	0.676760849747377	2.739446059215438	0.01019586	0.010202743195897701
1493	22	0.924918254959599	16.51133525318015	0.43859603264113417	5.106199521787177	0.009979842	0.010202743195897701
1768	32	0.8825724822029303	13.729865072270247	0.9470569911645926	4.093691251784298	0.009857542	0.010202743195897701
1055	18	0.8755394335356232	15.187210367787271	0.44035990039576156	2.740708065369212	0.01011583	0.010202743195897701
1416	27	0.9298891477171723	15.533129659622883	0.629640093812039	5.284260419436357	0.01012877	0.010202743195897701
1540	29	0.9309073954198341	14.835875212387668	0.8213344043270526	5.617638838619028	0.01007832	0.010202743195897701
1121	16	0.9942630038302868	15.827057209423076	0.33064109223356636	2.288315656356061	0.009991931	0.010202743195897701
1336	24	0.958971883209421	15.260013646314253	0.18592010375894036	1.0773013838065206	0.01016394	0.010202743195897701
1777	30	0.9281804626250902	14.307249311563634	0.5172736773069497	1.2573513783969028	0.010184	0.010202743195897701
677	12	0.9880485617159254	14.84895773128117	0.08302176915148507	1.526863639709351	0.0101756	0.010202743195897701
1292	23	0.8639817931989445	15.137604195655875	0.6893238035297038	3.757667452916635	0.00953314	0.010202743195897701
1374	25	0.9330735143484755	16.170007360459948	0.16184707033111226	5.5351962726451704	0.009740036	0.010202743195897701
1472	27	0.9542031210388943	13.820352707983602	0.42841682911834855	5.590241032261065	0.009988809	0.010202743195897701
1169	21	0.7577311476218365	15.20022632296289	0.22988778107734897	4.547192140867089	0.01013254	0.010202743195897701
1420	26	0.9492056217145921	14.513197467497125	0.6839076906602002	0.31978836326882054	0.01019111	0.010202743195897701
1045	18	0.9692617880295556	15.465892803088561	0.9255401387118042	3.642413207246822	0.01001304	0.010202743195897701
1880	33	0.9820883987394532	14.280456022410274	0.7568628427060313	0.3867042252316262	0.01005787	0.010202743195897701
495	9	0.9873877524450213	15.492987982190144	0.11371894300534677	5.948587501460125	0.01015397	0.010202743195897701
1317	24	0.9233091043729795	15.813726778899788	0.7333552533421385	4.024325050538279	0.01015023	0.010202743195897701
1303	24	0.973985584004013	14.511637667996748	0.8037418744832923	0.6750635380279464	0.01005235	0.010202743195897701
752	12	0.9182717727166495	14.087491381814383	0.5793507696559124	1.1908104310295318	0.0101573	0.010202743195897701
1316	21	0.9734394872132449	16.34710091360079	0.17915166855808767	0.30913991119703266	0.01002208	0.010202743195897701
842	15	0.9005311840468071	14.502587857093864	0.4163377743435906	0.7789235146830462	0.009625908	0.010202743195897701
654	11	0.5871853474714869	13.887251004782378	0.0008001381552035919	4.308763493027874	0.01005598	0.010202743195897701
1441	27	0.8743450628013555	15.180043351030113	0.5839478584713991	2.4427258690596396	0.01009973	0.010202743195897701
1381	25	0.9770324121128242	14.33714691020973	0.30585574157233325	4.207559579599799	0.01000547	0.010202743195897701
1796	33	0.9978674136757092	15.653687726866613	0.1758230742975802	0.8431809177386607	0.009745957	0.010202743195897701
891	14	0.813172067884203	15.016845379833685	0.3271001101532458	0.6127021022415713	0.0101757	0.010202743195897701
1166	21	0.9237075574983258	15.80681340998092	0.227998796268586	1.8534336933103286	0.01005255	0.010202743195897701
1429	28	0.8889907785666687	13.09747499687454	0.022598131072761596	2.706251420705149	0.01017228	0.010202743195897701
1902	28	0.923836990703181	14.556920797533632	0.2061207104560816	0.6351592746085852	0.01019438	0.010202743195897701
1327	23	0.9981273089975722	15.386468137647688	0.303558805128947	2.02729965125961	0.01018839	0.010202743195897701
1047	19	0.9063971285868961	14.554164913719525	0.014413575426095532	7.024624230082518	0.01018384	0.010202743195897701
1752	28	0.923041042856795	16.07652778394362	0.13528801955717001	0.09828046097262888	0.009799596	0.010202743195897701
782	15	0.9581868335594025	13.92179317178738	0.6949404771769963	2.470667527596807	0.01011207	0.010202743195897701
1307	21	0.9862319725046145	16.4261108983121	0.763062827288062	5.377725495753835	0.009740705	0.010202743195897701
1038	14	0.8958911693137088	15.824897342268606	0.7780514878340132	3.527981703941016	0.01014047	0.010202743195897701
714	13	0.9223770586513249	14.738615364224989	0.4684904926947954	1.633251502290213	0.01010217	0.010202743195897701
572	10	0.9042181785546892	14.887786967918794	0.8647236568153629	3.6168915018256964	0.009955661	0.010202743195897701
1002	16	0.9138242569856334	13.896660401019863	0.6863993638030887	1.982142753569854	0.01009233	0.010202743195897701
1000	19	0.9597970447373693	15.205662927980084	0.47354925699864825	2.6712761831811123	0.0100646	0.010202743195897701
1482	21	0.8783057632747704	16.02242155503743	0.1750017764058845	2.8716487024114206	0.009715126	0.010202743195897701
820	15	0.9247449809282883	13.987434406611667	0.8054893725083909	4.774472496287173	0.01017032	0.010202743195897701
1247	21	0.9493864501777095	15.26920645052125	0.7114676413049263	6.245999150720046	0.009951613	0.010202743195897701
1048	19	0.940363022673667	15.530525167405829	0.8836906427850109	3.193669143665687	0.01014685	0.010202743195897701
888	17	0.9930052200625729	14.127841849111151	0.943352155243047	4.1926969442349495	0.01015038	0.010202743195897701
1170	19	0.9985173462020878	14.87946475154898	0.36379033246530346	1.9726112133688192	0.01009203	0.010202743195897701
811	16	0.8919418773646405	14.312219001806405	0.22262463168274224	3.4719159993454616	0.01017391	0.010202743195897701
1584	30	0.975242715256715	13.546000504295348	0.07380357976187187	0.062117296985753634	0.009934729	0.010202743195897701
1148	17	0.9939713809075037	13.833850445527457	0.0030240381509885617	0.7850255605316534	0.0101851	0.010202743195897701
907	17	0.8569126840671218	15.166192064065996	0.5909096956010242	2.3753316975331042	0.01019817	0.010202743195897701
1551	30	0.9772873108156723	14.929756107800618	0.8584006505634741	3.6118848032500086	0.0101893	0.010202743195897701
1507	24	0.9451759622795199	16.154898960526896	0.053812976848630734	4.632332869322918	0.01014834	0.010202743195897701
786	14	0.9730190346356056	15.780209825680105	0.9708330515654466	4.312886739096326	0.0101547	0.010202743195897701
1151	20	0.85637750545998	15.651832281085685	0.6762829511816025	1.7204047855681597	0.009980965	0.010202743195897701
479	6	0.8929944338452007	17.1514255124091	0.5087791881149853	3.7051224404790375	0.0101059	0.010202743195897701
1383	24	0.7326190555271381	13.628097805120277	0.009730256422985372	0.2303171202171127	0.009757673	0.010202743195897701
1755	30	0.7507253238751648	16.28251356628747	0.01084222816005831	4.906918730602198	0.009622208	0.010202743195897701
1593	31	0.8688617382475108	15.192128570089158	0.47672322478434753	2.783353433150199	0.01003324	0.010202743195897701
1291	23	0.8074944413229562	15.272493248481604	0.10190097875874371	2.7277809655731717	0.01016971	0.010202743195897701
621	11	0.8472473504297804	16.545853393954385	0.43310107030679823	5.809713913239851	0.01016339	0.010202743195897701
1169	22	0.9860923767808111	14.153332466867305	0.5377918263701906	0.3825252844186681	0.00980758	0.010202743195897701
1159	22	0.9663458877088937	14.675726477619047	0.9920752544798156	4.008862709774553	0.01012707	0.010202743195897701
1347	24	0.9930059313792021	14.218514530812339	0.707480347564262	1.727866590078829	0.01003742	0.010202743195897701
1333	21	0.9346012787343572	15.441607545080931	0.1008730529130793	2.0712683805038092	0.009970474	0.010202743195897701
945	15	0.9778398483984221	14.205342216209528	0.6428653905224748	6.063470771457295	0.009730431	0.010202743195897701
512	8	0.8584978164697417	14.52837733749404	0.8632312304308996	0.1319272465800705	0.009991589	0.010202743195897701
1763	33	0.9782357077128283	12.270052364544446	0.0009509553934901327	2.9836409834855466	0.01003097	0.010202743195897701
1630	31	0.9856981281481757	14.037702079443596	0.272169638176724	4.278157653180482	0.01018754	0.010202743195897701
913	17	0.9440600938498929	15.722511034264652	0.014072752684691547	8.504807023571237	0.01010856	0.010202743195897701
828	13	0.9254460864485818	16.407460745919465	0.8325953269294626	6.334806056515731	0.01017514	0.010202743195897701
1269	23	0.9387291694017598	14.910195806777892	0.40850105919212854	3.7865738855223086	0.01008821	0.010202743195897701
1521	26	0.9952529894646295	15.480640440371864	0.6750905266558173	2.2474317642894075	0.01019031	0.010202743195897701
1415	23	0.8414461863463355	15.039636156850534	0.24981952033604182	0.004622096679562315	0.0100929	0.010202743195897701
565	11	0.9777886521780553	15.491340109865265	0.9303193396729899	2.162047355713143	0.009831351	0.010202743195897701
893	15	0.9078621686431122	13.805520434736405	0.3247882085592334	1.4725946428940317	0.009980922	0.010202743195897701
1384	23	0.9657806097104114	14.653842850090198	0.36445938964499924	7.224130581956229	0.010199	0.010202743195897701
503	9	0.7467855507581014	15.525121982374813	0.1748032496792476	4.929205809121424	0.009975243	0.010202743195897701
1105	16	0.9848585861867196	15.214497777399956	0.05941595748203243	4.072301237379922	0.01017659	0.010202743195897701
868	12	0.9829006441719008	15.432476302569578	0.1911663347773151	1.4477894272241112	0.01010506	0.010202743195897701
1627	30	0.841005561605461	15.419295506217043	0.2028505934835272	6.749513330155906	0.009559154	0.010202743195897701
912	18	0.8778860725391983	14.768486839149274	0.9853630917182934	2.845340494154942	0.0101364	0.010202743195897701
1924	35	0.8856449493152351	15.072357138633274	0.9297664591593992	5.564168331986508	0.01008426	0.010202743195897701
879	17	0.9458345239749566	14.948446025668133	0.3865853465864528	1.8453874159849672	0.01013619	0.010202743195897701
1273	20	0.9460671532236002	16.160645627946742	0.6028465624858819	2.7707865848010935	0.009812881	0.010202743195897701
1461	28	0.9379904830463283	13.501119266457664	0.12236532784662855	5.280496874398022	0.01019365	0.010202743195897701
1391	25	0.9135367424613351	14.765257693536784	0.5860130348950072	1.1263351783690165	0.01018619	0.010202743195897701
374	6	0.8926861038859533	12.997130665841938	0.09670745034142114	0.03454647835110136	0.009849853	0.010202743195897701
1467	21	0.9255920956304163	15.503077009710687	0.2303319127813521	2.978550513159761	0.009888675	0.010202743195897701
1645	32	0.6346122840947793	15.231933870588756	0.0001539694626898902	4.571381657326978	0.01012594	0.010202743195897701
1639	29	0.9664946521605485	15.118100615484654	0.17422848933623192	3.32114672409802	0.01016756	0.010202743195897701
1233	16	0.9224342025604996	15.12437751992778	0.21980805313444052	7.77961683458714	0.0100951	0.010202743195897701
554	7	0.722989436248223	15.430949202340392	7.528652390884072e-06	6.677860656106008	0.01001539	0.010202743195897701
506	9	0.9099200036679609	15.738209203290893	0.4029016715538174	5.0250248467326015	0.01011209	0.010202743195897701
533	10	0.8015715009248356	14.775493831891932	0.45860855414319346	7.237439433393593	0.009776684	0.010202743195897701
436	7	0.6968363062059526	13.752105172871492	0.0012546512652064634	0.4894845926676272	0.0100687	0.010202743195897701
1329	24	0.9039115453804372	15.743869537686088	0.722894939032091	6.8158304496261	0.01018094	0.010202743195897701
1866	28	0.9405199899030626	15.576011596282468	0.47983493706556535	1.7681656221177156	0.01006683	0.010202743195897701
1397	25	0.9035523807805157	15.690280641346005	0.678352026435507	1.2508687202745388	0.01003813	0.010202743195897701
907	15	0.8867450357825946	15.546332219260641	0.3591380637682209	6.553356788131584	0.01019198	0.010202743195897701
1551	25	0.9205747578617614	14.058420462253604	0.15195931474650387	2.414585962174991	0.01016493	0.010202743195897701
1202	21	0.9456574680162518	15.289501503231477	0.6674861246945057	8.594936467684871	0.01008014	0.010202743195897701
1032	18	0.8698673779681698	15.875794943788513	0.03883507962102689	1.1778943969778035	0.010141	0.010202743195897701
1101	19	0.885372458423568	14.75554352416924	0.9349021434243819	6.7314014881942565	0.009964474	0.010202743195897701
1366	20	0.8393967587491874	15.16067980580005	0.6987095343279388	0.08708515964022656	0.01008576	0.010202743195897701
1131	20	0.7748344113508481	14.657141489912652	0.022768994171332838	0.4437524833045493	0.00983617	0.010202743195897701
1125	20	0.7939936535040272	15.721898950856716	0.0011098484332739272	7.636927284066034	0.009686083	0.010202743195897701
1043	18	0.9279941723527751	15.546405703421359	0.5808753487776761	1.741360783466285	0.01015042	0.010202743195897701
1747	29	0.9792906723041155	15.46618792259028	0.03509029680706222	1.3121295446311283	0.01004261	0.010202743195897701
958	17	0.9298834511788376	15.153299617032205	0.023062769852781745	4.340028808398746	0.01014815	0.010202743195897701
496	7	0.8524222843447478	14.527758446568336	0.1723823179206843	2.2973132080008627	0.01013503	0.010202743195897701
968	17	0.8520741015931842	15.6001211151147	0.5569650864655382	6.1514319904140855	0.01001854	0.010202743195897701
1488	26	0.7842539253428826	14.734804388114911	0.2737696743291787	1.3906684161480376	0.01014784	0.010202743195897701
1185	21	0.8841960565597315	15.50713713782295	0.9578230075222155	2.036373647978902	0.01014286	0.010202743195897701
1253	22	0.9412801432233624	16.461059027314974	0.9036667702695875	1.901023464407189	0.0101169	0.010202743195897701
1278	24	0.9801241682376982	15.38000868216448	0.2916186454742995	0.0315337634905819	0.009891195	0.010202743195897701
1226	22	0.8123804269468667	14.622772043238355	0.95404011490581	4.714350517925139	0.01006648	0.010202743195897701
1150	21	0.8831090731728974	14.950705474393343	0.4804035639020552	0.2660079558850006	0.009926632	0.010202743195897701
1128	20	0.9989692065428245	13.868839171514823	0.7038010099269287	2.559544829452918	0.01016068	0.010202743195897701
1323	26	0.9149381551267864	13.4110380997587	0.48825633180018585	3.926806327932734	0.01017399	0.010202743195897701
1058	20	0.9802449386736832	15.476566493422876	0.7954138905634723	0.6002709319413024	0.01000108	0.010202743195897701
924	17	0.9086676942945494	14.423146729990101	0.5636931041287765	3.8495874702795745	0.01015226	0.010202743195897701
1571	31	0.9697823557001688	15.275425453954156	0.6691108050483163	3.177058734814973	0.01007079	0.010202743195897701
1621	28	0.9565998133742396	14.03679520896847	0.8225791263444697	3.029506455287337	0.009940513	0.010202743195897701
1361	24	0.8790989660206087	14.694410500798828	0.16364745879596648	6.942185264101651	0.01011025	0.010202743195897701
1628	30	0.9786648845167716	14.549101888447005	0.9231322524842418	0.3980867449323129	0.01011685	0.010202743195897701
1674	31	0.9685351968431581	14.415795057728324	0.18960213645878382	4.8563443817594605	0.009948787	0.010202743195897701
798	14	0.9532240780677788	15.51353017589491	0.6489970240318431	3.7481240133660094	0.01017714	0.010202743195897701
1172	21	0.8222183522552186	15.711422530894335	0.11057213019397583	3.8943631792156346	0.01012715	0.010202743195897701
1743	29	0.8981561838100994	13.335297600931188	0.1205380276870295	0.09331206064412495	0.009992994	0.010202743195897701
704	11	0.9872726044562625	15.375282437533949	0.005040175620504905	3.574558947976702	0.009658316	0.010202743195897701
1755	28	0.9817908571276573	15.541500037834304	0.06257375169039547	5.510977848018727	0.01008309	0.010202743195897701
1346	24	0.9601388587969956	14.296394517570096	0.21371296634349868	2.278599859981426	0.009984028	0.010202743195897701
997	16	0.965952470314362	14.631094727666502	0.33355980173487154	4.5317363496557865	0.01011244	0.010202743195897701
647	12	0.8962837143838015	15.225894192291335	0.6600469616310266	4.231109046647062	0.01003014	0.010202743195897701
1398	24	0.9620259924206469	14.803809882771858	0.5528145114214161	2.5019985978554287	0.009975296	0.010202743195897701
823	15	0.9067143071635458	14.838046605024193	0.45484384769354497	0.79123565958868	0.01016647	0.010202743195897701
1079	19	0.8734790612602308	15.04146966867379	0.40499797235123836	1.366669490749273	0.01005843	0.010202743195897701
784	13	0.9494849114003894	15.954351890142101	0.04744129151619336	4.821414323082019	0.01013921	0.010202743195897701
686	9	0.9664335151309058	15.819189819697662	0.8419364719181338	4.512491731135843	0.01002965	0.010202743195897701
720	13	0.9921903887737762	14.049741096397868	0.7641987878593385	0.36221970698461936	0.0101218	0.010202743195897701
1366	25	0.9818114221038651	16.1402505362221	0.44504610629704133	4.034465780254777	0.01006184	0.010202743195897701
426	8	0.8694797659605692	15.251236881078412	0.0011778374051575197	8.362021651180351	0.01017627	0.010202743195897701
1981	39	0.9827701474064078	14.448548169662589	0.8806593523827422	4.7754342211106175	0.01010813	0.010202743195897701
1483	27	0.9988683311407429	15.063765964837456	0.5455529979091842	4.6213134763314	0.009811336	0.010202743195897701
722	13	0.9019598086225766	13.478370598625471	0.019529129677963046	1.262877155584596	0.009641604	0.010202743195897701
864	15	0.9476628140513975	14.862782568504736	0.8730910202180103	0.16799001268440839	0.01001396	0.010202743195897701
1123	20	0.9681002042835547	14.806965434891573	0.6087043103823787	0.403934053638782	0.01006075	0.010202743195897701
1384	26	0.7661676848073934	14.097375607960963	0.813849790702989	4.236181943154534	0.009985397	0.010202743195897701
1013	19	0.8625066547324183	14.498033127707844	0.4376193183343805	3.1769230082594793	0.01011197	0.010202743195897701
777	14	0.6594077651500552	13.246214640721908	0.08941594718749718	0.004501584663721525	0.01018521	0.010202743195897701
1228	22	0.9372537494603668	15.477480125660323	0.4508920203677383	7.666218898871968	0.01016346	0.010202743195897701
1480	26	0.9744879482088513	14.5991376387169	0.19275875785703656	1.0118604162444338	0.01018707	0.010202743195897701
629	9	0.8662358762012947	14.844865120653637	0.16098506247586755	4.894009757912014	0.01019647	0.010202743195897701
1365	27	0.8385055231448739	13.917172813257801	0.09462506134571158	0.2438380619076821	0.01018127	0.010202743195897701
781	15	0.8512622415494904	14.165112434638798	0.49068674148616737	3.232818629915954	0.01007137	0.010202743195897701
1251	22	0.9379192523540405	15.022625527408946	0.597248075081696	4.856223540537824	0.01001431	0.010202743195897701
1357	20	0.8936042483192665	15.498996225152718	0.8738301061306653	0.11397413325949368	0.01004403	0.010202743195897701
