# Supplementary material for: Tableware trade in the Roman East: Exploring cultural and economic transmission with agent-based modelling and approximate Bayesian computation
Source: PLoS One. 2020 Nov 25;15(11):e0240414. doi: 10.1371/journal.pone.0240414 (PMC7688115; doi:10.1371/journal.pone.0240414)
Supplement: S1 File — The full project, with the data, the code of all components used to run the simulation and analyses is registered: https://osf.io/s5mdw/. (GZ) [file pone.0240414.s003.gz › s5mdw-full/abc-pandora/results-example/bestBias/result_0.13.csv]

nstep	cstep	mu	mumax	copy	strb	score	epsilon
790	3	0.502465918765256	14.024577139383263	0.39169190705366486	8.87244697979458	0.02157806	0.13
1767	23	0.4968887456112623	10.48221294081913	0.12507812210355734	1.7958483811716839	0.01547468	0.13
1188	15	0.5923118758364185	9.676044875830748	0.059382259871844235	6.406753778955258	0.01584766	0.13
944	13	0.3456003064202885	10.901694800260909	0.6698878427941719	4.673562425805191	0.01600898	0.13
800	14	0.7807187134638987	9.855064418521845	0.8882729125638095	2.843499727785221	0.01335437	0.13
1207	16	0.35776224353226854	10.314057555580012	0.24818886258084655	4.10345794470589	0.01637296	0.13
1134	2	0.6738198949711466	14.03420924687339	0.48680251618758436	3.990330096973099	0.02766259	0.13
486	5	0.3363792595649465	15.30135240038358	0.8235912490537686	3.1462549286119392	0.0159647	0.13
1629	8	0.1496653226430708	14.258988670593013	0.5421866876601031	8.077758938631034	0.02065051	0.13
1118	12	0.3408746983560378	12.984767994891582	0.738689210140787	6.622246978508974	0.01706463	0.13
921	9	0.3540985590656258	15.360732218945726	0.5273442030360604	5.869967844908793	0.01680976	0.13
1949	26	0.6085881699915572	17.28670596939222	0.8871839580746119	4.567848338554021	0.01332743	0.13
825	6	0.6406256146626442	17.172783059241944	0.5794282512886648	0.6138974671415793	0.01512213	0.13
1231	3	0.761782695661833	13.508776385657605	0.5333163551364418	1.1208005728214627	0.02465687	0.13
753	3	0.43307150875129674	10.594953247445305	0.645442079341741	2.8555099649101012	0.02208154	0.13
785	5	0.42658732643318176	10.22890340403191	0.6701564357744807	4.755387294707862	0.0196601	0.13
1149	17	0.4327537625510351	13.948504101530215	0.40156907463594577	1.1921380289871695	0.01495673	0.13
1303	21	0.7604080837594634	11.498295462299719	0.19119558359726496	5.080197820895507	0.01242242	0.13
2051	14	0.7873069724282479	13.281066417397275	0.5464773734275463	5.791736480791829	0.01666058	0.13
1075	8	0.4944198124610072	8.467390357803843	0.3483127142515233	0.07746316676808362	0.01921984	0.13
780	13	0.5228157800332275	16.67860396277462	0.04007586610653399	4.212883227921848	0.01299366	0.13
2143	28	0.5339681721116832	12.632731052880354	0.3674686483241876	2.1536861007879065	0.01350815	0.13
540	5	0.8884227011831551	11.948199781887183	0.7624104527712833	5.236337133085584	0.01488858	0.13
1153	19	0.488538800472727	14.48940348305161	0.3057817288385072	4.057445249816818	0.01322454	0.13
771	15	0.6010180132776967	10.976511383054397	0.7873918770333627	3.048086287384568	0.0132397	0.13
1282	14	0.8925488293012479	12.407224277446259	0.733879718367336	1.6084292439000651	0.01306841	0.13
1565	22	0.33821062904330695	13.203784152742129	0.5029513575685058	3.2839667139924993	0.01584465	0.13
974	18	0.1336693692066966	12.333286596281722	0.2827031894096738	5.5608536532049735	0.01655208	0.13
1455	17	0.3096656042651906	10.907216451096064	0.7503500756996	2.2564154120055946	0.0164496	0.13
1126	12	0.8506660611621749	11.40312957914553	0.7126286746216244	4.136346577366575	0.01418133	0.13
1247	15	0.8005980689562624	10.688821919085377	0.13992925814892773	1.2558775051824858	0.01461309	0.13
1161	16	0.6479623878410542	8.880379692639364	0.8636977803187591	3.4666015243570287	0.01543778	0.13
1375	19	0.6803347943228031	10.171165594932258	0.28803010306156696	6.244452854954341	0.0149926	0.13
1698	10	0.2561637137064765	10.740229726118347	0.27302107157410405	0.5783358729080905	0.02017149	0.13
1098	3	0.13877448814440013	8.98186629284586	0.5247315380345134	5.876003421974066	0.0236351	0.13
1383	5	0.2618565129481397	17.32813549057282	0.3990883706817357	3.0847427988262166	0.02120796	0.13
1867	24	0.8138185079994886	12.721278761113872	0.21223125574329602	4.179194240528265	0.01202718	0.13
1546	16	0.5513975086036519	10.58652483077675	0.8002052223138103	3.4018131841906563	0.01681043	0.13
1325	24	0.8974812779395538	11.58548870424363	0.5240939544658278	4.820646063408061	0.0118622	0.13
1309	7	0.6880951914776089	15.010537734926851	0.5848882923092842	3.129389001241057	0.01777342	0.13
673	13	0.5670058300471617	11.394755988211116	0.1469456314466553	1.7169073781219037	0.01332682	0.13
973	4	0.3589016731314498	12.055068112540468	0.516323214283886	2.0819242776910816	0.02162258	0.13
1045	18	0.5685693499250192	10.887084952517785	0.9265055733804425	3.164849011877504	0.01427653	0.13
1136	6	0.7507233969615348	17.77722586078407	0.39891525405595574	4.162496807094172	0.01619185	0.13
780	10	0.8016661725916361	14.600089612095571	0.2859047783446399	4.35180912241735	0.01271383	0.13
1456	13	0.2953924510210457	14.15736560537028	0.3393817243010162	3.8895438584721758	0.01817452	0.13
794	7	0.5098781829959078	14.166660004631575	0.2393701902136195	3.939686881046034	0.0153918	0.13
2437	45	0.46177091085120986	11.833237924948376	0.8900123317216055	7.322574641614647	0.01373113	0.13
1580	22	0.13739353666129006	10.1488704534162	0.556946042118998	0.503158015961769	0.01728879	0.13
1291	16	0.9487571681681678	12.251103693367625	0.942091382682065	0.5110159782746128	0.01303617	0.13
1345	9	0.35512567514974636	12.808270483782081	0.15511459817755469	2.73811328357208	0.0191376	0.13
1675	14	0.6727856060985711	13.520841262595008	0.0919710790490745	3.4995513878839164	0.01570766	0.13
1199	9	0.5223500040277038	11.068681907123889	0.36275660311704794	3.633043491621744	0.01806695	0.13
973	5	0.7732923213944729	15.80675520017172	0.4433309107381859	6.834336103505606	0.01618594	0.13
1645	14	0.24837280787167262	16.46060604831469	0.12447051588866784	0.03140287771917061	0.01718268	0.13
1082	8	0.3642849753764711	11.722860180919906	0.25409727131052157	1.1125034821985036	0.0186644	0.13
1039	11	0.7106951248359964	13.996436032695659	0.9321479631666878	2.4108821847289557	0.01358577	0.13
1301	5	0.7694167838465304	14.032444104694013	0.06836099829082298	2.7674984215738125	0.01991885	0.13
1872	32	0.8287598592300984	9.28267758842787	0.3568910650143684	4.090696881034237	0.01382649	0.13
608	5	0.6699168452882994	10.973030772799616	0.25036347100160233	0.5246757627145915	0.01700867	0.13
1325	20	0.7390914188530578	12.095696168616483	0.9120988337588793	3.9753841877514593	0.01311517	0.13
863	6	0.8865929224968206	11.722249929783505	0.9979599730874836	3.501247757195676	0.01684338	0.13
1046	11	0.9757148945425848	14.97598587718062	0.4089991263521955	2.0060367436690707	0.01210869	0.13
1494	22	0.6550576584883986	10.638652092398846	0.181955474550962	3.811221787565933	0.01500906	0.13
140	1	0.8438963134208303	12.060720712813357	0.16445949331306164	3.2357229250356476	0.01596314	0.13
2287	38	0.5353225993796472	15.72292580154455	0.5266767156721512	4.008424671000304	0.01270973	0.13
1849	10	0.3049676247284603	14.855961676142758	0.5880058865140795	7.350007043137573	0.01966276	0.13
1711	12	0.4029254495267128	9.4257535987626	0.18892802589473462	4.155916314302112	0.01921918	0.13
1332	3	0.6209655498339783	13.783494318789463	0.5364856796614732	4.346411952120842	0.02548588	0.13
419	7	0.19723621951268672	12.555948970917182	0.7065060400278139	2.953257391474316	0.01655355	0.13
1472	21	0.9865659323137628	11.222441554787713	0.777702156281651	2.5117115373160903	0.01253119	0.13
1155	17	0.972164981848021	16.162764271113645	0.44967311176613245	1.0541503252682953	0.0106289	0.13
1254	16	0.36756637382573604	13.319438645178481	0.5385347023943725	6.53722900835548	0.01490693	0.13
757	11	0.7418160387066508	16.75454743547443	0.8430483587754223	3.720400673509631	0.0110282	0.13
402	6	0.9125502186963477	9.106081925422071	0.5462886049091209	1.6213235988085404	0.01451296	0.13
979	8	0.9076171547853484	13.862864488514191	0.3489220456442797	4.667011650127446	0.01389442	0.13
1302	21	0.4446191454853724	14.647296139898978	0.13975646039556278	4.2109552315876915	0.01413933	0.13
328	3	0.4807665195056578	11.308472094459926	0.18542383096255982	6.889830445731106	0.01598309	0.13
788	13	0.6052176769036918	12.738621132746726	0.9921159221461774	6.010556921155137	0.01374147	0.13
1413	9	0.7049400336694486	13.046131447577087	0.4170230667840331	6.534151910094552	0.0171147	0.13
593	5	0.011356352184244578	12.552258123289118	0.19047371468419755	1.8067795393205688	0.01908611	0.13
1548	23	0.5222595007736475	9.722545468860805	0.055883994693092506	2.7475856955008977	0.01513168	0.13
1121	4	0.8656083924851291	13.210320319688028	0.7851826472385454	0.903241529478898	0.0212711	0.13
607	4	0.6555458204754818	13.098646949820276	0.7241608733648799	2.5896193087816606	0.01706715	0.13
559	3	0.8543787328918678	9.239662353254467	0.5779239174854465	3.3145886516290637	0.02077173	0.13
1225	23	0.7697787930929356	17.242870422882266	0.7589349049385254	0.7493827571050575	0.01135646	0.13
1614	16	0.4407766550556953	16.125767388376488	0.603396410135101	3.651616925113335	0.01533125	0.13
919	7	0.9366130566168266	15.764342716138584	0.4661476966261581	0.7554482172655834	0.0134503	0.13
969	17	0.6162995337725632	10.307329573183008	0.718662880951656	3.878080833373918	0.01372293	0.13
953	12	0.3663145070059673	15.272438683760841	0.8698993493964443	3.1869478222644907	0.01628614	0.13
1632	10	0.2857045249244317	14.491356966734845	0.05271507103708628	4.339324173910898	0.01900403	0.13
910	11	0.7468286377745088	16.281463102637254	0.9933321998742333	3.0241160810039687	0.0125046	0.13
1351	7	0.6336925821262143	17.497448282631414	0.897756812628195	6.003335862609348	0.01748754	0.13
895	7	0.21233458003260544	8.870686762504064	0.6726206193642756	2.5607102320202477	0.0188093	0.13
1267	23	0.8208652911551031	11.354303693564454	0.48992703996319814	3.7008875574198776	0.01177997	0.13
2248	44	0.6879189851887291	15.028130855042754	0.2527192079233075	4.642674677313716	0.01202392	0.13
533	2	0.9684214703323154	10.134158669153939	0.05889290805875196	0.5006380421828106	0.02295703	0.13
1089	4	0.16282335508530393	15.370304358721436	0.31135352288115836	5.575226015561041	0.02131894	0.13
1857	11	0.6223736321740746	11.026559346169389	0.6398186727573993	4.679751451253369	0.01925907	0.13
903	8	0.9390585307001118	15.418481355679553	0.3755613463846597	2.8942856737446947	0.01270496	0.13
911	11	0.9135375707358931	16.01497786780967	0.8990809232254036	0.8876139380912651	0.01206386	0.13
1141	5	0.3221416072217973	11.239313015223118	0.4356088817708073	0.44037214145472936	0.02121836	0.13
1120	16	0.6084544223817231	15.894795727558206	0.6156309474012323	2.576587661058139	0.01266944	0.13
1381	21	0.7247642438310161	8.178281757257064	0.3951471458632718	1.8515855828478558	0.01594262	0.13
1589	15	0.49551017978920214	17.799457129999972	0.21831980236493853	1.3673743841055768	0.01514922	0.13
2085	37	0.6720360172128946	11.497950693302343	0.3435835850579712	4.322096024222312	0.01273298	0.13
1430	23	0.6205195997308501	13.899265807598256	0.5351193171496796	1.8779976749150338	0.01290156	0.13
926	14	0.6011704197688135	11.29062982259559	0.27145746730234166	2.8548337084442883	0.01406949	0.13
1492	16	0.8554342952090335	14.789389289960177	0.07910936019988213	2.3756644846285617	0.01196852	0.13
1508	11	0.6806834638124473	11.77123884999607	0.5830465830992428	1.3961936861247453	0.01711951	0.13
1517	21	0.8489672493556761	14.637043868750384	0.10001345507184356	1.5968883045400268	0.01207999	0.13
1769	13	0.5234128490566361	13.11747970670741	0.4478943201351249	3.300378552047164	0.01782112	0.13
1346	16	0.5480313167980327	10.502243774700165	0.28823267256685253	1.4622688231392356	0.01579992	0.13
1067	3	0.40398436748720346	13.968728697135383	0.2044140598547135	1.8482945841626568	0.02397856	0.13
1522	18	0.35808318957467844	10.602279212714938	0.3875156681568953	4.442202973193288	0.01536429	0.13
820	5	0.7975561576743293	12.75561903343475	0.10007009642495135	0.7479385958764809	0.01772615	0.13
1048	10	0.578117676220241	14.788939459097973	0.9658770813784654	2.4518788797108977	0.01493573	0.13
1300	7	0.6726456272251972	14.768457469182252	0.7219789404279526	0.50452825925392	0.01768268	0.13
1019	18	0.54431244042168	10.054728468583725	0.06097282063680319	1.0804007655743666	0.01494076	0.13
1592	14	0.3011094174590116	11.827957665452537	0.13516574617228128	7.057118378588527	0.01768097	0.13
632	6	0.7597522902558841	17.765136155906514	0.18051970270691242	2.538067286004205	0.01162558	0.13
1799	23	0.40740107137288767	13.302645093704706	0.8736166302811782	2.697379720728442	0.01618117	0.13
437	2	0.3882645514842012	11.431428816912735	0.41342563051101516	3.6801658612533954	0.02111105	0.13
1307	18	0.4471157097962566	15.495194464320367	0.3969673485982983	3.4126195608877037	0.01482395	0.13
1526	18	0.7268324444147336	10.945615786233164	0.4640468536085799	2.416716477776099	0.01495959	0.13
1879	27	0.6518029786740156	15.02263105210374	0.1579389222988796	3.9339913933116613	0.01299629	0.13
1549	13	0.7225610436324637	10.141606459478686	0.6524350598271224	0.7656789596301614	0.01681879	0.13
1636	12	0.9464441294975894	10.600901129838523	0.9443442394174266	4.251166955222013	0.01717461	0.13
1826	12	0.723664343423801	10.226067145800963	0.35062879999346613	3.2863764373334714	0.01891844	0.13
474	4	0.035481627396663495	12.225360730689538	0.6990780068320235	1.7861166303693543	0.02077088	0.13
1500	13	0.4441150490467426	12.519130429204205	0.8928452349516691	6.129728502107849	0.01755882	0.13
925	14	0.7253122236634154	10.569168229732087	0.2693323419169418	6.333124583629509	0.01382764	0.13
1573	17	0.5753205340246531	8.825887323502547	0.38002115901654987	6.480514023813838	0.01686184	0.13
1381	4	0.776114369797211	11.763120770184154	0.3154398874527846	7.053946695068413	0.02428346	0.13
1138	6	0.7811799813182145	14.293261874574355	0.3422990290106988	5.299532089381387	0.01759266	0.13
2310	33	0.8641904840141783	10.678585647226539	0.29641272221015935	3.3983257223078485	0.01350168	0.13
1531	26	0.22313372292230169	11.843052209806881	0.46739007950115363	5.919673050364397	0.01603676	0.13
1021	16	0.7245503855260276	11.180446023689413	0.39417392341050617	0.9907967104759665	0.0130444	0.13
1382	11	0.6651458665017307	10.512348386637772	0.7008232550433409	2.467047061714318	0.01759122	0.13
519	3	0.6353797286279943	14.38867284036469	0.5745766482377549	4.27777618215724	0.01729932	0.13
1078	16	0.5525689376522839	11.036235838636243	0.1958163510996895	0.07170024365877095	0.01342231	0.13
1136	6	0.8942698349408407	15.411978596065424	0.5628124192372039	2.031305890581925	0.01660801	0.13
645	4	0.6080140423149702	12.49010563460613	0.20682503586748827	2.3367275997519865	0.01751386	0.13
1613	24	0.39333593409904516	15.090196754822273	0.45497167430365576	5.393084983907104	0.0139839	0.13
461	7	0.893477839479246	9.696951550836197	0.7185562677947589	2.4704487664037864	0.01354836	0.13
1092	12	0.4486221916833947	12.988010658260167	0.5506440369007578	0.46701971144951715	0.01564308	0.13
1004	16	0.9374164863096415	11.68156258997378	0.7024291443035763	5.064334482308961	0.01186293	0.13
2166	42	0.5396801584239206	12.090320575064784	0.22444563186000902	4.899245102766323	0.01288456	0.13
1909	15	0.5614983631790138	12.917547118651575	0.28825274831278924	1.792113113371634	0.01694361	0.13
2290	23	0.4598774202059389	15.843473657614977	0.7730032750384714	4.542971483912846	0.01599786	0.13
847	3	0.6914240419402792	11.689148956079643	0.3643713913235469	4.223124223645511	0.02282505	0.13
815	7	0.7402984632839156	12.335443284251747	0.8847613093827534	1.199836239271705	0.01585815	0.13
893	8	0.8542981715793035	10.206763247238356	0.4981687225253348	4.086638728793316	0.01576338	0.13
1428	26	0.9189197065118907	10.937678638240582	0.6190304042679752	3.7094848902668547	0.01221454	0.13
1401	19	0.6165697349144367	12.507109865758267	0.2916601578163141	3.8594383758849213	0.01326279	0.13
699	10	0.10113971727421772	15.876605945201204	0.6080342814321387	8.235459701491154	0.01867781	0.13
1274	14	0.6637766322131754	15.222377046923665	0.8205773018254379	5.191719865972753	0.01279972	0.13
771	13	0.22475837254151768	14.720271425537495	0.5412181643165086	3.500392126062694	0.0148946	0.13
1416	17	0.5485105764469238	8.297878536235869	0.5902668127159154	1.2053922307792866	0.01667659	0.13
1279	18	0.33271343402610254	11.644794969573905	0.8176068581252754	2.0185546798035667	0.01647173	0.13
958	18	0.6555436575551578	14.245691327277443	0.9265867671872294	1.1108736954431924	0.01192491	0.13
1479	29	0.85934926340247	8.81361571221427	0.6375605342079813	1.0125230949179382	0.01398342	0.13
952	12	0.40601027671966017	14.12909262324214	0.02553324316969656	2.92806530295117	0.01541327	0.13
1443	21	0.6241918934302277	11.959694415178344	0.5096696232335547	0.18427106407565308	0.0143294	0.13
1543	18	0.5786946947032962	11.174683156374186	0.4964412919690679	0.8603956048646529	0.01497233	0.13
580	5	0.39562302128447685	15.5418905015722	0.5909701428826464	1.393675874487916	0.01619638	0.13
1211	22	0.18241727336944213	13.123174834068973	0.7473804372690838	1.6628297301167556	0.01623911	0.13
786	10	0.7121542521928735	10.895385712955854	0.280413262871827	2.1051225375175218	0.01398742	0.13
1413	14	0.66235048601369	16.20685180629517	0.7756102832929322	2.9148763638628377	0.01327401	0.13
1060	9	0.7210468279744989	9.65537141747582	0.7697449854698646	5.404645350339974	0.01741328	0.13
1102	19	0.5610159356895212	12.188033030437115	0.4065011457115479	2.7477028070207314	0.01343442	0.13
1332	6	0.8529504759213878	14.9438856314075	0.06328763851180275	0.6625577873217439	0.01828316	0.13
1705	14	0.43292660892514423	10.22854440842982	0.2884977282913547	2.565962058051187	0.01847936	0.13
1395	12	0.002737424881681383	17.134792337186607	0.4898541748565018	1.1393219186416403	0.02071651	0.13
1530	10	0.5208452039219162	11.353228356858455	0.5181237560825572	4.90517355971801	0.01868191	0.13
1025	16	0.6918809012377568	12.173588240140928	0.5018605987860948	0.5873952942306326	0.01225422	0.13
1452	13	0.4778434613434597	9.24211239426825	0.6995415665733015	1.924407362649191	0.01786358	0.13
1285	20	0.9852614172109972	11.482538301652713	0.9813489196388384	1.4760844433138443	0.01200162	0.13
662	6	0.7876410997951302	9.689127609376753	0.9736173682474515	3.72554500873011	0.01623023	0.13
1518	4	0.6483200268508661	14.12801367483749	0.1921454961545725	1.0512968156422975	0.0238908	0.13
1259	13	0.3710701344739332	11.952219624943092	0.5360858055129092	0.40623849223948616	0.01667429	0.13
1484	22	0.9938514381005321	18.857245523159534	0.5833313478880426	6.248703258078251	0.01083389	0.13
1113	2	0.7214331854798754	15.986281903132014	0.6804502538837648	1.8762885909194904	0.02608709	0.13
1204	22	0.6690822294586336	14.315464169446681	0.12837618155206643	0.3699752680793189	0.01208472	0.13
2018	10	0.753231299960994	15.352065517765203	0.6073034707034928	3.719684866541791	0.01800533	0.13
777	15	0.2568835561297751	14.382865423185795	0.4067633843905098	2.8063794169068355	0.01429014	0.13
718	10	0.9507438286861534	11.703786602743621	0.44164061494023954	0.8444571631493912	0.01264732	0.13
1710	28	0.6376877128885805	14.187301602795927	0.6011700750598258	1.2480663537884553	0.01293165	0.13
711	11	0.8939360872162586	10.30897810136178	0.0850685379848777	4.731943143551155	0.01332045	0.13
1368	25	0.7461283110318708	14.007087710350767	0.0006997514205725475	5.625777001152851	0.01098752	0.13
1000	15	0.8671514776959817	13.212499887047155	0.2018033633080445	4.2349501753688745	0.0124864	0.13
754	14	0.5438100523854877	12.708601298192363	0.3748150449611617	3.8158963873747727	0.01330469	0.13
801	9	0.5076643564146575	11.560241870370936	0.1841808201418768	1.9650557059764306	0.01636697	0.13
1394	11	0.6983625317291624	11.126356521963523	0.1087387950023837	3.231821770961247	0.01675012	0.13
962	2	0.6485446929101031	11.124212087537448	0.4553503999702868	4.820331999664181	0.02774594	0.13
499	5	0.8723980511938659	7.1046822050879745	0.1685259405513661	4.547986809901984	0.01785975	0.13
1612	25	0.7360548793675235	16.88015646029891	0.5913815586447397	1.1342728418725294	0.01173	0.13
1248	10	0.3617623638011883	8.329357575565867	0.26968092385158765	1.0054310154781654	0.01913954	0.13
1214	5	0.3778938433025841	11.56473549780432	0.11510200848943516	1.6782453700318816	0.02177272	0.13
1053	16	0.6800718147543573	9.457099760943953	0.5646759233462215	1.987047002633239	0.01425306	0.13
1025	6	0.6379599121127775	12.756467665195299	0.8543314228973288	5.585034305018029	0.01829163	0.13
1152	6	0.6426564481441537	11.25814522760233	0.4270589634970908	0.7352288139384878	0.02027793	0.13
1833	31	0.1735870008777759	12.660429149946534	0.6528958746777567	2.4972340919167313	0.01565379	0.13
782	9	0.4994098904528984	10.849918478773393	0.5419866034445077	3.0256656058427196	0.01558472	0.13
774	10	0.7949484494379643	11.033463388646316	0.8313351575918643	3.292300436502986	0.01428081	0.13
836	6	0.4052890037626665	10.345281730117811	0.12967554671238038	5.127945869653446	0.01833299	0.13
425	3	0.9703078565338179	16.428071714421513	0.712459853256836	5.3233602718006185	0.01347977	0.13
1216	10	0.8487327163696592	12.682604795057806	0.026993624416925252	5.074132254828161	0.01507888	0.13
1631	19	0.6369687718146907	7.504203385466042	0.8600015404762831	11.019923819950904	0.01707223	0.13
922	14	0.5967086798502186	12.262924077110283	0.5118410570670976	6.473692853038649	0.01404379	0.13
629	8	0.3578304393845962	13.573379673328166	0.37719457459011624	2.1222727090983	0.01598575	0.13
545	2	0.5978894965981841	9.202804733270593	0.11707677498230744	2.9266012920599582	0.02360054	0.13
1371	13	0.8374707131610963	11.414216982531979	0.6364053073453395	6.716000795654299	0.01502928	0.13
780	3	0.4323828180194963	13.755224346368427	0.6112563301002576	3.946710899375447	0.02150621	0.13
1589	9	0.8360267444929124	12.532526030086657	0.9670408207927974	4.147657858206596	0.01814074	0.13
1225	18	0.80131785493471	11.231747295020044	0.4997134197354397	2.300386333738823	0.01408906	0.13
1951	25	0.8619415501888501	14.109725238310796	0.6595658463945485	3.5824910535342767	0.01192117	0.13
1373	13	0.4660058243317541	14.575515243308491	0.18219878334548034	2.45896477045304	0.01588754	0.13
1183	14	0.8319041776436914	13.00310136555083	0.4386491576609852	4.828028186571499	0.01323596	0.13
1301	24	0.09581736518008799	14.401689206961972	0.8750950961095256	6.3736592269889805	0.01715675	0.13
1789	19	0.6232574801914164	16.639726702627904	0.7825209741482009	4.608351469449262	0.0132503	0.13
1428	22	0.8481454975598088	10.858226119525165	0.15591782185652409	1.0819188886029634	0.01312672	0.13
594	7	0.884637314002931	13.850533738309393	0.3248197163936954	3.4096677048703503	0.01277898	0.13
885	13	0.6206781845120921	12.179728110628913	0.7664562759698292	0.2916388375951793	0.01340949	0.13
1183	13	0.13002053850363332	15.319983056415115	0.28838144847613867	1.1445384308534439	0.01793841	0.13
1607	6	0.49793632207727484	17.55525875426619	0.3271488753853953	6.373706924684129	0.0203481	0.13
1538	22	0.45190026387281795	16.80959008449136	0.9576801875237559	0.6888565303854215	0.0136156	0.13
835	4	0.9653883123274805	12.777876628526492	0.6348920347320157	0.24088392603009723	0.01831639	0.13
1280	2	0.9530844449105536	12.920622638512125	0.7872182946906807	2.7019283199987014	0.02873981	0.13
953	6	0.499000738124273	11.118387697526115	0.226705160623493	4.540252682967002	0.01918312	0.13
1512	15	0.8836658594139417	13.939876845057567	0.2270823328768503	5.99463338005166	0.01336955	0.13
1486	19	0.2225146277423769	13.324789177132375	0.6048922279497715	5.110294282140091	0.0171035	0.13
1465	23	0.5046743603735492	11.115316383274354	0.1587154268994137	1.3521135302253973	0.01397868	0.13
1731	30	0.13344057510111001	11.185062097725208	0.4254182115877735	6.227810484871583	0.01639041	0.13
1576	4	0.8197324695011432	12.713054553957033	0.7697419119860425	2.56941840672485	0.024973	0.13
1366	19	0.9664789069468716	7.744372497958408	0.717885734506996	1.01596256665192	0.01574957	0.13
1121	14	0.5783682062601269	11.377496832193552	0.39459345070860347	0.21298376377805095	0.01562732	0.13
2301	29	0.7510689407574364	14.3796666743139	0.10305164945638562	0.1040583108821061	0.01299588	0.13
902	4	0.7236925120402593	10.357205779047936	0.6940478861695032	5.137568377149699	0.0217503	0.13
829	2	0.8642206806868118	13.924062814587387	0.8008481095439358	0.15489962495161258	0.02392173	0.13
929	12	0.7149158397545742	7.09508018045976	0.34237057270701476	5.89284259775491	0.01701567	0.13
1278	14	0.6700063443931861	14.158345967540882	0.6285405880347457	1.5543077679914756	0.01366859	0.13
1523	14	0.6493924188732556	12.460515234409135	0.6132417376172641	10.161549781869889	0.0156163	0.13
2305	15	0.48919805751832224	13.924032342233103	0.30220445713360844	6.571517938248139	0.01806575	0.13
974	18	0.817629496030457	10.500907244612868	0.6855543750746802	2.1326788505645435	0.01282231	0.13
1204	4	0.8158051489651135	12.948701703874862	0.17238409108082242	0.6672967029474212	0.02185841	0.13
1357	22	0.6202148363174925	15.65255128896197	0.5594466186149211	1.8262870927845662	0.01229033	0.13
1550	5	0.8161441611913524	9.670629211184826	0.3229926717806367	5.070348419321319	0.02510101	0.13
1532	22	0.6872715653260189	8.068763420638966	0.04756526491731196	3.27960146203761	0.01583083	0.13
1002	4	0.3978820778290457	10.921989900669649	0.2491204150844235	1.3689727837236711	0.02223309	0.13
1845	11	0.19891582814000547	12.632706976136966	0.9963731675703995	5.41726959059662	0.01991455	0.13
1271	24	0.6105221017787861	11.491150019803934	0.8127919650393204	5.62678928199683	0.01301639	0.13
694	3	0.36234803478629196	11.531871862111151	0.11333096071552308	0.3342087906239728	0.02090507	0.13
840	16	0.8289355593934062	12.614915731755854	0.08852710599146085	4.312868481717198	0.01171886	0.13
1263	15	0.930500669321523	12.588883363217978	0.033157541021661574	7.9009869133507244	0.01182067	0.13
1134	7	0.8747860695785685	14.936255186150381	0.11530535765185013	0.9920526254843844	0.01502831	0.13
1564	11	0.4585838445406732	15.164057815050384	0.6106040558219487	4.742121351124236	0.01798425	0.13
910	5	0.6465665997322065	9.003992109033655	0.54958513037622	4.250623168791565	0.02070929	0.13
1126	6	0.3161476590045282	11.431803199770847	0.30860150250734053	5.153189465709946	0.02032966	0.13
472	4	0.640155392731854	12.242403913967522	0.6173126282532732	1.3865899311469292	0.01580035	0.13
993	11	0.5176374508930183	13.072177828821582	0.42829659879429355	2.115259406887195	0.01559432	0.13
548	1	0.9219083880362383	12.005087268832233	0.28067530758684667	4.4937896375888915	0.0281585	0.13
2430	35	0.9938454683344854	13.883617577406438	0.29320060622852195	5.84781460372248	0.01123959	0.13
789	4	0.9120002525593395	13.853122646400976	0.5872858998149695	3.611421181030387	0.01776565	0.13
1058	4	0.5448343907567661	12.744773388849095	0.11663606352109698	0.7689921640623796	0.02153569	0.13
1050	7	0.39907861338240713	15.448363944109483	0.7501661086043285	4.214114784804596	0.01923569	0.13
964	18	0.12357248268018461	12.419156574218041	0.5148881876763467	1.714611703906668	0.01747292	0.13
1697	25	0.9868502366531089	11.33774890127774	0.3260574316842881	2.3738184399014757	0.0129068	0.13
1193	17	0.6686826946319947	15.598030756805617	0.2344537654212035	2.8415981629457208	0.01135286	0.13
947	2	0.9919865888002642	13.412993657625321	0.9069316193481062	0.4630524421270632	0.02571463	0.13
1736	24	0.6382766274784195	8.980284371490091	0.9963464988922979	0.5972704903732962	0.01564649	0.13
909	13	0.35665752891887526	16.656055969694243	0.2862842721377492	4.28967229198623	0.01450032	0.13
1339	22	0.6115894173131651	11.812208128817216	0.7787200697706005	3.9048811551216693	0.01297071	0.13
1497	21	0.41980052250169775	7.750353603620374	0.4737143793044185	1.2516069135554801	0.01739312	0.13
1961	11	0.5479683888327214	12.694260531562476	0.34103610747817126	6.549621941739204	0.0190727	0.13
1317	26	0.0946156257253904	11.982825518466022	0.8487063707626279	3.8246938954547023	0.01626282	0.13
937	9	0.9946067877336013	8.938453799781815	0.18174136294257054	4.309723839241782	0.01628195	0.13
1529	16	0.8469503456254756	13.670370667686601	0.7405239538733964	5.1101238978612304	0.01332081	0.13
1143	19	0.6100898568653541	12.282664846128743	0.7463073575827671	1.7433269427014648	0.01301849	0.13
2205	17	0.444143758838801	8.49330416115771	0.0849108804353853	0.8715845759149662	0.01923048	0.13
792	3	0.7936568009998111	14.467383313444373	0.34362256631247795	1.6561295613467695	0.0195485	0.13
786	6	0.8222894338259148	12.13532770058786	0.29158649668293	0.445340888543714	0.01598951	0.13
1922	11	0.7119528762943443	12.99637481378721	0.5510525257782262	2.034227835917398	0.0187409	0.13
607	9	0.5392783265315878	10.246619777246057	0.4178417709670027	1.7775803744707028	0.01477032	0.13
595	10	0.24201087143644368	17.699530053307022	0.43374268592357	4.01641690712224	0.01648187	0.13
549	4	0.8311557366310403	12.380126862091966	0.8144176034335482	3.3180827063647715	0.01602196	0.13
2032	12	0.9627334633997895	10.114256505938556	0.1932515509572684	3.7713715015424816	0.01945965	0.13
1898	33	0.6905100141998721	14.089715096573432	0.5371615449829263	4.078561412531561	0.01196117	0.13
590	4	0.6461161878456697	10.149916118099236	0.36420483263677117	5.4342350444873	0.0184755	0.13
939	17	0.8646283890216193	15.028258313191	0.43745877252283477	5.176735915630744	0.01174191	0.13
1924	22	0.4536957674849065	11.16839305008661	0.5115585569734162	3.592223353753747	0.0168434	0.13
1016	9	0.6699595138529507	13.892208043288894	0.21617869421714764	2.236416352259709	0.01511447	0.13
1632	12	0.6942233719538543	16.67988903731724	0.2815129734161019	0.7022252544271992	0.01491776	0.13
1701	9	0.9242788012850375	9.009640014714412	0.42792234066068624	2.4236998217781656	0.02112119	0.13
1689	29	0.7460953376139342	12.489852115319598	0.07782831148774108	0.6369005155580862	0.01253218	0.13
1479	15	0.8076690553645258	17.294796607062253	0.16656276894089095	3.450325714258542	0.01305929	0.13
1570	16	0.6337255026313104	9.189554141207715	0.36806439399790614	3.709954633251784	0.01627424	0.13
421	4	0.4314478217243687	10.499146116601825	0.9617754998129288	6.582022780349838	0.01708012	0.13
1668	30	0.42906117162638613	11.063156100432508	0.26115413096274986	6.359248649816221	0.01510899	0.13
1813	29	0.7342878829686715	12.326635582192923	0.013097297683498071	3.478912225323671	0.01243014	0.13
1196	3	0.8961389285864984	8.553641806614088	0.8269423109213343	6.296397829193214	0.02781574	0.13
1182	9	0.8979148228978451	14.268887037094583	0.9096270879035547	2.8561582567591333	0.01393625	0.13
1289	4	0.6977782690410916	14.88971660459103	0.45051224807822415	0.3089861482390184	0.0223754	0.13
2014	9	0.509171130752353	14.361319103922817	0.3221146066420142	4.040647068409234	0.02033229	0.13
1295	3	0.8858992204677276	9.251661933563716	0.45401900048176796	3.6806667421580266	0.02816399	0.13
1504	13	0.2805278684605622	12.703742601551445	0.8003173620295445	1.4789582053487897	0.01793643	0.13
576	5	0.4446251725349604	9.721879968311605	0.24908052230925426	2.155633082271934	0.01826941	0.13
1117	11	0.49627580322397824	8.495529812582994	0.5688085884504585	2.166756487692353	0.01720098	0.13
1410	27	0.9823570493457903	15.131523593261619	0.021131625578928948	6.14379288132758	0.01061527	0.13
1285	3	0.5305738427604819	11.365602031324004	0.16503994353024976	1.7792611037363255	0.02642504	0.13
901	4	0.6198571657165614	12.602406410410211	0.6420174940211925	0.797892726095041	0.02006178	0.13
969	17	0.18781735694873575	15.027482984981596	0.4389708303394971	3.5974935884399897	0.01637273	0.13
2054	38	0.33420827047071616	7.798573153388762	0.3120649677443884	2.3672505272873954	0.01639244	0.13
1255	17	0.04892756980672874	8.410555514347283	0.32075766128240024	1.0902994148661023	0.0185144	0.13
921	6	0.8513824399684412	9.801918300752078	0.5007158362079288	1.258729368540144	0.01854806	0.13
1181	16	0.632078163828742	11.381611793836148	0.500240749307681	2.69915651900509	0.01410433	0.13
700	9	0.3850448028636613	13.078415399283076	0.010121647631196218	5.112131353484287	0.01608965	0.13
842	10	0.44665440029300146	15.612460328931503	0.6124611441408369	7.2492004959535095	0.01504093	0.13
1483	22	0.21265403709374317	15.879972273278721	0.8447812392856675	0.8474882168000403	0.01704626	0.13
702	11	0.47338850609288263	11.1969161846156	0.239307578750104	1.7544628005246252	0.01414123	0.13
1084	7	0.4039519709327057	11.86021583091289	0.0468063243383437	5.441799232329734	0.0192635	0.13
1146	22	0.841763755504408	10.83657813253747	0.6036298992831504	1.5149337309721393	0.01333344	0.13
1707	8	0.7231533813063435	7.395256397839557	0.21809057328626247	4.505361900503804	0.02315681	0.13
1098	12	0.27987592321793686	14.295004335597167	0.36400911906168526	4.590692552290181	0.01679562	0.13
1056	3	0.8697072367556451	9.490936877059461	0.6373716958334912	4.431937447537597	0.02594801	0.13
1923	32	0.28042937882453545	13.907003526782987	0.7177774573563217	0.7649522059292393	0.0158386	0.13
1843	14	0.8991688464234799	18.151528249040375	0.2906427933594767	2.9346805727985568	0.01282094	0.13
1526	14	0.6826161753961574	12.671182769182442	0.7819916001345668	3.742564502107669	0.0154025	0.13
1727	19	0.5181174133472569	12.61792272417458	0.2631834030003033	4.503464313076339	0.01454004	0.13
444	2	0.261870307958873	7.035045851822062	0.21653913563634916	1.1703892294008367	0.02235326	0.13
683	7	0.3014412870926083	12.324887924794885	0.16916563670996065	3.672588173187007	0.0171657	0.13
480	3	0.34398199876769964	16.670269889677662	0.4866892227864602	0.6909511947807355	0.01850405	0.13
1375	9	0.879160605629598	10.872836649571509	0.4591105241561239	2.1290987103250036	0.01772349	0.13
1280	16	0.9498129716460841	8.643280688078464	0.9229211729306381	5.319261686786037	0.01522333	0.13
420	2	0.7010847399489009	16.322804884341785	0.7152762056527853	3.0416091429020167	0.0177056	0.13
1375	14	0.17513122083056426	12.678176647633178	0.7188662197922553	3.7387568523710444	0.01793961	0.13
1324	16	0.8877263316456463	13.807324294223585	0.3610856542437926	3.873218945946898	0.0120112	0.13
2251	12	0.8774577526807823	15.541215797355415	0.010951706800392924	4.867951040952965	0.01617955	0.13
621	4	0.8001802705658536	16.969797810295628	0.5641435659237967	6.326146527602235	0.01387117	0.13
1454	9	0.8982900244352945	13.385132604923584	0.5968096932550213	3.210826534277513	0.01625388	0.13
1040	5	0.6714780713177104	9.742672368939665	0.7624119962162978	4.290058518367376	0.02139243	0.13
1009	7	0.3569668613207651	12.828300049980696	0.24353607864623902	3.5005848839885463	0.01858045	0.13
1008	20	0.9835905451322495	13.551198895101871	0.45164996651819084	4.085309241279335	0.01105844	0.13
974	19	0.5639560819258096	9.978752986239794	0.5503247728232558	3.739442417101926	0.01394836	0.13
876	16	0.394902289148944	11.869924480654728	0.8230762633251533	1.6484111839418234	0.0153953	0.13
1811	21	0.46271732866026805	17.5977109588249	0.6404841457141222	6.117912411284342	0.014225	0.13
1303	24	0.954848169168028	14.385570572156498	0.649363893299929	3.0342151252107175	0.01124545	0.13
1619	14	0.7478281047473904	11.606818933656804	0.2097502661457588	0.053577513865319545	0.01554254	0.13
1030	13	0.9154226716726475	15.375198516337683	0.05971750278311784	4.276037423444517	0.01185733	0.13
574	6	0.3357123701651075	18.327873287481932	0.11677895475204836	4.983635400618139	0.01750965	0.13
1569	7	0.6141453615002264	11.182394673556782	0.38942180891902245	1.0003263124871382	0.02151758	0.13
1674	25	0.37652324058197556	16.255160666294866	0.8450051612380496	3.86619835045158	0.01407371	0.13
1743	9	0.8026203983195135	9.85013470652352	0.8427987720594904	2.4276552741346666	0.02062407	0.13
1439	15	0.867424124759672	15.165108932764134	0.2659628584435753	1.6103156643585095	0.01217567	0.13
749	12	0.25012929303719034	12.346941842504707	0.8727893727769552	3.4836055622305917	0.01576568	0.13
1307	25	0.20016946260566748	9.713859522293797	0.09538196915377539	0.7714622582719279	0.01707529	0.13
1782	30	0.7059160962023008	13.95662123642844	0.48505570534000136	6.275861810893383	0.01080826	0.13
1442	23	0.5632896448710386	9.101158175896176	0.025536716343958127	1.2537106230936934	0.0148968	0.13
1163	3	0.875128476683855	11.739878961554476	0.2749251720478798	2.0401400860338907	0.02520922	0.13
1916	26	0.4191667807967157	15.46502276240881	0.562088811150885	0.7966019946244137	0.01455934	0.13
1169	3	0.14120515968583752	15.401198677998046	0.7094113740649451	6.601799512121629	0.02276716	0.13
1358	5	0.14771780575376686	12.96282036575137	0.29190673727499017	5.752939137314252	0.02152381	0.13
1021	11	0.7881377589691183	11.23002901766515	0.8677466710084395	0.6909259538972214	0.014565	0.13
1447	10	0.7368010423304416	12.821079454406302	0.6921124994283653	3.1523619572614483	0.01713866	0.13
626	7	0.7577268771518789	10.215166186619731	0.8695221525227352	3.162146736433198	0.01550941	0.13
2050	23	0.7089125729654528	15.114028689127224	0.9118243314951675	4.2987497985543675	0.01319618	0.13
967	18	0.3465246644915565	10.85835209910838	0.92090932767768	6.270166610148892	0.01501341	0.13
785	14	0.6943661881370272	13.805689184818183	0.951739718385357	2.529211975391322	0.0121798	0.13
1257	23	0.7512903903761609	13.76306396967776	0.1837734835675564	1.4596427026062218	0.01200581	0.13
1757	10	0.8384207293300898	12.856032614004068	0.7986780762226903	1.0113214845903127	0.01710298	0.13
983	5	0.3150780877372407	8.985538781871323	0.6848590017429803	4.019812022290342	0.02105679	0.13
1426	24	0.8574056106584745	11.884019451455137	0.48639412382398134	3.7947851998809874	0.01264096	0.13
1737	19	0.7865444850668082	14.0019004004261	0.9524093874115462	0.07360910229962347	0.01337337	0.13
1557	12	0.933809421619342	10.796235468403971	0.802558938298783	2.40560855063893	0.01641756	0.13
2223	21	0.4836636985644809	9.572783147589117	0.8368080018589791	9.175545920274963	0.01744901	0.13
749	8	0.5517974428379478	18.109023630754226	0.4752742032324666	5.123320991285905	0.01335877	0.13
949	6	0.48325672829705396	14.955643360491072	0.5396622284496084	2.0414723493381453	0.01793479	0.13
1203	13	0.5634783022886275	17.93190045272733	0.029688881415934842	4.9621409832220325	0.01491164	0.13
1607	27	0.17983144101854698	8.322745075713026	0.04914452702504021	3.8864522595337805	0.0165087	0.13
848	6	0.5996096080902014	8.261607867850204	0.831584185672328	2.4935302860553836	0.01921997	0.13
586	7	0.639921454596992	13.491095526396796	0.2349358237228995	0.3632031129242389	0.01383613	0.13
1757	9	0.542170259442656	12.382849852681208	0.9404308862115068	4.665412935543555	0.02009897	0.13
1509	16	0.7788460149133084	12.153179865814838	0.15499186368470502	2.539761198560814	0.01445257	0.13
887	8	0.9728177875753019	13.875969076046815	0.5921718373061695	4.321027423096468	0.01309587	0.13
978	6	0.7132944496947335	11.91408774056689	0.7639041481499773	4.452402279512752	0.01768555	0.13
942	12	0.5350314002898825	9.696734412039985	0.6877741003017926	3.7605643639318673	0.01568991	0.13
2205	25	0.7488571825496418	15.423539651702782	0.40146412868014325	3.292543579935437	0.01255432	0.13
1340	21	0.1331200605543768	12.150755812553744	0.970961407842212	1.7072674329849806	0.01707523	0.13
588	5	0.8082531996174868	9.791175442291784	0.5903888519464262	1.2645994582737135	0.01694525	0.13
1812	21	0.5138701072755805	11.519398647032837	0.8549999268334827	1.274972237162594	0.01582019	0.13
818	3	0.6343746259592127	13.292083527943946	0.9909720663704877	4.296336603530492	0.02135871	0.13
1043	13	0.9178055408357768	9.949047612017385	0.4091299494197821	6.662616201830384	0.01466849	0.13
1540	29	0.6912565383506974	11.202448927841491	0.6594217318732993	1.8489783652610865	0.01292922	0.13
841	13	0.35923504390071315	13.575751527525302	0.7422368747581705	2.8761561910861677	0.01517095	0.13
1028	17	0.9859628462232566	14.14470347410662	0.7174268787378999	0.32063787692874934	0.01101661	0.13
1233	15	0.6667621615710231	14.712315053955516	0.5190048307611884	2.9193530604428934	0.01336309	0.13
1028	16	0.47573930735178377	13.051983438405617	0.6181629812338899	4.511414310849181	0.01335707	0.13
1116	21	0.4594468237117179	15.194457041630809	0.0828199214382698	2.754284593723572	0.01271161	0.13
1445	6	0.8529958924842479	11.850232937384858	0.39168993442178096	0.33018785993023675	0.02083103	0.13
862	9	0.3293890824487716	13.795703659999921	0.5486863166291693	5.10843258992575	0.01630091	0.13
863	4	0.21621935036363138	10.864448483999166	0.7828309142849468	2.7342893329327587	0.0211356	0.13
1067	5	0.7914029719091666	10.324766524952345	0.4703814857974781	2.8955130540578824	0.02104558	0.13
2554	34	0.8859068397824029	10.051669623603159	0.4962755060291583	9.14580575423182	0.01359515	0.13
142	1	0.3059620055261304	15.67718906077521	0.7847010878039042	1.1608135216637845	0.01751346	0.13
829	6	0.8554523033694401	8.913985102837026	0.8607059774705876	0.43934238661797886	0.0185115	0.13
754	2	0.6159737217829137	14.440110039709069	0.026137936141249332	2.2044547144275066	0.02365246	0.13
543	3	0.32168072877215126	14.103801474643841	0.47048199502415966	8.347213245875103	0.0199727	0.13
1135	6	0.47300166781917413	8.954052289374975	0.18424428880472338	1.4230753980985977	0.02118037	0.13
1142	8	0.8836852940449673	11.355876575337637	0.5912891227807803	6.270931984062981	0.01694511	0.13
1021	5	0.1987427821150629	13.987476759566459	0.8971966422998224	1.9716662850134579	0.01992312	0.13
1431	25	0.9940565229135814	9.483166012686699	0.2979024060729061	1.2280801382433109	0.01258492	0.13
1210	6	0.81052187706029	11.552187329537052	0.31057586814078586	2.5338676687649473	0.01937137	0.13
1332	7	0.5174919688543513	12.977500237644009	0.26549876891579416	2.772815822032512	0.0195485	0.13
1508	21	0.5389550988750289	8.152935499086157	0.8245892100751071	7.588282597027423	0.01652953	0.13
584	10	0.992329037512339	13.61073487606342	0.499721811561732	1.0846311560720612	0.01134147	0.13
1232	14	0.8248942873810374	12.537998525933125	0.14883595572585737	2.507729816271541	0.01370194	0.13
1300	4	0.22797972383294124	13.74372482661185	0.8730979413293838	5.221514053215051	0.02272421	0.13
1134	18	0.8328540860325108	17.50616088436048	0.8578320923381008	5.2417619301158815	0.01113652	0.13
1766	5	0.30972107043338465	13.82709353869914	0.2942986604883532	3.9303798398169567	0.02380831	0.13
858	16	0.34133738902123434	4.850394504922341	0.5290766994010931	4.296957359963834	0.01747794	0.13
1659	9	0.7434469601300432	11.660701951768583	0.6676416368696769	5.082946376378011	0.01919154	0.13
2114	28	0.9691539752556336	12.739775361312926	0.7148842475812199	3.487563685024038	0.0117163	0.13
1646	10	0.5871382535816358	17.233493621730855	0.5534482564685743	1.6445328430607877	0.01706797	0.13
1477	12	0.711020325953138	12.826392010487337	0.19930044870664798	4.996187579250314	0.01546422	0.13
1640	4	0.934621289656827	9.66301925914117	0.36433020553966794	0.9119653216926074	0.02768684	0.13
1318	14	0.9246607206774252	10.13595790276203	0.9915936486904883	4.64668058854429	0.01504349	0.13
1354	15	0.40002416339027463	12.988443124677513	0.7469533694671833	2.6960218333422956	0.01563628	0.13
963	10	0.4764016233895657	13.706571362157375	0.11959464044703316	1.7222321124831483	0.01586296	0.13
1135	13	0.6930177784459689	11.498011762392503	0.28948236827749513	1.0940767819516648	0.01444941	0.13
1492	14	0.7120901635561692	15.249415107775352	0.7331127811727534	2.647912281790171	0.01404902	0.13
568	9	0.9247284786426676	13.76954674589161	0.7554478193179267	0.42589081265053275	0.01096549	0.13
1274	17	0.9292930447783216	13.296642558060734	0.44536360573942246	2.789991687090615	0.01186055	0.13
1267	3	0.669159561429229	14.024668932671073	0.17572368386884443	0.6421016137473373	0.02508445	0.13
1786	5	0.9798554148249059	12.103566780003607	0.252035684452925	6.40803189753384	0.02444068	0.13
1021	3	0.5461722520536506	10.472891742339499	0.620817864542263	2.0873396669053967	0.0249796	0.13
1410	20	0.7546098354979213	14.334743761494611	0.7850388729874864	0.6956987744959681	0.01255302	0.13
1621	28	0.8033186080266601	10.195276695690106	0.3621744441040823	0.9193269148754601	0.01324596	0.13
1184	12	0.7856405954483073	12.463363053045097	0.014134709691159549	1.4603510761409488	0.01470786	0.13
539	6	0.9143136990995117	11.847538096099765	0.6651077570765023	0.010505165544884176	0.01454383	0.13
1194	9	0.16410449215057926	7.670317618510274	0.4793040976161808	1.3245488144172337	0.01994638	0.13
1035	15	0.5174731248920549	10.583844549620608	0.09525226472326803	1.921302292697805	0.01443161	0.13
1886	16	0.7398346253449946	12.109350377063498	0.04981865139750009	5.134967788202262	0.01584168	0.13
1082	16	0.24042560930839912	15.896303625418087	0.33747615520162566	3.587148301426544	0.0151335	0.13
922	16	0.9845608797158519	13.994967456723417	0.5895888905043332	3.4964680062620177	0.01107965	0.13
1722	8	0.2696678120096928	9.319574326862144	0.8567088996883097	7.028689239259947	0.02203397	0.13
805	12	0.7471029834439096	13.803070198330806	0.3968069247371288	3.841824876591548	0.01228962	0.13
932	8	0.36313780028276016	14.376423168983932	0.5962179089660952	2.121810250275467	0.0171477	0.13
1648	20	0.7847139454776022	10.719291855105437	0.7667607696160095	0.42682678350026926	0.01475608	0.13
377	5	0.39165804907981844	13.615251039492001	0.5566517122439159	5.7397558297002895	0.01580319	0.13
1810	16	0.5925380826898341	8.814793745730842	0.5339174207650311	1.7244128842726685	0.01757486	0.13
1615	21	0.8687974509480044	14.96959991696774	0.48890117143135287	7.91891651172666	0.01246425	0.13
890	9	0.7507608401367151	12.502301308963602	0.6906427580299406	1.2574610080998672	0.01443664	0.13
634	2	0.8606453889655779	11.524310055460916	0.8448554416512276	2.99223488908269	0.02363381	0.13
1537	15	0.7116637707737086	9.950317520244539	0.23620081260133685	1.2526291048527185	0.01608992	0.13
740	12	0.1872163076408433	10.248313012633666	0.044142609327827764	1.2364755982620372	0.01703154	0.13
920	16	0.30708284080343756	11.158322744199452	0.04868136319224897	1.2794035949553928	0.01578991	0.13
1359	25	0.7529557707009059	11.917454596904268	0.42880673713822093	0.4902675160858256	0.01315646	0.13
1834	8	0.36300848010441855	14.259297730284404	0.46219614243073204	2.1380762512599523	0.02089022	0.13
370	5	0.7315792738353527	17.395052144551652	0.5173398944376999	1.0024750236144464	0.01194205	0.13
1635	28	0.710164986940562	12.848080448966483	0.7563043483390283	2.798075157799757	0.01306046	0.13
814	9	0.5809547468042715	10.13171424350564	0.7689453748535402	5.95360165857055	0.01616088	0.13
906	13	0.7004222691588495	7.5059149740189	0.2923891748624963	0.35748275147445074	0.01616008	0.13
1571	5	0.4888454365776134	13.344083432334255	0.45096367170718055	0.1118005462901639	0.02326178	0.13
1365	18	0.7954577286829387	8.768680921441314	0.6194837111478072	4.752767406984276	0.0153138	0.13
1329	5	0.9141596387430573	15.00399523888991	0.0916468171831023	2.4275630182931596	0.01884187	0.13
1386	11	0.25347662639542645	12.457149000222488	0.9283197018466673	1.7116259113777845	0.01811187	0.13
1098	16	0.9418365668688546	13.27359942950391	0.49652606200044014	1.8619729176831825	0.01197301	0.13
1751	17	0.19237719626948033	15.262147773732034	0.7060971021148013	1.9457459901761487	0.01727466	0.13
1541	13	0.37905364929667146	16.447848808038938	0.06393917191696835	4.211884694684207	0.01666557	0.13
938	8	0.67236710094588	12.250827711540413	0.44592805121590345	2.5323755932526484	0.01619921	0.13
1250	20	0.7479022066672152	13.451874872482623	0.29234348360509516	0.3113852967813293	0.01292192	0.13
1432	14	0.9080441479281012	11.260266832990666	0.9121200256284634	6.2904770438914035	0.01472455	0.13
1143	8	0.48418244472753896	9.159296431507054	0.32538913953634807	6.6401951570317	0.01902334	0.13
1270	18	0.7986783633256468	15.955868661360853	0.1358269035458014	3.671749189142286	0.01225835	0.13
163	1	0.5320730160458871	9.680446612239948	0.027355560912884085	2.981001741503123	0.02001889	0.13
750	12	0.6632439150855385	11.293519997861939	0.47462831173069386	3.0430377406923066	0.01360614	0.13
1656	16	0.5140407573291563	14.621140086864164	0.75531944799874	1.8782798440798647	0.01529906	0.13
1160	6	0.27100688518310967	12.137359935457033	0.33253153697590615	0.11592355657625975	0.0194823	0.13
1557	28	0.5564710557346509	13.062458131258465	0.2595056403199385	2.143274432782338	0.01259529	0.13
844	6	0.6016976790344378	8.812281967271215	0.80238775143653	5.2733353656341215	0.0192182	0.13
1876	21	0.8513758288673013	10.841461925159804	0.02948563396144375	1.8824654097364941	0.01466049	0.13
1395	21	0.8248115088693814	11.874160642030732	0.36264505895751975	2.460402411621411	0.01224859	0.13
858	4	0.6232215035397592	11.89898689820852	0.6288422398263536	5.9302413457490175	0.02081488	0.13
374	3	0.7971673592840315	7.762456953958538	0.8667194464926318	4.070264572054257	0.0183589	0.13
1975	16	0.5286044655046422	9.64654878761794	0.33046301287311364	5.916357732414522	0.01852147	0.13
1467	6	0.8958238492673452	11.799210417707414	0.21911621987804913	4.630543740616551	0.02071257	0.13
1826	29	0.7604262251800125	11.886219508248269	0.2501817798556087	3.3282680436341945	0.01302007	0.13
1348	24	0.615819926612355	14.071546965466926	0.5451556580780511	4.1056695458697945	0.01210928	0.13
863	6	0.9187318035774268	15.204138764996578	0.6387248576650026	3.1539438556760846	0.01420463	0.13
1003	16	0.8018788122394498	12.90230244835713	0.025642100283585934	2.676178892756039	0.01260124	0.13
589	8	0.8495482583373737	14.394523194160058	0.569081634396662	4.931796929795731	0.01203278	0.13
1347	21	0.4735657860807722	13.446182239285646	0.4928066745974593	4.189011261173533	0.01381688	0.13
1258	10	0.5052357363721213	12.96445894945088	0.16516097809381342	1.8897703482380472	0.01677436	0.13
1144	10	0.9120964887845173	11.780540145154674	0.05356501699301264	3.954743846078256	0.0150219	0.13
1485	8	0.9419991312335203	8.507371128856951	0.42416400796087755	0.9099526238332976	0.02130175	0.13
660	11	0.6719370447284538	9.361871244694782	0.3597767280065395	7.120622723903976	0.01420457	0.13
1217	13	0.9273588584438963	16.459916342366565	0.9059557739731868	2.0042377387565273	0.01116169	0.13
322	2	0.8713662683094637	16.61869494434269	0.05141490039170504	2.529120848630571	0.01486841	0.13
780	2	0.6505803759860455	9.333494019899833	0.4026067092895337	1.023087098284798	0.02679462	0.13
202	3	0.9571779867885233	12.788316796852179	0.5586310825598954	0.37532156377552495	0.01207861	0.13
