# Supplementary material for: Tableware trade in the Roman East: Exploring cultural and economic transmission with agent-based modelling and approximate Bayesian computation
Source: PLoS One. 2020 Nov 25;15(11):e0240414. doi: 10.1371/journal.pone.0240414 (PMC7688115; doi:10.1371/journal.pone.0240414)
Supplement: S1 File — The full project, with the data, the code of all components used to run the simulation and analyses is registered: https://osf.io/s5mdw/. (GZ) [file pone.0240414.s003.gz › s5mdw-full/abc-pandora/results-example/bestBias/result_0.010795027493373735.csv]

nstep	cstep	mu	mumax	copy	strb	score	epsilon
966	18	0.9078349479317556	15.382698924996266	0.5853280409121775	0.5058404974918322	0.01074112	0.010795027493373735
812	16	0.966635539310109	13.820328966855307	0.05612952713369013	3.2076617827114067	0.01065924	0.010795027493373735
1616	29	0.9363491752127595	15.462915075391697	0.8075102983599723	3.574603844440519	0.01048616	0.010795027493373735
593	10	0.9335675986686353	15.606765680181926	0.26614161443666157	2.6122379408999192	0.01073579	0.010795027493373735
1222	24	0.8852751189147665	13.62597399480485	0.3852934711028621	1.1354676690091354	0.01077507	0.010795027493373735
992	19	0.827814585577264	14.783334428192894	0.6964473666386162	6.4247325278317415	0.01052314	0.010795027493373735
775	14	0.8934727126705375	14.45616228235918	0.4734510937346019	2.8899575712166605	0.01021901	0.010795027493373735
1409	25	0.7403990872028429	14.017048862111622	0.008969608419905073	0.3212273517142714	0.01050606	0.010795027493373735
1316	22	0.8774632112852574	15.099882717712504	0.144009019329979	2.443109369116564	0.01065434	0.010795027493373735
1462	25	0.9596364251698817	14.825555677539544	0.4209264068834697	6.799558453180431	0.01057876	0.010795027493373735
2073	39	0.8936104799508952	16.498146763071134	0.6604900867700917	6.267936600326561	0.01030934	0.010795027493373735
828	13	0.8259462522054143	16.24044014557878	0.30246384984054814	3.9374056649051568	0.01075376	0.010795027493373735
1759	23	0.8880268465179373	15.500875446258412	0.3570157408909107	2.8824844074734335	0.01075548	0.010795027493373735
978	18	0.953323826072796	14.395466579477219	0.8296625503521161	1.5831855924440317	0.01056127	0.010795027493373735
1036	17	0.9291901788231695	16.45788972762525	0.7227293467147112	7.320075519161179	0.01065253	0.010795027493373735
1738	30	0.8380181327578781	15.976371973611911	0.7056771852842313	4.099773301224985	0.01073327	0.010795027493373735
1708	32	0.9052212942417278	14.442644829331257	0.47791626842233076	3.1701445723380277	0.01057323	0.010795027493373735
1242	23	0.8599614708526124	14.66608803732063	0.02786540111559465	1.5796013845418944	0.01020298	0.010795027493373735
1022	17	0.9180123253911392	15.1781300912099	0.09534514926201383	3.111929289155569	0.01017851	0.010795027493373735
1933	28	0.9641453021353312	16.64271215895736	0.8927532616437772	3.0110976792219235	0.01071055	0.010795027493373735
1560	30	0.9239539560733135	13.367283918789141	0.2545148521067974	6.517249905127222	0.01036134	0.010795027493373735
1113	20	0.890642697889788	14.026445321721472	0.5802705629074509	1.399623732711698	0.01060186	0.010795027493373735
1291	19	0.7902804705551798	16.80310179565555	0.43353725864936776	4.375988508166275	0.01077815	0.010795027493373735
1217	24	0.8987288117084378	13.498204127794482	0.2910838924514956	5.906129538783221	0.01041836	0.010795027493373735
1264	21	0.8534272694984384	15.430497596133378	0.5622573084618195	7.715745141033473	0.01001659	0.010795027493373735
1531	24	0.5836038210166931	14.725689558793896	0.00193808814969312	2.9974455510431053	0.01077844	0.010795027493373735
1153	19	0.9490554590559653	15.013054789331598	0.3612602564017589	2.361993488576498	0.01072795	0.010795027493373735
1127	21	0.9064155198569297	16.740229764024313	0.8590441350301643	4.88859742531049	0.01064924	0.010795027493373735
1456	21	0.9482967745434826	14.885081228328474	0.48643960437117867	3.4601449998918214	0.01041528	0.010795027493373735
1660	30	0.8936627310256833	15.768785246172863	0.25383521661022784	5.009502493467994	0.01063452	0.010795027493373735
1502	26	0.8626597154002362	15.526376763629122	0.307108215931888	2.336732675539815	0.01043514	0.010795027493373735
979	18	0.7940247551927146	15.101373000431641	0.01489760657650191	3.449230649810348	0.01063578	0.010795027493373735
1159	22	0.9620317301223303	15.731353130548218	0.19271391124262266	3.4015526971869705	0.01050999	0.010795027493373735
1060	17	0.8319999048419258	14.870820011955907	0.4338806200699558	4.664493565618826	0.01074956	0.010795027493373735
877	17	0.7140898942117158	15.984888325368088	0.9287939291525876	0.14446070421680224	0.01059276	0.010795027493373735
550	10	0.9214076008568892	13.802370782896993	0.17970146681508342	5.485582282862545	0.01054071	0.010795027493373735
936	18	0.584645010780425	14.160413620167311	0.18690335378503142	2.3774000946650173	0.01074043	0.010795027493373735
1333	22	0.7675363916881395	14.947922206068101	0.40236688329652737	0.8434408009428855	0.01061992	0.010795027493373735
1281	19	0.9982296761755256	16.678348441997315	0.9797063561749775	2.928056391960066	0.01046109	0.010795027493373735
806	14	0.8636126701412772	15.77314767134091	0.414395500050295	1.2584469391416881	0.0107046	0.010795027493373735
1005	17	0.9758439590607717	15.590436327974093	0.8014979764065575	6.929852940954371	0.01046559	0.010795027493373735
939	17	0.9417558236918072	15.537843843867245	0.4734100698474666	1.3994091982890287	0.01052224	0.010795027493373735
1621	29	0.9152163954938374	15.805522270415421	0.6904809674863087	1.0235830954254597	0.01043876	0.010795027493373735
1561	28	0.8727101369409997	16.370601848708382	0.258047761179468	7.207816350984215	0.01077694	0.010795027493373735
1917	37	0.7791435551894936	15.382073006956235	0.45497551715835394	4.792146403857463	0.01041689	0.010795027493373735
1021	18	0.7341495314607416	14.668952570030747	0.48093628836052654	3.5659094536100797	0.0106768	0.010795027493373735
1097	19	0.8878416511066588	14.2389248107284	0.08621653389871972	0.9773374182329193	0.01052326	0.010795027493373735
1174	20	0.6375829333270737	15.327101550556474	0.008409158951279201	0.09632596771351289	0.01042344	0.010795027493373735
643	12	0.949687411079746	16.83294824773121	0.5655891806796016	1.4345247142834823	0.01058803	0.010795027493373735
878	16	0.8314169424056858	14.379621231982433	0.1256007949970841	1.9492253932760502	0.01038154	0.010795027493373735
1054	20	0.9577405596400661	14.607209580562794	0.3835254406581802	5.232906577035615	0.01020046	0.010795027493373735
1747	33	0.936661175495804	15.52573669714125	0.6404494070272237	1.2502358651245413	0.01077513	0.010795027493373735
1392	26	0.5634504886289713	14.057667520660305	0.026482085448231447	0.01786917607977817	0.01062506	0.010795027493373735
779	11	0.9163682678661244	16.066584707755982	0.4849527837935629	2.17108648310655	0.01027494	0.010795027493373735
986	15	0.9576820906182559	14.980403915093252	0.6452119063412742	2.9105221717111682	0.01074147	0.010795027493373735
1627	29	0.9239696169645243	15.22102870450048	0.5739019813518695	7.297508648780914	0.01046601	0.010795027493373735
545	10	0.8876242231760217	16.670388386242788	0.10783476452380884	4.945708903127117	0.0105011	0.010795027493373735
2100	38	0.8594967249297498	16.23673583474488	0.5013088152218653	3.057478052025938	0.0105065	0.010795027493373735
1080	21	0.9606023131308418	14.46083287863488	0.6463949452257001	5.881255155709696	0.01059193	0.010795027493373735
738	13	0.855533175449244	13.725401250505989	0.1473735220340748	1.1267954887515068	0.01067128	0.010795027493373735
1610	25	0.9509961079271998	15.63678620365043	0.20525985504245936	6.017896479333086	0.01067571	0.010795027493373735
1049	16	0.987408867263647	14.406877259233266	0.32625021457351955	5.904291336415952	0.0107424	0.010795027493373735
945	14	0.8060388002194095	15.6841229109366	0.0003689802052075433	1.6125116520582214	0.01039346	0.010795027493373735
846	14	0.9546772488998333	16.485940802498508	0.3301004899262835	2.6833683413721863	0.0106273	0.010795027493373735
1486	28	0.9352924410982667	14.949984568881474	0.27156577496085205	1.4941188324906691	0.01036038	0.010795027493373735
311	6	0.7996105317473584	13.705722424696447	0.20939636352354696	2.3348986819619455	0.01079137	0.010795027493373735
865	17	0.9957081097930741	15.86035499148948	0.631687131786957	4.638531474760482	0.01068453	0.010795027493373735
678	13	0.913723871115474	15.167457950197468	0.3798186099826473	0.6798918933201095	0.01065467	0.010795027493373735
1664	31	0.9067355729514265	14.033034824628265	0.32850772041764564	4.364560713658118	0.01062963	0.010795027493373735
1273	21	0.7826565124751328	16.469503817906055	0.192977761987853	6.299257059705669	0.01053447	0.010795027493373735
1482	26	0.8875053459988154	17.100701228845388	0.27221762126804094	5.566604659926616	0.009958555	0.010795027493373735
1102	18	0.9548383474018032	13.43846285628924	0.670083501809318	3.841943571193249	0.01032836	0.010795027493373735
1973	37	0.9553234394482346	16.343725717003032	0.9900963228594895	3.0422986793476827	0.01029058	0.010795027493373735
1446	24	0.9238609053456255	15.79008313227676	0.21350130551214846	7.403847599934345	0.0103019	0.010795027493373735
1493	28	0.9908471859203678	15.249325696194695	0.7494753392371926	4.820939968923507	0.01030604	0.010795027493373735
1174	23	0.9216352015696933	13.80148143560624	0.9961121535663875	2.621084374847371	0.01076027	0.010795027493373735
1357	22	0.9433488441623555	15.570967156910989	0.5575620997181049	3.945457913282686	0.0103305	0.010795027493373735
1062	15	0.8526001979282418	14.936119640845346	0.12601463437074245	6.2273276292644635	0.01064653	0.010795027493373735
1060	18	0.5337867225190976	13.288140907241527	0.041711970081440286	0.004269261447576694	0.009731045	0.010795027493373735
1316	23	0.8492825348623587	14.565891826858076	0.41613116227467895	3.062345660496667	0.01077851	0.010795027493373735
2238	42	0.967227532811047	16.01717008557876	0.3562916116645009	2.7240861984558107	0.01078608	0.010795027493373735
1104	19	0.943112770489799	14.90773353409358	0.11685260302620964	2.0539195151622964	0.01063386	0.010795027493373735
1304	23	0.8924009958728415	14.013380323320588	0.4828925473114022	9.921213406678506	0.01055427	0.010795027493373735
1446	25	0.9112895214085214	14.991073383727814	0.05385472954309062	0.930356380108744	0.0102026	0.010795027493373735
1678	32	0.9446590639885875	13.569534733826945	0.8094637138990362	6.733400591573327	0.01044019	0.010795027493373735
1251	19	0.5314921553776941	15.932619440819042	0.0036604296371077205	0.120194772980595	0.0106364	0.010795027493373735
2142	40	0.9840068639658602	15.515120104160417	0.029045104845545483	5.835844647418758	0.01047777	0.010795027493373735
1322	23	0.8348890818597756	14.702691018739287	0.5228994447856059	2.738799594637613	0.01056619	0.010795027493373735
928	17	0.9962023764707296	16.081711066529667	0.6437719069107484	2.8380005128001904	0.01056651	0.010795027493373735
728	10	0.9711047442430554	16.228747345707657	0.6425449853812126	5.253621459975273	0.01067939	0.010795027493373735
872	17	0.9430556065034944	15.25742253538651	0.6321697886975606	5.7099234811399215	0.01041195	0.010795027493373735
1582	26	0.8359751747991933	14.48153936065319	0.8453812373854498	5.660583147710081	0.01009067	0.010795027493373735
1530	30	0.9889120513149067	13.445022327685994	0.7594846105228122	2.06839666769812	0.01069349	0.010795027493373735
1018	19	0.8806322314895223	14.495499464625533	0.20819777836057096	0.043215418834539054	0.01022352	0.010795027493373735
1519	22	0.9604415187009954	14.835282679650987	0.5075459686618524	6.334049204070677	0.01062861	0.010795027493373735
604	11	0.7730607190208673	15.031476599972192	0.40248048852383533	3.071942676904923	0.01051215	0.010795027493373735
1010	20	0.9870376844202273	14.341654577177547	0.34977927903260286	2.362273310860586	0.01001827	0.010795027493373735
1794	29	0.8057106780561902	15.274078377638576	0.4122350130832541	3.3412611089195123	0.01064194	0.010795027493373735
914	17	0.8980158244158661	16.42032667964087	0.40984613438365647	0.854910118833573	0.01007089	0.010795027493373735
1750	30	0.9905331642524869	13.521785584155758	0.3970660561799798	7.045231368238143	0.01011292	0.010795027493373735
1197	22	0.9194540096681634	13.30906508695245	0.14047285619784322	2.045694939099065	0.01069741	0.010795027493373735
1738	33	0.9253992038358464	14.108698458905655	0.2667978688252259	3.2471586785105515	0.01076651	0.010795027493373735
669	11	0.8637723864140117	15.156069859219885	0.08263494111791919	1.904576553150464	0.01064739	0.010795027493373735
1467	24	0.9551323252389604	15.30974221970913	0.48756868745802373	7.822734586555623	0.01048847	0.010795027493373735
1309	21	0.9643729424997743	16.46970040745968	0.4353439410581412	4.357847990821248	0.0102385	0.010795027493373735
1579	29	0.9267575600089923	15.291537474675343	0.44089756052457446	0.004188346419092603	0.01000449	0.010795027493373735
1268	21	0.9686470387932864	15.023773587337734	0.08106247807129488	2.2376402241377527	0.01053478	0.010795027493373735
582	11	0.868869359809531	12.223208122865302	0.26478404262371624	1.089933967965039	0.0107724	0.010795027493373735
966	17	0.9243610826170576	14.338639940757963	0.030321846583384916	6.486489005021458	0.01076015	0.010795027493373735
1607	32	0.9068368317045677	13.984850719655565	0.1482916937347406	4.586622290702714	0.01049201	0.010795027493373735
1281	23	0.9262920735797715	13.13923029082146	0.4899351749002346	0.9728448962196548	0.01068743	0.010795027493373735
1117	21	0.784465029642992	16.700572913031397	0.18241840686332556	2.5328682597383683	0.01075655	0.010795027493373735
1215	22	0.9171858765132116	14.10060590444916	0.33625838232119076	1.2964111034319235	0.01079361	0.010795027493373735
2012	34	0.8447989040653343	15.567691629451188	0.7971567445212301	9.154144493395908	0.01039808	0.010795027493373735
1154	20	0.9588589023987834	13.979102107020946	0.5126377569393099	3.9204076907333905	0.01060847	0.010795027493373735
1138	21	0.8578713021445806	15.709534647596426	0.33065006895349414	2.3745224749534835	0.01026309	0.010795027493373735
1563	30	0.9367935397891636	14.359860004304446	0.12231622124110589	2.612810066016602	0.01067614	0.010795027493373735
959	18	0.9862943552183382	16.17082426701092	0.26721932126830705	2.280940456703891	0.01044758	0.010795027493373735
1114	20	0.9383890084364418	13.71714146082546	0.6031550620662588	1.1122433663426914	0.01077859	0.010795027493373735
1616	31	0.8686940355713195	14.42679285242474	0.914963357725489	2.3348450384315216	0.01055198	0.010795027493373735
1122	21	0.8864247726291423	16.60642103623993	0.9983836634088292	0.7062692539655804	0.01040454	0.010795027493373735
1494	28	0.8546152440518824	15.290168129381694	0.04872500325028939	5.429417633163588	0.01072643	0.010795027493373735
1078	18	0.9279738355719406	15.200775585544447	0.15028806243026105	3.7805008384289644	0.009993989	0.010795027493373735
1615	31	0.861594193317361	16.071541028805562	0.9400996748652787	1.403511111442125	0.01070893	0.010795027493373735
1578	29	0.9760542806247908	13.554128477876331	0.7448421159137693	0.37113031126764273	0.01012967	0.010795027493373735
1024	17	0.9571902865569011	14.342675018839103	0.5010723580812477	4.8418605766644855	0.01051721	0.010795027493373735
2245	44	0.9036855382807092	13.665256646552143	0.27651646419513665	5.215517045831731	0.01034557	0.010795027493373735
1897	37	0.9581355779464643	14.28103062292092	0.4151443491927114	7.21149277930997	0.01063748	0.010795027493373735
1005	12	0.5468506874892036	14.172315054074499	0.07458746343045813	0.000590391983490951	0.01000974	0.010795027493373735
1154	22	0.9121848154308421	15.886800765019077	0.19663307924360662	1.866021664984671	0.01078779	0.010795027493373735
1779	28	0.9247595385418645	15.137844319744204	0.6175423117066667	8.000222920008971	0.01057567	0.010795027493373735
584	11	0.9542952130497979	13.41900856203615	0.11162336663240817	2.4352762233317526	0.01056398	0.010795027493373735
1073	19	0.7650993284097308	15.316642264393826	0.4927900947910567	4.107508947791947	0.01059512	0.010795027493373735
995	15	0.8936527209723055	12.92674935627773	0.6515789662084901	1.464987893838194	0.01067821	0.010795027493373735
1458	28	0.8034625965306508	15.190903804630626	0.029142459046827413	3.6606724460390834	0.009985581	0.010795027493373735
1430	25	0.9405357347326541	16.18688093382958	0.5712310705116561	2.2257710599147478	0.01051078	0.010795027493373735
1198	20	0.9739300562743919	15.648579727740042	0.4614459343671696	8.687240755686567	0.01003049	0.010795027493373735
484	8	0.9062232973774003	16.83546087105052	0.4969219901123548	3.199290292876224	0.01038154	0.010795027493373735
612	11	0.8887865638032861	16.076845819636446	0.8434542828318712	4.490239194806332	0.01074347	0.010795027493373735
1627	30	0.895578681052719	15.089459343875108	0.865540498408464	3.3215534176189263	0.01036844	0.010795027493373735
1252	20	0.9898106039607887	14.841458411455339	0.8276970996986779	3.010514426531526	0.01056936	0.010795027493373735
1086	18	0.7961656710820172	14.574221253763406	0.9728538358423211	2.5782967850694667	0.01056194	0.010795027493373735
1436	23	0.9320358512121415	16.67192475219315	0.7672267524251457	0.9670686760577845	0.01066252	0.010795027493373735
1222	24	0.9435101128752107	16.377355286052957	0.9542414625983107	1.9279839488095951	0.01070888	0.010795027493373735
1079	18	0.9858727433235256	17.414020728804672	0.6501706771811077	3.9805781464555516	0.01054256	0.010795027493373735
1552	24	0.9883698684972599	14.681800676604523	0.7553628695198231	0.38466967520524403	0.01068159	0.010795027493373735
1035	17	0.9967973926318385	14.92739444652863	0.7638920566843469	1.5038579077871872	0.01038615	0.010795027493373735
636	11	0.6170981021701619	14.334543657251084	0.04436161657391695	0.0006887176644222517	0.01013193	0.010795027493373735
1004	18	0.9010009164179276	15.458352500744407	0.6862037533563108	4.293433693767343	0.01068957	0.010795027493373735
767	15	0.976898921347825	13.141954947446578	0.3757735725516989	5.120463155982156	0.01072075	0.010795027493373735
1525	30	0.8247000898040144	14.983279400356603	0.7516289708816755	6.436176797834976	0.01029613	0.010795027493373735
1117	20	0.9761877283794637	14.442914653914448	0.7488689688253721	6.39500806511972	0.01008785	0.010795027493373735
1092	21	0.8933727221062893	15.123619169376349	0.6728976388313622	4.73880515937539	0.01039376	0.010795027493373735
1608	24	0.9901977241985154	15.659713393981535	0.32836918488074784	4.724428152740009	0.01078302	0.010795027493373735
1752	28	0.9928425146571902	14.133908498743402	0.11669936901005999	7.187255766288262	0.0104819	0.010795027493373735
588	10	0.6557120737568317	16.918904481554684	0.5223264214085314	3.5279091018818214	0.0105253	0.010795027493373735
1918	37	0.7854258844412887	12.976832246470472	0.0037231100472790712	4.852812221768647	0.01073989	0.010795027493373735
1292	24	0.8505546265357319	16.594455851395427	0.23717759958700935	1.8650723309446486	0.01061027	0.010795027493373735
1072	19	0.9731640465271524	16.632141175991286	0.6064704448201196	3.726795097880582	0.01049245	0.010795027493373735
1050	19	0.9564950180855223	16.52400383166011	0.15277986372767902	3.3459433647557306	0.01042986	0.010795027493373735
1194	17	0.9249178001877967	15.921413041726801	0.24039091868253715	3.3691522978785047	0.01012925	0.010795027493373735
1278	23	0.9528837826167086	13.176748430857925	0.5747102094593823	1.2032312449189049	0.01040179	0.010795027493373735
1168	21	0.8758100061434377	14.632869641971197	0.7313193102534384	2.297659688642164	0.01032574	0.010795027493373735
1322	21	0.8795695306342901	16.130916744410804	0.8596152352520728	2.0227216419579164	0.01058262	0.010795027493373735
1227	23	0.9346723458027654	16.09417005010766	0.02138450745643944	2.2110741054142613	0.009972673	0.010795027493373735
1793	29	0.9468313741674971	16.42897630257583	0.5587739032323951	0.9487804244261855	0.01055512	0.010795027493373735
1495	26	0.896525949584105	13.23442347018096	0.45245266655929794	2.848949553012863	0.01069313	0.010795027493373735
1328	26	0.7987128660022	13.94128803574252	0.9711205606912461	2.667740600282702	0.01020859	0.010795027493373735
2179	43	0.9141026209626919	13.785326133591857	0.6103730543565351	2.512307769311125	0.01060443	0.010795027493373735
1193	23	0.846204180854311	13.062967981134548	0.5077249375283307	2.8809140114345997	0.01065047	0.010795027493373735
1073	21	0.9423079037517648	13.81357639059768	0.8796200466592594	5.923774577484276	0.01044403	0.010795027493373735
1806	33	0.9700585248875913	15.194419027244544	0.11715339211218662	5.506058900426885	0.01014913	0.010795027493373735
1113	19	0.9079976720790388	15.904994497453055	0.3998801094658765	0.6646342048327242	0.01054067	0.010795027493373735
1057	17	0.9895659236119785	14.594095042389439	0.8833358697724831	3.9990426781657673	0.01067311	0.010795027493373735
1418	27	0.9506432930047659	14.220595199511399	0.07016151044942526	3.459303738755586	0.0107771	0.010795027493373735
1221	22	0.9519464312193302	13.882324739593194	0.54340537812923	1.6955346556955355	0.01061267	0.010795027493373735
1148	22	0.9782890463671624	14.002905988114417	0.12205108601302452	6.5263524573066825	0.01069567	0.010795027493373735
1204	23	0.7627470100331329	15.157296659431461	0.05316458973507095	6.427481256859424	0.01071046	0.010795027493373735
1035	19	0.9992971193359091	15.273521743357044	0.4337249618726113	2.241869312884267	0.01053102	0.010795027493373735
1165	14	0.9998528341795203	16.737888468459452	0.7939019825391247	0.01130678811079927	0.01038626	0.010795027493373735
1321	25	0.8577272901169098	16.236838077903233	0.2962324832178095	0.8681024647856564	0.01052635	0.010795027493373735
1123	22	0.9522724105314609	15.303821160404338	0.9588081589976676	0.4247149931278389	0.01045883	0.010795027493373735
571	9	0.9509163277623668	14.056192162781466	0.715278694711604	4.456031140513541	0.0105385	0.010795027493373735
573	9	0.9099248814074028	14.936541513310859	0.7383450743872704	3.607929876583552	0.01074752	0.010795027493373735
727	8	0.9572983614504056	15.801308915143496	0.8009788515584857	3.6832761136916488	0.01038036	0.010795027493373735
1049	18	0.9293271399804854	14.306247912346015	0.44936141155570775	4.990291943429961	0.01072402	0.010795027493373735
842	14	0.7704590819518783	14.953173879438456	0.6990743286428339	3.014654984504028	0.01072525	0.010795027493373735
1197	22	0.9538249267147886	13.835291963962757	0.10541488405086161	2.803404601551021	0.01077734	0.010795027493373735
859	16	0.9866470453614422	14.295074637210995	0.520664577790707	3.8986107722830403	0.01021926	0.010795027493373735
1132	20	0.8835597482972617	14.926963742050944	0.06010917348878214	3.4152472007447368	0.01053595	0.010795027493373735
1077	20	0.9450061951052556	13.789640700867245	0.19146400526207227	4.4550116888515845	0.01075664	0.010795027493373735
737	13	0.7859271337780661	14.825621837920732	0.2203583752629281	1.1593515957244174	0.009945389	0.010795027493373735
1117	20	0.9170537176815446	15.646675984670072	0.0674312052001319	3.619593460399559	0.01059461	0.010795027493373735
823	14	0.9580900460238103	16.664760471734006	0.9551116724380456	5.758446339901057	0.01044141	0.010795027493373735
1446	27	0.8423069325826016	13.764939510993306	0.2817902652097515	3.161366150661207	0.01058049	0.010795027493373735
1292	25	0.9537306328522739	14.15382058763531	0.6865658501756252	4.696617134789074	0.01071144	0.010795027493373735
1671	31	0.9640833008136138	13.744772168655324	0.5102434504575618	3.7396744894177463	0.01075754	0.010795027493373735
1373	21	0.937931222266695	13.945266451813668	0.6397998833843686	3.878802219275761	0.01050883	0.010795027493373735
1249	18	0.889667477299007	15.232451694358998	0.039864848711141196	0.026427180277460938	0.01003033	0.010795027493373735
1359	22	0.8350547661575922	16.905032284179555	0.5471514246190047	2.0319157409208697	0.01037269	0.010795027493373735
925	18	0.8618664521777432	12.781292264057683	0.04701278794090408	1.824590564036796	0.01068666	0.010795027493373735
1677	30	0.9222337552080344	15.436591065129065	0.7599971844333167	4.793561128948727	0.01032857	0.010795027493373735
1374	25	0.9542538131011329	14.908923561445846	0.4293312298025393	1.2758184128851797	0.01064595	0.010795027493373735
579	10	0.8518034805154553	16.020394288045463	0.1478422425845553	0.20680846510561415	0.01048478	0.010795027493373735
1110	20	0.9120187527109627	16.3287566447299	0.5062784901802379	2.0108021780310885	0.01033782	0.010795027493373735
1281	18	0.9921250731260314	14.95074638705014	0.4280214244064531	5.4129064687757955	0.01015762	0.010795027493373735
1632	29	0.9596723679998892	14.836567809192797	0.7005978848790598	1.6617356956028437	0.01049448	0.010795027493373735
1035	19	0.8086141811857059	14.125704862450684	0.7400950024934858	1.3596370637444917	0.01068744	0.010795027493373735
1792	33	0.9130014712060965	13.57040545159118	0.8792561976111928	1.6136661287754939	0.01078703	0.010795027493373735
1078	20	0.8588146973541518	15.9381868416886	0.9065285003734168	5.086873727435258	0.01068479	0.010795027493373735
1414	28	0.9590608113875526	13.870818897007567	0.2887958006629263	3.475646159107712	0.01043217	0.010795027493373735
1295	19	0.995625521311635	14.708695751449916	0.5395650222232308	1.6217266140118056	0.01019641	0.010795027493373735
1897	37	0.8104604688032506	14.607131855125873	0.7020604614587957	0.5939953044720006	0.01076091	0.010795027493373735
1380	25	0.810288686724393	14.661165287407188	0.0032912741112279126	1.918482387058412	0.01063571	0.010795027493373735
961	19	0.8322104861553404	14.10884928529778	0.8786280103255337	3.1976914053314585	0.01064215	0.010795027493373735
1580	28	0.8064118486351827	13.43136375660243	0.3142007390529167	4.219071464944982	0.01073166	0.010795027493373735
1327	24	0.5238770546803049	14.727968106965726	0.0941632741411251	0.0207601516768596	0.01064302	0.010795027493373735
1470	26	0.9486906534262142	13.921639743979926	0.21546732313762196	0.9327564568932587	0.01066849	0.010795027493373735
595	11	0.7830066249005067	16.56985254956732	0.22213301857749315	3.7955143183106457	0.01058569	0.010795027493373735
1815	35	0.9711443616375982	14.680247386355298	0.09289060317013717	2.017235539928681	0.01003314	0.010795027493373735
1583	29	0.9235965719954777	15.2641755395498	0.609213768294304	3.8380480088738858	0.01063226	0.010795027493373735
1598	29	0.9860950941294437	15.084835132197604	0.097328700038677	5.805170106558464	0.01079399	0.010795027493373735
1079	20	0.9150755001730355	14.636434155730674	0.06091078925924604	3.086000924141415	0.01027646	0.010795027493373735
1117	18	0.9752169396796943	15.542169572745163	0.329651583485275	5.003971600769397	0.01057496	0.010795027493373735
627	11	0.92411718035321	14.70649642933185	0.4912366379712916	7.488714606096323	0.01078218	0.010795027493373735
1221	23	0.9595983887082132	16.080452033759816	0.6822963368421953	2.882066830551329	0.01022266	0.010795027493373735
1598	29	0.8378667438087598	15.067896814242342	0.5346111815159272	2.17781092349798	0.01051795	0.010795027493373735
1738	31	0.8386991408621387	14.885676556140204	0.6066691252396742	3.6872029759323945	0.01075164	0.010795027493373735
1353	26	0.9756967026359978	15.768239341792713	0.031115847881347705	2.9675661691651993	0.01075008	0.010795027493373735
1637	30	0.9051327778694579	14.884939312524711	0.01623046081295246	2.283549780499843	0.01073688	0.010795027493373735
1533	29	0.8894933121226408	13.437279208990905	0.6990525773390364	3.1561704127719885	0.01075654	0.010795027493373735
1020	16	0.9456448681473029	15.990511115341844	0.1339047837056475	6.181884764051803	0.01064924	0.010795027493373735
1293	25	0.7236831561234773	16.385013260123124	0.20310880422378252	0.6253331065218917	0.01079399	0.010795027493373735
1330	22	0.9961975677590128	17.0584845716716	0.8263818131461236	4.517171465490461	0.01062074	0.010795027493373735
977	16	0.9195338564913755	13.026221527985548	0.16232266341841695	4.421229916967926	0.01077099	0.010795027493373735
1191	19	0.9935811337961823	16.085293592909117	0.08423481707925394	1.7002851883645111	0.01070194	0.010795027493373735
1213	22	0.861355170602397	13.173765781628221	0.9920038360444451	1.9455687547347484	0.01067383	0.010795027493373735
900	14	0.9657286315324723	14.37471549741864	0.34567700933800777	1.3140212543186036	0.01065972	0.010795027493373735
1244	22	0.8894058494331869	14.313493924742977	0.7739965210989828	2.4817162233094	0.01064005	0.010795027493373735
796	14	0.7468177995471867	15.81624956540248	0.359643286101466	3.931740933647943	0.01059407	0.010795027493373735
1298	24	0.9665147834857636	14.364963372096893	0.2739249795610843	4.622833902835859	0.01059847	0.010795027493373735
1719	26	0.8557807980806119	16.8798927647237	0.33584790809283666	0.0012179042276381224	0.01025095	0.010795027493373735
966	16	0.8303292417805274	14.065811511155957	0.5535039881102057	4.895720216544326	0.01074576	0.010795027493373735
1283	19	0.9891677268421014	15.58405593663501	0.8194068757544655	5.10687686414615	0.009992053	0.010795027493373735
1701	33	0.9077169944114671	15.506385665473807	0.23753964581710546	3.6628678740233678	0.01072439	0.010795027493373735
1217	19	0.9335195018838398	16.850889195078096	0.2661331713176651	3.530113550108136	0.01068548	0.010795027493373735
1390	25	0.8148655046392593	14.533470269627038	0.38110187187717076	5.6498062484402904	0.01036336	0.010795027493373735
1216	21	0.9831846600909582	14.957972460867648	0.8083605124584872	5.368551368416073	0.01078363	0.010795027493373735
1074	21	0.628323713893781	15.258649346674163	0.753268453808374	2.2969019615521735	0.01075835	0.010795027493373735
1309	25	0.8052695480514329	13.60232736313933	0.8228527609638037	1.3893011876252523	0.01055261	0.010795027493373735
1007	16	0.9216556452223887	13.615414605046698	0.432742436597678	2.6394741998076263	0.010682	0.010795027493373735
1622	28	0.9026984362163623	12.792400668336072	0.6742121040206939	3.9232466830845065	0.01069851	0.010795027493373735
1453	27	0.9781856729069032	16.837964578315958	0.49893367460390164	2.7160045514303253	0.01049545	0.010795027493373735
2287	38	0.8892536748258174	14.05359669580989	0.1636877051374669	4.086998283736745	0.01071576	0.010795027493373735
1762	33	0.9889327667060086	14.118771022197372	0.32481125560344076	2.580870079456591	0.01054628	0.010795027493373735
714	13	0.9873088526900935	13.402457852974035	0.05475887322357367	3.8765918361475307	0.01061958	0.010795027493373735
1612	29	0.9066157452433287	15.935475490456282	0.3826368556393087	2.403970288381549	0.01049468	0.010795027493373735
1049	19	0.9193405952707774	15.895433280742221	0.8371060233740868	3.007435296203452	0.01038075	0.010795027493373735
1325	19	0.9854985393575496	14.638369646034617	0.23504066405732635	5.7924579525229	0.01059412	0.010795027493373735
1384	26	0.8281105006226612	14.376705554629838	0.17371192172931182	6.133770385548561	0.01072739	0.010795027493373735
1844	33	0.8435164887688651	15.33614330793345	0.26194862277461306	1.666395125734336	0.010278	0.010795027493373735
949	18	0.9218227786229248	13.87274759609856	0.4645115179918082	2.7776726573006068	0.01074826	0.010795027493373735
1229	23	0.9067790305587748	14.243726176570767	0.4576223575176589	3.05580757409922	0.01036974	0.010795027493373735
1368	23	0.8546472320395941	14.251010181436754	0.547697821977542	2.2329134494580836	0.01063633	0.010795027493373735
1814	31	0.8847295650292109	18.01586798588357	0.6210651703073519	5.071226336789917	0.01073587	0.010795027493373735
1211	16	0.9452019018998767	15.998883580246012	0.7792280968388027	5.092840700121856	0.01062039	0.010795027493373735
1978	34	0.8718243659041023	15.09869380305022	0.4142119110529249	5.227939657447944	0.01046053	0.010795027493373735
1812	31	0.9084124821211451	14.018862061353698	0.14218904636345425	5.652667515072038	0.01062514	0.010795027493373735
1050	14	0.9024441425523271	16.121401759385165	0.6370908419018825	2.321629361806628	0.01077502	0.010795027493373735
1204	22	0.9222451199061011	16.233478834369823	0.5208732417392278	4.393783553401942	0.01055636	0.010795027493373735
817	15	0.8378522360867541	14.631676465328681	0.19644469917884647	3.2603122957489807	0.01074151	0.010795027493373735
1239	23	0.9502036178205606	15.876126103963024	0.1608945752988492	4.6042124399551785	0.01071081	0.010795027493373735
1518	26	0.9208797334124694	12.375999275302695	0.6101619606971355	1.180474132834639	0.01062216	0.010795027493373735
1218	21	0.9825977708853021	15.405799054405328	0.3470237929666256	2.299300104455185	0.01058124	0.010795027493373735
1288	24	0.67624581063701	17.033482241403764	0.5847928381367175	1.607283940071709	0.01069263	0.010795027493373735
1695	30	0.8742764135276031	14.12250676211345	0.23738219025127844	0.9437265045522569	0.01077974	0.010795027493373735
951	15	0.8862483820816859	15.980965873679137	0.09795666201970588	3.657963657132483	0.01022178	0.010795027493373735
1622	29	0.8375923452043003	14.78723627502843	0.13300041279071376	8.086865217275697	0.01057166	0.010795027493373735
670	11	0.505859120546991	16.331636933760777	0.008199844586154054	0.03469871180527695	0.01011786	0.010795027493373735
1231	24	0.9857637264993344	14.55199718136608	0.9014186706062616	2.5571669503575496	0.01043553	0.010795027493373735
2292	40	0.9817671392987112	14.727687238304641	0.322121001942998	1.6172077986957225	0.01077857	0.010795027493373735
1467	29	0.8637365755494439	16.476673091994677	0.5748699758756766	4.750435474886048	0.01057289	0.010795027493373735
842	15	0.934164903459376	16.81263989727983	0.8646828107383785	6.952854557783694	0.01032422	0.010795027493373735
1660	31	0.9435459441087123	15.951621070696785	0.2317040731528758	5.23859845423364	0.01074948	0.010795027493373735
1331	22	0.7535516247704928	16.585250867951448	0.4413684888197984	2.836416195945125	0.01057594	0.010795027493373735
1541	30	0.859942740371328	18.369947456228864	0.7791935356214379	4.501500289782669	0.01015618	0.010795027493373735
1102	19	0.7694057229262337	14.829249786129035	0.6771659390753643	0.39069273150398753	0.01023618	0.010795027493373735
652	9	0.9774717919188719	16.742271963692414	0.1777349665371692	5.937097972394559	0.009838883	0.010795027493373735
1259	19	0.7714748451604947	14.71587091832932	0.4732759599603462	3.1582083025204803	0.01055264	0.010795027493373735
1199	21	0.9077766495174283	15.279641344437197	0.10876830810760729	2.098820706425238	0.01038674	0.010795027493373735
774	15	0.9549159505282423	17.387464302490162	0.9308820573444444	4.899292762362767	0.01063614	0.010795027493373735
1587	28	0.8216699562486082	16.264320860969388	0.8730094916643714	5.540069398450141	0.01045525	0.010795027493373735
1057	19	0.9545576190119607	14.626551094091402	0.8404370996129797	1.2159640229804698	0.01076477	0.010795027493373735
1178	22	0.9206684481810355	14.975051333065922	0.2218578861874042	1.2274344655227594	0.01048024	0.010795027493373735
966	19	0.6665995351488009	15.912986959619131	0.6769231953961997	1.3657369611267913	0.01060332	0.010795027493373735
556	10	0.9900501022776267	16.938034881785054	0.463495031744622	5.358647228651964	0.0100639	0.010795027493373735
464	8	0.9637071367687307	16.356188177344507	0.04955269840467097	3.658298651122963	0.0104436	0.010795027493373735
1178	19	0.9286961344454417	15.167202665197545	0.10247840928292194	4.578917360107281	0.01040922	0.010795027493373735
1578	30	0.9812905986535718	14.633622146646381	0.2904727025751193	5.350076782169773	0.01026186	0.010795027493373735
1148	22	0.9122726999037993	14.771891334171896	0.29701169579438347	3.3576241994675495	0.01050168	0.010795027493373735
1667	32	0.8138073110307893	15.290279532612173	0.8480779757842161	2.9061226162342813	0.01003683	0.010795027493373735
795	15	0.9792455947769887	15.114771014933133	0.056396746726649405	3.1431169445507283	0.01030256	0.010795027493373735
1986	37	0.8925871422536663	13.632420245411764	0.4155028337651797	4.330618933581519	0.01073538	0.010795027493373735
2035	35	0.9058274045378784	14.346045461760822	0.13663883111468672	3.085420491553303	0.01073786	0.010795027493373735
1124	21	0.8162435062166747	14.978632476738579	0.4055300256938802	0.642294702532908	0.01068906	0.010795027493373735
1082	20	0.9028077514578985	15.119009702853067	0.8628693994647635	4.382319086161093	0.01015757	0.010795027493373735
1573	26	0.8674228115528235	14.456998931091384	0.7962584240636497	1.2148719531109569	0.01060795	0.010795027493373735
818	15	0.891224895504448	15.63557211954587	0.2809344745726869	3.1228978303851087	0.01075028	0.010795027493373735
1090	20	0.7778047875498173	15.901354318458704	0.039700155603058174	2.221360278226629	0.01074827	0.010795027493373735
1693	24	0.8507811175234776	14.357667627755733	0.018729444136377046	0.006662051167853275	0.01065515	0.010795027493373735
1213	20	0.8067638928203036	15.314828474263098	0.1590913141460097	5.094848193573535	0.01012955	0.010795027493373735
1299	22	0.8444281304401875	15.251463314354304	0.09338189675056036	1.2512772387101105	0.01079141	0.010795027493373735
951	16	0.9886602114571769	15.268197630865325	0.07395516077850323	3.391089524312908	0.01066658	0.010795027493373735
1717	26	0.7459847576279057	14.761688738497337	0.24294989015629992	2.510789768900781	0.01054939	0.010795027493373735
527	10	0.8187729701635829	15.667899919416568	0.19672603711538128	2.0595952540844515	0.0104494	0.010795027493373735
1180	21	0.8713091144504289	15.659785676964969	0.313925658916306	1.02917947596739	0.01060127	0.010795027493373735
1077	16	0.933221450235132	15.869975835356298	0.2753803621115549	4.341766190623652	0.01078075	0.010795027493373735
1051	18	0.919444048465342	13.983745192772924	0.6214828152312157	1.928429134721977	0.01059972	0.010795027493373735
1231	19	0.9934184660832287	15.26984988615636	0.7626040971191366	3.4149126189863637	0.01076887	0.010795027493373735
1392	27	0.9147376365741005	16.161151792115323	0.31779132162215223	1.9129998654759581	0.01059748	0.010795027493373735
918	15	0.6556986943176728	16.5617221859195	0.09612314578452086	0.8819719515691613	0.01019728	0.010795027493373735
1077	16	0.9703913055760073	13.69549738676417	0.0008136065342213561	5.2219185338595775	0.01042707	0.010795027493373735
1254	18	0.48421999486753775	14.955454588637355	0.007144189336602814	0.07032208850082547	0.01008748	0.010795027493373735
1384	22	0.8404239606435948	16.87214856562178	0.47117265666023356	3.5447623348331323	0.01027837	0.010795027493373735
1817	36	0.8670767166237022	14.709544805392955	0.45958706897530854	5.209090743123452	0.01073146	0.010795027493373735
1795	35	0.8780616240247701	14.98047183689525	0.6424684842623613	6.057569119814433	0.01064502	0.010795027493373735
774	13	0.9185260490623395	16.180514523770476	0.03127452785452861	3.4030688183152593	0.01051719	0.010795027493373735
2324	43	0.8300675790359154	14.409692529624525	0.9649771004843679	1.2803099243796108	0.01079262	0.010795027493373735
813	13	0.9580486933828127	14.398905323168565	0.7823814343389268	3.9723471190306032	0.01075653	0.010795027493373735
887	14	0.9825714500593502	15.650708177777139	0.6442427361419489	7.387703608506886	0.01073832	0.010795027493373735
1308	26	0.9205184550920049	15.018603726124214	0.5914134296352735	2.580125168286712	0.01066018	0.010795027493373735
1368	25	0.9881230774692432	13.463566504181786	0.3046305574924484	2.47321624807276	0.01061331	0.010795027493373735
2067	38	0.8852065433715554	15.143803202308543	0.2971752034027684	5.88052662782704	0.01078143	0.010795027493373735
681	12	0.8930040323859154	12.54823643852406	0.7968067507353414	0.7622277602609719	0.01078145	0.010795027493373735
1167	22	0.9652401216705195	13.78979176375028	0.015722666085748627	6.438698401674687	0.01054983	0.010795027493373735
1393	26	0.8993947284926009	14.531289778234065	0.7857076028424259	0.7169376400056892	0.01053916	0.010795027493373735
1473	26	0.9865616228706415	14.307458895105519	0.9487445526625968	4.097510262379658	0.01033002	0.010795027493373735
534	8	0.9413278444478043	16.58558250279976	0.16978384204313435	5.834982498822884	0.01050083	0.010795027493373735
713	14	0.7871469637161517	15.562982140121791	0.35241631203419976	0.4012303213525902	0.01064828	0.010795027493373735
2125	34	0.9425932711706007	15.12378839658964	0.6898812219824929	3.0318658638351597	0.01072188	0.010795027493373735
372	7	0.9782972825748915	13.914451930546296	0.23515175215036654	0.727876321797027	0.01060734	0.010795027493373735
835	16	0.9281830278954761	15.452337659948991	0.697618747670308	1.921809873710157	0.01073259	0.010795027493373735
1561	24	0.9654717952222007	15.66177942213039	0.433570761854432	0.670998802543578	0.01052765	0.010795027493373735
1951	33	0.9490999029709184	16.58670166940914	0.6389008194805578	4.590245671872783	0.01052602	0.010795027493373735
1391	27	0.9758767447807916	13.972256903611791	0.21113496035725637	5.175555666254959	0.01075063	0.010795027493373735
1281	25	0.9759184748054037	15.645408122110796	0.981168471002255	6.479015460953918	0.01063012	0.010795027493373735
1619	28	0.9877523362485903	16.07223533067195	0.3721014761673991	3.22953006549016	0.01047116	0.010795027493373735
1408	22	0.8981331593236621	14.791305576718516	0.030156627814574954	2.782349272353468	0.01060458	0.010795027493373735
1134	22	0.9185318974060807	15.484766920076186	0.6069051743215138	5.428159216396798	0.01079275	0.010795027493373735
934	18	0.955877542743943	14.022218354599493	0.16847555919172935	1.986319042693144	0.01036405	0.010795027493373735
874	12	0.9205646993995856	15.653127335669023	0.0035829598078862823	0.23038354198839817	0.010315	0.010795027493373735
928	18	0.962091355866206	15.314257637126493	0.3676634705732967	4.066350380532782	0.01034086	0.010795027493373735
1697	30	0.9994246730370322	15.218488294675492	0.36872345962164066	0.431887443786235	0.01033384	0.010795027493373735
769	13	0.9089340986030168	15.39240091460312	0.22756888927978905	2.7918320618708425	0.01071305	0.010795027493373735
704	12	0.8216540496038229	15.411469090342871	0.15859837726785384	4.554691811118547	0.01055709	0.010795027493373735
1532	27	0.8934475030025025	14.586380965598659	0.25124365628121875	5.073264700619085	0.01073769	0.010795027493373735
1160	17	0.8889694209359142	15.64057281810842	0.10655242763858613	0.48528151423577315	0.01053031	0.010795027493373735
2074	37	0.9593851223886796	13.25047699197838	0.628786439418827	6.901316724308873	0.01067789	0.010795027493373735
1398	23	0.981858476383854	15.665703354958938	0.586717907498393	3.307682235696595	0.009845118	0.010795027493373735
550	9	0.8559387807919983	14.7745790972848	0.5377689872726857	2.197548560114609	0.01071765	0.010795027493373735
992	14	0.637879268477031	14.854102933078195	0.13272218809716743	0.5747065985793928	0.01061191	0.010795027493373735
1387	27	0.9396539063903567	15.601259300630447	0.11993241710540517	0.2981482862695706	0.01039437	0.010795027493373735
1288	20	0.9943230575617084	14.790007830364743	0.6297035748537637	4.575387873629635	0.01066522	0.010795027493373735
1743	32	0.7171866108155477	15.902431874264831	0.037705287532318915	4.2862284224208	0.010553	0.010795027493373735
1349	25	0.8455206889740616	15.625232887755292	0.11001552915693341	0.7754517301404014	0.01071276	0.010795027493373735
941	15	0.8990821702448303	16.811729913087017	0.8061568415240018	3.832896637565628	0.01079456	0.010795027493373735
1119	21	0.7270420561146059	15.224110367708656	0.32940976093090857	1.5911787986634567	0.0106879	0.010795027493373735
2853	53	0.7790644272573097	16.20502642919838	0.6181041660371394	6.256507667038499	0.01058616	0.010795027493373735
722	14	0.8403601428247264	15.265992036154083	0.1538374516429723	1.981060222609871	0.01053128	0.010795027493373735
1197	23	0.8920774941357543	15.01519085784077	0.7316070880285488	0.13258974220157338	0.01029338	0.010795027493373735
475	9	0.9601681475269368	16.36702960343681	0.26759965509291217	4.9649917549648706	0.01071096	0.010795027493373735
1657	31	0.8652447810197125	13.895943225688121	0.8011831483678772	1.0121895717415437	0.01061488	0.010795027493373735
1716	26	0.8179964822270361	16.969690366387727	0.3183079761930372	2.341874848561706	0.01028576	0.010795027493373735
1481	20	0.7898092857663412	16.111729733178667	0.06683113642445312	1.5306463298863084	0.01071272	0.010795027493373735
763	14	0.9397963164686768	14.07115502528459	0.2908397071059841	2.2390107840023514	0.01062561	0.010795027493373735
1322	26	0.9150573894509471	17.01194465790049	0.1013636586803664	1.5621501021534896	0.009912543	0.010795027493373735
1653	26	0.9704355795973958	15.761167018658941	0.6946753371535072	3.609598202066039	0.01048082	0.010795027493373735
1044	20	0.968945283344296	14.516277482388762	0.7333722574336063	4.407875298783797	0.01033103	0.010795027493373735
1049	20	0.8235583375853173	14.737736039167604	0.06217226231893635	1.1898199405268288	0.01076573	0.010795027493373735
1201	20	0.8915645471189574	16.08621706659416	0.5329552654423987	0.8977146687309809	0.01068713	0.010795027493373735
460	8	0.9434108285040773	14.963649837598567	0.4765868917214794	4.1392298193090635	0.01069531	0.010795027493373735
1145	22	0.9299406356095331	15.613264151371148	0.2337698099634335	4.441744954149295	0.01037704	0.010795027493373735
1532	30	0.7106302192922928	15.631410636063727	0.9177008556714631	0.2418388794667663	0.01066377	0.010795027493373735
1142	22	0.8384008803791788	16.777966213296544	0.5697454254584338	0.43171727224182277	0.01057091	0.010795027493373735
1249	22	0.9313813077928553	13.700017081317586	0.8292454405484941	2.1455670533655287	0.01069155	0.010795027493373735
1188	17	0.9539159793230574	14.65568693918221	0.36527742595577584	2.27858086077867	0.01043113	0.010795027493373735
1506	26	0.9890064272905361	16.087838393942032	0.5155021462127052	4.861498222123153	0.01061388	0.010795027493373735
1751	35	0.916014025871104	15.797385133258977	0.06234244815392509	3.40687080976123	0.01046385	0.010795027493373735
1739	30	0.9081689083226122	15.196569018488056	0.05891872347627458	8.473610411129677	0.01063075	0.010795027493373735
1345	22	0.5360796923137751	14.727967409700698	0.0018926583241368044	0.0139795427187204	0.01051035	0.010795027493373735
686	12	0.566825760453145	14.80214183715457	0.08400571839687454	0.04399603777791983	0.01011283	0.010795027493373735
857	14	0.9292486460267869	14.395658567163904	0.28841945522813445	3.5511728095129387	0.01079019	0.010795027493373735
747	13	0.9215239917303745	13.641488828342819	0.43778134278437	5.215952055342539	0.01074217	0.010795027493373735
1368	23	0.9166577710336694	14.571502955091548	0.9861925003136777	3.6695147364455334	0.01071508	0.010795027493373735
802	11	0.9361763720837023	16.416093974048657	0.3808793708663857	1.7228625837507074	0.0103979	0.010795027493373735
1130	15	0.9285310814722263	15.072652884452381	0.35224673538551154	1.5329890006489924	0.01069104	0.010795027493373735
627	12	0.9677533502469203	15.005992662663258	0.7128984717491215	0.5478620307483102	0.01046507	0.010795027493373735
1501	24	0.9346580649842215	15.841083441875337	0.14692216600068592	3.1639562019738716	0.01073544	0.010795027493373735
1574	27	0.8753673304533088	15.879451376553629	0.2846448717961726	2.2230304936382463	0.01043877	0.010795027493373735
1684	32	0.8002924290499861	16.69367356980314	0.38104985947596093	0.44625057100625176	0.01026648	0.010795027493373735
1321	24	0.9056070700997064	13.337202830052284	0.037303100610528106	0.011156626871825004	0.01048451	0.010795027493373735
1587	31	0.9414453510808217	15.015094933452193	0.0654979497150239	1.1847165184963744	0.01067459	0.010795027493373735
1954	39	0.9919410655909926	13.775082598951583	0.4372494136229305	8.390201830816986	0.01013716	0.010795027493373735
1503	27	0.8953002556831918	13.53919891036363	0.7564608186598563	2.606151839706154	0.01048256	0.010795027493373735
665	10	0.9684478768601238	14.046880483466925	0.3143394648573656	2.3544559706109536	0.01047703	0.010795027493373735
1414	17	0.9603549118138565	16.2071737567322	0.405964345914988	2.681645103488637	0.01000886	0.010795027493373735
1328	25	0.9385611780796468	15.35405584548888	0.4393593245396485	2.4972090030378697	0.01037913	0.010795027493373735
969	15	0.9330310438126598	15.052519969317942	0.2504429336239439	3.30095177384813	0.01055305	0.010795027493373735
848	14	0.8605058877643743	15.209812971115952	0.06408620708763224	0.2953430114866813	0.01077402	0.010795027493373735
967	18	0.9664983363170613	14.162814887964227	0.35256224905632677	0.8574176539174174	0.01078844	0.010795027493373735
698	12	0.7993309176508488	14.456383963622608	0.7870476285668979	3.815219060930806	0.01071766	0.010795027493373735
541	9	0.9996626987090917	16.405097294514704	0.14750493664909298	1.3590922128416554	0.010027	0.010795027493373735
1748	27	0.5975462431818441	14.836728368935201	0.09628411351352166	0.029147040471620173	0.009809478	0.010795027493373735
1700	32	0.9222070295630869	13.993998380103575	0.06259172958510789	1.9146248410009064	0.0106893	0.010795027493373735
1206	23	0.9644168124203131	17.37470084717534	0.0198299453205555	4.600888873773207	0.01064904	0.010795027493373735
468	9	0.8589830606762566	15.20101514631675	0.634031183573394	9.323513634382778	0.01058827	0.010795027493373735
1016	19	0.882812758457696	14.001064468550648	0.7399154585656396	3.383404812868351	0.01074247	0.010795027493373735
793	15	0.9255977273046909	14.877700487720455	0.772363755004332	4.587586476799023	0.01065184	0.010795027493373735
1921	33	0.9116702787529103	16.301545081750703	0.27556699149488123	5.486144907984006	0.01075027	0.010795027493373735
1692	33	0.8792998406412761	14.740631880860239	0.21165620344033453	5.93094104123959	0.01078429	0.010795027493373735
1783	33	0.884756405712138	15.729567494959662	0.12946786938542837	3.597319669639764	0.01078699	0.010795027493373735
442	8	0.8734185326364805	15.524132115245369	0.8264768584664104	6.291264870382479	0.01029617	0.010795027493373735
1047	20	0.842387016279111	14.351909760089017	0.258622968982961	4.852784807947234	0.01046323	0.010795027493373735
1988	33	0.8727051533977763	15.764141012818182	0.7090349298250281	2.035122014049648	0.01044699	0.010795027493373735
1323	24	0.898813448733278	13.129780339857854	0.4011538323336904	0.6165459962579658	0.01074624	0.010795027493373735
958	16	0.8644177123464758	15.520150822919184	0.9149818049695253	1.1403370341246997	0.01078012	0.010795027493373735
719	13	0.8525830554117251	14.201099396920629	0.3123078678488412	1.7785029904788345	0.01072696	0.010795027493373735
1407	24	0.9106436595412418	16.526015915725473	0.4556480627386118	4.083643523006687	0.01053851	0.010795027493373735
1397	23	0.9913777666978889	16.430654456443328	0.9406784965720023	2.3827581637280995	0.01059853	0.010795027493373735
749	12	0.8729526180092974	16.27140475510362	0.02321096885298729	3.817537048331135	0.01077268	0.010795027493373735
1490	27	0.4189059689760001	13.814230467397403	0.4279325755351913	0.0011004342862928063	0.01030353	0.010795027493373735
2016	34	0.89739025950808	16.810155216841395	0.35431934737006515	6.80452826349708	0.01025375	0.010795027493373735
1235	22	0.9725362542697968	13.765453400322173	0.009512218282186666	0.1614444530735928	0.01053393	0.010795027493373735
1323	26	0.975509087218328	14.822767006400644	0.483409394889716	0.9893270825206695	0.01070208	0.010795027493373735
1145	18	0.9871535424015847	15.936381406930222	0.13428370833745246	4.953927274554172	0.01073893	0.010795027493373735
956	17	0.9051927388777362	13.527002304207539	0.6289958964052407	2.7630357426140724	0.009504594	0.010795027493373735
938	18	0.9479979164024834	13.219988552722956	0.5232729395555669	2.4736044754823374	0.01078075	0.010795027493373735
1345	25	0.9345204770877447	16.621378454573925	0.47494900058908657	4.6492305594788075	0.01071027	0.010795027493373735
1951	35	0.9270149817865122	16.42206222392863	0.2654201905404478	3.901881567137698	0.0106821	0.010795027493373735
1774	34	0.9015987281353874	14.73788198679245	0.371558557306813	2.208554436711054	0.01019735	0.010795027493373735
2074	38	0.8344288230792275	17.063350074460836	0.8612527978370361	4.560380494337669	0.01052469	0.010795027493373735
1187	20	0.8619846371621567	15.782719652121207	0.3167363895857148	4.05618247291169	0.01064705	0.010795027493373735
978	18	0.9959266688548479	13.509958956205796	0.5916599000439045	3.967605085218125	0.01058065	0.010795027493373735
1268	20	0.6554909900572281	16.221332174732613	0.053778652590165336	0.11274411531104464	0.01076518	0.010795027493373735
1922	36	0.8787653234230407	15.578796581858835	0.019203525990364678	2.5481304751191445	0.01069613	0.010795027493373735
1428	26	0.9658228142041007	15.559083019779369	0.1535791997963509	4.636273414591477	0.01049267	0.010795027493373735
882	16	0.8206723673796151	15.833245000644819	0.20021930427547407	1.251480153935294	0.01073178	0.010795027493373735
1386	27	0.8735909336988217	15.750633870283663	0.31281178776768936	0.6211371259733252	0.010616	0.010795027493373735
1518	29	0.8725688448406338	17.064261125269905	0.5631793194558582	2.180950271543554	0.01048837	0.010795027493373735
1529	28	0.9877040560354776	15.554616332599618	0.9565812947020308	6.434801392646169	0.01013195	0.010795027493373735
1061	18	0.9642891822631391	15.259898044603247	0.1031806720688411	5.854778865296774	0.01079059	0.010795027493373735
1060	19	0.9346303102213886	13.86950853383972	0.8211596838016764	3.417662923072122	0.01036908	0.010795027493373735
995	19	0.8771650697273081	14.284610103980992	0.07392717978656749	1.5690605941737508	0.01056838	0.010795027493373735
1877	37	0.8208567988103697	16.759534310641477	0.23311784498453483	6.6287307396532915	0.01036889	0.010795027493373735
1462	28	0.9192044199508116	15.847933657195503	0.40233217343511407	3.4071132508587034	0.01020172	0.010795027493373735
1217	22	0.9481939197595473	15.457420278529582	0.9293730047145078	1.9867132353325243	0.0105421	0.010795027493373735
1809	34	0.8918750205008493	15.579056892259358	0.31093537382659125	3.2518860778218555	0.01071107	0.010795027493373735
1751	34	0.8983550817096582	13.132343443394308	0.052427049074463716	1.4482794027650243	0.01064157	0.010795027493373735
735	8	0.9311342944912673	16.07694838316759	0.7509006256003102	0.1820789623444133	0.01075253	0.010795027493373735
1493	29	0.8742976730482369	15.023795596217948	0.48607176536215524	2.208448757255057	0.01077334	0.010795027493373735
768	14	0.7442880942417958	15.931884335100658	0.9334177075769093	1.1186999335218604	0.01064658	0.010795027493373735
939	14	0.9969416982194858	16.846711835697732	0.6999286177598855	0.3647013412448965	0.01062754	0.010795027493373735
1232	20	0.9116683413171113	16.071995020636816	0.205114423865361	4.352388799029045	0.01065003	0.010795027493373735
1223	18	0.9180403044976809	16.290389535190755	0.8688607751978688	4.903310962018944	0.01050148	0.010795027493373735
1102	19	0.9818071156147282	14.302749487200474	0.5448524993102766	3.4990093613592883	0.009939444	0.010795027493373735
1555	21	0.9092511683078831	16.806277866043434	0.9724078866786575	5.431372075282837	0.01072127	0.010795027493373735
382	6	0.9463812337436923	15.906329978097785	0.6596681863295324	3.2581486527041825	0.01052419	0.010795027493373735
1938	28	0.9484310617499616	17.2510779358911	0.3005355733684344	8.293482537267513	0.0104394	0.010795027493373735
1117	19	0.8413541112595843	15.113268581141545	0.19061519642046498	4.016180787702397	0.01070035	0.010795027493373735
724	12	0.9664145867063196	15.086689436104086	0.2896688693229139	5.7388106043188305	0.01063186	0.010795027493373735
1678	32	0.9994261855796203	13.293707608625523	0.7843705419078839	4.456083671889951	0.01062996	0.010795027493373735
1667	27	0.9904162869047142	15.627608565149963	0.9137576173565046	3.045047146141332	0.01057903	0.010795027493373735
968	18	0.9932590944328853	16.174472490815152	0.19386815254860038	4.164382805880633	0.01060847	0.010795027493373735
1347	26	0.964686893094148	14.672590323467762	0.5596413059398362	6.534755110562138	0.01039033	0.010795027493373735
1302	25	0.7578729244008389	14.528629658289326	0.0041317635228402955	4.0203037140343545	0.01076514	0.010795027493373735
1996	33	0.933173822991186	15.551410368639306	0.8314240321077946	0.5417920920441388	0.01063446	0.010795027493373735
1353	24	0.9870193328487915	14.636766453829452	0.2346210797661382	2.973918935590131	0.01024795	0.010795027493373735
2051	40	0.9987122277013176	16.20786794903076	0.0844704565463319	1.3667438472836495	0.0102316	0.010795027493373735
1836	34	0.8767985077219692	15.041475273318893	0.5192084773168499	0.07193202658372747	0.01053316	0.010795027493373735
1048	16	0.742908693338438	15.825440186482316	0.0870671746268504	2.342739882026474	0.0107244	0.010795027493373735
915	13	0.9761231456667411	16.440491399874876	0.8105614247129824	2.552767166086352	0.01032755	0.010795027493373735
548	10	0.9691273962819709	13.081736935814074	0.5036408757555635	3.5111506944054867	0.01055852	0.010795027493373735
1620	30	0.931338135471327	16.0542510823054	0.247290233374805	1.1651876694008718	0.01003551	0.010795027493373735
957	18	0.6261845087812878	15.611492422837324	0.06419014101172284	0.36313139234789604	0.01037635	0.010795027493373735
445	8	0.7793325440266573	14.942083632692537	0.027965961418854046	1.1612884474147234	0.01078946	0.010795027493373735
1814	28	0.9239152434515686	15.169493421209808	0.5536093997214696	4.584424251676956	0.01056362	0.010795027493373735
2067	39	0.985408606385127	14.82072040214655	0.5986503882376443	3.92443544229729	0.01077372	0.010795027493373735
790	14	0.7212559465364712	15.539150951494952	0.624765965565788	4.90488548282436	0.01078716	0.010795027493373735
716	12	0.837178841233239	17.023961124354646	0.4870102649138162	2.559269057365325	0.0103976	0.010795027493373735
706	12	0.9239228218236596	15.394126011427495	0.7439821381722913	6.01958109650487	0.01074625	0.010795027493373735
1059	20	0.8154892281864102	17.27477795610097	0.7661676106189211	3.1657059598266977	0.01041629	0.010795027493373735
1692	32	0.8636064387823117	16.691022450545216	0.6016319882348652	0.7497913622967731	0.0106354	0.010795027493373735
2008	34	0.8853958226572701	14.499847739388533	0.6696064103871711	6.43873855656417	0.01071953	0.010795027493373735
608	11	0.8556637992524535	15.537033569074568	0.36738620652249954	1.9997930215142405	0.01023833	0.010795027493373735
1102	20	0.970124717912157	15.017999132311477	0.9498166362820267	0.6057548439395255	0.01035896	0.010795027493373735
1335	24	0.8879477456256677	15.582746505878589	0.37727525049014354	5.016588369745355	0.01052567	0.010795027493373735
1432	27	0.8205223771457788	15.097393368395192	0.48117656699671546	9.466519974481889	0.01079321	0.010795027493373735
844	15	0.5219656085999543	13.714708234041556	0.0038932371633765214	2.0760933409748428	0.01068945	0.010795027493373735
1448	27	0.9660145618683369	14.242004033542301	0.17768523128001662	3.610045441891742	0.01018249	0.010795027493373735
1233	20	0.9981399931886685	15.379252605451539	0.06878929241160181	7.1315598937359965	0.009958903	0.010795027493373735
