# Supplementary material for: Tableware trade in the Roman East: Exploring cultural and economic transmission with agent-based modelling and approximate Bayesian computation
Source: PLoS One. 2020 Nov 25;15(11):e0240414. doi: 10.1371/journal.pone.0240414 (PMC7688115; doi:10.1371/journal.pone.0240414)
Supplement: S1 File — The full project, with the data, the code of all components used to run the simulation and analyses is registered: https://osf.io/s5mdw/. (GZ) [file pone.0240414.s003.gz › s5mdw-full/abc-pandora/results-example/bestBias/result_0.010494707871472529.csv]

nstep	cstep	mu	mumax	copy	strb	score	epsilon
1180	22	0.9658586936425655	14.568796475661173	0.24056652236602327	0.757314947669618	0.01043867	0.010494707871472529
893	15	0.8658910529621128	15.841946591950368	0.052852824140353735	1.8103650745359503	0.01046092	0.010494707871472529
1142	21	0.9943583624843761	13.990627973904035	0.5361225288297604	2.211022586476935	0.01044531	0.010494707871472529
1273	21	0.9598761013800235	15.88034510025402	0.6173794629530542	0.971249806887855	0.01001263	0.010494707871472529
1282	24	0.9186664046489279	14.178038875301958	0.054768367482727565	3.4518023884755804	0.01034919	0.010494707871472529
862	16	0.8482208168611938	16.121288461672293	0.011003851079989801	2.885268738344867	0.01028074	0.010494707871472529
1626	32	0.9545073729103559	16.338538645862048	0.7635366804357928	0.5111773496441905	0.01042446	0.010494707871472529
1182	22	0.7516964996640879	16.708866996061538	0.6636053630083476	4.193749784259644	0.01011333	0.010494707871472529
1043	18	0.7901795219994018	14.42153402918541	0.09566446155515945	1.4889822317677717	0.01048822	0.010494707871472529
1016	16	0.9256891871213563	14.613482562351445	0.6609037438092865	7.85410664912134	0.01036381	0.010494707871472529
1116	20	0.9857221021669652	15.341731105348016	0.6247653515947489	1.3233306784128427	0.009770951	0.010494707871472529
1152	22	0.9274303786393551	15.164266249707728	0.30014400921703926	2.3860964868215575	0.01046714	0.010494707871472529
1466	27	0.8569305764067707	16.770201733950888	0.2977588235333366	0.17541792938887246	0.01041447	0.010494707871472529
414	7	0.9861240041096171	15.795704061371229	0.9678638245935896	4.794175777727902	0.01002622	0.010494707871472529
572	7	0.755575803467851	12.93494169457416	0.07978212167027629	0.002656097704311036	0.0101327	0.010494707871472529
1705	30	0.7627552111352786	16.392567096002352	0.7959945229338478	0.9828602429425342	0.01042614	0.010494707871472529
1161	22	0.7937137995897917	17.486118310028044	0.48828236621876786	1.2048895380382354	0.01020225	0.010494707871472529
1029	17	0.9898802600057551	16.22165760028333	0.5410315252739011	0.20641626367879407	0.01041614	0.010494707871472529
1499	25	0.9108428523607373	14.198217898883565	0.5481868847577593	4.254133197652227	0.00993133	0.010494707871472529
1195	20	0.9071548702457645	16.15944004394115	0.5611186033292079	2.4875700857317975	0.01028855	0.010494707871472529
1102	20	0.9475334962391186	16.83344490152135	0.9694622802388169	1.605145604984004	0.0100001	0.010494707871472529
781	13	0.8661325446033854	15.816750844431231	0.9284348396009594	5.028393124602228	0.01046603	0.010494707871472529
1882	34	0.890919196799006	15.834590375229444	0.21768371409175025	3.617164576309846	0.01019756	0.010494707871472529
1117	21	0.9080243728531998	15.585053234854794	0.565540927290425	3.6003381328733806	0.01040265	0.010494707871472529
986	18	0.5810071336105308	15.214640527796107	0.017146067480988254	0.2560732787650649	0.01047256	0.010494707871472529
1132	20	0.9709998625784493	15.397033454969678	0.7259615459474926	4.447595699898668	0.009822181	0.010494707871472529
1533	30	0.9004898487999591	14.622966026890314	0.2976901159690747	0.0033839402192636925	0.01022414	0.010494707871472529
1376	26	0.9959639529398971	13.995713886066763	0.5768348254628097	2.0783354182794063	0.01047528	0.010494707871472529
1156	20	0.8349199845115818	17.013386545016083	0.24829300855380843	1.5073023849939908	0.01000735	0.010494707871472529
1813	32	0.9941738081299019	15.891095173263423	0.743533589760937	0.8240693825006451	0.01025757	0.010494707871472529
587	8	0.9045016622550243	17.476689818511343	0.4721634394880778	5.6595891792720785	0.01032751	0.010494707871472529
766	10	0.9148826228019116	16.01966251317957	0.4831730287394031	5.63450337780928	0.0101177	0.010494707871472529
1164	23	0.9344121895455062	14.90327423520879	0.27749673663842434	3.2234032472188856	0.010482	0.010494707871472529
1498	29	0.9017184537970537	15.63214994866889	0.5171244266823796	6.457393352216654	0.0103391	0.010494707871472529
1441	25	0.8415753509327463	12.903415753037216	0.04662890919704539	0.025520263840527413	0.01042003	0.010494707871472529
832	15	0.9506767807656543	13.807418278206503	0.6228360800925792	4.83884800826384	0.01027448	0.010494707871472529
1301	23	0.8491499684655525	15.52689189400253	0.4190339777342326	1.2135054824797358	0.01018833	0.010494707871472529
885	16	0.8077325430083566	15.656714432693194	0.9584263926608698	4.995895239479816	0.009939164	0.010494707871472529
1291	22	0.9873145900871027	16.54785179980361	0.7498218072972591	6.677451499514818	0.01034669	0.010494707871472529
1173	18	0.8904735426336979	16.819285762964387	0.3435652019011577	1.416970314064533	0.009824133	0.010494707871472529
1781	33	0.9723994416494702	16.75589605607816	0.4700934269321644	1.1009675868338358	0.01043521	0.010494707871472529
795	13	0.9754158992086954	15.479263224296766	0.12007071057668794	1.2525287151722302	0.01044082	0.010494707871472529
1076	19	0.9251716624026374	13.93800111335981	0.6033620934517953	4.233905156394716	0.01045165	0.010494707871472529
813	14	0.9621065745219956	17.16108295195307	0.3275019736349223	4.329001075559416	0.01045051	0.010494707871472529
2077	37	0.9423843352204965	14.900520518293167	0.9017261144114551	1.8119741333705903	0.01046633	0.010494707871472529
1137	21	0.792115003243318	14.991350708121761	0.010484018490805734	0.990016994777261	0.01045914	0.010494707871472529
1007	18	0.9298893453094934	13.221569922093543	0.43586685154749466	3.4813596381577714	0.01040683	0.010494707871472529
1214	22	0.928846110005681	14.661851786724997	0.37223568720831324	3.3935126774611346	0.01048988	0.010494707871472529
1515	22	0.9611366140479162	16.129124937037048	0.12769989634744916	2.94870743560124	0.01036047	0.010494707871472529
878	17	0.9422631499309005	17.588814939915597	0.6391012598588397	4.099629244489928	0.01041656	0.010494707871472529
1001	12	0.9441714877595678	17.82072752418432	0.415487226267759	0.5521661663054962	0.01045482	0.010494707871472529
2051	38	0.8649869662001396	14.639480736361437	0.3418046381465622	4.011385593923729	0.01039666	0.010494707871472529
836	12	0.9000088302397287	17.935032194484158	0.6161612553618112	2.6642331296996904	0.01042181	0.010494707871472529
910	13	0.9076473039053196	15.44493391802366	0.5798610257582592	6.656363326053398	0.01027985	0.010494707871472529
1366	26	0.8127027066777469	15.054743652750632	0.624085436823402	0.5515625715071883	0.01027742	0.010494707871472529
1473	29	0.8445486300629615	15.206932046805958	0.9277569508007742	4.14415145861729	0.01037297	0.010494707871472529
1724	32	0.9915193366169068	15.173371736492872	0.6629216084429058	0.606846177856962	0.0101315	0.010494707871472529
737	10	0.8303186250151149	17.414002739001614	0.5759463122958708	5.5281957789410505	0.01047091	0.010494707871472529
1645	31	0.9853593102586303	15.006389636238564	0.6826963439866065	3.946697010096831	0.009973166	0.010494707871472529
1687	29	0.9437053954166468	15.049636579789434	0.2374582018647755	1.3741322534783882	0.01037015	0.010494707871472529
1573	28	0.988166252783298	15.574532591256403	0.23750539833248374	1.7566857904862971	0.01007863	0.010494707871472529
1400	19	0.8849851641927543	18.030418893168083	0.42828999022117176	1.9501042687079782	0.01023485	0.010494707871472529
1436	23	0.8557261134533489	15.015293464291107	0.546313772755727	1.0877459417488546	0.01042945	0.010494707871472529
985	17	0.8203217959538641	13.780646812518144	0.03711511247305049	0.04514500226005658	0.01036111	0.010494707871472529
1139	20	0.9753836285501064	15.57372708634638	0.06573235987293524	2.529136936265953	0.01035772	0.010494707871472529
1356	23	0.9464180481127784	16.236385467884975	0.051247710535813396	2.1376111012067267	0.01044624	0.010494707871472529
891	14	0.7949924222373528	17.80438604206588	0.5936941576801187	2.3681771415806643	0.009946173	0.010494707871472529
1348	26	0.991079217646531	15.360223715139115	0.9930216455246108	2.279280877281977	0.01031458	0.010494707871472529
1047	18	0.9197780808419511	15.140795819061697	0.03885686643763431	0.9243157918792777	0.01037052	0.010494707871472529
1896	33	0.9096971906633483	16.36238165744712	0.21965996220295222	1.7010984022211808	0.0104408	0.010494707871472529
1274	16	0.9136926164441028	16.50815835976029	0.48063882937418884	3.125710067043	0.01034788	0.010494707871472529
1157	20	0.8974946842558083	16.58747227767229	0.7944601302185559	2.3487231882378374	0.01017102	0.010494707871472529
1211	22	0.9007245544809692	14.101802033623915	0.001768001600887581	2.4185253078367883	0.0102129	0.010494707871472529
1101	18	0.990565206166903	15.35494290465923	0.8529429043201724	4.0485454991717695	0.01044629	0.010494707871472529
1244	22	0.9449279608327763	16.845040662886994	0.2935268769513134	1.5969216965615587	0.010404	0.010494707871472529
1574	28	0.913674251444467	16.132472155612753	0.29310414604685564	0.8193403134196338	0.01029654	0.010494707871472529
1479	28	0.8774961126313705	16.135173517535492	0.8252328832208068	5.704545574178994	0.01040599	0.010494707871472529
1571	25	0.956433892743122	16.706884447161038	0.24461287016122593	2.9497406433855704	0.009705838	0.010494707871472529
1300	25	0.9435928695400623	14.885095868208246	0.13955686045048663	3.256797221550077	0.01048464	0.010494707871472529
876	12	0.9934762204268752	16.536869868376723	0.27066324688061305	0.603812393553931	0.01045672	0.010494707871472529
1531	27	0.9473598739457516	15.729188831347647	0.4779006685849367	2.788137973364753	0.01016528	0.010494707871472529
1117	20	0.9949770859797565	16.14645870250988	0.20098113075473906	2.4308867988082916	0.01031237	0.010494707871472529
1532	27	0.9503317058000151	14.517276489646493	0.00685845423699695	1.3116354207290555	0.01006881	0.010494707871472529
939	18	0.8329044285446341	16.483032506821257	0.19525565785051435	4.745752877316737	0.01045096	0.010494707871472529
1011	14	0.9971761060432396	14.2022554558308	0.3199142025276246	2.103232023481489	0.010204	0.010494707871472529
567	10	0.905372632669951	15.09021665930274	0.45412645051582223	4.520822462885814	0.0102065	0.010494707871472529
1683	32	0.9598913456890222	16.982380863085638	0.10511195750937531	3.9018420410055583	0.01038873	0.010494707871472529
1395	26	0.9473194200824656	15.201835207999794	0.248184992862093	0.01880320678306635	0.01040301	0.010494707871472529
864	16	0.8056588501794695	17.08946650466755	0.25457094730320523	2.536752198405208	0.01018307	0.010494707871472529
1213	22	0.7510874574900043	15.852288135531424	0.42297216690643497	4.207416604564271	0.01012574	0.010494707871472529
1274	23	0.7383091135535895	16.439540454685698	0.8644657747013007	1.438458741111742	0.0104765	0.010494707871472529
1889	31	0.9811170595993	16.13640885865194	0.5508229381745106	2.902408714299787	0.01034399	0.010494707871472529
1074	20	0.8456417032723358	15.440844301439736	0.3377657557860846	1.5297770159631796	0.010027	0.010494707871472529
381	6	0.9410533950853532	15.853904251792013	0.5370047370064043	4.6677942917529425	0.01046405	0.010494707871472529
1198	20	0.9964015375999988	14.019982688133668	0.6304338071127207	5.02769730911522	0.01048784	0.010494707871472529
2042	37	0.9355006188816504	16.59530668667375	0.7338001327713335	0.3153770738400449	0.01026817	0.010494707871472529
513	7	0.7687165319702952	16.60063712388127	0.7060250004681596	0.9268587441323322	0.01048835	0.010494707871472529
658	12	0.9306027891512731	15.407087283703211	0.4040768486509423	1.1569460290844686	0.01015925	0.010494707871472529
1483	25	0.8422081217380027	16.632024519036687	0.4211488099392841	4.2439429284417205	0.01025987	0.010494707871472529
1946	35	0.8704010315593298	17.17499074356832	0.606071073679944	4.739779379160355	0.0102004	0.010494707871472529
1617	30	0.9949774257625869	16.22726419087415	0.33293099016783123	4.063341938324221	0.01039094	0.010494707871472529
851	15	0.8804671722658503	14.86949557372089	0.8091650007283586	0.5977095602140405	0.01047322	0.010494707871472529
1335	21	0.9961304460903291	16.128089029135133	0.6239612754284241	1.8034502340071645	0.01025458	0.010494707871472529
1165	20	0.8108748349776675	14.895436418782504	0.13053449757554364	5.092479486057192	0.01047693	0.010494707871472529
288	5	0.952465410144255	16.918341804349886	0.8935771740644547	3.056229337485474	0.01035717	0.010494707871472529
1436	25	0.8053310646950509	15.236938498343962	0.24025713851483765	3.2756095242592496	0.01047	0.010494707871472529
1091	19	0.7659999390267451	14.306844937858495	0.002097872909488152	5.964955057898335	0.01013194	0.010494707871472529
1444	26	0.935698970582156	15.531846215843435	0.705114888087966	3.751494081111484	0.01029376	0.010494707871472529
1317	23	0.9876034338284415	14.964143187736964	0.8459861401237785	4.696089616090067	0.01040741	0.010494707871472529
1331	24	0.7961139852733874	16.861730135968497	0.34360270502261125	2.058391465623596	0.01046126	0.010494707871472529
1058	21	0.8428410010596924	15.822581860417703	0.6131432765893544	2.3314216812761406	0.01048402	0.010494707871472529
1160	20	0.9121135592135831	14.842517883094606	0.2682024819026549	0.714042129128007	0.01027681	0.010494707871472529
819	13	0.9496679992848431	16.48911551043622	0.9296328989195897	1.4465431504018609	0.01049019	0.010494707871472529
637	12	0.9079730769433265	15.372810913231195	0.3434593885656547	3.6725903166929457	0.01045331	0.010494707871472529
913	16	0.9431328568930286	18.741798027329033	0.3592514256719491	2.7222855655297757	0.01013647	0.010494707871472529
1983	32	0.8884551932030529	15.859808306370901	0.46493113451399676	3.591978605065028	0.01018724	0.010494707871472529
907	8	0.755904030320396	15.547108780765326	7.720024860102814e-06	2.4498742739160075	0.009749135	0.010494707871472529
971	17	0.9842504013538056	16.125379436802422	0.6508425918564222	4.374636856683551	0.009622357	0.010494707871472529
1944	38	0.9761386645661174	15.456984679720836	0.40234827744521484	1.6969081728947257	0.009801098	0.010494707871472529
1460	26	0.9560320189937976	17.276179896830733	0.9500881673824231	5.323378147613909	0.01030103	0.010494707871472529
954	17	0.9894657151931314	13.379235555521756	0.8132944255707195	5.27080445455675	0.01007021	0.010494707871472529
1387	23	0.9425890001004333	14.570594020192189	0.20260938603804074	3.0301819779430694	0.01039701	0.010494707871472529
1077	19	0.8832093386689035	16.46090542838808	0.975800329189116	3.5920470341118906	0.01009931	0.010494707871472529
1510	24	0.8890331060548006	17.315938336702374	0.6144594078231781	1.6014196925964939	0.009832957	0.010494707871472529
845	15	0.9000706894448103	14.853063425816364	0.7961986478245033	4.945489370264673	0.01041963	0.010494707871472529
1402	20	0.9189056882050041	17.93447033812456	0.6384169756506639	4.453934911260662	0.01011388	0.010494707871472529
691	13	0.9248334112158278	15.058998474221358	0.745411967189151	3.161351556836949	0.01030734	0.010494707871472529
991	18	0.9708723396353598	15.936265284504836	0.15092843333603329	2.5085909313727317	0.01040507	0.010494707871472529
1182	18	0.8885697672402776	15.49046242768395	0.0568674807099766	0.08340671594150928	0.0102348	0.010494707871472529
421	7	0.9830699971558852	15.239489245617033	0.31893700377425716	2.997397595747448	0.01032879	0.010494707871472529
1233	23	0.9068729545366899	17.559737737359733	0.4753240906078189	7.24372138452058	0.0104893	0.010494707871472529
787	15	0.9902306530708027	13.380854796475683	0.19313665561347976	5.540236272916935	0.01046539	0.010494707871472529
1726	30	0.949134628724517	14.957546313139362	0.5537587304345941	8.730905102470912	0.01040372	0.010494707871472529
1295	21	0.9877612070129422	15.018135805156131	0.84385904565049	0.39104238838589067	0.01044314	0.010494707871472529
957	17	0.8190066043477044	16.54049271090578	0.39492677044755264	0.11436141057481808	0.009647341	0.010494707871472529
644	11	0.9828738600021079	14.523109264751357	0.6639221053884583	0.31813115687690807	0.01027657	0.010494707871472529
1310	26	0.8650889772119275	15.102242974689704	0.16722654758652444	2.5315975636483388	0.01000531	0.010494707871472529
1667	31	0.9600852034889281	15.642280443400933	0.6610448705544665	1.2180387826969172	0.01044049	0.010494707871472529
974	18	0.9186501570026355	15.695048165484682	0.4596971085899341	6.565388613040576	0.01008649	0.010494707871472529
1754	33	0.9246290168973637	15.361516166665261	0.5834760382936769	3.8905184227425695	0.01002692	0.010494707871472529
1124	21	0.9927926285324906	13.870423771172863	0.8822381377391176	5.388810075486032	0.01042763	0.010494707871472529
1302	20	0.7188931448314955	15.958897929505529	0.0008452782392635028	2.346915776590895	0.01010495	0.010494707871472529
2016	34	0.8804836071346064	15.83847052742599	0.28227959487527565	4.490134914354302	0.01014809	0.010494707871472529
1012	20	0.9885386601258169	15.044621135707668	0.999890677523897	3.2345931074857464	0.01046363	0.010494707871472529
761	11	0.9604457982406396	15.54523184045574	0.3054480464129795	3.7742391444687957	0.01033842	0.010494707871472529
1598	27	0.8931146820409732	18.274990528614193	0.8952625188517547	1.537469809829657	0.01048519	0.010494707871472529
1031	19	0.9224507873251307	15.468328403083943	0.8952483894879713	3.8482891147673177	0.01043709	0.010494707871472529
1014	20	0.9929204463854142	13.974109160564266	0.1863962763657751	3.480901604351607	0.01040142	0.010494707871472529
1493	26	0.8548042424949428	15.5922931588529	0.012426286548978566	0.466301711823519	0.01049262	0.010494707871472529
915	16	0.7800660028568394	15.188183007372116	0.5048504892906818	0.6815185605711984	0.01048656	0.010494707871472529
1096	21	0.9155727115656133	15.021014113424155	0.02270993950807193	4.953815718982461	0.01022621	0.010494707871472529
1774	25	0.7375627935433291	19.52307712082767	0.9968087957019749	2.554753752766322	0.01012132	0.010494707871472529
749	8	0.9586308809741829	16.044842989854416	0.0002316909084090213	7.767608477538287	0.01001803	0.010494707871472529
1422	26	0.9513269563197774	14.7616993870302	0.28904241858568736	4.726878748734904	0.01037773	0.010494707871472529
1715	34	0.8814821728751628	15.954960343754545	0.510188407377526	2.9330067090292022	0.01034292	0.010494707871472529
1075	21	0.9772810059202479	15.910458402315014	0.266896979560967	4.334725740131914	0.01033371	0.010494707871472529
434	6	0.8668404256972602	19.124370276720743	0.534660845243814	1.57602274348596	0.01047609	0.010494707871472529
725	14	0.9260034444220789	14.62021698377183	0.2859653562326303	1.8150060243420718	0.009935663	0.010494707871472529
868	15	0.8814988211458965	16.3190839325753	0.10093220817813747	3.8910283916652624	0.01037177	0.010494707871472529
1282	23	0.9818210017044239	14.141855377933133	0.002120238381378814	5.439546421407489	0.009880073	0.010494707871472529
1104	21	0.9979509075226612	13.36754001058313	0.7956322047331494	3.9991669415795	0.01048472	0.010494707871472529
936	17	0.9384974942542159	14.891462858940073	0.08606305738326342	0.8052235655391247	0.009902435	0.010494707871472529
926	14	0.9631859332901663	14.75274654118239	0.4804082951363873	0.5042408956896449	0.01034334	0.010494707871472529
1132	20	0.7737870261617625	16.480267277723634	0.12164193188690203	3.8575824687926183	0.01001097	0.010494707871472529
520	9	0.9458938788922155	14.503625592333336	0.43417615273755183	0.7105579185378981	0.01004425	0.010494707871472529
1505	25	0.9492816604208951	17.13493463871702	0.6895932836511803	3.7442570969000224	0.01034845	0.010494707871472529
1783	28	0.951756414657202	15.7015016040581	0.4989933329266549	2.438477077417556	0.00990554	0.010494707871472529
1203	21	0.9495870464387769	14.023441926244965	0.9345426546607425	4.108619550729024	0.01016602	0.010494707871472529
1249	23	0.9568367084061711	17.16515336630668	0.5233628553242321	2.8470413613334227	0.01020048	0.010494707871472529
924	17	0.9102959144243508	17.22681787716035	0.20938972997946173	3.2410276568173177	0.01036795	0.010494707871472529
1002	17	0.8788980325850015	16.3021860004249	0.9029662269634405	2.9319906049865785	0.01015718	0.010494707871472529
1079	20	0.9921987055788528	16.468668734423826	0.6045711756999906	4.242610329479605	0.009862986	0.010494707871472529
1464	24	0.9014051861066535	18.30188948473944	0.22933327953492622	0.6807106640845231	0.01042386	0.010494707871472529
1494	29	0.969759533831841	14.81891854655601	0.022416718905206606	5.548393699275388	0.01026817	0.010494707871472529
841	10	0.9736397614011989	17.09987044903419	0.8966972159843448	3.2719124989556247	0.0101688	0.010494707871472529
1439	26	0.7780976872882889	17.74324780845807	0.919160639023618	1.9314226684652676	0.009508794	0.010494707871472529
1276	22	0.9738215598670931	15.793195672122655	0.07386179761585668	3.175218987269367	0.01041904	0.010494707871472529
1336	23	0.8907364102872434	14.466593592903466	0.7156626378738106	3.3764590827093715	0.01047346	0.010494707871472529
1622	30	0.9982158997073964	15.470085886491407	0.39830286904833284	2.391930432057741	0.01044595	0.010494707871472529
1148	20	0.7900104411764713	15.261208974388133	0.7532478474101738	0.3197821821207071	0.01014606	0.010494707871472529
1789	32	0.9644389549047897	14.151950321061436	0.7524563003690212	1.4121679110060252	0.009867743	0.010494707871472529
1636	31	0.9075974916897689	15.544815164619639	0.22921069133037086	2.1274180856347327	0.0104644	0.010494707871472529
683	11	0.9933291284696101	16.10255684920082	0.8283393573578499	5.442371285751132	0.01045413	0.010494707871472529
1103	20	0.8912834380303258	14.158631018480522	0.518500924505331	2.1390989192833585	0.01037621	0.010494707871472529
1162	21	0.9986967880993659	18.37897510088898	0.16947724438407424	3.9011575341664737	0.01040118	0.010494707871472529
1181	19	0.9630787475273013	16.55514847629565	0.6768497549103081	6.315636164764519	0.01047088	0.010494707871472529
1307	25	0.917948475148045	15.559839441180252	0.8688321843757958	4.159060666983066	0.009900076	0.010494707871472529
830	15	0.9496871843923229	13.894268181077026	0.005701202243278136	0.5150441203014173	0.01023134	0.010494707871472529
1496	28	0.8174597856883018	13.831594915409648	0.22698964558034557	4.366030505223133	0.01031389	0.010494707871472529
1041	19	0.9568258384856663	16.009988191898053	0.6525455672714416	0.6299617714501664	0.01017649	0.010494707871472529
908	11	0.8936502837118833	15.233482337743212	0.0008781608865788826	3.0217588924348187	0.01013698	0.010494707871472529
1965	32	0.9243835468238251	17.169368345782072	0.04058062624484861	0.7902299891806379	0.0102512	0.010494707871472529
1763	32	0.8531588037538332	16.723977163460447	0.04326499430722297	4.256488456184529	0.01003789	0.010494707871472529
1010	16	0.6811365540561913	13.94924318641729	0.025342127853516527	0.04043189524454949	0.01047834	0.010494707871472529
592	9	0.9613796277653812	15.814505557692403	0.17356786871842952	5.884601110236443	0.01022423	0.010494707871472529
844	16	0.6554774704031198	13.518639984623752	0.06048712291851624	0.0009960529501277238	0.01026629	0.010494707871472529
1456	24	0.9668802055321933	16.53893698525902	0.5323984568676409	4.099972765918463	0.01015121	0.010494707871472529
892	17	0.8822875785784912	13.963165857253275	0.948741096554399	1.6703639955777907	0.01033462	0.010494707871472529
1479	28	0.9910442624274195	17.227344875322114	0.5488485523710112	7.664332656150115	0.01006599	0.010494707871472529
1291	23	0.8837740018677063	14.901529229163195	0.9057732176752186	3.339757964867399	0.01036204	0.010494707871472529
1843	35	0.7984706834456777	15.716225582696074	0.3347912022314286	2.288449672794658	0.01025382	0.010494707871472529
1832	35	0.9407245060668085	15.901952417309916	0.13440490850130238	6.802229369318988	0.01017684	0.010494707871472529
683	11	0.8690563497062903	15.967294022951238	0.7538790354301245	0.9273367868022607	0.01012457	0.010494707871472529
1601	25	0.6284033251961897	14.778358502265624	0.004854660260182737	0.03155292586688141	0.01023824	0.010494707871472529
824	16	0.9212133506612746	17.409023591631563	0.08076867510255875	3.794447294074417	0.01044419	0.010494707871472529
2166	36	0.9025441450435994	14.936280823262626	0.18451295514439925	5.1423578478317715	0.01034341	0.010494707871472529
1302	23	0.8370531222743467	17.07287946964373	0.055796715982147804	0.15850243717380752	0.01012352	0.010494707871472529
1402	23	0.8145871758093288	15.30818080300261	0.8169886028839001	4.125613215264304	0.01037048	0.010494707871472529
1204	23	0.790718396290443	15.97954585765559	0.2057605624791896	1.7240105457518844	0.009974034	0.010494707871472529
1609	29	0.9458541398471471	14.473258936317677	0.2892149115821234	4.0862110053438645	0.01046073	0.010494707871472529
1405	25	0.8410060028139429	18.24680823083244	0.13572244381860282	4.206366832859108	0.01006173	0.010494707871472529
1563	28	0.9956972009818188	14.014020835626194	0.2837481533039525	1.7405057588819692	0.01041879	0.010494707871472529
1349	24	0.9389852357636509	15.041427022960448	0.8537360957891073	3.4127516057268767	0.01019229	0.010494707871472529
1438	26	0.984920818976774	15.729937294648554	0.3687220640511576	4.296083327786953	0.01048857	0.010494707871472529
1362	22	0.7318935354412407	15.224040227039287	0.5244021211547006	5.361422185038311	0.0100377	0.010494707871472529
1010	17	0.8848373001882412	17.520059241292962	0.4598056214206575	0.4566410144472375	0.01031378	0.010494707871472529
1243	24	0.8371463725741749	15.809209274744989	0.5872618300043755	3.5169692954314975	0.01046741	0.010494707871472529
1468	27	0.9973460208899896	14.493543875900187	0.18987461095841482	3.386225673064963	0.0104679	0.010494707871472529
1126	20	0.9119246079335475	13.678690359926728	0.9036792736528542	2.1597179180706365	0.01037817	0.010494707871472529
1356	26	0.8901654755921068	15.42540493166523	0.6408115858201515	2.847343729139989	0.01024973	0.010494707871472529
2046	37	0.8198216096759542	15.669583653289767	0.5616728341534787	6.092935835365456	0.01046543	0.010494707871472529
2314	38	0.8034694975772347	16.81982235291865	0.5002514190418307	1.672136033569307	0.009946203	0.010494707871472529
1391	26	0.9103587551343203	16.156437910033628	0.4652628016516092	4.158776116472336	0.01044509	0.010494707871472529
1854	32	0.8837435441213766	15.691658000121883	0.634727369616289	1.1848135141753875	0.0100633	0.010494707871472529
626	12	0.8635039517962882	15.496656752607526	0.21321209772962668	0.44502268954614466	0.01043302	0.010494707871472529
1529	30	0.766079754908966	14.2012878620361	0.46104895813276703	3.121466384543713	0.01038057	0.010494707871472529
1445	21	0.9203244871122674	17.383870587618297	0.2752731255230304	3.2952770090359444	0.00999543	0.010494707871472529
1096	17	0.9913400944033354	15.000950093674936	0.07221641133337896	5.69006587597128	0.01024801	0.010494707871472529
1240	20	0.9693858536842176	14.08854491329776	0.9148046545189464	1.5198908607058579	0.01044919	0.010494707871472529
1208	20	0.8701154303084674	15.678174467441622	0.27057283621788764	0.9871282374030583	0.009920053	0.010494707871472529
1493	27	0.8619750889758014	16.8144030250667	0.9139665739104644	1.452064319943955	0.009818272	0.010494707871472529
1345	19	0.996833812964075	14.924029483037662	0.8896448553051419	7.1900542818853275	0.01041714	0.010494707871472529
1351	24	0.8054033957929062	16.574229964534645	0.3939164539927209	2.7458742356386283	0.01046069	0.010494707871472529
703	13	0.9589806237265784	14.42486176739093	0.762295856442162	1.161317244883455	0.01035195	0.010494707871472529
665	12	0.8755749740826152	16.79320476304636	0.4106547030997435	1.040543292950447	0.01041709	0.010494707871472529
1290	22	0.7793097733559722	16.95252833400922	0.3673036068019877	0.35758746762040117	0.01043529	0.010494707871472529
748	14	0.8505473581475536	14.147167512945291	0.041284815511983375	0.029621965953109314	0.01027856	0.010494707871472529
1892	36	0.94179230199093	15.650976396505834	0.5920406216730221	3.4652786657051236	0.01047873	0.010494707871472529
1929	38	0.9749345104366505	15.684049330772238	0.07072481873511016	2.0132923477686315	0.01048447	0.010494707871472529
971	17	0.9694833811944186	15.414981032202569	0.14182601103538034	5.88270079046864	0.009925802	0.010494707871472529
1156	22	0.9177637597778098	17.586790384490918	0.6724673785289219	0.4673326729327929	0.01048347	0.010494707871472529
1465	27	0.9704001733956977	14.293386806912032	0.7257774614258823	1.4818830627778907	0.010165	0.010494707871472529
938	18	0.8932053655304977	13.3480359359657	0.47194680831257974	1.7066610242780604	0.01043899	0.010494707871472529
1105	20	0.8506150865154201	15.39049195915309	0.10862483052474911	0.683881234420976	0.01006723	0.010494707871472529
2134	34	0.8706267786648976	16.44098437608776	0.28711642738166154	2.4333105240412807	0.01039251	0.010494707871472529
2162	39	0.9149004877926777	15.71988832378132	0.8070914111923609	1.968237051822895	0.01035026	0.010494707871472529
1946	35	0.8738518371021146	15.476875039008064	0.966293651452466	2.6112667388352513	0.01027744	0.010494707871472529
1257	22	0.8723578097688371	16.500511122093048	0.3079153308382344	4.782989985991134	0.01030979	0.010494707871472529
694	9	0.9564586350907	18.426692985402763	0.5477498136402467	3.1573369975262597	0.0104104	0.010494707871472529
1163	23	0.8984020509803035	15.219910261351245	0.2890505561148521	4.043819915397662	0.01032099	0.010494707871472529
1578	29	0.7704563883706366	17.326610247438584	0.09311668734432613	2.898393404786094	0.01039766	0.010494707871472529
908	16	0.9304127325294091	14.311712924995176	0.39585497073010567	2.84363571785337	0.01046077	0.010494707871472529
1483	24	0.9327633447366428	15.44793969210012	0.8528199332046913	2.400065578447002	0.01012957	0.010494707871472529
495	8	0.8426698448215696	15.187437882070368	0.6700223852047488	1.2660247517741081	0.01046928	0.010494707871472529
1432	26	0.8697448150180025	15.970097320753467	0.22143133974733234	4.2906428571451904	0.01025558	0.010494707871472529
1096	20	0.9550435562966054	14.263409165309968	0.8117558626642998	4.298522545182219	0.01038503	0.010494707871472529
1583	29	0.9420530270667683	14.087299199105521	0.32664290155889875	3.6894006924754446	0.01034072	0.010494707871472529
933	16	0.9269679998637597	14.029016093044328	0.3098182236077771	0.15719756826603937	0.01048644	0.010494707871472529
1144	20	0.9522118066718471	15.397324933104578	0.43773242316885247	3.464732177174228	0.01020148	0.010494707871472529
775	13	0.9998945794270555	16.07591844106916	0.4039914574655415	1.2028986799426118	0.01004181	0.010494707871472529
1381	24	0.778665253466799	16.37631007919604	0.5893008309834984	4.93069509285618	0.01011556	0.010494707871472529
855	10	0.9949465851519453	16.16294868024565	0.824555595688077	3.8334284325248076	0.01024317	0.010494707871472529
1736	29	0.8814216770476881	15.483758106171283	0.22658681890706397	3.130290705106198	0.01042077	0.010494707871472529
1574	29	0.829214540465251	16.06812369303661	0.25656835391339883	2.5140645223623252	0.01043229	0.010494707871472529
753	12	0.9520221149772041	17.61651456809547	0.17435471148404638	3.1545410835803196	0.01020676	0.010494707871472529
1553	25	0.8414684080626603	18.77861998964741	0.4673709360568279	1.046652097235523	0.009999065	0.010494707871472529
1108	18	0.9520880112818906	15.676539871641918	0.4237553571192123	2.418758230928008	0.0102985	0.010494707871472529
1008	20	0.9579584965676048	13.798199925380327	0.4705964666507597	5.774683874843678	0.01044408	0.010494707871472529
1483	24	0.9537055206156828	14.858002162856168	0.16545680497708215	1.0366037664943732	0.01039654	0.010494707871472529
1666	32	0.9733583130761552	14.55929817944013	0.26750918113291966	7.0828210477030575	0.01047478	0.010494707871472529
1384	26	0.898782928570939	17.62780061346378	0.6618391053533357	1.3939028105096611	0.01031608	0.010494707871472529
1223	21	0.8393016112210335	15.392164520374674	0.04075455819466617	1.8426997355243855	0.01046979	0.010494707871472529
1408	23	0.9486238629898976	16.719115996413414	0.315732072897608	4.792842867355329	0.01030115	0.010494707871472529
1122	20	0.9230595080489215	15.456453235888358	0.8202233871646427	3.9458968157563428	0.01034895	0.010494707871472529
1470	27	0.98313667911581	15.851418621983571	0.7993143343328628	1.8784224272771093	0.0102501	0.010494707871472529
1841	34	0.8595924392320161	15.371214594569077	0.10196563967956371	4.09916166641023	0.01045657	0.010494707871472529
978	16	0.8326127064924176	15.363357617787415	0.5171917155713481	3.258181708389297	0.01044667	0.010494707871472529
775	14	0.9918396921616485	15.145442701879249	0.4974474535979442	0.5709094896668007	0.01035821	0.010494707871472529
608	7	0.9168058073704696	17.835197442615243	0.7966053723837302	0.9904769240196076	0.01029715	0.010494707871472529
1392	23	0.9842209675228245	15.814126464733848	0.0017809680502145486	3.22655508100955	0.01037025	0.010494707871472529
1158	21	0.9987929156840951	14.468421098261262	0.738724654433792	1.0599385212422765	0.01009008	0.010494707871472529
1463	28	0.8604550576644729	16.661762216027967	0.8370483634758634	1.3589171764531374	0.009939423	0.010494707871472529
945	16	0.9772362642308325	15.840735463602556	0.5425080141318623	0.5689201878001433	0.01022363	0.010494707871472529
1136	20	0.9299646631692345	16.404038856213592	0.018825526095816003	2.160066218549056	0.009825406	0.010494707871472529
1848	32	0.9063612472435865	17.006527405433847	0.48114912434901524	1.6676258498704497	0.01043633	0.010494707871472529
1369	26	0.8976222871790491	13.899143689569913	0.31885095987361944	3.0894221412920815	0.01036698	0.010494707871472529
930	17	0.9650293966726444	14.893007939286111	0.20071099523608243	2.736963762015245	0.01048347	0.010494707871472529
1582	26	0.8638224039749689	18.148366946688668	0.19018922204114821	0.313557454694263	0.01040051	0.010494707871472529
667	11	0.9326296596327687	14.324715728975255	0.31946513243916425	5.25716647700416	0.01032792	0.010494707871472529
1173	16	0.9230977545079218	16.87630416181261	0.47811101087200386	6.572120875984509	0.01038075	0.010494707871472529
1238	24	0.9849724792001815	16.012668185891037	0.5008353326391797	1.7196643554992215	0.01014203	0.010494707871472529
724	12	0.9126136312074863	15.254140387819616	0.9811072717410415	5.712599879002145	0.01036456	0.010494707871472529
751	12	0.9349006473580607	17.708339419685917	0.23002204569743007	1.247739890969101	0.01046761	0.010494707871472529
1067	17	0.9879389656519473	16.315853259309264	0.23490320045393587	2.5197989892583332	0.01034479	0.010494707871472529
1753	32	0.9095132577700954	15.437534694717678	0.4947379989473662	3.875529762905324	0.01021243	0.010494707871472529
1868	37	0.9793791172050682	16.534694873980875	0.4209767310133278	3.5592162090916193	0.01020326	0.010494707871472529
615	10	0.9661169572756481	14.898326975408526	0.8239437482570705	2.1268847564126125	0.01046201	0.010494707871472529
1268	25	0.9623794071310229	15.977849518198633	0.99789723874522	2.922809560778427	0.01002254	0.010494707871472529
899	14	0.9975355176441039	16.09132103487421	0.7182127573649029	0.8752261162889609	0.01035847	0.010494707871472529
2122	37	0.9480481298569718	17.537861683003573	0.49234760860680027	1.4779135219391533	0.01036729	0.010494707871472529
1302	24	0.9889953455938585	13.52436506452612	0.5122338128251283	3.2660368403299977	0.01030064	0.010494707871472529
300	4	0.9502754036172082	15.107809519150319	0.0026517621430990485	0.13229801043378986	0.01039143	0.010494707871472529
2131	39	0.7064610848964138	15.401654264019669	0.4753734771393942	1.013117756769259	0.01032856	0.010494707871472529
1474	29	0.9774456905443426	14.973781930126007	0.8550749920709886	3.9860876586571896	0.01015401	0.010494707871472529
683	12	0.9965819606428885	13.40683887256631	0.8771113675641471	3.23338272761536	0.0104252	0.010494707871472529
1034	19	0.9723975941744301	15.34608583979966	0.17843124456724577	1.763110008652979	0.01027236	0.010494707871472529
1908	32	0.8569475085745004	16.342355396640716	0.8664653958574552	2.872096070421387	0.01008894	0.010494707871472529
976	15	0.9622122997848636	16.34776433511379	0.9819052887849838	0.6439621653312648	0.01032224	0.010494707871472529
1628	29	0.9529761147515716	15.8774039949224	0.8056786589305913	4.303348901912295	0.01038721	0.010494707871472529
1399	27	0.9127144731252156	15.279998548163189	0.771496013204761	0.7335879088748196	0.01045771	0.010494707871472529
1568	31	0.9487730474932943	12.55391625584809	0.30603751015544206	0.9377311508161266	0.01040489	0.010494707871472529
1398	23	0.7840267890246484	15.58309812890141	0.6526151073267268	4.31460516956851	0.01037976	0.010494707871472529
1206	20	0.9380360249314361	15.039921276642644	0.670550542311799	4.127981299239715	0.0104671	0.010494707871472529
1080	20	0.9116235454462258	14.47523458767817	0.37405227587534645	1.1143457829590346	0.01045837	0.010494707871472529
2048	32	0.9617024763733606	14.216574364049185	0.6734990055684843	6.484745304284251	0.01034369	0.010494707871472529
889	16	0.8961566817329958	14.870463880118692	0.7330913854300924	1.1750514387726143	0.01006254	0.010494707871472529
659	10	0.8932331950008267	15.873873046196014	0.4884115317517135	2.2676151940780027	0.01035682	0.010494707871472529
962	16	0.9748733083134389	16.040668001473453	0.7011609790700769	7.9571064156814915	0.01031142	0.010494707871472529
1168	21	0.8831985244053437	15.38913008486334	0.5331344351948468	4.211859716029114	0.01030127	0.010494707871472529
1085	20	0.8944166107197153	15.062101455723322	0.5751181987109273	5.570639531653163	0.01031731	0.010494707871472529
994	18	0.8220908710617194	17.75733805288088	0.3508598818401869	4.649341057258926	0.0100369	0.010494707871472529
2369	41	0.8889830468833221	14.810846378367	0.5925442666925482	6.817509210267761	0.01034325	0.010494707871472529
499	9	0.9335346674819404	15.07578531817353	0.8296035800545567	4.200901801531044	0.01043967	0.010494707871472529
1210	22	0.9978681668062591	14.881756291240592	0.9462518166314723	3.5776192929587163	0.01035154	0.010494707871472529
1841	29	0.8467719642596413	16.414913441559428	0.5042208929260543	2.024482360974397	0.01031426	0.010494707871472529
1171	22	0.6812402768131407	15.998002739902272	0.557101344221135	2.8269413405190913	0.01047538	0.010494707871472529
1322	26	0.9460732383851616	16.448584255664446	0.2770908525151988	4.471742633100033	0.0103307	0.010494707871472529
1263	24	0.9610498353736474	15.556477035363214	0.0562216059973033	0.6664744789965091	0.0104871	0.010494707871472529
374	6	0.8773710168298497	16.20605219509267	0.22951843430483	2.2282952701348107	0.01049302	0.010494707871472529
1102	20	0.9365774333204009	14.567486075762535	0.5418645646262576	4.1210953665047425	0.01000472	0.010494707871472529
1120	18	0.7896028675378813	16.761457942874486	0.2389296862844259	3.439058885520936	0.01018582	0.010494707871472529
1253	22	0.7120558669089408	15.285950895771677	0.005256665026110906	2.762302535399439	0.01046868	0.010494707871472529
1327	24	0.8828737921812394	15.346594955447452	0.9790427278164698	2.9793983749415855	0.01008121	0.010494707871472529
1047	17	0.924932643877136	16.953117650258253	0.7994815943732732	3.912299052648619	0.01034286	0.010494707871472529
1783	24	0.9138257386165443	18.63226021304686	0.9667124314088067	1.6572784488152914	0.01023073	0.010494707871472529
1092	21	0.9606574062823888	14.494452271807198	0.7752229307850457	6.867667253651006	0.01016578	0.010494707871472529
1772	25	0.8974383126053773	16.51777976581478	0.7228566663554319	6.197972973771147	0.01049091	0.010494707871472529
673	12	0.9893388011758117	16.152917803490595	0.8854027171341594	5.075288233431678	0.01032372	0.010494707871472529
2056	37	0.833516159207709	17.588624430149228	0.5351518840228542	0.6064974091055342	0.01027823	0.010494707871472529
1908	33	0.9030221410609646	15.73092120407867	0.37047671452558595	8.405073871805731	0.01046612	0.010494707871472529
1144	22	0.8961590686765493	14.270910646970343	0.4814760663493036	3.545114272544277	0.01042742	0.010494707871472529
1153	18	0.8885198598271035	16.217439281637493	0.3404621851983677	3.0034161764763567	0.01020476	0.010494707871472529
1217	23	0.6867765390725757	17.63210616822615	0.5351957302865664	4.1844393824967545	0.0100552	0.010494707871472529
1031	17	0.8979592642750635	15.427561629929365	0.9104351481053659	3.8305588013281398	0.01027347	0.010494707871472529
1593	29	0.9590238232296261	15.855371888937285	0.7095481381558043	3.059214737229601	0.01030642	0.010494707871472529
1231	21	0.8196184437829092	17.648648139410746	0.3240445443515657	0.8532010815392413	0.01036932	0.010494707871472529
1638	28	0.9172339668633452	16.00244628090709	0.5649909401251508	5.048134873279266	0.01035106	0.010494707871472529
1279	24	0.8462503895717409	16.71038543101778	0.5097084376611264	4.028279542510885	0.01047847	0.010494707871472529
1213	21	0.9505529550783857	15.473222861356843	0.20164121953644024	4.3165367246070545	0.01021216	0.010494707871472529
1028	20	0.933119595645786	13.753887559961116	0.22648288017946816	0.4715699675231999	0.01032653	0.010494707871472529
1706	30	0.9130459297222473	15.050874113504712	0.06143964161319304	2.436326452308934	0.01048142	0.010494707871472529
1136	13	0.994272555228896	16.21231118844822	0.5055149579869775	1.473853162727964	0.01049005	0.010494707871472529
1444	28	0.9370504821612771	14.039276292467905	0.9102291565909992	2.400814956996836	0.01027365	0.010494707871472529
1358	25	0.9297916060152562	15.007242221508072	0.32334543548006733	1.331105924585826	0.0100444	0.010494707871472529
1892	36	0.895129049373342	15.93556275218935	0.6056875717581226	3.740049342467471	0.0104553	0.010494707871472529
965	18	0.8295164776631228	14.25325589047232	0.594607823433605	1.0888225326117378	0.01043723	0.010494707871472529
1161	21	0.8355958289146377	16.439836834931285	0.6416300089432311	3.971623890921702	0.01015062	0.010494707871472529
992	19	0.7783228656993284	15.278422800333175	0.0694595208272932	4.289606372438513	0.0104857	0.010494707871472529
910	15	0.5517800415982473	16.42742184365182	0.0005031693165001294	3.9604665567257187	0.01043683	0.010494707871472529
862	16	0.9572580623871341	14.218011938710642	0.22477672162303242	4.562641439819534	0.01005853	0.010494707871472529
1884	34	0.9461036821572639	14.496535463102893	0.5623862881982582	1.5256834268803263	0.01034241	0.010494707871472529
1382	19	0.987184980189172	15.972039525572933	0.5261939409387053	2.020831114857029	0.01019493	0.010494707871472529
1765	31	0.9014127307023051	18.10768836938084	0.7168905077261674	1.0577058837148443	0.01015519	0.010494707871472529
1427	24	0.9176416726973498	15.42746723673837	0.9149003196067768	3.3191745051395314	0.01039945	0.010494707871472529
1779	35	0.9996475574107428	15.647294805531196	0.5827023049064463	0.8734383087046749	0.009946697	0.010494707871472529
1168	18	0.8400069412347129	16.028981114083876	0.19588353896593463	5.125113903123209	0.01035915	0.010494707871472529
779	14	0.820199979871106	13.960486394774772	0.038257503685971805	0.1847618838245817	0.01030552	0.010494707871472529
771	13	0.886979326099548	13.897190140068751	0.4709882554920244	0.9705166036075714	0.01017586	0.010494707871472529
1489	28	0.9969501207448908	14.353183633812154	0.1039643984242668	1.079926331191045	0.01042858	0.010494707871472529
1395	23	0.8776849086918211	15.856550271790475	0.5230783875274476	2.721323172615078	0.01033631	0.010494707871472529
1465	26	0.9376218202569507	15.068865381174158	0.3748602027022875	0.8865333472618087	0.01047234	0.010494707871472529
1066	21	0.8494501225726997	14.672998477884274	0.40884107436979733	6.903868022742257	0.0103431	0.010494707871472529
1332	21	0.9968144419155445	15.74003197021574	0.8218872594934602	0.7109984343706683	0.01039325	0.010494707871472529
907	13	0.7977097903804607	18.393669157567004	0.7950470983244627	2.53685008746642	0.01033708	0.010494707871472529
1582	29	0.9213203977468072	16.84579133726951	0.36753716441190387	3.278217921120943	0.0100901	0.010494707871472529
887	15	0.8868748842641022	14.236636970660404	0.6108814867636676	3.15531145581149	0.01040578	0.010494707871472529
1035	17	0.9064675626527893	16.980402338536702	0.8105673177384378	0.8569997004551846	0.009828943	0.010494707871472529
974	18	0.9582207111811624	16.82629677166272	0.5382622067015739	0.44197303829975376	0.0104376	0.010494707871472529
1125	17	0.9883598891111667	14.34866545827597	0.29577231805665016	5.466013189028943	0.01032142	0.010494707871472529
1707	32	0.9372407243336592	14.761294576134395	0.528700050028564	2.8045363264179115	0.01011505	0.010494707871472529
1533	28	0.9569985424917723	16.115756297044605	0.689061705914126	2.270432584843607	0.01036302	0.010494707871472529
1659	29	0.9461552576116699	15.022969049088827	0.6664082228515709	1.4271673935677078	0.01042979	0.010494707871472529
1534	26	0.9274548264552502	15.521667964462054	0.0007133558758826569	3.0487436187632704	0.0103436	0.010494707871472529
1082	20	0.9924093124452618	14.417058098207669	0.7663776027149447	5.313497331587612	0.01032135	0.010494707871472529
1473	26	0.6642155846640673	15.111843021529932	0.0413467738396026	0.02060222482965468	0.01048963	0.010494707871472529
2308	45	0.8248761145232787	16.584301018657385	0.2925834135081203	0.6166427953305224	0.009736121	0.010494707871472529
1353	25	0.9895286818556512	13.809612870586617	0.5664196530577703	1.140072740180546	0.01010791	0.010494707871472529
1954	35	0.9082635739734624	15.097069586448091	0.9105564792170244	4.253069538246766	0.01039734	0.010494707871472529
901	17	0.9257834884769043	15.280406746002585	0.4325246079731029	4.455987192374628	0.01049257	0.010494707871472529
1705	31	0.9002092300523965	15.917865883590697	0.5051405521898259	1.8579036042854153	0.01030132	0.010494707871472529
1315	17	0.9295476432208576	16.46667258530825	0.45036922522830863	2.0985734010000905	0.01045475	0.010494707871472529
716	10	0.6845746106587591	16.635053390694097	0.3642007725072631	0.00892474681343769	0.01015524	0.010494707871472529
1302	25	0.929726442774171	14.546861125276832	0.690929320248328	3.7036162138501574	0.0102576	0.010494707871472529
1562	30	0.9685997668103915	15.425023977258306	0.706295306455385	1.4659346642876099	0.01025356	0.010494707871472529
1341	23	0.9828897305570343	18.060739491052914	0.8177097803401252	1.5929300525063796	0.01023173	0.010494707871472529
1613	29	0.8882932174369464	15.916528871031504	0.9098551362942919	2.829572944565218	0.01043148	0.010494707871472529
639	12	0.8185715050914739	17.311172899936846	0.06413196895551304	5.695549009563106	0.01037474	0.010494707871472529
1565	28	0.8829910630781228	16.689541051594464	0.9093360971769401	1.9605365066290465	0.01034196	0.010494707871472529
1601	30	0.8991153376647788	12.885541122415045	0.18797274848682094	0.07963636929101658	0.01017806	0.010494707871472529
995	19	0.7877846279061811	14.346147830401122	0.4568759907595454	2.946029218190845	0.0102897	0.010494707871472529
1612	29	0.8657620827673603	15.043601330220238	0.2817796269427288	0.46116412582702326	0.01048603	0.010494707871472529
944	15	0.7729512438231485	16.498577442373737	0.2815288036659275	2.0850560231012305	0.009947662	0.010494707871472529
1127	22	0.8987144700659274	14.698952025552185	0.7896347589222064	2.1113761111078078	0.01043917	0.010494707871472529
471	9	0.9406628540176784	13.646552984243094	0.6533807563480887	0.30386851865517117	0.01028186	0.010494707871472529
655	12	0.9227302521753687	15.037354925601658	0.3904028886636791	1.5268436510581378	0.01039143	0.010494707871472529
1067	17	0.924508375954177	16.10588581734822	0.7659290931785525	1.208884521179216	0.01030422	0.010494707871472529
1201	19	0.9029287663003189	16.662634232475533	0.0456633442115849	0.3539995388675574	0.01012478	0.010494707871472529
1584	26	0.8432355772983253	16.289892067373465	0.05572870790052831	3.9563258385200024	0.01042165	0.010494707871472529
1023	20	0.8565699081399183	14.02427503595425	0.7449710714922626	0.8778951611325555	0.01023061	0.010494707871472529
799	14	0.946250809429588	15.34888330814206	0.09996259906423913	6.8080667545626135	0.01033695	0.010494707871472529
343	6	0.8818815709253157	16.911772927899015	0.7278562796059626	2.1825945049714592	0.0101421	0.010494707871472529
1408	16	0.8727155949698555	19.494109802474505	0.7981007758992623	1.5942376447504611	0.0104882	0.010494707871472529
791	13	0.9825561456362365	15.447657225309849	0.025237844610170423	3.2061608431247675	0.01019751	0.010494707871472529
1214	20	0.8456701378685142	16.299147826368298	0.2897528599273268	2.881339019703044	0.01015918	0.010494707871472529
1266	23	0.8970155340131147	15.345294490592474	0.6672686812646522	3.8800889028962686	0.01049146	0.010494707871472529
2049	33	0.916528831541839	15.24188459821086	0.5797780371378373	3.9682269035016713	0.01032191	0.010494707871472529
1453	27	0.8987116113990463	16.686697412856603	0.303027852395183	2.631654700813582	0.01043639	0.010494707871472529
1433	28	0.9036741648208284	15.93950903323229	0.5123942301607343	4.009718371028688	0.009914463	0.010494707871472529
1912	36	0.8353349733075026	14.69437868420488	0.3405914052555425	2.482450217586296	0.01012873	0.010494707871472529
1979	37	0.9342804030829549	16.21615369344398	0.5748632414870768	2.494853012806095	0.01037974	0.010494707871472529
1694	26	0.9927923209753011	15.932817405443434	0.1884801386773176	3.712648281148603	0.01014824	0.010494707871472529
1447	25	0.9736351871229749	16.62996224324927	0.9354916458414544	0.8565870842905592	0.009608977	0.010494707871472529
1267	24	0.9224338015152249	14.818607793144885	0.8853979806461768	4.249296511105696	0.009777408	0.010494707871472529
1282	25	0.9323816954052131	16.772078783887164	0.1502231273641529	1.6843604596824326	0.01004416	0.010494707871472529
1613	30	0.9977285018650649	14.574928531599673	0.5106669228719165	7.188167032967922	0.01037895	0.010494707871472529
1652	31	0.8613938177549233	15.802930440406836	0.0591933575448057	0.7843098360320793	0.01018332	0.010494707871472529
1077	20	0.8910451387039354	16.82153941808469	0.809785814376705	2.4843490068978866	0.01035963	0.010494707871472529
1767	29	0.8425179992952385	15.29544086476963	0.03253885913302465	4.744684363719871	0.01034794	0.010494707871472529
1076	19	0.9860432692354693	14.893318783456422	0.7796785045067838	3.2080483035242553	0.01025396	0.010494707871472529
1968	34	0.8586625818128016	17.66499835179254	0.9678829498928065	2.0642643638344804	0.01027814	0.010494707871472529
1620	28	0.9759963300439307	17.188308502866025	0.37446931520553633	0.3307348271343522	0.01042518	0.010494707871472529
1937	32	0.9879523192210078	16.87609481214489	0.7905621620883931	8.753939164521464	0.01018076	0.010494707871472529
916	18	0.9462134538078878	14.764343352600811	0.59001609862725	2.7038325745334175	0.01042003	0.010494707871472529
1001	19	0.8592738905208488	15.540348067481366	0.023653374639630916	3.3960745703827966	0.009951891	0.010494707871472529
1447	27	0.8962004506573388	16.042519112602044	0.12059712297266209	2.4524638176033124	0.01034275	0.010494707871472529
989	18	0.8354593837518547	17.667522017139753	0.5823327267837543	1.074873974690204	0.01027535	0.010494707871472529
612	11	0.8437881716259634	15.547626014675023	0.08829433524125167	0.29844753343993935	0.009733765	0.010494707871472529
633	9	0.5543598199717014	13.867378922588076	0.05893671748424879	0.0002976263116086786	0.009800238	0.010494707871472529
1394	26	0.9846965982361519	16.357857776552475	0.5300031902094829	1.243868892854858	0.01048907	0.010494707871472529
1839	31	0.9411938517804421	15.868401633394768	0.5073514586225591	3.82680869560668	0.01026005	0.010494707871472529
1011	18	0.9761060804567413	13.917629277607059	0.5122066916626409	0.01125187237479719	0.01039091	0.010494707871472529
916	15	0.9622082576724442	17.338755428677842	0.3948771977001081	1.274910594325369	0.01012592	0.010494707871472529
686	11	0.8393820163910384	14.677629317429645	0.5429000437440914	3.9462362197554617	0.01034357	0.010494707871472529
1150	22	0.8402246929345946	16.892751293605563	0.29412108161935174	0.35374399835455006	0.01007059	0.010494707871472529
954	18	0.8514478659882804	16.389098932148713	0.029207289745415976	1.5753921127070156	0.01044246	0.010494707871472529
1418	24	0.9541095034034546	14.957771443005642	0.49110225054553985	0.6004968105282935	0.01021634	0.010494707871472529
1282	22	0.9173148875189794	16.833938824543342	0.20484842257264552	0.8638056988137026	0.01043559	0.010494707871472529
1466	23	0.7815852767760553	15.988411435965194	0.052208531382515244	0.12046070290408073	0.01045642	0.010494707871472529
1008	15	0.8895688901466843	14.990973814556078	0.00152805719384419	5.940342655553614	0.01040572	0.010494707871472529
1308	25	0.7959365900692295	14.199877318809852	0.5632593323962299	0.8525459837023514	0.01015881	0.010494707871472529
1256	22	0.9896742524014696	15.20349702941611	0.07431251326701571	5.79867966775441	0.01034446	0.010494707871472529
1128	19	0.7767051198043841	16.131544521789152	0.3404508230510443	1.0461827165955833	0.01033529	0.010494707871472529
1295	23	0.8841034801523782	15.140432782861934	0.6364163112103984	5.24235438754722	0.01039556	0.010494707871472529
1965	36	0.9788213225575919	15.337713166380707	0.576127688500756	1.5901206395081406	0.01032213	0.010494707871472529
1513	24	0.8005909870187506	13.963962717429869	0.003191566884173526	0.058104204436737694	0.009966561	0.010494707871472529
1183	22	0.970007179054611	15.59820369361632	0.0611833306408594	5.064319604934895	0.01019051	0.010494707871472529
1393	25	0.8771420332019294	16.05618853078218	0.3872084918236768	0.2891251851182448	0.01040049	0.010494707871472529
1152	21	0.8764654006083645	18.249312958539935	0.07527276618010514	4.731438682722001	0.01046218	0.010494707871472529
1398	25	0.8410535127246405	16.42829066017801	0.5404578314324358	6.477212761150445	0.01035065	0.010494707871472529
1361	26	0.9503179858756046	14.381860871838692	0.08211143577745436	1.4306912384619146	0.01046998	0.010494707871472529
1486	28	0.8232136893556745	15.755436273392272	0.002903175338464181	0.3971848211170982	0.01015773	0.010494707871472529
1107	21	0.8528284136711746	15.349002409051428	0.3464737144571306	0.017381019102003403	0.0104436	0.010494707871472529
1295	24	0.9519105816038315	15.030808405256494	0.5660201730865158	0.8713519952050915	0.01036302	0.010494707871472529
1272	24	0.9622306757945966	15.116504824164029	0.5956566331214775	1.1110526625550317	0.01018015	0.010494707871472529
1052	20	0.6747963795961512	16.32265212130512	0.9249327311185387	1.2354087079164398	0.01013089	0.010494707871472529
603	6	0.9433378857921751	17.455023414555903	0.22376575188633413	3.3402121096823283	0.01043476	0.010494707871472529
1226	22	0.9510447111029073	15.587620257415013	0.9892154699387493	2.9704806802446826	0.01030314	0.010494707871472529
294	4	0.7464366031944449	17.196119818859753	0.14813821486564555	3.4323713458826526	0.009894103	0.010494707871472529
1332	26	0.8165968247694048	15.109959472419487	0.9776006322566011	1.552746309859299	0.01041265	0.010494707871472529
581	9	0.9976805844042078	15.767867279859454	0.042062717748259495	1.349449022799891	0.009997804	0.010494707871472529
1067	18	0.8429964511644559	15.478667161035933	0.10341889161806489	3.596498617867518	0.0104446	0.010494707871472529
1211	22	0.9872467805820797	15.581494718662292	0.1258379236344777	3.9893676240634215	0.01016239	0.010494707871472529
1223	21	0.9139278170893758	15.849839998163771	0.9064010461085817	2.690544026886537	0.01035606	0.010494707871472529
1311	20	0.9310854089342935	16.38675121666663	0.541288067383119	0.8321451790953822	0.01038244	0.010494707871472529
1255	19	0.9145985316972204	14.837363957009517	0.7675712618283455	1.8225644701737296	0.01006464	0.010494707871472529
1661	31	0.9083951741817341	13.81643388835148	0.5535016487933547	0.5121897345008939	0.01033738	0.010494707871472529
1770	32	0.9921614341429115	16.275034657097237	0.9813701775124877	1.9539261651684496	0.01029625	0.010494707871472529
1086	18	0.7935742500614423	17.555260819881905	0.11240526220432207	1.217409093107392	0.01045495	0.010494707871472529
424	7	0.999314658937561	15.094884734901004	0.6575346108761921	0.8785873569342925	0.01041032	0.010494707871472529
942	16	0.9412409293688615	15.061344510402954	0.6175364858024563	3.6030154288744516	0.01028841	0.010494707871472529
1450	27	0.9309806206610742	14.835915258894724	0.3361964574693086	1.895925425490351	0.01044628	0.010494707871472529
866	10	0.9725276412263671	15.588764519949372	0.517972200969821	1.9874642740319535	0.01038148	0.010494707871472529
1537	28	0.9228579988963242	14.288032766505463	0.11658295516913808	5.6245924429940874	0.01037396	0.010494707871472529
1795	34	0.9640174847909047	14.791923313464292	0.8839894348314916	2.81392726107139	0.010364	0.010494707871472529
661	12	0.8439605210996117	18.084711669400967	0.5287656599103336	4.0974547873242315	0.01016623	0.010494707871472529
1385	25	0.9747478600483754	15.110090320755722	0.9135735848327368	3.5237410066855874	0.01037829	0.010494707871472529
810	15	0.8539206020065465	13.916404407343677	0.6948037503385571	2.031206440327462	0.01041659	0.010494707871472529
1054	16	0.818061601347405	17.178410478867605	0.34768725318469623	1.101802217350725	0.01048772	0.010494707871472529
1201	17	0.9589515951359551	14.917765239481408	0.9154384088564907	0.8171311632837512	0.01026455	0.010494707871472529
750	12	0.99583466923092	13.268687855753463	0.6654954259608046	3.5347242400540004	0.01019528	0.010494707871472529
1173	21	0.9674064559165998	16.122985398085717	0.11419014352889365	0.8584544184036464	0.01045976	0.010494707871472529
1081	20	0.9778046975333424	12.768256166070948	0.5528225789230728	2.688059049629766	0.01016847	0.010494707871472529
698	12	0.9306505450369271	14.792044396136756	0.5481249282176117	1.8812714121971057	0.01049463	0.010494707871472529
285	5	0.8635889624809556	15.318646303928428	0.8019096504827982	0.10596952074877808	0.01041066	0.010494707871472529
1499	27	0.9144171287555515	15.524678351900324	0.9389373985252925	2.6571655851932947	0.01039245	0.010494707871472529
1682	26	0.9488848116962486	15.663762894892026	0.4834668190468757	4.50916327002976	0.01044313	0.010494707871472529
1258	23	0.9731004993003864	15.087804313654182	0.3487807058464878	1.3714680062242133	0.009918702	0.010494707871472529
1214	20	0.9315635819706947	14.715019545514965	0.029717091147330288	1.72012306417483	0.009529752	0.010494707871472529
1202	23	0.9739812927592186	13.168091334228544	0.3906960799045042	2.4023050741692686	0.009675	0.010494707871472529
1271	25	0.9611706752025664	15.674440360365322	0.6931367023869807	3.9011364909127257	0.01029539	0.010494707871472529
