# Supplementary material for: Tableware trade in the Roman East: Exploring cultural and economic transmission with agent-based modelling and approximate Bayesian computation
Source: PLoS One. 2020 Nov 25;15(11):e0240414. doi: 10.1371/journal.pone.0240414 (PMC7688115; doi:10.1371/journal.pone.0240414)
Supplement: S1 File — The full project, with the data, the code of all components used to run the simulation and analyses is registered: https://osf.io/s5mdw/. (GZ) [file pone.0240414.s003.gz › s5mdw-full/abc-pandora/results-example/bestBias/result_0.010693978005804886.csv]

nstep	cstep	mu	mumax	copy	strb	score	epsilon
1377	27	0.8261169981493826	14.91608444954262	0.4390042975876094	5.511058813398047	0.0103414	0.010693978005804886
1306	25	0.9315000581121684	13.975881231284601	0.02940597217835897	2.871166716905387	0.01037756	0.010693978005804886
1123	20	0.7361928931470405	12.943648801656495	0.0015416194724408028	1.6186906398134413	0.01060978	0.010693978005804886
1214	23	0.8986562653272574	13.79298684345588	0.7171207255878702	3.516560843660989	0.01028006	0.010693978005804886
909	17	0.8917746614469377	13.826024766844476	0.509408002843301	4.576342959473605	0.01066264	0.010693978005804886
1104	21	0.860848084289814	14.365694362788894	0.5050616491175463	0.2613526435287615	0.01065893	0.010693978005804886
754	13	0.8675577438286157	14.28320806941613	0.3440255034427558	2.4350572376856916	0.01064225	0.010693978005804886
1455	22	0.919712110589118	14.897869742211654	0.5300008632976445	2.9009349597303427	0.0105954	0.010693978005804886
655	11	0.9976725238944305	16.184700390573433	0.5844934481960269	0.9110670288789959	0.01041415	0.010693978005804886
1807	31	0.9141951747635113	14.82606415954437	0.6691543016899502	2.903705223047419	0.01014378	0.010693978005804886
1359	24	0.9531963285412326	13.751161587175835	0.815181151154448	5.569884601574294	0.01057822	0.010693978005804886
716	11	0.943754601513832	14.1982460823389	0.5005660880715099	3.1404631381835815	0.01068418	0.010693978005804886
1602	29	0.8450777358075611	15.925800043554451	0.9666773136712459	1.5468644239102516	0.009980554	0.010693978005804886
1614	28	0.799326394998541	15.43546621648846	0.1983515382957422	0.20954149024996216	0.01055449	0.010693978005804886
461	7	0.9731035451198473	14.766106010229038	0.7199227092523341	2.8575730810488826	0.0104683	0.010693978005804886
538	9	0.9787264333469341	14.519908765995803	0.6211007042792402	5.371138639392031	0.01053707	0.010693978005804886
1791	29	0.9465112884860318	14.24056568287484	0.18911382589032477	0.9294752477417898	0.01065582	0.010693978005804886
1107	21	0.8891176207216466	13.90121865696205	0.5207743368977877	4.179695757587703	0.01059206	0.010693978005804886
1278	23	0.8639907249394645	14.920452495064238	0.05979460343136157	4.215196013497348	0.01048098	0.010693978005804886
1139	22	0.9282886626692447	15.823127649268798	0.39076493325233624	0.9577695058477484	0.01049655	0.010693978005804886
1218	24	0.9821035079529047	14.614370684133569	0.00893514759393177	3.4949035969065503	0.01065384	0.010693978005804886
1207	23	0.7770283017998778	15.404818850706699	0.8434163120517223	2.9342331941652766	0.01062922	0.010693978005804886
392	7	0.7700028864739739	16.584332114070047	0.48710174526513306	0.8386143123214154	0.01002276	0.010693978005804886
838	14	0.9373410246630847	16.163482808746316	0.6609349139442554	1.9190059628441474	0.01051346	0.010693978005804886
1132	21	0.8342203106623578	15.166237593181984	0.7233678127793124	1.444689130968532	0.01055126	0.010693978005804886
948	18	0.9692485155972106	15.521253775566423	0.2788877965339494	5.579124282240647	0.01053439	0.010693978005804886
1258	18	0.9384882492340837	16.57420691894609	0.5443325084917019	3.9392198117015944	0.0106392	0.010693978005804886
1096	18	0.9709131441795965	15.333779385069665	0.8886769415240399	4.18120708416839	0.01032682	0.010693978005804886
518	10	0.803492209245872	14.232353775224743	0.030781516654540764	4.6669250610262285	0.01041216	0.010693978005804886
915	18	0.9822797956526307	14.997932759017592	0.7274604575826978	4.719485276345922	0.0102449	0.010693978005804886
1063	15	0.9979716493199036	15.851940558874698	0.6673045059988996	3.412823568174794	0.01045537	0.010693978005804886
1145	21	0.9711462520933692	13.494008475354137	0.6853098388820889	1.2338759079903427	0.01066566	0.010693978005804886
967	18	0.8121417829534205	15.824005308329376	0.8139882664111278	3.5665721046607253	0.0105989	0.010693978005804886
1061	18	0.9397863427285906	14.367625162686888	0.11739927744785977	0.30875506741369674	0.01046574	0.010693978005804886
948	14	0.9508450773836777	15.514357739695095	0.8239449833422904	5.4583769614507505	0.01048878	0.010693978005804886
1107	21	0.8838025688089512	14.744950140478023	0.19357832799671482	3.3363293756032046	0.01023266	0.010693978005804886
1298	22	0.8759965767570937	15.175426208325053	0.25067584715061153	3.184497755970914	0.01065536	0.010693978005804886
1642	30	0.9390048351222313	15.716602701347227	0.9610543770338711	4.150246093333215	0.01035742	0.010693978005804886
1247	20	0.9578248446883968	14.243972846345594	0.44770240938089334	2.079532049883038	0.01063675	0.010693978005804886
1454	26	0.9527908700831045	14.668200253976737	0.6766990587000866	0.7840427506173101	0.01024213	0.010693978005804886
1461	28	0.9380992408330125	14.495123672013335	0.9718859299971294	3.1475926218366506	0.01033474	0.010693978005804886
1237	22	0.9054577302245418	14.20696038397355	0.8860622863941863	3.757451150884928	0.01064159	0.010693978005804886
1508	27	0.9939845997303159	13.03905740674196	0.9659441390973786	4.660528042169797	0.01045289	0.010693978005804886
1947	37	0.8294670813849577	15.27749336993504	0.28218674649039105	1.0629137494755794	0.01043021	0.010693978005804886
592	8	0.9969351138867684	13.453974601580633	0.829017442418872	2.1337362992716606	0.01061291	0.010693978005804886
1233	22	0.9536212180601411	14.852130955894216	0.7263139236718725	0.4807140045714584	0.01064698	0.010693978005804886
1158	23	0.8443341694128674	15.561144266775088	0.517660244639651	2.676857743136568	0.01056486	0.010693978005804886
793	14	0.7562484534086755	15.292147530154937	0.8254722380690088	4.132204820463997	0.01066602	0.010693978005804886
890	15	0.9238690933483384	14.214714467757245	0.002931242883403129	4.711027994889589	0.01051659	0.010693978005804886
324	5	0.9750139621077666	12.876081525242926	0.35962111306976874	4.456436008648119	0.01055885	0.010693978005804886
907	17	0.7093930773883707	14.395159530744033	0.13959975754772624	4.360494213819407	0.01051526	0.010693978005804886
1548	29	0.7348635558781889	14.631399834669008	0.7558942538222916	4.085939623602501	0.01065359	0.010693978005804886
1158	19	0.9618700203982624	14.177239389270984	0.8253625468311137	2.330222752511726	0.01063771	0.010693978005804886
1657	30	0.9935685150047343	14.064223429191644	0.3711463066441618	5.234602049338161	0.01034456	0.010693978005804886
1090	18	0.8661413954928194	16.87258962502531	0.6726833282575465	2.30788422008478	0.01064715	0.010693978005804886
1681	32	0.8656504986292194	13.620320500440025	0.6420728884544858	1.0032693108122572	0.01053944	0.010693978005804886
1175	21	0.9770926633188055	14.482431878893006	0.28466596718127113	2.1211086689716883	0.01064837	0.010693978005804886
1260	23	0.7417246000462822	14.228502279176563	0.9410332421513703	4.514926756898893	0.0106287	0.010693978005804886
477	7	0.8559186475595661	12.91680934968451	0.251193200189439	2.129928613475149	0.01048851	0.010693978005804886
1065	21	0.9484021022828194	14.066189609702207	0.6238880427568524	2.0261634218243163	0.01060531	0.010693978005804886
1155	20	0.9081532392879154	14.64271665959132	0.818688624243487	3.6123080273777486	0.01060229	0.010693978005804886
1353	25	0.8470820738411363	13.944190835002413	0.21121002887811263	2.9590237811478226	0.01050168	0.010693978005804886
1603	27	0.9279767877760622	15.770422335946789	0.8861617449739911	1.6516723074626798	0.01039775	0.010693978005804886
1372	25	0.753922805802316	15.254391746032436	0.5882997503093094	2.7574322743248465	0.01066064	0.010693978005804886
1012	17	0.7657348617384431	15.549699714168158	0.21728183589647213	5.860385991973351	0.01032146	0.010693978005804886
897	17	0.8442255861511359	15.484809166150615	0.061540251119047575	3.474557700626006	0.01018798	0.010693978005804886
1483	26	0.7757767570557643	15.622595864662026	0.6339842975027259	2.2239829054900664	0.01052264	0.010693978005804886
286	5	0.797910336852807	15.850452349049505	0.05070289901205821	2.571696802793063	0.01057346	0.010693978005804886
1265	23	0.8721882121843942	13.953368498008945	0.18448033750810977	0.017688429181602405	0.01068997	0.010693978005804886
1878	36	0.8231640996037526	14.78176284932435	0.813532347382238	0.1868219394243047	0.01068281	0.010693978005804886
983	19	0.9202818022281285	14.326515422397822	0.3757332929303049	3.9845659160661295	0.01060017	0.010693978005804886
717	14	0.8852634835841959	14.333881686617616	0.33932789681102027	4.85929789167763	0.01046519	0.010693978005804886
1179	17	0.8226502929807677	15.29505794235283	0.2252584654844715	0.5206086647613521	0.01067363	0.010693978005804886
1241	22	0.9842154883277124	13.124165292930282	0.09182590399129457	2.520584881481367	0.01053493	0.010693978005804886
967	18	0.9637298581195218	15.139981469599759	0.8113569990666483	4.212529358628967	0.01011623	0.010693978005804886
1700	28	0.7741138010747319	13.477705117591896	0.004018324767682158	1.4311454732110684	0.01053866	0.010693978005804886
1316	23	0.9898450586732064	14.221860542982679	0.7892262650795123	3.2228480948072322	0.01018702	0.010693978005804886
1274	23	0.8996164090563841	15.522181901341197	0.8761631948766608	2.10114489068813	0.01067719	0.010693978005804886
980	18	0.9452885909449178	14.270762996952785	0.7675179182441709	1.7342256470662116	0.01035053	0.010693978005804886
1797	34	0.9106164413032722	14.418662660207875	0.8696691183880718	4.5813063462332	0.0105734	0.010693978005804886
1004	17	0.9902194563292305	13.32901353722281	0.9333937131832282	3.3971485531430257	0.01065689	0.010693978005804886
1107	22	0.9731962339063845	14.126151885285015	0.40732745541457666	3.614098794713838	0.01050226	0.010693978005804886
1241	20	0.8577460495052642	14.33225627146802	0.27133254322620626	1.2946753790406937	0.01063466	0.010693978005804886
653	12	0.7177578871227341	16.081604023950252	0.007473623011774282	0.023440847387954045	0.01003808	0.010693978005804886
1025	17	0.9100674623452274	14.702293584732976	0.7548620042655303	0.4856313800864913	0.01049042	0.010693978005804886
1037	20	0.999448054203654	16.152402215570127	0.9713325058721902	4.034402313928592	0.01062871	0.010693978005804886
1152	22	0.9700284421342371	14.537942778220934	0.5062618188078197	4.447467285850875	0.01060984	0.010693978005804886
934	15	0.7430540382358823	14.788066684075453	0.004193522139025303	4.201277917981257	0.01031262	0.010693978005804886
876	17	0.932285681891719	15.847413762114426	0.2813761181964838	2.4601143959566927	0.01065324	0.010693978005804886
1111	20	0.9418498638340633	14.997971361701637	0.6241701218323995	2.1055347517415157	0.01032512	0.010693978005804886
1760	34	0.7680999091654219	15.266338404800925	0.5825461685796544	0.43262445989155884	0.01055402	0.010693978005804886
611	12	0.9380374806868041	11.949924771168472	0.42028585565889265	0.20945972111136546	0.01046142	0.010693978005804886
851	15	0.8946038717920215	14.768422376416911	0.30382396978570253	3.634125548025093	0.01022253	0.010693978005804886
1276	21	0.964142987830525	15.11750031638301	0.7051522554324288	7.047269424290341	0.01054058	0.010693978005804886
1084	19	0.9544244263986625	15.823070996619961	0.4407135899025819	3.831171082136182	0.01018401	0.010693978005804886
1640	28	0.8865938660015097	15.585583554036887	0.4673533164613504	2.667724419476187	0.01007308	0.010693978005804886
1941	34	0.8779882215986736	14.675201898173968	0.06348363013610189	5.0132921539788695	0.01055101	0.010693978005804886
1663	32	0.7758799574969819	14.143324486578225	0.7870353963216714	0.7335338137909326	0.01056848	0.010693978005804886
389	7	0.8446196275656487	17.490861744688	0.9747263829227507	2.2342400357774626	0.01062789	0.010693978005804886
1156	23	0.9239622316911739	14.360198084704336	0.4158716278266582	5.646248244446152	0.01067475	0.010693978005804886
999	19	0.9280469945057801	15.225987881433102	0.14510820233799518	2.254507709702378	0.0102333	0.010693978005804886
1589	26	0.957090615065889	14.500396691843044	0.5716534915400595	2.330108098903282	0.01060795	0.010693978005804886
336	6	0.7524029786929252	14.457024654387036	0.03198463259695372	0.04078412147628763	0.01063499	0.010693978005804886
1423	26	0.9632302038809182	14.254313893059916	0.5967466516534524	2.9574130749115994	0.01065611	0.010693978005804886
971	15	0.8835779079273584	14.687645637474564	0.38946214463562856	3.931922063451086	0.01064078	0.010693978005804886
834	16	0.8566019993365506	14.9610388977334	0.4220827597325092	3.2554049706109724	0.01066763	0.010693978005804886
892	17	0.927882681123255	14.274111229381244	0.7363884969089362	4.355320029987517	0.01068324	0.010693978005804886
1192	17	0.930670928303563	15.529290332917851	0.6901936642071186	2.821917233703849	0.01045131	0.010693978005804886
659	12	0.9606712180412391	12.727077110451768	0.5278022707008923	1.6159588250431383	0.01065465	0.010693978005804886
1096	19	0.9914598639465371	14.932237443695715	0.3108354549893795	0.07831011478397532	0.0105888	0.010693978005804886
1020	19	0.9973615236046731	13.16897125047793	0.5461599912464243	4.513716629670162	0.01064228	0.010693978005804886
1562	28	0.993426127698682	14.199290412605217	0.43121385768622256	3.466634085672138	0.01066442	0.010693978005804886
1181	22	0.9669100036848506	13.114393310532801	0.5825360542445531	4.07933908748392	0.01043281	0.010693978005804886
1497	28	0.9831325676952182	15.131253564128055	0.08885024301950895	3.0905141191586925	0.01049116	0.010693978005804886
1277	21	0.9897268997086942	15.194056353182061	0.9838948903005649	1.4824494707942089	0.0102702	0.010693978005804886
778	14	0.7825370876903865	14.524151600841616	0.20444768240090286	5.985301373238849	0.01055115	0.010693978005804886
1067	21	0.936258035172993	12.994528828864848	0.7643137395210731	3.6843289635247136	0.01066978	0.010693978005804886
1759	32	0.9598807149947848	14.94338916760042	0.2709565705109548	0.7678897982947422	0.01048764	0.010693978005804886
985	16	0.8876724985324383	15.300008916725073	0.5687449269157429	1.9906565094556625	0.01004697	0.010693978005804886
1568	30	0.9313415758212942	14.7244793395562	0.020885344408499845	2.566075295533957	0.01028514	0.010693978005804886
1005	18	0.9368065466502553	14.546196082781858	0.6012335105222003	6.599628267187508	0.01035371	0.010693978005804886
592	11	0.9129620483159708	15.58731921150455	0.40333034087542496	3.604946635980058	0.01027671	0.010693978005804886
1288	24	0.8884342381322302	14.658219795486705	0.8494378414898272	1.7209891723626407	0.01031447	0.010693978005804886
794	15	0.9590885593167855	15.098771653593886	0.8621438418481218	6.51854235814036	0.0104793	0.010693978005804886
784	15	0.9230354399843703	15.892691811761654	0.5080978122936834	1.6236654849471586	0.01058977	0.010693978005804886
1375	25	0.9252165089905295	14.787361057089976	0.634210003746286	2.6338909918843116	0.01058887	0.010693978005804886
1567	29	0.7496385051809122	14.575986158366748	0.1291080130165022	2.595055853119739	0.01015952	0.010693978005804886
935	17	0.9138554584191171	15.00751505276509	0.1026062835311281	3.6321095732770763	0.0106214	0.010693978005804886
651	10	0.917899987987989	15.558999493623785	0.43600149490554013	1.0317543912981983	0.01063382	0.010693978005804886
1465	28	0.9016895637541668	16.666609473088496	0.1824387731680403	1.6794144997098974	0.01069078	0.010693978005804886
728	8	0.7241877599788683	13.949781027011234	0.002519104039428066	1.2896232340159313	0.01043986	0.010693978005804886
1253	21	0.990722778253588	14.923299488085732	0.5196472239560816	7.779995757171484	0.01019844	0.010693978005804886
1376	25	0.9073073645523684	14.028007022501466	0.04244907831410394	3.4483069454748247	0.01024816	0.010693978005804886
1335	24	0.9492072155257162	13.930526144225869	0.13439724187644256	0.7061649273097339	0.01056943	0.010693978005804886
1169	22	0.9094898237570793	15.341869605885055	0.20321123714005757	4.564592447342855	0.01034429	0.010693978005804886
735	14	0.9495110530264187	15.377969562311293	0.14076752881348073	4.047121587646729	0.01050926	0.010693978005804886
1354	20	0.9942094418898866	15.555950110789595	0.6264549984805952	0.587698472121061	0.01060501	0.010693978005804886
931	17	0.9792626405678333	14.410379305609695	0.460343877072789	4.557911998132777	0.01063482	0.010693978005804886
886	16	0.977723380877392	13.72363653680206	0.8700305556624973	9.162196656778825	0.01060759	0.010693978005804886
1094	15	0.9617145224136017	15.429174394322366	0.02132621832099113	1.6521229901642052	0.01058565	0.010693978005804886
647	10	0.8067702496412141	15.5253186116402	0.18656748680437432	2.076809707199633	0.01065645	0.010693978005804886
936	18	0.8126864335861167	14.667324995541616	0.0008431214981736469	2.4016016009456282	0.0102231	0.010693978005804886
1142	19	0.9276294479449536	15.886591328857708	0.947691866534796	3.727561633320695	0.01051447	0.010693978005804886
1488	26	0.743933780113452	14.760376515641777	0.39657183900219767	1.226412310594509	0.0101295	0.010693978005804886
1477	28	0.9160310854768197	13.777529833389172	0.11755575835242749	2.753594472282675	0.01069137	0.010693978005804886
1210	20	0.8232510768285248	14.97291354228688	0.6435682866808432	3.3048354533496997	0.01049547	0.010693978005804886
898	12	0.9702405103040299	14.930120454886005	0.9213922579399448	5.550570180168169	0.01053279	0.010693978005804886
1334	24	0.7999282183368926	13.93430600055776	0.46050770618275316	0.14690693734183344	0.01056214	0.010693978005804886
1524	27	0.9354418591018098	14.852737638267547	0.3162806780931	1.6060361039351627	0.01069346	0.010693978005804886
1030	18	0.9429805125613393	15.294540349586796	0.5672277478798946	0.7075927711381303	0.0104888	0.010693978005804886
1823	36	0.8954129160095153	14.151985251506344	0.46649497530418516	0.08114048608726321	0.01068962	0.010693978005804886
1210	16	0.9794336627924553	15.1274384066549	0.34100912447492343	3.941035147012939	0.01052655	0.010693978005804886
1246	23	0.9802851494035589	15.531101530022195	0.48033894776409947	2.8328622341890863	0.01038035	0.010693978005804886
1962	38	0.9159129785838461	14.417938860848452	0.44273695706688854	0.3971683603982621	0.01059057	0.010693978005804886
1198	21	0.5784854066980796	15.421934510542195	0.05870253690034044	0.0035015856588669347	0.01050855	0.010693978005804886
1097	18	0.7791994558559798	14.919790790076574	0.209616418421853	3.8510799668529616	0.01066143	0.010693978005804886
843	15	0.9921182680468073	14.219638101085897	0.36302747478833974	3.3991189110817674	0.01051907	0.010693978005804886
586	11	0.9114394142300819	14.368645649416148	0.3614578431802135	5.303795833674496	0.01044123	0.010693978005804886
1931	37	0.9315777606380282	14.711186473305997	0.40747012492672663	1.1056673055856054	0.0105854	0.010693978005804886
1014	18	0.97046298414675	14.711844400642425	0.044965628429884386	5.0013496433357325	0.01047876	0.010693978005804886
1114	19	0.8469171557158912	14.237453983386528	0.08281761175248892	5.011002781861821	0.01065752	0.010693978005804886
1320	25	0.9424582779529354	15.278218692844439	0.6132717831181591	5.448972928161245	0.01051339	0.010693978005804886
945	18	0.9435691687866481	13.432813326441012	0.97966081784102	4.434424223942325	0.01039962	0.010693978005804886
1571	28	0.42581973057821737	13.96433834975517	0.16630414631570145	0.01006140997386612	0.01019742	0.010693978005804886
1501	25	0.9801858328739893	14.764181183613521	0.8550551155380841	1.6783363841808252	0.01049787	0.010693978005804886
856	16	0.9929657655724078	13.390998831424994	0.4204609974905136	6.144369828306122	0.01048432	0.010693978005804886
1568	27	0.9571575742179009	15.119210456070782	0.30948316040091034	3.4731907183742585	0.01057558	0.010693978005804886
1046	19	0.7001581133878407	15.730623037471066	0.35226644791939377	2.4737548512017504	0.01051948	0.010693978005804886
1256	24	0.9767043064504504	13.558182472090307	0.002782924786353877	2.853886209352445	0.01042191	0.010693978005804886
767	12	0.8950142999785388	14.619696791049702	0.6774162359311336	3.3343339339584386	0.01063029	0.010693978005804886
1163	21	0.7894861061895584	15.212019502176235	0.9732629131223064	6.870350131906959	0.01060459	0.010693978005804886
1135	22	0.8406297926892682	14.424796244768855	0.2086429509931651	1.3918470903996438	0.010071	0.010693978005804886
1187	19	0.8964573832759126	15.194332918850513	0.4991539703439369	2.2294038526210085	0.01055323	0.010693978005804886
1189	22	0.9857397053485205	15.10185045871976	0.39183832511327377	2.223301443430837	0.01055559	0.010693978005804886
956	16	0.9428511191571266	14.39254842555168	0.9158723563343567	5.5622050411645425	0.01062937	0.010693978005804886
1631	32	0.9426285703326438	14.806183396659323	0.7981166275057635	2.1672639857718226	0.01043234	0.010693978005804886
743	14	0.8993979272007011	15.793117696500362	0.21217386211056344	5.334846647659997	0.0102292	0.010693978005804886
1130	16	0.9077523847527682	14.119839377360417	0.7228385636847257	2.0436046570485775	0.01064496	0.010693978005804886
1202	22	0.8477210002066795	13.840005509302829	0.521105438854859	3.053539381072583	0.01061655	0.010693978005804886
2017	37	0.8599854947107987	14.467686392331428	0.9679408814077114	1.3900036295087514	0.01029085	0.010693978005804886
1012	19	0.9851751084761918	14.433055387000486	0.7092739212821242	0.5795768457940689	0.01060445	0.010693978005804886
608	11	0.9820497503374972	13.814977127087772	0.3386850113758674	1.982941638115639	0.01067854	0.010693978005804886
418	7	0.8448946720252061	15.46224201290958	0.4613956196124162	4.144717155080459	0.01033227	0.010693978005804886
1057	20	0.7710447407936705	14.410662423822023	0.1542303520732572	0.5037282303508861	0.01017462	0.010693978005804886
628	12	0.8593318559839962	15.20645413199998	0.35723845265729964	4.0832214924316315	0.01068165	0.010693978005804886
1184	23	0.9916135020710524	15.097559132356386	0.27014925443189064	1.8428431022890146	0.01058734	0.010693978005804886
1578	28	0.9437668311184204	15.13777114144354	0.8154711472485582	1.4437858393691947	0.01021581	0.010693978005804886
455	8	0.9631705353810551	13.405970688636208	0.38979459736649225	1.6122532064660082	0.01040635	0.010693978005804886
717	14	0.7584387164973857	15.354352959578641	0.9212666392964249	3.084895175155695	0.01051921	0.010693978005804886
932	17	0.8100595901733028	14.977971382680034	0.9015009750671328	3.5958717398437416	0.01045874	0.010693978005804886
627	11	0.9141560114040164	15.111097703839734	0.3927479858706528	0.8576332980064172	0.01005534	0.010693978005804886
1948	35	0.870115581448301	14.850305902668262	0.14403264737302102	1.795838486451163	0.01039348	0.010693978005804886
1627	31	0.9951023716150742	14.51116216200604	0.69166682375982	4.808636896262588	0.01031207	0.010693978005804886
1076	16	0.8472575410467167	15.90908322703038	0.18892238201717487	1.1242441534003962	0.01029886	0.010693978005804886
933	17	0.9620527578556551	15.218447977718721	0.6789313155473151	0.5885988273532043	0.01007738	0.010693978005804886
635	9	0.9019637350358537	16.019159408052044	0.6260191706855843	0.936821047936579	0.01050118	0.010693978005804886
1453	26	0.8981795225085458	14.48521181941115	0.14085792493214272	4.941215595179761	0.01055982	0.010693978005804886
833	14	0.9790393057802002	16.008575349786934	0.3347429205386571	1.9758042176529103	0.0105466	0.010693978005804886
1227	22	0.9024065226162723	16.274878837355683	0.10274894045176991	0.03527301869978028	0.01021819	0.010693978005804886
1147	18	0.8242996248203369	16.12297757117464	0.0805506458076092	0.3855299429545269	0.01061485	0.010693978005804886
1618	31	0.9634573104334141	13.811799393036651	0.9052633493777068	6.390818204620074	0.01042424	0.010693978005804886
1852	33	0.9262454567422388	14.805705452708251	0.5007181414009313	0.9855878492898883	0.01050059	0.010693978005804886
893	14	0.9311270512886782	15.652521788693916	0.6590476542995344	2.870120276926924	0.01055609	0.010693978005804886
970	15	0.9173642661197234	16.046585850798646	0.7310901564778844	3.165476918107335	0.01028651	0.010693978005804886
1366	22	0.8907015118457031	15.319130680380425	0.6459729595103716	1.2493954250874655	0.0105591	0.010693978005804886
1388	22	0.966697829717643	16.107364947427484	0.6989952692720683	1.6675713507129706	0.01066791	0.010693978005804886
1583	28	0.797471868355038	15.298537157296959	0.027709328037217262	0.9702067595013175	0.01023718	0.010693978005804886
1190	20	0.9648502324085075	15.442982393571386	0.7764552301936758	3.6305149159892105	0.01039021	0.010693978005804886
1123	22	0.7164062035765599	14.452889887462616	0.041595182217355864	0.015342351614162197	0.01066867	0.010693978005804886
458	7	0.9914256174879468	14.818369850506098	0.8528913477924227	4.081502688500303	0.01047096	0.010693978005804886
1516	25	0.8347898717277121	13.935491306841005	0.9972515753845397	2.2948125393641874	0.01052625	0.010693978005804886
2198	28	0.68952971984597	16.648658328785803	0.31987681376739485	0.02916645674829077	0.01067086	0.010693978005804886
1378	23	0.884003951816421	15.62568538456779	0.13760232936631778	2.491395645918371	0.01036574	0.010693978005804886
1332	21	0.9231239497631055	14.943534330117268	0.4796247079417941	0.09999267204501625	0.0104935	0.010693978005804886
1384	25	0.8832331611455064	15.00612165079752	0.2656617329674784	1.0996548707719036	0.01019079	0.010693978005804886
1784	35	0.6830735171230091	14.381116483780403	0.8393116337001142	2.587776674667064	0.01063365	0.010693978005804886
1153	22	0.8405612730193182	12.191679656084823	0.017464687533381346	0.9071319470523052	0.01059574	0.010693978005804886
716	13	0.9611043828563175	13.530240293945019	0.20201676183742273	3.0271045485629764	0.01041873	0.010693978005804886
963	13	0.9658984410178849	16.803000099856938	0.2727498006344766	1.9811712350167725	0.01038862	0.010693978005804886
1280	21	0.9179956382269029	15.95465088092173	0.5166758926472275	0.6961506490402573	0.01047835	0.010693978005804886
780	15	0.9482315196353879	14.46551166382644	0.3550054771174246	0.5913299337223634	0.01011698	0.010693978005804886
718	13	0.9276739507030907	14.35423200238688	0.11376433183220902	3.680042612035356	0.01012266	0.010693978005804886
651	12	0.9620549967017434	13.801716882917972	0.06954625295679528	4.763115253372671	0.01017929	0.010693978005804886
2057	37	0.8984905353299135	14.384101952618636	0.1640743357676522	1.8455848443291623	0.01020371	0.010693978005804886
1572	29	0.877124053291565	13.431937109735394	0.5651437369832732	2.996649224893603	0.01062626	0.010693978005804886
1417	20	0.9431851094979123	15.348703239307781	0.8033240165572089	5.123725073114495	0.01058902	0.010693978005804886
1185	21	0.9648099872980517	15.048425678195004	0.5330078655783362	0.9262467348251413	0.01066681	0.010693978005804886
1374	24	0.7807238197885309	14.582331227059756	0.68859924730214	2.057198982016885	0.01063916	0.010693978005804886
887	14	0.8032903031149706	14.658652521806703	0.3817135230402059	4.15554747665954	0.01058931	0.010693978005804886
1226	23	0.9221030041419191	14.948834050041466	0.3481320288753065	2.392597689304278	0.01066057	0.010693978005804886
1690	27	0.8850786191091952	14.315277976330641	0.7502317408820023	3.465476494619508	0.01064632	0.010693978005804886
1422	25	0.9624445991284646	14.848376585873117	0.4591519359628902	0.8525646092612562	0.01060444	0.010693978005804886
918	11	0.9775745695820376	16.470170618731245	0.7080015168339286	4.625678786110507	0.01053897	0.010693978005804886
964	16	0.875682071842848	13.300628673569113	0.6334303525748755	3.656019148276278	0.01054627	0.010693978005804886
1318	21	0.9801317683734074	15.428851914759687	0.28038811035073014	5.737383278904515	0.01059444	0.010693978005804886
1076	20	0.9120943459323463	16.141814017151624	0.2820600582943741	2.778731077901867	0.01035927	0.010693978005804886
1731	32	0.7545253056658375	13.89450706655998	0.0008650341570420397	1.544610382812421	0.0106389	0.010693978005804886
1221	22	0.9281290837817936	15.034985546444775	0.74103960540879	3.421756058532912	0.009991828	0.010693978005804886
1921	37	0.9435510870511401	12.993226380012793	0.006825309283301884	1.957456707382129	0.01042822	0.010693978005804886
647	11	0.9510628213265565	15.097898923752235	0.48487528983897155	1.3302487049306464	0.01049093	0.010693978005804886
1152	19	0.9200273441339263	16.03070972620872	0.4505366623831965	1.6938090830097337	0.01025174	0.010693978005804886
1292	24	0.9211213685902707	15.400775314083228	0.05423058196299563	1.1060208221107446	0.0105593	0.010693978005804886
1464	24	0.7607418157663847	14.806128396739354	0.993834391629739	4.941580700277532	0.01048034	0.010693978005804886
2359	43	0.9637477191238021	13.496402030060155	0.38193868202213627	1.2546348519652732	0.01061023	0.010693978005804886
1127	21	0.944715247573325	15.882485082598627	0.7781939353063453	1.1796592874014133	0.01065236	0.010693978005804886
1604	29	0.9678739400319157	12.867534509903225	0.08077046241449097	0.1642605865572448	0.01065732	0.010693978005804886
910	18	0.950182611201636	15.516885973400043	0.8354614129129825	2.466173346286083	0.01051655	0.010693978005804886
1507	30	0.8919113136553682	15.383896909647762	0.04165683675721175	1.85879343962759	0.01042164	0.010693978005804886
695	11	0.8783700152961588	15.22421671597466	0.2326825711974011	3.2185574423625356	0.01065149	0.010693978005804886
887	17	0.9841570824180662	13.658727586762275	0.2503501201362769	2.137772644971654	0.009777746	0.010693978005804886
1014	17	0.9427952987628531	14.554597080850009	0.2043292165683091	2.025015404240735	0.01059996	0.010693978005804886
982	16	0.9753841263301225	14.235106467171022	0.9078620680506062	5.24610447284315	0.01054604	0.010693978005804886
1737	33	0.9115460278415348	15.331766055688249	0.6853137909790772	1.917732553139468	0.01048022	0.010693978005804886
1491	27	0.9767297740128956	14.219542217673213	0.5174433310667494	3.151304951061854	0.01063458	0.010693978005804886
900	15	0.8982211889763059	14.128412606658014	0.43063696604115825	4.02384346714502	0.01061174	0.010693978005804886
1433	26	0.9885895941630778	15.319930698265289	0.875836463640435	2.9904370675434504	0.01061583	0.010693978005804886
875	15	0.9313081294677776	15.261352519903857	0.7893743558341777	4.682701466340724	0.01053047	0.010693978005804886
1839	33	0.8768870679032188	15.32465594972995	0.6341337116251069	0.6763728509086258	0.01011727	0.010693978005804886
1519	29	0.6935261104019421	13.287633808843466	0.18016890806278202	0.6431365834550573	0.01051087	0.010693978005804886
321	5	0.8520702739797222	15.007310488901279	0.4901869703560702	1.5510142231034134	0.01045742	0.010693978005804886
1158	23	0.8949821758204224	14.959223837811216	0.021841181470171778	0.8072032647450925	0.0102263	0.010693978005804886
1623	30	0.8982135390410366	14.365978949188259	0.10454078318541782	3.6607737998585295	0.01068108	0.010693978005804886
2189	43	0.9828962564235197	13.412893963993627	0.7438538272365128	3.1660449705336506	0.01053632	0.010693978005804886
1089	19	0.9705530775220608	14.93735756997178	0.4866004608460647	3.162204511827528	0.01047229	0.010693978005804886
803	13	0.938859102601022	14.023961207581333	0.501453684629477	1.0520201895886863	0.01060481	0.010693978005804886
1552	24	0.9834277218852643	14.794286063770684	0.9489269567958698	6.0601826365784115	0.01016631	0.010693978005804886
1382	25	0.898760267516065	14.921567820092152	0.31962181289049824	0.3986180777596905	0.01065628	0.010693978005804886
1207	22	0.7827917218871078	15.458953425083855	0.1471030326336757	1.502257795659414	0.01007785	0.010693978005804886
876	15	0.9162014961046414	15.593162588151827	0.6758787546669375	1.115264254539555	0.01051715	0.010693978005804886
1882	26	0.7709135318938541	16.02619094635383	0.939607175700793	2.232399211520689	0.01037737	0.010693978005804886
843	16	0.9221808115698255	14.158335582077052	0.2784448074681859	3.8867304165748235	0.01046072	0.010693978005804886
977	12	0.4461421673813981	15.432296347875917	0.23260406175075427	0.00011916012514023855	0.009848413	0.010693978005804886
670	13	0.9806019301313273	14.403667845619134	0.8183787881431508	2.799246304467923	0.01045522	0.010693978005804886
594	11	0.9796689936260861	13.968846222116735	0.3018244118405873	6.170993393851723	0.0104649	0.010693978005804886
703	11	0.8722725624559673	15.16114948191586	0.39456692836969276	5.6159162807040115	0.01061416	0.010693978005804886
1929	35	0.9218106827179607	13.659063155666756	0.6746408225508247	6.0322170139167195	0.01067806	0.010693978005804886
598	10	0.9724806885929144	16.050460667311857	0.6126793205347781	2.354840036926001	0.01048118	0.010693978005804886
1493	24	0.9394364887172526	14.263368653190442	0.24728557859057132	2.1672517410862	0.01063098	0.010693978005804886
1272	22	0.954218494553407	14.877345249442062	0.986408285696155	2.1543801948276333	0.01061175	0.010693978005804886
1344	25	0.9015033425331155	14.334642458450382	0.42842096115672956	5.970234985871853	0.01046555	0.010693978005804886
1643	29	0.8918944212591372	14.761976876312294	0.42463834689745283	0.13978762391546506	0.01055821	0.010693978005804886
931	17	0.9475726787456964	14.989720785459799	0.5601132738529709	2.3754898480226214	0.01020662	0.010693978005804886
1011	19	0.5960063087861381	15.635894618628473	0.05389387866293732	0.0392266806817515	0.0100407	0.010693978005804886
1720	33	0.48513914176581713	13.36437306269692	0.025054708063610265	0.00810757770213244	0.01058532	0.010693978005804886
976	17	0.977636977061481	15.076602227398707	0.26574823912008455	1.6092971824013134	0.01065899	0.010693978005804886
538	9	0.9510545249520613	14.061469486858693	0.6056370316844554	3.119915932596111	0.01005577	0.010693978005804886
926	13	0.7835991042500536	16.534569291260443	0.9670664906158092	4.434249081575231	0.01055296	0.010693978005804886
883	16	0.9762599351827893	15.681568821206916	0.5950058811426071	4.280848758681481	0.01065009	0.010693978005804886
1154	20	0.9860147235082998	14.795545125323605	0.21671762985660745	5.614606119712693	0.0106894	0.010693978005804886
810	13	0.9659112660747715	15.850747613869663	0.4239053232233154	3.1186895114754303	0.01057291	0.010693978005804886
793	15	0.9460488417332837	13.831546597194079	0.4094105603812102	0.9443753452740964	0.01052919	0.010693978005804886
1828	32	0.9153025116365725	15.21201731038464	0.6114355652226552	2.0461486478881663	0.01059261	0.010693978005804886
1822	32	0.9548286669447332	14.927686966234823	0.8537376936426089	0.7430766075030949	0.01049554	0.010693978005804886
1410	26	0.9511399004223547	15.622596719505264	0.6970239809043739	3.028328175189185	0.01031403	0.010693978005804886
994	14	0.9126942003546268	15.847774027884936	0.8299765535321542	1.8276025517909007	0.01067386	0.010693978005804886
698	11	0.9857156587094105	14.898982784427076	0.48347179796762363	6.587405154842443	0.01053191	0.010693978005804886
1230	19	0.9849916502197019	15.531173901486987	0.22770639938228293	5.018025104717964	0.01045732	0.010693978005804886
1682	30	0.9936409084205269	14.983962787159728	0.09451163426747039	0.7266085212377531	0.01040732	0.010693978005804886
1358	24	0.9892215462736287	16.105028344754576	0.09058980427649184	0.0936138632100123	0.009964345	0.010693978005804886
1357	24	0.8975909045090212	14.98237332468592	0.601793167988129	3.5074776960548975	0.01056925	0.010693978005804886
1450	26	0.9936259704092406	14.030572260426528	0.49338284351867207	2.8247915992599735	0.01056624	0.010693978005804886
1042	18	0.9753760313083014	13.744966228264678	0.30213895617444764	1.0178198469737865	0.01057941	0.010693978005804886
342	6	0.9438959802246809	13.66851921415952	0.9414198249356938	4.242204589500219	0.01057664	0.010693978005804886
1346	23	0.8881964049560174	14.208416585304258	0.6647570195321947	2.7463831699467973	0.01059007	0.010693978005804886
1060	16	0.8564897269789741	15.212449910413518	0.9691207023767199	5.066925453858486	0.01061113	0.010693978005804886
824	12	0.9180097217594979	15.813936965192713	0.23615370383183967	5.7155474764465755	0.01051674	0.010693978005804886
895	15	0.9885222174156794	14.448410571011001	0.48129803307924085	1.5032554167373577	0.01052414	0.010693978005804886
1721	31	0.9662116648725336	15.713412886391	0.14850829595943205	0.9732757893124222	0.01032814	0.010693978005804886
1605	29	0.9189286575150093	14.22257920600625	0.5391135053979095	0.9319005195190753	0.01063482	0.010693978005804886
1338	23	0.8074698911922819	14.406118375952133	0.11226773399842191	1.055991501213674	0.01055222	0.010693978005804886
1027	16	0.948345966222725	16.03546000405976	0.5776345094791819	0.9632734757289354	0.01032708	0.010693978005804886
1283	22	0.9997074999307491	15.959617184805	0.6237564326842839	2.5325097840131465	0.01015654	0.010693978005804886
994	19	0.9852869645076885	13.958136308433051	0.9397780043482307	2.8675439212498985	0.01050779	0.010693978005804886
754	13	0.5418106574909871	14.467886484242603	0.005887063501120976	0.03406248315176871	0.01062531	0.010693978005804886
1300	25	0.8190174174275328	13.836600194322976	0.7903912169612723	2.812238736063521	0.01063623	0.010693978005804886
1272	23	0.8240736000214665	14.636498442451497	0.30653731836242987	3.2757435647598125	0.01018589	0.010693978005804886
1691	31	0.7764854675607966	14.549939720736374	0.557973737864911	1.168254790159101	0.01069378	0.010693978005804886
1145	17	0.7976259303993612	16.516596009670344	0.24427820904010417	0.0042415143496081775	0.01028055	0.010693978005804886
733	10	0.9703451990587301	15.165423378514351	0.9866452985316381	4.286923177880428	0.01012627	0.010693978005804886
1305	23	0.9806494101039169	14.118957570729716	0.36772074109673514	1.2633441896805468	0.01059392	0.010693978005804886
1112	21	0.9594033104104249	13.761059866325336	0.444167719846847	1.229378466865803	0.01034472	0.010693978005804886
1169	22	0.9338299743447607	14.701106132661392	0.35440073845971287	4.006669650551676	0.01040056	0.010693978005804886
1392	25	0.9801390854781306	13.622654887623865	0.47356321985003746	4.950497084809086	0.01068746	0.010693978005804886
1418	27	0.9509541491124794	13.611754195648157	0.5466625763589722	2.2935781909922723	0.01041697	0.010693978005804886
859	16	0.8835471645730772	14.327774236656305	0.0433878924741103	1.7133060640712323	0.0102721	0.010693978005804886
1602	31	0.9161148779680099	14.386759094841542	0.45092021374533314	3.4712495939460544	0.010645	0.010693978005804886
1501	26	0.9464916947246927	15.28109220247012	0.40668909286852295	0.7457291723810524	0.01069294	0.010693978005804886
1351	25	0.7724174498397609	14.306283264180609	0.061722588381424415	2.1130849377598446	0.01069381	0.010693978005804886
843	12	0.9008928029390426	15.053433235752337	0.8213367369987921	1.8363116424696082	0.01014469	0.010693978005804886
1232	19	0.975905377860998	15.677194237934497	0.6618029217217578	0.7873095737847815	0.01051776	0.010693978005804886
364	6	0.7539602307092833	15.886892999067785	0.38167475918142324	4.0113136747560025	0.01043668	0.010693978005804886
967	19	0.8664569183803847	14.577538008521607	0.29374467970830276	3.3232026180032177	0.01045626	0.010693978005804886
881	16	0.8574882986139802	15.434738537495543	0.5501686217878559	1.9040129292805217	0.01048031	0.010693978005804886
802	12	0.9885498261497798	14.85810813357349	0.1287389293633323	2.996273336974257	0.01062876	0.010693978005804886
894	15	0.766647386037967	16.731532930967557	0.7565609030404097	1.4174259586390643	0.01069127	0.010693978005804886
937	15	0.9684396100104951	14.109648278083121	0.006651662611504683	1.9551640754302024	0.01062032	0.010693978005804886
1573	28	0.8977458726974173	13.95420472703608	0.7457070532328662	4.356014886290637	0.01023731	0.010693978005804886
720	13	0.7456713136099768	15.427331168519622	0.36140864508990117	3.5652454525273773	0.01067243	0.010693978005804886
1590	24	0.9641387863164146	16.593294060656845	0.925431085848534	0.6712045263745168	0.01058329	0.010693978005804886
1668	32	0.9121461530491981	14.656370732322012	0.8108698252625317	0.6696343330898866	0.01031333	0.010693978005804886
718	13	0.9643576862499896	15.315642471338956	0.8599576305487396	4.775315567217647	0.01047517	0.010693978005804886
839	15	0.9000199994455277	14.628482625027436	0.3824902989798257	2.9962774548610516	0.01067382	0.010693978005804886
1108	20	0.7272624950683654	14.809579117589582	0.6584518985495402	0.7270985764202351	0.01056891	0.010693978005804886
1780	32	0.9883531434159833	14.248114824582995	0.12252377393464475	2.5685273093628456	0.0102234	0.010693978005804886
1417	21	0.9395318986953008	15.752461048599534	0.726468027669882	4.605986214205865	0.01068911	0.010693978005804886
1851	33	0.9444656280949343	14.755312186757866	0.8924157607519222	1.4064982464840803	0.01061022	0.010693978005804886
845	15	0.9886631505287253	14.477387624133295	0.6316480601266131	3.7982379718293373	0.01063784	0.010693978005804886
1343	22	0.9879980440700011	14.033162793916839	0.8675512163337428	1.367523122837441	0.01062368	0.010693978005804886
1328	23	0.9972514099056529	15.261072339882801	0.7565019119105664	4.701571468082731	0.01040024	0.010693978005804886
603	11	0.964450077512075	16.262937661693986	0.8640006366105667	4.542217793726174	0.01037965	0.010693978005804886
1267	18	0.9983223609558364	16.188960929117897	0.39856404725065797	0.3255610796586075	0.01040226	0.010693978005804886
663	13	0.9264879426000984	14.71784787015923	0.8978762106290004	6.741732758928499	0.01065959	0.010693978005804886
1464	24	0.8916767364786723	15.065409463407189	0.340070707151503	1.2879089940263224	0.01063206	0.010693978005804886
1287	23	0.9350773503072773	14.48847822101908	0.6667858143475445	1.7015706639637067	0.01061719	0.010693978005804886
1320	23	0.8868936085486315	15.529615617206012	0.7078094619929661	1.2671736076356934	0.01069193	0.010693978005804886
1347	25	0.9572062018814638	14.13473555012137	0.7030439506302175	2.9511363453882513	0.01026937	0.010693978005804886
1409	27	0.9626628693203165	15.118543339357679	0.9547347515168143	0.5346883766236108	0.0105116	0.010693978005804886
1095	18	0.9510261032344338	13.118183932176116	0.9322435551870788	2.4851675036352887	0.01061569	0.010693978005804886
991	18	0.8244850302248208	17.052488887859653	0.9927389568770435	0.428074323923441	0.009829288	0.010693978005804886
1081	20	0.9230843929433641	15.04861044580852	0.7576269378855803	1.1296351640464117	0.01040806	0.010693978005804886
971	18	0.9204713635839157	14.84201970487936	0.144046098793336	2.296510165302397	0.01067863	0.010693978005804886
1001	19	0.9746288974312446	14.276142147738172	0.5561256540872317	4.8556405767678035	0.01051268	0.010693978005804886
592	11	0.9905245275014656	14.550260171077577	0.03171927721900754	1.2998149002596344	0.0106717	0.010693978005804886
906	15	0.9312367094367726	16.328869225166514	0.5389895782517262	4.966719107946594	0.0103583	0.010693978005804886
1405	25	0.9890615417626215	13.60202250205168	0.10575404755586931	2.0453783836121415	0.01066857	0.010693978005804886
834	10	0.9876296150659949	15.002422304279646	0.6536539298406412	3.2159615706691103	0.01045787	0.010693978005804886
711	11	0.9367662981667216	16.411136659702947	0.7423098430983157	3.4534950289554027	0.0106189	0.010693978005804886
1469	29	0.864104684919784	13.596484745878364	0.39713304239696284	5.027805642615257	0.01043321	0.010693978005804886
738	13	0.8842520930024018	14.861412154611786	0.44034587959696225	4.891277423218126	0.01058124	0.010693978005804886
1076	19	0.978199470012034	14.385250582732997	0.7192823538183108	3.3807574885387917	0.01065174	0.010693978005804886
1393	26	0.9424851798288506	16.28810706597382	0.334488617365233	1.4169039751620591	0.01059857	0.010693978005804886
890	14	0.7618188984631469	14.53155049433301	0.3072801238243566	0.001079577000315135	0.01065557	0.010693978005804886
1115	22	0.8902767442859277	14.150351317352886	0.7254366345317992	2.7058686300193386	0.0104884	0.010693978005804886
528	10	0.9495993371801379	15.433112106092663	0.6442756429069578	4.514140985061555	0.01052847	0.010693978005804886
815	13	0.886336986966433	16.09633736085684	0.6633912265296701	0.6378357280305895	0.01048853	0.010693978005804886
764	14	0.9872559174653637	16.11666971820193	0.20218958893762026	0.3946399986917313	0.01055207	0.010693978005804886
1280	23	0.8047560321571333	17.015323234026734	0.55511884068114	1.1247874176594164	0.01066092	0.010693978005804886
1571	28	0.7358338724750437	13.613588987321009	0.8072596815604506	0.002803404487132788	0.01032249	0.010693978005804886
1673	32	0.9560192680338704	16.232915159916484	0.3188695255295921	0.6964255106081064	0.01044756	0.010693978005804886
664	13	0.9012920405867815	14.538324015147804	0.8668990211441048	2.951820423995287	0.01059919	0.010693978005804886
1696	30	0.9546516539311964	13.998109086572462	0.19095179542734128	4.06590155824297	0.010613	0.010693978005804886
1904	37	0.9211507874097551	13.534057207358824	0.30088205188390793	3.0737866267133853	0.01055494	0.010693978005804886
815	14	0.8809824765139904	15.861984824493977	0.2675056226311396	2.938923462996926	0.01047947	0.010693978005804886
1332	24	0.9515686206747165	15.876674720011298	0.4750364340185574	4.9833235051524305	0.01029716	0.010693978005804886
1256	22	0.9406661366810558	15.908325593357135	0.9623964994848573	5.968023488699874	0.01037938	0.010693978005804886
918	18	0.9777529905747329	14.39322715854564	0.5434235426199878	4.146763516163321	0.01058412	0.010693978005804886
1338	25	0.933957937443992	15.80269210013578	0.46877146872692843	1.917003028128073	0.01065538	0.010693978005804886
634	10	0.7854546785553229	14.765406750492915	0.48324424709212743	1.3632189212277588	0.0105606	0.010693978005804886
1564	29	0.781519794516864	15.324969584657321	0.397361590556698	1.8595778335122328	0.01021678	0.010693978005804886
998	18	0.9134807177926786	13.734550491032715	0.8110105466406485	2.1747250130637377	0.01062366	0.010693978005804886
1070	18	0.9390619000588247	13.732217301215508	0.43301964355153577	3.459338473524718	0.01066585	0.010693978005804886
1038	18	0.8787737295338967	16.449277079946558	0.3748708324121408	1.8293236589656265	0.01012474	0.010693978005804886
1381	26	0.9817488794947915	13.90587426486752	0.6492868703114643	2.6649817219145544	0.01045892	0.010693978005804886
863	16	0.9402593675398707	15.420595940887566	0.248324204871938	2.0118536554816346	0.0106172	0.010693978005804886
997	18	0.9730506771557801	14.485522982038214	0.8038991127998394	3.5207363708594848	0.01067684	0.010693978005804886
1269	24	0.9178034508900555	15.390007108349254	0.557615682756069	3.6700406034407296	0.01053491	0.010693978005804886
1240	23	0.9668594033726645	14.979250779865339	0.08078953187364878	0.7230342826803617	0.0105475	0.010693978005804886
1267	23	0.8933338825722013	14.747939640398853	0.6925157852364496	3.318188669031245	0.01058398	0.010693978005804886
1051	17	0.9378970638124037	16.411027039633485	0.3019502057099668	3.479095945416084	0.01047957	0.010693978005804886
538	9	0.982974093970733	14.628582667543354	0.37611057115310215	3.8378350795581744	0.01055904	0.010693978005804886
1217	20	0.8753066231225739	16.75445264520807	0.34433893964253703	1.1114704122934573	0.01052371	0.010693978005804886
1619	29	0.9843793850481539	15.182252856461556	0.8550293277246372	2.1842749659497818	0.01054251	0.010693978005804886
1017	18	0.9056311846738343	15.823125037334659	0.7343846456944925	4.648842827768568	0.009997603	0.010693978005804886
868	17	0.794264710685578	15.238226168323415	0.6767466416425488	0.3987316623892525	0.0103818	0.010693978005804886
833	13	0.9806280000822831	15.334549876088682	0.18920504222218373	5.22210565855133	0.01054393	0.010693978005804886
871	14	0.8871808370914834	15.424925905908786	0.9145536300659034	2.820050320979589	0.01057605	0.010693978005804886
1306	24	0.9051202920864564	15.336211613398126	0.8615236970119194	0.654435353476839	0.01056914	0.010693978005804886
1358	23	0.6544290217946163	15.232500856354353	0.8360602837715421	2.841791817749379	0.01068358	0.010693978005804886
724	13	0.985819082836871	14.024515640429275	0.2756181527790156	3.8211781452050206	0.01044521	0.010693978005804886
1332	26	0.8325921299434443	14.548090343147386	0.5479181468156591	3.759926192496986	0.01049409	0.010693978005804886
1687	30	0.9415235495114452	15.433833808975619	0.4197742148814016	1.0652416481444207	0.01036173	0.010693978005804886
1742	32	0.826742020172012	13.98220805343654	0.6676895879008959	3.785470632921682	0.01048925	0.010693978005804886
1413	27	0.9152607696891499	13.45173059141408	0.7342822120356938	5.164188835331761	0.01065856	0.010693978005804886
957	14	0.8505391266732323	15.74705214422735	0.08341324017489166	0.35750270018089747	0.01065387	0.010693978005804886
2078	34	0.89423539673482	16.456122774752167	0.35887013241923155	3.533967431075572	0.01037608	0.010693978005804886
1426	25	0.9257757610206285	15.592552778877867	0.1373769416405237	0.7879748797167396	0.01028793	0.010693978005804886
1498	27	0.9831883725297467	15.235979475570847	0.28330894885747177	1.4119872944795195	0.009705585	0.010693978005804886
1027	18	0.662807597984262	16.747861424434056	0.2397929606491687	0.5836474403157665	0.01063942	0.010693978005804886
906	17	0.8741527830259338	15.621466415579077	0.24710003665830482	4.3406349375271835	0.01059054	0.010693978005804886
1869	35	0.9962719110594572	14.460668112135645	0.3990851713765625	1.3716527945771477	0.01059298	0.010693978005804886
1002	18	0.9172568757662474	15.158864984956681	0.25076417275827106	1.4049707535390201	0.01066752	0.010693978005804886
1148	16	0.8600357012348903	14.037912181412043	0.00022635980276453083	2.2724430117640884	0.0106833	0.010693978005804886
1023	19	0.971880308579311	13.69015216846991	0.5103007137569228	1.986571395144677	0.01043217	0.010693978005804886
1080	19	0.9623380781872239	14.927647081217371	0.7374071530163233	5.851873518401342	0.01067088	0.010693978005804886
1018	19	0.8411971782071105	15.14830373395211	0.25718814110394383	0.42641721215934236	0.01065807	0.010693978005804886
1227	22	0.8952202845990702	14.884506363973745	0.204957635975597	0.1943321718823835	0.01032254	0.010693978005804886
1022	18	0.9429531767042961	15.381836124016095	0.5114383148055826	3.900340864180592	0.0104817	0.010693978005804886
996	17	0.9459741318502687	15.548940910327374	0.5257958817525273	0.35250457563488147	0.01049678	0.010693978005804886
1041	20	0.9888819714128901	11.340555707788184	0.6582819981472492	4.461818783158112	0.01051442	0.010693978005804886
1296	24	0.7530649233230855	15.75753944384684	0.3608660185834851	2.3430084845363224	0.01033305	0.010693978005804886
915	15	0.9907633814143045	14.027406828963587	0.09631350995766244	4.384199570054223	0.01059981	0.010693978005804886
440	7	0.8521671654480264	16.533904205302758	0.2919603495212366	4.253817698988004	0.01067437	0.010693978005804886
828	15	0.7510841511549099	14.781465215362912	0.38968881114427556	2.3690676923176293	0.01006726	0.010693978005804886
1493	26	0.888783121696407	13.832822433486085	0.5051830745471392	4.157802774693021	0.01057821	0.010693978005804886
1663	29	0.9019212607463862	15.482718476929286	0.27449151484247547	1.0244121649633429	0.01004882	0.010693978005804886
733	14	0.9196444809844356	14.36719906712563	0.21168555496100894	3.0145815769713233	0.01063734	0.010693978005804886
1457	28	0.9956771001639344	15.616563179247677	0.67792412840063	3.5293846102514976	0.0106324	0.010693978005804886
886	15	0.8682958804032017	14.920383871168786	0.35062465025896034	4.449618323841194	0.01046316	0.010693978005804886
607	8	0.9430161804399388	16.07566708741605	0.7123042070514622	3.2403242940735635	0.01067873	0.010693978005804886
802	12	0.9617781839766795	16.150934318587577	0.9903135041956046	7.4340549965529386	0.01017369	0.010693978005804886
1343	26	0.9417648735350796	14.57310870669698	0.15816477799038886	4.673339114765758	0.01023678	0.010693978005804886
946	18	0.9958582163692753	15.052511829289417	0.8955632079970737	1.4407107702017028	0.01031871	0.010693978005804886
558	10	0.9089814737214993	12.44057854900089	0.06712137419193892	0.6213550351120729	0.01063233	0.010693978005804886
1557	29	0.9402519825295215	15.191918503043809	0.4726864242597951	4.070086487558525	0.01046327	0.010693978005804886
1059	17	0.7572132578206019	14.861645519894765	0.009344697500370591	0.0611592870135782	0.01067957	0.010693978005804886
1336	24	0.914006828334877	15.536607673645198	0.6032716510505629	3.160735006064632	0.01022875	0.010693978005804886
704	13	0.8610830106347	15.726505196928395	0.060874259972128614	3.359486937758022	0.01014062	0.010693978005804886
823	16	0.8864876038933868	14.319071774027595	0.5431883313985407	3.0815192062267704	0.01052284	0.010693978005804886
913	16	0.9448033076397547	12.841065822503255	0.7409028630586856	1.183455874722482	0.01066291	0.010693978005804886
1096	19	0.9329494753579889	15.503153967329032	0.9470663733708331	2.774556362940222	0.01033808	0.010693978005804886
1354	23	0.8437766522720918	16.333155287114085	0.35615270191802595	3.6454926957633154	0.01066032	0.010693978005804886
1271	22	0.8607248258468523	15.015154205280968	0.3932687542199824	2.5972604410914326	0.01056386	0.010693978005804886
738	14	0.9998057081717383	12.188093714178756	0.2656129632857209	3.2827818784817615	0.01069211	0.010693978005804886
674	13	0.9862903069696658	15.475843666962461	0.5879761593451589	3.849084103384396	0.01044622	0.010693978005804886
964	15	0.99767965638044	14.166860668338167	0.9577889255814319	0.3002576166271955	0.01061349	0.010693978005804886
756	15	0.832559831896952	15.158098857918299	0.3639912493880054	0.1046089308437197	0.01028874	0.010693978005804886
1698	27	0.9784006277902384	14.641641563363782	0.6722252258496515	2.6460346441621825	0.01051984	0.010693978005804886
643	11	0.8989867108324262	15.44602021746964	0.7823711946276687	0.8822029000188836	0.01056722	0.010693978005804886
801	14	0.8225505200230047	14.642037318011495	0.4603396032871851	2.9068013096037575	0.0105494	0.010693978005804886
807	12	0.9853172913320366	16.32852014263459	0.46256379028698813	1.0301167483692648	0.01041172	0.010693978005804886
1595	27	0.9697288583489475	15.427345901460612	0.869651295717907	0.8227909529333278	0.01051501	0.010693978005804886
1347	25	0.9524975953710955	13.558075386227564	0.23958491005788796	6.932777985596177	0.01054159	0.010693978005804886
1560	30	0.9223482059572229	15.439551320639112	0.5193881550330478	1.5795953270413392	0.0103858	0.010693978005804886
614	8	0.9903649704539459	15.980242162146398	0.6353274173271665	4.043985446515128	0.01050176	0.010693978005804886
1388	23	0.959786266694562	14.467741344403334	0.7019533919099465	2.2600236081069296	0.0105583	0.010693978005804886
1962	33	0.9603797458703746	15.45726379961963	0.25249047748104786	0.9368550322384629	0.01056677	0.010693978005804886
1157	16	0.91736324591838	16.60249082060175	0.20217170338749885	0.06357336203378194	0.01056448	0.010693978005804886
1761	29	0.9374728751605523	14.09323657356954	0.35598913111527347	1.4817203143525035	0.01048473	0.010693978005804886
1196	21	0.9984323384545326	12.67657412807548	0.5397920165417869	2.213054974886096	0.01049317	0.010693978005804886
1323	24	0.9596307953015387	14.67842099171968	0.030102935541089525	0.031638652325588934	0.01018854	0.010693978005804886
333	6	0.9444879363646014	12.585616243447676	0.5611513251427873	2.1070805267986823	0.0105953	0.010693978005804886
1139	21	0.9747419292458157	13.468588008511507	0.5063760128725934	5.345544289960813	0.01063832	0.010693978005804886
631	12	0.8013833721429479	14.850394889815323	0.8503996687969311	4.080775911650287	0.01063037	0.010693978005804886
1206	23	0.9802067214478782	14.043130303549008	0.8896513545275082	2.9186937165813034	0.01052942	0.010693978005804886
1763	33	0.9268272424991376	15.31590647981793	0.7914609109156635	1.2666185103742165	0.0105561	0.010693978005804886
1251	24	0.8917840912448235	14.079649511323085	0.47988376251237985	3.2179732299269626	0.01032746	0.010693978005804886
757	10	0.9998292184246406	15.296683395688726	0.9299167304811642	3.520322923964147	0.009868089	0.010693978005804886
1020	17	0.8536667474251641	14.955550750987168	0.2612172314725385	0.5324806339507631	0.01029793	0.010693978005804886
1292	25	0.8444020107023134	13.486220111250908	0.9539642117321776	1.612487547122799	0.01040014	0.010693978005804886
1677	30	0.971178476452009	15.523868011756802	0.06961725525107604	1.6549211886495807	0.01060165	0.010693978005804886
1119	20	0.9779256660436761	13.887905525719606	0.5097803501920627	2.4319509097047445	0.01063266	0.010693978005804886
466	8	0.9415245743040866	13.377150278026772	0.822341967415038	4.135718366756959	0.01026546	0.010693978005804886
1525	26	0.9652740248536702	13.916231438260446	0.9852161208747847	4.3036820715392	0.01023075	0.010693978005804886
1671	32	0.991051552275093	15.594157519732903	0.28635159059780857	1.7056227843466427	0.01067304	0.010693978005804886
1532	26	0.9626711015204892	14.860753223877573	0.9074153922679729	3.4757315426865656	0.01050031	0.010693978005804886
1226	23	0.9170029596654502	14.825274632514054	0.1276342488176766	0.9214105738790163	0.01064248	0.010693978005804886
1424	25	0.9956446004639947	15.64696517241864	0.9759646375792534	0.9577836174181098	0.009954833	0.010693978005804886
1350	22	0.9970597869410213	15.190884488338684	0.5079404261783224	2.3634187922438183	0.010543	0.010693978005804886
632	9	0.9450698447595128	15.069949498758717	0.28475095246466503	5.910120931949589	0.01041615	0.010693978005804886
1157	22	0.9202776414615923	13.201755235934334	0.033377111084340716	2.233770072675618	0.01056423	0.010693978005804886
1500	27	0.9593100349184345	14.768384514161363	0.794871317835423	3.6328875408699925	0.01067676	0.010693978005804886
1921	35	0.9937141097947633	12.891835356249542	0.923633468722661	2.7649115862436617	0.01046818	0.010693978005804886
1869	34	0.9925045363396406	13.553028262609452	0.352240390732512	2.0773450156872455	0.01047432	0.010693978005804886
1133	20	0.9078971659938253	14.208901527142961	0.36251839872677316	2.9919751592927444	0.01040309	0.010693978005804886
1270	21	0.971324374592353	14.975891685288556	0.13273814727156666	5.200440062264642	0.01036268	0.010693978005804886
1468	27	0.9940420089436611	14.289007120234286	0.18413426704163727	5.328259432704269	0.01048419	0.010693978005804886
962	16	0.9263254179558786	14.536853739298834	0.5986487922899189	0.12235287208195866	0.01065544	0.010693978005804886
1362	24	0.9455920823433679	13.793371783723039	0.1949035974387348	1.739390244838732	0.01054322	0.010693978005804886
1245	23	0.8596343239983	15.815992224952728	0.5132303549982555	0.7040356530101718	0.01062922	0.010693978005804886
1375	24	0.8826636974467079	14.316347885472522	0.829011907701827	3.3320979740130983	0.01049635	0.010693978005804886
