# Supplementary material for: Tableware trade in the Roman East: Exploring cultural and economic transmission with agent-based modelling and approximate Bayesian computation
Source: PLoS One. 2020 Nov 25;15(11):e0240414. doi: 10.1371/journal.pone.0240414 (PMC7688115; doi:10.1371/journal.pone.0240414)
Supplement: S1 File — The full project, with the data, the code of all components used to run the simulation and analyses is registered: https://osf.io/s5mdw/. (GZ) [file pone.0240414.s003.gz › s5mdw-full/abc-pandora/results-example/bestBias/result_0.01010723792994309.csv]

nstep	cstep	mu	mumax	copy	strb	score	epsilon
968	18	0.9636001849929117	16.251754133385568	0.5594495911812881	4.241724065698882	0.01004713	0.01010723792994309
637	12	0.5953397353879439	14.1333923100861	0.0033447583656601304	0.5729584879884069	0.009892798	0.01010723792994309
2230	39	0.9739733577732368	13.596472609307572	0.7911487631095008	3.069932025223715	0.01006248	0.01010723792994309
372	6	0.9836368953412346	15.519596513494166	0.1475930997651844	6.034535074027047	0.01003683	0.01010723792994309
666	13	0.9766285147471951	15.979884700331828	0.1824110131326584	0.727529255374253	0.01005154	0.01010723792994309
1012	17	0.9666899863959205	16.63580467482138	0.5945221055804201	1.4743384989858606	0.01010299	0.01010723792994309
797	15	0.7847906107896	15.65831609858456	0.09028749951964869	7.027012593512624	0.009871501	0.01010723792994309
864	17	0.8819524980568976	16.489088628656972	0.6334184921725698	5.6953694731639555	0.009883367	0.01010723792994309
1282	23	0.9963923556310148	15.993822295779081	0.18515227893720407	8.668262431004605	0.009614784	0.01010723792994309
1199	20	0.9063468074050987	17.31606303839726	0.4858364970121932	10.260925847322795	0.01006389	0.01010723792994309
556	11	0.8674613152583659	16.759893030075748	0.8149372503030035	4.40094109231925	0.01010576	0.01010723792994309
768	14	0.9050782887137598	14.764786231299286	0.7910140074201464	3.631905285193995	0.01002094	0.01010723792994309
1496	26	0.9552764629703059	15.640554051504218	0.765319114940808	0.36904304240723007	0.01002999	0.01010723792994309
622	12	0.8679602683794633	15.331852602466203	0.8715919716533306	6.439404462905779	0.01005254	0.01010723792994309
1241	23	0.911130917994676	16.862528502704013	0.6323519278302494	3.8900530990793505	0.01006132	0.01010723792994309
1827	32	0.9247696912031955	16.03324164339968	0.12531135388377623	0.24270764510233045	0.00994812	0.01010723792994309
547	10	0.8037662747379402	15.523949648205473	0.6260873344993242	0.9344014669069646	0.01010395	0.01010723792994309
1891	35	0.9367803658075053	15.192251360457034	0.7746343271076646	8.090248691411773	0.01009979	0.01010723792994309
1432	27	0.9049300093332453	15.19182935037934	0.6944796530988192	4.161214023222736	0.01009385	0.01010723792994309
778	14	0.9731009770619162	15.686930427972957	0.22871507132188884	3.132670108064085	0.01001389	0.01010723792994309
692	12	0.39502152976354243	14.538293265152644	0.00039799861167103684	1.8382205723396694	0.009291545	0.01010723792994309
498	9	0.8840143542783517	15.666891415729818	0.7267335747955257	3.7363652437872386	0.009797241	0.01010723792994309
1697	32	0.7978629061269291	15.699960198009064	0.7087169974061425	2.9890908370965787	0.009908804	0.01010723792994309
914	18	0.9477325551168969	14.737210457056737	0.9806804246806553	1.3454391732594941	0.01000162	0.01010723792994309
1915	35	0.9983711863833625	14.81517932326551	0.012402093969672026	0.001127296385195209	0.01005043	0.01010723792994309
502	8	0.9810915133025909	14.92925058594188	0.7176473142338989	4.795579672569285	0.009805644	0.01010723792994309
847	16	0.9517436368773063	15.093581213294211	0.8018768838594454	2.1565657479503946	0.009979216	0.01010723792994309
752	11	0.7916237845437981	15.038347399339571	0.12912887952842111	0.0005304457407542262	0.009785074	0.01010723792994309
1169	23	0.8480203264947664	14.485386349954151	0.3013979285666101	6.371569936852833	0.01007947	0.01010723792994309
1033	17	0.9610995236677408	16.016185899571607	0.9177448944174269	3.8114025444900816	0.009841261	0.01010723792994309
1061	17	0.986600154995081	16.285974577701822	0.45625318250308944	4.067129263046242	0.009965918	0.01010723792994309
1162	23	0.9363319479598499	14.910838121911588	0.8615459096722622	3.639931969938032	0.009962772	0.01010723792994309
1876	36	0.927305191105051	16.492025979877123	0.32102932202732287	2.327508313957285	0.01000038	0.01010723792994309
1412	25	0.9661957133098389	15.147954253640007	0.923173473538135	2.4505871725230484	0.01007028	0.01010723792994309
957	17	0.8172193683405354	16.46780077196541	0.6862400550621175	2.447979248149144	0.009987914	0.01010723792994309
613	11	0.9996809453738413	16.434117171048857	0.7569540886818897	6.474243472332118	0.009966152	0.01010723792994309
1272	23	0.9371084386974905	16.242610476162604	0.7550534574009744	6.9676409855795365	0.009971131	0.01010723792994309
2211	44	0.9361433850315445	14.198796351326736	0.989587652823427	2.7950314105781	0.01004025	0.01010723792994309
1845	35	0.9112403725463434	16.551108666184753	0.5191546571694481	2.2674065852942187	0.01009553	0.01010723792994309
739	14	0.9260413373873683	14.369815295667667	0.9072863318534807	9.768583140957865	0.009771337	0.01010723792994309
1292	23	0.9489496322665891	15.723504493738906	0.5277949824232117	1.960698463482351	0.009920733	0.01010723792994309
1060	19	0.8332386308412123	15.848147550545256	0.19541632626237293	3.4627705206839643	0.009982854	0.01010723792994309
1277	23	0.9170846805216275	15.216071332989163	0.19518154514646946	0.9062627608387266	0.0100537	0.01010723792994309
1338	25	0.9097565687043959	13.674811962240021	0.6335489674979511	1.6487563802577347	0.01009229	0.01010723792994309
1848	36	0.9992875773734781	15.382905140330278	0.09653099508516738	4.44717719726528	0.009919175	0.01010723792994309
1102	20	0.9583977607470059	15.792925871921044	0.10904321414380896	3.7629929589293374	0.01005187	0.01010723792994309
725	13	0.9270491089473871	15.34899908959558	0.8148534572597281	6.538034479867173	0.01003106	0.01010723792994309
1407	22	0.7779266987316965	15.107152788241148	0.022618557178402998	0.5333674906675346	0.009609817	0.01010723792994309
932	17	0.9631519045804838	13.976086802689547	0.2754247499051849	4.673817961944488	0.009870422	0.01010723792994309
501	9	0.9629323548265727	16.192277627127318	0.17444357872806743	4.791833377569898	0.01002352	0.01010723792994309
1262	24	0.9929900261132312	14.734669249939333	0.36005608162709724	1.6814695833903432	0.01008316	0.01010723792994309
1184	22	0.9421112616122895	15.372378850377222	0.4193839877077612	6.448073029412232	0.01010433	0.01010723792994309
2077	39	0.8596280056683087	13.810804217522248	0.39581103941274287	2.44221078684044	0.01001176	0.01010723792994309
1624	29	0.9873254012566488	15.463865116409519	0.9113477903940147	4.140364933274664	0.009908178	0.01010723792994309
971	18	0.9331488082853551	13.931734063287067	0.5719927306016658	2.033877460450669	0.01010548	0.01010723792994309
951	18	0.9984401627714237	15.853438077527777	0.2705096237717676	0.3599853354244693	0.01004961	0.01010723792994309
901	17	0.9345297098680316	15.377120011343592	0.779622157390683	5.544625323428381	0.009788206	0.01010723792994309
1426	25	0.9513095676707255	13.770730837108614	0.6692456596887735	3.3055383635968285	0.01003756	0.01010723792994309
1179	19	0.9825404366165208	15.987999694053288	0.4604106818707599	3.6280157352358033	0.009874658	0.01010723792994309
1792	29	0.8604148377409655	13.883594976043637	0.0029480238998743913	1.508584965103929	0.009743251	0.01010723792994309
967	19	0.9365065726890629	15.863394872412503	0.1948820882654323	1.8493942978280216	0.00997974	0.01010723792994309
1107	20	0.5427583092662008	14.374228520574437	0.0017081339634470796	0.28560820939678583	0.01008174	0.01010723792994309
1273	23	0.8322364412690024	15.816406872507006	0.8216684467196018	3.172954928055921	0.0100333	0.01010723792994309
966	18	0.8681977516324578	14.23468436576505	0.7767189512999318	0.19306036604752386	0.0100917	0.01010723792994309
642	12	0.9894984674573157	15.516148663483179	0.039342167764505026	4.6387987328724165	0.01009304	0.01010723792994309
1259	24	0.6712639645431604	14.019918010948672	0.0023769616999361753	4.015063389289276	0.009461691	0.01010723792994309
664	6	0.9017315903815665	15.267154720840718	0.13290317408523003	0.0025133100795783903	0.01007154	0.01010723792994309
955	18	0.8503470030818069	14.85922958691471	0.4096365708449633	0.0030155744998003886	0.009862042	0.01010723792994309
1132	19	0.98484747983013	15.805605050825069	0.4065856558388823	5.126032974014402	0.009961288	0.01010723792994309
1667	28	0.8436062103346124	15.625367914955445	0.16573526965808882	2.4077159486374287	0.0101033	0.01010723792994309
1459	27	0.9318444578268119	15.637797597120425	0.6482403589386061	1.063349581903492	0.01003158	0.01010723792994309
1528	29	0.993674789379216	14.797010080196838	0.2791213383853504	3.1102399644159107	0.01005412	0.01010723792994309
1152	22	0.9703723175391433	16.77314200747016	0.7073928664903734	0.13082475670547533	0.009889519	0.01010723792994309
1687	33	0.8881779676972514	17.628517738334818	0.5032779287820809	1.1756071944561461	0.01002594	0.01010723792994309
955	17	0.8233460911905865	15.189092235815739	0.668504394383597	3.2699719318241147	0.009758709	0.01010723792994309
1286	25	0.8334150708671056	15.521311438309256	0.0878003305226711	3.3288897037935836	0.009804283	0.01010723792994309
1624	31	0.8038042757229331	13.395032484467107	0.5984411650846954	2.277557924156499	0.01007995	0.01010723792994309
676	12	0.8130591698955938	15.72408887510456	0.5487585659475431	4.552254118829074	0.01009343	0.01010723792994309
1662	29	0.9624132446319473	15.408949160921505	0.9416091224468042	2.5385683712745544	0.009988888	0.01010723792994309
1013	20	0.9644475543864983	13.92545213430578	0.5160280046386948	6.476511822840186	0.00997257	0.01010723792994309
1858	35	0.9755330239037201	14.394143019383023	0.8707216064770641	3.8697135821933353	0.009988672	0.01010723792994309
965	15	0.970825066495143	15.707079513678055	0.8125283437271258	4.334698118386042	0.01005832	0.01010723792994309
598	11	0.8992059247079907	16.943936826604208	0.10536736728424634	1.2470297552013108	0.009862076	0.01010723792994309
1193	22	0.8948238011970752	15.630964826577308	0.50398565183587	7.566027959156865	0.01009526	0.01010723792994309
1574	31	0.9053526367990741	15.038439813285182	0.41573230441861453	4.324274688648555	0.01007467	0.01010723792994309
974	16	0.9916937617944719	14.936940663015179	0.3114970854167921	0.5781894585642242	0.01003016	0.01010723792994309
1211	22	0.9716748597370968	15.445546645187541	0.7582249216437773	0.04872529211723209	0.0100065	0.01010723792994309
1912	33	0.8678402095814469	15.71811903869791	0.21097771609499208	0.11312180101991048	0.0098325	0.01010723792994309
2060	37	0.9795492929624543	14.887756297682111	0.14397071889671434	5.869179737520444	0.009823029	0.01010723792994309
362	6	0.8138110020140585	14.863168570036768	0.9905225527792355	3.526542445638997	0.009866526	0.01010723792994309
1777	32	0.9659324888212981	16.28699405616704	0.7474648218927097	5.108421642908472	0.0100689	0.01010723792994309
656	12	0.9281953054494513	14.793457181583415	0.7556841514196393	1.8201602068551699	0.009618272	0.01010723792994309
1915	35	0.947252693596969	14.476986843226545	0.8260888407919841	2.3302729523742074	0.01009972	0.01010723792994309
1492	26	0.9954298329718838	15.10109674046989	0.5260712951291637	6.059436352864065	0.01008958	0.01010723792994309
728	13	0.992193325579143	14.206875736767975	0.6166104870516103	7.656493628928958	0.009989816	0.01010723792994309
1417	27	0.9105509227447748	16.664355241639196	0.6390127952032529	3.8267949391518257	0.009929939	0.01010723792994309
1184	21	0.9634370066689606	16.282079150662813	0.28991193103083346	4.09665813246688	0.009748381	0.01010723792994309
2322	42	0.9777453125353635	15.312607887504166	0.9302025587071108	0.5062891344346878	0.009753362	0.01010723792994309
1025	20	0.9804292547924413	14.769779530684719	0.5895996574911314	4.722928240674607	0.009796004	0.01010723792994309
1089	17	0.8744380481991381	14.34324883611261	0.7419916216976695	0.8582877399427513	0.01009615	0.01010723792994309
1580	26	0.7935424688495356	12.73568676203735	0.0279167374878439	0.026170831135287176	0.01001973	0.01010723792994309
2071	41	0.9330213717878088	14.462261237401854	0.7074089346072923	2.4160973235055527	0.00976003	0.01010723792994309
1885	35	0.9189514280328231	16.083259605796897	0.34202924604278384	1.7862085059649782	0.01001314	0.01010723792994309
1085	13	0.8242786096947589	15.686743417680965	0.7942072976730604	0.010926851387815018	0.01007677	0.01010723792994309
769	12	0.9103012185128464	15.273118689805116	0.060810420517408426	5.5946236513663585	0.010106	0.01010723792994309
1527	30	0.972132553860621	14.76747966289847	0.7574863843226196	7.067667223076546	0.01010631	0.01010723792994309
1214	23	0.7075786174696095	15.54299188512993	0.831166972487933	4.0303620238786095	0.009941986	0.01010723792994309
1183	19	0.8971987829453519	15.484820087367437	0.6834881656401328	5.812442220417901	0.009861548	0.01010723792994309
2042	38	0.9831415076961469	14.23215139085797	0.18603526289036965	5.037759117494705	0.01000427	0.01010723792994309
1335	24	0.7814064968760082	14.662223820058255	0.349746648607983	0.00294853520253191	0.009971687	0.01010723792994309
1391	26	0.9271649490730891	15.718236917082264	0.7797609638855769	2.019155255603736	0.01005943	0.01010723792994309
1814	30	0.8977289821615949	14.919179612380528	0.15704594241029887	0.7223268743035056	0.01009735	0.01010723792994309
1517	29	0.8708296845641413	15.787857935831624	0.44748717869955834	4.867421074277767	0.009977682	0.01010723792994309
1336	25	0.9973845549829915	15.599034486822804	0.396261330341007	7.496516761616176	0.01005696	0.01010723792994309
1765	34	0.6833532433973692	14.538612652616534	0.08897771474207183	0.26124671114900877	0.009960304	0.01010723792994309
1529	30	0.9814895547404388	16.52914491809924	0.6919584253665827	7.206646704922144	0.0101047	0.01010723792994309
1231	24	0.9932681701102463	14.70638202667395	0.14580415240019212	5.966660243784273	0.0100907	0.01010723792994309
618	11	0.9701624490460862	14.718648566338052	0.5488719910032143	1.0006437110156372	0.009829593	0.01010723792994309
401	7	0.9758649174324465	14.63219979841453	0.7196811330409857	5.4151197899696575	0.009890178	0.01010723792994309
1621	31	0.9720693852540236	14.0992698362568	0.7417445922040717	0.024077755398866696	0.009718826	0.01010723792994309
1549	28	0.9030384415560794	14.64994183878178	0.4425178852578651	1.1273830267727432	0.009759751	0.01010723792994309
1197	23	0.9733186099150358	15.482736506144727	0.3789966477817645	2.3033916829632695	0.009657823	0.01010723792994309
1280	22	0.8787575938263905	16.306163877935266	0.03040062334768534	3.6348977133707963	0.01006888	0.01010723792994309
682	13	0.9399262293929387	15.360872417062703	0.7768631105706795	3.4002052072080393	0.009983273	0.01010723792994309
860	15	0.9903576875427205	15.91473189324101	0.13527077716493494	2.6618289767323136	0.009830052	0.01010723792994309
1015	18	0.9929195714001091	15.088409244130478	0.9350487949154367	2.9154405010577595	0.0100256	0.01010723792994309
679	13	0.8378073384321475	15.090800823310166	0.5392582866646887	4.6156298853457765	0.009901439	0.01010723792994309
1188	21	0.8678770962862289	15.344871531837692	0.9488821260841364	3.119175538804046	0.009987021	0.01010723792994309
1569	27	0.9694418021787317	15.022255658455094	0.12018700720249414	8.046385871828324	0.009995729	0.01010723792994309
645	12	0.9592471606263933	15.68661993796825	0.7590685756491882	5.997629886485682	0.009878199	0.01010723792994309
2160	43	0.8711275206410322	15.397003879698993	0.4160302300259473	1.1799828152869387	0.01006233	0.01010723792994309
913	17	0.9584030003864237	14.199428627939684	0.2939499944223718	3.4429823751277193	0.009986164	0.01010723792994309
842	15	0.9294766158096851	15.357312067396403	0.5039765065263184	4.341535086586334	0.01008132	0.01010723792994309
1962	34	0.9377298854048278	14.859514105223417	0.9165873688765805	1.6339884136082392	0.01010514	0.01010723792994309
972	19	0.9096350269812881	15.178162108720723	0.40143599626962423	3.088161888282992	0.01005044	0.01010723792994309
703	10	0.9182828000293565	15.633434548202906	0.4608208434089355	3.8491965379811424	0.01005689	0.01010723792994309
1076	18	0.9467831651812744	14.540962676600648	0.07549459365831768	0.1631437390462871	0.00976179	0.01010723792994309
778	14	0.9684306706818897	15.475833632818762	0.46743892248523145	2.242106981166749	0.009673579	0.01010723792994309
547	10	0.9909584628277435	14.86059014602558	0.7608131990191247	3.3095621316892694	0.01003718	0.01010723792994309
1778	34	0.9540670197016279	16.591898837367395	0.648748197398375	3.5259604496013384	0.009943116	0.01010723792994309
1384	26	0.8770018542161304	15.434567998403322	0.22922821376848188	1.1916350653264212	0.009877933	0.01010723792994309
1461	27	0.8625437719810929	14.735194531471208	0.26529913748555495	1.554320244563093	0.01007975	0.01010723792994309
1271	22	0.9939974854189371	14.28878303777273	0.3103762941535249	1.1361203662286972	0.0100092	0.01010723792994309
1071	20	0.9777056750781107	14.441482100141677	0.9656626932070684	2.4365777406623508	0.009815899	0.01010723792994309
1476	26	0.9949514932484781	15.883449433146568	0.6044443898183492	2.3602456945214434	0.009759546	0.01010723792994309
1255	23	0.8978444444098886	14.4416190386354	0.5113718981026273	5.827888232575352	0.009895651	0.01010723792994309
904	15	0.9968694301349219	14.986240251962046	0.9181080689135145	0.834185324850004	0.009705047	0.01010723792994309
856	16	0.8618122828681464	14.936432037983725	0.5720977489341083	3.0995882805601846	0.01008422	0.01010723792994309
1003	19	0.853678081150516	14.699785866454764	0.4234497477571783	6.064240643512505	0.0100928	0.01010723792994309
1550	26	0.9752133654969267	15.214004285183204	0.1777593356105765	4.070036580697867	0.01002122	0.01010723792994309
994	19	0.9893842313885333	15.02036088897085	0.052945719730234264	5.845804812305012	0.01002665	0.01010723792994309
1486	27	0.9862735464116668	15.551913645816793	0.6932839765188166	3.7883236125934774	0.01007406	0.01010723792994309
1633	30	0.9791957374448561	16.099194371109306	0.4388982669959869	2.7755951425551273	0.01001033	0.01010723792994309
1561	30	0.9797348093466898	15.506480202134298	0.34402622055789234	3.1227449687333655	0.01008135	0.01010723792994309
1324	24	0.907884451708582	13.349421041449048	0.020783514699472025	3.7671504461386314	0.01007007	0.01010723792994309
1051	20	0.9700947528126166	16.5674441904779	0.8948099604258715	2.895369840890604	0.009639891	0.01010723792994309
1559	29	0.8823527101030716	15.587634049593671	0.7595863291541969	0.193716009725299	0.01000106	0.01010723792994309
1598	30	0.8896906599695943	14.557749458799314	0.06573305682574593	4.235569142633039	0.009714464	0.01010723792994309
1121	21	0.9269562347584119	15.988067619632563	0.8208572062029974	0.008876784074055732	0.01009637	0.01010723792994309
2140	38	0.8953248655574045	14.141276491543975	0.039190770868142044	0.6980060754697357	0.01010164	0.01010723792994309
861	15	0.9372055073146685	16.18324697750499	0.44599635853772934	1.1621430474970003	0.0100128	0.01010723792994309
1924	32	0.9220594300198025	14.678092329559329	0.276860137836212	3.826458683263181	0.01001339	0.01010723792994309
990	16	0.9548797159643467	14.860523514028223	0.6717067595310238	6.702295414601359	0.009992145	0.01010723792994309
921	16	0.9522912459314211	14.44766339101792	0.6511865793221561	5.586810325599065	0.0100447	0.01010723792994309
1453	28	0.9215289685749183	15.180393757700214	0.5912782861666463	1.9422228616651895	0.009864534	0.01010723792994309
1711	32	0.9404090329323928	14.518257709796053	0.5600234468296228	1.660646874791706	0.01010422	0.01010723792994309
1392	23	0.9744208011789596	15.103008688066119	0.05323248007127401	3.7935548229582854	0.009832003	0.01010723792994309
1068	21	0.911153739791819	16.784871240891412	0.015779291264112982	8.894249711473215	0.01010452	0.01010723792994309
681	8	0.999815264209983	15.929385340713155	0.21937831861003304	0.10073732652778	0.0100608	0.01010723792994309
898	15	0.8833717326720648	14.991633906655247	0.0025985434484298298	2.9451788322884065	0.01003686	0.01010723792994309
1367	26	0.632355263539893	15.797320136904338	0.25760602858430115	0.9909438517163118	0.01003825	0.01010723792994309
696	13	0.9870674349977164	14.48316929055606	0.8089095244474152	2.4572426427044354	0.009803485	0.01010723792994309
557	10	0.9499894717134648	15.140605071488585	0.9079270712096759	1.192829962309549	0.0100627	0.01010723792994309
1167	23	0.8821853217532669	15.510314668940673	0.19045189230791948	1.424319565885252	0.0100422	0.01010723792994309
1408	20	0.962130584541587	16.886179259583084	0.19223621556301834	1.6308623933389175	0.01001359	0.01010723792994309
1332	26	0.9548317232474984	15.760877355722991	0.2546499657314971	1.352380872955472	0.01003326	0.01010723792994309
2141	42	0.9623880561668817	13.4537762755204	0.2816873770818157	3.4991962222995916	0.01006035	0.01010723792994309
860	17	0.9822638210649774	12.936693939305092	0.7214429395131206	1.5575924603479283	0.01000054	0.01010723792994309
2053	39	0.9677485098790578	15.891384546547926	0.44101237945926886	11.00244639724222	0.009852042	0.01010723792994309
1956	35	0.951323324190621	15.648848708059171	0.2968061587457884	3.540199004175572	0.01009197	0.01010723792994309
1145	21	0.8993959866817146	14.403651979605415	0.20042047650606226	4.149083600540898	0.00979187	0.01010723792994309
941	17	0.8662699261002955	13.820562328675718	0.33725085174720876	3.511844798545535	0.01010421	0.01010723792994309
628	10	0.9849865192067611	14.641986524799263	0.5630169992069621	2.361138692916871	0.00995938	0.01010723792994309
1328	26	0.941341350142479	15.43453189146452	0.005395674204881795	1.107491700937541	0.009860293	0.01010723792994309
1021	18	0.8931845224605115	15.959031200304974	0.9658396695781112	1.969034104274478	0.009790662	0.01010723792994309
1653	29	0.839568057506959	14.819252581151922	0.5081246343828658	0.6120952860065068	0.009974092	0.01010723792994309
1459	23	0.7829252180216083	12.7858065242997	0.00019781371057332742	1.1838724238130773	0.009813742	0.01010723792994309
1463	27	0.9377864262006348	15.984683587522706	0.3497553146234168	4.528087349751285	0.01008789	0.01010723792994309
1458	29	0.8174657731205512	14.721070585110299	0.478614791164871	6.6431605234217646	0.01009088	0.01010723792994309
2218	41	0.9901808096550524	15.912404780428576	0.9882490115566391	3.531944406099598	0.01002307	0.01010723792994309
899	13	0.5219271478118631	13.809103053652036	0.04033857624606149	0.004363265377981929	0.009749937	0.01010723792994309
1044	18	0.9654017716410028	15.862486720838373	0.2857309888375891	0.2939573813632147	0.01008695	0.01010723792994309
1598	29	0.9711902761970613	14.942486516769838	0.39830180688790623	1.338920066294061	0.01003761	0.01010723792994309
352	6	0.9730254659011832	15.283058813966738	0.4213502706680576	2.3834365239909916	0.009934078	0.01010723792994309
1892	36	0.9666189202687725	15.97292943729678	0.02529718383515639	2.5730950920556137	0.01001102	0.01010723792994309
1017	19	0.998194891084126	15.880369824843129	0.40442046063614046	2.8631455920873545	0.01005529	0.01010723792994309
1489	29	0.9562324036624608	15.4238274087386	0.06765628465211465	1.9672293625250492	0.01008764	0.01010723792994309
1296	22	0.961272133529529	16.13169942954777	0.4895243021819853	1.4933410967658904	0.01005179	0.01010723792994309
1640	26	0.9697069827093334	15.614229570696072	0.8738893341268416	6.056685913505516	0.009983608	0.01010723792994309
1414	26	0.9786998342888628	15.128380115711794	0.6954256450975733	4.18665626193043	0.01005308	0.01010723792994309
126	2	0.9705999644176443	14.464616217562815	0.10567147819362477	1.241054954967645	0.01006961	0.01010723792994309
998	19	0.8571268361015518	15.276125823457322	0.928834687772306	3.1823614357686827	0.009844504	0.01010723792994309
761	14	0.9374963574672376	15.731832897521445	0.7237099298863747	6.830646000137913	0.009938582	0.01010723792994309
1518	30	0.9812932150486045	14.36816256301338	0.29361041360175105	1.580792285908015	0.01007257	0.01010723792994309
1461	28	0.9910466337308494	14.983279681969979	0.3065507624268253	3.086004561838715	0.01002833	0.01010723792994309
1154	22	0.6183905596912039	14.246662188542338	0.1808331300581558	0.10476525024862104	0.01004481	0.01010723792994309
1283	20	0.8297221409542311	14.392772649929794	0.312263235639308	0.10149913081333373	0.009739086	0.01010723792994309
1673	33	0.8790890376007459	14.433191601306088	0.5616424280735747	4.108304821079605	0.0100406	0.01010723792994309
1916	34	0.9836442351404159	15.568681852603572	0.8680858089642612	4.240786657806544	0.01008138	0.01010723792994309
1593	31	0.8170331801620385	14.831634627523638	0.38162848619565515	2.527819271754169	0.009973428	0.01010723792994309
1699	30	0.9809538029238439	14.732349054492419	0.17660914776281522	0.023388896095062783	0.0100277	0.01010723792994309
1067	20	0.7900241043549358	14.83231721035598	0.09677869740652909	4.286802611677482	0.009531699	0.01010723792994309
2265	41	0.9850035467137516	15.032975283604596	0.30447859282713596	0.024994606562868782	0.01007541	0.01010723792994309
1288	24	0.9523852251714052	14.516898113797074	0.6619726122064177	3.8226139575787514	0.009602199	0.01010723792994309
1027	19	0.9478611061729957	14.365136906498762	0.30998170720795126	0.17699531021178364	0.01002381	0.01010723792994309
1275	25	0.7699232109387377	14.689177864346942	0.2460335912683609	2.1615202748882822	0.01001804	0.01010723792994309
832	14	0.824448902949341	15.66465883976171	0.5143589674798769	0.5299032767452633	0.009967864	0.01010723792994309
1742	28	0.9271793994040687	15.400806461760276	0.4128042752716715	1.3661452833844665	0.009538309	0.01010723792994309
628	12	0.8033136374229813	15.056178800501991	0.34537312839802664	4.064198118016602	0.01002981	0.01010723792994309
2113	40	0.8680944088838766	15.564260421019318	0.5936002978439349	0.6740910762214654	0.009897533	0.01010723792994309
2283	45	0.8963351711676963	14.730505067792281	0.7113790040090606	3.1527027885868573	0.009997407	0.01010723792994309
1227	24	0.847176403907625	16.040357174498943	0.1815978279226269	0.2056146016789262	0.009842267	0.01010723792994309
1422	24	0.977265180779724	16.97298235975389	0.3819333090809056	3.4233475170301295	0.009981	0.01010723792994309
1026	19	0.9921727478983766	16.05948807108332	0.018380006196394877	6.961248920308762	0.009948452	0.01010723792994309
877	16	0.9956560211731154	15.767039915166983	0.3233862221325461	7.069947907896589	0.01005306	0.01010723792994309
1639	25	0.9855648585932687	15.6739383263819	0.22623212002686854	3.3663302210813795	0.009971515	0.01010723792994309
1389	23	0.9114734707836736	16.636956679545147	0.7925709478634484	3.0031353720348406	0.009686326	0.01010723792994309
828	14	0.8844758243113655	15.388843520964716	0.46777131547189765	3.9148832913160865	0.009873899	0.01010723792994309
1395	26	0.8866352089645991	16.08855273330208	0.781435047596124	7.156522848952196	0.01007784	0.01010723792994309
1358	22	0.7993074487315615	15.985191887062555	0.09854619691336265	2.919165811823014	0.01006624	0.01010723792994309
1471	27	0.9273178083608057	14.725505314669883	0.8436561891536452	5.559664031980668	0.009832937	0.01010723792994309
1296	24	0.9165999119928696	15.05259654365147	0.8099101531543063	1.3261523734094716	0.009908524	0.01010723792994309
1982	38	0.6469750117265183	13.362817698370343	0.05112826457155417	0.018040071420609927	0.0100443	0.01010723792994309
604	11	0.9219748260559626	14.784692237196987	0.45546911820552893	8.085182736554	0.009775221	0.01010723792994309
1417	22	0.9437391683451993	17.222865034152854	0.840227889628578	1.399023826280794	0.01003443	0.01010723792994309
1622	27	0.9115798269813954	15.213248283896345	0.5602900806122285	1.8699604445445017	0.01002379	0.01010723792994309
1663	30	0.9438179402057668	13.93144476553278	0.5125704984814637	4.748645321089966	0.01003327	0.01010723792994309
685	13	0.8633712761797503	13.493472886670695	0.31493154436392046	3.585812292763202	0.009770204	0.01010723792994309
1368	24	0.8860489614785785	16.013437733324736	0.009709062050158646	4.232185840424785	0.01009217	0.01010723792994309
848	15	0.9588157001493857	16.482547374303774	0.24481100623793428	5.315625182927452	0.009997364	0.01010723792994309
848	14	0.8982566807233998	14.75899102690163	0.6409164647288657	4.716661259017096	0.01007206	0.01010723792994309
1616	31	0.9476369632908273	14.340069626066503	0.8031054356849754	1.1270795524597306	0.01000371	0.01010723792994309
1377	25	0.9374864136813593	15.13865556971443	0.8395691672131198	5.463490010274695	0.009593892	0.01010723792994309
874	15	0.7382056226221132	14.420659616339453	0.32975823079097794	0.01002720438888205	0.009665132	0.01010723792994309
869	14	0.5424570557680412	13.47450432909979	0.26582571778942465	0.007179547192086744	0.009935265	0.01010723792994309
977	18	0.9617768212832912	16.044636352468125	0.41670773162490565	4.823097319704577	0.01003263	0.01010723792994309
500	9	0.9936988741604724	14.629477203697691	0.19927510938107798	5.3131231434963295	0.009818247	0.01010723792994309
970	18	0.9099115421862933	15.808517587431565	0.855033657596298	4.9700343963706635	0.01005247	0.01010723792994309
718	12	0.9790775412744024	14.975476986087573	0.3258667622470496	0.5809800044014823	0.01009231	0.01010723792994309
893	16	0.9392768872576721	14.980464490250327	0.3030379512660248	5.7845516229774825	0.01010252	0.01010723792994309
1281	21	0.9332653246289002	14.73305509886873	0.06479842110375267	3.4866901698033512	0.009851873	0.01010723792994309
892	17	0.7797470433925322	14.45979702778552	0.5541665154422026	4.950120391981704	0.009920962	0.01010723792994309
1842	33	0.9453191497701378	14.849186639367982	0.5749140179920333	4.868827983701847	0.01000588	0.01010723792994309
1473	28	0.9615777982499695	14.31802971552841	0.7496552987845343	5.2472890196611	0.01000846	0.01010723792994309
712	9	0.8463926817612295	15.396741744755428	0.4650808128120847	0.0025298246453057116	0.0100726	0.01010723792994309
1599	29	0.9603479227952002	15.236818498744771	0.8801633556653421	2.743519850280131	0.01007038	0.01010723792994309
1301	24	0.9962121055501182	14.791531859712515	0.29263663000393547	3.3471577625823175	0.00980706	0.01010723792994309
628	10	0.93113577981311	16.227134178088562	0.334657932694625	2.88778614868428	0.01008335	0.01010723792994309
2040	38	0.7807753994033557	15.892325850632437	0.499645536935825	6.271077403786767	0.01003272	0.01010723792994309
861	15	0.9214464867466696	15.478279783150262	0.2708753450032268	2.362831164096967	0.01005111	0.01010723792994309
1432	26	0.8464683430453852	15.098118729614312	0.30941439970094475	4.208472885420994	0.01007898	0.01010723792994309
1682	33	0.9130433809723176	15.297210251929101	0.5756840934133383	0.622671224893479	0.009813713	0.01010723792994309
1240	23	0.9642375497881751	16.02300631850426	0.10483063025736872	2.9499890499441905	0.00967922	0.01010723792994309
1106	19	0.9364181231900438	16.90748576670148	0.6868121762856061	3.3307132623282265	0.00988994	0.01010723792994309
1152	19	0.9825476677049783	15.055075535092602	0.4550495708628323	2.075010624485379	0.009673897	0.01010723792994309
1705	32	0.7778089334619082	15.220490637765527	0.25049745111786065	1.8660623317905394	0.009973619	0.01010723792994309
568	10	0.9598754310681583	14.543195964385921	0.6089060018686278	1.2625111328378593	0.009481089	0.01010723792994309
1757	29	0.9114898357927511	14.604406200474166	0.10392605441574976	2.8260244026041743	0.01010327	0.01010723792994309
1447	27	0.8767236808979132	15.12854196042358	0.45211985660957954	3.260508413588494	0.00974925	0.01010723792994309
1210	24	0.9439861315880024	14.312701496559354	0.3451034046155822	2.2441572591377854	0.01007854	0.01010723792994309
1558	26	0.9826990641743552	14.41410256054799	0.20212172525485475	1.0844316874666724	0.0100555	0.01010723792994309
1492	27	0.9961197102045432	15.266963416661232	0.48977018037556597	2.2441141274252736	0.00991508	0.01010723792994309
893	16	0.9795427630413029	15.027158197941167	0.6709723540015062	3.1165791874853017	0.01006854	0.01010723792994309
1373	25	0.977651678202524	15.566651681451193	0.29136391489876284	1.984629915037408	0.01003115	0.01010723792994309
1942	33	0.9810496572430647	16.752507975112678	0.5523709355318442	4.930673073717478	0.009531168	0.01010723792994309
1366	25	0.9830101494644301	15.417810841617873	0.7098919660243073	2.4139001490626906	0.01009445	0.01010723792994309
637	11	0.9890252683585568	14.348206873184479	0.5050031807927811	5.559688550201621	0.009936192	0.01010723792994309
1512	25	0.9753006586041209	16.046316987359848	0.9149147666057439	3.2345903812646464	0.01004926	0.01010723792994309
1418	28	0.8580444267656651	15.106951827515765	0.5491981906961624	4.865925371320305	0.009853203	0.01010723792994309
1209	24	0.8581583824404494	15.856628751435817	0.7247910510653016	3.56035275716817	0.01001836	0.01010723792994309
1364	22	0.8516469279623213	15.137852880244592	0.2141096878872366	3.4084034247413015	0.009902989	0.01010723792994309
1580	31	0.9402837439148005	15.203082006008929	0.7039768247555245	8.523666752130518	0.009990632	0.01010723792994309
1051	20	0.865054099102949	15.955495190724319	0.89081737660687	3.5590198116445086	0.009955061	0.01010723792994309
1408	28	0.8660101889562561	15.543568778335397	0.4269878539244918	0.7905654182585229	0.01003175	0.01010723792994309
1318	26	0.9753197171348643	14.616074228782802	0.8984755960425972	2.219307688515311	0.00968058	0.01010723792994309
518	9	0.9249863558516831	16.091298430115703	0.7889499867558516	5.854304504117654	0.01001313	0.01010723792994309
1661	30	0.8548039627029326	12.775689693963294	0.0690944452149383	0.0021315371518100257	0.009891879	0.01010723792994309
1646	29	0.7020281855707385	16.385486806221635	0.8094395474411723	3.442988603164037	0.0100887	0.01010723792994309
955	18	0.9082948836106026	15.200138005622355	0.580145943296688	0.5538814658021051	0.01000744	0.01010723792994309
1405	26	0.9592023463727689	15.459987557561757	0.5326413571726112	2.107967279788964	0.0100487	0.01010723792994309
891	17	0.9215531293140362	16.25176087494988	0.512552799032358	5.730887035170389	0.01003957	0.01010723792994309
961	19	0.8007219458069003	15.377348970808015	0.160641406812981	3.5779701147042795	0.01004491	0.01010723792994309
1491	24	0.9463149645340019	13.261734241801292	0.0003073005516182614	3.339956635585578	0.01001931	0.01010723792994309
1288	24	0.9263937010581396	14.193404345510604	0.5950850632365243	5.705253820576791	0.009858108	0.01010723792994309
1575	30	0.940630624427545	14.51224916100885	0.3275686770420282	4.55921969035183	0.009703598	0.01010723792994309
2242	44	0.990308306279119	14.227474812000118	0.04745028055411732	2.3994096859572904	0.01003216	0.01010723792994309
2005	37	0.9762022720902261	14.935771609254418	0.44288052877023865	1.9959582179934896	0.009707365	0.01010723792994309
918	17	0.938359979309801	15.008467590639423	0.08918250783430036	0.26921640328854934	0.01003165	0.01010723792994309
1408	25	0.9997762982734094	15.697843562289242	0.8541382857693957	1.6114951201084942	0.009674802	0.01010723792994309
587	11	0.923317712987462	15.303324864573744	0.4103795216334926	5.825192760238002	0.01006259	0.01010723792994309
1365	23	0.9558319339837734	14.88689090508014	0.5130005830754203	4.05949781370629	0.009881685	0.01010723792994309
1814	30	0.8433202171288599	15.426381584693038	0.709458521767266	0.4854877560843558	0.01009455	0.01010723792994309
1058	19	0.9850164007277296	15.357005880880937	0.43454548539865373	3.1647250412487535	0.0100262	0.01010723792994309
1372	27	0.9096070518970527	16.149191723388714	0.5760226591416848	2.179543727115862	0.009982498	0.01010723792994309
1044	20	0.8985529347418753	15.366759443427762	0.16561923234262488	2.630474951447041	0.01001176	0.01010723792994309
1209	19	0.9339964152708699	13.67785769323925	0.0009662217517879823	0.27035478233573196	0.01005925	0.01010723792994309
1062	20	0.9431730556638378	15.188195531612127	0.45768780312699137	3.940867922533469	0.009858177	0.01010723792994309
905	17	0.9761212466793575	16.837508451501005	0.33179852625387474	5.027578466378442	0.009931444	0.01010723792994309
1393	25	0.9926002840601033	14.865560247208053	0.7116061734330558	0.1856548784079206	0.009966873	0.01010723792994309
936	17	0.995777174071305	14.969743373696188	0.7591544996848554	2.961861084463002	0.01009265	0.01010723792994309
1471	29	0.9538885491256276	14.94225651135915	0.48700237093372245	2.117095222918113	0.009805932	0.01010723792994309
1715	30	0.9929970312021719	15.113885261430985	0.07155513746240394	1.0930191400713611	0.009935052	0.01010723792994309
1511	30	0.9277767425410829	16.19139537238135	0.6456294225540041	4.227669348847512	0.009758922	0.01010723792994309
1292	22	0.996559593269256	14.762619319670502	0.1576246192293724	0.3807702580650897	0.01008815	0.01010723792994309
783	14	0.8969867310874005	15.311747153825511	0.19488209026534503	3.1965341820833935	0.009431833	0.01010723792994309
722	12	0.9876778199050433	14.74661367009575	0.15443383716792036	1.4279517470722258	0.009985496	0.01010723792994309
1591	30	0.9812244533642022	14.449177975996408	0.2479556618323071	2.279175116532735	0.01003	0.01010723792994309
1160	21	0.9769977577906679	15.090066723001387	0.30038454196215114	3.2057276293065198	0.01004929	0.01010723792994309
1378	26	0.9361191355665626	15.218219467712858	0.032673307579021545	5.011993539351168	0.009775047	0.01010723792994309
958	19	0.9224959698555125	15.17538289170741	0.3349814965019046	2.2401082631201366	0.009925096	0.01010723792994309
1505	29	0.9920794794887753	13.668239374033355	0.17876993036654545	6.505828934870994	0.01001041	0.01010723792994309
1998	37	0.9067273896602398	15.897315293952735	0.5792187839455644	2.7869899578361617	0.009877575	0.01010723792994309
1548	28	0.9497520551110121	15.492206409217639	0.9747947020797263	2.2402900741043257	0.01002813	0.01010723792994309
1372	26	0.8475163706417254	15.329863963798758	0.38961586972125184	7.155777955763952	0.009783924	0.01010723792994309
1051	20	0.9155070921394588	13.926059548051192	0.5232666811161023	5.031694399893828	0.009710597	0.01010723792994309
1096	21	0.9271871420139673	14.175201744277143	0.009466644348266162	0.6503198929201548	0.01001079	0.01010723792994309
1941	32	0.8865291704029881	14.49092178122068	0.5024717717805525	1.9573279984670173	0.01006108	0.01010723792994309
773	9	0.952189178055957	14.396525666624752	0.002870758805089163	1.3494490911784363	0.009779126	0.01010723792994309
1101	20	0.8608855673346585	16.23440382817401	0.6405331265900661	4.255315118993142	0.01004942	0.01010723792994309
1621	30	0.9798576179409987	15.889054611982663	0.30322752783695484	6.419267711389996	0.0100984	0.01010723792994309
1281	22	0.9861229601925013	15.462338767311818	0.9157485934725212	2.565348929464514	0.009891761	0.01010723792994309
467	8	0.9580309115320771	16.067462593799974	0.5432942643414933	6.095204721931979	0.009962649	0.01010723792994309
2175	40	0.8611046399592183	15.608701972855574	0.08874130614396525	2.312624383964395	0.00996003	0.01010723792994309
1282	23	0.9652593739958875	14.037188462722137	0.8492772288022205	2.6879690738556894	0.01008474	0.01010723792994309
1332	23	0.9723973453997189	15.094336368311454	0.7466083588133423	3.3103368331066023	0.01003307	0.01010723792994309
1536	26	0.9882438197899782	15.398254332495455	0.8990836203361833	1.7889070500826538	0.009155336	0.01010723792994309
1218	21	0.963399761635619	16.245986014084778	0.4102498118601723	1.5451691550031352	0.00995382	0.01010723792994309
522	10	0.8936443109401285	15.10237151758197	0.9217569588175915	0.49991198593976516	0.009949813	0.01010723792994309
648	10	0.8707554862660208	15.70597281279585	0.3885264268696038	2.332210872645687	0.009718379	0.01010723792994309
969	18	0.9361506413121968	14.733111382004417	0.8194976954707074	2.965753312111868	0.01004218	0.01010723792994309
137	2	0.9289142080519945	15.556631059952263	0.34969944638251516	4.210687340910491	0.01002353	0.01010723792994309
1653	27	0.9506099333325964	14.355723583898984	0.4261351878306226	1.4316766946120563	0.009867704	0.01010723792994309
2044	37	0.981816744315776	14.924546100467008	0.4958585365508163	0.5217914540789217	0.00990224	0.01010723792994309
1201	23	0.967362475192852	15.961645829436431	0.4850699341603948	1.212657367003192	0.009825135	0.01010723792994309
2190	42	0.9328558202332465	14.607659753464416	0.02167910813332391	1.6667163034982528	0.01010436	0.01010723792994309
1590	28	0.9942927000382281	15.86757864955883	0.4860216408507405	0.11039249683462801	0.009977907	0.01010723792994309
1274	25	0.8856586588639754	14.694372955795627	0.09779330151019114	1.3002863856390987	0.0100447	0.01010723792994309
998	18	0.9948741912599484	13.607647993254194	0.3260661000897228	3.5477919998431933	0.01007045	0.01010723792994309
716	13	0.7648139030100893	17.104026308406272	0.6391120631970048	5.74091212990391	0.009755372	0.01010723792994309
1437	24	0.7819539361333974	14.1703344642703	0.004265586495858342	0.027607546686513107	0.009968216	0.01010723792994309
1167	20	0.5572862545997428	12.784137189650199	0.09376841401702989	0.006538760058349968	0.00962702	0.01010723792994309
1621	29	0.9656277839274988	14.243041899147881	0.8780599772784223	1.381277755504253	0.009968725	0.01010723792994309
1326	25	0.8839949947849658	14.237250138483187	0.14708037420548917	1.5325649834040072	0.00977361	0.01010723792994309
2001	36	0.9928528621167914	14.553326557134739	0.1591268504153729	2.278377752871333	0.01008694	0.01010723792994309
1032	17	0.4290036348935063	13.958894069770436	0.0012856586854550905	0.21793265139765783	0.01000294	0.01010723792994309
1069	20	0.9418175844331514	16.032910556579782	0.12931113180481218	9.349411881711216	0.009947235	0.01010723792994309
567	8	0.9691700270580109	15.044373254360757	0.5987172268613119	3.48476321805423	0.01005422	0.01010723792994309
1570	29	0.7880096641592427	14.397560120466332	0.7680688480601274	2.85208085013306	0.01005867	0.01010723792994309
2094	40	0.8681861976982007	15.349007840577677	0.13787283294430358	8.154678185083007	0.01006477	0.01010723792994309
1291	23	0.9908873996159966	14.309907450972329	0.7678686976449546	3.8164740438167413	0.00979759	0.01010723792994309
1454	27	0.9950917960503783	14.426342606653416	0.6224233279394478	2.951185703402964	0.009937047	0.01010723792994309
1208	20	0.8990660207063744	14.888546011404326	0.6836013515712696	2.9819140668038693	0.0100358	0.01010723792994309
947	16	0.9650427730882196	15.700670989781235	0.19017844564054154	2.325685519984534	0.009985242	0.01010723792994309
1780	34	0.9389740963962758	14.755640610509815	0.6624219114328447	0.7551164913994748	0.01006338	0.01010723792994309
854	15	0.9945493033093905	15.40749268693322	0.7918697473542519	7.1535124899097635	0.009982457	0.01010723792994309
2028	40	0.9503886771783301	15.201649781066944	0.7465125721832175	2.4256888329359456	0.01009204	0.01010723792994309
797	15	0.9843967187717133	15.806094172071642	0.9217965901994372	1.3727164114799637	0.009789017	0.01010723792994309
1770	33	0.9955182792993711	16.137862923303352	0.3079903513264279	6.447274254212653	0.009933967	0.01010723792994309
1831	34	0.8969381855596795	15.24885654076867	0.30949579124502413	5.509564211850926	0.009941467	0.01010723792994309
889	16	0.8735536258233997	15.721896431535466	0.11386578445095283	6.456449454388184	0.01002684	0.01010723792994309
1480	25	0.8074802439736928	14.795937952796908	0.70075643653299	1.8643302750165498	0.01001189	0.01010723792994309
1606	27	0.9442326100241836	15.12109509780291	0.14776409920143263	0.4434173935023078	0.009800927	0.01010723792994309
1901	36	0.7707126579744119	14.937523070032753	0.00979083558049025	2.2480508680410227	0.01004352	0.01010723792994309
917	15	0.970474780405493	14.424433756995208	0.7855371016755102	1.4571205537170906	0.009958545	0.01010723792994309
1977	35	0.8983741652293207	14.278282470396949	0.3431942947608273	2.8905033643412175	0.009994855	0.01010723792994309
728	14	0.9823957421360822	15.187448306732701	0.28594850459891424	4.720617751051885	0.009996776	0.01010723792994309
1028	19	0.9506308982745332	15.14265949165097	0.04825618210317051	1.2783319554924288	0.009962002	0.01010723792994309
890	17	0.9778108922054493	13.826114827121035	0.11323681019457575	2.5212273513569197	0.00997094	0.01010723792994309
952	16	0.9928829161228595	15.04813570698911	0.23901583113831054	1.4031219122150986	0.009616393	0.01010723792994309
1558	29	0.920744903498077	15.217827124815555	0.17939272427924213	5.282369834495488	0.00928018	0.01010723792994309
1220	20	0.994159782483379	15.068400323774247	0.0012399246194420288	1.5115324327868453	0.01005482	0.01010723792994309
616	11	0.8834217806578072	15.24481408620463	0.5090319098932834	0.01952534341437151	0.009911921	0.01010723792994309
1357	26	0.998376170684801	16.224053203671186	0.8107057292319775	6.125802820099919	0.00969554	0.01010723792994309
2332	44	0.8733818855131315	13.900448309478444	0.01816313282787512	0.15996412148103145	0.009852406	0.01010723792994309
1769	31	0.8404690696276065	15.117281017189647	0.6484573343100757	3.7405893187306556	0.01007384	0.01010723792994309
741	12	0.9786152107458004	16.810517993653274	0.20978781445488415	1.6477041855696606	0.009674883	0.01010723792994309
1426	27	0.8970368430769982	14.4201226472159	0.2333611189935279	1.2246619319699243	0.0100464	0.01010723792994309
1000	19	0.9077594325048941	14.230705143363231	0.16503451289676357	1.0972105741959528	0.00992887	0.01010723792994309
1563	31	0.8421771899344783	14.66399729110696	0.38774469349437335	6.254665834252444	0.01001934	0.01010723792994309
588	11	0.8831735553476892	15.030224547241831	0.5961124446957496	5.133820012311208	0.01003286	0.01010723792994309
945	18	0.830829680309474	15.512103204715611	0.4388439912696265	4.318003942726671	0.009874567	0.01010723792994309
1081	17	0.9265514094346284	15.157091711625185	0.8594783440402987	3.211793103508979	0.009923329	0.01010723792994309
1372	27	0.9268843978193995	16.023383031181357	0.760383749906185	1.792875686714744	0.01008476	0.01010723792994309
1196	21	0.9624466065465891	16.25315471007373	0.2800940798002671	2.4914488841438507	0.01009684	0.01010723792994309
1196	21	0.896671975680623	15.42296414679629	0.7922603087757049	8.79566278289708	0.009699348	0.01010723792994309
1886	37	0.8662660472588818	14.524902832616288	0.3136605898195575	5.119073115357935	0.0098464	0.01010723792994309
1280	23	0.9958761279963811	15.230833968967634	0.47635855633722984	4.216152884429902	0.009890081	0.01010723792994309
1087	19	0.9434952746282068	15.965973716891211	0.4196130741836295	6.865215975894181	0.01003287	0.01010723792994309
963	16	0.8384288472186189	15.182539663188127	0.3475853922368978	2.2962906472976474	0.009874003	0.01010723792994309
834	14	0.9676414576180726	15.860785911372114	0.3784033909095067	6.718775225098414	0.009626626	0.01010723792994309
1175	20	0.8542668359920964	14.758320047865666	0.2660172787530572	3.0655607193361067	0.01004038	0.01010723792994309
983	17	0.9620943075086404	16.611623362491798	0.3118505451116843	1.9428354313606193	0.009988126	0.01010723792994309
1988	36	0.9735520420702021	14.937986629668954	0.6894990132486531	7.72796855493797	0.009872757	0.01010723792994309
1768	32	0.9856454549203715	15.771737448282606	0.13125398661135823	4.225936014998251	0.00987637	0.01010723792994309
1782	32	0.9990859513069681	15.384986073080471	0.4390973589971241	6.5252678675844225	0.009858213	0.01010723792994309
1368	25	0.8615985603133438	15.017036685636512	0.30559805365232634	1.9114061889903713	0.0101009	0.01010723792994309
1727	32	0.9693862107380722	14.489721526732426	0.46258448098623495	1.6154898278433596	0.01000986	0.01010723792994309
1539	28	0.9761298929964167	15.294075276209837	0.9871311502701695	1.9825502773712391	0.009890974	0.01010723792994309
1552	25	0.8803757021255475	15.421432179133916	0.24167100119952123	0.08254605084515032	0.01007522	0.01010723792994309
1364	27	0.8864326558808497	15.535342822325115	0.8416331499433264	2.220987898391893	0.009989684	0.01010723792994309
2162	42	0.8630869354616008	15.464260960033453	0.3312604309648401	4.864982514305071	0.01009713	0.01010723792994309
1821	35	0.8192899841624834	15.557467441782412	0.5419096587539881	3.6760208630543523	0.009910501	0.01010723792994309
1101	20	0.9187861100333017	14.323272869379574	0.49508588548484855	3.91857915031072	0.01007143	0.01010723792994309
460	7	0.9879041300145968	15.745496161769164	0.25744147614672414	1.441726931548141	0.01009801	0.01010723792994309
971	16	0.9594935759235708	14.297798749387445	0.7319736801875707	9.158072688138628	0.01005388	0.01010723792994309
1391	25	0.9223247110291566	15.792986582535509	0.28328844452818486	0.3307424477503177	0.01010497	0.01010723792994309
1586	29	0.9656275418931441	15.42836756131992	0.4679348325196769	5.715383529511031	0.009916937	0.01010723792994309
1231	23	0.9212509002547594	15.973826679775982	0.9241545259302457	5.9368816626586245	0.009765525	0.01010723792994309
277	4	0.9824563486281956	14.647110001434196	0.5658182277078316	2.1036477892388437	0.01007273	0.01010723792994309
1685	29	0.8776498102531299	15.065643138534014	0.6367903875612082	4.06617622176962	0.009996402	0.01010723792994309
1609	30	0.9581892827841463	13.84128661157813	0.7310848897380589	2.8697869531883833	0.01002943	0.01010723792994309
710	12	0.947301814181311	16.446060616812535	0.29393395191429533	4.329075242145054	0.009796919	0.01010723792994309
1332	21	0.9863661999746015	14.627987909264604	0.38534720412445034	2.816874580558569	0.009844618	0.01010723792994309
955	19	0.9455049441167893	13.728654341145608	0.7443379838785479	1.481251654585567	0.01009816	0.01010723792994309
443	8	0.9009075692808141	15.218219095453804	0.5577856402563007	1.100402371824043	0.01009573	0.01010723792994309
677	13	0.9278868965184645	15.50109187567564	0.46592497034160546	1.1592005184594234	0.01000652	0.01010723792994309
1569	28	0.8790533591468503	15.35092699111102	0.5663286747755234	1.9531817077044638	0.01006365	0.01010723792994309
1665	30	0.9934810100886101	15.528300963289626	0.33107833040842033	2.513984930219243	0.01006888	0.01010723792994309
1071	20	0.9299033077437373	14.664436032274061	0.47071547968581895	0.833083315625549	0.01008945	0.01010723792994309
1170	20	0.831607821384744	15.491039536708989	0.6433877795917091	4.1680475818952285	0.009625878	0.01010723792994309
1935	38	0.9921483920697197	15.437159587593893	0.1380536508602036	1.1414712659899289	0.009996153	0.01010723792994309
1116	20	0.9526231419736702	14.198938595442954	0.7945311109433267	5.9045230558667825	0.009940718	0.01010723792994309
1668	32	0.7105845654299698	12.885895408371523	0.00038239742548040745	3.4295308886396754	0.009897778	0.01010723792994309
1193	21	0.9007388102126912	14.044167876328627	0.6216774367508999	2.0707503422478872	0.01006408	0.01010723792994309
994	16	0.7187898261295407	14.50224258158883	0.8634180513790009	10.62271474838892	0.01001048	0.01010723792994309
873	14	0.4524405164764166	14.22833058074904	0.00013414340678463005	2.9570502001007815	0.009781699	0.01010723792994309
2219	40	0.9395459020412956	15.145128840785336	0.006319944851635423	3.022847725067643	0.009928431	0.01010723792994309
1172	22	0.8735421348090225	15.193883014185344	0.09676783896105896	1.2079414715530632	0.009943354	0.01010723792994309
967	18	0.8606712252447397	17.009527799955535	0.5600845017597647	5.3543444420851065	0.009934154	0.01010723792994309
990	19	0.9648072399732336	16.05980981287135	0.8135673450892985	7.230471470583561	0.009963142	0.01010723792994309
971	17	0.9695196357901573	15.914613646434598	0.5930641028428871	0.13165680957648274	0.009479208	0.01010723792994309
1172	23	0.9708678687634686	16.062132366602093	0.0713707148276505	4.797745192183244	0.009881537	0.01010723792994309
2421	44	0.9976921845735802	15.19054320214891	0.4344672840834467	1.6926952359342937	0.009818509	0.01010723792994309
2379	41	0.9323129223023946	15.813456165567116	0.2340765869338779	4.035239498545989	0.009927835	0.01010723792994309
1371	27	0.8530200196467168	14.819486874488002	0.8536996598370046	3.9288016859326325	0.009864348	0.01010723792994309
862	16	0.8939578470507517	14.583594904839376	0.9589837295662201	1.4297659597035328	0.01009738	0.01010723792994309
1235	22	0.8902545321825649	15.849910648432008	0.33891126716561243	4.575187457281478	0.01003228	0.01010723792994309
1406	27	0.9464140972525267	16.009857529486546	0.8312630139380786	5.950432629887181	0.01001646	0.01010723792994309
650	12	0.9079930621801547	15.466219175491286	0.5384386040640405	1.0688998543011694	0.009854506	0.01010723792994309
967	18	0.9691690935201271	14.928627945564823	0.0950383652495541	0.0319238664389383	0.01008208	0.01010723792994309
2491	43	0.9655930910465436	15.011437732208666	0.6269216028047464	4.394606615824699	0.01002117	0.01010723792994309
1435	26	0.9246833108487063	15.308918941343393	0.5678760525991889	8.161426916984647	0.009743723	0.01010723792994309
1756	33	0.807555807279815	14.926722232591054	0.1040113397491168	2.9393763113027043	0.009952052	0.01010723792994309
2208	40	0.9740464819613377	15.1970853924305	0.9422547415127117	4.129155457542298	0.01003985	0.01010723792994309
1091	20	0.880990600935846	14.693687948769885	0.4662277342576969	0.9957767600186627	0.009986632	0.01010723792994309
2125	37	0.9392835513294346	15.540440216267625	0.007415815859237063	0.47026268081226524	0.01004573	0.01010723792994309
1236	22	0.8419888156630506	15.885818960961068	0.7344560989359762	3.63208534303559	0.009906299	0.01010723792994309
1046	19	0.9434503135385885	15.575970976496812	0.864106689632602	2.4648394622341865	0.01005697	0.01010723792994309
720	11	0.5684651732644135	14.256404136789993	0.0002152001436580564	3.6088178741282175	0.01007409	0.01010723792994309
1161	21	0.9691168648947562	17.616203693342783	0.4513384007308801	0.2742596029993264	0.0100498	0.01010723792994309
860	15	0.9693964233305976	17.18193541800123	0.710666989277541	2.9978819973176147	0.01000707	0.01010723792994309
1676	33	0.9035207324220349	15.794320325568888	0.30530663050418283	7.318696876341992	0.009779057	0.01010723792994309
1454	24	0.947598438146455	15.827861222966696	0.42486129753724367	0.07156583375298986	0.009936152	0.01010723792994309
982	18	0.9023822545682352	14.750767238288496	0.4222889340707342	0.8524825711796535	0.0099338	0.01010723792994309
1272	24	0.9830130911798788	16.182092748405392	0.8235770580813788	3.847424887939285	0.009938182	0.01010723792994309
1288	22	0.9168774694717085	15.887032360026971	0.5356903225004038	3.6249514276275527	0.01008771	0.01010723792994309
1841	33	0.997841054600768	14.849706330926455	0.052188387958741644	0.5409960859569567	0.009966315	0.01010723792994309
808	10	0.9840697300480039	15.357260263937306	0.614344772041926	1.1985802913382069	0.009715611	0.01010723792994309
566	8	0.9351707356344245	15.362228150754365	0.3913605743927142	3.919694896173335	0.009977901	0.01010723792994309
1738	31	0.973489710228575	14.261715898491342	0.9903276511686239	2.195640243684425	0.01005847	0.01010723792994309
1836	36	0.899361085043696	14.945915960683841	0.3104353965637054	0.38474225870850537	0.01006573	0.01010723792994309
1767	31	0.7827131424690204	13.962324248881023	0.0007780477452641876	0.5120807781492188	0.009827082	0.01010723792994309
1831	35	0.952099590357722	14.452329252914154	0.6891296554723614	0.12252383807115713	0.01006881	0.01010723792994309
859	16	0.8945088073991494	13.833460315140059	0.21738541439631148	3.594721249058316	0.01004659	0.01010723792994309
1549	29	0.9845420306064137	13.915387543017347	0.8932042332400755	5.422186570781355	0.01001039	0.01010723792994309
906	15	0.4920491166352518	12.914854715442406	0.000505074094826849	2.572517112244738	0.009839539	0.01010723792994309
1084	19	0.846750413361114	15.348145983968264	0.2397711607360467	1.6675113903809953	0.01003303	0.01010723792994309
1176	21	0.8979607473750125	14.239019115261067	0.0616601629140397	2.297496754110744	0.01008962	0.01010723792994309
1366	26	0.9604269902245532	16.16712422331247	0.6649158284274852	0.39817414479170987	0.01008425	0.01010723792994309
1227	21	0.7918164421051863	14.660845472014516	0.001273545323894787	3.7972766975767995	0.009780255	0.01010723792994309
1064	20	0.9327911323688379	15.504689422939174	0.4777473161036184	1.0466968627394313	0.01003429	0.01010723792994309
738	14	0.89943992646281	14.974944042890579	0.28372082173563673	6.568920421350436	0.01008831	0.01010723792994309
1787	31	0.989768103208536	14.898277368142496	0.5381627129244109	3.7671133844539755	0.01008271	0.01010723792994309
1567	30	0.913508808833549	16.159590310470378	0.7449000724817618	2.642929453978581	0.0100245	0.01010723792994309
1409	27	0.9662832093750114	14.868383276718596	0.9951490469945117	4.47897692381184	0.009738299	0.01010723792994309
1422	27	0.9526511793543067	15.303982055742472	0.9114885215943305	3.100141221074407	0.009777357	0.01010723792994309
1714	31	0.9484029740497065	14.679277783349734	0.4875673652049128	1.4603663076663977	0.01009722	0.01010723792994309
1043	18	0.882985587842007	15.07177558499609	0.19249104930387734	5.1588933918602216	0.01009529	0.01010723792994309
1738	33	0.8996680916909314	14.703147769403891	0.42609980819721804	3.1537160893213287	0.009987063	0.01010723792994309
1893	32	0.9592343750563902	14.985411589802109	0.5271551099377023	2.9742532438892386	0.009983823	0.01010723792994309
787	13	0.9527766133185626	15.275377939690857	0.8906433697824224	0.5616587314697277	0.009928608	0.01010723792994309
923	16	0.9771468009863669	15.773962136679808	0.6508594552246174	2.241310416451303	0.009995975	0.01010723792994309
1719	33	0.9728082877835167	14.411834429489152	0.30526819950366885	1.191580374219628	0.01001818	0.01010723792994309
1820	33	0.8290408066995847	16.25878189200803	0.3684086702922676	8.35610174333104	0.01008755	0.01010723792994309
1968	36	0.9989292887218633	14.993740114057783	0.1036669342759583	4.868423963520265	0.009999189	0.01010723792994309
460	7	0.7676167752033763	12.992352692239104	0.012342200061495126	0.016747896997778178	0.009911974	0.01010723792994309
834	14	0.9584080237699797	15.705940804639825	0.5660602833667401	3.2679488256876184	0.01006807	0.01010723792994309
1614	26	0.9646748546738568	15.673259549207224	0.5697215751052205	0.590953933393429	0.01001541	0.01010723792994309
1399	24	0.7997423333893269	13.139829877772243	0.002846543223335239	0.2594737276675396	0.009863861	0.01010723792994309
1789	35	0.9356067440773463	15.954170401108554	0.6406739134861503	3.82845239037992	0.01005136	0.01010723792994309
