# Supplementary material for: Tableware trade in the Roman East: Exploring cultural and economic transmission with agent-based modelling and approximate Bayesian computation
Source: PLoS One. 2020 Nov 25;15(11):e0240414. doi: 10.1371/journal.pone.0240414 (PMC7688115; doi:10.1371/journal.pone.0240414)
Supplement: S1 File — The full project, with the data, the code of all components used to run the simulation and analyses is registered: https://osf.io/s5mdw/. (GZ) [file pone.0240414.s003.gz › s5mdw-full/abc-pandora/results-example/bestBias/result_0.010897031817293689.csv]

nstep	cstep	mu	mumax	copy	strb	score	epsilon
1191	20	0.9194567526414945	15.875169239198309	0.5410038640349903	2.5464973613624347	0.01076414	0.010897031817293689
946	13	0.9867604859103956	15.955829344779898	0.5182912246204596	4.1427079266033875	0.01076165	0.010897031817293689
1298	24	0.8787512690403072	15.150205638536313	0.24225942161947425	6.397567667802425	0.01086088	0.010897031817293689
914	15	0.8761980372699777	16.770035109435085	0.396361111552084	2.312517184067716	0.01079547	0.010897031817293689
1675	31	0.7262596612539004	18.561161705170697	0.8745472359689921	5.849312534149301	0.01074676	0.010897031817293689
1255	24	0.9878616890899543	18.719678038035973	0.5925450462219966	0.7817671142033373	0.01066727	0.010897031817293689
1074	17	0.9153797608849299	17.33560180201876	0.3914752976919629	1.2360966044560997	0.01064871	0.010897031817293689
2012	37	0.7478483350441447	17.65655596319523	0.35569765537805176	2.1248919053108177	0.01035337	0.010897031817293689
1499	22	0.9317788940812683	18.499430178956125	0.7396889716388428	4.1227536247166885	0.01081019	0.010897031817293689
1513	29	0.7830494310066567	17.236121018615506	0.1343885182882461	4.223209853412856	0.0106987	0.010897031817293689
1563	29	0.9051808485034671	16.263380785912354	0.2434866313044883	3.650747156298548	0.01078371	0.010897031817293689
1615	24	0.9533280144585852	17.400308555983845	0.03102466847790178	3.8840592668305485	0.01084023	0.010897031817293689
1739	32	0.8998460593607759	14.776606695564318	0.09973876358950479	0.9936004150431597	0.01077519	0.010897031817293689
1598	29	0.7656248181639246	16.750664311098376	0.9776454544251246	2.4986572886531504	0.01074042	0.010897031817293689
1676	31	0.7270430329751802	14.939740076964428	0.4886798505092472	11.436025271400228	0.01085282	0.010897031817293689
1392	23	0.9075819733905766	14.003352277813406	0.822249517263318	4.919249317047891	0.0106754	0.010897031817293689
1817	34	0.990126069072921	16.36788954278515	0.5303178225367304	1.6541660242385472	0.0104479	0.010897031817293689
1677	28	0.9196632460585183	13.865971766873912	0.34865591319659683	1.4248944816089053	0.01073418	0.010897031817293689
1108	17	0.9886314549840763	18.946559107814487	0.7826775729643571	3.0204751802945973	0.01028238	0.010897031817293689
1250	24	0.9201829405200923	14.518867640090104	0.7203264987644218	1.6858696941433886	0.01047665	0.010897031817293689
1540	15	0.6050702781307061	16.38041387004296	0.3470012307674202	0.003581852791198825	0.01041165	0.010897031817293689
1706	24	0.9919657418511388	19.135813816858892	0.4707089880961335	3.814195112539285	0.01003694	0.010897031817293689
1570	31	0.9484060358117347	16.528857329624294	0.602632942899705	3.1980601312142625	0.01022737	0.010897031817293689
1589	30	0.791812838179152	16.835393517067416	0.8559692159766776	0.4477663881937244	0.01077193	0.010897031817293689
436	7	0.9693129886456824	16.465463206875818	0.8512090286158914	1.0771157359968881	0.01062935	0.010897031817293689
1542	27	0.8509468671605932	15.423986346965382	0.3938261036160474	4.242045132395638	0.01067305	0.010897031817293689
1023	11	0.9543392899052093	16.31369003497025	0.8508293967599017	4.086346873061821	0.01072795	0.010897031817293689
1365	27	0.9450238140889053	17.94736936907263	0.1081092021222157	5.325087931518908	0.01078667	0.010897031817293689
457	9	0.964211175793117	17.045445013095776	0.20302154927218558	3.7536031903070834	0.01048442	0.010897031817293689
1947	33	0.8598022104014316	16.06735440507383	0.18216592893173178	3.5892049783923166	0.01066539	0.010897031817293689
1106	21	0.7868202898980611	15.89508768473303	0.5960188097924051	0.5887554646973636	0.01078579	0.010897031817293689
1118	15	0.930101594469957	17.259161271521684	0.5215673061869567	6.606949914799902	0.01088198	0.010897031817293689
1432	24	0.9914089479794053	15.147611390821746	0.39992113962395065	7.213859544486299	0.01053447	0.010897031817293689
1103	21	0.8878828945833448	15.790353063672914	0.4486735134873034	0.3277041581315405	0.01066923	0.010897031817293689
916	17	0.8701002499303119	16.666143648145347	0.5727632504268985	0.3700836442052964	0.01067777	0.010897031817293689
1223	22	0.8130730194868389	15.458946513916414	0.24360879933851576	3.4264970334951865	0.0108757	0.010897031817293689
1681	27	0.7980638885478478	15.12821260882594	0.5221812188498702	2.374995380013372	0.01079335	0.010897031817293689
1501	27	0.8871267371005888	13.75543834049811	0.2481358701378294	4.8431593943503195	0.01067857	0.010897031817293689
1901	27	0.9688863453089114	17.503116154521337	0.6746964473069175	1.0125621330879193	0.01063208	0.010897031817293689
1442	27	0.8169862935157232	15.941294854396812	0.35908130411162337	2.519149758273686	0.01059469	0.010897031817293689
1303	19	0.8281481004555559	18.17589955348385	0.5960298178087445	2.4463134440289878	0.01083889	0.010897031817293689
1853	31	0.9694114716672362	19.837542413946498	0.6707230925564927	3.8000628001059615	0.01062193	0.010897031817293689
954	17	0.9534986826375151	18.1951639890505	0.42401526106093107	1.1490455375005488	0.01021542	0.010897031817293689
1898	35	0.9227179390243382	15.31941326452761	0.7944868184813624	1.3017398312897288	0.0107078	0.010897031817293689
1009	16	0.9683377312342686	15.158053160784595	0.0018715009753029754	1.8291436161051124	0.01052002	0.010897031817293689
1871	33	0.9859048571172622	17.145732475531624	0.6890147062566115	2.509442345260813	0.0106829	0.010897031817293689
2003	37	0.9080596189451029	14.561044124541624	0.5406098243348744	4.851246343978837	0.01032411	0.010897031817293689
1564	27	0.9861484592764319	16.77885062996195	0.4631010882650425	5.381974067141195	0.01085655	0.010897031817293689
1271	19	0.8782557825322339	18.34182510660702	0.26448301058973395	1.7834365918183832	0.01077552	0.010897031817293689
1671	31	0.8578391833251442	16.137099848456234	0.8174811838631927	1.131535074640136	0.01069044	0.010897031817293689
1978	31	0.7502506799709338	16.256956726551984	0.7655300971103172	5.203901207218284	0.01083272	0.010897031817293689
1985	34	0.7992166805682189	16.896205446638756	0.8850535251604209	4.28106939520041	0.01045822	0.010897031817293689
1265	25	0.8548602166291288	14.937043580053114	0.3763368909847278	0.3031915590276207	0.01041545	0.010897031817293689
1244	24	0.9585903282886685	14.135417393221237	0.672374374027964	5.456602049854685	0.01060724	0.010897031817293689
1129	12	0.9794957334901616	18.795183205060226	0.6879866038328274	1.3184131468827045	0.01032565	0.010897031817293689
1957	31	0.9369601106596832	17.547522596062716	0.2256209825970834	3.2996635406467956	0.01083364	0.010897031817293689
1278	15	0.9423890082187789	15.95526105154572	0.16867651966599873	4.510263189686596	0.01044644	0.010897031817293689
975	18	0.7995358008101713	12.385630793286268	0.25495982915290705	5.764856104506557	0.01086604	0.010897031817293689
1505	21	0.9529137888328294	17.993455890638316	0.7550698340789695	3.135688286520301	0.01069795	0.010897031817293689
851	16	0.9579364410653152	14.693355839036562	0.30902252522448354	2.6091961766628073	0.0101785	0.010897031817293689
1208	21	0.6669106928522998	18.84552113010629	0.08486455504206947	2.0304791563439837	0.01076851	0.010897031817293689
1962	35	0.9364659462515866	13.385049340083235	0.7052060715424997	2.429484475227097	0.01037012	0.010897031817293689
826	13	0.9060683518843405	16.087218897903167	0.49930779117912116	2.7538585593414844	0.01065979	0.010897031817293689
951	18	0.7651626170788045	19.40384202920266	0.3558873737826793	3.455245235794255	0.009844733	0.010897031817293689
1227	13	0.8602126301331621	16.906453223868567	0.3559278575851589	4.976156983760872	0.01077602	0.010897031817293689
688	12	0.9343809381175863	16.97582652032481	0.6082914036006717	2.839935569733638	0.0107335	0.010897031817293689
1564	26	0.9485197232620671	17.641154642501924	0.19403176442616654	0.46414136621197355	0.01084747	0.010897031817293689
719	11	0.9109547600699163	16.797845243368823	0.5354644568374175	6.243303011029579	0.01061579	0.010897031817293689
1215	19	0.8614764914407267	15.44497229618776	0.4511039995193689	2.5429498455031663	0.01089248	0.010897031817293689
1584	26	0.8302561606832705	13.910010986914582	0.673410498129424	6.061412839909098	0.01077183	0.010897031817293689
1053	19	0.975407280118483	15.898024922832194	0.15557207665410044	1.1819208845101112	0.0106332	0.010897031817293689
1254	21	0.9678226315102136	15.88112778930639	0.053004072140961034	2.183606755464662	0.01089274	0.010897031817293689
1453	24	0.9058203074495776	14.208027737863823	0.8713089448496837	5.2704960319735275	0.01045567	0.010897031817293689
2627	34	0.776886720687078	18.62183955705605	0.01413884234578109	0.14467536400878944	0.01003471	0.010897031817293689
983	14	0.899380214767809	15.918653281581046	0.8741541412374576	1.484304628684935	0.01086603	0.010897031817293689
895	17	0.8643667493670292	15.201016948690274	0.3869781282874599	1.8636699334437954	0.01061293	0.010897031817293689
762	13	0.8442859583618154	17.38083928520485	0.36326544299731345	2.130357542394325	0.01013366	0.010897031817293689
2569	47	0.8432020075135161	15.737858355752234	0.10739345736602468	0.04673342587799301	0.01054986	0.010897031817293689
1047	14	0.9998463805936502	16.95366196138651	0.172461669684136	2.701996915032508	0.01055688	0.010897031817293689
1297	23	0.8723838384948158	16.50264797689311	0.3193256316149399	1.0204914165689196	0.01017628	0.010897031817293689
1334	22	0.8669736236512402	18.976246121323463	0.1932212886574949	2.786125579254071	0.01045549	0.010897031817293689
1111	19	0.7376783450037881	17.26428595193898	0.5128247927812619	3.630241302508863	0.01059493	0.010897031817293689
784	14	0.7921103787902866	14.26407172341923	0.5568596092919713	2.6938133343127864	0.01084323	0.010897031817293689
1596	26	0.8445180186226764	17.517763035844535	0.5156757457425776	0.42403678486575713	0.01077004	0.010897031817293689
1034	17	0.9350551107880456	15.650922024822025	0.43557744482365	2.0719841492497704	0.01062329	0.010897031817293689
1597	27	0.7404537219838184	19.063157067926266	0.008868290908345428	1.009427096050271	0.01029907	0.010897031817293689
358	5	0.8908241793911418	15.094731828560866	0.7491201818979716	4.147631011144187	0.01083835	0.010897031817293689
916	17	0.851434878740965	15.325731183699522	0.9952789124556382	8.07726040018667	0.01067667	0.010897031817293689
484	8	0.7886148159416084	16.83051639768064	0.454604777884269	2.7677640155154046	0.01071476	0.010897031817293689
1790	33	0.8806106869841599	15.185209768751088	0.7645169946522719	5.3254298013032795	0.01061525	0.010897031817293689
1251	22	0.9542570481384772	15.226121181808992	0.29497065337232925	4.074167465212268	0.01080537	0.010897031817293689
952	18	0.6721038195539042	18.725830604399462	0.15991396430771604	6.835702671493809	0.01059918	0.010897031817293689
1487	27	0.9588350524360914	14.445246089744863	0.07710366605628999	5.793321723404329	0.01060899	0.010897031817293689
2290	34	0.9520930362670939	15.923487858698408	0.07598699473249743	1.6275976536370735	0.01089472	0.010897031817293689
1366	22	0.8689184003194613	17.230583935145553	0.30391479776387476	2.3222868453626346	0.01088053	0.010897031817293689
1371	26	0.9893872815477824	14.068546465553363	0.4982202568154197	3.502819308712408	0.01067373	0.010897031817293689
1181	15	0.9682804978722196	15.215009529585291	0.24730414850556068	4.461083940834058	0.01067738	0.010897031817293689
1181	12	0.9744516949618247	17.18398840158964	0.41980520139705546	1.9907175954545266	0.01076498	0.010897031817293689
1740	33	0.9319146666305073	16.32850460308134	0.44657607104917296	0.908253476629546	0.01038841	0.010897031817293689
1227	16	0.9999506467823389	14.624933032841733	0.6268702925612496	1.630330676684637	0.01064214	0.010897031817293689
1646	27	0.8655762849457777	16.488734529321455	0.15739953597533674	3.203433759755071	0.01079994	0.010897031817293689
991	16	0.9576878319661674	15.12305677108542	0.4328637215653489	5.290510786279622	0.01065368	0.010897031817293689
1295	24	0.9455619265549327	18.410310193139228	0.8543689303912303	3.2920221466120854	0.01082729	0.010897031817293689
1144	20	0.8698133374664423	17.54778416846564	0.3632117137658102	3.1505960489813813	0.01070003	0.010897031817293689
766	13	0.8552708967181153	17.179248941581637	0.7413856457752895	2.8160893078641385	0.0105729	0.010897031817293689
1480	28	0.7520745863723869	17.81273083728289	0.045931073551288934	5.312644844139193	0.01082289	0.010897031817293689
668	8	0.9458522712760694	17.475942928305592	0.02951820791312737	0.27513065884091836	0.010584	0.010897031817293689
1477	21	0.9568024452330038	15.392542424686173	0.6165915498746852	2.7219189586020254	0.01074178	0.010897031817293689
1236	20	0.926104909220536	16.946040778267623	0.6495459408928255	1.0027576654149069	0.01079536	0.010897031817293689
1145	22	0.978177663126123	18.749040753063625	0.20208855292559907	0.4125145141390716	0.01050603	0.010897031817293689
1379	21	0.9332756139590969	17.61150019895882	0.1453174562429418	3.592956355701727	0.01036505	0.010897031817293689
2290	35	0.678353692643515	16.130369891789062	0.5599123109877167	3.5330022119463242	0.01044452	0.010897031817293689
623	11	0.7800146347089807	14.343742793910614	0.48954519051309364	3.2217886068622663	0.01084492	0.010897031817293689
1550	26	0.9244899194649836	14.724812042935904	0.09338772483579089	4.834675557842468	0.01060754	0.010897031817293689
672	13	0.9667155890028138	15.333023737455264	0.5606878677062699	4.834833045973095	0.01074293	0.010897031817293689
1318	25	0.8265756468861312	14.192534962059899	0.17913635174123843	1.5264225905025466	0.01040689	0.010897031817293689
1916	32	0.824468991891336	16.603955603272595	0.04782144398414836	4.776067195369295	0.01058359	0.010897031817293689
1326	19	0.9944712194328718	14.393771805828413	0.6418880715920596	2.0311920927644924	0.01081156	0.010897031817293689
1255	24	0.7393748176647232	19.428938055491493	0.511578331195061	5.105355108135323	0.01070825	0.010897031817293689
968	17	0.7737168932909126	16.03272972190274	0.22111406653297774	1.4427279460807374	0.01077075	0.010897031817293689
953	17	0.9531494232400506	16.421442832979974	0.7359223166065914	1.027216188323878	0.01059221	0.010897031817293689
1836	34	0.9596031725435579	13.54089408031485	0.11174530788064126	6.055386647893611	0.0104915	0.010897031817293689
897	14	0.6787751003403316	18.56438825350918	0.8228510639181468	0.8556465033677607	0.01076513	0.010897031817293689
1167	20	0.7888040938361596	15.14427780911281	0.7797886552722559	3.479480423879021	0.01057185	0.010897031817293689
1673	31	0.9960869699332435	13.333552835314869	0.46160280806014464	0.13283176099392335	0.01082536	0.010897031817293689
1637	24	0.9115672017407898	16.96463536148482	0.9308436908118763	3.8635241502723447	0.0106774	0.010897031817293689
1140	20	0.8981790574272904	16.839265499359154	0.8789169439937528	0.2357757510117473	0.0108791	0.010897031817293689
1395	27	0.9805943600374909	13.713614198552463	0.26136481229283615	3.8974392923292123	0.01057967	0.010897031817293689
1311	18	0.942781160752677	17.593040333199795	0.37139496743761924	1.5504316357345869	0.01078531	0.010897031817293689
1116	20	0.934650519998815	17.878281781357366	0.25290645609297546	4.240392098175824	0.01072309	0.010897031817293689
1882	35	0.7561089793158737	16.019061978196593	0.8168028364697835	4.310578055303855	0.01089681	0.010897031817293689
1383	25	0.8338418611063503	17.83866537072341	0.7831250197038305	3.272553831481013	0.01055848	0.010897031817293689
1288	22	0.9293391389972018	17.189528695152024	0.7574602197154595	3.247748039440023	0.01075463	0.010897031817293689
1314	22	0.8952375036902531	17.337777302631057	0.3992497959792138	5.904827420528562	0.01056752	0.010897031817293689
1817	30	0.7623419564781002	17.622096692546137	0.11913265751887511	0.8714334172366338	0.010853	0.010897031817293689
1397	25	0.9959102333655842	15.043246035326245	0.891917439331271	2.2963853910396312	0.01028922	0.010897031817293689
1801	27	0.9081139357915899	17.076438509449545	0.09671788309004764	0.18102854788327738	0.01060022	0.010897031817293689
1922	31	0.995989677130931	16.280206736374154	0.3712374061156131	1.2414547081822465	0.009900813	0.010897031817293689
1776	34	0.6926480019180049	15.785059969918949	0.7910901461981876	1.4626613485363889	0.01064771	0.010897031817293689
2278	36	0.9645752314218187	15.790035109901254	0.3479107849283437	4.2764606232531825	0.01027974	0.010897031817293689
1168	20	0.9525106853578931	17.6152328596001	0.24296140357282947	0.807147356399839	0.01068732	0.010897031817293689
1558	27	0.8199347353982993	14.736593986356247	0.24448477344331718	1.2600393093112816	0.01034104	0.010897031817293689
895	14	0.9693669033934164	14.322298353549641	0.3324195815374596	3.462189892250164	0.01087014	0.010897031817293689
529	9	0.9941680565938289	17.673315494248577	0.4408639996776003	3.8765921138592647	0.01060874	0.010897031817293689
641	11	0.8988927053920213	15.693964330093703	0.6354982471978596	6.35232818804314	0.01074674	0.010897031817293689
1413	26	0.9835512403320964	13.086248403548113	0.010814943530815857	3.050115555452863	0.01058729	0.010897031817293689
674	12	0.7986193552360057	15.265236556911809	0.5081201753852557	0.8014536426479344	0.01054429	0.010897031817293689
1362	21	0.9569692799531107	15.530607207811633	0.3945261119992267	4.231907229432043	0.01041627	0.010897031817293689
1292	23	0.782041901861033	19.796758210505413	0.9304145670975833	1.4271319775421298	0.01046133	0.010897031817293689
1217	20	0.8763012588256509	16.353192824436924	0.882509296631793	0.4481267455194635	0.01079921	0.010897031817293689
1073	15	0.9198218589648869	16.07723376863476	0.44860746714799604	5.6328858279743645	0.01048755	0.010897031817293689
1492	26	0.8298998138151313	14.175226350001216	0.0008483781271742263	3.4963030890664264	0.01082091	0.010897031817293689
1006	17	0.9575840024421295	16.379433516729975	0.7017497596716831	4.235779270344063	0.009994572	0.010897031817293689
875	8	0.9944593643258895	18.38084084782167	0.8296399345880738	3.396734625043102	0.01046251	0.010897031817293689
1065	17	0.9855514929944288	16.437161603244217	0.6982490434845092	4.997195694831035	0.01056888	0.010897031817293689
732	12	0.9533451638835848	15.36170565925362	0.5438001598399211	3.2926042145892014	0.01064761	0.010897031817293689
1369	22	0.800760978554457	18.989926902483653	0.44595337022086257	4.922348796409205	0.01082239	0.010897031817293689
527	10	0.752738891163144	14.50151120508341	0.09942649239378923	2.3282181587837636	0.01057439	0.010897031817293689
2037	39	0.9494305170138253	16.21916193410594	0.35664812571045823	6.293316412797928	0.01037555	0.010897031817293689
1101	17	0.8249501053002237	16.775685936141993	0.13798984174374718	0.05933329742888707	0.01066848	0.010897031817293689
1763	24	0.8184194905504596	20.206327541045457	0.2632209326588547	0.2603862632528996	0.01003698	0.010897031817293689
874	14	0.8947171511846483	18.573799317733958	0.41769562844432173	1.0442880925970655	0.009807323	0.010897031817293689
1054	10	0.9080234238641011	16.1454489343627	0.5035846402296371	0.8843817808428216	0.01076106	0.010897031817293689
1008	17	0.9840318768807753	14.941268706859086	0.3886610021550442	4.0542665253829036	0.01043857	0.010897031817293689
1099	20	0.7793816103148526	17.977439644644186	0.5030004830807783	3.240263859212155	0.01079384	0.010897031817293689
1003	19	0.777406243235141	15.626902869234435	0.1463661159598991	1.1462459023123148	0.0101618	0.010897031817293689
1797	28	0.8147495077405558	14.927252191767167	0.33324641499952046	5.602475121371141	0.01062983	0.010897031817293689
1307	20	0.8586608616245183	15.354872728206683	0.05617989836257567	2.461958259135407	0.01059464	0.010897031817293689
1716	32	0.4582592571746727	17.06326888418878	0.00424980642673959	1.0260628338917364	0.01049923	0.010897031817293689
1978	37	0.8975619735214823	14.08461981441894	0.4253588401332217	6.403066829761116	0.01068278	0.010897031817293689
864	16	0.889223376415697	17.200562483997107	0.3518782867608462	4.49686994855277	0.0107656	0.010897031817293689
1212	18	0.9802958180253237	14.423831291851682	0.4530404112504688	2.396457573697023	0.01086616	0.010897031817293689
1413	26	0.9671254804087025	16.62543846963087	0.8466652878923543	1.6751304768734367	0.01038078	0.010897031817293689
2033	38	0.8226837185847587	15.500275731881725	0.1694654144106657	0.16213151290697336	0.0103667	0.010897031817293689
881	14	0.8832490563194437	16.15056556245666	0.4830161837960587	1.7228365899650475	0.01040015	0.010897031817293689
1812	27	0.8827081269883154	16.352529902227023	0.432976992969499	2.3480868375219073	0.01081676	0.010897031817293689
781	14	0.8783965806211962	14.361202664505539	0.9454610194486841	3.7569383250310873	0.01086127	0.010897031817293689
1884	28	0.8505267767200216	17.376153472792787	0.12195839356740706	0.6003614687893649	0.01068418	0.010897031817293689
1728	29	0.9616771180034527	13.105423222363187	0.5417528510044072	2.852353002743093	0.01080703	0.010897031817293689
1466	28	0.8898854540471801	13.225419418962012	0.16650953422146364	3.422616546957658	0.01055916	0.010897031817293689
1776	29	0.8928128057341419	20.158717275401344	0.17853398404414617	2.6620279239574938	0.01033521	0.010897031817293689
726	9	0.9529204901164064	18.398239689484328	0.268886177457927	2.5591812130945963	0.01083423	0.010897031817293689
941	16	0.9089787635826322	16.298052642982327	0.9568286980106486	3.247231562479317	0.01024227	0.010897031817293689
1386	24	0.9251632233075476	16.660122005583194	0.03255788368943191	2.9388753194079222	0.01045657	0.010897031817293689
1823	34	0.9567622690497488	16.591064211243708	0.5707543936473459	4.139291901078055	0.009693835	0.010897031817293689
941	18	0.9782835215188339	16.541551883823708	0.9330606038221841	4.028222432924786	0.01028036	0.010897031817293689
1065	16	0.8978037469976902	17.232301018939122	0.43558208643833074	1.6754797185208314	0.01075101	0.010897031817293689
1870	37	0.6518220105499342	18.289495522925243	0.40699543006088906	4.5115322639088635	0.01078299	0.010897031817293689
866	16	0.7244812890304428	18.536043102959916	0.09703862376357321	0.7160915619336716	0.0104362	0.010897031817293689
1528	19	0.9765797928358734	16.04995238863299	0.3767525472924095	3.528228536988533	0.01067028	0.010897031817293689
1992	31	0.8479320222247831	16.474733938621863	0.3412101835236071	0.5999095815216144	0.01061504	0.010897031817293689
1629	30	0.9825022986791319	14.178532225470992	0.7083402380834248	3.0830863334620897	0.01074223	0.010897031817293689
614	11	0.7375326923472953	17.819092256217527	0.06705372028960675	0.7341367160793069	0.01030199	0.010897031817293689
419	7	0.7988698402618335	16.758469773822267	0.45968281835366653	3.5069026435143393	0.01074713	0.010897031817293689
1043	18	0.9040887722636191	16.628119510731956	0.2378831136559994	5.133333499077138	0.01054485	0.010897031817293689
1169	21	0.9347294455270593	18.456056065301034	0.18371869400119428	1.188279226694293	0.01073513	0.010897031817293689
1243	21	0.8935211719160474	18.212472404230162	0.8158528854212588	2.1932324102192053	0.01079075	0.010897031817293689
1525	25	0.9719621172354603	18.539117012831035	0.8092273958980076	5.187217364160999	0.01066898	0.010897031817293689
1400	18	0.8026748314779881	16.693105079240134	0.8620547313416653	3.4136057485552556	0.01081741	0.010897031817293689
518	9	0.9520079844086583	15.575256600748752	0.7122849224043311	0.43055381638575835	0.01047586	0.010897031817293689
1206	14	0.8613739353638195	18.179782321042218	0.7254698947342548	3.083453615429237	0.01065459	0.010897031817293689
1493	25	0.9594748557441939	15.386717256019814	0.3562693443660702	2.4288625798004326	0.009810662	0.010897031817293689
1377	22	0.9287513581278031	17.2143086608931	0.24090363071872037	2.0889405693075895	0.01073848	0.010897031817293689
1141	9	0.7781207439577305	19.22841414932455	0.0011842199317149693	4.42628725595519	0.01040833	0.010897031817293689
1166	12	0.9953497421381936	17.477334831875105	0.8455334565609903	2.146276982210819	0.0101443	0.010897031817293689
863	14	0.9046006661554276	17.32574614014716	0.8914529521840273	1.044302567235297	0.01083929	0.010897031817293689
1502	25	0.9801140105111812	15.190498858323597	0.275326611439265	3.207738129820986	0.01069265	0.010897031817293689
773	12	0.9559273427196278	15.016347635012105	0.769943534554105	1.000017777338255	0.01047843	0.010897031817293689
799	13	0.7988752458607135	16.929053443516768	0.40997657094725426	1.8542857981302479	0.01065387	0.010897031817293689
1878	34	0.8196113721252533	15.512062776874343	0.64517481022425	5.6635586800567586	0.01085128	0.010897031817293689
1655	21	0.998956086864077	15.612433646723266	0.047592955450125964	2.005543824810477	0.01048514	0.010897031817293689
1363	24	0.817615790356038	17.477184698951866	0.47189975907048654	2.2413021114970917	0.01062237	0.010897031817293689
1218	23	0.8874283301657631	17.50176801993405	0.9163294557155032	4.048761246374353	0.01037557	0.010897031817293689
1307	20	0.9194863938463714	15.132121321607867	0.7645902915537165	2.0671425865330764	0.01062003	0.010897031817293689
1867	37	0.7966618656860787	12.875915423020137	0.15619948902838576	6.622076821492357	0.01079586	0.010897031817293689
1501	22	0.9443304277178305	17.012747948998943	0.33050183193429356	2.442756270003148	0.01069115	0.010897031817293689
690	12	0.9801014995109719	17.06080369143892	0.15911934944491277	2.302798155363957	0.01047592	0.010897031817293689
944	15	0.8524663183082294	18.21284196784976	0.820125397463457	1.0768440373205164	0.01075084	0.010897031817293689
1769	28	0.8666347684784715	15.774954375759016	0.43209098393619805	4.96978236579055	0.01074504	0.010897031817293689
1065	17	0.9831117168181115	13.88042640195092	0.2533189170473208	2.8236766163496423	0.01063999	0.010897031817293689
862	14	0.8706584611025187	16.208629178497546	0.0515470935270637	0.29783507950491783	0.01076885	0.010897031817293689
1192	21	0.9822795324264736	15.419471795679947	0.3335617522564828	2.0148786269022336	0.01089199	0.010897031817293689
1008	16	0.9518578589604219	15.504566631267028	0.4251157208717	3.7165528720138754	0.01058606	0.010897031817293689
1679	28	0.948916735863086	14.994519488526306	0.24167210829657126	6.213960369859154	0.01072513	0.010897031817293689
444	5	0.8705987549362376	17.890705772125703	0.36608253356633075	5.232676716100491	0.01083978	0.010897031817293689
1614	29	0.8882804800072387	16.289497149296146	0.5221420558118218	5.477317106376719	0.01012124	0.010897031817293689
785	15	0.7747804951141645	16.399103082517364	0.5227986595667709	1.7709424115515344	0.01087652	0.010897031817293689
1473	21	0.9054310678863318	17.39215100869113	0.38248022592921505	2.4518919872119467	0.01070308	0.010897031817293689
776	12	0.9488403199535586	13.988959820248796	0.6570515310903187	1.2609657019640967	0.01086534	0.010897031817293689
1661	31	0.8163437662713683	18.281021281498685	0.32294656315920445	2.3876756245002904	0.01086423	0.010897031817293689
1607	25	0.8396810589979297	15.835237144342514	0.2505277484589503	6.026903307996275	0.01075272	0.010897031817293689
1233	23	0.9751160290572529	12.613832343769914	0.045449676985551066	3.3142439941248427	0.01080584	0.010897031817293689
1389	25	0.7816226110222299	15.544025138643967	0.09144255086247971	2.8044266626758825	0.01075467	0.010897031817293689
1757	33	0.9482431004897753	19.68282624998023	0.12482692164248446	6.331628820813576	0.0108291	0.010897031817293689
1552	25	0.9535374187111367	18.329285448633307	0.47120580192304445	1.2595155602330639	0.01071947	0.010897031817293689
1384	23	0.9242527840475903	14.76035830494358	0.7711156308702136	2.8616496385639256	0.01070313	0.010897031817293689
1482	24	0.8930450427580613	15.335114108986453	0.9727679466750854	2.3455148720198626	0.01071826	0.010897031817293689
1487	27	0.8288294205291549	17.93828701714908	0.9347918498721697	2.795207045482016	0.01009353	0.010897031817293689
1553	19	0.9745068097803964	16.656842333254986	0.36453607212569256	1.046815307840851	0.009793498	0.010897031817293689
761	13	0.7759269711805529	16.339312459182114	0.5945165255933444	4.103680809830853	0.01052597	0.010897031817293689
1538	29	0.8594103221794993	15.607393888229275	0.41136092568241606	0.6898037876098515	0.01025101	0.010897031817293689
926	16	0.8129305349420402	14.472116404770745	0.41419537446144716	8.248046665123997	0.01089495	0.010897031817293689
1139	22	0.8216047620851062	17.19344769825744	0.013609963347625528	4.486310271475989	0.01037599	0.010897031817293689
754	13	0.8447533376633564	18.040176195986312	0.45847072386964216	6.084757648624304	0.01030615	0.010897031817293689
1360	17	0.9659111072726357	15.89551295939605	0.12069198281180227	4.165124578140599	0.01061253	0.010897031817293689
555	10	0.9512453523618795	18.53805182334871	0.433966156299335	5.576001451516753	0.009844632	0.010897031817293689
2142	28	0.9296539029291886	14.915316484200279	0.09699274377826617	0.3908532265294782	0.01088866	0.010897031817293689
1550	27	0.7858616985842763	17.206720514893004	0.20083832096966386	1.5957835789484216	0.01085269	0.010897031817293689
1152	15	0.9497061179603361	16.4608821192639	0.5659275147606191	1.621867793376271	0.01083954	0.010897031817293689
1404	25	0.7137394079540241	16.25523352440412	0.5094322294038371	2.8435799964271	0.01086644	0.010897031817293689
1368	19	0.7749178495739677	16.64334321227488	0.6637715179515349	0.2545165706886541	0.01056496	0.010897031817293689
1028	17	0.8278858220167498	16.55903518360615	0.623356406920494	2.5283951136836893	0.01088621	0.010897031817293689
2055	39	0.9764026390607977	17.547303025632015	0.5366219405650826	1.1264064074654034	0.01064629	0.010897031817293689
1724	31	0.9558323660234558	17.87463113382298	0.3481390253177863	2.9829108329717657	0.01063726	0.010897031817293689
1226	19	0.8781526712024972	18.314941547397993	0.243963216923691	5.907251606981751	0.01011551	0.010897031817293689
643	12	0.9765816313301546	14.347759548336679	0.20998326805753031	2.4407585579098363	0.01083257	0.010897031817293689
1618	24	0.9414756604926857	16.904050817532603	0.2007390321992172	3.143348353859409	0.009949904	0.010897031817293689
1479	24	0.810677991174248	16.2500604609736	0.2689004928118372	3.034862275754931	0.01052745	0.010897031817293689
1407	27	0.8458275972058071	12.980993341817353	0.14463332727474498	0.0031179099213144434	0.01081504	0.010897031817293689
1272	23	0.7947822688344718	14.383704733008996	0.5627286327474473	1.3724202105318368	0.01028542	0.010897031817293689
1487	23	0.9881717063383801	17.12788456042495	0.19148891782907826	3.528563000188716	0.0107779	0.010897031817293689
2215	41	0.7243536015132203	16.162882072654547	0.816175323296836	5.381394049966955	0.0108713	0.010897031817293689
692	9	0.9208648689399879	16.162291722717008	0.3087261747598418	5.365395626642313	0.01084608	0.010897031817293689
1197	19	0.9845191142638632	14.752142775554791	0.18497193893547892	8.06025550862198	0.01081152	0.010897031817293689
716	12	0.8382949891802713	18.242147171405833	0.6082732961411017	4.711650714515908	0.01078454	0.010897031817293689
968	16	0.9501083153187608	14.59425451606673	0.10434527484386433	0.7592277637050127	0.01074934	0.010897031817293689
702	11	0.9776455876839236	14.250624941609255	0.5280628056281174	1.058999769688935	0.01070223	0.010897031817293689
1637	29	0.925685236431671	18.42728221158597	0.10976155705051793	1.4484281350193668	0.01080822	0.010897031817293689
646	9	0.9371630049526734	18.24576240718188	0.6806063410056215	2.653031036976743	0.01048855	0.010897031817293689
1349	26	0.9634468833631318	14.249128125669383	0.9546692651321664	5.9502446774307325	0.01078196	0.010897031817293689
2023	30	0.8684005175228827	17.381986817704412	0.6416220280692683	4.750201453375185	0.0107214	0.010897031817293689
763	15	0.8606221782250719	15.88257920907121	0.7444941305753214	2.0576830401437616	0.01059777	0.010897031817293689
1317	26	0.9566567462578145	12.276394720368799	0.2914096616415657	3.837710842264533	0.01065847	0.010897031817293689
1965	33	0.8674777864995944	16.836278400512207	0.2456093821477933	4.3384941591407005	0.01045475	0.010897031817293689
1366	24	0.8548453191328896	13.924945746078064	0.6464959874603885	6.705024807163031	0.01036233	0.010897031817293689
1698	31	0.9851316971989605	14.560921718006226	0.2504063236686262	3.027471761983919	0.01077364	0.010897031817293689
1411	17	0.9175730251215379	18.7758939132353	0.29185220314830307	5.639989631988449	0.01054556	0.010897031817293689
1642	28	0.9759211952655686	15.410577312147844	0.12814893887994888	3.393683272024196	0.01044716	0.010897031817293689
2082	37	0.7882454779271109	16.649393926416383	0.5993085127902184	3.2059581293238817	0.0104712	0.010897031817293689
1330	20	0.9904410041700099	16.733711060071407	0.008221531087364675	0.1709233022927641	0.009934863	0.010897031817293689
1431	27	0.9607103140159354	16.139780327009568	0.005607179403913531	1.5245022337927019	0.01087598	0.010897031817293689
1183	21	0.8830312825767919	13.455677426269837	0.34987820109449763	4.92656900970279	0.01043408	0.010897031817293689
1108	21	0.6601026273888235	20.78961361487235	0.6285020717518224	3.6170720084454344	0.01076022	0.010897031817293689
1057	19	0.8060773870456502	15.680091887005343	0.45582276646523945	2.1228976874887766	0.01042445	0.010897031817293689
1793	32	0.9942503606270922	16.162767419741673	0.024668914474826657	2.760428746812174	0.01072407	0.010897031817293689
1326	23	0.9663713293128106	14.45029829003991	0.6590117709469305	5.352015405286105	0.01071901	0.010897031817293689
746	13	0.7722741924567648	15.945569730282488	0.38238139617239786	0.8026292013034348	0.01078554	0.010897031817293689
894	14	0.8396045232214164	18.350242290990312	0.5864521638913202	1.9285661421107014	0.01056248	0.010897031817293689
1558	25	0.9015751913917486	16.758386809562953	0.39837005747796883	1.458424894172616	0.0101821	0.010897031817293689
1107	21	0.8302696345814738	15.523422280030983	0.5285085568298092	4.482730325484399	0.01006281	0.010897031817293689
1085	20	0.9305635830981706	16.15894763233593	0.8382936717730416	3.1843748595413457	0.01054665	0.010897031817293689
1755	31	0.9901585458387071	17.4171927944686	0.16413495546252266	2.0473270304744458	0.0102144	0.010897031817293689
1306	18	0.7699401448085819	19.106394520863205	0.5431432516050076	0.8226777226375745	0.01073856	0.010897031817293689
1091	21	0.9105423890196376	16.664265496351693	0.6437226548192072	2.8669067572448466	0.01021483	0.010897031817293689
984	15	0.796250551238037	16.72173908877446	0.00265573300210303	0.6810210426611005	0.01022011	0.010897031817293689
1760	30	0.7753951914911841	14.551095945242215	0.9164131967232199	1.7473586202058775	0.01082329	0.010897031817293689
851	16	0.8190140736479762	13.924295174757995	0.7923758886449292	4.275293272554772	0.0108152	0.010897031817293689
1543	25	0.8619690941923273	17.535930654245384	0.40717424684514286	7.092802276457919	0.01049156	0.010897031817293689
1832	32	0.9033736301503161	15.907897205596477	0.09876208160383386	2.9767273270093577	0.01056657	0.010897031817293689
899	15	0.9585737153233682	18.20839084775116	0.3754601012417284	2.966695315541073	0.01074239	0.010897031817293689
457	5	0.980365211377748	17.29133448642289	0.6138653085677348	1.8459013649654312	0.0103252	0.010897031817293689
1314	22	0.9955569666148744	14.824075517450114	0.4282197696809065	5.949131058541425	0.01026602	0.010897031817293689
1681	28	0.9256192072641856	15.691186266803507	0.47574377584698807	2.8939147676832304	0.01079863	0.010897031817293689
1256	18	0.9666465716647845	15.730152328250815	0.2010220974916927	4.618830227331366	0.01066337	0.010897031817293689
1867	34	0.6910459420931385	17.97738959406349	0.18618570393822037	4.79526185292851	0.01088996	0.010897031817293689
1105	21	0.8801025892991552	15.103834511718214	0.41095058842706844	8.141869824518606	0.01075121	0.010897031817293689
633	8	0.9336809189770058	17.622192300903826	0.5672646584785678	3.1676749950791923	0.01073409	0.010897031817293689
1759	30	0.7359355537756813	16.007904534415644	0.37387452428167756	1.3208500647221217	0.0107474	0.010897031817293689
1375	26	0.7098004743171868	16.57736106531675	0.0008126700747924653	5.778374698150619	0.01035047	0.010897031817293689
1810	24	0.5926455105397737	14.435996093664343	0.536140782162585	0.0016960196281110562	0.009825214	0.010897031817293689
801	14	0.8959935543406944	14.259458629101703	0.35808938709004684	1.2838844189655043	0.01051602	0.010897031817293689
1051	18	0.8909275018127795	12.958090431266212	0.6472900152688924	1.8652633979112503	0.01081637	0.010897031817293689
1401	25	0.968957556052055	14.767164900962403	0.364005695516572	3.3985901870630855	0.0101547	0.010897031817293689
1320	23	0.8955715397508891	15.339664465382635	0.4410682879935476	2.904357514806787	0.01071897	0.010897031817293689
1542	25	0.6250916589969767	13.614134854417816	0.0009282555852235252	1.1477399751090402	0.01025949	0.010897031817293689
1467	23	0.671820385423632	15.507118406314643	0.4495586591944041	6.450423993779418	0.01088882	0.010897031817293689
1378	27	0.931427123748628	17.856817910006196	0.09114829571480687	1.979123361912043	0.01078604	0.010897031817293689
1932	24	0.85049531069665	20.660564937944038	0.36912604130615684	6.322104070520008	0.01068733	0.010897031817293689
1469	27	0.955271194141077	15.28490566114592	0.8290231505172456	3.013211838414068	0.010861	0.010897031817293689
1535	21	0.9160628796143621	18.034145609726103	0.9000416975099703	8.153480078210958	0.01047957	0.010897031817293689
964	14	0.9676809213747939	17.984045762425644	0.6799160368179159	4.1979210290994615	0.01083214	0.010897031817293689
1795	29	0.8077917671011154	20.258601563598102	0.2906179805296051	3.996816564418264	0.01066909	0.010897031817293689
1591	25	0.8070936054031781	15.368351102810644	0.8882880388590767	0.8612839543546267	0.01079637	0.010897031817293689
562	8	0.6732726159822822	15.212452385035432	0.47348549954637364	4.442572836178406	0.01061772	0.010897031817293689
486	8	0.7813810801462372	17.880134829045932	0.28047837053534774	1.6949070033771862	0.01040962	0.010897031817293689
827	16	0.9823167281209523	14.032857113812348	0.07952405225000546	3.214060877020072	0.01067607	0.010897031817293689
1861	26	0.6898310090928059	16.963882040664284	0.369856184252621	6.592267120997308	0.01077972	0.010897031817293689
2397	37	0.9667822379233801	16.759101781313312	0.5241896029001775	3.0538541751540498	0.01089195	0.010897031817293689
802	14	0.9706186714457344	14.643136316888803	0.35737883505646545	6.859883401079466	0.01074658	0.010897031817293689
635	12	0.8685323753542803	15.795761278724953	0.211911625963418	1.2944971524993494	0.01080844	0.010897031817293689
1610	27	0.9584515732223466	17.404743001325606	0.399470088909641	1.3319676629581836	0.01085326	0.010897031817293689
1459	28	0.9104473981482416	14.30924265362185	0.44003045726517775	3.525182658105459	0.01076187	0.010897031817293689
1745	22	0.9969478926336187	15.148194241731137	0.010784032831499597	1.5499449470686668	0.01086686	0.010897031817293689
1690	31	0.9157686276889723	16.437024659798727	0.9553887270572063	2.9342863913248034	0.009822127	0.010897031817293689
1329	21	0.8555774634468026	17.798949277739496	0.5947331601659791	2.273515748549727	0.0101758	0.010897031817293689
2584	43	0.9887410368878954	15.465063520444708	0.38309324595150046	1.0001007998829816	0.01061191	0.010897031817293689
1243	22	0.9497435657356927	16.002708723564066	0.020365789962654972	2.1108793166404407	0.01085238	0.010897031817293689
1631	28	0.8547867944016816	17.453846793140084	0.12989248052753766	2.500101526637735	0.01047334	0.010897031817293689
1231	18	0.9914155410057938	16.657203660643567	0.5988366406661458	0.46311693737881754	0.01074762	0.010897031817293689
967	13	0.9060499896443364	17.13444042090805	0.21992709949049996	3.9602054838434615	0.01056705	0.010897031817293689
1701	18	0.8616779340042139	16.84004002517243	0.7829356624881568	2.8059279123749903	0.01071061	0.010897031817293689
1297	23	0.986264720322378	15.775003186319049	0.5887835435311073	2.651775299626634	0.01039248	0.010897031817293689
257	4	0.8456821591650043	16.01439276646699	0.31535758928497937	4.968082388398339	0.0106605	0.010897031817293689
1135	19	0.845076919452034	15.47518574800479	0.49508083790748225	3.441721564772544	0.0106691	0.010897031817293689
2058	34	0.812273248991053	16.00185586886959	0.28423038881306395	1.8445238146269998	0.0106447	0.010897031817293689
2003	39	0.9808904640107158	16.52225493885743	0.18339023243994076	3.800725289291541	0.01035076	0.010897031817293689
1214	19	0.9480781721486189	16.589072227055475	0.9416650937603562	3.5241036519301168	0.01084996	0.010897031817293689
1723	34	0.9278447963361449	17.08446286823206	0.5451601007052566	1.2420474056876887	0.009893643	0.010897031817293689
1475	27	0.755243751988279	16.122277458407233	0.5996382158996847	4.220057943993774	0.01036776	0.010897031817293689
1260	18	0.9657087428305723	17.34406007642926	0.753570174762836	2.6192343324304828	0.01064133	0.010897031817293689
1673	25	0.9322972279175853	18.56065654907496	0.9033227055812763	0.6945647899560925	0.01066771	0.010897031817293689
2769	50	0.8519081065327541	14.126787412579796	0.5049169583908676	6.146197828732663	0.01074601	0.010897031817293689
2153	30	0.9326473806146414	15.637736136556375	0.24541444988921274	3.061725805142724	0.01042067	0.010897031817293689
997	19	0.9355268314113176	16.06352608546884	0.938708837119361	2.188103705517128	0.01007684	0.010897031817293689
1563	25	0.7727972178908562	13.180437998964145	0.0034346635016124227	5.380006267689231	0.01072211	0.010897031817293689
923	17	0.6835057082534094	18.978782542796655	0.5034949774530755	1.8557835357788077	0.01083943	0.010897031817293689
1552	30	0.7049615062798137	15.326478713613616	0.4140134785317263	2.4813313065264095	0.01074285	0.010897031817293689
769	14	0.8497609754865814	15.933568047872333	0.7853574450884151	0.47355903848080033	0.01088813	0.010897031817293689
1003	19	0.8622651401180035	16.942538111127146	0.7773554915998956	5.710343616185054	0.01065718	0.010897031817293689
1199	23	0.8690595154990446	15.738766132038377	0.6281729256967008	4.797617445951161	0.01067207	0.010897031817293689
1292	22	0.8988570195474292	17.728047061158843	0.5187909475116911	2.3749203407789583	0.01073013	0.010897031817293689
1262	25	0.9938957509231071	14.18304800986928	0.6428906700157158	2.010289867667835	0.01059567	0.010897031817293689
1444	23	0.9211827535382874	15.85122128191865	0.17838594650746806	6.706787520051218	0.01074336	0.010897031817293689
942	14	0.9329217053653475	15.73135612001603	0.7123674276079928	0.8412031145635936	0.01036545	0.010897031817293689
1065	15	0.9417810614887849	19.4637516630332	0.6857592382133646	6.769032285781211	0.0108369	0.010897031817293689
1601	21	0.907473097952754	16.783190475845654	0.2902072821901807	6.602826887946264	0.0106749	0.010897031817293689
399	5	0.89923789597059	18.01572222015612	0.6737964477827294	5.909558652344044	0.01088082	0.010897031817293689
1811	33	0.9165536161189962	16.111644641516637	0.7763276094457118	1.0670272465613295	0.01060596	0.010897031817293689
1226	22	0.9992230341068812	16.08184582100684	0.020919142874289226	0.7101791647410793	0.01054244	0.010897031817293689
847	14	0.7257547459948892	16.532031247361733	0.6863920997945998	2.6088622558907835	0.01066528	0.010897031817293689
917	16	0.759540263488744	15.64118082389318	0.039439970940606126	8.82089420954966	0.01059938	0.010897031817293689
906	9	0.9304005658201017	18.10968619685014	0.5615385403733997	0.16425656544720288	0.01074912	0.010897031817293689
1216	22	0.6905805829657241	17.71266231008104	0.48466447825413933	1.356015464772649	0.01071436	0.010897031817293689
1284	23	0.9681261871179927	19.266426162922915	0.27923016795516625	4.9669497223752	0.01079704	0.010897031817293689
1060	19	0.8179987293529115	15.655554746434166	0.3864954091066266	5.279384336197979	0.01067601	0.010897031817293689
1084	15	0.9388730059049301	16.602945030930076	0.10067877434033819	1.1749092632643907	0.0108965	0.010897031817293689
989	14	0.9719885432064257	16.54381670949335	0.7219142104831778	5.7789177349750736	0.01079175	0.010897031817293689
1132	14	0.9587460646730916	14.638171864769571	0.9314142497379598	2.9182558221252193	0.01075493	0.010897031817293689
388	7	0.9592757049946355	13.28477843336443	0.5416357229251687	3.73045673472682	0.01083557	0.010897031817293689
645	10	0.8788515310672946	19.12726537087681	0.9347704343596923	0.5503057860282903	0.01012971	0.010897031817293689
888	15	0.9939001796169828	13.750030194568652	0.6660908224712031	4.79402474320029	0.01060893	0.010897031817293689
1671	29	0.7883130728297599	15.155709101658978	0.43308276395019074	3.753537109964868	0.01087054	0.010897031817293689
2271	42	0.7435399782215442	15.202498057995255	0.24659303585319514	6.52017236142534	0.01063929	0.010897031817293689
901	15	0.9972599310310192	17.06166713315655	0.7419861766282806	6.938687903440978	0.01078771	0.010897031817293689
874	15	0.9528865423556562	18.46244222127582	0.2912275339341553	5.924200668947952	0.01023618	0.010897031817293689
1169	23	0.808170425294874	16.119313541681024	0.026938748480311858	0.43668409285083465	0.01073101	0.010897031817293689
1035	19	0.6145410151370914	17.44617577866009	0.12566025604016362	6.063063853854244	0.01083059	0.010897031817293689
1551	28	0.7288182124728522	17.766331686656244	0.3015372846300646	5.651490389462891	0.01056026	0.010897031817293689
947	17	0.9123556704370952	15.206460583709156	0.5946299073484845	1.8297185615723772	0.01035779	0.010897031817293689
1568	26	0.8398115175396698	16.42604708109311	0.5833808367493168	1.6243730088612587	0.01070066	0.010897031817293689
1531	23	0.9943691023099634	17.049522920145144	0.9079258090383838	0.9671914356420115	0.01033754	0.010897031817293689
1571	25	0.8417053730883126	17.315996517046095	0.21517417288861324	0.9318570143966564	0.01070791	0.010897031817293689
1456	27	0.9291054803456071	13.415172641369415	0.8744956386805954	2.878237350297116	0.01035182	0.010897031817293689
1445	25	0.6799983275645418	17.679915791694718	0.0011830145111866724	5.043336507111972	0.01061136	0.010897031817293689
1786	34	0.889130964932645	15.362378768519282	0.7958024388306121	0.7484832405500244	0.01053269	0.010897031817293689
2259	36	0.9453228291476754	15.741378315381066	0.1813861499997358	5.140753305790157	0.01079871	0.010897031817293689
846	14	0.9624107621568915	14.942012036108942	0.5212547681433459	5.255778682293489	0.01078949	0.010897031817293689
1616	30	0.9969873104815777	16.216569671619055	0.4066804259891662	5.066497514068237	0.01069197	0.010897031817293689
2368	45	0.999155989548458	15.354956246672952	0.4522269152677227	3.3622351090897817	0.01056638	0.010897031817293689
1411	26	0.8911417974371978	15.13029645737675	0.016213755818184683	2.182569952428492	0.01054472	0.010897031817293689
1827	35	0.9731168728351345	16.92070551208971	0.6345515609680812	4.685256633019355	0.01081289	0.010897031817293689
1092	18	0.8992815428501705	14.763945326040004	0.09370804958543814	5.709945309596398	0.01049455	0.010897031817293689
1078	20	0.9873889498312289	16.480205355287946	0.15964942445176594	4.047843171473098	0.01081559	0.010897031817293689
1149	22	0.8495451090285269	16.464713548710364	0.1084869293656674	6.0286843640342305	0.01048006	0.010897031817293689
1599	25	0.9190955399493255	14.843430221394545	0.22077961215746586	2.918228403219029	0.01065571	0.010897031817293689
2136	40	0.8562809825845599	15.26451353507917	0.6115252017271262	2.1422878745695444	0.01067867	0.010897031817293689
2408	39	0.8648058503974085	19.941025564816368	0.06037791401155912	3.366537997230152	0.01078576	0.010897031817293689
1647	29	0.8558593067686485	15.943789439326249	0.1624828164923029	1.4841019597038487	0.01073692	0.010897031817293689
1296	25	0.9579520826157616	14.834861403056246	0.6768893674045203	3.761510545919582	0.009946326	0.010897031817293689
1189	15	0.8984913247636828	16.101012327637797	0.88892725682102	5.489487783820734	0.01084443	0.010897031817293689
942	13	0.9733493796426376	16.54056176057142	0.3032759564780481	3.100617883178271	0.01053754	0.010897031817293689
715	13	0.8900481294297878	17.263026890405257	0.19350338682409052	0.45227175909617134	0.01052619	0.010897031817293689
1238	22	0.9381289197875253	15.401682108644401	0.6544429197285706	1.2230615007878396	0.01050627	0.010897031817293689
1379	25	0.863424125077259	17.158451243479796	0.47017695255549585	1.8048289869657377	0.01051504	0.010897031817293689
575	9	0.9837710961385985	15.895852243433552	0.9331226989135556	4.318371006289031	0.01088287	0.010897031817293689
778	14	0.9378211464630601	14.330677607931024	0.5570564719972625	0.8925911791248802	0.01081961	0.010897031817293689
1737	34	0.9239773411258039	17.07990362100019	0.42212957192345935	0.4108915462507756	0.01013926	0.010897031817293689
871	16	0.8432368471430813	16.148747539450476	0.24406255911441688	4.105927607483477	0.01083727	0.010897031817293689
1333	21	0.8897986001714963	18.339552558012755	0.4860355752340484	6.624451840172204	0.01062394	0.010897031817293689
1409	26	0.6744466886976548	16.817355191045202	0.22233399859405506	5.452278181073478	0.0106503	0.010897031817293689
1742	32	0.9766541050360797	14.49624687048632	0.17399029623051637	1.45593413142569	0.0108831	0.010897031817293689
1572	22	0.8679056614990159	18.025677435161406	0.03997751421950202	5.011978039545396	0.01028276	0.010897031817293689
1375	26	0.762031727237507	16.298195995371664	0.08203058789861342	0.9974679920987388	0.01063229	0.010897031817293689
1391	27	0.8714641201134756	17.40706421448134	0.6054390531489022	5.064144293992895	0.01084677	0.010897031817293689
862	14	0.8952090138922737	16.69619524288992	0.5390050515533967	2.155869568949586	0.01084035	0.010897031817293689
1392	27	0.9655469211668009	13.865020450036432	0.655762815663336	7.1185118466669275	0.01084463	0.010897031817293689
1626	30	0.9624323041003044	14.893970624197076	0.13216280090092092	0.9905195832008511	0.01050061	0.010897031817293689
1363	20	0.8272085969726561	16.241661268184348	0.08021814805317176	0.021373040017723666	0.01043978	0.010897031817293689
1381	26	0.9072653296424793	15.932711129974697	0.6495024489341925	2.205568413206483	0.01061119	0.010897031817293689
631	12	0.8439754526305102	14.769213558032305	0.15270140951745736	1.9533968244787068	0.01082524	0.010897031817293689
1405	22	0.9299625287650394	18.349340191695333	0.8032143198498853	1.0325285989869843	0.01058407	0.010897031817293689
746	13	0.8157883245355843	15.218476963684346	0.09647663817296853	3.3343646289830957	0.01066874	0.010897031817293689
1302	22	0.8507470721814153	14.882114220295998	0.09479368731040325	3.058066631567021	0.01064683	0.010897031817293689
1252	20	0.7782243855788147	18.292720500235713	0.9269185834254765	4.267965595019753	0.01043686	0.010897031817293689
1354	19	0.9746391330826258	17.684908689459732	0.6261632063157895	0.9007356512231559	0.009979491	0.010897031817293689
1247	24	0.9542740154051752	17.26068705909685	0.8265368701869715	0.5899466566558658	0.01059844	0.010897031817293689
1448	23	0.9154401662756988	16.284784866318144	0.2773869241562126	0.5485755948222214	0.01085455	0.010897031817293689
1307	24	0.8413243569931919	15.139787133811023	0.6461643273261141	5.391832216726879	0.01085612	0.010897031817293689
1328	22	0.7795187840348239	17.178515449632528	0.9305132829967637	1.7315316806480485	0.01087847	0.010897031817293689
1560	27	0.9730413576236507	15.323216141054658	0.1967250014326814	0.37170708832171373	0.01050587	0.010897031817293689
1117	22	0.905697531593498	13.827714322121604	0.1468996928142175	2.249035646417906	0.01066516	0.010897031817293689
249	3	0.8456720787864479	17.54685806363286	0.8546319033867299	3.556950271945407	0.01049655	0.010897031817293689
1053	19	0.8272150456087484	14.641947640244283	0.3855696890194133	3.036248900402467	0.01082679	0.010897031817293689
857	16	0.9334839145841548	14.167253023699129	0.6634264108428269	0.46392447381060953	0.01079536	0.010897031817293689
1178	20	0.8771044475609991	17.71931538331948	0.7870285793122903	1.4080291820645057	0.01071505	0.010897031817293689
1462	26	0.9602687658638247	16.995571120797013	0.11391640148976478	0.03799684102975598	0.01083814	0.010897031817293689
699	10	0.7878818154930368	18.173496417390425	0.4107244955021978	1.0780611813742316	0.01032103	0.010897031817293689
885	15	0.7391876100872616	17.403756391652355	0.4541975701715917	2.7351518187295523	0.01065014	0.010897031817293689
1890	37	0.7758094135009195	19.61572883631367	0.3613380063106105	1.1203512119943126	0.01025733	0.010897031817293689
1242	23	0.962829723734226	17.675165207171887	0.3863571441234591	4.479183715404739	0.01056245	0.010897031817293689
1228	23	0.7571910354539825	15.712156541922482	0.2827953234212089	4.1724818632580964	0.01070555	0.010897031817293689
1211	22	0.738314409749773	16.597905608414152	0.9670583931666543	3.404676718410501	0.01063622	0.010897031817293689
1104	16	0.9613729742327742	14.652698453013588	0.26015575486515563	4.881275840523211	0.01028005	0.010897031817293689
800	13	0.7269243233278142	16.888070338148182	0.10229278083256259	0.3403627161436801	0.01030186	0.010897031817293689
1130	13	0.8635127464415653	18.05453933462505	0.4887000147745192	4.7960879918762025	0.01055778	0.010897031817293689
1098	19	0.8527045353743671	16.184830970895355	0.48350699695028126	4.450089681849329	0.01063055	0.010897031817293689
1370	19	0.8219828398001023	16.326511865006637	0.8704732358277529	4.794706584799295	0.01081908	0.010897031817293689
902	13	0.891147777014894	16.29432001785841	0.5179999496053252	3.912397767153996	0.01074357	0.010897031817293689
850	14	0.9724490447469175	14.787804993495342	0.5412505809906824	1.6665824524973574	0.01087499	0.010897031817293689
1992	33	0.9784141967180602	17.521199627566897	0.45967304704966483	1.9071160399648686	0.01036542	0.010897031817293689
1118	17	0.9124929018532583	16.002278524505474	0.7851102308026754	2.6735313298692347	0.0108859	0.010897031817293689
1308	23	0.9556015182136602	13.991298451315167	0.024177918805839776	3.5875863786546796	0.01050276	0.010897031817293689
1580	20	0.895411571942559	15.602335865011105	0.8222209719583641	0.4463844205976497	0.01070008	0.010897031817293689
1009	20	0.8630018818096539	15.243359731289779	0.03931060391473205	3.5253951025031807	0.01055917	0.010897031817293689
1432	16	0.8482347517592559	16.51084921154994	0.6841871076555297	0.6719566448346324	0.01069522	0.010897031817293689
1274	25	0.7962562444341473	14.742401350323654	0.6843575609636456	5.087445473980376	0.009919381	0.010897031817293689
2405	42	0.9717793113938307	14.51140974717394	0.4715673676101587	6.011015122235392	0.01062818	0.010897031817293689
1784	32	0.9904969598895775	14.781780931305752	0.1174079476363569	4.98036705562625	0.01046336	0.010897031817293689
1124	20	0.7205133042569105	16.428540112730186	0.8117125344537011	1.0415405863015246	0.01059478	0.010897031817293689
1042	18	0.8990693160699512	16.665850586745485	0.20655134803827727	0.1076226293121967	0.01055438	0.010897031817293689
1072	18	0.9825347937198117	18.186253118552038	0.5468198822610182	5.324750083800694	0.01068925	0.010897031817293689
2010	34	0.9329988480250699	16.288592685696734	0.6382355647540495	4.906602621647652	0.01055546	0.010897031817293689
1165	14	0.9271409901423218	16.922180813391478	0.25694538660358746	2.2398604528323123	0.01049536	0.010897031817293689
1832	30	0.9256493456855633	17.06490635741884	0.15056287411210595	4.802362054144028	0.01063714	0.010897031817293689
958	14	0.9376325620731578	15.046249508538137	0.3114776707256846	2.6741892775465717	0.01066072	0.010897031817293689
2211	29	0.8341710742120675	16.286209297942992	0.003349360061448481	4.259971148542088	0.01011928	0.010897031817293689
1306	19	0.9876230270350717	16.122729139411682	0.06265133826671157	2.2956496712532575	0.01038461	0.010897031817293689
1376	24	0.8972697216389312	18.279999895550304	0.7138920939116232	3.6635422676386034	0.009798051	0.010897031817293689
1672	29	0.7414531515670328	15.453944679857809	0.6317022162977928	3.8777911257094875	0.01085442	0.010897031817293689
1365	23	0.9103534508168741	15.957341267193158	0.3392773457318924	4.171816653964004	0.01085985	0.010897031817293689
1845	34	0.6754341688275476	17.957510505200048	0.2734758296143149	4.009806367931079	0.01037559	0.010897031817293689
797	15	0.9696251706547016	16.59463536858435	0.38601105739930247	4.907781874637109	0.009968983	0.010897031817293689
1723	31	0.8432288648143089	14.509252057823721	0.20745530325501305	3.200987227253041	0.01072164	0.010897031817293689
986	15	0.94336160563204	18.170601237852473	0.4488432458901538	2.588677051801609	0.01067975	0.010897031817293689
1512	28	0.9467112022044839	18.485675004354775	0.9614301329560366	0.4378160777537027	0.01024202	0.010897031817293689
1104	17	0.5761768689181193	14.523854953381766	0.008111538249106043	0.030823508170503278	0.01081684	0.010897031817293689
557	9	0.9781516567335962	14.088888628967714	0.44416264628312985	6.065801257399751	0.01061785	0.010897031817293689
1387	25	0.9812544560583306	14.867646375673694	0.2838647656721997	1.8364977112206688	0.01059155	0.010897031817293689
2442	38	0.7332134466387306	15.936356634995024	0.41104878722621474	4.075479839402016	0.01073427	0.010897031817293689
1779	34	0.991550456916345	17.130914837991682	0.3380611540075025	0.4555972014963351	0.01071043	0.010897031817293689
1251	23	0.9960146515357525	15.013857583168797	0.4375771971224681	0.12547401668656954	0.01074205	0.010897031817293689
582	10	0.8959009259940164	14.14621920618986	0.7366074076734259	7.161138787260893	0.01080255	0.010897031817293689
1138	16	0.8394384710081255	17.455748433457334	0.10195897690445094	2.917644437523344	0.01068483	0.010897031817293689
1202	22	0.9200915773001159	13.88285020065463	0.6368307669543403	5.8665861478933055	0.01044612	0.010897031817293689
1451	27	0.9920957114062741	16.384809267568695	0.14371344269282282	5.7783846565317845	0.01008517	0.010897031817293689
1871	35	0.750269335787783	14.764544424204352	0.06663259505647957	5.132099323325466	0.01071563	0.010897031817293689
1182	21	0.8912851280160183	14.938499325682569	0.27632569300684495	3.2635729729341723	0.01047039	0.010897031817293689
1256	23	0.9503500927579445	12.982984475621958	0.29204576806609983	2.473524570137738	0.01035703	0.010897031817293689
1340	17	0.9852392951328068	15.386311563460115	0.22817331454637318	1.9592364856178879	0.01054127	0.010897031817293689
1708	27	0.8264612400463454	16.562498562411868	0.3069552988974027	1.2449875609514631	0.01089539	0.010897031817293689
