# Supplementary material for: Tableware trade in the Roman East: Exploring cultural and economic transmission with agent-based modelling and approximate Bayesian computation
Source: PLoS One. 2020 Nov 25;15(11):e0240414. doi: 10.1371/journal.pone.0240414 (PMC7688115; doi:10.1371/journal.pone.0240414)
Supplement: S1 File — The full project, with the data, the code of all components used to run the simulation and analyses is registered: https://osf.io/s5mdw/. (GZ) [file pone.0240414.s003.gz › s5mdw-full/abc-pandora/results-example/bestBias/result_0.010593874416608622.csv]

nstep	cstep	mu	mumax	copy	strb	score	epsilon
952	18	0.7936457436909727	15.846744063230307	0.2620275550676837	1.4415505982370835	0.009985045	0.010593874416608622
904	14	0.9414544938724472	15.887883418903751	0.8022333225903164	4.373448580816491	0.01050046	0.010593874416608622
1816	33	0.7876960199051686	16.59348820937976	0.5612169520364815	1.3568272064558409	0.01038755	0.010593874416608622
529	9	0.9417093425242347	15.523036713831635	0.17072271981340978	2.774023465940208	0.01031921	0.010593874416608622
806	11	0.9935967434079069	16.619831178214426	0.3143433018120654	7.087380518613445	0.009677159	0.010593874416608622
622	9	0.990866715341546	14.639689305162573	0.43725465915967143	4.268408811955976	0.01007249	0.010593874416608622
1136	21	0.9864030823576525	14.755253103629535	0.7911102984946097	4.653111370109531	0.01053786	0.010593874416608622
1109	19	0.8117185313684757	14.957004081334919	0.5099898309051809	4.8474319896981575	0.01057133	0.010593874416608622
1176	23	0.8516212386962237	14.710786147563883	0.5201361886576779	5.44873501133662	0.0105124	0.010593874416608622
1742	31	0.9296065909848652	16.570615684234333	0.15500939232754096	3.3262141291901224	0.01023748	0.010593874416608622
1892	35	0.930742746274434	16.2213030626386	0.6429068327260166	0.729364597675896	0.01056862	0.010593874416608622
1315	23	0.9910199069200818	15.666581485078718	0.6619620268166109	5.830340945697806	0.01021587	0.010593874416608622
1488	27	0.8857618934937417	14.649155991471105	0.8707549219412754	6.715856477060914	0.0105536	0.010593874416608622
1263	24	0.7675275449893609	15.510119762108157	0.7901691596835426	0.35633341915465877	0.01054412	0.010593874416608622
1082	20	0.9901251687316808	14.127157691043758	0.41546603064625653	5.804318782033791	0.01044518	0.010593874416608622
1432	26	0.8833336322377617	16.335229256242094	0.24415874578370084	0.8995737572023109	0.01051149	0.010593874416608622
636	11	0.9684693726422055	15.505597158961107	0.21727391763707854	6.239658816126907	0.01058797	0.010593874416608622
1805	33	0.9610640795727035	15.387322528422528	0.6837952995798179	5.69361240413912	0.01019565	0.010593874416608622
1571	26	0.8587300222143397	15.026963184423266	0.6505677012851266	3.63667719337215	0.01028256	0.010593874416608622
1434	20	0.9768664819591865	15.591204888129647	0.567489132898861	5.1821847782440855	0.01026506	0.010593874416608622
1137	21	0.9497003653270817	13.702772871558043	0.6507515230067402	7.771347703522025	0.01053964	0.010593874416608622
1504	25	0.7988112344654457	15.083927709546654	0.44021499856103374	2.4135093637111424	0.0100708	0.010593874416608622
475	5	0.8820899278383967	15.457341860658488	0.010266043901271872	0.12461389713411353	0.01020181	0.010593874416608622
1156	20	0.8562164522463682	16.363284362259577	0.09376555163369796	2.737735119958961	0.01056149	0.010593874416608622
1337	25	0.8398636908818556	16.12780839485022	0.4949148633518926	4.4498666431989955	0.01029504	0.010593874416608622
1271	20	0.9645874284533202	14.392738619067142	0.7958817735616864	1.889816006096369	0.01013555	0.010593874416608622
1903	37	0.8456568857011546	15.488135173439138	0.482031946024887	2.86032372175191	0.01039217	0.010593874416608622
1170	17	0.6109712066006138	15.353171895244781	6.724882429898216e-05	0.9316327266575666	0.0102841	0.010593874416608622
922	17	0.9508539533685426	16.247091907706178	0.21359548684713114	6.005393423608412	0.01038537	0.010593874416608622
1456	28	0.8093324705779283	14.133488643590125	0.6696280114178552	0.5305888446366689	0.01046939	0.010593874416608622
952	15	0.9733991814724808	16.304347309116693	0.5400791843716795	7.0229460369779435	0.01048465	0.010593874416608622
1669	32	0.8213930906625094	16.13977376732352	0.8091607384612965	2.8613029517170263	0.01055995	0.010593874416608622
1611	29	0.8392210867489971	15.908826480705027	0.2751590344774001	2.148902745395025	0.01046298	0.010593874416608622
886	17	0.9937460557211492	13.791310732606183	0.420706039426303	4.009326418037087	0.0103936	0.010593874416608622
983	13	0.9876880843127998	14.883958050710472	0.7959759069204129	4.645512695306228	0.01028493	0.010593874416608622
1114	21	0.9684135728133765	14.98348007239169	0.45569101202802753	4.221612395010847	0.01051979	0.010593874416608622
1007	15	0.7814394419862076	16.82653955927321	0.05184369579307552	1.5889433857038753	0.0104644	0.010593874416608622
1488	28	0.9541258489110398	14.344333365195068	0.28176712933168574	4.998247345358991	0.01045595	0.010593874416608622
536	10	0.9927970404044664	16.975651592824825	0.7813894471265691	5.762158180227635	0.009739507	0.010593874416608622
1638	31	0.9193663844822012	15.918225359209679	0.6662520005935755	7.618126285346319	0.01032734	0.010593874416608622
1422	24	0.999961979591352	14.645043139402814	0.2933978452563629	3.6624191714965653	0.01035114	0.010593874416608622
1257	22	0.9075392366865123	16.226904615693453	0.7630698562925773	5.846731301468106	0.01013583	0.010593874416608622
1062	19	0.7509856604234932	16.567319979307634	0.5770853562674261	4.812457109778347	0.01055659	0.010593874416608622
1853	32	0.8759228921234272	17.316652129790704	0.4884305804418183	3.1340955587830135	0.01025039	0.010593874416608622
726	13	0.9430476841831372	12.928938160558886	0.6252438734397403	6.974319155708566	0.0101486	0.010593874416608622
566	8	0.9529468565599148	14.640353318907396	0.29645172590076574	5.633266869787265	0.01057521	0.010593874416608622
876	16	0.8251008489069276	14.888941102828664	0.39393590826960906	2.4759892960791623	0.01050198	0.010593874416608622
1314	23	0.7298382044960763	17.38961158374788	0.894041759027868	4.965519889720386	0.01016017	0.010593874416608622
1556	28	0.9583284104977237	17.028194740968402	0.09651356537342232	5.640272297007047	0.0102201	0.010593874416608622
1185	23	0.9425450566251594	15.674210230418295	0.8546271391546955	2.4617414432989726	0.01056034	0.010593874416608622
1564	27	0.8365598608498945	15.932268304936038	0.5372871913239025	3.7209398773826035	0.01010745	0.010593874416608622
1053	19	0.9759397199280337	14.38651519855266	0.5194454441689316	4.571624572578887	0.01014432	0.010593874416608622
1475	29	0.9786793123809702	17.11053415475054	0.07972842296672925	2.502821844479305	0.01030071	0.010593874416608622
1388	23	0.9745829808908215	15.314633725930136	0.41586375838759965	1.2910760313371865	0.01058337	0.010593874416608622
1784	32	0.8354576478282298	14.76402848193208	0.542669187865648	3.7807554061872457	0.01024912	0.010593874416608622
2142	38	0.8177574489783886	15.951198100325161	0.2597692561412801	1.1467037435361305	0.01027121	0.010593874416608622
2144	38	0.9765271110149946	17.850038525858757	0.2599872868134679	2.091668351535249	0.01040058	0.010593874416608622
1731	30	0.9675629550736529	18.37282256441834	0.787919944568084	2.3643399430853607	0.01045861	0.010593874416608622
1567	27	0.9075324508540762	14.834576081358346	0.7222889117186915	3.9485214490217686	0.01056199	0.010593874416608622
1180	20	0.8505881404443765	15.237874506933323	0.23747875652636413	5.35847090601318	0.010518	0.010593874416608622
894	17	0.8822580082900939	14.30404982382638	0.37401460578229134	0.405080805659247	0.01049125	0.010593874416608622
2011	36	0.8156474832918366	15.756412073889026	0.2564730923099655	6.595632938056279	0.01046478	0.010593874416608622
1581	26	0.9065583326643484	15.506029278714637	0.8599988898183102	3.792287647627186	0.01045263	0.010593874416608622
1953	34	0.9743040976592101	14.554378254627446	0.6838353001605707	3.673163269661535	0.01046605	0.010593874416608622
942	15	0.9697577610691441	15.333827610325642	0.1668106844399544	5.972260011639182	0.01056544	0.010593874416608622
1213	21	0.9538218945436018	15.614424748088938	0.8415318691885831	3.3179613935447754	0.0103067	0.010593874416608622
1782	31	0.9121501468109376	15.244498489343927	0.0220203242802145	1.0495454006815697	0.01037153	0.010593874416608622
1786	32	0.9931334132916949	16.822314658728388	0.09378876526250007	2.890082438070078	0.01052735	0.010593874416608622
1319	24	0.8344817595479035	15.522063182918728	0.5119442393203641	2.134592765944464	0.01054725	0.010593874416608622
1442	25	0.898587394270308	15.648693838059588	0.1853283027670986	1.627710427475304	0.01037476	0.010593874416608622
1441	24	0.9328236519435982	14.0749818474172	0.5446028349093531	0.574479006352135	0.01046825	0.010593874416608622
1458	28	0.9133416676783386	14.923668151962866	0.710536049063045	4.136035053398743	0.01025393	0.010593874416608622
963	18	0.9564972892436415	14.126826877267035	0.8066679471453184	6.459977306160615	0.01040201	0.010593874416608622
1637	28	0.9604901498783928	14.430154900835028	0.0700012991660407	1.4302310643854186	0.0105401	0.010593874416608622
2224	40	0.9803695583402212	15.376217674580358	0.9718857328016371	8.15317532383713	0.01051694	0.010593874416608622
2051	38	0.8556161162632916	16.806402946614092	0.14557345128143168	3.869519467485422	0.0101361	0.010593874416608622
2125	41	0.9351292973095039	15.988068578026612	0.41556041397214893	1.700130359137398	0.0103687	0.010593874416608622
1061	18	0.8284402329561018	16.05706985409426	0.7674991276667491	2.8827980053196303	0.01036216	0.010593874416608622
1352	25	0.8163378986970578	16.89628389165018	0.07495632128704079	2.4166075659599553	0.01038769	0.010593874416608622
1677	32	0.9086977630640156	15.929471801555556	0.3327156012303202	0.41096382643742935	0.01059048	0.010593874416608622
1086	20	0.9233799489854622	16.269237065967793	0.5056701852832313	2.75514973213608	0.01052299	0.010593874416608622
1285	25	0.9749723102690109	15.112344507240184	0.45936260971988657	6.495737682387407	0.01003564	0.010593874416608622
1755	33	0.9806268376137057	15.106859525936834	0.44565786563085386	0.7987448314508055	0.01049699	0.010593874416608622
1563	24	0.881914849523915	14.929043823093384	0.11042076676936996	0.0141414746512456	0.01010962	0.010593874416608622
1873	34	0.8539939293426917	17.605532321631614	0.6726846166905363	1.307652390155119	0.01057145	0.010593874416608622
1626	26	0.9904723618853742	17.85507626862483	0.9749560843887457	1.873298389868493	0.0102895	0.010593874416608622
1125	21	0.9050112308587458	14.325286670160285	0.12483650777478099	1.7825841737123744	0.01058118	0.010593874416608622
1081	19	0.8775266335174811	15.928606972743474	0.13899806888374577	3.2812840056009462	0.01052389	0.010593874416608622
2315	37	0.9404878268793928	18.20053535028209	0.21842946944839647	0.6041989160256236	0.01057487	0.010593874416608622
643	11	0.7895312305217466	14.043043933429983	0.3974862024209928	3.175804336667699	0.0105827	0.010593874416608622
1432	27	0.9036046546657575	14.981728526571615	0.5054820387958912	5.267975102127473	0.01049083	0.010593874416608622
1358	21	0.9682220900523697	16.44438266021485	0.5496056292495662	1.7030463898213724	0.01037562	0.010593874416608622
1827	36	0.9025392783564095	13.757442398423848	0.8579704982853771	5.9359756559639685	0.01049053	0.010593874416608622
734	13	0.9941978645458169	15.30418614865854	0.6186048593239234	5.814490856741452	0.01027105	0.010593874416608622
1121	21	0.9721021041164742	12.980462131690073	0.3033509678676768	0.5520985122891064	0.01054	0.010593874416608622
1011	19	0.9304616831150397	16.027208324710223	0.47655849442314285	3.5375792613010018	0.0105717	0.010593874416608622
1156	22	0.9089596698718881	14.884749122172488	0.12361833501849681	0.06115156879477357	0.01057829	0.010593874416608622
1573	29	0.5795122091577639	13.869315181681305	0.0018873021591857275	1.7259529887676337	0.01023378	0.010593874416608622
1352	20	0.9659653465617022	15.059162004018432	0.8020361035116438	4.090640372628422	0.01050292	0.010593874416608622
1196	22	0.9504001727884059	14.845216478703875	0.06902494913535973	8.576755583505191	0.01034274	0.010593874416608622
1902	34	0.9325077057342055	15.178373675570793	0.5295741392285427	2.459376826894484	0.01054232	0.010593874416608622
1657	26	0.9583295432613403	16.18657814741198	0.38935101434075475	2.63633810439813	0.01057691	0.010593874416608622
741	12	0.9717222109579979	16.425079960240982	0.5491051932328818	6.311810118816608	0.01050257	0.010593874416608622
1558	28	0.9646986890854515	14.764824150741273	0.04633474757208053	0.4213388944902394	0.01046444	0.010593874416608622
1721	33	0.7537230164149459	15.711881835079085	0.8742606329830038	4.445248179200027	0.01044875	0.010593874416608622
1411	25	0.8889260437052309	16.045203460433207	0.2872790394665397	5.362031200512926	0.01055512	0.010593874416608622
1243	23	0.7576247023747291	14.45264765552934	0.38380560557275156	4.734515865608192	0.01034545	0.010593874416608622
750	13	0.9518313309788918	15.368332942892554	0.758800615999085	3.327905688365349	0.01053499	0.010593874416608622
1765	31	0.9980514356590018	15.08814159154015	0.4826480441656685	0.6203332277181091	0.01059024	0.010593874416608622
622	11	0.9491215711789652	15.532679697149335	0.5091318673206582	3.5107035884689295	0.01045357	0.010593874416608622
1881	36	0.8512825527097148	15.239263757861742	0.45277260715487416	7.520799007005355	0.01055226	0.010593874416608622
1125	19	0.9478051024667077	15.143989637995723	0.2964187495362622	3.403173572061927	0.01035288	0.010593874416608622
1752	32	0.9447859027591733	15.524875830502857	0.43388994990133883	3.3718087623503834	0.01015479	0.010593874416608622
1098	20	0.9605311637767266	15.63284797289553	0.8696078684830763	3.4931699771091225	0.0101438	0.010593874416608622
2015	39	0.9754452129390517	14.2806076878606	0.38988525711270594	2.3548012450507203	0.01039158	0.010593874416608622
1523	25	0.8606696034330215	16.381044365886144	0.775337789359898	0.7952892469324897	0.01005945	0.010593874416608622
1686	28	0.7940066070723535	15.339425700908789	0.007307837883669177	1.6857616673706277	0.0105028	0.010593874416608622
1680	30	0.8748569809081325	15.413818273672645	0.4000241368044143	2.8550030711533543	0.01052242	0.010593874416608622
994	19	0.9143387056588141	16.595917730012705	0.2284639905420743	6.913255574831176	0.01056486	0.010593874416608622
777	11	0.8434215212760817	14.19181052013819	0.039771991509080507	0.010965773471756535	0.01038382	0.010593874416608622
1568	30	0.7305745906946404	16.15389239937543	0.26343254369511504	3.4342096912750413	0.01047029	0.010593874416608622
663	11	0.984141385356436	15.461398846811516	0.667286147879631	6.821121707881304	0.009848635	0.010593874416608622
2229	41	0.9320897705667952	14.668184186811185	0.05333702375064098	6.599052453389075	0.01015278	0.010593874416608622
1061	19	0.8299119567784913	14.270277156448518	0.7953772637763581	2.544518394518402	0.01056501	0.010593874416608622
1698	30	0.7794254984415891	15.184065204649912	0.03655500043330656	1.3493416295501623	0.01050027	0.010593874416608622
405	5	0.907708674268004	13.952616077583938	0.48665887550925224	4.759915110803421	0.01059345	0.010593874416608622
1299	23	0.930706591473273	15.160691059792493	0.49866930096590323	0.5216068700710254	0.01058788	0.010593874416608622
826	12	0.9941562006293005	15.172209128554575	0.5301781605448275	1.8477844927171743	0.01051994	0.010593874416608622
1436	27	0.8033498293417806	15.143601963579794	0.4906496538644379	4.068973707579152	0.01043552	0.010593874416608622
832	15	0.8072519387493485	15.93470689659599	0.44515092066244855	0.9508430949852876	0.01047051	0.010593874416608622
1494	24	0.9826365984231433	15.18948192650312	0.2919546875825658	0.8670474741138415	0.01008479	0.010593874416608622
1517	30	0.9064105758000018	14.394774067764558	0.4772114675537462	2.3433786370101863	0.01046353	0.010593874416608622
1346	24	0.9734249822795694	13.73699843975581	0.14903479807292347	0.5741996031544514	0.01027764	0.010593874416608622
1957	34	0.989265618378987	17.515473935815113	0.19103195087171296	1.7073544101292701	0.01032554	0.010593874416608622
1324	26	0.966597537372968	15.918995234068014	0.08695274060732627	2.151045169594236	0.01020825	0.010593874416608622
1003	19	0.8280172694139838	13.665594903909113	0.9161750658280781	1.7820618977493692	0.01055673	0.010593874416608622
1707	28	0.7957609492236034	15.158929557668271	0.29203654154789543	6.89951184466491	0.0105622	0.010593874416608622
1307	21	0.973335070677898	16.11199102962842	0.9132834880419525	3.26720642041097	0.01030677	0.010593874416608622
1223	20	0.9975364344786264	14.803492589963907	0.3662787452188717	0.1671442426063972	0.01032794	0.010593874416608622
1014	19	0.9960216737307303	16.314661872604695	0.36393389017496935	2.3604800221036992	0.01033698	0.010593874416608622
1849	33	0.9064517701404343	15.272130988344063	0.3572894209733177	3.457004381366815	0.01014192	0.010593874416608622
1254	24	0.9822846622718031	15.175287897867126	0.22271606122340426	3.9187743598042415	0.01051768	0.010593874416608622
1458	26	0.7164965040042321	16.533719974103143	0.6482282628141756	2.5024193666039194	0.01037091	0.010593874416608622
1278	20	0.9688143599201998	16.823664543947146	0.11899592605670822	0.25180277349370495	0.01018028	0.010593874416608622
1444	24	0.7663887690329758	15.260294652738677	0.06598279086039	0.7917651795794383	0.01050848	0.010593874416608622
1674	31	0.9651633564237536	15.955992415501631	0.14791743488731457	5.763407447603257	0.01041264	0.010593874416608622
982	17	0.9715890043731155	12.818409945228481	0.19690306203738595	2.887651672008165	0.01048761	0.010593874416608622
2199	42	0.6405454058512096	16.206215046293835	0.5803085808857459	0.37771086053138797	0.0102907	0.010593874416608622
1505	28	0.6798880936495362	14.798363150075254	0.28380511245804413	1.8472423992875346	0.01054853	0.010593874416608622
931	13	0.9223636450175623	15.833063187351604	0.33373005815283374	1.679030203849794	0.01054102	0.010593874416608622
697	12	0.9248650857197177	15.19675002729264	0.05860647416990314	2.77691600629501	0.010568	0.010593874416608622
2501	45	0.9416556265290015	17.10568379799577	0.45101778776085183	3.227158354844061	0.01034308	0.010593874416608622
338	6	0.9998347196601726	15.12890844980545	0.2692253900337258	7.0516386491037375	0.01031506	0.010593874416608622
1986	36	0.9445322284336207	15.384922732844583	0.12649600826495783	2.6185009455878423	0.01038226	0.010593874416608622
1944	36	0.7787229391243404	14.095150295365585	0.0006731591325257469	1.6119139798279896	0.01043922	0.010593874416608622
1428	26	0.7995603769854709	16.922303715372742	0.7808781531616251	1.8419490807646415	0.010394	0.010593874416608622
1217	19	0.960311869616363	16.916232819129224	0.4429478629403138	5.264866692919107	0.01057332	0.010593874416608622
1101	21	0.9768969675798064	15.03806051696255	0.33311194429186486	5.918992761626363	0.01044273	0.010593874416608622
1635	29	0.8569078108020931	16.507212717950573	0.23360338375538625	3.5152934748702807	0.0105623	0.010593874416608622
1020	20	0.9707131594846894	14.441431673008584	0.21707637751045367	1.271128940682836	0.01027063	0.010593874416608622
1264	23	0.8360349157738034	17.00687898131394	0.07431377676485446	4.132532696468671	0.01013688	0.010593874416608622
1468	26	0.9634079142718125	15.763787524199182	0.6853170181315023	0.7685484168554688	0.01007974	0.010593874416608622
1411	28	0.8717594490907616	17.483722019189845	0.11818565425902326	1.2189533449330576	0.01010594	0.010593874416608622
1539	27	0.9253434352609368	16.425323720772102	0.5742755784488908	2.7715045635736804	0.01057142	0.010593874416608622
1144	22	0.9873996096509251	15.671017895122187	0.5884153717365656	4.147001640575288	0.01046625	0.010593874416608622
1863	35	0.9073760859887625	15.837014447765688	0.33693249417578935	4.56344221837212	0.0103692	0.010593874416608622
2243	42	0.9282367150097776	13.932501050608083	0.6708216023024268	2.10023733039918	0.01021422	0.010593874416608622
1666	29	0.9412410704738007	14.529736783265712	0.6228733147039788	1.4000258561892591	0.01055682	0.010593874416608622
1711	31	0.800754930655989	16.135887667847093	0.1889433763329647	3.619020769496906	0.01028531	0.010593874416608622
1975	36	0.8794836174104594	16.00790223447624	0.3910220236741098	0.9537627903646435	0.01044456	0.010593874416608622
1231	23	0.7537764879049837	15.770606338860453	0.3071250373516513	2.400177442018062	0.01004768	0.010593874416608622
1198	23	0.9196255351955538	16.564518253096956	0.8144024887294717	1.9108104603790204	0.009917569	0.010593874416608622
1775	31	0.7814872184605022	16.01772997818624	0.7310218909123622	1.7844466797958376	0.01052594	0.010593874416608622
1993	30	0.936969053642186	16.263582314676217	0.6584990933331757	0.6321131365033371	0.0101098	0.010593874416608622
1851	31	0.9869025626261527	15.867189852838893	0.6040724681972252	1.2935034305206652	0.01029223	0.010593874416608622
1088	21	0.8669927472508232	14.687451006466851	0.29421364409733414	2.803773726446343	0.01049713	0.010593874416608622
2117	38	0.9198321122403624	16.197633615048417	0.4027081140976917	7.683626349212787	0.01059082	0.010593874416608622
1322	22	0.9830711612606843	16.67229241934349	0.7346077545102279	5.003951957775144	0.01059151	0.010593874416608622
1057	17	0.9129542185631675	14.736020377450764	0.6493287198174242	0.5421478486420817	0.01043665	0.010593874416608622
1410	27	0.9624780283013222	15.165417580337976	0.7164434764179046	2.229677301567303	0.01052926	0.010593874416608622
1418	24	0.9306573281396258	15.601743725960311	0.13508603302868938	0.7186551692635821	0.01043895	0.010593874416608622
1834	30	0.9412748281892979	16.941330301278928	0.36289603960523664	0.7724901099632426	0.01036965	0.010593874416608622
1056	19	0.979719690631129	11.519634129092891	0.5700210762626402	3.934436603503085	0.01050259	0.010593874416608622
1426	23	0.9140065640251945	14.647799645602113	0.9976626664787512	3.841679434678504	0.01054689	0.010593874416608622
944	16	0.9307121283014654	15.16068806641148	0.7164624477810455	0.7870706679900208	0.01039268	0.010593874416608622
814	12	0.959814183179937	17.005107070861726	0.1866426443033687	1.4792072834483063	0.0104073	0.010593874416608622
1003	19	0.807038838133368	14.388631229675196	0.4511159362688275	2.136958706836964	0.01046719	0.010593874416608622
1861	32	0.9941292298005493	15.86342047926627	0.42446407928423713	0.8999207488021019	0.01011946	0.010593874416608622
695	12	0.9343863549307152	15.884065511226336	0.47770817954349676	6.113248401958776	0.01054924	0.010593874416608622
1581	27	0.93386307620415	16.300341425512528	0.5436285997877106	2.669524860665591	0.01042688	0.010593874416608622
1938	37	0.8892414165485961	15.405919862215509	0.6812355025294644	4.6209870165972475	0.01044152	0.010593874416608622
661	12	0.5896281268576373	14.348399529557977	0.005035922208870076	0.30228317858332177	0.01035638	0.010593874416608622
1591	29	0.901726395994715	14.737499185630318	0.49559518256022345	4.502427046829354	0.01058079	0.010593874416608622
1341	24	0.8285289158180528	16.281874680543986	0.6199960343130686	2.9368792587970356	0.009817039	0.010593874416608622
1488	26	0.9710663003155215	14.897259443870748	0.8722306097602264	2.1689244016843032	0.009917954	0.010593874416608622
1601	25	0.993963613359614	17.0050100262357	0.43355492285374075	2.8429832275517417	0.01019122	0.010593874416608622
618	11	0.8383659305557905	14.07815999894234	0.8534966323498494	0.624003659498096	0.01036833	0.010593874416608622
1764	30	0.8635181678939016	15.621223086430032	0.9309037342193184	2.6725461197398035	0.01047271	0.010593874416608622
2004	35	0.9772160194437809	15.380961797399015	0.6656144769814467	1.006722856729477	0.01047214	0.010593874416608622
1419	22	0.5172516363066816	16.119152914602562	3.945134223562463e-05	2.7071663098471044	0.01044273	0.010593874416608622
764	12	0.9279304774385005	16.071762975731538	0.6745514644306719	4.006094093045873	0.01048685	0.010593874416608622
1716	33	0.9310203761846286	16.04310792680719	0.8630860605271923	0.9769974253512089	0.01026314	0.010593874416608622
1813	28	0.8404812987165213	16.047492564961303	0.09546329065216325	2.126332671049536	0.0105886	0.010593874416608622
726	11	0.9924199642543937	14.684266437451436	0.06800023247319227	2.5911580604298163	0.010213	0.010593874416608622
1443	26	0.8143756228698064	15.804875508335966	0.9725035823251863	2.955408080498847	0.01037767	0.010593874416608622
1821	35	0.9759605599552268	14.682258810132513	0.7977009233443675	0.5364833278117098	0.010398	0.010593874416608622
582	10	0.997945661601201	15.30350100061307	0.6729221625629455	5.644227557396719	0.01050461	0.010593874416608622
1787	30	0.9080881065007645	15.533481322581652	0.212155517048769	1.707086323443979	0.0100498	0.010593874416608622
1039	18	0.9790954200553006	13.803224198893798	0.3301009699305838	1.7861257117586047	0.01004602	0.010593874416608622
1575	29	0.9544200955187191	13.779147438335412	0.5919682890281291	1.5656041000603174	0.01043001	0.010593874416608622
2312	42	0.9259175169447407	16.364784094471318	0.3189056796637156	3.0246362745222437	0.01024288	0.010593874416608622
1822	34	0.8035147206529205	17.397573185423283	0.07913153683558331	1.6005892602684022	0.01056243	0.010593874416608622
1184	22	0.9665541534906794	15.831796148020338	0.7175553903199349	6.156386204392818	0.01031438	0.010593874416608622
1214	23	0.913978562468188	14.985056001115176	0.9398348870661718	4.273798649161977	0.01057591	0.010593874416608622
1329	26	0.9607638338548596	15.914070148851133	0.5279793662094585	5.664652388825094	0.01007743	0.010593874416608622
1368	26	0.9419326628628203	15.512059244863602	0.5254715782796805	4.8398418067036655	0.01044395	0.010593874416608622
1482	28	0.9152838908024553	14.823848073671538	0.0021288310925223486	3.14032448106199	0.01054959	0.010593874416608622
1543	22	0.934966059377555	15.893874792713756	0.8722677093160247	4.278766307040949	0.01052415	0.010593874416608622
1507	27	0.8736324815700955	15.68242992068803	0.7897956288316536	2.488009421489431	0.01029853	0.010593874416608622
557	8	0.97899958648399	15.024038476742493	0.4615616782789239	0.3752408356017535	0.01018437	0.010593874416608622
1898	36	0.7805557037365463	15.796101434894654	0.3676884088341186	4.030191146328738	0.01015592	0.010593874416608622
1696	31	0.9881776829520322	14.011846705855806	0.26837340137814936	2.161247085402504	0.0105465	0.010593874416608622
1723	32	0.9290847639843198	16.735269844321707	0.48838391870737996	3.860129170219632	0.01041053	0.010593874416608622
1373	25	0.9637827120717438	15.64911860176904	0.5984077407778359	5.326999639410597	0.009961425	0.010593874416608622
1294	24	0.8627586440758586	15.171413133194472	0.805092222553716	3.2181460678282994	0.01039964	0.010593874416608622
1196	21	0.9258052934087592	15.281385372056485	0.06118572022879874	4.8675769956032005	0.01050753	0.010593874416608622
1274	22	0.8960064521454825	15.712627383934615	0.8999453937223656	1.1586283867528437	0.01011134	0.010593874416608622
1325	24	0.7812685030002826	14.272971483852405	0.20621375461228184	4.576990574235521	0.01056957	0.010593874416608622
1348	24	0.8874195872835919	18.09585222286815	0.25038528025379475	6.044798164619834	0.01051488	0.010593874416608622
782	14	0.8270800052918259	14.829998881553811	0.31843331534097474	3.1758661622870585	0.01049953	0.010593874416608622
1217	23	0.9515966929549231	16.90260414208903	0.6551838436378798	6.403563996092862	0.01042901	0.010593874416608622
2051	37	0.8602519318573335	15.795485602871882	0.12126573452079176	1.1437773500769803	0.01052177	0.010593874416608622
2268	45	0.8142628122812671	17.208197127295428	0.32885806449485255	4.444678992382673	0.01035599	0.010593874416608622
1748	31	0.76233869280993	15.827307757456262	0.35858108722714993	0.036047696910028904	0.01021748	0.010593874416608622
1431	28	0.869941421002266	15.90219720830672	0.7197319688789645	1.4389913985257035	0.01049534	0.010593874416608622
1890	35	0.9196916055452096	17.61448561911299	0.18842864839186052	5.742088152103479	0.01040852	0.010593874416608622
906	17	0.9632402193965384	15.550403252336816	0.29490823155773993	4.64956713410402	0.0103772	0.010593874416608622
1038	15	0.9165150982875191	15.977116745293655	0.1804025320316901	5.8860613238420605	0.01023725	0.010593874416608622
1493	26	0.9659467337981744	14.828303534477127	0.826788193242222	1.798251533321786	0.01049295	0.010593874416608622
1656	29	0.9575653308091321	15.768733507772353	0.16240755112767324	7.348014145428771	0.01052619	0.010593874416608622
1035	18	0.9608980337262993	14.777165338708656	0.9586167292217271	3.2440337917490343	0.01042214	0.010593874416608622
1208	21	0.8344912051693348	14.351320840110866	0.582434397173084	3.3011046065368763	0.01054669	0.010593874416608622
1578	26	0.9893042060473587	16.58090284065225	0.6297363365509293	6.2254626672154	0.01043014	0.010593874416608622
1799	35	0.8729956237946945	14.76707655207361	0.14666578163965607	0.1852898208913476	0.01033025	0.010593874416608622
1453	26	0.7643386175634017	16.24120658166982	0.7055673282145639	4.7715987407121165	0.01050564	0.010593874416608622
1266	22	0.9297484756484894	17.016361171206423	0.004597608368515707	1.6828057070501927	0.01039176	0.010593874416608622
2049	31	0.891904339982065	17.114294713323662	0.20478569655990775	5.904284193510797	0.01021646	0.010593874416608622
1205	22	0.7234515399890683	15.365073128347632	0.025208845712925754	0.29413069247792967	0.01059222	0.010593874416608622
1293	23	0.9344247717448821	13.835375286216328	0.8238266966627426	2.727372764797243	0.01057378	0.010593874416608622
1766	30	0.9873799259413432	16.335149835670606	0.6053029912343001	1.6087198801528837	0.010524	0.010593874416608622
1489	26	0.9155963031805008	15.103705601822805	0.7404380867575066	1.6935059913674064	0.01040395	0.010593874416608622
1785	34	0.8261422316515667	14.768175369602721	0.667686697720842	0.9612960079124159	0.01058239	0.010593874416608622
1092	20	0.9109468105825868	16.255602696863996	0.9741296460956144	0.39435063874453513	0.0100485	0.010593874416608622
2145	32	0.9677005258297307	15.935448110809546	0.5947109189615221	5.359160878231278	0.01046807	0.010593874416608622
1072	20	0.8439395971479071	14.741408360054562	0.8791482368484334	4.20463238135998	0.01054166	0.010593874416608622
1626	29	0.9827862832969709	14.615963286930363	0.7057722106745301	1.0840150538156317	0.01054111	0.010593874416608622
931	15	0.805658507397809	16.1574208436597	0.333103894818924	3.4721539561537202	0.01003292	0.010593874416608622
1639	31	0.9433366200600304	17.877026055455488	0.5877503880446581	4.096144048560699	0.01037224	0.010593874416608622
1137	19	0.9437533009938653	14.872807161111798	0.18981654527479846	6.789161924707954	0.01009964	0.010593874416608622
961	19	0.987837739835037	14.511603295764912	0.5349309024925154	5.293349385649894	0.01049132	0.010593874416608622
892	14	0.9535449395178648	17.295751694155694	0.26054219499062303	6.8615784802805475	0.01008596	0.010593874416608622
1338	25	0.8179968704746661	15.89127790088052	0.09060828495313332	1.3032111609116137	0.01010397	0.010593874416608622
1585	26	0.9307807058610764	15.323177867769942	0.8697923355160552	5.703818151000968	0.01024018	0.010593874416608622
2136	37	0.8356992570695441	17.222441831833223	0.19533395007368792	3.356666051281832	0.01059327	0.010593874416608622
1508	26	0.9152710637523618	16.720830294793238	0.2678538013644544	2.2887187305727466	0.01015759	0.010593874416608622
1448	24	0.9517242022100761	16.389256506960738	0.21072527313237677	0.7323736293721614	0.01011013	0.010593874416608622
1625	31	0.607416878638442	14.220188573785531	0.1631888931708837	0.009386641548723373	0.0102953	0.010593874416608622
2229	39	0.8651847196538132	14.671922126053545	0.9498066474559966	3.0062836193946385	0.009974763	0.010593874416608622
2156	41	0.9474781532824527	16.159147940629254	0.07876222900421992	5.556405178603892	0.01043373	0.010593874416608622
1183	21	0.9242871288741302	15.18370726879753	0.741879251832604	3.8372332921855294	0.01040745	0.010593874416608622
1078	14	0.9218574501994279	15.963585926226473	0.48083983879656933	3.537324959523075	0.01032691	0.010593874416608622
1746	31	0.9776632147112245	15.6200851537513	0.5818236219349091	1.7367803474851555	0.0105573	0.010593874416608622
1060	19	0.9437566676128394	15.74816633324294	0.6626256150918004	0.41051030531554367	0.0101735	0.010593874416608622
1126	21	0.8288335554423665	16.20580503959926	0.2672590037453349	1.196091279434203	0.01028369	0.010593874416608622
2051	38	0.8370986324952305	15.10911957543335	0.2626883397944131	4.29175877388914	0.01057817	0.010593874416608622
1072	18	0.8868810249474883	16.142117379846532	0.2599325724110977	5.945532834174873	0.01055848	0.010593874416608622
1141	19	0.9625134890593486	14.839290692378233	0.2617633852350617	0.8550462945722744	0.01027509	0.010593874416608622
1316	21	0.8203609491822577	16.634800015286952	0.06695533709749124	1.848110728548697	0.01039078	0.010593874416608622
1566	26	0.9976042823164036	14.832321968685507	0.0352165758750862	0.03738430706094212	0.01030638	0.010593874416608622
1226	19	0.9644420458760582	15.980772086771642	0.93995406612628	4.786646077481949	0.01025206	0.010593874416608622
1072	14	0.9253874214003727	13.31235692658139	0.14514662639088471	0.017621789713270886	0.01048614	0.010593874416608622
1350	21	0.9781251232019953	16.32993193752903	0.3548140488920296	0.9528245530445408	0.01057556	0.010593874416608622
1681	32	0.7931504207831419	15.740480496474952	0.5896171205511282	1.9911613479645374	0.009801505	0.010593874416608622
835	13	0.9192617004491979	16.15698487736793	0.506675997556321	1.9085930316290052	0.01017613	0.010593874416608622
995	18	0.7752255571726474	14.751381633296612	0.10889837650020112	1.3114455034275734	0.01040271	0.010593874416608622
1831	32	0.8220374949164274	16.70889521219349	0.057667098837702935	1.1926970858531505	0.01051464	0.010593874416608622
1283	25	0.9936268541119938	15.315257170091904	0.23937514039143926	3.126046124650334	0.01056933	0.010593874416608622
640	12	0.8693899081522329	15.096903142377883	0.2524927120844959	2.3952726965252182	0.01023649	0.010593874416608622
1853	30	0.8820178740873782	16.07411277956343	0.3384754413444463	0.898045976745978	0.009913045	0.010593874416608622
1665	27	0.869982379924281	16.244494460110655	0.2991235470670815	2.5514267224343112	0.0102745	0.010593874416608622
1632	32	0.977510696915364	15.618050360036552	0.5345398155090461	1.9702423426189668	0.0104695	0.010593874416608622
1384	25	0.9473310593214614	15.92516948551162	0.5768607544644697	3.7428305852841492	0.01002239	0.010593874416608622
867	15	0.8835630033414421	14.575974080297627	0.9455525504884751	2.3771973560645945	0.01010316	0.010593874416608622
1411	22	0.934238987865743	15.404442109471209	0.2328278405892945	0.06064467152827016	0.01035429	0.010593874416608622
1107	20	0.9487540627349832	16.337696438079767	0.06469274927436311	6.5083354805146305	0.01055182	0.010593874416608622
956	14	0.8823028206304063	17.38390951966863	0.18044016724902767	6.730861502462973	0.01052824	0.010593874416608622
2012	36	0.9532805479852721	14.99115024940518	0.3262595346260868	5.170125565937149	0.01013071	0.010593874416608622
863	16	0.813078069260996	14.433326562922367	0.43372401968457774	3.527182475164399	0.01040779	0.010593874416608622
1933	35	0.990113408607489	16.180797469523633	0.948837008677714	0.8305334878478402	0.01058942	0.010593874416608622
922	16	0.8043252014287925	15.892386186916715	0.3409197729848964	4.984542744689801	0.01004508	0.010593874416608622
700	13	0.9729709633313226	15.04187130596287	0.7727310113160695	4.701960905559543	0.0104656	0.010593874416608622
1300	21	0.8697986254455955	16.135079911491104	0.15720918569299283	0.6005339641344679	0.01052743	0.010593874416608622
1825	35	0.8092495800375583	16.4260531900687	0.5520182099143507	3.2469703794064566	0.01006919	0.010593874416608622
1260	21	0.99597400991863	15.489733165282658	0.21885752256224333	6.252226653957051	0.01045391	0.010593874416608622
952	17	0.9707537132745184	16.022529815063702	0.04550308558181915	5.442598589727677	0.01021202	0.010593874416608622
1150	16	0.9420422342893922	17.77024447549266	0.3072814028915446	1.2201410894622295	0.009954053	0.010593874416608622
811	14	0.8335468155902181	14.379391995504832	0.6116595464844315	2.646422991542745	0.01049474	0.010593874416608622
1288	25	0.8752425656089946	15.49207839634095	0.15576011033063414	4.957233102425016	0.01034849	0.010593874416608622
1379	26	0.8026642277506985	16.106175428229232	0.12837124211637335	0.632884902621611	0.01040343	0.010593874416608622
1387	23	0.7198015771447751	14.041861198421955	0.0006104265112934076	2.019432391725815	0.01003932	0.010593874416608622
1212	22	0.804901268198262	16.543394363574915	0.2547113530409616	3.9160930858674705	0.01038595	0.010593874416608622
1275	21	0.9800229386609686	14.47854057937116	0.23114609824966698	3.54635019894553	0.0104354	0.010593874416608622
935	11	0.9838241162533707	15.311831930175508	0.4808106419416433	2.919680726778687	0.01049948	0.010593874416608622
1293	25	0.9163007659752058	14.963621060825924	0.48416638358269065	0.8021533652607568	0.01050667	0.010593874416608622
1716	32	0.9000332547202536	14.749777306906248	0.2961806203505337	5.44512282806295	0.01054811	0.010593874416608622
2167	40	0.9457976312333236	14.558017775586542	0.46601372727018087	3.164449239067749	0.01046122	0.010593874416608622
1218	16	0.9161910242716642	14.414780161632862	0.7119216358229021	4.435697984901818	0.01047057	0.010593874416608622
1258	20	0.9879829639355059	13.892859178379837	0.855232848505308	3.9043140236481335	0.0104423	0.010593874416608622
1233	22	0.9935538823217377	17.697436015681696	0.2936113402776407	9.282820742095023	0.01047649	0.010593874416608622
560	10	0.9672604477609326	15.347607171411616	0.2554142067763514	4.6136111889659395	0.01049641	0.010593874416608622
1704	28	0.8288377635614538	17.431208832818783	0.0886951230853757	5.308296587436466	0.0105896	0.010593874416608622
951	14	0.45772504533167074	15.392673512882943	0.3402767850429805	0.003244483840649348	0.01040646	0.010593874416608622
1924	31	0.9573263091558372	18.323963919546017	0.07837608311095934	0.44031072976926355	0.01054132	0.010593874416608622
1557	25	0.9891598747029995	16.776120530253873	0.289914756598161	6.627168831104783	0.01040991	0.010593874416608622
1449	27	0.9982535487612024	16.29107591508125	0.06421640574843951	6.6546376199063335	0.01036377	0.010593874416608622
1338	21	0.8765735129874241	17.197395705596737	0.5463132108863511	2.323136392843442	0.01032727	0.010593874416608622
1498	27	0.9279956005874415	16.43512327520163	0.46909484068456453	3.3480304832636376	0.01024139	0.010593874416608622
2400	37	0.9622718895407428	17.922515431253693	0.6427398858301274	2.9956578100723323	0.01027428	0.010593874416608622
1096	19	0.8312892269975967	13.779694588150148	0.36852456110331955	3.5978361274127293	0.01022794	0.010593874416608622
1226	20	0.9738797234303005	14.365509459142825	0.1988407539519107	2.867922740435767	0.01057083	0.010593874416608622
1292	25	0.9339473919177432	14.468978580654172	0.056585142789086065	1.4968556283841874	0.01043467	0.010593874416608622
1893	36	0.8834113194772919	14.307536113752375	0.1745366426434281	4.587706006264927	0.01032002	0.010593874416608622
2007	37	0.8837320230088814	15.79340000475619	0.4942457232372769	1.1980693549845514	0.01012174	0.010593874416608622
1802	35	0.9575662934271965	15.272214855024	0.11770185877512616	3.312174965999016	0.01019299	0.010593874416608622
1513	30	0.8223001518016455	15.370595823266632	0.0899913076173705	0.23346015857734836	0.01049293	0.010593874416608622
575	8	0.9786169610528865	17.022326441139043	0.42863760619840735	4.8851221262361495	0.01047376	0.010593874416608622
1936	34	0.9743744583149155	15.785179796451608	0.1627373243996032	3.095445931639044	0.01039672	0.010593874416608622
963	17	0.970150857505646	14.46964813831403	0.44070656176083434	0.7231241077675362	0.01011409	0.010593874416608622
971	17	0.8969224759615334	14.230221260421414	0.6301919209556037	0.8974900312849556	0.01058486	0.010593874416608622
1465	28	0.9426962105195915	14.996338737768134	0.6979632486240971	5.061064479259382	0.01047853	0.010593874416608622
946	17	0.8953950841849753	15.686113341399187	0.007339794792163179	2.2250678546757103	0.01012752	0.010593874416608622
1253	24	0.8705976071160292	15.291493196845206	0.4287969421135263	2.3635214298394294	0.009882235	0.010593874416608622
1637	28	0.9097331454849712	15.884490345535422	0.31555973173667395	4.414556121745516	0.01056768	0.010593874416608622
466	8	0.8919926617240945	13.928013373351964	0.5316307467607612	7.682214908816096	0.01023897	0.010593874416608622
1117	20	0.8259910252774632	16.188516019012305	0.6487683567078092	3.5535031150988208	0.0105402	0.010593874416608622
1422	26	0.9338519737257711	14.839895134310927	0.979260798756116	2.5722241392527554	0.01032298	0.010593874416608622
425	6	0.9248596046407528	17.36437373608216	0.9658996344410046	8.068418961505607	0.01031529	0.010593874416608622
1037	16	0.926713820468229	14.702558282789765	0.29759837149834867	6.701711691686276	0.01047469	0.010593874416608622
1605	27	0.9306953897261022	14.792437159534282	0.32662705108076673	8.466263448684622	0.01051468	0.010593874416608622
1488	27	0.8744860376085974	17.045395404914494	0.28526175463297365	3.5006937372521665	0.01047519	0.010593874416608622
762	14	0.9683581047009208	15.147694718501038	0.2543227939724868	2.592695076231385	0.0104861	0.010593874416608622
2222	43	0.8912013339441031	15.465707871773802	0.18177462849632037	2.380824340593753	0.01041236	0.010593874416608622
1573	30	0.8116720834918493	15.808729999253156	0.9676321542203004	2.006554850076244	0.01032422	0.010593874416608622
2101	37	0.979229469109087	14.819301729422914	0.39063129731972185	6.339476246209256	0.01052175	0.010593874416608622
1762	29	0.988810478391587	17.05429839893173	0.3150760650164507	3.6128113946096376	0.009894703	0.010593874416608622
1640	29	0.84673633515647	16.62790331151243	0.3904579120310988	5.44411941171265	0.01057196	0.010593874416608622
1456	27	0.9695694489405996	16.49949430411632	0.4845075324369603	1.0557597080391674	0.01026948	0.010593874416608622
1110	21	0.7453013350386698	15.9382208934635	0.0033341304248265535	1.8753565622312653	0.0102728	0.010593874416608622
651	11	0.8815944926731012	13.806202243986764	0.012325716015441274	0.030259842334658282	0.01028895	0.010593874416608622
1849	36	0.8909969707034178	15.970656075384094	0.8702146377255657	2.461607565317716	0.01027006	0.010593874416608622
1230	22	0.8442742346839138	16.280023650949243	0.3488995311110941	3.254056339572145	0.01047132	0.010593874416608622
1071	20	0.9488255071293691	13.962122334435977	0.8112910602998817	1.5631122400014215	0.01018112	0.010593874416608622
1785	33	0.9244173474327656	15.568326254676494	0.6442703525065351	2.435243490748055	0.01023436	0.010593874416608622
1232	19	0.9081494458587976	15.850890478274327	0.6881105398119769	3.340747700491731	0.01021661	0.010593874416608622
1316	25	0.9777470070107864	15.866319199874543	0.1373611738010569	1.3736781444605988	0.01030014	0.010593874416608622
1262	20	0.8534696213736447	17.646692603863546	0.027998450806767744	2.880542813062262	0.01024976	0.010593874416608622
992	18	0.9037830682354704	15.173963253538314	0.92848887247134	0.32540577998939213	0.01022706	0.010593874416608622
1522	26	0.922779315220467	16.833383392521544	0.7051748559406597	5.214308663222742	0.01021717	0.010593874416608622
958	18	0.9244498790117127	15.565975030900448	0.8258847825364617	5.113585509673926	0.01037393	0.010593874416608622
1174	20	0.9569714482307952	14.977759917216177	0.08734472302420082	3.9851625352557263	0.01055977	0.010593874416608622
1407	24	0.8147514957996081	17.759261171926916	0.6434411177076009	0.8593314175781592	0.01033324	0.010593874416608622
758	13	0.9768433671960778	14.991716465239726	0.39661941199628725	1.4585833490549143	0.01059337	0.010593874416608622
1618	32	0.9369799778633884	13.884167737598535	0.26155863514415684	5.204189810502999	0.01054245	0.010593874416608622
722	13	0.9106721917635016	16.13825216444397	0.33912992559422556	1.1837744893154327	0.01056403	0.010593874416608622
1509	25	0.8117064642376381	17.712380056468326	0.9128677568342138	3.136145767322496	0.01023815	0.010593874416608622
1387	24	0.972082703332612	15.762921624056425	0.8122767229650821	3.4923669285390266	0.00999538	0.010593874416608622
1473	27	0.9817696492306213	16.856389743052773	0.4630847794949165	1.310021812108675	0.01018167	0.010593874416608622
828	14	0.8295948999271587	16.983640325151995	0.31109207344560075	7.775552934612286	0.0103755	0.010593874416608622
1010	18	0.7565230795647815	16.377901949127548	0.48398127958548	3.968228828250283	0.01058921	0.010593874416608622
983	19	0.9079962803790016	15.33713213300548	0.4727431841226742	3.326666466509698	0.01047414	0.010593874416608622
1561	31	0.9681487788954638	15.871998453090873	0.3975133573218304	4.5628720109083005	0.01011458	0.010593874416608622
2068	34	0.9814685177200311	16.60074209507919	0.8254648649054246	3.0873126375293607	0.01054361	0.010593874416608622
1497	27	0.8361415101115192	15.530903412878574	0.5163063072311511	2.460022728231535	0.01019466	0.010593874416608622
805	15	0.8722569370658876	14.71736002176961	0.14919926845939854	0.6735130495912749	0.0104412	0.010593874416608622
444	8	0.9717232894172475	13.219128239280108	0.3751076484754093	1.718838493221468	0.01040922	0.010593874416608622
1108	16	0.9081392503724284	15.735619722955017	0.34967726543947936	5.3626330596823575	0.01047048	0.010593874416608622
1013	17	0.9059114155193682	15.797148494107947	0.9372620254672569	4.428758431940479	0.0105275	0.010593874416608622
2482	40	0.9650203170664111	17.436501843944743	0.9917325125197254	4.911755488707129	0.01026854	0.010593874416608622
542	10	0.9541595286585376	14.726399613011932	0.25733758362065284	1.425876335758375	0.01035782	0.010593874416608622
1467	25	0.9633282974582722	15.719443354876848	0.6635678728871318	8.148833115822399	0.01048448	0.010593874416608622
1602	30	0.8916490259936194	15.4947714139177	0.3543324216946467	2.0581087272732983	0.01059357	0.010593874416608622
1198	23	0.8505338211753743	15.717418329947058	0.023936453131785863	3.8398678105232236	0.01052616	0.010593874416608622
1035	17	0.9906300232810922	15.151485080499858	0.8466674853110323	3.5404354667047357	0.01004485	0.010593874416608622
2178	40	0.7400221729037888	15.169369551340221	0.48293642519628077	1.6169511632420375	0.0102795	0.010593874416608622
1417	27	0.9444145002264032	15.882011951138818	0.7977981920467421	5.5130761965662165	0.01055929	0.010593874416608622
950	15	0.927688457662062	14.866266524681786	0.8009658731563093	7.204673245042989	0.01028685	0.010593874416608622
794	15	0.7680346562099191	15.905762786162176	0.16087478839000802	7.749912171922648	0.01027353	0.010593874416608622
1434	27	0.8959982744725485	14.73293991652378	0.09085238019443553	2.1996919901832355	0.01057629	0.010593874416608622
1184	22	0.8832969597462151	14.83618924138274	0.26412073268790254	6.157634113686994	0.01047415	0.010593874416608622
1153	20	0.9814178278915878	14.865566831800091	0.6853624005344219	1.672746599869029	0.0104468	0.010593874416608622
1186	20	0.928951794015495	15.429908283251008	0.670817587909209	4.58099216492882	0.0104385	0.010593874416608622
1602	27	0.967325478595482	16.98748476162318	0.14836964253161886	1.1391928688850306	0.01031181	0.010593874416608622
1689	27	0.979207041656571	15.883612344543952	0.6017983104959895	1.600047159166643	0.01047534	0.010593874416608622
1429	27	0.9940824795898809	15.035837254859054	0.6087283454918968	2.8465698937578936	0.01005058	0.010593874416608622
1181	22	0.9756082786982732	16.25319315579774	0.42805993052560076	5.747681439943391	0.01052488	0.010593874416608622
1053	17	0.9175011589899156	14.178671679020987	0.6597368540862334	3.1198166233114564	0.01057047	0.010593874416608622
1239	21	0.962904456649667	16.275109077602952	0.7928085635129809	0.14318638660730898	0.01047188	0.010593874416608622
1822	36	0.9654049065955218	14.242561378648421	0.3728865482357981	5.149207119946435	0.01002129	0.010593874416608622
1026	17	0.8918297749826161	15.590800219208747	0.22551122590365885	1.9222378078523832	0.01052595	0.010593874416608622
1311	24	0.7604783833689159	14.268400890677148	0.004632859726111882	0.03550028456992482	0.01046359	0.010593874416608622
1298	24	0.9148841798953686	15.415744998795752	0.4690954017640213	5.660012715684896	0.01054257	0.010593874416608622
963	18	0.9422386519126453	13.769131549583248	0.5257537523235661	3.1659914014869974	0.01037587	0.010593874416608622
1434	28	0.9660944275005983	14.871809800872642	0.4627323077539714	1.2512542936365194	0.01059221	0.010593874416608622
1479	26	0.9517141747141671	16.794484149257702	0.006050826328331704	6.011843528071573	0.01029108	0.010593874416608622
1118	21	0.9704481805602977	14.678510287404238	0.5514364464406631	1.893743090718463	0.01026329	0.010593874416608622
1568	30	0.9124422773189678	13.05364340427499	0.4328173039918747	0.9237635656700517	0.01056233	0.010593874416608622
1109	20	0.9711421999928097	13.70507987717707	0.7281916897406809	2.2181327551835617	0.01037849	0.010593874416608622
1145	19	0.9748209933193344	14.736554728583764	0.2001817510923543	3.881482594049797	0.01053949	0.010593874416608622
1706	32	0.9765972326947905	17.032615218793907	0.04559456663288003	3.0849444114403974	0.01021527	0.010593874416608622
2149	38	0.9847770942162	14.490622808553331	0.7743057292845029	3.6208385538198	0.01056044	0.010593874416608622
856	15	0.9351408146202144	15.940613896998618	0.9770484253007704	3.9878988775056987	0.01057655	0.010593874416608622
1017	16	0.7883057063879089	15.578749676916965	0.32467241205924396	4.032006447034875	0.01058648	0.010593874416608622
2090	41	0.9359013420797011	14.381204271094749	0.08976135447566021	1.505453023180519	0.01047736	0.010593874416608622
1415	26	0.9436091429162577	16.16479613827263	0.06972838498350259	0.5739598434293106	0.009927953	0.010593874416608622
1820	31	0.9070032159834871	14.891002187770496	0.04719663352677379	3.8548832999128875	0.01039074	0.010593874416608622
1701	32	0.8721016243680084	14.37452743103048	0.6339394750928844	2.183727033623105	0.01050842	0.010593874416608622
1776	28	0.9762018182850783	16.157202082467634	0.007832428629251598	4.024074508999247	0.01031104	0.010593874416608622
1498	26	0.927197179823664	14.754237543726777	0.19465927805583172	0.0928386911818726	0.010393	0.010593874416608622
1715	33	0.8943749372765146	18.393774258842903	0.7831421059834524	6.3941239167830055	0.01021811	0.010593874416608622
813	13	0.9095924433267112	13.825850899126879	0.04927297354986665	0.6631209939154545	0.01039346	0.010593874416608622
1388	23	0.9353597281858844	15.068002603551015	0.8085114177225439	0.871044922441606	0.01055797	0.010593874416608622
676	12	0.9854134858036182	14.259396136824467	0.11061822107557243	4.796861247864041	0.01042251	0.010593874416608622
1496	27	0.9260850459194905	16.41259874184346	0.4411265094390529	3.2201814533685424	0.01048117	0.010593874416608622
1293	23	0.9809400120392969	17.400371532481884	0.38082432729904214	4.214201367426437	0.0100431	0.010593874416608622
1663	30	0.758356065592554	15.39930060853452	0.6413846597412887	3.3567082614993726	0.01054584	0.010593874416608622
1891	31	0.9529497759752875	16.365390099092007	0.43988677406659266	2.745020742796318	0.01020672	0.010593874416608622
1763	34	0.7976714013201056	14.143661240998291	0.7683294548409176	3.1426876651384066	0.01026426	0.010593874416608622
991	14	0.9138848253718721	16.802806131816066	0.563441558997586	6.495040177911844	0.01009829	0.010593874416608622
1397	23	0.9649787101870431	15.51021175820872	0.43474151769642444	4.597396656506124	0.01048042	0.010593874416608622
1852	35	0.8280302883048605	16.489286799344903	0.31758943019429714	0.6331062209886831	0.01031051	0.010593874416608622
1198	21	0.958584108160964	14.909094620313097	0.06449777687819545	0.8210449665150628	0.01021913	0.010593874416608622
1737	28	0.933555920830627	17.10257309021231	0.17927248232060433	2.6086363129957437	0.01023394	0.010593874416608622
1206	20	0.8294443177136348	15.434383817943463	0.02067186576681958	0.12941771051879916	0.01025622	0.010593874416608622
1337	23	0.8416497751767644	14.808258160269233	0.29887653974119244	0.8791802834100992	0.01031191	0.010593874416608622
577	11	0.7069697957478265	14.9520515474059	0.7756242004549512	5.431473076536133	0.01018197	0.010593874416608622
1378	23	0.7884746067327492	16.107355771062693	0.4004005065761716	3.2028229645554425	0.01055296	0.010593874416608622
882	15	0.9758393749372783	14.711607161968281	0.7503661661437576	3.796675433341724	0.01059099	0.010593874416608622
829	12	0.9243397033726231	15.710452756005354	0.020025053238874345	5.833444904395507	0.0105474	0.010593874416608622
1395	23	0.6677821435920972	18.50049121630231	0.38316530080293604	6.039570664301892	0.01007582	0.010593874416608622
884	14	0.8795482865739733	16.286241948499512	0.5163655079291185	4.029128278901448	0.0103348	0.010593874416608622
1876	34	0.8284585442654864	16.08196511408365	0.2660810286696713	5.94527336429154	0.01051895	0.010593874416608622
816	13	0.9741694146800255	16.620474080843824	0.39665548273159995	3.448213917619152	0.01045686	0.010593874416608622
1122	19	0.8529784951615637	15.25065203266469	0.28436923649971646	0.8127270299785622	0.01056428	0.010593874416608622
1164	18	0.8689064865751746	15.343245752775381	0.10150512770697695	4.027323916268639	0.01052093	0.010593874416608622
1052	18	0.7653712863101463	16.860482676525944	0.09615338988236016	2.208985401903352	0.01022292	0.010593874416608622
1473	27	0.8754489155582876	17.29459758670867	0.3947118631648402	1.8003279969931212	0.01013794	0.010593874416608622
692	12	0.8942939491464471	14.139369458562173	0.48226340535217166	3.81240044821611	0.01041194	0.010593874416608622
1817	33	0.8108284942855498	16.541987176820896	0.39508873152996266	2.0062749079537188	0.01056002	0.010593874416608622
2142	40	0.8179403691512064	17.3798786640414	0.4996473400418835	3.5517685247697637	0.0105242	0.010593874416608622
722	13	0.9698545449254201	15.569559580510353	0.18281382662977547	5.921030161666112	0.009980294	0.010593874416608622
875	15	0.9644986759501101	15.579417712736346	0.6719219133348159	6.947877921466749	0.01057128	0.010593874416608622
1508	27	0.9693465492940322	15.557981087269827	0.8734141129074828	3.942874891555034	0.01056254	0.010593874416608622
1460	24	0.961421014683093	14.548410859884113	0.5105942278485597	4.3156091280058595	0.01048454	0.010593874416608622
1106	21	0.8747616221744328	16.27141158516453	0.6877701641357769	2.8412751017156324	0.01058172	0.010593874416608622
653	12	0.8475870672351713	14.127197529927287	0.04761398851014297	2.075530133383091	0.01034317	0.010593874416608622
644	10	0.9990710101376686	15.89811558542652	0.20993926999337825	5.0180718446669905	0.01041396	0.010593874416608622
1314	24	0.9809207158422965	14.985695619159435	0.4780866664415849	1.9125768252380835	0.01052346	0.010593874416608622
2237	41	0.9888880397444422	15.096192768330521	0.11463975414205768	0.6597130153791686	0.01041625	0.010593874416608622
939	16	0.979669355691875	15.236424950437558	0.38631927927048915	1.5448203416032038	0.01043278	0.010593874416608622
1729	30	0.9390467827625452	14.869059609532416	0.24955396613668668	5.488280800632899	0.01050271	0.010593874416608622
822	14	0.9708719311863101	15.691593075782894	0.5330466884179765	7.0827191284035	0.01042925	0.010593874416608622
1458	26	0.9359724624114529	16.06498910510137	0.05146138643790646	5.82293741456523	0.01047136	0.010593874416608622
1396	26	0.8882089801738595	16.359755480548387	0.6557135490882903	5.6338499486702265	0.01057065	0.010593874416608622
1718	31	0.9811690886655035	15.167176530566078	0.7063630337255673	0.36212953060930153	0.01001793	0.010593874416608622
701	10	0.9954974459862642	14.65260894534235	0.30575826993485733	3.759287994074164	0.0103461	0.010593874416608622
1708	31	0.9646763154682939	14.604763356880085	0.6695145110754499	2.3388318927291802	0.01042441	0.010593874416608622
1720	30	0.9212774108135581	15.599938794089327	0.1532539791287204	5.002695961263517	0.01046583	0.010593874416608622
1620	31	0.9012290396200193	15.160693846521546	0.6620910841117793	0.7766482330309721	0.01051049	0.010593874416608622
1542	29	0.8873778488554921	14.86234454836347	0.5069824263679903	0.05141822116693229	0.01055563	0.010593874416608622
1071	19	0.857590564881755	14.19824409568303	0.546789043880803	1.6139916954878528	0.01050657	0.010593874416608622
1714	31	0.9337192306151169	15.364909545846825	0.2900518266693957	3.518390941423937	0.01058864	0.010593874416608622
2260	39	0.8710709810410725	17.699937609387504	0.16506838120651682	5.165748800759238	0.01058277	0.010593874416608622
1172	22	0.8791628320681883	15.248166270671984	0.1078020958660062	4.515191613834328	0.01033042	0.010593874416608622
1716	30	0.9613595469194546	14.138316379050558	0.8226334016788389	1.2384283289776195	0.01045171	0.010593874416608622
1002	18	0.9506422044381536	14.304397135749657	0.919298463738255	2.47344333896463	0.009937762	0.010593874416608622
912	15	0.8929085281640392	16.743072313546023	0.11358606023227957	4.475078306048888	0.01043277	0.010593874416608622
1312	23	0.8980659076545442	14.438995000379341	0.10980434682429797	5.5349451390664175	0.01051089	0.010593874416608622
1416	25	0.9833639461202179	16.38266531690826	0.8361285738298982	2.3068744407273654	0.01002153	0.010593874416608622
1182	21	0.9252144766714038	14.216284423668844	0.5015160486207533	5.995794392024401	0.01057176	0.010593874416608622
1606	30	0.8931907835577564	15.570101122816368	0.4253746468093641	1.9644910677572023	0.01037063	0.010593874416608622
1922	38	0.9845155000430414	15.5907519851588	0.5648693447090232	3.634819807457042	0.01036673	0.010593874416608622
1229	24	0.9668354886298631	14.468853864922268	0.7505610130716193	3.8733264970217824	0.01029751	0.010593874416608622
448	7	0.9008868025557222	13.73725020151233	0.25942206563413084	2.7101787233846126	0.01023399	0.010593874416608622
1122	18	0.9920383313240279	14.915734805902643	0.1909842702265971	0.08625093388886385	0.01040222	0.010593874416608622
1298	25	0.9456365625331765	14.51145059955122	0.22319538764277874	0.4373353991914106	0.01052536	0.010593874416608622
2137	41	0.8526516844311464	15.997393108213627	0.7475553709760641	3.558648598615398	0.01057146	0.010593874416608622
474	8	0.9054411106880799	14.46239296590524	0.22832398891167752	1.5453420547503982	0.01036712	0.010593874416608622
554	10	0.7410537793773826	15.683239672761644	0.5403275577333266	7.042112632056851	0.0105796	0.010593874416608622
1525	30	0.9171355424437019	14.12411423175963	0.879351097511057	7.3806200183967565	0.01051532	0.010593874416608622
1443	26	0.8167973187557444	14.811988666883888	0.9058603982088567	4.186376618614949	0.01029343	0.010593874416608622
