# Supplementary material for: Tableware trade in the Roman East: Exploring cultural and economic transmission with agent-based modelling and approximate Bayesian computation
Source: PLoS One. 2020 Nov 25;15(11):e0240414. doi: 10.1371/journal.pone.0240414 (PMC7688115; doi:10.1371/journal.pone.0240414)
Supplement: S1 File — The full project, with the data, the code of all components used to run the simulation and analyses is registered: https://osf.io/s5mdw/. (GZ) [file pone.0240414.s003.gz › s5mdw-full/abc-pandora/results-example/noits_rand/result_0.0107950274934.csv]

nstep	cstep	mu	mumax	copy	strb	score	epsilon
867	14	0.351876883384	10.0868378446	0.339676813295	3.38912789371	0.01077956	0.0107950274934
657	7	0.55512154655	15.4804777868	0.44999025445	0.678146237085	0.01019413	0.0107950274934
732	11	0.651293201281	15.7687713004	0.185385155764	5.2827889174	0.01029398	0.0107950274934
1489	20	0.761071853222	15.2126950462	0.0443018795239	3.15901554883	0.01058914	0.0107950274934
1348	12	0.532899057909	18.2300879905	0.0686946477096	1.34109784237	0.01038275	0.0107950274934
436	6	0.620382319162	15.3057988892	0.467297482035	4.44137369334	0.01065655	0.0107950274934
1964	12	0.797967051615	15.5209081869	0.349408527591	2.93773480903	0.01042712	0.0107950274934
1323	25	0.47174354948	14.5692475979	0.12775383667	0.174348798798	0.01079315	0.0107950274934
1449	15	0.95051847572	14.7009398404	0.386354536521	1.34383864997	0.01057623	0.0107950274934
553	9	0.711923701514	12.9866915616	0.351839349427	0.435714274346	0.009925614	0.0107950274934
930	10	0.615186539666	14.4941162126	0.316984219172	0.814130873916	0.01068804	0.0107950274934
894	16	0.693220663287	9.74932134611	0.888988720824	0.239191196159	0.01076227	0.0107950274934
771	13	0.674764716176	11.5450928982	0.0723484413519	1.13000704364	0.01041476	0.0107950274934
1305	24	0.761095363113	11.4774948319	0.2563018988	2.18258616629	0.01075209	0.0107950274934
975	16	0.653426068636	13.6733761683	0.308465937544	3.51531935799	0.01025486	0.0107950274934
1313	17	0.923375758702	16.3527789588	0.752638887617	5.25154477436	0.010478	0.0107950274934
1381	22	0.631882200918	12.0183705044	0.12476071022	1.45670035131	0.01049737	0.0107950274934
707	10	0.294405959163	14.0106948334	0.00962964881201	7.334832066	0.01003992	0.0107950274934
1378	14	0.747662426316	14.2434290812	0.414111251655	4.64352288263	0.01079378	0.0107950274934
2093	31	0.60980784457	12.5829344784	0.728238646537	3.96641251907	0.0106624	0.0107950274934
1263	5	0.582700094251	17.9493658471	0.106008257927	5.95671941494	0.01077693	0.0107950274934
1081	14	0.715342861451	14.4223547629	0.744135630695	1.6119457981	0.01016983	0.0107950274934
1599	14	0.445241618032	15.3142081125	0.297946698699	0.190962104289	0.00984755	0.0107950274934
1017	16	0.391539552273	14.9062394367	0.749252958185	1.73717435222	0.01029191	0.0107950274934
1825	36	0.956834248733	13.697976025	0.19640658123	5.89165776575	0.01075702	0.0107950274934
1073	10	0.709726739578	17.1380632397	0.469751896976	0.651189889025	0.01052417	0.0107950274934
1461	21	0.668677273352	13.3919706663	0.118274010954	6.96359285566	0.01052268	0.0107950274934
1126	17	0.914256590635	16.2933294226	0.623317767757	4.54219604595	0.01043669	0.0107950274934
1255	21	0.474721898049	13.6006873771	0.177325717494	6.91063799143	0.009562467	0.0107950274934
980	11	0.820355212299	15.7446057528	0.699355605263	4.91788472648	0.01030258	0.0107950274934
682	9	0.778002111587	12.8997561889	0.179911588952	5.34527598231	0.01074237	0.0107950274934
659	11	0.711781744341	14.2175309042	0.653387419064	1.22746273613	0.01064541	0.0107950274934
1051	14	0.48743637176	15.1600296841	0.869075253694	1.64742097811	0.01062275	0.0107950274934
1482	17	0.713670374437	15.4027161925	0.234683970337	4.84599653112	0.01037991	0.0107950274934
1446	13	0.392329184945	14.7279105771	0.116456556968	3.12250951639	0.01031794	0.0107950274934
849	14	0.441762469317	11.6707235401	0.122263702517	7.81471768979	0.01076281	0.0107950274934
728	8	0.443468719504	14.586965626	0.911217900753	3.8892328486	0.01053817	0.0107950274934
1389	18	0.745252987121	13.2479047218	0.981724421403	0.982333263429	0.01036318	0.0107950274934
712	6	0.616389751602	14.1901404644	0.193521825204	4.18030010448	0.01039506	0.0107950274934
1504	15	0.582079317533	14.7119072598	0.343092413899	2.16634303299	0.01021502	0.0107950274934
1639	26	0.421061028869	14.4713548226	0.534237632459	3.79624647201	0.01026154	0.0107950274934
583	9	0.155674531037	14.5623195709	0.131463834431	0.756385881687	0.01024485	0.0107950274934
820	16	0.642839475469	11.442901961	0.487804660835	0.430432770535	0.0107087	0.0107950274934
1437	15	0.289195636432	13.0688226382	0.294346165935	2.5641210722	0.01033297	0.0107950274934
1177	14	0.954739714989	13.6348424251	0.0602035289468	1.51073198739	0.01038991	0.0107950274934
1351	14	0.788983865888	15.7501513455	0.812013280483	3.15300536443	0.01040381	0.0107950274934
854	10	0.830536778548	14.7046495882	0.838510659163	3.82228167389	0.01036642	0.0107950274934
1297	22	0.241440666518	13.3714380954	0.401244946042	3.66719229266	0.01006032	0.0107950274934
1002	8	0.443875780758	16.2096120722	0.527901986195	3.31979107259	0.01078352	0.0107950274934
1189	11	0.502969212358	13.7716667388	0.49959605988	1.23322033656	0.01057478	0.0107950274934
850	15	0.330952066011	14.8572210386	0.330867470602	1.7952821403	0.0105447	0.0107950274934
945	12	0.803819848103	12.3235161824	0.0451266432403	7.04770852012	0.01003417	0.0107950274934
1100	10	0.575101739383	14.4416898526	0.305845361848	4.09816444197	0.01054732	0.0107950274934
780	10	0.243693586279	15.2464694191	0.598272776711	1.67035823347	0.01066576	0.0107950274934
815	10	0.768899796758	13.557741812	0.944796483183	1.6526396592	0.01065727	0.0107950274934
1076	13	0.832907035672	16.3343406979	0.724377416699	0.208846658543	0.01053724	0.0107950274934
1993	27	0.548346357152	12.3595921812	0.246141915957	4.40311799729	0.01067695	0.0107950274934
1262	20	0.549987559339	13.2649017648	0.685717395872	5.79217955018	0.0104366	0.0107950274934
1454	27	0.866529724732	11.0367836343	0.811694217118	1.67723884396	0.01056261	0.0107950274934
1138	17	0.62458737098	12.7467095028	0.720273832398	1.16506050993	0.01021924	0.0107950274934
1317	23	0.956357006819	14.0124973658	0.413901600825	3.44721793633	0.01038652	0.0107950274934
1554	27	0.417746673559	13.9333010525	0.527510178091	3.20914872514	0.01039917	0.0107950274934
948	13	0.789709219061	14.0850457634	0.709109987716	0.40785406453	0.01041799	0.0107950274934
935	8	0.846381581315	14.1755675203	0.996549942761	5.53484983372	0.01059788	0.0107950274934
542	7	0.922068190431	11.9288781116	0.266544836582	2.7954477114	0.01058351	0.0107950274934
1198	14	0.209142768646	13.8189812099	0.31876724342	4.76437156752	0.01078863	0.0107950274934
846	8	0.453698636327	12.8411026127	0.0653610068234	0.191399542365	0.01064968	0.0107950274934
948	11	0.754065292935	14.4833549027	0.799696899899	3.88226859135	0.01033405	0.0107950274934
560	10	0.849516304876	15.4538886772	0.354003246264	0.676015800085	0.009988517	0.0107950274934
880	11	0.693214983435	13.2171720467	0.923936490801	1.84246247427	0.010459	0.0107950274934
719	13	0.643760578879	14.276080239	0.593078037687	2.53786675542	0.01026558	0.0107950274934
1062	14	0.743956770516	13.5402683189	0.769492359655	0.647786406355	0.01053852	0.0107950274934
994	15	0.798155654074	11.4279973273	0.238051900484	0.462000102176	0.01075802	0.0107950274934
1251	12	0.692202394978	16.1917238534	0.442527624251	3.46805091735	0.00947766	0.0107950274934
543	5	0.719268666753	16.0781567931	0.986329752792	3.59756269302	0.01027161	0.0107950274934
1051	15	0.837592526161	13.0938797706	0.551832521762	0.940118333798	0.01053733	0.0107950274934
1329	14	0.764803614233	14.4315701814	0.460358632655	1.4272729576	0.01076069	0.0107950274934
715	14	0.968204325713	13.5894475441	0.660872692628	1.9539979997	0.0107497	0.0107950274934
1436	24	0.602627645551	10.9032892348	0.0694991290103	6.08659962563	0.01035154	0.0107950274934
1051	15	0.74889289665	11.2124959997	0.107732476512	1.23310578517	0.01060707	0.0107950274934
730	9	0.570334899216	12.8646864754	0.362794080006	1.85320177142	0.01047867	0.0107950274934
1460	15	0.718013520257	13.902236211	0.345292232133	1.8767812796	0.01065061	0.0107950274934
1134	21	0.769873866827	15.8072773747	0.634883238961	0.472245239135	0.01074991	0.0107950274934
731	10	0.511847763332	13.4761382967	0.156283060584	0.658393109668	0.01071351	0.0107950274934
1335	18	0.897277836248	13.4236437098	0.44475226488	4.51288077276	0.01030397	0.0107950274934
950	13	0.152711426892	14.1549887886	0.62219826815	2.64275332434	0.01054701	0.0107950274934
603	4	0.391297420135	13.6236338149	0.148678110974	1.35325884108	0.01067311	0.0107950274934
753	6	0.33232294387	13.3499198774	0.329856671999	3.442881762	0.01062513	0.0107950274934
1631	17	0.605961986581	12.4484272709	0.131511872406	4.0413701662	0.01030007	0.0107950274934
1349	23	0.587291446927	13.3972762297	0.418862962764	1.21071229636	0.01049777	0.0107950274934
649	6	0.469061712586	14.3501938127	0.0610516377044	1.16340843808	0.01000196	0.0107950274934
1443	23	0.798391790005	13.0050228826	0.65196676141	6.10219020617	0.009712902	0.0107950274934
1163	21	0.516501813096	12.1745384349	0.166894457591	1.27560032468	0.01019083	0.0107950274934
1271	14	0.852875433486	13.5185575369	0.0028574251362	0.654113294849	0.01018981	0.0107950274934
661	10	0.282377407316	16.9171875641	0.648852076941	0.670163918007	0.01030865	0.0107950274934
1309	11	0.466613065286	16.1331061536	0.91250386104	0.00268722912678	0.0105635	0.0107950274934
775	9	0.661291513171	11.7340342957	0.0664019980745	1.59459148421	0.01026282	0.0107950274934
914	10	0.604783296185	15.9787081261	0.634917088976	6.65773812856	0.0104879	0.0107950274934
1153	18	0.317607942677	15.9394725894	0.0559025713385	0.404133285409	0.01033056	0.0107950274934
1441	18	0.219381144487	16.0852423684	0.512694005228	2.67459838114	0.01017662	0.0107950274934
783	14	0.646748504321	12.7495148374	0.546119847151	2.34410832399	0.0107473	0.0107950274934
907	8	0.722710841185	15.0674836332	0.232039804123	0.167775269805	0.01045618	0.0107950274934
1391	23	0.66248562911	11.5426306235	0.224412890459	2.06003775283	0.01037632	0.0107950274934
1457	23	0.514975665308	15.1611052428	0.113958585664	0.680054034397	0.009935928	0.0107950274934
1285	17	0.161282743076	13.7560089615	0.0575978196484	7.43071290361	0.009863014	0.0107950274934
1706	15	0.506284971169	17.2449939899	0.560876160035	2.40311705967	0.01019239	0.0107950274934
911	16	0.721690340048	11.8491226752	0.179847716956	3.06756760242	0.01012974	0.0107950274934
1442	24	0.587486690121	13.2689035581	0.146921210181	2.3921519812	0.01051984	0.0107950274934
766	15	0.622895267232	14.1473930808	0.325017397671	3.91352160977	0.009868862	0.0107950274934
1826	25	0.76412054043	14.3839439952	0.470644570142	3.32827352527	0.01022286	0.0107950274934
1444	22	0.800307508255	12.2312857755	0.586535047922	0.161512289523	0.01045485	0.0107950274934
1435	22	0.729901238377	13.2042095123	0.54651398404	0.989865309242	0.01051084	0.0107950274934
1121	13	0.986664570307	12.7503559463	0.866312203079	0.319929027911	0.01055078	0.0107950274934
1211	23	0.79798219111	11.9934325172	0.754369258126	2.38162253885	0.01045747	0.0107950274934
1290	15	0.801638210729	13.4959277723	0.421467114005	2.97445360376	0.0105919	0.0107950274934
1761	19	0.558002486575	14.3106258615	0.455239757561	3.35343897556	0.01060847	0.0107950274934
1350	19	0.518342314034	13.7164522997	0.645338091985	0.0533297427575	0.01072279	0.0107950274934
1559	29	0.770611229578	12.1000208988	0.209652434522	5.18066085605	0.01047408	0.0107950274934
998	15	0.658964763819	13.4515344029	0.301529927788	3.52934400705	0.01053655	0.0107950274934
968	17	0.550664803895	12.3348565722	0.451838068693	3.63830685805	0.01036616	0.0107950274934
726	13	0.934809547742	11.2205358437	0.422904718455	1.21618351788	0.01049589	0.0107950274934
920	13	0.845988739727	14.1879838659	0.187021863077	0.544665987889	0.01026145	0.0107950274934
1322	18	0.554807144653	14.7508272685	0.207192193333	4.06264065277	0.0103773	0.0107950274934
1498	13	0.381884695083	16.2383084188	0.618786412446	2.99594256374	0.01033822	0.0107950274934
832	10	0.416042209555	15.932742714	0.621458802885	4.18641741448	0.01072927	0.0107950274934
1478	24	0.986075404169	12.0423465379	0.45471241433	2.93474077323	0.01073969	0.0107950274934
1275	17	0.507664008098	13.0511029758	0.194509381398	6.65470899648	0.01007192	0.0107950274934
1270	19	0.764662594883	13.5574200766	0.389597025389	1.00330154875	0.01051001	0.0107950274934
1294	23	0.678125853224	14.2219327435	0.603265491017	3.26088294306	0.01030285	0.0107950274934
926	4	0.599465328296	17.6174079636	0.223920847331	4.47095042788	0.01060197	0.0107950274934
1315	12	0.563823322396	19.7337514225	0.991994021557	2.8715882747	0.01036064	0.0107950274934
1163	12	0.644256176629	15.9435211407	0.0627810592704	3.79363700245	0.009855345	0.0107950274934
1956	31	0.860581254872	11.0186522449	0.873205081912	1.04990985942	0.01068449	0.0107950274934
1206	21	0.284487962542	15.6511519527	0.498269678808	2.36162351188	0.009610368	0.0107950274934
1509	14	0.747102378273	13.2814502601	0.510742889174	2.27151866754	0.01070674	0.0107950274934
822	11	0.837572001431	14.9891120959	0.101311783393	0.0674513020092	0.01031714	0.0107950274934
1364	16	0.578073164455	12.1938808045	0.498366968666	6.94948062277	0.01005235	0.0107950274934
1316	15	0.987639584425	17.2008540444	0.393460981694	2.90188140187	0.01054339	0.0107950274934
723	14	0.627745009972	12.458605779	0.484716832552	4.75080181376	0.01030072	0.0107950274934
1772	28	0.402222255219	15.658167273	0.458354217087	1.27429631497	0.009601708	0.0107950274934
824	6	0.512826667907	14.8546679847	0.461837365048	1.39763665247	0.0107643	0.0107950274934
1030	16	0.826604634166	14.8017001043	0.252288991337	1.9583305674	0.01049394	0.0107950274934
2022	28	0.804159121517	13.1409381627	0.27330006445	1.3314669743	0.01072714	0.0107950274934
1385	14	0.665895760444	18.4698509933	0.15212658523	4.08128577899	0.01036824	0.0107950274934
675	9	0.402303241437	11.8765856167	0.895236265806	3.50295723451	0.01075491	0.0107950274934
1028	11	0.948335536805	16.2075916184	0.551474756782	4.79637266887	0.01065765	0.0107950274934
991	14	0.750133849864	13.4976717026	0.34497382571	2.24896347272	0.01030204	0.0107950274934
1054	9	0.721307008564	14.8453817262	0.2501284336	3.92093286216	0.0103371	0.0107950274934
1507	16	0.55123685423	15.9143997417	0.770478811343	1.24653449468	0.009629989	0.0107950274934
1580	12	0.609808498499	18.3180871264	0.481127136303	2.53754944923	0.01023468	0.0107950274934
1299	13	0.753255491913	16.6435763628	0.501907172841	0.389444749786	0.00973272	0.0107950274934
1781	35	0.935188444	12.3667959178	0.384397127453	5.59644132977	0.01061472	0.0107950274934
974	12	0.953866218013	15.5275447803	0.155410626323	2.13592147146	0.009728201	0.0107950274934
1869	29	0.641862355209	14.2712400442	0.550817763647	1.82535623171	0.01048505	0.0107950274934
1107	10	0.946049589341	12.9003398289	0.660464931572	3.68271851567	0.0105015	0.0107950274934
1488	19	0.524365455789	13.4940926622	0.527581396818	3.8497335632	0.01073792	0.0107950274934
1277	18	0.773165140939	11.107353982	0.0223339375085	2.61418859879	0.01078385	0.0107950274934
1068	9	0.511872547223	14.3228737788	0.663612783279	0.634886230119	0.01031284	0.0107950274934
1407	16	0.33113979858	13.5723472229	0.231435089323	5.04473236649	0.01079156	0.0107950274934
1420	12	0.759641722444	16.1501603437	0.753927483767	0.657108133129	0.01073672	0.0107950274934
1102	10	0.564702664571	14.9928308326	0.425708827041	3.23344900227	0.01060926	0.0107950274934
1202	20	0.821347845765	12.3579723286	0.141418600455	4.11545454328	0.01040776	0.0107950274934
706	5	0.397965595357	11.431455791	0.0516874541205	1.9657474675	0.01035319	0.0107950274934
1076	13	0.84556672763	14.0956267665	0.644619333304	9.02283386329	0.01061779	0.0107950274934
1165	18	0.953897060035	14.7453122057	0.166458385758	2.7697448617	0.01019611	0.0107950274934
1049	8	0.673901903798	16.6120324045	0.251069044174	4.57215935684	0.01051916	0.0107950274934
991	11	0.677236366619	13.3701074822	0.554826137645	0.726805802833	0.0106895	0.0107950274934
1265	14	0.855964875361	13.3244581259	0.700946705662	3.48597552689	0.01060578	0.0107950274934
568	5	0.655943006618	15.9700070704	0.612565076906	5.47859906217	0.01043051	0.0107950274934
1451	19	0.12161754294	14.814579419	0.544150152374	4.06908687209	0.009993123	0.0107950274934
858	13	0.47790051636	14.2252801641	0.434887992677	3.22406025054	0.01018362	0.0107950274934
1341	21	0.340769567625	12.2955744645	0.253734541095	5.13525468528	0.01052722	0.0107950274934
1339	22	0.715620442261	14.5169667592	0.0163125154942	1.67486224055	0.01040487	0.0107950274934
706	11	0.482117467158	13.2526129947	0.131307549689	4.712343501	0.01078299	0.0107950274934
1024	19	0.621250801879	15.4655998627	0.840992189637	0.428484926441	0.01043496	0.0107950274934
1137	13	0.475555653993	13.4052938831	0.801984944167	3.90858181222	0.01045434	0.0107950274934
868	15	0.500111055172	15.2163368844	0.62758603677	5.24508505406	0.01042389	0.0107950274934
1129	19	0.932002513086	14.9173374734	0.218449429527	4.43325754235	0.01026755	0.0107950274934
713	10	0.942732386546	12.8181352648	0.0902263260408	5.79162071457	0.01055793	0.0107950274934
1272	6	0.539214582402	16.2941008975	0.093905942194	1.66906497491	0.01076701	0.0107950274934
1096	17	0.170128509653	15.1073876527	0.419968424182	1.93121257272	0.00988854	0.0107950274934
717	13	0.523337234833	11.2244586334	0.81577224311	1.67103177795	0.01064973	0.0107950274934
1664	21	0.891470524202	14.5100522448	0.680460399566	0.0543237619695	0.0106877	0.0107950274934
1398	17	0.537274106054	15.1009066433	0.0242075672274	1.29108443484	0.01029176	0.0107950274934
973	8	0.976550839198	14.904855185	0.496750754775	6.58570845832	0.01062056	0.0107950274934
1430	23	0.773866333137	13.3810284925	0.393988394902	3.32998088726	0.01060947	0.0107950274934
1021	14	0.595023638478	13.9960209262	0.412133343229	3.02724954166	0.01003913	0.0107950274934
1184	8	0.396328704655	16.2816598483	0.227487194303	0.925436048129	0.01000261	0.0107950274934
1637	26	0.443539531678	15.5694497512	0.491308030925	1.00571844166	0.0105811	0.0107950274934
1421	22	0.307837750001	13.0663039884	0.65366695411	1.52121721915	0.009283883	0.0107950274934
1041	12	0.894358896456	13.5313445351	0.899804322113	3.63394554753	0.01043227	0.0107950274934
1447	27	0.512027785769	15.3761713412	0.931459462675	1.03644683184	0.01050724	0.0107950274934
224	3	0.516774188818	16.0029735459	0.68487270959	0.366163669653	0.01072941	0.0107950274934
853	13	0.354761236009	13.1068331061	0.372475313517	5.77046048506	0.01061051	0.0107950274934
1163	10	0.266126646694	16.3230841767	0.510123981473	3.8214557757	0.0100077	0.0107950274934
993	14	0.544373487081	14.5110263548	0.596235013973	0.871406877933	0.01074842	0.0107950274934
1006	13	0.360354719927	13.4292368994	0.118283370342	3.2904116557	0.01066379	0.0107950274934
829	8	0.701263760808	15.1892554939	0.00378029708683	2.88296344559	0.01038538	0.0107950274934
1293	20	0.808661509046	13.6927789893	0.39852710908	0.576971689881	0.01004537	0.0107950274934
890	15	0.748594183492	13.6146156037	0.365734170067	3.30554434142	0.01012264	0.0107950274934
1140	20	0.733395923672	15.5589621683	0.590914808321	3.60827620001	0.01072821	0.0107950274934
758	10	0.256234038655	12.1525212191	0.412841377976	1.8947445893	0.01051186	0.0107950274934
1432	9	0.32661124916	14.5638413711	0.0167306451005	0.012602473375	0.01048909	0.0107950274934
1324	12	0.630604289983	13.1197213063	0.124602091275	2.32343399812	0.01063652	0.0107950274934
1831	26	0.218471376884	15.5081922666	0.243717185913	0.703578950118	0.01047406	0.0107950274934
1336	17	0.725880864507	14.7753881532	0.0550041859937	6.02437776174	0.01011763	0.0107950274934
961	19	0.550066968603	14.0684384027	0.71911601516	2.44560013672	0.009877376	0.0107950274934
537	9	0.333791297638	14.6737442616	0.112322353405	0.734590409984	0.009419403	0.0107950274934
1382	19	0.501098569099	15.4855339574	0.378264103612	5.2599377557	0.01061595	0.0107950274934
903	13	0.983851282676	11.9221164593	0.502325143066	4.78301331838	0.0104579	0.0107950274934
1240	17	0.570745185862	14.853855303	0.479120600509	2.36926423815	0.00998818	0.0107950274934
1424	17	0.730281082962	13.557628451	0.498569585062	2.4262879609	0.01074851	0.0107950274934
1742	14	0.755700022765	17.0802132205	0.278166759259	1.43640612623	0.01046656	0.0107950274934
812	7	0.333514783621	14.4148974651	0.220109841728	2.91182713685	0.0101961	0.0107950274934
821	13	0.79378353057	15.4595271819	0.708024713014	2.27398985338	0.01060368	0.0107950274934
1446	16	0.780836993728	15.5276583119	0.666261270991	3.27621957556	0.01009793	0.0107950274934
941	12	0.421858245091	13.9617258775	0.494169767422	3.58320477984	0.009890614	0.0107950274934
1249	13	0.478185328733	15.4746787102	0.552829479717	4.63887434138	0.01028133	0.0107950274934
948	11	0.652394551967	13.3886608028	0.137667367745	3.328644659	0.01017304	0.0107950274934
543	6	0.110081072938	14.2214357243	0.0350138300686	5.27700044412	0.01043397	0.0107950274934
1291	23	0.130507215554	12.1866476389	0.0676315078052	1.94806779905	0.01059188	0.0107950274934
953	17	0.837093661254	13.7548529762	0.386243112744	2.86408164567	0.01053127	0.0107950274934
1357	10	0.579478581398	16.4912039805	0.224354214333	1.59510164208	0.01018961	0.0107950274934
300	5	0.964677213459	16.2930774932	0.0889253083364	1.06300481362	0.01063834	0.0107950274934
1353	19	0.458929557999	14.2149576828	0.636734715717	4.98760579733	0.01040027	0.0107950274934
1701	30	0.782857376739	13.7936750761	0.853500132257	0.802904624493	0.01046123	0.0107950274934
573	5	0.664953570561	16.5980491096	0.843430486024	4.03576940132	0.01029125	0.0107950274934
946	13	0.896039391175	13.8584595796	0.414457556258	0.972758822872	0.01078003	0.0107950274934
1647	21	0.328593104107	12.3696389229	0.56268784839	1.74152062477	0.01040269	0.0107950274934
1218	11	0.898516362848	16.4758648087	0.401910794722	3.48864856242	0.009979183	0.0107950274934
594	6	0.876732656406	13.4220318525	0.514867403456	1.22123210737	0.01076297	0.0107950274934
968	18	0.548063509263	14.7947437791	0.354111595715	0.519976342205	0.01041168	0.0107950274934
1410	24	0.726582884854	15.0101522988	0.248447432343	4.47366257532	0.01052496	0.0107950274934
1345	17	0.67524820884	13.6576075895	0.272452423433	1.34000388712	0.01002937	0.0107950274934
2161	21	0.999455428958	15.2442772394	0.218688109478	7.53845406076	0.01036162	0.0107950274934
1307	21	0.598063066871	13.1253805381	0.362960588239	7.60977247402	0.01055143	0.0107950274934
1141	9	0.625479754256	16.6996654169	0.318538723944	3.40913546664	0.01029884	0.0107950274934
1047	14	0.897643913169	11.5034769194	0.210974389262	1.08006036318	0.01065837	0.0107950274934
1300	18	0.550912474354	15.6423770769	0.444709585924	0.0542730795754	0.0103874	0.0107950274934
630	10	0.265017717311	12.7717420085	0.636674573235	4.60943861812	0.01048153	0.0107950274934
1218	16	0.745393763464	13.4287947213	0.294359499902	3.3887968496	0.01034681	0.0107950274934
790	8	0.973920501392	16.3991484548	0.544652773839	0.840077609543	0.01003727	0.0107950274934
1233	13	0.637159919392	14.4130387775	0.230317088999	4.61936244394	0.01074822	0.0107950274934
2442	35	0.691598903377	17.7062137202	0.448874479844	1.78726191693	0.009647851	0.0107950274934
1382	25	0.376793582072	14.1157705804	0.492301783904	1.28624148078	0.009485346	0.0107950274934
1495	21	0.971525008473	14.9235904858	0.912802058864	1.87940237083	0.01021882	0.0107950274934
1567	22	0.733690350735	12.6789365158	0.334480364283	4.70947615207	0.01014077	0.0107950274934
1374	15	0.691538348798	13.1237842864	0.641786591509	2.70279037965	0.01064723	0.0107950274934
976	13	0.690891741753	13.9267500453	0.0843427076074	3.58478612096	0.0105934	0.0107950274934
652	12	0.193382270068	15.5603743584	0.0529085679738	2.87685661915	0.01071466	0.0107950274934
1526	15	0.388866895887	15.1541287113	0.604713581809	1.3616587703	0.01046001	0.0107950274934
677	7	0.824588066399	14.2423592528	0.340003155492	2.73905040243	0.01015698	0.0107950274934
1122	11	0.765188489384	13.0928624118	0.526611581629	1.27155075731	0.009983025	0.0107950274934
1529	23	0.711723125244	13.4660570183	0.343632844044	2.9647352979	0.01078	0.0107950274934
1179	18	0.38351606928	16.9688382217	0.0694596518579	0.236757056644	0.01070433	0.0107950274934
993	18	0.513397095515	12.0470184254	0.539645258544	1.55231803205	0.009979148	0.0107950274934
1385	10	0.791188668477	18.0655102414	0.0447245216412	4.29200277248	0.01057238	0.0107950274934
1166	18	0.652235590655	12.6934093879	0.261929794778	0.856925718864	0.01064051	0.0107950274934
990	12	0.897054628818	15.6543075953	0.102232444842	2.82194251189	0.01068643	0.0107950274934
1081	13	0.345630995086	13.3289298821	0.737882209341	1.51587944132	0.01070382	0.0107950274934
2055	22	0.733678415849	14.54094471	0.707416914849	0.657645717598	0.01051363	0.0107950274934
746	14	0.894779638981	13.7778050339	0.0551601737651	2.50062636816	0.01057115	0.0107950274934
736	12	0.471511971216	14.1292144118	0.643189138086	0.0772668594349	0.0106355	0.0107950274934
1611	14	0.213854728645	17.1316288019	0.162019539602	5.79964370089	0.009587076	0.0107950274934
1520	27	0.833065645349	12.0523141555	0.403138963537	0.841458288969	0.01050044	0.0107950274934
1431	24	0.156775606604	13.2422064747	0.270885107381	7.62586062133	0.01047345	0.0107950274934
1291	17	0.427138949565	12.3274091865	0.142665891218	3.57542563195	0.01071903	0.0107950274934
1449	21	0.646674209455	15.7525736925	0.291541112704	2.95785510115	0.01049079	0.0107950274934
1136	14	0.920262709445	16.1002611943	0.23255760088	1.32903398253	0.01060162	0.0107950274934
1279	25	0.778786596303	14.7976296866	0.663489074831	7.35353175469	0.01064889	0.0107950274934
1083	14	0.499609508293	12.4909554591	0.438346170246	5.35728512118	0.01078726	0.0107950274934
1483	23	0.384480517344	15.8867978848	0.13520511526	1.02420672331	0.009881366	0.0107950274934
1298	17	0.513175257877	15.6575736287	0.566696503119	4.13267480143	0.01042232	0.0107950274934
1708	16	0.627484529105	16.6974210894	0.927775145052	4.17866532141	0.0102667	0.0107950274934
1129	10	0.880615911564	15.2513221089	0.340052676002	1.44225988856	0.01074035	0.0107950274934
1133	8	0.512263255201	18.0820860291	0.411713366275	0.582454260437	0.01070501	0.0107950274934
1457	21	0.572567677728	13.3309321311	0.348962697259	4.89169109596	0.01047461	0.0107950274934
815	7	0.572554672285	13.4323883755	0.238166383148	0.902862195126	0.01020127	0.0107950274934
1217	22	0.579125632086	14.8591516003	0.191806028212	3.27293193472	0.01037339	0.0107950274934
1076	12	0.575718254188	15.1247167699	0.554049428529	2.72092978817	0.009897225	0.0107950274934
881	8	0.870285910641	15.4005702344	0.76059890951	5.75247707975	0.01035076	0.0107950274934
1060	15	0.732326072134	13.2696440584	0.272085844741	1.99398337302	0.01057685	0.0107950274934
911	14	0.463322430869	14.000213612	0.892793994545	0.279371368651	0.01013736	0.0107950274934
1519	15	0.450864365322	19.4286849759	0.590432269273	4.94842938389	0.01015874	0.0107950274934
545	9	0.665170613062	12.1821466031	0.994213304725	5.4656540974	0.01070688	0.0107950274934
1107	18	0.555788743641	11.8130882326	0.464273678507	0.235706270961	0.01019391	0.0107950274934
725	7	0.651855618864	16.2492418897	0.0732868505033	1.34185754782	0.01038737	0.0107950274934
1169	12	0.772952239947	18.8525680961	0.071905394864	2.12271639742	0.01010667	0.0107950274934
1355	20	0.640612315088	13.4191737168	0.426453515858	1.39222818904	0.01056476	0.0107950274934
818	9	0.292540862262	13.8073177612	0.166410271931	6.95406481225	0.009967788	0.0107950274934
1489	19	0.443868148888	16.3229358268	0.446308240474	1.75739633185	0.01057398	0.0107950274934
1087	12	0.484059514881	14.3059633988	0.219412980209	6.30020849169	0.0107343	0.0107950274934
1228	15	0.69772958239	13.3869847232	0.707596599513	4.2538160312	0.01067668	0.0107950274934
1542	12	0.588587862275	15.2500461909	0.3629576633	2.50436535299	0.01059917	0.0107950274934
1417	13	0.627962006052	13.7632757974	0.382112326617	0.557821433009	0.01043711	0.0107950274934
1162	21	0.800810122164	13.7362076084	0.294670755109	1.77646107922	0.01035612	0.0107950274934
618	8	0.800646934235	14.5551245098	0.19033596407	4.1672877204	0.01026509	0.0107950274934
1290	12	0.345247432614	14.5949304555	0.541286234599	2.0115555164	0.01038966	0.0107950274934
1473	28	0.63299501539	12.9961142859	0.580119798665	4.37421233235	0.01010075	0.0107950274934
1137	17	0.259937446685	12.4940438255	0.345180653194	2.99383381603	0.01000779	0.0107950274934
833	16	0.601186874021	15.4876257514	0.496471052716	1.39916681379	0.01040133	0.0107950274934
715	11	0.710805488737	13.2278239438	0.742637331603	0.0399268632674	0.0105525	0.0107950274934
941	14	0.3394381265	16.6765766313	0.76470919144	2.52485403277	0.01039539	0.0107950274934
1486	17	0.73447201219	16.6191074547	0.765667175314	0.374473949983	0.01040025	0.0107950274934
1225	23	0.988182265756	14.1231572986	0.940515719384	0.0207747470691	0.01077428	0.0107950274934
1477	10	0.686612865201	15.1673022736	0.109527904395	3.59784085646	0.01052428	0.0107950274934
1154	14	0.906617887508	13.5217460325	0.693922351612	4.95586334631	0.01045176	0.0107950274934
1550	19	0.525532997461	12.8109349075	0.875480222005	4.85967570391	0.01061999	0.0107950274934
997	9	0.264844161977	11.1115383205	0.10099293234	1.92216274337	0.01040649	0.0107950274934
714	10	0.69001077504	15.0129284494	0.619443439393	1.32177832044	0.01078042	0.0107950274934
673	5	0.709404823956	17.702378563	0.0191651427343	2.1801613198	0.01018893	0.0107950274934
1477	22	0.413552292289	13.476956536	0.87645081326	0.528349822565	0.01071412	0.0107950274934
1750	16	0.440996164043	17.8319949479	0.694956453148	4.56200927109	0.00975912	0.0107950274934
724	11	0.458493320694	13.0486976933	0.219483681949	6.1617299812	0.01054864	0.0107950274934
950	9	0.552149784296	15.1795898665	0.117054730897	1.01537190661	0.009545079	0.0107950274934
827	13	0.853700782161	15.3640345558	0.0534447615146	2.49090995575	0.01049878	0.0107950274934
873	13	0.942744818634	16.9425645651	0.34097943382	0.418292110474	0.01057077	0.0107950274934
1121	14	0.696813829592	15.3454236012	0.824530812214	3.20595174602	0.01011562	0.0107950274934
1374	13	0.950695875898	14.7483142185	0.933924071454	1.39625132134	0.01039764	0.0107950274934
692	12	0.599058670842	13.9252047891	0.766800058493	0.923703621876	0.00986172	0.0107950274934
1463	18	0.494672565435	14.2048179279	0.615168636007	0.401720199381	0.01010283	0.0107950274934
1917	31	0.972602913558	14.0222679784	0.987806165525	2.07119776999	0.01076128	0.0107950274934
1708	26	0.635026495674	13.2902060005	0.2596050513	3.09288540548	0.0103391	0.0107950274934
755	9	0.721771769466	14.2322755566	0.598327602656	9.74158327139	0.01017169	0.0107950274934
1296	13	0.599394732234	15.8573057315	0.281706792252	5.07883169293	0.01025887	0.0107950274934
1181	14	0.715031665269	15.0367784074	0.866063236335	3.5703175608	0.01039848	0.0107950274934
1354	25	0.729713205661	11.3124000012	0.635950696902	0.680456216439	0.010382	0.0107950274934
1050	12	0.27576875384	14.3767079673	0.415586746003	2.72815067738	0.01014087	0.0107950274934
1144	19	0.966350031188	14.660811314	0.227533652043	1.59557034477	0.0105257	0.0107950274934
723	14	0.892263550893	13.0238256992	0.834312201702	1.37746301773	0.01054465	0.0107950274934
1180	13	0.407663595062	15.2904638404	0.708841863133	5.43401186088	0.01049582	0.0107950274934
1314	13	0.511578478317	14.505197587	0.87255882942	3.91067632565	0.01074577	0.0107950274934
535	9	0.429134651728	11.4515973599	0.180776682585	3.62834422237	0.01070186	0.0107950274934
754	14	0.530922745778	11.1052466574	0.390495006169	4.45071691191	0.0107341	0.0107950274934
1495	13	0.619023724009	16.9004224982	0.590013467204	0.254087564604	0.01023927	0.0107950274934
1241	13	0.76451830743	16.3070317127	0.811062017568	1.92948638583	0.009718317	0.0107950274934
1071	16	0.611243076753	14.6941837906	0.101061718831	2.52801745395	0.01024259	0.0107950274934
474	8	0.527326276133	16.786473967	0.680795797372	0.489010786865	0.01043038	0.0107950274934
1020	19	0.6328144241	14.8310316668	0.377800369619	2.73875503282	0.01055154	0.0107950274934
843	14	0.215652443469	13.1680910631	0.518043769836	1.79167158975	0.01002359	0.0107950274934
385	3	0.47629508836	15.8249139325	0.205762000832	1.33392390858	0.01043143	0.0107950274934
1744	24	0.57133773377	15.8919553499	0.151158300019	6.42597689848	0.01048216	0.0107950274934
1146	20	0.436709845291	14.0213616474	0.00190106716961	3.81587503133	0.0106681	0.0107950274934
1428	20	0.429759264157	14.4060656828	0.347668342461	2.59604871636	0.009904054	0.0107950274934
786	13	0.48692968757	12.9966632756	0.216173552156	1.83909594527	0.01022789	0.0107950274934
1126	12	0.118479927248	13.0659108425	0.312839349582	1.07536063678	0.01074561	0.0107950274934
1273	13	0.438437289889	15.2957428908	0.219592523946	2.86854725423	0.01067773	0.0107950274934
1348	26	0.690132410995	11.071038513	0.408940860186	0.0357580821199	0.01045164	0.0107950274934
1320	19	0.714640100711	16.6937382585	0.883691760454	3.25663336962	0.01054947	0.0107950274934
1741	18	0.673249275495	12.7193172608	0.990700884608	3.03516264823	0.0104881	0.0107950274934
704	10	0.381793846621	14.4153195894	0.421855680971	0.50833146533	0.0104903	0.0107950274934
2552	40	0.848226269002	11.9515621446	0.456098411289	3.93648040797	0.01066998	0.0107950274934
1393	21	0.997709583611	14.9305113333	0.312008547545	3.2079067835	0.0105351	0.0107950274934
1135	7	0.787807476991	17.6370258004	0.406156475779	3.61521865685	0.009813221	0.0107950274934
603	7	0.38869144981	10.6865826622	0.280252128798	0.74518642193	0.01073965	0.0107950274934
850	12	0.595124847206	12.9004174996	0.233533818739	0.589722296519	0.01040344	0.0107950274934
1304	23	0.416284910582	13.5016795592	0.524830847859	1.91056772812	0.01064003	0.0107950274934
1457	17	0.929892165707	13.3831556251	0.263071272287	4.33364221962	0.01063749	0.0107950274934
1562	18	0.139201274479	13.3784208779	0.0598701941263	0.736388809796	0.01015827	0.0107950274934
1337	7	0.792159201694	17.0417748389	0.609619241888	2.70027270685	0.01051049	0.0107950274934
697	9	0.863024302931	15.0071816085	0.163865476412	3.98834005543	0.01015832	0.0107950274934
949	6	0.185422372337	12.6765352263	0.107081115499	6.24700158619	0.01021165	0.0107950274934
896	7	0.909466581352	15.5173554095	0.115447949991	4.92231203164	0.01037336	0.0107950274934
642	7	0.622346969009	14.3374902812	0.130672287402	3.82039669546	0.0104246	0.0107950274934
932	12	0.539126678127	14.575098332	0.190514596992	6.03666754319	0.009949199	0.0107950274934
795	15	0.660849149622	12.8733312389	0.761931681716	0.690892194098	0.01035955	0.0107950274934
768	12	0.944581638533	15.6971615298	0.775541150888	2.53076313947	0.01042974	0.0107950274934
761	11	0.589777286752	12.8847398546	0.906195007664	0.19572419816	0.01061101	0.0107950274934
1426	26	0.367279731719	11.9608576086	0.107725003023	2.3813351617	0.01070299	0.0107950274934
1057	11	0.49685980326	14.6284316262	0.693291843146	1.07692583089	0.01027032	0.0107950274934
761	10	0.368360264578	11.8989781681	0.295052670587	2.49753897832	0.01068599	0.0107950274934
789	11	0.888981345042	12.6321926744	0.187344197286	1.6761881478	0.01054976	0.0107950274934
728	12	0.868496077044	14.7811533148	0.121865006851	4.75767001898	0.01024704	0.0107950274934
1074	12	0.154244929698	15.395337844	0.368523114822	3.95546969019	0.01060756	0.0107950274934
1051	19	0.885305660761	11.576794077	0.863132912821	3.29403559393	0.01069655	0.0107950274934
1188	15	0.740544168982	15.8622194393	0.549210926798	3.66190664726	0.01029801	0.0107950274934
923	11	0.807735593097	17.1986558298	0.150615434245	3.00697149905	0.01071221	0.0107950274934
967	13	0.616213906178	12.271694949	0.211745951131	4.09172150332	0.01053765	0.0107950274934
1266	12	0.813935148486	15.5285659821	0.501905317064	2.40088605182	0.01008586	0.0107950274934
1581	20	0.821475463239	12.9680422443	0.192305798253	3.01034845942	0.01053614	0.0107950274934
404	6	0.374231831769	15.196312031	0.150429303453	4.28576916514	0.01074866	0.0107950274934
1345	18	0.959886875032	16.5878890833	0.521425152513	3.99107750405	0.01074504	0.0107950274934
1051	15	0.783853831532	14.3140421605	0.461864374342	3.42786456928	0.01025659	0.0107950274934
1230	18	0.489465889833	12.3019091747	0.402252806358	2.78069500789	0.01023423	0.0107950274934
1351	21	0.341501087429	15.4710684517	0.397749413555	0.776745619744	0.0102133	0.0107950274934
735	8	0.790668492757	14.9259697433	0.808306846319	2.55940029724	0.01065162	0.0107950274934
1280	18	0.618853488651	13.3611521281	0.495228266895	2.03500003923	0.01055468	0.0107950274934
1469	10	0.961724525262	16.9910007928	0.433196265284	1.68700349222	0.01003438	0.0107950274934
1037	15	0.739972796238	12.6986824722	0.917548110046	1.78317168073	0.0101485	0.0107950274934
1038	17	0.263566038021	13.6871973631	0.555283289412	3.87233037052	0.01031665	0.0107950274934
636	9	0.93857514488	14.0643400908	0.737136312562	1.78730442145	0.01062875	0.0107950274934
743	8	0.925718160754	15.8985333601	0.0760283299424	2.80293850123	0.01043797	0.0107950274934
1425	15	0.573112854137	15.8618420135	0.163836503591	4.68609616175	0.01068955	0.0107950274934
561	9	0.0618966195059	14.4771536948	0.564359148742	3.04054866548	0.01061713	0.0107950274934
692	5	0.546062983844	15.8198191759	0.102591486447	0.394294936566	0.01050417	0.0107950274934
1266	21	0.673759437139	13.5321858695	0.136929107017	4.19007300388	0.01057091	0.0107950274934
1026	12	0.716875371752	14.6853244301	0.412862162637	3.79290099675	0.01024572	0.0107950274934
594	8	0.616901556439	15.0156565881	0.500363183331	3.94028406214	0.01055346	0.0107950274934
629	5	0.351741067571	14.3421163165	0.515218149116	0.47619725515	0.01006545	0.0107950274934
578	9	0.852161055737	11.6593142117	0.701598482456	4.12467751225	0.01064151	0.0107950274934
708	13	0.357127165977	13.6404188764	0.376852302978	5.04093325373	0.01052446	0.0107950274934
963	17	0.627012446976	16.184299564	0.0729942944316	6.45097372559	0.01072953	0.0107950274934
535	3	0.948359675432	16.0476820852	0.186385779563	0.780090371571	0.0103519	0.0107950274934
1202	10	0.112101155572	13.3024049704	0.19746016914	4.68507184602	0.01076363	0.0107950274934
1205	12	0.764177876314	14.9462798442	0.628302010117	1.68077658572	0.01035445	0.0107950274934
1431	14	0.842457586654	14.5128607702	0.754736765178	3.59877147712	0.01025358	0.0107950274934
373	3	0.602992940098	16.6058441144	0.217856729455	0.124914633606	0.009815652	0.0107950274934
982	14	0.429073041549	14.965391249	0.453146590139	2.70594698111	0.01039488	0.0107950274934
1325	18	0.892763709568	13.8875486952	0.520796345648	0.58005939574	0.0107705	0.0107950274934
1399	16	0.627183095468	14.137916199	0.0640281454425	1.69573465387	0.01071795	0.0107950274934
847	8	0.556356884285	13.5815289217	0.271230450357	0.32710007395	0.01070546	0.0107950274934
1241	19	0.741026598892	13.9168658221	0.0785074825066	3.45934217884	0.0102828	0.0107950274934
1268	11	0.390520891498	13.2958797271	0.0765752229103	4.62774283381	0.01061339	0.0107950274934
1354	9	0.564496534396	14.6866866371	0.146830449355	0.14804898826	0.01038826	0.0107950274934
684	6	0.704292579993	14.9742361027	0.456660718	1.42182654016	0.0107778	0.0107950274934
616	11	0.677430646304	10.4558165155	0.578864178504	1.45114495007	0.01077689	0.0107950274934
1385	24	0.957118172748	12.2132056611	0.172864896071	1.55750720927	0.009791142	0.0107950274934
1403	24	0.337435606536	12.2360665721	0.554568142566	4.63840573246	0.01032515	0.0107950274934
190	2	0.935936936322	15.1123957054	0.303379048329	1.8851833171	0.01054577	0.0107950274934
743	8	0.830141667269	12.6588256489	0.745407077341	5.86888731392	0.01023286	0.0107950274934
1410	18	0.771693475422	13.7416294397	0.283318238696	1.00321981211	0.01041192	0.0107950274934
995	16	0.686127923355	16.0516243853	0.702114864268	3.72217010243	0.01070418	0.0107950274934
966	10	0.822305701331	14.7450073621	0.858823658524	0.383800455519	0.01071347	0.0107950274934
837	11	0.704089047908	14.7486010148	0.943238371126	4.21860152387	0.0101842	0.0107950274934
1106	14	0.421549989185	17.0472824823	0.988722688298	5.06386739079	0.009552914	0.0107950274934
1141	13	0.400286572821	13.9177036917	0.421824790784	1.34026795366	0.01061308	0.0107950274934
793	11	0.171685254609	15.3710817189	0.661855370476	2.7796385992	0.00980348	0.0107950274934
1339	25	0.349122725044	12.9150478646	0.259256343513	4.33353869126	0.01021262	0.0107950274934
1296	20	0.737699478277	16.0230379632	0.00936550199095	1.38881290191	0.01020862	0.0107950274934
925	10	0.604302550669	13.9008559081	0.866600315507	3.9102889301	0.01033071	0.0107950274934
1192	15	0.447716021169	12.9999173187	0.11495119483	1.57856564081	0.01075289	0.0107950274934
968	14	0.941971983156	14.6531282596	0.751203076813	5.04871414104	0.01058655	0.0107950274934
1327	24	0.785851987968	13.3295440265	0.461293022936	3.86059582819	0.01040453	0.0107950274934
977	17	0.91492094006	15.2136892817	0.156104023082	1.03268281397	0.01058182	0.0107950274934
1333	20	0.489230222654	15.6854452877	0.570480224089	0.320536132091	0.01014065	0.0107950274934
1288	15	0.447710619697	14.7838956055	0.323530495336	3.92808053998	0.009904183	0.0107950274934
1276	17	0.807912866455	13.2249750101	0.184934865598	1.46369876771	0.01073369	0.0107950274934
1142	13	0.445322409378	16.7976566689	0.0379107254173	1.89199444058	0.01032419	0.0107950274934
1162	16	0.532181833029	15.7606573744	0.218150720183	2.67274461464	0.01016512	0.0107950274934
1329	22	0.598650212262	10.8736837086	0.180878268558	4.52214970384	0.01041225	0.0107950274934
629	10	0.582122275802	13.9506241902	0.968786500343	2.48724614619	0.01061638	0.0107950274934
1080	19	0.500416768354	14.5149540559	0.122738829023	5.0435234979	0.01045789	0.0107950274934
771	14	0.205943952463	15.3931760298	0.367725194413	4.32572844958	0.01066779	0.0107950274934
1373	14	0.412112419779	13.9966705426	0.293751719247	0.793190882486	0.01042718	0.0107950274934
621	11	0.393736552778	16.1241885847	0.671311419876	5.94967656181	0.01071289	0.0107950274934
1259	15	0.700734345507	13.3822613509	0.170995147306	4.0961611133	0.01022545	0.0107950274934
729	13	0.734225993411	12.4567657731	0.347342727669	4.68839535592	0.01042218	0.0107950274934
750	7	0.648273595002	15.5560942237	0.0129612491146	2.21142631924	0.01066403	0.0107950274934
914	15	0.758063997139	12.5252617006	0.837450954181	0.245773187448	0.01056487	0.0107950274934
775	10	0.493454985543	12.129212125	0.177332452521	2.53445845252	0.01029634	0.0107950274934
953	15	0.297494685258	13.7072060487	0.708604521974	3.68119136268	0.009831683	0.0107950274934
1236	10	0.543012445484	16.252525953	0.0947743537473	2.66050619608	0.0100086	0.0107950274934
1119	20	0.912588621969	15.0387942758	0.0997706381107	0.453795643322	0.009902817	0.0107950274934
1132	16	0.954740035806	11.1103241313	0.233701626318	2.7996594054	0.01078613	0.0107950274934
1351	12	0.223722491193	17.2596493629	0.101932040406	3.37641531059	0.009914975	0.0107950274934
1443	24	0.722843898456	11.7175559858	0.0599897026114	3.25898175877	0.01009288	0.0107950274934
964	13	0.23841399618	14.0010990627	0.0701598176433	4.44306933852	0.009659752	0.0107950274934
1419	21	0.838428386889	13.3536586508	0.675224311487	5.23752635606	0.01058355	0.0107950274934
898	12	0.195287787636	15.6968683645	0.805729593344	1.89064835752	0.01058326	0.0107950274934
1127	11	0.469535968522	14.718998715	0.33285482983	3.28129817101	0.009898052	0.0107950274934
758	14	0.872168430933	14.0453155424	0.414636660794	1.47647692956	0.01002032	0.0107950274934
1253	20	0.782490365735	15.8696547713	0.197754860874	2.58990916183	0.01056596	0.0107950274934
1006	11	0.681516568153	14.6499112209	0.182295471469	3.16704170311	0.0103697	0.0107950274934
1237	17	0.877913294004	13.092395996	0.875206714616	0.381005561503	0.01075775	0.0107950274934
1318	9	0.758764116181	15.2317495073	0.63013869091	3.55791636254	0.01078584	0.0107950274934
888	17	0.442595391983	15.0736571534	0.367099767876	1.10369083329	0.01074817	0.0107950274934
944	16	0.252046430415	12.1749828457	0.566373467706	3.94129925992	0.01024659	0.0107950274934
1382	23	0.433746276533	14.454035256	0.372584871589	2.02694494382	0.01028789	0.0107950274934
738	14	0.963696482891	13.2860386035	0.538955224069	6.20065932703	0.01046423	0.0107950274934
787	12	0.943206375569	14.4424167277	0.458516435174	4.71310954775	0.01063978	0.0107950274934
1484	11	0.348870937535	17.2859202637	0.160885892272	0.867288250232	0.01007828	0.0107950274934
1928	17	0.460439683989	15.7008029473	0.72290690028	2.05755932669	0.01051654	0.0107950274934
931	14	0.676256470251	13.9585914602	0.47194897589	0.679849934739	0.01073308	0.0107950274934
1112	16	0.716408829069	12.6809370681	0.668450302194	1.98881577594	0.01067917	0.0107950274934
1587	25	0.871529946571	16.1059300561	0.311396649037	4.71060561137	0.0103328	0.0107950274934
722	9	0.849575248537	13.6817422022	0.400481340125	0.521976212784	0.01055331	0.0107950274934
785	7	0.740858126383	13.4448362725	0.366198626703	1.89009878761	0.01039286	0.0107950274934
831	12	0.745970372849	13.3793777222	0.287277357864	3.54025807002	0.01003581	0.0107950274934
1435	13	0.74334285326	15.4127887009	0.48690102717	0.377735618427	0.01045457	0.0107950274934
1252	13	0.403235134768	14.8328688187	0.186917430621	3.6534694654	0.009712835	0.0107950274934
1134	21	0.598452102994	13.1754718975	0.184340154335	1.99522160855	0.00985022	0.0107950274934
1438	24	0.826166416474	14.4859056525	0.963920383953	7.80731862239	0.01061895	0.0107950274934
627	4	0.81377727782	16.6274665647	0.588936049742	0.220479402653	0.01060983	0.0107950274934
1448	25	0.666174911165	13.1240357079	0.300083162389	2.92384055799	0.01035213	0.0107950274934
682	10	0.923414805698	13.8331187097	0.239986458868	3.56549154472	0.01048896	0.0107950274934
1166	11	0.438515350808	14.3674845306	0.297815071232	2.59990494131	0.01045868	0.0107950274934
706	11	0.220190631379	16.1778421163	0.609355188401	2.28139591039	0.01072501	0.0107950274934
1074	9	0.717444784313	15.3725084641	0.371921461724	1.70251994254	0.009977425	0.0107950274934
1028	13	0.599091761636	15.2922948596	0.46161466352	1.07062160862	0.01070421	0.0107950274934
1680	27	0.791512803379	14.3792106544	0.579127691946	4.36218069674	0.0103443	0.0107950274934
1333	24	0.791844470701	12.6799655022	0.940958897468	4.30658866737	0.01068854	0.0107950274934
516	7	0.809637298935	11.7165035022	0.203255887672	0.161865162995	0.01020155	0.0107950274934
415	7	0.253946731405	13.771627936	0.906454221816	4.33321232005	0.01054325	0.0107950274934
858	10	0.488821026889	15.4566221956	0.464061895721	0.835864427248	0.01063546	0.0107950274934
400	4	0.828597390191	15.6579706456	0.609084823296	0.840961624891	0.01023184	0.0107950274934
1103	9	0.627461181411	14.2290112813	0.675659023621	3.69917204143	0.01048612	0.0107950274934
1587	28	0.744164859049	11.9951266393	0.407238210187	3.61943687912	0.01028663	0.0107950274934
376	4	0.81552670204	16.6188220316	0.444487401866	0.974768329597	0.01079015	0.0107950274934
1021	13	0.574147445527	13.7419942102	0.0180021612062	3.79651314585	0.009738016	0.0107950274934
967	13	0.508228708008	12.20536949	0.10891037092	0.845675659125	0.01026468	0.0107950274934
