# Supplementary material for: Tableware trade in the Roman East: Exploring cultural and economic transmission with agent-based modelling and approximate Bayesian computation
Source: PLoS One. 2020 Nov 25;15(11):e0240414. doi: 10.1371/journal.pone.0240414 (PMC7688115; doi:10.1371/journal.pone.0240414)
Supplement: S1 File — The full project, with the data, the code of all components used to run the simulation and analyses is registered: https://osf.io/s5mdw/. (GZ) [file pone.0240414.s003.gz › s5mdw-full/abc-pandora/results-example/noits_rand/result_1000.0.csv]

nstep	cstep	mu	mumax	copy	strb	score	epsilon
1213	13	0.659597241606	13.8697550895	0.751203886356	1.77703040097	0.01105208	1000.0
1171	15	0.705031501646	14.8808657009	0.0240518402595	4.56274683551	0.009724704	1000.0
1204	21	0.895050875254	13.6928733588	0.624986448641	3.60142066099	0.01118997	1000.0
1156	6	0.45730507144	12.7522261411	0.119045154614	1.93689439075	0.01161388	1000.0
1066	17	0.753638803784	14.6885762656	0.703372297519	1.0814217153	0.01166754	1000.0
1482	4	0.458162567509	13.605391131	0.364336372901	0.273413945317	0.01663823	1000.0
1049	6	0.923572578476	13.8703391694	0.246680667015	4.42852732903	0.01250366	1000.0
740	11	0.647204180221	10.9841232282	0.506070750084	4.93283736268	0.01189291	1000.0
750	12	0.604133663227	11.609041698	0.533020062604	2.29585151048	0.01082028	1000.0
1189	13	0.975775196511	14.950185532	0.644946907521	3.47318929703	0.01044233	1000.0
1447	28	0.577956688306	11.0704276874	0.50747155146	4.98692040012	0.01083348	1000.0
1246	15	0.765320593122	10.7437065655	0.129858721635	4.93850298807	0.01127603	1000.0
573	9	0.59422367779	13.2004604024	0.436436336619	2.48866937881	0.01094033	1000.0
730	11	0.511463871716	11.2275754167	0.540465273488	4.91105875802	0.01129367	1000.0
1231	8	0.407403607262	14.8563825301	0.581750684549	3.95598190503	0.01088355	1000.0
822	11	0.502409655603	13.3137468177	0.853507197278	1.25140408057	0.01058841	1000.0
927	17	0.738677676788	13.940527471	0.0928383176297	3.84885590914	0.01033044	1000.0
1486	15	0.921987088379	14.124557372	0.0108073594127	1.24422511946	0.00983097	1000.0
842	16	0.589341647717	13.9496769487	0.897397854274	0.710355788692	0.01109197	1000.0
1017	13	0.787067235902	10.8761910337	0.887616225347	2.38488389822	0.01225038	1000.0
1324	13	0.823110753687	10.3956693063	0.369883902042	2.53678655903	0.012381	1000.0
1096	16	0.54567146158	12.7386266588	0.19853910892	1.98132453622	0.01087529	1000.0
624	3	0.668088352005	13.905304013	0.570891320653	1.75078026468	0.0130077	1000.0
1294	5	0.999442097139	13.1346998447	0.875948772168	2.44917517987	0.01607768	1000.0
825	10	0.824280590451	14.7803314718	0.184660971581	0.543161169267	0.009881442	1000.0
1362	16	0.686939866855	11.3829759812	0.718999055358	3.43494875902	0.01109119	1000.0
1300	20	0.52732891424	13.3079258268	0.216248135975	2.52325219536	0.01053739	1000.0
1088	20	0.945977772007	12.0845187306	0.0885418830288	2.47844127809	0.01102447	1000.0
1201	4	0.653058470845	12.5842057983	0.217801750562	3.50340723514	0.01643785	1000.0
1187	16	0.681639631553	13.7222956898	0.806480637496	1.8225340027	0.01106266	1000.0
1168	20	0.785606901168	14.7638329179	0.253012074271	0.751707770781	0.01051868	1000.0
1399	8	0.583734649216	10.6645961261	0.472281680268	0.673509797239	0.01465639	1000.0
992	17	0.632095119324	14.6547470543	0.127700742674	1.88951804672	0.01079275	1000.0
1125	3	0.780608323905	11.7114798692	0.314227971885	1.79069410356	0.02060614	1000.0
1246	10	0.934559774687	14.7600137935	0.170994977376	1.58053323715	0.01099079	1000.0
1207	11	0.513217718989	11.0368187636	0.899497253454	1.14157419136	0.01249638	1000.0
1316	22	0.637307195079	14.3638174243	0.342601225798	2.29105770648	0.01084772	1000.0
651	9	0.400089897733	10.4192316931	0.688428526889	0.577340593181	0.01186608	1000.0
1150	6	0.684328768434	11.4692450925	0.955157833209	4.35608341513	0.01600403	1000.0
1376	12	0.570958872323	14.4579472294	0.535890384861	3.84091113808	0.01084904	1000.0
1364	24	0.69200175338	14.7179229967	0.702651358923	2.03300389303	0.01095244	1000.0
968	15	0.627567851731	14.7602587858	0.726221850921	3.35735760641	0.01156065	1000.0
778	2	0.58807583576	11.6978618893	0.300043785265	1.7040480326	0.01955124	1000.0
1451	10	0.949989997243	10.7687250814	0.916655183993	2.04529618074	0.0144096	1000.0
1084	15	0.946196587433	13.8254782711	0.369473288094	2.70548909533	0.01044885	1000.0
819	12	0.797766687576	13.6442813559	0.0693985840629	4.28491290546	0.01061416	1000.0
1440	23	0.460300143569	10.3238585304	0.844515211634	0.764357586771	0.01170794	1000.0
1029	4	0.69192149523	14.1688072168	0.161492153305	4.21482214684	0.0133919	1000.0
1263	5	0.48295040473	12.9123329625	0.284954963668	3.48729455074	0.01405991	1000.0
935	3	0.522105006966	10.3338235875	0.579430801843	4.52177101211	0.02081734	1000.0
938	9	0.681733963165	12.9381976529	0.91647869093	3.58585861724	0.01144655	1000.0
1316	11	0.474336558645	10.7484931804	0.524600806425	1.21326139321	0.01284654	1000.0
907	10	0.877062834726	14.2235180064	0.734507356419	3.92980973142	0.0109416	1000.0
815	2	0.741045315483	10.9194528823	0.836986184339	1.2548572042	0.0237231	1000.0
952	4	0.749431261066	14.2740340601	0.107393172332	1.34109371713	0.01391324	1000.0
1357	15	0.512432391632	12.6065327615	0.393758550311	3.85254780614	0.01063734	1000.0
1260	7	0.786060027635	11.2860480793	0.0575988575758	4.58905008878	0.01393887	1000.0
1105	20	0.865404635281	11.6470640567	0.955269400161	1.09969059359	0.0110055	1000.0
1232	23	0.679493531304	10.1153866264	0.351242472071	4.15985010575	0.01145904	1000.0
1440	25	0.899535194209	12.7363505911	0.815253389661	2.14280340007	0.01061382	1000.0
873	14	0.467668967118	10.154108263	0.609455026417	3.42101652534	0.01248073	1000.0
1204	15	0.849942739273	14.2283788149	0.321216272017	1.08984937567	0.01009293	1000.0
1495	25	0.940625325513	11.2156622289	0.845968090145	0.342538586215	0.0106127	1000.0
1270	12	0.91570324289	14.8488759189	0.065137713887	1.79717631659	0.009976439	1000.0
923	3	0.447770364928	14.3591317047	0.587201678456	0.433993729547	0.0153091	1000.0
1340	26	0.42195936988	14.0397221996	0.884034613246	4.82745819653	0.0107218	1000.0
1458	24	0.485879247123	14.442328303	0.751999009488	4.27092276175	0.01034343	1000.0
1278	15	0.614908353551	13.9983949818	0.346834137409	0.48892378742	0.01004096	1000.0
1001	15	0.93343067325	11.1794235874	0.0037740538629	1.69641723437	0.01146501	1000.0
1304	6	0.777333147506	12.0864145034	0.00076431949575	3.58368535592	0.01389647	1000.0
1314	10	0.685573062272	11.0035235528	0.796188560911	3.51075524312	0.0136323	1000.0
1139	22	0.549212148089	12.0959690247	0.160838417139	1.25002615781	0.01140903	1000.0
1053	7	0.987215736654	13.1781917354	0.0299081557882	4.12170425861	0.01215268	1000.0
1296	3	0.79374088509	14.2083231258	0.886902680653	3.91578277205	0.01962993	1000.0
651	10	0.53285836339	12.4697022362	0.170856283432	0.551359771349	0.01083043	1000.0
588	8	0.849524105309	10.3965374118	0.397248184899	0.819695450013	0.01110295	1000.0
1121	3	0.879047924501	12.3856687716	0.068615781278	4.84734761963	0.01842154	1000.0
948	9	0.97404459935	14.6340956246	0.194053531914	3.31148879752	0.01082498	1000.0
1271	24	0.686878555714	14.9241327226	0.0981085923063	4.0935367378	0.01058333	1000.0
654	12	0.493998482526	12.1296957593	0.657969406838	1.90906850607	0.01059088	1000.0
1497	25	0.988389977855	14.2667863737	0.915225652758	4.73255486041	0.01112182	1000.0
624	9	0.752042380978	14.0452456389	0.620809015409	3.85872893208	0.01117358	1000.0
594	4	0.73999077244	13.0458324804	0.167962547007	0.0957884630778	0.01222288	1000.0
1163	18	0.625136295392	10.7214877677	0.899129436971	3.57609128066	0.01184078	1000.0
1382	26	0.424645596256	12.3064742195	0.947930412348	4.61212277769	0.009876728	1000.0
959	13	0.838383606167	12.8883218129	0.310028302605	1.92163670923	0.01093531	1000.0
1444	25	0.794267951005	13.4406451004	0.535278583773	4.45497030141	0.01016973	1000.0
1188	15	0.849520026383	14.0459174507	0.603000431559	4.96711078284	0.01069973	1000.0
1229	2	0.536366774707	12.7867424082	0.965500292701	0.0459436185039	0.02617937	1000.0
1494	7	0.518512557676	12.2281086032	0.610610880269	0.558046342553	0.01414821	1000.0
1065	6	0.995598519121	10.1932575096	0.391275160944	0.524214929949	0.01560352	1000.0
1391	26	0.873485636833	11.6955281484	0.26969839935	1.90048105647	0.01108512	1000.0
1249	13	0.853578327827	12.6315704351	0.734181473435	3.83756997862	0.01084614	1000.0
1247	9	0.817110189649	14.8955710977	0.634134619214	1.32245044595	0.01073893	1000.0
1379	10	0.58642783189	14.1852876446	0.467542826264	3.99372718945	0.0114432	1000.0
843	7	0.540250524289	11.7488180593	0.447695894334	2.31534788284	0.01245759	1000.0
1449	14	0.812491826362	13.5507716481	0.856138382187	0.189799560721	0.01083615	1000.0
616	11	0.445387411685	14.0234096542	0.0915086037967	1.87361170473	0.009947809	1000.0
689	4	0.488058741592	13.9744691378	0.603392744928	2.69135709015	0.01196165	1000.0
1264	6	0.832812619713	12.8672579646	0.760960619985	3.06169745328	0.01498744	1000.0
1361	6	0.764409377265	14.0463551199	0.573037419571	2.93873364767	0.0139373	1000.0
1133	6	0.429341479828	10.2938978935	0.819652445175	3.29879274714	0.0169924	1000.0
1042	13	0.413850489825	10.9516190458	0.320424123191	4.26028469189	0.01114034	1000.0
1078	6	0.592242975099	12.1504436792	0.361254886295	2.15954323135	0.01279631	1000.0
869	7	0.568014517174	10.2218942309	0.184783885638	1.0926272225	0.01233518	1000.0
1395	4	0.661193590787	14.5974905154	0.238389299924	4.10907881958	0.01559553	1000.0
1285	5	0.557826717775	10.1889638946	0.575001303257	0.290746661226	0.01877823	1000.0
615	2	0.83599490099	14.0653487281	0.932034973584	1.99622427825	0.01760925	1000.0
1376	19	0.416378494076	13.3211330303	0.0279930384476	4.77991191323	0.0113235	1000.0
1357	18	0.889925664359	10.990507825	0.680639173463	1.93265509449	0.01176409	1000.0
849	8	0.595916172356	10.8099841493	0.456182480946	2.95282377081	0.01248891	1000.0
602	3	0.985254114838	13.1715384002	0.133610054737	3.68216122166	0.01357184	1000.0
944	17	0.628511022827	13.4085194475	0.0689162396351	1.27197480434	0.01113259	1000.0
1181	4	0.848119093957	13.8901916907	0.763316272473	0.352979131991	0.0168808	1000.0
1093	6	0.855075532526	13.4411229047	0.947966375194	4.65306598198	0.01288685	1000.0
578	6	0.740369487471	12.183758248	0.124368672857	3.96636043823	0.01032056	1000.0
796	9	0.657690190584	13.3108766886	0.609267298318	3.23741905077	0.01066547	1000.0
1146	11	0.815434974689	12.6181792214	0.181091080448	3.11144517801	0.01173012	1000.0
1038	16	0.936488776252	10.9430491715	0.76531444397	4.76682324674	0.01116776	1000.0
933	10	0.928722681905	12.367204179	0.80895048914	2.69150562988	0.0110737	1000.0
1361	13	0.626249450994	13.9100787533	0.14830811678	1.50518058027	0.01088059	1000.0
548	9	0.468620791068	12.8446637647	0.541420808999	2.28544190546	0.01107451	1000.0
1251	18	0.958963058181	14.240294252	0.626844595818	0.706946916146	0.01044549	1000.0
1479	15	0.538135715805	12.6440250605	0.939671595177	3.4470090385	0.01112234	1000.0
659	7	0.450388409062	11.8963726029	0.327872922529	4.73200351901	0.01084907	1000.0
1201	21	0.778203388625	12.8466063247	0.0850092535611	2.0809636082	0.01066233	1000.0
975	2	0.588160892473	13.6422725757	0.476323714313	0.0315498865975	0.02029941	1000.0
1410	9	0.844220468944	13.3600234532	0.899981100839	4.06438929842	0.01259932	1000.0
905	8	0.410056063049	10.2159162842	0.378165200885	3.27892620112	0.01287269	1000.0
1356	26	0.852941229558	13.9422859994	0.0951579040275	1.62281352981	0.0106537	1000.0
703	3	0.696762296531	13.0691462904	0.523086364303	4.98686440077	0.01398487	1000.0
931	7	0.947085048839	14.654977404	0.313760990876	0.214889726162	0.01066429	1000.0
910	6	0.599768787589	13.6244955845	0.618419600606	2.64206961194	0.01235883	1000.0
763	11	0.768949291783	8.53022960621	0.638487791507	2.20342884419	0.01290597	1000.0
1279	4	0.923675528468	10.4805431217	0.707851501208	1.15850379235	0.02239205	1000.0
1316	22	0.82427055091	14.0955577983	0.979982176213	3.95158865504	0.01055896	1000.0
1149	13	0.784079417588	13.947587059	0.151331126414	1.10137834916	0.01054045	1000.0
1010	13	0.853412137348	12.0441675884	0.399290082754	4.62104885869	0.0118533	1000.0
1450	26	0.497246142846	10.4123455802	0.550772042005	1.03724165854	0.01192232	1000.0
884	11	0.850393177322	13.5380285578	0.181361436641	3.64748878139	0.01085977	1000.0
1432	2	0.694562430213	13.5508837641	0.775035762917	4.27813316004	0.02646076	1000.0
1290	3	0.669179852766	13.0524591784	0.548963722012	0.214894955076	0.02012902	1000.0
1325	13	0.780691133206	13.3578582149	0.454678334075	1.87271099696	0.01104611	1000.0
731	3	0.48127812519	11.7399718421	0.757396953729	2.15320199867	0.01692452	1000.0
1295	22	0.882214269885	12.3891345873	0.612870706782	1.92920649238	0.01089597	1000.0
637	10	0.568589977226	13.3603330416	0.231885319735	2.51679552853	0.01007794	1000.0
938	9	0.639382070907	11.2704313216	0.0145963271261	0.555599634211	0.009858334	1000.0
832	12	0.427744902308	10.539331237	0.596017455844	2.26260383251	0.01192088	1000.0
999	15	0.732042773493	14.9128104184	0.412465804115	1.51891692476	0.01058857	1000.0
1447	4	0.403829220548	13.4875151961	0.381672988513	0.651716362122	0.016615	1000.0
1234	24	0.498131184058	14.0813686764	0.359383663033	1.09123494363	0.01092031	1000.0
1087	15	0.694856761161	11.781424577	0.644295333783	4.73881950454	0.01163919	1000.0
1421	3	0.722544283343	12.0978404103	0.636120474199	3.04816350315	0.02246193	1000.0
656	6	0.760330492007	11.4850777647	0.328952154241	3.35342191136	0.01209521	1000.0
1347	18	0.727305062834	11.8118967275	0.20707319922	0.586573557828	0.0112675	1000.0
913	13	0.454634841654	10.6049239878	0.988260990486	4.61749516627	0.01139637	1000.0
510	8	0.693514507104	11.6685559365	0.655633669131	4.63612567907	0.01160606	1000.0
1056	16	0.416606861298	10.837447345	0.875211547414	1.53792624289	0.01158206	1000.0
921	2	0.677096200844	12.1503668397	0.730183762895	3.28603084082	0.02314947	1000.0
1494	14	0.835016320274	10.5268681209	0.562308667051	0.938927834469	0.01259508	1000.0
649	4	0.82091487937	12.4927550674	0.219244778003	4.40893775845	0.01225742	1000.0
1439	12	0.819296766449	10.4515878762	0.344426552289	0.436805016511	0.01282331	1000.0
578	2	0.483159082654	14.8108154079	0.702701525116	1.40298100074	0.01539687	1000.0
685	9	0.31431552503	11.5055264516	0.532504546257	2.92991819884	0.01058993	1000.0
894	15	0.559077099116	11.5583120799	0.369079812527	4.34013682199	0.01040059	1000.0
1241	3	0.786714988191	13.0371553378	0.74524774073	0.818562935275	0.02096768	1000.0
1196	16	0.780613289197	13.0980882492	0.565993092974	3.97694005088	0.01079645	1000.0
1295	19	0.660043537466	13.4756724124	0.790309648211	1.41177247054	0.0108067	1000.0
1284	19	0.530815848349	11.0847745303	0.805196177143	1.48735821874	0.01119908	1000.0
716	8	0.640991761073	13.9809026585	0.97785556275	4.51826460123	0.01102026	1000.0
1206	14	0.4114016952	13.0355424668	0.405361444645	3.53890114865	0.01028785	1000.0
763	8	0.709849752134	11.3653849972	0.384222231725	2.94643416304	0.01092672	1000.0
959	13	0.955868956514	14.6454542193	0.332073962675	2.74220044959	0.0104719	1000.0
1086	10	0.708945591672	11.2489265445	0.323849004822	1.40271813735	0.01216323	1000.0
666	8	0.501517236475	13.7798596016	0.531881016659	0.172542850721	0.01047832	1000.0
652	9	0.606263183029	10.6987479942	0.838357265788	4.24520300218	0.01205449	1000.0
1437	26	0.921171844317	12.09877761	0.905487256577	1.92130541007	0.01067593	1000.0
1438	9	0.813386641033	13.0942245051	0.71087342518	1.45506036392	0.01285293	1000.0
1430	23	0.684720428374	11.0800822726	0.75120251199	4.7952243476	0.01120099	1000.0
1303	9	0.78216056911	14.7133080654	0.924929435835	3.84166670605	0.01080384	1000.0
1290	2	0.800265412949	13.369352365	0.83484026353	3.20700112762	0.02585245	1000.0
1218	17	0.89307108266	13.1798088582	0.662632724715	2.21981161229	0.01110652	1000.0
1004	19	0.62331690965	13.8431039182	0.502443398702	4.22137951276	0.01052681	1000.0
1295	10	0.877945768681	11.4430120395	0.494050529754	1.51674887315	0.0125416	1000.0
1061	14	0.501053287326	11.3177559852	0.378422853881	2.32503148575	0.01127367	1000.0
1056	15	0.999081630075	13.0716666578	0.878379869635	0.660014453441	0.01042802	1000.0
1257	17	0.465352890735	14.7017479254	0.20045291936	4.62710119171	0.00991078	1000.0
1133	17	0.814194149766	11.6111333845	0.748893982877	2.85831210625	0.01057661	1000.0
1000	11	0.871380813545	12.7652226151	0.787909535968	2.62830025357	0.01123633	1000.0
1359	2	0.654405677035	14.9072946251	0.343089860942	0.61626134046	0.0222121	1000.0
899	17	0.678483556011	11.4740733546	0.944389253303	0.970693354233	0.01107209	1000.0
1140	10	0.609844482666	11.9712024095	0.544979440545	0.373825987558	0.01179141	1000.0
834	13	0.521200958595	11.6667720782	0.480440658115	3.04640443226	0.01128378	1000.0
1211	22	0.914159764504	10.1669953486	0.585516683162	4.24969904611	0.01114625	1000.0
900	5	0.719381461635	14.7894429066	0.559234718922	0.136302937391	0.01156606	1000.0
1328	19	0.735584756937	12.5552825493	0.792357788596	1.41893807696	0.01113789	1000.0
1020	19	0.82361142373	10.2638657909	0.944521334141	1.32594170163	0.01069014	1000.0
753	13	0.525134545072	13.8630996242	0.212577107859	4.30041549894	0.01041693	1000.0
745	4	0.637938832541	10.5287052748	0.974453929338	3.43581074274	0.01710862	1000.0
834	3	0.944191171228	11.8731225086	0.0132185104629	0.100375950439	0.01634082	1000.0
1491	22	0.869141435944	10.937755502	0.538018906187	2.50786611331	0.0117104	1000.0
1027	14	0.836686991753	11.2076019373	0.926844562498	3.45546575172	0.01183902	1000.0
1381	14	0.560004272844	10.4044110487	0.433114083253	2.00203634489	0.01147685	1000.0
1302	6	0.982460520137	10.3938980083	0.495110099388	3.6327918435	0.01751526	1000.0
937	11	0.607555354069	10.4660737117	0.403748629371	2.6288839083	0.01143873	1000.0
932	10	0.919266337196	14.8875140094	0.521527492662	3.56860707873	0.009893348	1000.0
812	11	0.895197658916	13.3485185134	0.557660215964	2.83964985316	0.01080585	1000.0
1259	6	0.895495885343	12.0037891332	0.616519590426	0.0623099925251	0.01537739	1000.0
776	4	0.516598099663	11.4854797818	0.512678861934	0.686726788183	0.01532941	1000.0
1300	25	0.939388497093	11.645351194	0.609840260875	0.947451426867	0.01129263	1000.0
1085	8	0.441014947768	12.3620699737	0.745173135351	4.16320253418	0.01246831	1000.0
1394	5	0.997316335777	13.7262192783	0.313427562409	0.544109135552	0.01546261	1000.0
578	7	0.547381752638	14.7203528751	0.664616874669	3.17533433141	0.01063391	1000.0
563	5	0.510219755932	11.7305538791	0.0064236624529	3.80242155759	0.01138472	1000.0
753	8	0.675085457521	13.9738585254	0.767288937215	1.3921477776	0.01120657	1000.0
803	6	0.902551096788	13.6551538913	0.8058463098	2.71078440888	0.01189608	1000.0
1174	15	0.952055126831	10.387306348	0.279101508954	3.97189201747	0.01167473	1000.0
1203	15	0.871435749338	13.6653361464	0.752686448538	4.85621360159	0.01075336	1000.0
1020	7	0.540364063999	12.6677000843	0.984317966362	3.60944157103	0.01266362	1000.0
1224	4	0.793180844513	12.7810366434	0.281692079151	0.106521597216	0.01681514	1000.0
1482	8	0.432630695043	14.6213705706	0.268410815978	0.827400689835	0.01137543	1000.0
880	14	0.655505282542	12.0595736205	0.0891060010776	0.941959033549	0.01118012	1000.0
1181	20	0.726597974022	13.634772347	0.919259050473	2.26966370211	0.01063815	1000.0
1166	8	0.414583757236	11.6355096006	0.47148670306	3.509198336	0.01239258	1000.0
1094	21	0.612722491952	10.8243352679	0.378236253565	1.88291795218	0.01068914	1000.0
636	10	0.771126140413	11.7357902709	0.953472350281	4.89129480992	0.01123037	1000.0
1326	22	0.928587567222	13.833608138	0.222868026183	4.3301242656	0.01078087	1000.0
921	14	0.78322218862	14.0991491112	0.693074882799	3.59976692498	0.0103371	1000.0
1259	4	0.479178849521	14.17518023	0.465039193785	3.66707261321	0.0158098	1000.0
1111	3	0.825210061449	14.0378328269	0.239391296923	0.522939741279	0.01766562	1000.0
1375	8	0.543278745582	12.9613178509	0.291883051328	0.837661871365	0.01228148	1000.0
762	10	0.479418448421	12.8694078633	0.277685853895	2.1657270303	0.01112306	1000.0
1485	3	0.897905338638	10.9236032231	0.418893701191	1.12583335171	0.02493463	1000.0
1176	8	0.917537144433	10.2592531116	0.810663946884	3.15151870591	0.01496058	1000.0
1390	9	0.807335822072	12.3324765162	0.632981918045	4.51633493554	0.01202415	1000.0
1041	5	0.883588523382	13.9376611571	0.416307006747	1.33129428099	0.01292518	1000.0
984	3	0.71636012219	13.8505117773	0.0113895781177	1.15213228076	0.015247	1000.0
1055	4	0.748979685256	11.2535724677	0.510829452416	3.61444245102	0.0179945	1000.0
542	10	0.478115685912	10.5486554761	0.300167051083	3.98741075504	0.01127689	1000.0
1373	5	0.496219901497	10.3298082069	0.758280412383	1.59951970286	0.02009257	1000.0
1180	20	0.546038396598	13.4971127062	0.942708899952	4.65410962391	0.01076051	1000.0
506	6	0.464059014023	12.4330796209	0.246403991022	2.73764477867	0.01036773	1000.0
1364	12	0.73374439178	11.7087379178	0.876315772662	2.51669712183	0.01127459	1000.0
943	3	0.643655096196	13.3385212021	0.615680961082	0.998587157369	0.0179182	1000.0
1376	17	0.558434113256	13.9300057811	0.161746453361	4.35935233445	0.009982884	1000.0
1301	9	0.915131985659	11.0140744853	0.341125639789	3.46154640288	0.01321571	1000.0
872	6	0.728067978207	11.6350854979	0.87801754014	0.0542134419415	0.0136443	1000.0
1229	13	0.648382116177	14.5636844928	0.397996765024	0.875921476504	0.01053658	1000.0
993	6	0.542717662973	10.4925930508	0.895813267301	0.52351650269	0.01574458	1000.0
782	8	0.451612659442	11.8514018511	0.860499773094	1.376130453	0.01200995	1000.0
1135	15	0.766228451356	10.4166275531	0.681665631339	3.81627224882	0.01250259	1000.0
1150	7	0.931157610493	12.8715829521	0.19054731415	4.54355013286	0.01242791	1000.0
726	6	0.975186590216	11.0458515999	0.0361686761499	4.39688036198	0.0124349	1000.0
974	14	0.417676651459	14.5834143976	0.622672735783	4.35505569306	0.01063403	1000.0
1084	9	0.600143894345	13.8427661553	0.865345543909	4.08474721758	0.0115591	1000.0
848	4	0.851342989537	12.711148026	0.284473022939	2.30788504774	0.01472974	1000.0
1459	16	0.998856236226	14.3051850556	0.120046121327	4.31591064134	0.01055796	1000.0
673	5	0.621021844302	10.090003002	0.600336292253	4.61457071107	0.01434681	1000.0
971	6	0.562886548516	13.1985435599	0.416518662442	2.47005429071	0.01264743	1000.0
576	9	0.702720419406	11.9863087673	0.161074469988	3.16418645768	0.01051181	1000.0
1178	17	0.960510396696	13.6892814821	0.561498786261	0.93416402829	0.0109036	1000.0
1476	18	0.403392101091	10.4730544932	0.559370056982	2.99241829208	0.01177687	1000.0
1356	23	0.767541641954	14.2929989832	0.371786916646	3.21144483325	0.01075525	1000.0
981	17	0.612239103722	11.4358322931	0.0716194561599	4.41981021071	0.01024861	1000.0
1324	18	0.903261179373	13.118014389	0.581903913407	0.0303687422211	0.01025096	1000.0
1295	24	0.419931321731	13.1651119186	0.388111005749	4.74878084965	0.01114986	1000.0
684	11	0.570633215234	12.9715465766	0.841055620469	3.81455905492	0.01023624	1000.0
1261	19	0.966202779904	14.7184481936	0.0402664002164	3.96275852326	0.0106676	1000.0
1464	28	0.744173307715	11.2392617644	0.371965228563	1.27817694525	0.0109571	1000.0
844	8	0.610014617355	12.3832612078	0.142090862376	1.54509307672	0.01091121	1000.0
676	4	0.773022892968	14.9368995138	0.988201009171	0.0694895955319	0.01272011	1000.0
1496	7	0.986681177132	11.1708357791	0.491836007636	2.62880505939	0.01678334	1000.0
755	12	0.998781552339	12.4808489256	0.112062346102	0.781376171738	0.01113104	1000.0
1150	4	0.856391894244	11.5119911569	0.0905216160408	0.627559823603	0.01701914	1000.0
996	7	0.751761725103	13.9496316837	0.175726799251	2.75676033554	0.01161388	1000.0
765	14	0.846159854643	13.1469952546	0.0580078945178	0.439791250192	0.01026798	1000.0
1182	7	0.513813002082	10.5468296241	0.0461311283188	1.31098553821	0.012713	1000.0
831	14	0.885766462154	13.3920186858	0.357378710036	2.12464542631	0.01121536	1000.0
1251	21	0.485661439267	11.0411205958	0.770780108281	4.54575330613	0.01153555	1000.0
545	10	0.780739396933	13.9381503975	0.382566889068	0.0655290717099	0.01111704	1000.0
827	16	0.69843034414	13.24613269	0.18693568657	3.51784161298	0.0104457	1000.0
1020	2	0.480012410803	12.4284056301	0.761829714362	0.979324153629	0.02400806	1000.0
1250	11	0.81671914402	10.7405758022	0.897917685429	1.44193225842	0.01262856	1000.0
565	10	0.656510014861	13.750222433	0.334771620924	1.4439645353	0.01067315	1000.0
689	3	0.679993734205	13.974411412	0.959714982575	4.33362253124	0.01477481	1000.0
1011	13	0.702386195431	11.7564368241	0.990020064904	0.617257810179	0.01187341	1000.0
925	15	0.468147636416	12.7408888808	0.0443964961319	2.32088184702	0.01050878	1000.0
1172	10	0.585987411279	14.4256839049	0.731452399736	2.27512107971	0.01070043	1000.0
1080	18	0.435942199663	11.3128624228	0.28762731482	1.77360808143	0.01100284	1000.0
1253	7	0.55055398222	12.4008642098	0.667110319026	2.57373723622	0.01353794	1000.0
975	14	0.916703709154	14.3487666173	0.947655223051	0.376611333215	0.0109501	1000.0
1247	20	0.910557074873	10.6354262154	0.536200049808	0.410615444606	0.01149126	1000.0
1463	22	0.993898818896	10.2656352987	0.288512843722	2.19912436693	0.01109478	1000.0
815	16	0.832541775142	14.6797237358	0.620666520382	1.37769231274	0.01083535	1000.0
1048	20	0.405271567066	13.4751409381	0.463855694075	0.119826826955	0.01045364	1000.0
1482	25	0.613997757566	10.6702258435	0.456951788333	0.3984780442	0.01129439	1000.0
1033	4	0.656418305603	10.3050623982	0.254674256375	3.29612887341	0.01769486	1000.0
711	10	0.209711376179	14.77762718	0.182582116024	3.42533754331	0.01050398	1000.0
817	9	0.89847113297	14.6202612853	0.953919359679	1.24978502414	0.01056538	1000.0
1023	17	0.871665592815	12.8598209278	0.158668137623	2.96546528284	0.0107066	1000.0
937	8	0.849718993492	12.3744239606	0.740927787726	1.67604048364	0.01177008	1000.0
1285	19	0.703009161188	12.5837052794	0.271340789819	1.8847978199	0.01079047	1000.0
646	10	0.73303843912	10.4569321142	0.505858053155	1.92952102518	0.01103083	1000.0
1111	13	0.438223706108	12.3786391444	0.41105667894	0.596273304273	0.0114954	1000.0
1009	10	0.946555951746	13.7368993443	0.22317414916	4.62759303642	0.01079762	1000.0
1156	7	0.683401489119	11.3759718946	0.58563094039	4.55045775489	0.01431137	1000.0
1023	15	0.405540707284	13.016864821	0.779617993364	1.32294851993	0.01072348	1000.0
1388	10	0.646745432486	14.2064848397	0.917052628716	0.670029913609	0.0116153	1000.0
1026	15	0.527530676131	10.9912556792	0.0465290575161	2.2623672879	0.01090189	1000.0
1285	13	0.578519565269	14.3949962348	0.000873333780363	1.31845429987	0.009692222	1000.0
1483	3	0.799542415251	14.7158450899	0.657283094144	4.01871141148	0.02068135	1000.0
822	12	0.921863414544	12.0894324101	0.60298615562	3.24101409713	0.01044465	1000.0
543	5	0.827530812072	14.2439063703	0.874536153738	3.76860813369	0.01172483	1000.0
1412	13	0.681553006148	11.2376148814	0.465163286192	1.63259614418	0.01163504	1000.0
1362	13	0.557619328092	12.0281578207	0.123961244849	0.297757145685	0.01157404	1000.0
1359	4	0.534037142598	11.4373697074	0.686729297962	1.65316516162	0.0202713	1000.0
554	5	0.593149062198	11.2738070281	0.11856073126	2.85338013273	0.01154531	1000.0
1128	3	0.428015754698	14.0648952083	0.774159713299	4.52023878553	0.01849228	1000.0
1288	5	0.774209807309	14.5130717495	0.817630738949	3.30023284042	0.01413081	1000.0
745	2	0.76259391184	10.4090110117	0.635536875182	0.562649427907	0.02283832	1000.0
850	4	0.668387172316	13.7902993533	0.496316131741	4.29124814321	0.01338466	1000.0
746	12	0.842792678388	14.3355603376	0.494215125313	1.41133511775	0.01001985	1000.0
740	2	0.665673150059	10.3140518635	0.114777251095	1.83155660716	0.01999681	1000.0
1235	15	0.906199372364	10.9554758628	0.613473075166	1.7891215182	0.01172303	1000.0
1161	4	0.924432676831	13.4052652978	0.537457606529	0.398441807689	0.0164402	1000.0
996	17	0.772217959382	11.3874403454	0.186573092944	4.72696594938	0.01146251	1000.0
673	9	0.849430410299	11.4513408096	0.862865560738	3.12472529609	0.01092398	1000.0
617	9	0.904039220944	14.6703744414	0.813312494896	3.74367971847	0.01055119	1000.0
787	7	0.571085007275	13.6692038298	0.464463085482	4.67860455048	0.01040897	1000.0
1007	2	0.977617583154	14.5560096186	0.000540359780644	3.26772072455	0.01886575	1000.0
905	14	0.65249846501	13.8955996866	0.742789363933	3.05830005599	0.01042465	1000.0
1443	27	0.451613215197	10.8210219359	0.566426029809	4.18488742581	0.01110732	1000.0
1309	12	0.416737486435	13.8361055304	0.632017196278	2.40541039533	0.01111088	1000.0
1280	14	0.417709638109	14.2928601189	0.890847445239	4.46219431422	0.01143673	1000.0
1452	17	0.682002534362	13.4323928079	0.998396740486	4.13311992072	0.0112074	1000.0
1461	6	0.673516452259	12.3978686284	0.0290235915436	0.153066504118	0.01344585	1000.0
511	7	0.473892742098	10.8589477422	0.604744474353	2.58025925142	0.01172378	1000.0
922	12	0.613289445966	12.603114948	0.790936625412	1.47188705603	0.01109686	1000.0
1423	5	0.8723828445	12.5334914712	0.666426667468	1.2520223635	0.01803578	1000.0
910	12	0.583426250763	13.4748762312	0.0242140086577	3.59969250649	0.01161972	1000.0
738	11	0.6866445101	14.3385624554	0.542662011264	4.15751323242	0.01111591	1000.0
1086	17	0.426342537969	10.1979875843	0.694276652409	4.18948957771	0.0119894	1000.0
1278	15	0.84651811174	14.6469505593	0.937037694334	1.59517654619	0.01026618	1000.0
1365	21	0.686269209882	10.2149937948	0.625326003579	3.71747331126	0.01239188	1000.0
1358	22	0.893984262678	10.962496386	0.0736428360832	2.29096091311	0.0117	1000.0
1453	15	0.921440495277	10.8998597019	0.236024355071	0.261306737497	0.0116205	1000.0
893	5	0.451994794716	14.5401745114	0.99050763717	1.4666186863	0.01190781	1000.0
1132	21	0.822756807471	13.1632767343	0.398699762245	3.22700075379	0.01049304	1000.0
732	8	0.523106446086	11.8242235439	0.329095872614	1.65985685717	0.01085669	1000.0
1148	11	0.872294193294	13.7793783486	0.612630520365	3.22857560044	0.01070815	1000.0
871	9	0.73901136666	12.8542570696	0.593376331197	0.419415240113	0.01117952	1000.0
1367	3	0.942285156115	10.1852209125	0.222615500239	1.28134271672	0.02425905	1000.0
1372	8	0.405227348914	13.4666003619	0.468217502397	1.87268783526	0.01295467	1000.0
1369	23	0.726713229051	12.3782525944	0.265513273743	4.2150329231	0.01145925	1000.0
702	9	0.683217192404	12.6480924327	0.817950509686	2.78481426464	0.01035981	1000.0
1191	14	0.43864203955	11.737854027	0.540707312688	0.741851386205	0.01190849	1000.0
900	12	0.639761777097	13.7161715387	0.222706974528	2.48841457501	0.010973	1000.0
1374	25	0.914052055893	11.7931307798	0.564976736708	2.886204021	0.01138709	1000.0
586	3	0.675933216306	12.3121145956	0.432773519637	1.4153613642	0.01397552	1000.0
1497	6	0.956420595887	12.4087174773	0.799186663242	3.63907437384	0.01751646	1000.0
916	14	0.760740655666	10.3377790756	0.353852109529	3.84314888623	0.01152685	1000.0
668	11	0.623348704445	10.6441947546	0.537655283846	3.94947776569	0.01123938	1000.0
1401	9	0.930199700308	14.2238430818	0.528088516957	3.33472078382	0.01157936	1000.0
1023	3	0.976816084727	13.6676278857	0.0341260781618	0.875389971595	0.01679345	1000.0
1026	11	0.499998409707	13.5833881942	0.0508072410265	3.89871474057	0.01039574	1000.0
929	9	0.867362146261	13.0648665877	0.00389510140984	2.30313503957	0.01107192	1000.0
1184	20	0.782661882492	10.8401579808	0.537827360677	4.54878779016	0.01105373	1000.0
1114	2	0.490426150186	14.630911668	0.214025728965	1.48412130501	0.01834896	1000.0
623	10	0.979791044212	11.1243041028	0.612543868067	0.731269175645	0.01142449	1000.0
1402	12	0.63294979662	11.690803419	0.599272719333	4.29540831641	0.01147178	1000.0
1255	4	0.800365260772	14.1149788518	0.973920325897	1.31561989151	0.01723865	1000.0
1279	2	0.460194611898	12.5383016291	0.443315347312	0.25606725691	0.02436778	1000.0
1148	8	0.887689336003	13.9570605167	0.306295116755	3.62697871176	0.01113125	1000.0
760	5	0.908863741367	11.7242529744	0.104872512936	0.209700875739	0.01262935	1000.0
737	4	0.408534068841	12.4428477345	0.375516028865	0.195460825053	0.01289278	1000.0
1129	2	0.936601490851	10.3113315173	0.15455905017	3.54395448587	0.02559066	1000.0
597	11	0.677226259859	14.068906302	0.146188984797	2.09518863213	0.009985163	1000.0
700	2	0.757021182091	10.2231419752	0.86048876067	1.66833784911	0.02312526	1000.0
627	12	0.611411158443	10.8865801987	0.591283714064	4.61237708454	0.01154815	1000.0
1346	10	0.547832701756	14.0998916524	0.464607894877	0.453656078883	0.01116295	1000.0
808	9	0.946606228797	10.170491932	0.899068216806	2.05905726527	0.01261374	1000.0
1118	12	0.687785381126	14.2393228584	0.871837985746	3.05391174603	0.01096942	1000.0
1213	2	0.9086599942	14.5926165037	0.908855423369	0.313047504248	0.02367566	1000.0
871	4	0.726440479356	13.1781710984	0.981290851269	2.16364572136	0.01539154	1000.0
1369	6	0.482188438874	14.0764873633	0.312612391821	0.368785590022	0.01330775	1000.0
1241	7	0.964981800289	14.5174381851	0.0765108066141	0.992436021417	0.01269209	1000.0
1017	19	0.755459483969	12.9936384142	0.00573062949436	1.63787759716	0.01070251	1000.0
1070	20	0.807525915847	10.3142024421	0.934669887918	2.89873725195	0.01121508	1000.0
1028	16	0.55478895003	10.3082309617	0.205601133164	0.427268464929	0.01191068	1000.0
1045	15	0.576926690827	12.6000872731	0.0439054633381	2.53825113705	0.01194052	1000.0
925	8	0.664371246261	12.9287870626	0.24533951184	1.32549348525	0.01108944	1000.0
557	8	0.674477766369	14.7089114449	0.883066177715	2.15074672137	0.01047921	1000.0
619	9	0.69897337874	10.5754326682	0.763847279605	4.92524656182	0.01199604	1000.0
1133	21	0.663254600179	14.180502095	0.745184666681	2.76914943702	0.01049301	1000.0
528	8	0.579113942021	11.8433445555	0.344850620266	1.59693167676	0.01088375	1000.0
1476	16	0.884029706841	11.5059915855	0.630546678308	4.92448556203	0.01127656	1000.0
686	8	0.755817071565	11.0568812572	0.345574545519	0.743503737619	0.01118403	1000.0
1222	6	0.985340620977	10.5410348023	0.605889815834	3.89715462512	0.01683927	1000.0
1486	14	0.408091184977	12.2772268753	0.135070037181	3.71342775068	0.01040749	1000.0
810	11	0.583620196021	11.7657203682	0.754962170993	4.52800992415	0.0112461	1000.0
1338	13	0.901454324009	14.4795229048	0.809893007368	4.77626985132	0.01043446	1000.0
731	11	0.978804990295	11.1784578432	0.365012569243	4.35614770124	0.01116847	1000.0
1369	25	0.89629131878	14.5089889659	0.954287244637	3.89794411378	0.01080806	1000.0
1079	5	0.942192640928	13.7024425849	0.563814950166	3.34150161595	0.01371708	1000.0
1126	17	0.654846270388	14.6176407722	0.584818277991	4.90251386222	0.01110238	1000.0
940	14	0.699697756813	14.2367116771	0.402312160775	2.97979752754	0.01086301	1000.0
1226	19	0.40444029163	11.6270397301	0.160201977711	4.70781273459	0.01099062	1000.0
1247	14	0.90608111683	13.7651077874	0.578113778615	4.57340220968	0.01025289	1000.0
779	8	0.443634678703	12.7646869353	0.424583821357	0.183795036807	0.01105566	1000.0
1248	13	0.803783762448	12.0260834474	0.711284675737	1.15921441878	0.01121236	1000.0
649	3	0.820552920186	13.8989612451	0.70833273926	4.79127481719	0.01405277	1000.0
977	16	0.627328803563	11.1506239324	0.948183066788	1.26464278609	0.01168452	1000.0
1002	13	0.790067408744	11.4116999346	0.825965334761	0.656132680306	0.01181049	1000.0
1188	18	0.666735667226	10.5955355783	0.0917150015319	0.960987053249	0.01186879	1000.0
970	12	0.546439698263	13.7060093396	0.321207290928	4.46057235615	0.01054788	1000.0
777	7	0.663541047945	14.9693031068	0.411117171546	3.13777362132	0.01109494	1000.0
1318	12	0.528747037395	10.1072112844	0.0807180830671	3.83493382971	0.0122104	1000.0
1324	6	0.978355682043	11.9502380236	0.673052043338	1.44261746322	0.01600887	1000.0
1330	10	0.559376431369	13.5118739106	0.875627969454	3.56759252239	0.012163	1000.0
687	13	0.524068736543	14.3341021686	0.291994143771	0.507735311405	0.01106303	1000.0
1474	7	0.986727369371	12.5214630959	0.303634084503	2.26561461744	0.01427872	1000.0
1169	20	0.96748015045	12.4537648171	0.115206359008	3.40252288855	0.01127383	1000.0
1273	20	0.498358563102	12.1630903858	0.495025653136	3.05884031097	0.0109543	1000.0
646	4	0.494668422941	11.3502432926	0.18738981141	0.380251730221	0.01322044	1000.0
1260	3	0.982354744902	12.8098350061	0.698232568471	0.661343431973	0.02184767	1000.0
1321	21	0.764946452273	14.3319443737	0.102436967102	4.93634624332	0.01066924	1000.0
1033	5	0.73553532556	10.1496166757	0.629472426589	2.23414947441	0.0174705	1000.0
1363	9	0.939662468876	12.1660891586	0.935840552909	1.60426161698	0.01341	1000.0
1058	17	0.73039903641	12.3829723658	0.116698043679	4.54537166308	0.01148048	1000.0
1229	12	0.925833548717	12.0480850329	0.487762544512	4.63237883677	0.01154624	1000.0
1449	2	0.685667402662	12.3703420242	0.931865919309	0.248952243359	0.02807151	1000.0
1190	3	0.591874909948	13.4601602861	0.340916485139	2.41518211543	0.01814685	1000.0
1193	4	0.868993244541	14.5309688971	0.594149730104	2.69815702131	0.0164219	1000.0
1115	14	0.600302788112	11.0023058091	0.923154424705	4.43122665172	0.01177452	1000.0
1325	10	0.839722338416	10.9166319734	0.479189063329	3.56263394369	0.01335395	1000.0
1044	5	0.65049742753	11.2272215773	0.880942656617	4.47342122252	0.01682366	1000.0
838	5	0.557456766425	14.4960461297	0.680113802213	2.33840630714	0.01185231	1000.0
533	5	0.779686122976	18.6908599091	0.1584133886	4.0684208296	0.01004705	1000.0
613	9	0.887681153772	14.7228737686	0.00243465859279	1.92559962994	0.01034846	1000.0
905	17	0.704120900979	13.887029276	0.378346662738	3.70889389886	0.01048644	1000.0
981	6	0.580653979823	14.529751882	0.672175439677	3.59105565268	0.0116292	1000.0
783	10	0.600228875109	11.7168899911	0.148262358261	2.75786477952	0.01144485	1000.0
790	8	0.450076510634	14.0846965942	0.671186432353	4.41440766439	0.0102627	1000.0
1365	4	0.709821100205	11.6569686977	0.938517462389	1.92515151414	0.02116095	1000.0
820	11	0.85151711006	12.0740360386	0.555321434583	1.08037833734	0.01153497	1000.0
905	11	0.961147638697	10.4588422861	0.107041506952	2.12792288524	0.01180418	1000.0
587	2	0.439413278772	11.5882160361	0.920858135142	1.71362501883	0.0202271	1000.0
776	7	0.697855459874	10.701863006	0.967463224912	1.26510031899	0.01282777	1000.0
711	2	0.742657671263	10.5815861073	0.624493736367	2.5673805141	0.02252732	1000.0
941	15	0.403586810088	10.7904454436	0.110912868083	2.10503304826	0.01107917	1000.0
1316	20	0.955227838369	13.7001057687	0.268087844816	3.89475812933	0.01113755	1000.0
1423	11	0.910495030691	11.3919312325	0.421861553396	3.94003173213	0.01198499	1000.0
755	13	0.935061143225	12.3128720954	0.816682631973	4.65467970116	0.01101412	1000.0
976	6	0.661151681327	14.8231266904	0.914542671977	3.64814750953	0.01184397	1000.0
558	5	0.811263578267	14.3490755265	0.0164636827443	4.07298082097	0.01051442	1000.0
1198	22	0.89741001372	11.6579532967	0.776274389305	1.92453424264	0.01102972	1000.0
1140	22	0.881527650968	14.6160252102	0.487786597087	3.51546850295	0.01147915	1000.0
1114	17	0.787526529813	12.7536993844	0.27173499503	1.12993914561	0.0112554	1000.0
659	3	0.541072771944	12.941081055	0.203525020902	3.21254916677	0.01331506	1000.0
1341	3	0.576646489571	14.5268812244	0.354838023016	4.67637419408	0.01827187	1000.0
526	9	0.90246108345	11.5071159058	0.352928892852	1.19298754923	0.01104826	1000.0
1148	13	0.999732866924	12.5439720403	0.956539383951	3.41271476428	0.01201453	1000.0
1134	19	0.509846302606	10.8661361971	0.472652640932	2.01262956233	0.01071831	1000.0
1109	7	0.672654005138	10.511658909	0.611537700085	3.93256075913	0.0148872	1000.0
818	13	0.400218170477	14.8871276478	0.196556028391	1.00909993186	0.009579417	1000.0
757	3	0.478468134952	11.32323574	0.189611652269	3.36782366973	0.01497116	1000.0
748	9	0.912920362443	12.3727931988	0.582738880013	0.957295150929	0.01091561	1000.0
866	4	0.74875187174	12.9412515067	0.290890953224	1.0871343658	0.01404178	1000.0
1218	4	0.48703350307	10.232107189	0.247921046747	0.774630807293	0.01799117	1000.0
628	9	0.727539574685	10.6342198914	0.0028401401913	1.20406532062	0.0118782	1000.0
1264	9	0.467299526974	11.2541380129	0.136418015088	0.0881654125411	0.01196645	1000.0
1367	5	0.876228490998	11.7432730829	0.232456175183	3.22036363691	0.01752605	1000.0
835	13	0.438188201158	11.0751969598	0.239630147755	2.19532271156	0.01145009	1000.0
1400	15	0.494392911179	11.0526879499	0.793347228078	3.75118122557	0.01215914	1000.0
1335	14	0.860212866679	13.1099267368	0.82716379929	2.09240060683	0.01099591	1000.0
1376	16	0.585822017076	12.5603298338	0.526456050408	0.751671949221	0.01091917	1000.0
1034	13	0.981738348377	12.7568389349	0.637797995681	3.12624520247	0.01088166	1000.0
601	6	0.448063120249	9.3086621222	0.1395495234	1.42849108697	0.01119116	1000.0
1028	11	0.843670010263	13.5912880056	0.875331306812	3.79788768914	0.0113348	1000.0
1449	21	0.626508096081	10.591402273	0.741482330446	1.79778293051	0.01184046	1000.0
951	16	0.911832204283	11.6643540696	0.716678122058	0.908390225793	0.0105908	1000.0
628	4	0.439241060651	11.5214696956	0.603529538811	1.42694075763	0.01372954	1000.0
1232	21	0.96655217063	12.2268999549	0.583951515402	1.68284822002	0.01073545	1000.0
547	6	0.530364806435	11.38779704	0.644577138811	3.93732801822	0.01149401	1000.0
1070	7	0.883384729497	12.2223476712	0.693618008424	0.383590574968	0.01256027	1000.0
1031	16	0.754247581755	10.2377412068	0.677011801217	2.68627937192	0.0109379	1000.0
1159	18	0.508243803297	10.3405531314	0.187941914374	4.60982007246	0.01216949	1000.0
1349	4	0.535348659009	11.763105888	0.530369506308	4.50837398515	0.01962828	1000.0
1377	7	0.887538899996	12.7891495263	0.0841246244883	0.878941098469	0.01324915	1000.0
1405	15	0.558541694327	10.7031144448	0.63303486633	0.835605308953	0.01149126	1000.0
1212	22	0.855316622442	14.9585715611	0.786632227903	3.49838231728	0.009948132	1000.0
1487	23	0.932361313872	10.584707759	0.203100714232	2.76895168986	0.01151214	1000.0
668	5	0.564805475475	14.0873235709	0.659452698753	0.012032664779	0.01154688	1000.0
1350	13	0.677216952062	13.8869217989	0.769199212248	1.04878618278	0.01031645	1000.0
1392	11	0.948283214509	11.3831986877	0.925696718231	4.78296123413	0.01317175	1000.0
1097	5	0.552454523533	13.0414831293	0.684983352912	0.368878006818	0.01482788	1000.0
857	14	0.732542362908	10.9329933631	0.391432972424	0.620829456928	0.01045434	1000.0
733	8	0.638832616623	10.0216406969	0.518130221589	2.98027378958	0.01176261	1000.0
1372	25	0.457502707358	11.4387040611	0.0237877931997	4.98875742609	0.01086742	1000.0
1154	8	0.941712912228	10.1825259972	0.840593095955	1.79579415558	0.01510634	1000.0
