# Supplementary material for: Tableware trade in the Roman East: Exploring cultural and economic transmission with agent-based modelling and approximate Bayesian computation
Source: PLoS One. 2020 Nov 25;15(11):e0240414. doi: 10.1371/journal.pone.0240414 (PMC7688115; doi:10.1371/journal.pone.0240414)
Supplement: S1 File — The full project, with the data, the code of all components used to run the simulation and analyses is registered: https://osf.io/s5mdw/. (GZ) [file pone.0240414.s003.gz › s5mdw-full/abc-pandora/results-example/noits_rand/result_0.0106939780058.csv]

nstep	cstep	mu	mumax	copy	strb	score	epsilon
592	8	0.881442423088	11.3583228703	0.104153146797	3.3806213434	0.01062693	0.0106939780058
1276	19	0.702150993441	13.3323070372	0.683775977286	4.09438106092	0.01019485	0.0106939780058
945	14	0.693184553152	14.5960005015	0.619869404795	2.32869728809	0.01054925	0.0106939780058
1177	21	0.610745732139	13.8169638179	0.521062908848	3.58446879128	0.01011202	0.0106939780058
1103	15	0.596749678014	16.3802824289	0.394104272383	2.13824439111	0.01062543	0.0106939780058
1253	14	0.215397105885	13.7931570242	0.432556488477	2.53053226041	0.01042593	0.0106939780058
1267	22	0.857365991743	13.814878059	0.435064117787	7.39289445229	0.010394	0.0106939780058
690	6	0.670444353753	15.6662785944	0.60416110921	3.30772424374	0.0104675	0.0106939780058
1697	25	0.515801691002	15.9606085121	0.561961016727	5.28751658635	0.01059623	0.0106939780058
1838	26	0.648108354143	10.8454867302	0.212265820053	1.5856264514	0.01044208	0.0106939780058
1381	14	0.942088359729	16.4765754723	0.365353633366	3.47444564673	0.01015019	0.0106939780058
1107	20	0.906111885884	12.0933433081	0.131948200146	6.14449297857	0.01034578	0.0106939780058
905	16	0.702521272864	12.1046825413	0.870061579106	6.84457400484	0.009949427	0.0106939780058
812	10	0.517126571228	17.745820769	0.529035779104	5.0666565489	0.01008456	0.0106939780058
1250	9	0.89044562513	19.4793582801	0.164648475966	3.96837781658	0.0100826	0.0106939780058
1637	26	0.33309335723	10.6107969938	0.115714855688	5.42256007735	0.01066167	0.0106939780058
1098	15	0.736775508211	13.6520799181	0.364853117009	2.11320901215	0.01049999	0.0106939780058
1386	19	0.479148942486	14.4010629443	0.370182095105	0.752782579615	0.01045952	0.0106939780058
538	8	0.493387691154	14.3837643814	0.411997920051	5.64696964091	0.01028344	0.0106939780058
672	12	0.7785597833	11.8960946163	0.63125067865	2.516680415	0.01065949	0.0106939780058
838	8	0.721642396087	13.2258652375	0.300771830951	0.914443156481	0.01062078	0.0106939780058
832	14	0.649862258387	12.2503896055	0.0711512628127	2.80239710351	0.01062755	0.0106939780058
711	10	0.656539305194	15.7932235599	0.346074535903	2.13680026568	0.01056515	0.0106939780058
978	15	0.838819245313	12.2806522054	0.42068981311	4.14372221043	0.01042709	0.0106939780058
975	15	0.559455222201	13.2579437295	0.523460842016	1.14142937462	0.01060945	0.0106939780058
1096	9	0.794116434093	14.5133787325	0.245841332556	4.03035795585	0.0103942	0.0106939780058
1242	17	0.92948728225	14.2092531171	0.29400330025	6.04331653933	0.009904056	0.0106939780058
1433	17	0.831144310974	12.8669342345	0.235142534313	2.63298819202	0.01046134	0.0106939780058
1210	15	0.355948131558	15.8375742253	0.255553663319	3.7134916407	0.01019071	0.0106939780058
929	13	0.295626961491	14.7607477452	0.732116941155	3.19691827029	0.01064716	0.0106939780058
1177	17	0.746032110008	15.2561101979	0.0498206043495	3.87158483923	0.01038428	0.0106939780058
771	8	0.41707802182	13.4855077648	0.532754053902	1.64535414096	0.009751157	0.0106939780058
1473	17	0.915287346623	16.6240836796	0.242981918873	3.1265009044	0.01045115	0.0106939780058
1369	12	0.386454322557	16.9353733445	0.29919126049	1.51685172192	0.01029517	0.0106939780058
1965	16	0.278212367011	15.4897469051	0.410684006841	1.88641591827	0.01015286	0.0106939780058
1115	16	0.773458509876	14.2095688144	0.516386248588	1.99747787326	0.010525	0.0106939780058
1397	17	0.700234383044	12.978287691	0.0810662616675	3.97861314312	0.01056119	0.0106939780058
1106	20	0.392082295906	13.7507365502	0.232648012054	3.48731633364	0.01042512	0.0106939780058
571	7	0.112735366553	12.3204920916	0.450862526311	4.00891788152	0.01057865	0.0106939780058
1442	14	0.657953242516	14.2015576584	0.768200788934	3.43677180593	0.01057508	0.0106939780058
1026	14	0.261079736792	15.3573567103	0.133704229234	1.0247729204	0.009239248	0.0106939780058
990	11	0.529420245419	12.6745817703	0.627708575487	0.0250156292569	0.01040869	0.0106939780058
1116	11	0.499250634722	14.0593494239	0.546342427276	2.09086401203	0.01034259	0.0106939780058
1169	18	0.318383594764	18.9940728989	0.881317602609	0.661442964049	0.01054258	0.0106939780058
946	11	0.882708708643	13.0431870514	0.346126898363	3.72957835365	0.01010094	0.0106939780058
1214	20	0.590890871899	12.5346939429	0.45224495586	1.90961505668	0.01016115	0.0106939780058
789	10	0.694838881219	13.0696857104	0.155853204467	4.79559804672	0.01061671	0.0106939780058
1055	19	0.440607714412	12.8612734292	0.33361680027	2.24124316357	0.01061472	0.0106939780058
899	16	0.999137697407	12.1103935703	0.387851971386	5.86171545144	0.01058534	0.0106939780058
1084	11	0.369940904507	14.8593101401	0.447482129444	5.27153820501	0.01048297	0.0106939780058
1223	23	0.999652597086	13.2425536478	0.355605668691	0.000453106020638	0.01005469	0.0106939780058
709	6	0.914661261696	15.2144886696	0.609424340832	2.64357272262	0.01025818	0.0106939780058
879	10	0.531070838887	15.5815040952	0.500775241886	4.66854871405	0.01069368	0.0106939780058
1315	19	0.225946902432	13.6591213762	0.492956874974	4.05298825639	0.01059129	0.0106939780058
736	12	0.555501567999	13.7592475895	0.509741561099	4.93496009976	0.01066799	0.0106939780058
897	16	0.657873380115	13.9236964859	0.0704384077701	2.06955855	0.01064167	0.0106939780058
1244	17	0.92619200374	16.4211572754	0.686036963511	1.99328296521	0.01023239	0.0106939780058
1359	23	0.536633422026	14.7059418771	0.669459230768	1.18833602887	0.01065285	0.0106939780058
1134	17	0.465729217098	13.5308846134	0.483556326711	2.31918177771	0.009968462	0.0106939780058
1441	25	0.61712299651	11.0153406277	0.239500114527	1.70948452449	0.01057821	0.0106939780058
1018	14	0.380407140684	14.2609323682	0.0708407383724	4.99200075452	0.009814931	0.0106939780058
1279	12	0.344913203569	14.0606959915	0.754940265434	0.158614396538	0.01033883	0.0106939780058
565	5	0.72305006226	16.5960643877	0.137344533955	0.831499382496	0.009902463	0.0106939780058
1340	20	0.745422376935	13.2530460238	0.0972365807264	4.22400116775	0.0100167	0.0106939780058
878	8	0.823052247376	17.0740106924	0.390167465356	5.16111426058	0.0100414	0.0106939780058
1328	20	0.807366982704	14.9160981699	0.692850182773	1.49246933878	0.01037361	0.0106939780058
1167	11	0.0535980566704	14.9642852881	0.13384977208	4.26283396982	0.01041679	0.0106939780058
1615	24	0.429970006269	14.9863033216	0.171592581697	2.6582240392	0.01056794	0.0106939780058
786	14	0.546562868609	14.382569426	0.11345640137	0.167105616642	0.01067915	0.0106939780058
1158	22	0.834637963173	11.5292893367	0.0721928588353	1.88551633105	0.01040435	0.0106939780058
997	7	0.647823352785	17.1045602253	0.216338685853	5.37171311077	0.009842637	0.0106939780058
1445	13	0.882189575005	16.3935378364	0.597262487321	3.63091388251	0.01035869	0.0106939780058
1231	13	0.766336979628	13.5905205221	0.968683614723	3.89867469098	0.01052436	0.0106939780058
1189	20	0.676372575783	11.8838107153	0.222919990661	2.98613359995	0.009942646	0.0106939780058
774	13	0.456400871022	11.9080342251	0.245562895408	1.34905535191	0.01037852	0.0106939780058
1180	16	0.855344811388	14.930107427	0.00568620147923	0.637479151912	0.01052117	0.0106939780058
1054	14	0.189848693	15.3520563461	0.624316362632	0.939360918392	0.01023276	0.0106939780058
969	15	0.825193319604	12.8563269703	0.840899606284	0.596340795619	0.01060151	0.0106939780058
1336	22	0.279907288837	14.1027728758	0.353822508182	3.87445899622	0.01049686	0.0106939780058
1196	12	0.704607277354	14.1074511626	0.291492613918	2.18449705669	0.01046809	0.0106939780058
1390	21	0.948130396671	15.2097438084	0.24594920709	4.5691974131	0.01061253	0.0106939780058
1741	24	0.416630657699	16.1598418464	0.489841781003	2.38010299942	0.009800595	0.0106939780058
601	11	0.441196644303	15.5341098939	0.712625290828	3.96221847	0.01015435	0.0106939780058
577	11	0.49230437059	14.0289343817	0.461730860067	0.724249881439	0.01042835	0.0106939780058
1045	8	0.765918529307	17.3261512927	0.486168652944	2.32651344377	0.009896443	0.0106939780058
1424	15	0.946837699155	17.9306344761	0.298591698949	1.24171934157	0.01021189	0.0106939780058
640	12	0.904956983724	13.7843430149	0.714916571394	1.2370461462	0.009776591	0.0106939780058
772	9	0.83948795669	15.2859163653	0.259645829748	2.61041730449	0.01058463	0.0106939780058
1186	17	0.66872115459	15.5090986952	0.790821661521	0.957103412567	0.01060978	0.0106939780058
1240	20	0.507397579349	13.0887213051	0.462215548046	5.06689212093	0.01056442	0.0106939780058
796	8	0.86890088203	12.287247438	0.420138966196	2.93427096037	0.01068861	0.0106939780058
1370	26	0.867463377988	12.5535435352	0.612259299845	1.06400106039	0.01061189	0.0106939780058
1414	24	0.838710660145	11.5848570448	0.488691794594	2.97214873245	0.01068884	0.0106939780058
580	4	0.57164385688	17.2609297836	0.504710811787	5.73254866711	0.009955385	0.0106939780058
1345	21	0.835693927283	13.4159465872	0.635378881107	6.35729379689	0.0106429	0.0106939780058
1057	10	0.990413503618	14.7568008121	0.00414368480579	0.697874720626	0.0103485	0.0106939780058
657	7	0.686500593928	16.4363952855	0.316259517978	3.83649460974	0.01008336	0.0106939780058
787	14	0.67245211159	17.2088391641	0.740067514621	3.97929119469	0.01036987	0.0106939780058
873	11	0.788077838316	14.4141492633	0.242267800426	0.244747500213	0.01065439	0.0106939780058
1416	19	0.812094617191	14.411123733	0.379644870919	5.18665584879	0.01035243	0.0106939780058
1516	18	0.457987006885	13.9953339533	0.314156063783	3.33525427003	0.01034736	0.0106939780058
789	10	0.820863957269	16.5216149754	0.115136500304	1.95553702673	0.01030023	0.0106939780058
1427	12	0.428498772036	15.3756306416	0.195639202676	2.22515607631	0.01044197	0.0106939780058
958	17	0.43599892603	13.8282594268	0.405971584761	0.972464854635	0.01050613	0.0106939780058
1462	17	0.975689333882	18.0265022504	0.905152659539	3.12193949321	0.01055888	0.0106939780058
1035	19	0.896522080227	11.4159978314	0.0528773727968	0.482813580134	0.01009679	0.0106939780058
832	16	0.749426177986	14.0602963112	0.878843694546	1.39014342059	0.01055763	0.0106939780058
1108	15	0.507981677269	13.430536693	0.52464073175	3.66934087863	0.01010225	0.0106939780058
1255	14	0.954467650185	16.3961758406	0.0727248894304	3.46007305169	0.0102299	0.0106939780058
1049	11	0.774718431624	15.0667106762	0.526316566584	3.51365365712	0.01043285	0.0106939780058
554	5	0.980780362515	15.5817807513	0.16104966762	3.1149940836	0.01007171	0.0106939780058
1139	21	0.883033752931	14.6530054062	0.31274640673	0.572348179351	0.01040672	0.0106939780058
1239	17	0.744945048247	12.9343880444	0.0677467271311	7.53394522622	0.01016558	0.0106939780058
1469	15	0.571364639601	14.119352483	0.770237705437	4.3121761349	0.01057622	0.0106939780058
1141	8	0.57843106037	13.5405079985	0.31948673099	1.30663391186	0.01040317	0.0106939780058
863	13	0.875714376475	10.5374416152	0.148353105032	1.24974128043	0.0106801	0.0106939780058
1002	13	0.849529553192	15.2725096533	0.750610490036	2.7790470138	0.01061022	0.0106939780058
1418	25	0.973171424286	15.4645259188	0.127027980916	4.84279170902	0.01041897	0.0106939780058
943	10	0.300044494524	14.0246901154	0.112312398122	3.34963723604	0.008915167	0.0106939780058
1049	15	0.599181474282	13.7143588727	0.565127556331	4.87279990333	0.01048461	0.0106939780058
993	14	0.168574337441	12.775835242	0.0187568144462	1.90708770923	0.009560841	0.0106939780058
619	5	0.18755642702	15.1245535894	0.141825746362	3.60577556516	0.01038922	0.0106939780058
712	13	0.571842698642	12.9276744092	0.118896922757	1.59183918585	0.01010964	0.0106939780058
866	13	0.675893415257	15.4867550086	0.603831337096	6.87746978352	0.01011391	0.0106939780058
1447	24	0.652592100861	14.5041224998	0.365310681843	3.04591028545	0.01056992	0.0106939780058
664	11	0.571546320112	15.3312079579	0.491025740279	1.8739610791	0.01015055	0.0106939780058
680	4	0.69083009788	17.4030141773	0.997900317767	1.0566889737	0.01065945	0.0106939780058
868	10	0.560061882094	14.5670521829	0.169714106598	2.07380999523	0.009688595	0.0106939780058
677	11	0.238817559742	15.0837024259	0.74893818704	1.73236098032	0.0104613	0.0106939780058
1324	15	0.651084344905	13.6431325641	0.889273061767	6.22720444403	0.01064839	0.0106939780058
1266	13	0.389948551309	12.8538658017	0.356496743017	5.40613388798	0.01036216	0.0106939780058
1156	18	0.231316903126	13.8728599616	0.777139799869	4.13065615705	0.01004969	0.0106939780058
1137	19	0.79042871438	12.2716826399	0.286578979076	2.19264382091	0.0105594	0.0106939780058
1110	10	0.817056306851	14.29935031	0.10098998379	3.86494058336	0.01066412	0.0106939780058
968	15	0.513894717893	15.5014697996	0.636546037652	1.7082107186	0.01067716	0.0106939780058
915	16	0.892094733831	15.5097681485	0.186370121762	3.27335577919	0.01057088	0.0106939780058
1221	23	0.905227532796	11.2810215948	0.260498230091	0.925118943959	0.01057007	0.0106939780058
1195	12	0.809296884053	15.8701884422	0.188688936109	2.24394595962	0.01066953	0.0106939780058
1078	8	0.53701666273	13.7525604807	0.363481386363	1.67954132167	0.01054954	0.0106939780058
962	9	0.822523816875	13.7855547093	0.196964382806	4.6721178703	0.01037832	0.0106939780058
941	13	0.634549235047	13.5690157285	0.616828648569	7.32485153459	0.01042735	0.0106939780058
966	10	0.810897441719	13.4674981542	0.368625419429	6.23439881559	0.01068324	0.0106939780058
1391	13	0.584110164489	14.4178870032	0.089525443145	1.93414542868	0.01045853	0.0106939780058
1331	18	0.649967132794	15.0550363682	0.215713101109	5.95328050794	0.01032094	0.0106939780058
581	9	0.81976539487	15.4417562833	0.022174916151	6.49037724777	0.01036922	0.0106939780058
943	9	0.370078677963	16.9085813387	0.538064067266	4.86372468177	0.009793391	0.0106939780058
1442	25	0.613206432241	14.2850098618	0.124192334629	0.0830240513152	0.01014808	0.0106939780058
1374	27	0.334799833345	12.5991042106	0.866846098122	1.83510882679	0.01067506	0.0106939780058
1928	21	0.623254434194	14.6367558961	0.433687310249	4.38266811071	0.01059537	0.0106939780058
1346	21	0.825219258856	13.6579819186	0.889889644374	3.46411290315	0.01053558	0.0106939780058
884	7	0.274983284045	17.9713323133	0.57072218819	2.78968786779	0.01051477	0.0106939780058
1132	12	0.522817104336	11.6219938026	0.120089085172	2.65342782724	0.0103774	0.0106939780058
892	16	0.67848194458	14.706305494	0.0405430046438	3.45002030564	0.0106139	0.0106939780058
1481	17	0.801150269268	13.7961224399	0.408613288644	2.05069413902	0.01040362	0.0106939780058
1118	11	0.825684432114	13.2346933518	0.659330047172	3.47570099831	0.01012557	0.0106939780058
790	10	0.803123065848	15.5958636529	0.259153627055	0.977660277624	0.009822201	0.0106939780058
814	7	0.450921100088	14.3076929396	0.113709493621	1.91594180023	0.01015944	0.0106939780058
574	7	0.388763289634	17.2140493297	0.929854702923	2.55889716657	0.01066711	0.0106939780058
961	18	0.386514970519	13.2273672431	0.289131878213	0.550448283738	0.009689797	0.0106939780058
1192	16	0.316971594522	12.6475932152	0.445258674195	4.25767375264	0.01054673	0.0106939780058
1246	17	0.619397070447	16.1136258811	0.338458381356	1.04730505655	0.01034719	0.0106939780058
1661	32	0.731373787125	11.5510517706	0.425894966423	2.17629316031	0.0103018	0.0106939780058
1749	19	0.688676731498	14.895125235	0.280096978409	5.06216840542	0.01018735	0.0106939780058
1183	9	0.153508807393	12.4858681903	0.0179980058859	4.10635362569	0.009897859	0.0106939780058
943	10	0.552772964489	16.0201544984	0.521090288666	5.89226707495	0.01053393	0.0106939780058
788	8	0.359128885042	14.2972505339	0.449590428845	1.1384744586	0.01033762	0.0106939780058
1037	8	0.845865317713	16.6892709914	0.0885015111368	1.27786977882	0.01066617	0.0106939780058
2218	36	0.849912826929	12.9405431453	0.815576037009	1.24306480286	0.01043483	0.0106939780058
821	14	0.399228996881	14.1661102853	0.0703157656774	0.435371028883	0.009771074	0.0106939780058
1075	15	0.620674992603	16.8882073397	0.279446997601	2.68995916622	0.01061965	0.0106939780058
2119	23	0.65911034367	16.5653135324	0.964459643202	3.02328541666	0.01012217	0.0106939780058
1201	22	0.460333842701	14.4829533278	0.530442254312	3.83624152194	0.01059471	0.0106939780058
970	7	0.786467317574	16.1259778571	0.519515698127	4.15932566281	0.009532908	0.0106939780058
792	10	0.504842278196	12.4662367086	0.282999782977	3.13884500021	0.01028945	0.0106939780058
1724	16	0.287814508743	14.4534871141	0.824908949791	0.323608711433	0.00976428	0.0106939780058
1414	23	0.675592005673	13.3012752183	0.187410880192	5.61196220911	0.01030444	0.0106939780058
1028	16	0.87373432882	14.4645341506	0.836400600314	4.20723736261	0.01052982	0.0106939780058
995	12	0.611180986106	14.8587119436	0.432371473767	4.99093725434	0.01061839	0.0106939780058
1102	21	0.383813030216	12.8596669531	0.00946651808704	5.22907326976	0.01054081	0.0106939780058
781	8	0.81626850287	15.2748529836	0.798200244678	0.534421275114	0.01050714	0.0106939780058
1203	15	0.283705256968	15.7948011947	0.613869953335	2.54507142277	0.01012044	0.0106939780058
613	9	0.60951829403	14.4761565702	0.25550922997	2.13794984865	0.01012032	0.0106939780058
816	15	0.818395147414	13.0044198987	0.649793594219	2.70590581204	0.0102216	0.0106939780058
1278	12	0.494870357552	13.0615048228	0.408021696087	5.15184612412	0.01068947	0.0106939780058
1763	30	0.910308164855	13.9088354334	0.497604743674	4.39295861718	0.01056202	0.0106939780058
1590	30	0.0890282409812	16.3609624904	0.0424315466823	2.56985654241	0.009963721	0.0106939780058
1366	24	0.454273035625	11.9004079291	0.251454419554	1.13770892465	0.01037552	0.0106939780058
1433	27	0.498862367294	13.5901359539	0.485593659051	2.80217013816	0.01069064	0.0106939780058
1288	16	0.462948223519	14.4283004988	0.889160460337	3.51725823942	0.01054848	0.0106939780058
847	10	0.428539735097	15.2822781085	0.586113008726	8.97989786126	0.01027028	0.0106939780058
1230	12	0.124812545531	16.1697578967	0.454329515683	6.16771799086	0.01020152	0.0106939780058
1244	20	0.986676853757	13.1412367707	0.694432855118	0.581856953839	0.01062185	0.0106939780058
456	6	0.689622559943	11.9658164935	0.0762936487539	2.36438746152	0.01054167	0.0106939780058
1401	21	0.751801849733	14.1448852555	0.733603563005	1.52949141624	0.01065317	0.0106939780058
967	16	0.533300508602	13.0998050513	0.836289898913	6.34944797382	0.01064456	0.0106939780058
1380	14	0.383437810417	17.2041276518	0.524449964815	4.48060145789	0.01035194	0.0106939780058
1372	23	0.989474111276	13.2700800868	0.192177669475	2.68319662682	0.0105062	0.0106939780058
1023	10	0.634769379562	17.3771044323	0.879428870443	5.57122628372	0.009712386	0.0106939780058
671	11	0.617462772366	16.3568103504	0.186905993822	4.06249401416	0.01017973	0.0106939780058
1281	24	0.169278293151	16.2496507136	0.740670170757	0.125847422301	0.01033386	0.0106939780058
1217	13	0.58540005801	13.5213635693	0.394069969533	2.54728682071	0.009685083	0.0106939780058
1141	15	0.64813726793	15.6678663319	0.945688828971	0.259892951961	0.009778046	0.0106939780058
1379	21	0.901449563523	12.9430549552	0.0121289393448	2.76510836994	0.01063136	0.0106939780058
1096	14	0.606781656917	12.7825811548	0.436069553932	4.51163690563	0.01068455	0.0106939780058
1317	13	0.583821220798	14.5876260363	0.489506239684	1.83288808359	0.01039378	0.0106939780058
1465	23	0.75250373755	14.7836014627	0.24130447477	0.208947295756	0.009777185	0.0106939780058
1049	13	0.933511500891	13.5822446313	0.868416638362	3.04771391406	0.01066837	0.0106939780058
894	17	0.718914968797	14.4363584751	0.0172584067188	5.5802266776	0.01041324	0.0106939780058
1494	20	0.438408261497	14.9761599373	0.179829490544	3.26371628474	0.01060796	0.0106939780058
921	11	0.336509995964	14.2404378947	0.091455283711	1.04980336436	0.01029153	0.0106939780058
996	15	0.786575722576	15.1354209713	0.569950706123	5.82411722897	0.01048758	0.0106939780058
1315	20	0.626652846849	12.4564085119	0.435168563909	5.21583646571	0.01027939	0.0106939780058
432	4	0.635294745476	14.9451152337	0.770193297825	6.12331586625	0.01042875	0.0106939780058
671	12	0.598700882968	12.8060390756	0.13635605257	6.35356967794	0.01013792	0.0106939780058
904	11	0.788531215843	16.6932610277	0.399554120785	1.21182160055	0.01033162	0.0106939780058
1193	18	0.614880595428	15.26191553	0.788873792869	3.63346351948	0.01055661	0.0106939780058
1360	23	0.993022009335	12.8943971652	0.126841025344	2.75548864199	0.01069343	0.0106939780058
935	8	0.123471842874	14.453472953	0.322293300415	5.06226530371	0.01010956	0.0106939780058
1400	16	0.685660371389	15.0288339186	0.318246058689	2.14173873385	0.009771301	0.0106939780058
882	12	0.571816049947	10.8040132418	0.388565773444	3.14792081996	0.01052429	0.0106939780058
1348	17	0.478651407619	17.4319871368	0.223711567173	0.0431208994191	0.01058754	0.0106939780058
1479	16	0.434405227718	12.5712077249	0.256240265914	1.8968420661	0.009806559	0.0106939780058
1332	9	0.560030532909	14.9076412753	0.497708827903	3.9083676365	0.01059226	0.0106939780058
581	9	0.910883920897	12.6242116814	0.296485102577	2.55672193868	0.01046794	0.0106939780058
814	15	0.5603274087	13.0267477197	0.338218733716	5.87898910427	0.01021754	0.0106939780058
842	8	0.700068312426	14.9443877642	0.641749682079	0.931198447986	0.0103879	0.0106939780058
897	9	0.838190897937	14.7935167441	0.869960246098	1.71519657207	0.0103762	0.0106939780058
1504	16	0.228233657456	12.4440119512	0.154881165545	5.82731797109	0.0101032	0.0106939780058
1294	15	0.4719234416	14.354620943	0.157800818276	2.76990213749	0.01045094	0.0106939780058
501	4	0.89207757229	13.4381606246	0.692334151065	0.205785303873	0.01053818	0.0106939780058
382	4	0.929335667696	15.8902550623	0.683564047017	1.61777640065	0.009451861	0.0106939780058
1839	28	0.610393370489	12.6384080815	0.0917366835045	0.536998027843	0.01051349	0.0106939780058
585	5	0.523379107327	14.1365448884	0.691604008233	3.8661332052	0.01048124	0.0106939780058
1168	17	0.414730247734	17.3319321927	0.237918400735	5.69151447916	0.01042638	0.0106939780058
659	12	0.802103032415	12.3235241769	0.317928601235	4.13253398137	0.009999808	0.0106939780058
1952	20	0.866823097515	16.7298097374	0.290609934225	8.61569890511	0.01028826	0.0106939780058
1453	14	0.623070109975	14.0138128133	0.774011001861	0.25638431762	0.01063108	0.0106939780058
2128	34	0.801804447227	12.581346518	0.0285842333076	4.10824983942	0.009975978	0.0106939780058
1320	23	0.917865531588	12.0231788356	0.124273083863	2.11203450178	0.01021181	0.0106939780058
1912	31	0.0850950948428	15.5340584966	0.620833716366	2.05839402986	0.01005273	0.0106939780058
1337	11	0.604084940039	13.4643216462	0.0629717540262	1.72939200555	0.009969075	0.0106939780058
800	15	0.240053995715	13.8823608016	0.954677067602	3.11824490534	0.01017275	0.0106939780058
800	13	0.372380884203	15.0160187129	0.488219193137	4.36418528089	0.01024726	0.0106939780058
1434	28	0.749185799706	13.8253728742	0.0620003039471	0.924139875096	0.01058817	0.0106939780058
1180	16	0.974553265806	13.452136547	0.717571870439	2.87937689366	0.01023837	0.0106939780058
1243	12	0.868251530274	15.5048242949	0.940156978034	0.32420022832	0.009673877	0.0106939780058
1241	9	0.228965330601	17.7025902695	0.256807096092	6.02333202627	0.009675367	0.0106939780058
1028	15	0.410697242525	15.8237478943	0.583362364321	2.18532015415	0.01044818	0.0106939780058
1334	21	0.79616699393	12.625498577	0.231456130503	0.577866663279	0.01043925	0.0106939780058
601	6	0.368938922893	15.579387382	0.120521801455	2.2171579774	0.009732501	0.0106939780058
1402	13	0.874491948089	15.552042873	0.914614898226	0.302740266791	0.01003717	0.0106939780058
1416	10	0.418835743108	13.5393251568	0.00352677980569	3.27503357528	0.01029031	0.0106939780058
1201	15	0.754130631465	16.18341478	0.138217052438	7.40534082053	0.01063068	0.0106939780058
1448	12	0.486837061843	17.1508078903	0.777354886884	2.83641154088	0.00977292	0.0106939780058
999	17	0.764669227836	12.2836478519	0.514208873171	1.13046847811	0.01023684	0.0106939780058
703	10	0.951794376368	14.0642395951	0.100018057937	2.48278137088	0.0101369	0.0106939780058
1505	20	0.182083206281	16.5423062252	0.170555895236	1.23886266061	0.01052059	0.0106939780058
1286	21	0.281889150737	14.5466745823	0.443324146295	4.13895237987	0.01049181	0.0106939780058
1398	19	0.505070804962	13.0349774197	0.72594366468	9.42631601178	0.01065191	0.0106939780058
1543	14	0.555398932432	15.6113879914	0.400219482654	4.62093689228	0.01052067	0.0106939780058
1302	14	0.859857513711	15.7117989357	0.744598420431	3.02096782104	0.010584	0.0106939780058
1041	14	0.924952143481	12.9225026372	0.719465999736	5.55781908015	0.01020687	0.0106939780058
976	18	0.511310281153	10.6413407646	0.539620014661	1.52319619646	0.01019405	0.0106939780058
1065	15	0.0846665859484	13.0907160718	0.033991951521	2.91900802054	0.009601953	0.0106939780058
1384	18	0.226250010539	14.8517057584	0.597640184333	3.66405156469	0.01048973	0.0106939780058
1789	32	0.720034056576	12.9020039906	0.283722784135	2.00618746623	0.01050782	0.0106939780058
1097	12	0.815754797129	16.6794502737	0.491105816265	3.81146217578	0.01013435	0.0106939780058
1357	13	0.820043350584	15.6861161033	0.176788275357	0.422214264328	0.009799386	0.0106939780058
1722	23	0.570776276638	13.8272050721	0.63547355957	2.5585017881	0.01051245	0.0106939780058
1171	11	0.669752724666	15.1148608068	0.256311017798	4.64439182033	0.0100521	0.0106939780058
1089	18	0.83841724715	13.3323820258	0.381487225728	5.438402419	0.01004106	0.0106939780058
1647	30	0.670369086212	13.2543005426	0.648711030137	5.1818636672	0.01015382	0.0106939780058
845	15	0.597884867634	15.671347253	0.311194628968	4.22506561193	0.01027708	0.0106939780058
1051	19	0.617705071437	11.0396186358	0.754131753703	1.62660269773	0.0105423	0.0106939780058
639	8	0.67422856716	12.47389177	0.415962901296	3.99114512695	0.01052899	0.0106939780058
1150	20	0.519676904162	14.4446922887	0.27828986504	1.79130804653	0.01051676	0.0106939780058
773	14	0.693546331996	12.558640713	0.0683031277334	1.6896591844	0.0104717	0.0106939780058
574	7	0.840867746964	14.7879555464	0.925539958594	5.34471495568	0.010638	0.0106939780058
1139	20	0.65519485051	14.7802922839	0.728851155969	1.34307533793	0.0100633	0.0106939780058
1325	24	0.992133211986	16.4032819918	0.191810329043	3.05689949588	0.01049239	0.0106939780058
835	14	0.776857721143	13.0033564853	0.969442440357	0.614504041512	0.01013677	0.0106939780058
678	6	0.689933283971	14.8839427348	0.37837427418	2.13750312685	0.01047909	0.0106939780058
1597	28	0.29822704976	11.5343578238	0.0527405268736	1.54775103065	0.01016122	0.0106939780058
1156	12	0.303121507114	13.9040877892	0.566765234363	3.23603402764	0.01059961	0.0106939780058
750	13	0.477397308069	13.1642460826	0.731658501636	6.81241103836	0.01012392	0.0106939780058
1455	21	0.930075219144	13.0395248988	0.290680434323	3.74587309912	0.0106076	0.0106939780058
1179	14	0.855870132785	16.7132365935	0.862872402346	2.87784964848	0.009966821	0.0106939780058
1201	15	0.388568593293	11.2323534284	0.00981258463613	2.43506680813	0.01047686	0.0106939780058
1065	18	0.640753679551	12.5384602053	0.467045406699	1.3961292978	0.01014604	0.0106939780058
1066	15	0.648920416348	12.9102328885	0.142787387954	6.04144598154	0.01068793	0.0106939780058
1359	20	0.27142350428	13.2565844227	0.218740714849	3.69564883288	0.01044778	0.0106939780058
1395	18	0.71272690702	13.4544660798	0.237684587725	0.788007723334	0.01041461	0.0106939780058
1204	21	0.589821630501	13.8817668031	0.27668287562	2.06633826788	0.01048933	0.0106939780058
1428	23	0.775775038595	12.3753340241	0.835119668692	2.27347454065	0.01059384	0.0106939780058
1006	17	0.693894325662	13.0616534046	0.25394576175	4.37996948287	0.01002792	0.0106939780058
782	15	0.982968132419	12.0972264576	0.207804235672	3.70296069308	0.01015917	0.0106939780058
803	12	0.417229893265	15.2161928084	0.565268373987	2.97297940887	0.01065504	0.0106939780058
1405	14	0.737361557222	15.5217717082	0.489508677888	3.86253318525	0.01059249	0.0106939780058
1418	20	0.971986543051	14.1581875357	0.645644997583	2.15368439091	0.009880273	0.0106939780058
1264	22	0.71243176574	14.6353429274	0.0694507878826	3.69894255131	0.01041445	0.0106939780058
1397	11	0.264022309839	15.3051675159	0.397961911149	6.96827852665	0.01023236	0.0106939780058
863	8	0.639977108581	15.4352027814	0.622629366618	5.05575014134	0.01000782	0.0106939780058
1077	15	0.415907366616	14.4639979545	0.076627371291	0.0845050178805	0.01028025	0.0106939780058
1736	20	0.966970475044	14.1101553717	0.659974777349	4.95119562025	0.01044511	0.0106939780058
975	19	0.720179638185	15.78041962	0.361232186447	1.92061828284	0.01043099	0.0106939780058
1075	14	0.537943363011	16.2217897284	0.204509981082	0.0556500430317	0.01063442	0.0106939780058
849	8	0.54952097743	13.4056352162	0.211324256759	3.67016297668	0.01017312	0.0106939780058
1675	26	0.652341908913	15.630084234	0.460294821004	1.89751843529	0.01069263	0.0106939780058
1061	10	0.87595998514	14.5413197927	0.459242827345	2.59623173045	0.01066874	0.0106939780058
305	4	0.704173003019	12.8957862554	0.398149494713	3.33845561499	0.009700993	0.0106939780058
1175	13	0.39599639039	15.611067829	0.642691651791	6.25611405541	0.01045161	0.0106939780058
992	12	0.715052547101	15.7461362052	0.0793148327998	0.482118364171	0.01011354	0.0106939780058
1539	21	0.975082056949	14.7098765796	0.383986223202	3.10397627706	0.01030768	0.0106939780058
1168	18	0.757258953552	16.2683620935	0.738158402106	2.33985458068	0.01024516	0.0106939780058
932	9	0.558961349366	14.7864902238	0.88262400941	0.743574832801	0.01012788	0.0106939780058
781	11	0.618188669803	16.5299180946	0.425081887882	4.21649812192	0.01058464	0.0106939780058
1324	24	0.895781548532	13.7857685746	0.415351073245	4.20656976307	0.01045371	0.0106939780058
1336	20	0.232044135425	14.9246290608	0.15619285217	1.81304717502	0.0106516	0.0106939780058
1282	18	0.778903855704	14.0790519901	0.185469024093	2.84286164191	0.009959316	0.0106939780058
1219	22	0.125848595408	14.9629165984	0.79599080342	1.92465098841	0.01055502	0.0106939780058
1274	24	0.257937231379	15.3331042424	0.0273127229311	0.568921656221	0.009940146	0.0106939780058
1152	12	0.479545279928	15.4811945892	0.865979598712	1.9159863708	0.01019097	0.0106939780058
1204	13	0.641506310258	13.8333958317	0.396600371693	0.660529494591	0.009319628	0.0106939780058
1366	24	0.821981191272	14.9660290573	0.497963718218	5.51042384958	0.0105313	0.0106939780058
1421	16	0.754598682971	13.9864036185	0.684272450706	3.78054040372	0.01067207	0.0106939780058
1474	22	0.670251230547	12.7869989456	0.945319809333	3.31253418957	0.0105359	0.0106939780058
1149	15	0.573758566979	15.6613278803	0.202418080249	3.60434674787	0.01036658	0.0106939780058
2078	16	0.921757800166	16.3822808496	0.430572715068	2.32172192978	0.01023182	0.0106939780058
1749	16	0.82662177754	15.6376348106	0.652951907613	5.18517281815	0.01028363	0.0106939780058
544	7	0.390377411495	13.0841269792	0.120535853018	1.20367299	0.01014751	0.0106939780058
856	7	0.45770859357	15.1483352095	0.462648647067	2.96944972986	0.01046185	0.0106939780058
1287	17	0.731804247933	12.0212203242	0.644809865526	1.11688283381	0.01064329	0.0106939780058
976	14	0.813238885734	12.9049366872	0.398484884497	8.19315222349	0.01055089	0.0106939780058
1543	26	0.32828192865	14.1604243152	0.88429282375	1.6700276061	0.01033095	0.0106939780058
1330	22	0.709074564444	13.5066194422	0.378946897502	6.12648950447	0.01045518	0.0106939780058
1352	14	0.670871708201	16.2697993167	0.479449159613	4.45686376191	0.0101197	0.0106939780058
816	8	0.679633986752	14.4466571925	0.204249594811	0.583660000194	0.009937469	0.0106939780058
1290	14	0.622052709758	15.0103839357	0.822632949913	1.59768210121	0.01041201	0.0106939780058
793	8	0.471202633961	15.9211587915	0.192069312093	1.58390577597	0.01056789	0.0106939780058
1169	12	0.879483816578	13.0357153711	0.329097856848	6.20545839928	0.01037344	0.0106939780058
618	8	0.461593937436	14.9877534638	0.411523838806	1.34562519883	0.01039365	0.0106939780058
1404	9	0.761758594831	16.0047249775	0.53702073043	4.40235930356	0.01015527	0.0106939780058
1347	19	0.308947310015	14.3916216548	0.454874439959	1.6731140915	0.01033177	0.0106939780058
831	6	0.649040548562	15.1281351021	0.106707721048	4.37076075897	0.01021864	0.0106939780058
1121	19	0.368803009121	15.3511962608	0.678734086402	3.21471299295	0.01040151	0.0106939780058
873	14	0.578712785587	12.4435751105	0.397408259975	3.13962186439	0.01059744	0.0106939780058
948	8	0.570891391394	16.6533197127	0.351907780868	4.99110066225	0.01067562	0.0106939780058
1215	24	0.745862738657	13.363404635	0.584205592487	4.8359405991	0.01024608	0.0106939780058
1077	20	0.423775181263	15.714173751	0.937190396169	5.95509705018	0.01023896	0.0106939780058
1242	16	0.401921805219	18.4312948759	0.538575331755	4.98078694575	0.01022333	0.0106939780058
638	10	0.894432542713	11.5077719953	0.352974024298	2.74794773595	0.01016632	0.0106939780058
1040	16	0.655558834354	14.2692478543	0.330260369042	3.90396475527	0.01045822	0.0106939780058
1077	11	0.513090749643	11.3420146094	0.287229977849	3.82497685306	0.01053315	0.0106939780058
1464	15	0.945514258428	15.7277725751	0.388599212726	2.2689751332	0.01043222	0.0106939780058
1177	14	0.545058473663	15.3999528298	0.740772700618	3.42762157326	0.009984083	0.0106939780058
848	9	0.642262018853	14.5149390038	0.296136846464	1.7303989812	0.01047943	0.0106939780058
1294	15	0.650474621922	15.2887359136	0.184085775538	0.226822577295	0.01034248	0.0106939780058
1382	18	0.403746949041	12.8562413774	0.565546222839	0.186289022746	0.01056468	0.0106939780058
869	8	0.664099293852	14.7307395481	0.068479049664	1.06007200087	0.01033573	0.0106939780058
1161	20	0.462389271618	12.3552550385	0.401146299385	1.5730428637	0.01034712	0.0106939780058
1839	23	0.703517446371	13.2163463461	0.472679117116	2.26780541768	0.01030068	0.0106939780058
918	15	0.533787178107	12.4073383964	0.373881400741	1.88691161599	0.009711258	0.0106939780058
1484	16	0.585219515043	13.673646117	0.670675854427	2.96140047022	0.01060083	0.0106939780058
1022	12	0.613804881011	13.1257770624	0.273270405168	2.90683743721	0.01068997	0.0106939780058
689	5	0.110949298363	16.4361626778	0.0254667434111	2.69726963292	0.009956602	0.0106939780058
1184	10	0.598282794715	15.610716794	0.359839532264	2.36173414048	0.0102118	0.0106939780058
1266	12	0.722655590524	14.1069228922	0.0826936640592	4.55370786858	0.01026107	0.0106939780058
979	10	0.315731979712	14.8639889746	0.0969203155905	4.40201702958	0.01009828	0.0106939780058
1041	10	0.745966387961	14.0838903859	0.589157412775	3.13181060102	0.01053759	0.0106939780058
1090	9	0.743647803635	17.5169559068	0.00227982723025	6.6033812175	0.009976298	0.0106939780058
923	10	0.74613393111	16.8077766736	0.507805085085	2.30954095089	0.01045416	0.0106939780058
1396	19	0.532162244638	12.463875891	0.965479674117	3.69086481287	0.01047653	0.0106939780058
1230	12	0.537513548384	12.6171611048	0.223587185707	0.580030040847	0.01055576	0.0106939780058
891	9	0.218074345972	16.2970651634	0.804118472298	0.301156051317	0.009674842	0.0106939780058
744	4	0.143759972548	16.63479082	0.114281750771	0.280191906043	0.01003189	0.0106939780058
1243	19	0.554519595724	12.9087113392	0.0697054571918	3.03731203494	0.01057539	0.0106939780058
776	8	0.744418008856	14.3841826705	0.35557841828	1.14696369944	0.01040547	0.0106939780058
1689	21	0.913109248497	12.4784620959	0.512092482408	4.47689995825	0.01044072	0.0106939780058
1441	22	0.620701366901	12.184016393	0.321207849803	3.35889598531	0.01058976	0.0106939780058
606	11	0.594107930744	13.0210937867	0.229635761774	8.76638618527	0.01049845	0.0106939780058
1007	13	0.553803130274	12.7906000836	0.0882724684972	3.41035129157	0.01053166	0.0106939780058
1226	15	0.682625688227	15.6652198181	0.277589545637	1.76149162576	0.01052288	0.0106939780058
958	12	0.573255811486	13.4087867482	0.754940762233	3.50836723742	0.01033729	0.0106939780058
1152	11	0.945662834938	15.7913233991	0.971673145767	6.17038979945	0.0103111	0.0106939780058
2285	21	0.600294170825	15.3380843086	0.241909579211	1.24269783406	0.01005634	0.0106939780058
513	9	0.692796209462	13.4330903481	0.771884471016	6.79154441375	0.01057118	0.0106939780058
1366	20	0.306368885524	12.843310266	0.0856971324429	2.27718623511	0.010224	0.0106939780058
1231	12	0.795024135202	14.6199697929	0.300078633015	2.09216411969	0.01056443	0.0106939780058
1161	21	0.561567894806	12.9149027367	0.809514783658	1.22506621059	0.0104204	0.0106939780058
920	12	0.422557085169	12.9440229845	0.141350091679	0.71859827059	0.01018245	0.0106939780058
1169	19	0.628828885581	12.5851369333	0.886893109261	2.89552681813	0.01062526	0.0106939780058
597	9	0.890600405985	12.8317758297	0.282449072222	5.26802500337	0.01009861	0.0106939780058
1286	19	0.391755926678	13.7262453183	0.961276373992	7.15133930966	0.01067635	0.0106939780058
909	16	0.576296189734	13.8729536787	0.126326627059	2.74487213221	0.01066042	0.0106939780058
502	6	0.870931886586	15.8659281222	0.599542046167	1.23830042551	0.01044617	0.0106939780058
1359	24	0.487186741608	13.9501819418	0.521292120336	1.23696746729	0.0106918	0.0106939780058
817	14	0.703378856091	15.7006231309	0.540164563415	0.166188614999	0.01048966	0.0106939780058
1499	12	0.668619203477	14.8016679536	0.176333089026	3.09868632637	0.01037613	0.0106939780058
1342	13	0.984378632158	14.5985963068	0.876947429615	1.33085901537	0.01019221	0.0106939780058
1616	29	0.654902296531	14.3842446291	0.124486449995	2.76828641693	0.009985748	0.0106939780058
1518	29	0.873235795241	11.1333063455	0.364701958904	4.65907184139	0.009924075	0.0106939780058
1886	28	0.293738535489	15.1943918044	0.0593736383956	2.71518882119	0.00974635	0.0106939780058
356	3	0.442149838881	15.9819794286	0.590535140345	1.31429236029	0.01027983	0.0106939780058
1235	12	0.657990747858	15.1081246226	0.0632040746395	1.00192232697	0.01032327	0.0106939780058
1495	15	0.382209913898	15.8467695302	0.671387121722	1.16310585144	0.01040283	0.0106939780058
567	9	0.695630383327	15.5502271513	0.948775720154	2.91714572643	0.01061079	0.0106939780058
1243	18	0.888991525493	13.7545214	0.94666361654	1.28516038074	0.0103919	0.0106939780058
1900	30	0.490973443194	15.8121932288	0.164927581922	0.115242554851	0.01046939	0.0106939780058
810	11	0.664263861371	12.7645718305	0.262062477097	3.37194123351	0.01043848	0.0106939780058
954	16	0.750415914708	12.6420270288	0.595991077705	4.82787218559	0.01040936	0.0106939780058
984	18	0.321632408736	13.609706613	0.59754883827	1.05506056163	0.01028703	0.0106939780058
850	14	0.954424384561	14.1621166865	0.21880214162	3.57466305596	0.01023473	0.0106939780058
1413	14	0.74588042712	15.1064952463	0.276021720428	0.508948261587	0.01045584	0.0106939780058
1110	12	0.64588344069	14.0124001159	0.0515310627756	1.08035031571	0.01038868	0.0106939780058
522	6	0.241307893765	14.8266705096	0.100754551165	4.18562196443	0.01058744	0.0106939780058
1116	21	0.703239863398	10.9543451799	0.675498775246	0.523420432188	0.01060616	0.0106939780058
1344	21	0.672788897102	12.9860775545	0.621069204661	6.7266419703	0.01057592	0.0106939780058
996	17	0.718516601855	12.7736893031	0.043055163972	8.2578452815	0.01047372	0.0106939780058
1124	22	0.921544131613	10.649673851	0.671643997401	0.943649009571	0.01048989	0.0106939780058
1082	9	0.463538807252	13.8347525735	0.10978188121	1.85789628415	0.01045185	0.0106939780058
1044	11	0.347527244015	15.2728162746	0.966368227602	2.18141103176	0.01055436	0.0106939780058
1248	19	0.770140745175	12.6980743414	0.586632741334	2.53428798224	0.01057023	0.0106939780058
583	6	0.549662394532	14.0198500178	0.403879393267	3.90704079272	0.01036871	0.0106939780058
1069	19	0.532816991996	12.689659012	0.548772327489	1.49410211959	0.01020353	0.0106939780058
1221	16	0.471855000333	13.3044571077	0.381694735037	6.76337638469	0.01060686	0.0106939780058
1320	26	0.401466599948	14.2390310593	0.348319147993	5.37894459027	0.009567915	0.0106939780058
1476	25	0.492848432248	11.8463356119	0.261416620933	1.89227850711	0.01009766	0.0106939780058
789	8	0.829226135515	12.9284068121	0.0838748150518	1.11458220689	0.009774521	0.0106939780058
987	15	0.289234022322	12.6097379346	0.571313142251	3.80797818823	0.01059236	0.0106939780058
1031	18	0.504740814393	14.268731373	0.782715650879	3.23967509203	0.0101774	0.0106939780058
980	9	0.33453069143	15.7027686873	0.767797038562	1.18405431011	0.01034095	0.0106939780058
1785	25	0.619947977673	12.2973296625	0.000218151415842	7.88987931969	0.00991114	0.0106939780058
970	16	0.710340073368	14.7009565568	0.873035653574	2.37724886606	0.01009453	0.0106939780058
627	7	0.417741201783	15.5654726735	0.207564911181	0.992011930282	0.009607419	0.0106939780058
1419	22	0.814730428216	13.3870106819	0.506428548972	3.09770611591	0.01049171	0.0106939780058
1412	14	0.733363018889	16.7824497985	0.399541787524	2.61418786008	0.01007512	0.0106939780058
1473	23	0.620526860972	13.1047396934	0.211145384426	0.925327617799	0.01033854	0.0106939780058
1295	12	0.235876961072	15.5738129683	0.60316475354	0.325243335785	0.01051545	0.0106939780058
1170	12	0.73973716465	13.138088374	0.264175939784	1.53886805973	0.01013372	0.0106939780058
1220	15	0.793367190161	17.0869117768	0.192005126123	6.32091002113	0.01058696	0.0106939780058
1001	11	0.718880544867	13.8070209194	0.75705310665	2.25275245444	0.0105353	0.0106939780058
1430	16	0.826447233125	14.2590489298	0.265442817871	0.3289797842	0.01065334	0.0106939780058
786	6	0.704127614613	17.1524872542	0.68296622994	6.74592945406	0.0102596	0.0106939780058
1235	13	0.931984051541	15.7147272654	0.470384807598	3.86414862667	0.0102879	0.0106939780058
765	11	0.325565266714	14.3673579612	0.945762937676	0.203317343408	0.01046818	0.0106939780058
1070	12	0.525574097052	14.5563309254	0.60549265787	0.775671132509	0.010218	0.0106939780058
691	7	0.623216817309	15.0294094874	0.342053031388	6.54627362186	0.009614048	0.0106939780058
1010	13	0.170883497227	14.7706696774	0.908130978316	4.46640239196	0.01042131	0.0106939780058
1010	12	0.415188104727	13.2236535568	0.0457593534468	5.74557079088	0.009856117	0.0106939780058
1764	23	0.408905980205	14.7187495383	0.157883765406	5.07073854568	0.01008055	0.0106939780058
1417	21	0.726636578799	16.3470065717	0.315194601747	6.62363765268	0.01051639	0.0106939780058
1237	17	0.763299163509	15.8640433377	0.295981230071	3.98603551361	0.01063546	0.0106939780058
1504	15	0.398434037408	12.8640464008	0.0153144994235	2.36816336557	0.01036398	0.0106939780058
1522	18	0.445086478698	13.9684274295	0.342127500541	2.04460618624	0.01039064	0.0106939780058
925	16	0.697663568425	13.0807602527	0.529238910202	3.70966410927	0.01055723	0.0106939780058
827	13	0.376829617955	13.1074387475	0.649166252056	3.04747989502	0.01017051	0.0106939780058
685	6	0.749571724192	14.0766767779	0.570140417231	0.806238609077	0.01034593	0.0106939780058
903	5	0.787389394558	16.0708058835	0.106412090845	2.4718238412	0.01069081	0.0106939780058
1238	22	0.781602216858	14.4463079782	0.762928728886	3.50789266549	0.01048019	0.0106939780058
958	12	0.981099739176	13.522553732	0.0350110673156	6.07187137222	0.0103582	0.0106939780058
674	9	0.595210799583	13.8886433754	0.564727844707	1.57741325667	0.01067654	0.0106939780058
741	12	0.388367645793	14.4460831982	0.420861015638	1.73321096438	0.01042091	0.0106939780058
1628	25	0.57921801009	11.8473633908	0.326689629257	2.53851071643	0.01050525	0.0106939780058
1873	29	0.661237018305	12.7571810452	0.106320527957	2.27527660293	0.01014567	0.0106939780058
898	16	0.619039548547	14.4333474233	0.329877414866	3.87486835282	0.01015039	0.0106939780058
2200	32	0.852395791535	15.902739605	0.661816489543	3.05071176831	0.01066799	0.0106939780058
1062	15	0.568307084133	14.9978099015	0.347817559997	4.36257946716	0.01041419	0.0106939780058
1421	15	0.876053173087	15.3436268883	0.531471388903	0.9371579025	0.01053957	0.0106939780058
988	9	0.525268164241	16.3085569585	0.612035112032	1.75865886646	0.01030912	0.0106939780058
890	14	0.578593135747	13.296525184	0.730949253309	0.822420118338	0.01064631	0.0106939780058
712	13	0.8413276219	13.3132614593	0.658360254978	6.83469106719	0.01016538	0.0106939780058
1428	8	0.247139063209	16.3488378781	0.385374750295	5.73790654595	0.01043744	0.0106939780058
1333	25	0.741127494014	14.3749148149	0.686565155231	0.0142678539011	0.0101251	0.0106939780058
1088	11	0.594231784843	13.3397807614	0.475858611288	6.69830850338	0.01022708	0.0106939780058
1323	16	0.662502286975	13.1495221168	0.795080215471	1.98879762216	0.01049785	0.0106939780058
1110	14	0.48563693552	18.1291753328	0.970212573268	5.06931732931	0.01053638	0.0106939780058
1221	10	0.728076940255	19.8755473032	0.686213172479	0.570479942835	0.01059335	0.0106939780058
782	15	0.986270617085	12.5783252125	0.381076358171	0.66418779147	0.01066184	0.0106939780058
1297	13	0.564736627761	14.3769237624	0.51352580205	5.68023186161	0.009622647	0.0106939780058
1634	13	0.0836845491156	14.1836812802	0.41907591859	5.12478372355	0.01047456	0.0106939780058
1006	8	0.803235547077	15.0829501227	0.196607590537	8.50782825566	0.01045036	0.0106939780058
558	7	0.882922889259	13.2012913844	0.975431639134	0.959696010686	0.01065417	0.0106939780058
1209	20	0.666336534305	16.4684340084	0.58636003459	2.83720072981	0.01063288	0.0106939780058
1170	18	0.621431905496	12.9818813201	0.161599950348	1.17836594411	0.01059464	0.0106939780058
351	6	0.556165255962	14.7416261727	0.0644783867376	7.47457174139	0.01012445	0.0106939780058
1267	22	0.88688993034	12.0169471895	0.209259349008	3.11260304519	0.01020692	0.0106939780058
1226	12	0.164838203541	16.8173315021	0.101639986331	3.80507894464	0.01022524	0.0106939780058
1056	15	0.870497777794	14.5208212633	0.574300461537	2.46970503674	0.01051849	0.0106939780058
1025	19	0.944657894878	14.1439458907	0.309703724551	0.887942616822	0.01063001	0.0106939780058
1483	24	0.739815257562	15.4644436215	0.350716350448	4.33877380548	0.01063005	0.0106939780058
1068	11	0.448237412396	16.4033607196	0.577989517935	2.21271789773	0.009639844	0.0106939780058
1173	19	0.925708136591	15.5005702261	0.221473597526	6.64548121071	0.01067369	0.0106939780058
1217	11	0.923031024035	15.4268699216	0.166327347201	0.600012360599	0.01029887	0.0106939780058
760	10	0.303920235991	13.617685308	0.371258954433	4.90389711154	0.01051199	0.0106939780058
825	12	0.443623475535	14.6084673501	0.562562944709	2.23238309028	0.0106754	0.0106939780058
796	11	0.210739461216	15.1663812143	0.241905737414	4.11229321339	0.01048259	0.0106939780058
1489	13	0.777694108955	14.5864136756	0.351511521433	2.12176335297	0.01050551	0.0106939780058
1223	13	0.431426996196	14.6047476987	0.339635176167	2.00354965707	0.01029731	0.0106939780058
1547	18	0.54106248425	15.9004835356	0.011622495086	5.50358345941	0.01014875	0.0106939780058
1283	13	0.710208128688	15.534641345	0.0398832257202	1.91764510204	0.01051541	0.0106939780058
