# Supplementary material for: Tableware trade in the Roman East: Exploring cultural and economic transmission with agent-based modelling and approximate Bayesian computation
Source: PLoS One. 2020 Nov 25;15(11):e0240414. doi: 10.1371/journal.pone.0240414 (PMC7688115; doi:10.1371/journal.pone.0240414)
Supplement: S1 File — The full project, with the data, the code of all components used to run the simulation and analyses is registered: https://osf.io/s5mdw/. (GZ) [file pone.0240414.s003.gz › s5mdw-full/abc-pandora/results-example/noits_rand/result_0.0105938744166.csv]

nstep	cstep	mu	mumax	copy	strb	score	epsilon
1639	26	0.515856709642	12.2736731497	0.319427248838	2.02159385992	0.009799495	0.0105938744166
1000	15	0.763544476303	11.9976272834	0.134688151397	2.14179719326	0.0103092	0.0105938744166
1225	20	0.456557872162	13.3150500831	0.0849777116509	6.55449496929	0.01043615	0.0105938744166
825	13	0.655939669251	14.6996838245	0.967890125996	2.19217696478	0.0105918	0.0105938744166
289	5	0.387160137001	11.2027716845	0.516633454482	5.4461584919	0.01041914	0.0105938744166
1232	22	0.749111642382	11.5843404208	0.0966593262117	3.17467871402	0.01006466	0.0105938744166
948	14	0.472045605046	14.2891445543	0.683264615615	2.97908061963	0.0104141	0.0105938744166
574	10	0.186224483378	15.3817389384	0.979562292945	3.02391775054	0.0105872	0.0105938744166
1035	12	0.656325122882	13.1253487872	0.274771485348	3.28973701714	0.01032177	0.0105938744166
1728	21	0.654686511947	12.8948765943	0.0175006359142	0.949516998492	0.01042626	0.0105938744166
970	10	0.542702035354	13.6054525546	0.554244847429	4.60480724919	0.01031016	0.0105938744166
873	8	0.553914883348	16.5769978101	0.989316052261	4.86170485861	0.01053279	0.0105938744166
1263	13	0.598108158305	14.6939904658	0.144642259844	5.17585565046	0.01017548	0.0105938744166
883	12	0.559351184864	13.9798900236	0.30087107235	3.02608005692	0.009939273	0.0105938744166
979	13	0.775095110695	14.0492433591	0.0996954350492	2.16164170203	0.01056599	0.0105938744166
1300	17	0.424035053873	15.132979214	0.396265504895	1.51239640311	0.01052252	0.0105938744166
994	14	0.337320410867	12.6917238754	0.12798947791	4.48192568516	0.0102184	0.0105938744166
1119	15	0.624986878815	13.862954287	0.739034214734	4.60407837734	0.01046481	0.0105938744166
563	8	0.904780804602	14.9678509369	0.439573228129	1.7694475357	0.01013356	0.0105938744166
1067	13	0.90788736131	14.7846662847	0.596848848847	2.27023846945	0.01023153	0.0105938744166
1494	21	0.39846101523	16.7499347964	0.123672235477	1.33515430275	0.01025208	0.0105938744166
1000	19	0.464531779875	12.2188895476	0.275211774063	2.73366234775	0.01009283	0.0105938744166
1231	16	0.848875842247	14.0521880074	0.793624341491	4.07548430056	0.009960995	0.0105938744166
1089	10	0.285197656331	16.5336753525	0.219326505749	2.5491860183	0.009985055	0.0105938744166
308	3	0.155278704007	14.8167179407	0.595030126839	2.89780105274	0.009843882	0.0105938744166
1434	19	0.839819349161	15.2854013023	0.191795958647	0.92176232708	0.01038077	0.0105938744166
1120	16	0.51933292695	12.2557667158	0.117508294717	1.06111733246	0.01015093	0.0105938744166
730	14	0.29546891658	12.6059914121	0.505879177429	3.81324089812	0.009767801	0.0105938744166
708	11	0.586307613489	13.9718252108	0.326120143914	3.60982658849	0.01011295	0.0105938744166
1214	15	0.323124835619	15.3512999753	0.61989973048	0.801129842225	0.01050862	0.0105938744166
1923	21	0.401446434671	12.6783564914	0.664279718067	2.15908893926	0.0105166	0.0105938744166
1637	24	0.687132499247	14.4134196178	0.724331383131	1.75333076538	0.01030344	0.0105938744166
1153	9	0.950752802856	16.9943629129	0.57980946346	3.36764799382	0.01049596	0.0105938744166
1247	22	0.811698143302	15.1537171659	0.57829944831	2.40735699357	0.01054546	0.0105938744166
1223	10	0.462559978355	15.9176501649	0.353059422274	1.47610596304	0.01049803	0.0105938744166
783	10	0.250602799694	13.1677445414	0.443246029797	6.42744071149	0.0105825	0.0105938744166
1642	16	0.76200791407	17.0117269429	0.536543910043	1.23457792719	0.009988592	0.0105938744166
1393	11	0.741453036998	18.0570142022	0.372570250966	2.49617867586	0.01016967	0.0105938744166
1864	25	0.404101771816	13.8798082664	0.518056583977	7.74964921528	0.01045143	0.0105938744166
1019	11	0.822060897592	15.7133019258	0.0953270678977	3.18123887045	0.01050013	0.0105938744166
942	11	0.646287858712	15.6030882575	0.54500743397	2.38906696074	0.009571307	0.0105938744166
270	5	0.865250110665	13.3254587489	0.284943109273	0.835287751759	0.01041684	0.0105938744166
1186	12	0.992571524973	14.3108558769	0.517049891941	4.19842504673	0.01021994	0.0105938744166
1472	14	0.799545572313	15.1247607854	0.668994904633	1.47610203234	0.01009081	0.0105938744166
1303	13	0.0969585811292	15.7376837574	0.0785637836225	1.93646071934	0.01056034	0.0105938744166
885	16	0.302627959924	13.9847847945	0.989610318568	1.52162190294	0.01047799	0.0105938744166
1047	17	0.561555490622	13.2489190433	0.107061783978	3.55910750426	0.009844648	0.0105938744166
1162	17	0.849620635982	14.1121223812	0.449250436214	0.143969857775	0.01042064	0.0105938744166
1666	27	0.761283630026	13.1605509763	0.530085694826	0.988854030748	0.01019826	0.0105938744166
2212	21	0.659757236769	14.5799774829	0.031922039067	1.41831326508	0.01006605	0.0105938744166
1451	15	0.774876814776	17.7941430532	0.821460330924	0.328481906702	0.01013535	0.0105938744166
1626	26	0.864867076866	13.1988191208	0.403009005026	1.28630027468	0.01031701	0.0105938744166
553	7	0.705558955959	13.9428920014	0.0635477406999	1.53255615276	0.010094	0.0105938744166
1741	19	0.750422437372	14.6375209342	0.0309494959172	2.48076952147	0.01015395	0.0105938744166
1076	10	0.789556745775	16.4756821462	0.276810487803	4.07541699963	0.01027261	0.0105938744166
1349	21	0.876598509459	13.6604187538	0.898469465302	0.516467238905	0.0102644	0.0105938744166
1137	13	0.295815073883	16.2922579602	0.239605859155	3.2635157516	0.01028765	0.0105938744166
838	10	0.949864422198	15.7414657765	0.961994648002	4.6152109297	0.01022754	0.0105938744166
1219	15	0.344808370369	14.1816307253	0.330060231496	3.01247889762	0.01047094	0.0105938744166
694	11	0.629042886811	14.5420162678	0.819453529117	1.16134456229	0.01051281	0.0105938744166
445	6	0.710829422192	12.2980267519	0.110815942185	1.4061068208	0.01052879	0.0105938744166
1030	15	0.287976889455	13.2988091629	0.0955399601819	6.05801181379	0.01007575	0.0105938744166
1402	14	0.286284626164	13.6056399256	0.545260858143	3.08515112878	0.01046865	0.0105938744166
1022	7	0.615517688043	17.1330627801	0.0232689435371	5.68500837621	0.00994829	0.0105938744166
1497	16	0.628551993774	16.2551510733	0.150679881256	2.47266886517	0.01017171	0.0105938744166
1291	23	0.696049222634	13.6235247328	0.488911945351	6.44445375332	0.009497159	0.0105938744166
1400	18	0.617158000971	14.8964595525	0.655967880648	1.22807259052	0.01042327	0.0105938744166
1057	14	0.768831814106	14.8050647699	0.529004569815	4.19451765874	0.01043668	0.0105938744166
853	9	0.648860578511	14.012027447	0.166407710898	2.40938144933	0.009893213	0.0105938744166
1082	14	0.442527305628	13.4272267477	0.112284083382	3.99764139239	0.01013151	0.0105938744166
1274	10	0.690219137955	17.3653472065	0.0605695049775	2.37113811638	0.01049336	0.0105938744166
1145	18	0.475082231238	16.9227535947	0.876550211275	2.99189980429	0.01051507	0.0105938744166
852	11	0.78136028986	14.0839005221	0.570550119529	0.549854222618	0.01056462	0.0105938744166
1229	18	0.227421117196	17.4744835464	0.26313218487	1.76953304135	0.01041434	0.0105938744166
1980	20	0.977027767339	14.3686650164	0.843735393892	1.84049696873	0.01007093	0.0105938744166
683	10	0.453351137216	13.9488649231	0.381696465479	5.63801625088	0.009766319	0.0105938744166
841	8	0.627890608213	13.7855280351	0.685776475585	3.47148622088	0.01056625	0.0105938744166
914	7	0.950697690222	18.0663879338	0.622658797332	5.4336022337	0.01011408	0.0105938744166
1431	25	0.627888794459	11.1701760959	0.844364275548	3.38164363422	0.01039492	0.0105938744166
913	16	0.328818385818	14.1758066755	0.217210977563	3.83655086086	0.01046483	0.0105938744166
1082	17	0.397338931926	12.7970412077	0.101941951104	1.47781883796	0.01053437	0.0105938744166
542	5	0.878837112371	15.3348151223	0.846171294458	4.23774424268	0.009810103	0.0105938744166
1431	21	0.57502939599	14.7259615293	0.412332518263	4.51957197158	0.00992867	0.0105938744166
1124	9	0.625438770052	17.1775507642	0.339670552301	4.42729587366	0.01035385	0.0105938744166
1066	17	0.370535809102	14.219022247	0.489945075685	5.68484461098	0.01020377	0.0105938744166
1631	20	0.871887608806	14.8894643631	0.409452388338	4.2103194402	0.01045783	0.0105938744166
1531	20	0.422189288471	12.1846309205	0.460039273364	0.379380927469	0.01041676	0.0105938744166
1176	17	0.714313509993	15.898050215	0.920595567599	3.42673192401	0.01057412	0.0105938744166
1013	13	0.680929723674	14.4701283771	0.134159075391	6.08342682175	0.009988069	0.0105938744166
1631	20	0.324946308152	12.4000046153	0.228455301189	1.4050327775	0.0105262	0.0105938744166
1102	11	0.921739538387	15.9263588007	0.786405898608	0.988815620808	0.009885589	0.0105938744166
764	9	0.496559320491	13.1998204343	0.91076167061	3.16507152008	0.01005739	0.0105938744166
1408	22	0.966544640756	14.4020601121	0.44472240627	9.09629000517	0.01000131	0.0105938744166
878	8	0.493398333093	15.5544071517	0.854781981913	0.916937013432	0.01013231	0.0105938744166
1036	13	0.843122933896	13.7174943441	0.449586529008	2.77094533326	0.01033036	0.0105938744166
910	10	0.488331395051	15.4937426834	0.121463634866	2.01988289268	0.009633967	0.0105938744166
1429	18	0.729117932594	14.0100912205	0.989359311148	4.23911359424	0.01019535	0.0105938744166
854	7	0.581564244963	14.7195001509	0.369483140687	2.49265241596	0.01053673	0.0105938744166
1328	17	0.370801126843	13.4452841982	0.554167066757	0.824401391961	0.01030604	0.0105938744166
1142	22	0.95052281752	12.8318244541	0.765552284248	0.708024240029	0.01038018	0.0105938744166
1413	19	0.641907569736	16.5303146093	0.744406655984	0.149145006029	0.01050463	0.0105938744166
1211	8	0.988203307766	16.5561603113	0.591772001751	5.24181448242	0.01023017	0.0105938744166
1826	23	0.690620081856	14.441835095	0.0462346845112	1.30132237174	0.01028995	0.0105938744166
1013	11	0.910690112014	16.7922918858	0.570324187365	5.17192363058	0.01028982	0.0105938744166
1657	25	0.567106714805	18.3073189445	0.41022475456	1.34552822375	0.01008733	0.0105938744166
1619	18	0.908773155625	13.3747852194	0.707214538613	2.59678016106	0.0105702	0.0105938744166
1108	6	0.578091421312	15.7864463547	0.0271549807453	1.51184212737	0.01014334	0.0105938744166
790	6	0.574003126492	16.5324913327	0.538530094917	1.78298960782	0.01021169	0.0105938744166
634	6	0.975980127687	15.6663374152	0.192155915401	2.83524317755	0.01058129	0.0105938744166
1624	25	0.662108764077	15.4277186207	0.295601378979	1.96469115454	0.009921554	0.0105938744166
1776	25	0.94250991988	15.8390044614	0.476324648189	3.50288466252	0.01033139	0.0105938744166
1499	23	0.58335180758	14.4141153151	0.414481964849	0.588298773663	0.009750852	0.0105938744166
1719	21	0.743447104792	14.4452406105	0.481613205901	1.2409291659	0.01058205	0.0105938744166
1327	23	0.37476540121	12.6460627226	0.114403045774	2.08972063868	0.009970197	0.0105938744166
593	4	0.419020404447	13.5494388662	0.0858212142872	2.75198943289	0.0103336	0.0105938744166
904	14	0.900343502141	12.7187276068	0.443092228386	2.21878547124	0.01034066	0.0105938744166
1301	18	0.113997285866	14.662476653	0.394885483507	0.166637635536	0.01046936	0.0105938744166
907	10	0.450727217613	14.3419788906	0.204777627115	3.04162320399	0.0101935	0.0105938744166
1292	9	0.444349543225	17.05876197	0.239575794749	4.53730719842	0.01027848	0.0105938744166
986	12	0.770528599204	13.8239009739	0.571882015405	1.26636517344	0.01008849	0.0105938744166
1336	7	0.495103429666	16.5082941172	0.00717959266844	0.260371612405	0.0103258	0.0105938744166
1801	23	0.619258913587	17.4140953242	0.219329650493	1.12478337585	0.01011869	0.0105938744166
734	8	0.718928054142	14.8208628121	0.672099468124	1.57149822104	0.01028885	0.0105938744166
631	10	0.521462808491	15.3835999541	0.456128752052	4.27662371015	0.01056045	0.0105938744166
1079	18	0.312510157363	11.7470848342	0.23009361323	2.30041460147	0.0100259	0.0105938744166
1163	11	0.558812514324	15.9813393111	0.268516945301	0.158454311004	0.01036757	0.0105938744166
731	8	0.566569700358	13.3323136233	0.133180166537	3.07276963834	0.01035068	0.0105938744166
1067	11	0.553650480427	13.2625891481	0.15070963901	3.42163813854	0.01022274	0.0105938744166
1121	16	0.58104021852	13.8728137379	0.691200349254	1.5137826204	0.01029627	0.0105938744166
1266	7	0.374331441533	18.3696292282	0.308703707376	6.04895101379	0.009649281	0.0105938744166
621	6	0.699823265854	12.9082183815	0.107266424435	2.62721725293	0.01054528	0.0105938744166
943	10	0.579305108525	16.1629114443	0.191480708179	0.757209255319	0.01035089	0.0105938744166
985	9	0.734353552016	14.9055189412	0.490845499902	4.96499456689	0.009870826	0.0105938744166
1367	23	0.804094405258	15.3239576484	0.34316467771	3.6934373837	0.01054242	0.0105938744166
1029	11	0.416538021725	14.0517779078	0.41138903809	3.06047006089	0.01026485	0.0105938744166
1120	14	0.776498657067	13.6120562435	0.145680322183	6.64673991157	0.009388781	0.0105938744166
914	13	0.682505622315	14.0161044673	0.335514114304	0.0609389297244	0.01044521	0.0105938744166
652	10	0.420640932901	13.5044090026	0.265483950684	4.6832526101	0.01042319	0.0105938744166
1101	12	0.845103180278	14.6045189721	0.904672658346	2.7484107483	0.01019368	0.0105938744166
1418	19	0.767142583282	12.0537803811	0.147923007715	2.9516728357	0.0105902	0.0105938744166
1169	9	0.768529355352	15.4953218663	0.0502359954723	1.62862858778	0.01053491	0.0105938744166
507	9	0.981498888742	11.7583061154	0.124946597606	6.59267245844	0.01007902	0.0105938744166
1336	23	0.299319411562	14.748311377	0.386395785934	2.94892044324	0.009593482	0.0105938744166
1244	22	0.219480271683	13.3106774029	0.571025415332	5.02680922521	0.01058379	0.0105938744166
1499	16	0.258788105942	13.9599474543	0.780503941942	2.30271136237	0.01016996	0.0105938744166
1318	15	0.830803548185	12.6036117452	0.679303309502	1.44430251893	0.01058945	0.0105938744166
1469	29	0.802595773238	11.3915154591	0.510786326568	5.81119728178	0.01003186	0.0105938744166
868	12	0.870664457643	13.2145365232	0.0124100646351	3.74050097193	0.01049473	0.0105938744166
748	7	0.739333090611	15.4442556502	0.956651305429	1.19112822269	0.0105677	0.0105938744166
1256	21	0.644857538835	15.2382813486	0.516078298694	0.99924953284	0.01010477	0.0105938744166
1264	12	0.595662733986	17.509201481	0.564938671501	6.06424247949	0.009913222	0.0105938744166
1103	11	0.823614724601	14.993995462	0.319723779263	1.65974645664	0.009870254	0.0105938744166
1009	12	0.345328117897	12.7174149876	0.389147326699	3.44708490374	0.01044803	0.0105938744166
656	7	0.160815551236	13.8029270069	0.163772358934	0.575736047704	0.01011764	0.0105938744166
1170	12	0.777473428007	14.7546116766	0.601463806602	4.2216602022	0.01047056	0.0105938744166
1259	13	0.404337149766	16.8965623685	0.145066096332	0.30237657775	0.01032364	0.0105938744166
1235	15	0.900834978371	15.3497076238	0.972907528931	3.93549993663	0.01022662	0.0105938744166
1892	15	0.604425573607	15.721915678	0.0347933923047	1.03226847092	0.009925369	0.0105938744166
1282	17	0.617472022186	15.6495625904	0.434087864766	4.30450177454	0.01012569	0.0105938744166
1033	12	0.407824649535	13.2695051984	0.0972483924883	2.84977120901	0.009928556	0.0105938744166
937	6	0.686949813349	17.8982511727	0.650579329702	0.846931498317	0.01021708	0.0105938744166
1359	13	0.43073603431	16.1281033834	0.263390972741	2.04083604469	0.009931195	0.0105938744166
937	13	0.378456794328	12.4927867466	0.0800993802866	2.68298868839	0.01021926	0.0105938744166
860	14	0.420947985908	14.2307829718	0.710274150519	1.76481530027	0.01042223	0.0105938744166
307	4	0.40750478519	10.5896193874	0.585050104805	0.343747587705	0.01051122	0.0105938744166
1109	14	0.171885038842	15.1546365845	0.659447790168	2.78823945207	0.01025593	0.0105938744166
1145	12	0.0910867444169	13.7063078629	0.210417776244	0.184939234201	0.01011061	0.0105938744166
1086	13	0.522763762303	14.8208273541	0.199640296121	4.81902253146	0.01050641	0.0105938744166
1493	10	0.661123707831	18.4296841695	0.779242550068	4.65753693149	0.01022126	0.0105938744166
1076	18	0.0770105519152	13.7292428136	0.016496599863	0.0527531236442	0.009081319	0.0105938744166
700	12	0.595617410085	14.7458884037	0.168890837022	7.02228986823	0.01044337	0.0105938744166
1977	20	0.613589118224	15.5774719103	0.890516612986	4.68657479379	0.009804336	0.0105938744166
765	7	0.666961460347	17.1306842243	0.22780281578	3.40595721223	0.009997431	0.0105938744166
1403	13	0.379204271038	15.0037462487	0.282203039746	4.92997042787	0.01018049	0.0105938744166
618	9	0.352893352584	13.0517598519	0.386045738192	1.78833455488	0.01051365	0.0105938744166
2200	36	0.942963044249	12.6936825878	0.635936237258	0.193185347314	0.01058241	0.0105938744166
1354	22	0.680651735439	13.9710972158	0.992317022253	3.70145694736	0.01020818	0.0105938744166
1286	11	0.868934826423	14.7681316985	0.274976099213	2.13301258676	0.01031303	0.0105938744166
1288	12	0.517744022335	14.58469201	0.0960924142839	3.2852256591	0.009769204	0.0105938744166
805	9	0.870102913508	13.4605622563	0.50947701193	4.53081051684	0.01021529	0.0105938744166
607	11	0.518418952083	11.0378932981	0.57959734629	0.429021183421	0.01035504	0.0105938744166
1254	14	0.909301126828	15.1986347681	0.760781405968	4.45487839614	0.009848953	0.0105938744166
950	17	0.597298627628	15.7607366181	0.569279178028	7.3985192655	0.01037278	0.0105938744166
1232	22	0.895105163124	11.4094039284	0.916211191277	0.570654725489	0.01057597	0.0105938744166
1325	24	0.940941531642	12.2352790861	0.713368366607	2.21332974856	0.01051729	0.0105938744166
1167	14	0.763211188916	13.9312757832	0.148720583263	1.03882301113	0.01035437	0.0105938744166
928	17	0.458401601995	11.0032395203	0.452483913489	2.56679950631	0.01050698	0.0105938744166
1979	31	0.611397894065	12.826833986	0.293304765064	3.19907370713	0.009968472	0.0105938744166
1616	24	0.575193033294	13.8225094384	0.177886730528	2.36889135709	0.0104168	0.0105938744166
1172	16	0.767604368959	12.5674614323	0.623911598211	1.64695080355	0.01050686	0.0105938744166
1221	22	0.653234183562	12.4537659787	0.27769869068	3.46245248229	0.0104468	0.0105938744166
560	4	0.919730750569	17.1826126284	0.435618073983	2.98037595062	0.01016943	0.0105938744166
1398	17	0.527813428369	13.9397454049	0.427806262164	3.14303537655	0.01042573	0.0105938744166
1465	26	0.790816102104	12.2144598853	0.545824652844	5.25500324072	0.009701995	0.0105938744166
1240	11	0.737201754834	15.8782916967	0.140922888503	1.86335654961	0.009606908	0.0105938744166
538	10	0.62745003617	18.4677642431	0.00569488334918	0.775627092084	0.01049319	0.0105938744166
1485	27	0.734663019709	13.4824531296	0.762384304858	6.39893921369	0.01019126	0.0105938744166
714	13	0.666241838756	11.4763574481	0.199381971958	2.1041619475	0.01050651	0.0105938744166
600	6	0.612653251705	14.7334088933	0.368472185569	0.679359180662	0.009758458	0.0105938744166
902	10	0.39982219638	14.3970592906	0.684701929721	1.08829128704	0.01057625	0.0105938744166
1191	23	0.790458398917	11.7592229678	0.53310261258	6.36062232248	0.0103492	0.0105938744166
1180	14	0.363906900664	13.2518271358	0.677869540581	4.10929933305	0.009747324	0.0105938744166
1070	9	0.618304524533	15.5186380821	0.714038023996	3.32903422394	0.01046124	0.0105938744166
599	7	0.872364337077	14.1291464916	0.410951156671	4.79092884603	0.01034501	0.0105938744166
887	12	0.616393611192	15.8914561656	0.469772479109	3.63108732427	0.01030422	0.0105938744166
721	6	0.333975153221	15.5262486933	0.198015540915	5.15034507409	0.01000932	0.0105938744166
1859	20	0.533958182122	12.9605443114	0.342330040419	1.90425060633	0.0104865	0.0105938744166
1184	21	0.570460261997	13.3069397753	0.394918653743	0.911533288618	0.01054899	0.0105938744166
1265	19	0.972643839402	12.5121278451	0.550216692829	1.20218251379	0.01052946	0.0105938744166
1286	21	0.520755067036	13.0730472522	0.00725327584671	0.0213364522315	0.01023744	0.0105938744166
1307	24	0.550409237639	11.8921540952	0.505971162208	1.11621492484	0.01052677	0.0105938744166
1340	13	0.821802608517	13.9424115266	0.405043301332	1.65697698627	0.01023143	0.0105938744166
629	5	0.321818578889	16.3057556448	0.467507267291	1.27469857443	0.009861107	0.0105938744166
1449	20	0.67273269517	11.7494809746	0.120853667274	4.06513703083	0.01052659	0.0105938744166
1276	11	0.738781532546	14.556822907	0.162021787274	2.54101302495	0.009820933	0.0105938744166
701	9	0.869022000657	13.8528521733	0.595513508255	1.12057032511	0.01018404	0.0105938744166
1190	9	0.709069550508	17.9966120415	0.700038616296	2.96413738739	0.01020813	0.0105938744166
1653	32	0.846198847885	14.4150940541	0.178596083854	2.91707943689	0.01038241	0.0105938744166
1876	31	0.888956532451	14.0797936494	0.467770712538	0.251785908147	0.01025851	0.0105938744166
1092	10	0.768502688561	13.4402506869	0.208564297964	7.67142966112	0.01004673	0.0105938744166
1404	11	0.491308141481	13.5199415467	0.0940551304826	3.9465685677	0.01041387	0.0105938744166
809	7	0.397669257696	15.5203731505	0.452674101677	0.0149458882606	0.01002506	0.0105938744166
865	14	0.657425733965	14.2015912918	0.247486826853	1.92514127639	0.01049911	0.0105938744166
1178	19	0.858921185646	12.2013390534	0.0831012873545	4.76900329988	0.01019467	0.0105938744166
2003	27	0.330095064214	12.709739737	0.170535871061	5.49013884252	0.01003344	0.0105938744166
2053	34	0.977843181697	12.7380275984	0.211324096093	3.33021217265	0.01051473	0.0105938744166
1313	19	0.574007274427	13.5592234951	0.347827952293	2.00979228423	0.01010077	0.0105938744166
1324	11	0.877518353897	17.9520141131	0.786541462393	3.38333425978	0.01015404	0.0105938744166
673	10	0.76296613726	13.9150672082	0.969326987609	3.71429471845	0.01018917	0.0105938744166
2239	39	0.415061063138	12.8665135618	0.261667567435	1.29415952436	0.01057623	0.0105938744166
848	12	0.354248703247	12.9632221762	0.27375836945	4.49853515118	0.01019817	0.0105938744166
1076	17	0.621154857492	13.5154815847	0.0827096584841	4.59857202696	0.009437679	0.0105938744166
1646	17	0.68449591712	15.8225400313	0.0851605843884	0.90564640122	0.01000939	0.0105938744166
1232	11	0.938707654124	14.1014790002	0.157565144675	3.0419150356	0.01041346	0.0105938744166
650	12	0.496870159106	15.4612632544	0.796602862806	0.704691165356	0.01033275	0.0105938744166
591	7	0.727243281033	15.8563242015	0.863229590907	2.60135904008	0.01052141	0.0105938744166
1335	10	0.140556070483	13.6595459128	0.14789456226	1.30544588691	0.009914322	0.0105938744166
1316	14	0.876227275251	14.0725470122	0.0670227730313	1.81540348585	0.009504835	0.0105938744166
1626	11	0.420414235903	14.4058581391	0.51753776792	0.931852879435	0.01056558	0.0105938744166
1044	15	0.566908763856	11.5644702076	0.413265783629	4.17290002307	0.009733778	0.0105938744166
1345	25	0.965665176149	13.7190896627	0.426848222561	1.17681021261	0.0105165	0.0105938744166
1230	22	0.380527977631	11.1859355246	0.930007099944	1.79371287297	0.01002213	0.0105938744166
1122	20	0.449418068349	14.137900702	0.33245210362	2.92881525165	0.009476794	0.0105938744166
1077	13	0.672713141896	14.0525435808	0.0201831099788	3.68370996924	0.00983984	0.0105938744166
1733	23	0.288112622997	13.7027841091	0.434093814041	1.64804441628	0.009893864	0.0105938744166
2029	36	0.408446670686	12.5102474431	0.322882108758	4.67139942207	0.010117	0.0105938744166
592	11	0.318150423697	14.4764229804	0.654442797972	2.15686105678	0.0103622	0.0105938744166
2645	46	0.727509145425	14.0246001699	0.728493466654	2.66356423412	0.01042104	0.0105938744166
1661	14	0.775890504626	17.9788168218	0.0182600190584	2.11074341239	0.01037576	0.0105938744166
1166	23	0.985074223072	11.2231426593	0.810200874606	1.34474495784	0.01049171	0.0105938744166
1269	19	0.859877227969	11.8595369382	0.528675449804	6.07144796955	0.01052347	0.0105938744166
895	11	0.66774798038	12.9528844668	0.731084030213	6.65683357616	0.01035031	0.0105938744166
1579	19	0.887911317384	13.8825672916	0.82807572061	0.00153356301839	0.01051207	0.0105938744166
211	3	0.873286823818	11.3037928782	0.65156713315	0.140787096167	0.0103482	0.0105938744166
1027	17	0.625174382023	14.5379252569	0.0681676889782	2.50725874425	0.01022442	0.0105938744166
865	13	0.492439009001	11.9130003301	0.0509017948204	1.51496117177	0.01034621	0.0105938744166
1268	21	0.739765379509	12.3943660004	0.302804322995	0.19323788297	0.01045354	0.0105938744166
728	10	0.921220465492	12.2032014931	0.254522157376	5.51698209092	0.01053988	0.0105938744166
1038	10	0.391284131758	15.8747923241	0.280098845457	2.70065139191	0.009535306	0.0105938744166
1310	16	0.446370196324	14.7181372453	0.136544757469	9.7850369823	0.01004927	0.0105938744166
1296	10	0.472695044628	16.9060478781	0.483000758685	2.96081172709	0.009596398	0.0105938744166
1090	14	0.304120696987	12.8116348417	0.342446251605	4.93740019224	0.01057017	0.0105938744166
1229	12	0.735735630559	15.0360412413	0.0498010702024	3.24188182353	0.009959015	0.0105938744166
1446	20	0.619122076367	13.8338944539	0.0487881432552	3.8785495226	0.01031344	0.0105938744166
1434	11	0.632902748237	17.0203463727	0.279359637175	5.25627229261	0.01056702	0.0105938744166
1300	17	0.684090780175	12.8048978724	0.608007741976	0.610711846787	0.01035472	0.0105938744166
903	16	0.781427598622	14.4679336295	0.525029506692	0.201644394635	0.01059252	0.0105938744166
691	13	0.926491893267	13.3934213622	0.449236193765	1.27920461328	0.01027118	0.0105938744166
1286	18	0.550016329	14.9931499487	0.41051236044	0.644353883405	0.0101733	0.0105938744166
1239	12	0.939191966458	15.0582942011	0.958869608316	1.8496208327	0.01041886	0.0105938744166
1400	11	0.251401739789	13.9032356547	0.75380948582	2.79111554115	0.01039082	0.0105938744166
1027	18	0.740183037828	14.1387743253	0.460780178907	3.44508485522	0.01028543	0.0105938744166
1690	32	0.802392598344	12.483155219	0.777160738419	2.82417162787	0.01029346	0.0105938744166
805	11	0.183803549126	16.8728896161	0.236313226198	5.24008649349	0.01035904	0.0105938744166
587	7	0.42195180636	16.8763524724	0.625987116678	3.2762127138	0.01020691	0.0105938744166
1178	19	0.658973939092	14.8472447897	0.903788688109	2.94651943713	0.01020899	0.0105938744166
2146	36	0.746401503757	15.2350197903	0.558746748513	1.36021923563	0.01015012	0.0105938744166
1236	9	0.57627766898	16.7484849695	0.512299989557	0.0483446714636	0.01048326	0.0105938744166
1511	15	0.699291988559	13.4880041176	0.401951424261	5.02234938552	0.01003942	0.0105938744166
701	9	0.66271961026	12.790354889	0.513710788971	3.46126240517	0.01057284	0.0105938744166
768	6	0.464614442607	14.3382893135	0.587669724826	6.80104832643	0.01045651	0.0105938744166
919	16	0.531407724811	13.7631629345	0.291340295246	1.65804536046	0.01018637	0.0105938744166
600	8	0.512831254922	13.311223549	0.0273821897472	2.86797127633	0.01054006	0.0105938744166
860	10	0.586999857903	15.6816922277	0.481937625013	0.825314860169	0.01031863	0.0105938744166
792	9	0.504686756578	15.3329933184	0.696501447554	0.127934447402	0.01057195	0.0105938744166
868	16	0.703610813225	17.7061141467	0.451745613232	2.2698900952	0.01041092	0.0105938744166
1239	19	0.811329147272	13.7509181984	0.698303697377	4.16782717627	0.01049104	0.0105938744166
1415	24	0.501478050367	14.9719171613	0.523412353278	2.31594553183	0.01048965	0.0105938744166
1284	18	0.8169378485	12.544279276	0.738631632919	1.65866346494	0.01058729	0.0105938744166
1489	15	0.772733734719	15.9078580523	0.31001863903	3.62767857854	0.01011415	0.0105938744166
1292	15	0.680833088015	15.8846469606	0.181335483687	0.887166121469	0.01046472	0.0105938744166
1380	18	0.580823917268	12.5227135634	0.0185384537608	2.97906329087	0.01040979	0.0105938744166
1262	23	0.288425162021	16.0308478263	0.958986615532	2.55098005018	0.01040125	0.0105938744166
385	4	0.79593284988	13.9927514862	0.152610380059	1.87429234959	0.01022768	0.0105938744166
529	5	0.618989937876	14.2986080384	0.0466872592179	1.89371966392	0.009828573	0.0105938744166
993	19	0.756804787106	15.1503303153	0.528043393068	2.98998102031	0.01042387	0.0105938744166
954	16	0.494406892761	15.5852802468	0.340018958635	5.90120652987	0.01049133	0.0105938744166
1266	11	0.864750385083	14.8320263854	0.127925563227	5.80410904348	0.009784056	0.0105938744166
1771	34	0.748685734637	13.6169664952	0.344700277124	0.994554020658	0.01043636	0.0105938744166
1328	11	0.501633321794	13.6770065477	0.0503004243562	3.92375897909	0.009361573	0.0105938744166
1352	11	0.281205727627	15.6318761943	0.199168225455	2.66014450234	0.01031594	0.0105938744166
580	5	0.766864685323	17.6649386058	0.585375997154	1.42726027786	0.01011242	0.0105938744166
1453	17	0.512925080028	12.239444939	0.369019279123	2.15201239498	0.01026766	0.0105938744166
713	5	0.224878196513	18.1968461427	0.0531610356461	3.51532199339	0.01048287	0.0105938744166
1190	15	0.806057722581	12.5840900776	0.36614166879	0.325346234747	0.01020503	0.0105938744166
1604	17	0.926084157773	14.1205023465	0.642559506941	1.98813556129	0.01049687	0.0105938744166
1931	21	0.543174000586	14.5004685302	0.751406949642	5.64499865729	0.01051162	0.0105938744166
977	12	0.216104142505	14.5235833049	0.234342408776	0.186670320507	0.01017301	0.0105938744166
1734	18	0.504882952734	16.6715229652	0.220261306564	3.92491337005	0.01011549	0.0105938744166
898	3	0.0939735433845	16.6326262079	0.103798815211	0.146802813041	0.009698461	0.0105938744166
1085	14	0.640649974755	12.6886179224	0.0734132439114	2.07699027652	0.01057075	0.0105938744166
1731	24	0.611258178478	14.9822726813	0.490285119753	0.625950588656	0.01021179	0.0105938744166
1465	15	0.538481726098	15.3651192454	0.512249742574	0.829536818306	0.01055684	0.0105938744166
2146	40	0.590947369476	11.5311352689	0.364068165136	2.73956027425	0.01001604	0.0105938744166
1918	18	0.502807405164	14.6390644624	0.371036399867	6.56413669868	0.01007521	0.0105938744166
1197	9	0.135029552932	13.8915193984	0.198167966234	4.97264124443	0.01053433	0.0105938744166
756	3	0.255574489425	14.9060500236	0.0140281552047	2.06222178884	0.009966201	0.0105938744166
1111	13	0.491132248047	13.434395298	0.788481629103	2.96654970536	0.0103762	0.0105938744166
1788	16	0.272192530407	15.2825948921	0.736931045487	4.83114256887	0.009769033	0.0105938744166
1262	14	0.192623591515	16.4810541094	0.215111716299	3.11429338781	0.009085595	0.0105938744166
1382	13	0.535308813407	14.2346007968	0.343826464676	2.31358701756	0.01057702	0.0105938744166
1328	14	0.910093698181	13.1502647022	0.6432789136	5.8854405012	0.01036039	0.0105938744166
1094	12	0.608919964112	14.5118296958	0.397486593219	2.72324673924	0.01002081	0.0105938744166
725	11	0.707056417484	12.8050227674	0.254288220148	5.88454945936	0.01035987	0.0105938744166
1247	16	0.265258650489	17.2473748575	0.550458418428	5.34549862813	0.01050019	0.0105938744166
1248	22	0.928008120973	13.453833901	0.177469462861	2.53765917374	0.01027267	0.0105938744166
1177	13	0.553880635606	14.9514224915	0.420403569077	3.02402840173	0.0101627	0.0105938744166
832	11	0.677365759428	15.5714720553	0.503075548809	2.54444960382	0.01025318	0.0105938744166
1751	18	0.422056397984	16.7210288416	0.884943365205	2.03638452102	0.01022172	0.0105938744166
678	12	0.366957750358	12.442647468	0.170244079613	0.327799149503	0.01019237	0.0105938744166
1669	15	0.831008143427	17.5677880718	0.7213088611	1.18754051271	0.01031971	0.0105938744166
1105	13	0.476472482149	15.9071680682	0.0147503211674	6.9029508768	0.009567178	0.0105938744166
526	5	0.739657107104	13.9717788537	0.691596570801	5.40260600773	0.01043054	0.0105938744166
753	9	0.812504917252	11.9803721549	0.318428958074	4.52717161204	0.01038764	0.0105938744166
1084	14	0.251040940121	13.4738206885	0.0913637124128	2.28950482266	0.01043541	0.0105938744166
1243	18	0.799968322934	12.8246350589	0.555909705641	4.53181725483	0.0103589	0.0105938744166
686	10	0.893032616455	12.4950403091	0.654896327273	1.60817483226	0.01041064	0.0105938744166
1342	25	0.639778576857	14.3486070325	0.653696691183	3.76918947408	0.01015689	0.0105938744166
1221	23	0.614549584633	12.671374598	0.253326226508	0.856952064479	0.01055905	0.0105938744166
1268	7	0.977147261573	18.2212021451	0.391095700871	1.05421377374	0.01039623	0.0105938744166
683	12	0.457222146096	15.8370053513	0.298266374427	5.16049137476	0.01039634	0.0105938744166
1422	18	0.953270945262	13.3277657645	0.545949892329	3.08626521118	0.01057657	0.0105938744166
1472	18	0.741066638902	14.4043885817	0.472305560823	3.63136065695	0.01007142	0.0105938744166
1458	11	0.211844234724	13.3575803287	0.0200452830764	6.10049910653	0.01026231	0.0105938744166
1041	10	0.786086584343	12.8753671385	0.0293706150016	1.99205693206	0.01044675	0.0105938744166
1235	10	0.91010308684	15.7298281802	0.174484483763	1.36135467206	0.0104938	0.0105938744166
1114	20	0.370259044142	11.4007226471	0.185512222337	4.96565217165	0.009738572	0.0105938744166
1310	22	0.833137437916	13.9736938536	0.643210777736	2.74005485397	0.01057122	0.0105938744166
1877	27	0.528069188961	14.6947717588	0.466814554641	3.58558656293	0.01038586	0.0105938744166
1093	7	0.716962397045	16.7214542241	0.692445160144	5.57666062387	0.0102321	0.0105938744166
1644	27	0.399086288626	15.5950562899	0.443005956495	1.63214582147	0.01035597	0.0105938744166
1188	12	0.440598700296	13.2399992443	0.0563910719958	1.59327294279	0.01049976	0.0105938744166
509	5	0.817888224057	14.6738551308	0.248451500885	3.57176119585	0.01010518	0.0105938744166
1719	25	0.417230379941	15.3456196324	0.531551645163	3.34817717622	0.0104316	0.0105938744166
529	7	0.711829545359	14.9646521359	0.631497557782	6.82739233859	0.0100134	0.0105938744166
1237	9	0.576620027386	15.1646326964	0.355950452249	5.00870647091	0.01020954	0.0105938744166
793	6	0.81322413332	17.5947420456	0.019421353437	1.88921356613	0.009679965	0.0105938744166
672	11	0.774099120949	12.9613922015	0.220696920155	1.0833304381	0.01049304	0.0105938744166
1349	22	0.175211255529	11.9063713681	0.274658038499	2.94157158025	0.01048611	0.0105938744166
1626	22	0.263916823517	15.4623503986	0.317931354382	2.74668245653	0.01034705	0.0105938744166
682	8	0.745941334154	13.347805937	0.27630678827	0.267393114388	0.01037535	0.0105938744166
1215	7	0.27558130333	15.6086584765	0.0674136895383	1.58615552756	0.01007065	0.0105938744166
861	7	0.50855746397	15.9228686727	0.294387752803	3.29764879369	0.01019081	0.0105938744166
1141	11	0.627826805455	14.5923743295	0.367657151083	4.09446148812	0.009845311	0.0105938744166
1247	15	0.346573547654	13.0904579233	0.328363950217	1.76254173879	0.01056235	0.0105938744166
1278	24	0.418380218941	16.3683819404	0.332065500618	3.63696039926	0.01030426	0.0105938744166
1097	17	0.760027068893	13.6321199704	0.534529819526	3.0879021725	0.01035719	0.0105938744166
1261	10	0.730155339689	16.2617612075	0.371498833329	0.734053509867	0.01048692	0.0105938744166
1187	16	0.730575871508	17.2168234897	0.729947021186	0.227411314765	0.01015075	0.0105938744166
1005	11	0.442537369972	15.4260269077	0.8507621194	3.45976786027	0.01047327	0.0105938744166
773	9	0.971492281107	19.0928698013	0.489812276097	0.598293932423	0.009583369	0.0105938744166
1197	12	0.545135011644	14.9383404853	0.283480659829	1.71784418884	0.01023152	0.0105938744166
1677	24	0.960609949407	15.0225729545	0.541715642007	3.04057891492	0.01058859	0.0105938744166
812	15	0.878967069815	13.3297878596	0.476828626304	1.93217779825	0.01007081	0.0105938744166
593	8	0.479685253899	13.8548812965	0.185989152163	5.81507052492	0.009383779	0.0105938744166
1197	17	0.131684956853	12.6879454059	0.810565307393	3.98174303779	0.0105938	0.0105938744166
1423	18	0.632916939959	14.7472164866	0.270815300488	0.608775250059	0.009155787	0.0105938744166
654	6	0.347506945229	17.6850929107	0.758332438647	1.74802817437	0.01055964	0.0105938744166
1079	14	0.77633304376	13.0750988938	0.387261952598	2.9200167721	0.01013538	0.0105938744166
665	6	0.359044758446	16.9740803115	0.0171831615479	1.73262048355	0.01037858	0.0105938744166
1329	14	0.525285345357	17.2964904413	0.116754014473	6.26347290714	0.01004137	0.0105938744166
1401	12	0.365473474782	16.1879302793	0.625764587408	3.5587980972	0.0105421	0.0105938744166
1323	12	0.783754572397	13.4805700817	0.700147456553	2.17008472229	0.0102509	0.0105938744166
1563	26	0.991922565717	15.0577249037	0.24772042871	1.83011437522	0.01049957	0.0105938744166
1349	8	0.73678261109	18.2069951439	0.400330271073	5.81134424182	0.009850507	0.0105938744166
1209	11	0.490068298905	15.250984862	0.0805228651339	0.408160048134	0.009975062	0.0105938744166
1261	23	0.995040075815	14.8135689424	0.58202156997	3.907494352	0.01046159	0.0105938744166
767	10	0.230699445005	17.2453869624	0.673240757132	3.17285485369	0.01035294	0.0105938744166
667	6	0.840349242062	16.6221521108	0.347748521666	7.42629908055	0.01005794	0.0105938744166
1109	15	0.394596238911	14.1572841946	0.385986208227	2.62521969167	0.0103318	0.0105938744166
949	7	0.785389657918	16.7487640376	0.430146288446	1.20110809506	0.009646022	0.0105938744166
1031	12	0.861849919536	13.6429367551	0.732260397475	1.07841828317	0.0103849	0.0105938744166
1098	16	0.583983717844	11.7426105481	0.38891368492	2.84349581235	0.01045016	0.0105938744166
928	18	0.753201265092	12.174770914	0.667763698848	4.60378570649	0.0104697	0.0105938744166
1103	19	0.388274554514	13.8576110636	0.501685415642	1.47259776401	0.01024937	0.0105938744166
1220	11	0.832566625608	15.0383862039	0.867937087499	5.47476243291	0.01038121	0.0105938744166
918	6	0.220144187303	14.7215132241	0.176199365753	3.62188734432	0.009792547	0.0105938744166
1455	16	0.411332448263	14.4526750816	0.37622077873	2.59892667061	0.01027049	0.0105938744166
1074	15	0.364592639193	13.3790340333	0.605586216477	0.563868124003	0.0102177	0.0105938744166
900	17	0.614585229849	14.0467301818	0.187372979634	0.962022439351	0.01058463	0.0105938744166
941	17	0.164137738771	15.1956158278	0.0300241124677	3.08284241169	0.009822702	0.0105938744166
1225	21	0.901646002243	15.2106778092	0.388508089027	2.09791144092	0.01045395	0.0105938744166
753	7	0.871363839742	15.7655130845	0.201782498169	1.78832464543	0.009606503	0.0105938744166
2292	20	0.625354608813	16.6446908743	0.585142606039	4.98384879786	0.01020023	0.0105938744166
1376	15	0.635629375747	14.4166343505	0.946300634596	7.83109494722	0.01040825	0.0105938744166
1371	16	0.942109627082	13.6184605715	0.262680425606	1.8117456364	0.01046763	0.0105938744166
1421	9	0.617748087341	16.8046289773	0.0196983057799	5.89486952434	0.01010639	0.0105938744166
1087	12	0.663283217179	15.1471570968	0.578733391193	4.92515446278	0.009948539	0.0105938744166
1479	24	0.861422149625	12.3616478682	0.328576574029	5.19840930019	0.01038823	0.0105938744166
1683	21	0.878617266204	14.9584677131	0.528808381839	1.06624406106	0.01034181	0.0105938744166
480	7	0.948284599414	14.4815368818	0.502650097664	8.63336837169	0.01028112	0.0105938744166
1463	17	0.212121296109	13.3554566832	0.0253801244023	0.931322851103	0.01039217	0.0105938744166
528	6	0.585160066069	14.2724337076	0.0704439019148	4.98869632062	0.01012258	0.0105938744166
1099	9	0.666390798416	15.5608029133	0.0495221551285	2.50524248314	0.01050721	0.0105938744166
1311	7	0.329155369075	16.8129566489	0.32255338492	0.478870229991	0.01041013	0.0105938744166
1804	9	0.652648105698	18.0254388666	0.722863379186	3.34578777085	0.01055732	0.0105938744166
1194	20	0.480664326615	15.5431978987	0.537201785305	7.0475272331	0.01006055	0.0105938744166
1454	17	0.411552528315	18.012362335	0.487238741993	0.802591439601	0.009765657	0.0105938744166
762	8	0.484908890652	15.8633465462	0.453510095424	6.29817342591	0.009962424	0.0105938744166
1006	13	0.899346319152	14.7927823486	0.595530913848	0.928577628605	0.01058165	0.0105938744166
1453	12	0.828639001249	15.9993761458	0.74521239658	2.49764453482	0.0105177	0.0105938744166
573	4	0.298272022532	14.1657643173	0.328796503284	1.19505423454	0.01038088	0.0105938744166
856	16	0.359125765305	13.8896664197	0.750398334476	3.8239689195	0.01009531	0.0105938744166
1323	14	0.737111471852	16.4078370834	0.604160316291	6.10613818428	0.01016271	0.0105938744166
1108	17	0.50080965951	13.6972404644	0.378789555286	4.21637890124	0.01038736	0.0105938744166
1165	22	0.358665682102	13.645808111	0.781165475969	7.32069186806	0.01018686	0.0105938744166
1150	10	0.515326616037	14.0348489884	0.202444402089	4.64768675436	0.01055265	0.0105938744166
151	1	0.382172127898	14.5998518052	0.0959529278887	0.0735482583315	0.01030488	0.0105938744166
1239	21	0.510572934362	12.3016030058	0.712832230279	6.57094253846	0.01020548	0.0105938744166
1484	21	0.369762799085	13.7609283806	0.514716946007	4.43174027274	0.009897969	0.0105938744166
1137	13	0.347877944266	13.9229826135	0.143845388118	0.533298647614	0.01032285	0.0105938744166
1212	12	0.354083944437	15.8347985328	0.743014011916	3.68394452675	0.01017022	0.0105938744166
1211	11	0.7737551569	17.3542959912	0.632323133003	2.8416043132	0.01039338	0.0105938744166
543	6	0.965891316259	15.6492046252	0.0262960420391	1.43842056306	0.01022707	0.0105938744166
613	8	0.809147306114	14.902254159	0.40117367156	4.43854918508	0.01017603	0.0105938744166
1211	22	0.651528630832	10.3944766602	0.133640626648	1.31680585736	0.01049702	0.0105938744166
896	14	0.854917193069	14.1505651087	0.740940225346	5.721035363	0.01008537	0.0105938744166
724	9	0.500486518245	15.2812972148	0.587013387888	6.05114539092	0.009419952	0.0105938744166
800	13	0.499949748115	13.8461389024	0.846623764192	5.78853937755	0.01059084	0.0105938744166
1002	17	0.513812028494	15.3863936963	0.67943219455	6.37523472783	0.01052666	0.0105938744166
713	6	0.74804233396	15.7937165538	0.599511405238	0.59242575992	0.01037841	0.0105938744166
1321	25	0.68183684532	11.1944852208	0.496963196892	0.823530536505	0.01052755	0.0105938744166
929	8	0.555656486436	15.0328629004	0.307158251091	0.605647650251	0.01050792	0.0105938744166
1551	28	0.68584229409	13.8876064044	0.561145968907	2.75020225835	0.01003138	0.0105938744166
1165	12	0.75019537709	14.7884447751	0.205107948739	3.39413837772	0.01021056	0.0105938744166
1081	15	0.925466259925	11.8729076174	0.84335440118	2.87009363577	0.01050886	0.0105938744166
1718	15	0.578335895732	16.9678638399	0.552328757503	0.724919331146	0.01058497	0.0105938744166
1154	15	0.568179373882	14.8465264058	0.259593474073	1.04116944634	0.0102322	0.0105938744166
1000	18	0.334941901174	14.9875430382	0.337354896702	3.0244499505	0.009447215	0.0105938744166
520	3	0.776383183513	16.3897792667	0.133787848856	3.58267913851	0.01021211	0.0105938744166
998	16	0.984796380088	13.5755567453	0.219402098567	0.154200868393	0.01030271	0.0105938744166
1167	11	0.307709669804	13.8184034637	0.0497497882196	2.17201168646	0.009776864	0.0105938744166
1362	13	0.292350319554	18.7422782085	0.612153174945	0.904015275492	0.01047896	0.0105938744166
1354	14	0.504382190245	18.5954980601	0.43356858185	3.44776835046	0.01058558	0.0105938744166
703	12	0.687539499412	15.6219423378	0.124592054934	5.5129405277	0.01059325	0.0105938744166
1279	9	0.842314265763	16.9023860745	0.152508722401	0.578228947283	0.0101778	0.0105938744166
1018	10	0.937421436842	17.4199195712	0.595743752294	1.15289004236	0.01040964	0.0105938744166
1282	11	0.867089411454	14.4568051549	0.155714231626	6.17719451355	0.01041202	0.0105938744166
1004	16	0.70239131371	14.2533027651	0.44306337429	1.19578642556	0.01022902	0.0105938744166
1126	21	0.763625884323	13.0181215149	0.720271215749	5.31210197166	0.009788452	0.0105938744166
902	6	0.0775658370291	16.9678429988	0.0904883514753	0.772138440987	0.008467703	0.0105938744166
423	6	0.497189608664	13.4441899438	0.0162790505108	1.65739813897	0.01017357	0.0105938744166
667	11	0.425161412628	13.3632868544	0.668898197104	1.4690625811	0.01016225	0.0105938744166
1274	20	0.586315142383	13.4664646585	0.0584804706544	1.46114462595	0.01029533	0.0105938744166
1333	17	0.837460120209	14.4555931163	0.612219766511	2.24791536701	0.01049053	0.0105938744166
1538	15	0.23655529513	17.2287273199	0.0754148949479	0.201083007864	0.009606049	0.0105938744166
2142	30	0.743606046853	15.2743029145	0.771546517934	3.86185797041	0.01038569	0.0105938744166
1141	10	0.393314786033	16.7471436223	0.520098825387	4.07043883048	0.009485982	0.0105938744166
1389	15	0.671840238039	16.0139104944	0.305420300482	4.21950028778	0.01027777	0.0105938744166
1329	19	0.37169746626	13.2885517062	0.253817204977	2.78354578568	0.009505761	0.0105938744166
1372	24	0.72223419297	13.3810631188	0.329118688724	4.04098996731	0.01036646	0.0105938744166
666	8	0.182155892359	17.621897525	0.740953694581	0.435324468406	0.0104159	0.0105938744166
1559	26	0.593410321016	13.4312072011	0.568793034352	0.0543914808846	0.01020041	0.0105938744166
902	17	0.870155871393	12.4779661906	0.276265164464	2.72491246027	0.01017275	0.0105938744166
914	13	0.851192287492	13.8300013252	0.633116755817	1.01486648404	0.0105499	0.0105938744166
1006	16	0.662991334208	14.6796611648	0.769498680129	5.49346035515	0.01054533	0.0105938744166
1588	18	0.69590167369	15.547284885	0.153091478906	2.26219612696	0.01004816	0.0105938744166
841	11	0.708343008407	13.1912777827	0.0652755216064	3.77103971185	0.01018873	0.0105938744166
1370	23	0.714857304807	14.3880454347	0.643414554638	0.786444145664	0.01056317	0.0105938744166
1443	22	0.161631280846	15.6829320702	0.157464547356	1.24383596677	0.01057291	0.0105938744166
969	12	0.71310724293	14.047644	0.398861286966	0.0384717025791	0.01005133	0.0105938744166
767	7	0.940354936005	14.7331409238	0.187620693815	5.72837650116	0.01012184	0.0105938744166
771	12	0.541857497999	14.3637866614	0.470384555031	3.75552700201	0.009861851	0.0105938744166
600	9	0.942085205585	14.2794657483	0.367804102094	2.56181902084	0.01038156	0.0105938744166
1794	30	0.799587518307	13.7256134118	0.0327834852065	2.80143686374	0.01043714	0.0105938744166
1260	16	0.75199937931	14.2204818758	0.682207287145	1.82690913423	0.01044573	0.0105938744166
1137	18	0.753697576104	13.5579951581	0.81612917968	6.29139951769	0.01033559	0.0105938744166
887	6	0.566947144844	14.6865466484	0.0433558069995	4.65241818617	0.01052063	0.0105938744166
1233	10	0.388025887698	15.0803599615	0.95415476336	6.54028958074	0.01000189	0.0105938744166
1391	19	0.566780421359	13.1430866074	0.46488429607	0.0739696235247	0.01056982	0.0105938744166
1475	24	0.6706397573	14.0633430929	0.20685592072	6.60509337514	0.01031963	0.0105938744166
1409	14	0.840867461051	16.6728645677	0.782714163807	1.11244874775	0.010119	0.0105938744166
1465	17	0.304288667862	15.1607504722	0.590830567104	2.12550949713	0.0104723	0.0105938744166
1213	20	0.659063001268	11.8872937644	0.123263356844	0.833762897038	0.01041085	0.0105938744166
1178	22	0.891494892925	12.5726911743	0.136781273858	3.04246941153	0.01052703	0.0105938744166
685	9	0.674604083331	13.4088550984	0.318521468228	3.60985089989	0.01020013	0.0105938744166
1376	13	0.782684487173	14.7198691299	0.394767388375	1.62793448369	0.01047873	0.0105938744166
1292	22	0.519062236974	11.6794617174	0.895506693554	1.36768823301	0.01018414	0.0105938744166
1456	17	0.523324341745	15.4612531551	0.229693337301	1.44850489365	0.009853207	0.0105938744166
1815	21	0.987286284846	15.8156111348	0.457142916333	0.555866641881	0.0104633	0.0105938744166
