# Supplementary material for: Tableware trade in the Roman East: Exploring cultural and economic transmission with agent-based modelling and approximate Bayesian computation
Source: PLoS One. 2020 Nov 25;15(11):e0240414. doi: 10.1371/journal.pone.0240414 (PMC7688115; doi:10.1371/journal.pone.0240414)
Supplement: S1 File — The full project, with the data, the code of all components used to run the simulation and analyses is registered: https://osf.io/s5mdw/. (GZ) [file pone.0240414.s003.gz › s5mdw-full/abc-pandora/results-example/noits_rand/result_0.13.csv]

nstep	cstep	mu	mumax	copy	strb	score	epsilon
987	5	0.812808506013	11.5005232351	0.107251917934	1.56092480822	0.01403384	0.13
1624	9	0.990069614383	11.8258430584	0.00361900334836	5.30740367005	0.01462256	0.13
912	11	0.796641527758	14.9668863649	0.116788612748	7.12684245188	0.01106659	0.13
1253	18	0.964296958563	9.61321739607	0.527850169609	6.68596644222	0.01249976	0.13
2094	8	0.420029512268	12.4380031293	0.266153284538	5.43877556057	0.0144788	0.13
795	6	0.354877167347	12.9899628011	0.273426565481	1.82049900064	0.01124284	0.13
560	9	0.141898864903	11.6360372398	0.664196627113	3.30656203717	0.01184115	0.13
1250	15	0.570305181838	6.6987893317	0.367396429267	0.633564973397	0.01437384	0.13
865	6	0.740638139055	13.5094536129	0.501325379684	0.367667607338	0.0120851	0.13
700	11	0.941085381905	14.7137796089	0.588579167646	3.6612644753	0.01096636	0.13
1382	9	0.9756085992	15.5244437531	0.359669275794	1.1622473161	0.01087237	0.13
1273	8	0.868573595304	11.777352097	0.314818711374	3.55522756275	0.0135145	0.13
819	1	0.773598376453	11.4105898419	0.62638050786	3.92923157142	0.02969352	0.13
1477	4	0.658390414603	9.82127295228	0.0772312368927	0.181643466513	0.01970782	0.13
1531	21	0.805155489498	12.523013725	0.201153504685	2.33541796588	0.01040824	0.13
1785	29	0.670214751506	13.3095452277	0.448158235726	2.04157191008	0.01050647	0.13
1360	2	0.971039208523	10.3396494561	0.568753526335	5.16124917518	0.02922148	0.13
1093	5	0.550421177575	9.13234162938	0.547032893523	0.506633072106	0.01888289	0.13
1835	21	0.740962691544	10.0433565337	0.301816664289	3.73314281959	0.01245978	0.13
1060	12	0.729869699952	9.31762463088	0.248410671236	4.87669838971	0.01250516	0.13
772	2	0.853046328038	9.66281449138	0.354476748997	0.746328539842	0.02322463	0.13
1834	14	0.549493596048	10.7223151496	0.683302746619	1.60027084812	0.0132017	0.13
1311	8	0.226372995869	7.43862503356	0.585863317019	1.73976459548	0.01922553	0.13
743	2	0.517628087898	14.7218002426	0.856242723104	2.20486879838	0.01878592	0.13
1311	22	0.279033692377	14.1236203925	0.0447839066633	4.69088673137	0.01109823	0.13
900	14	0.425322052405	10.7310713171	0.841632045961	4.90652841349	0.01110099	0.13
1102	12	0.338860998756	14.6491540171	0.282525641735	4.10028796461	0.009691346	0.13
952	2	0.930868334861	12.0995336925	0.768323544165	3.88760936318	0.02387186	0.13
1544	1	0.580521373098	14.3445729283	0.151720587646	2.28828698867	0.02940598	0.13
1060	2	0.967068958335	13.8813081357	0.133037870329	6.41990093522	0.02095076	0.13
1423	27	0.690147217659	12.4409385945	0.838192695022	3.18904010987	0.01100577	0.13
1063	1	0.662129670703	9.27738872246	0.33312960713	2.47810266688	0.03238891	0.13
951	10	0.479055370769	11.4761621676	0.228979131392	2.64529915948	0.01206564	0.13
1476	15	0.698826224588	17.7300261242	0.585191241463	0.697434151003	0.01037479	0.13
1299	6	0.917079613249	9.95598766828	0.611261564772	0.111785747263	0.0185472	0.13
604	2	0.324044982361	12.7922788089	0.583831038773	3.59070281591	0.01632486	0.13
1521	27	0.165816243803	9.99591716836	0.666861711549	2.31921804162	0.01307204	0.13
772	7	0.372354511341	11.8124719596	0.25143697936	3.43536349593	0.01164543	0.13
817	14	0.386450561276	16.5676842173	0.484345250807	6.03445159654	0.01113212	0.13
1809	20	0.731716196196	11.8720837656	0.33161570232	3.54038820991	0.01163418	0.13
795	14	0.944043758584	16.8683496477	0.604316947176	0.683657678871	0.01082236	0.13
1519	8	0.629051481191	14.6967486496	0.15122700039	4.83984237758	0.01206484	0.13
1014	4	0.712856074958	9.79288407576	0.366287143355	2.71585938629	0.01910459	0.13
1553	13	0.638408879744	15.2392419305	0.181300949021	7.09395292214	0.01075087	0.13
991	14	0.707655478388	16.1453635847	0.432555755722	2.63425431	0.01028766	0.13
1210	8	0.760614346999	10.8444735168	0.577501247423	6.47565991306	0.01426306	0.13
1772	7	0.618646716232	12.0876639057	0.014384443453	7.49643042855	0.01411992	0.13
1597	12	0.176504607626	9.646476037	0.294860577053	3.01863001122	0.0133533	0.13
647	5	0.703236564894	7.94251143774	0.711621131879	0.554352567444	0.01666018	0.13
496	7	0.61122390565	9.22705882562	0.986763250219	1.18678079641	0.01255928	0.13
1149	5	0.413036753273	11.478430373	0.191568888702	3.76279903092	0.01401823	0.13
920	14	0.460706694043	11.7771032514	0.213208028535	0.503108365008	0.01103938	0.13
1268	11	0.502827133363	9.87536952333	0.338097658839	5.0387117294	0.01352521	0.13
1284	2	0.99598948654	17.1001782144	0.5234817676	0.583156934948	0.02100713	0.13
1282	3	0.945899566913	16.8964842673	0.351308382747	4.65782165943	0.01626893	0.13
834	10	0.366575917434	12.6338120637	0.205115996901	5.3894484402	0.01096007	0.13
1222	15	0.681885668479	12.0748088156	0.179518947017	0.929221300107	0.01113667	0.13
1209	6	0.74393938501	16.5616909027	0.857078260532	1.33729979374	0.01083226	0.13
604	8	0.981627541486	17.4149889874	0.775315924719	1.1597546897	0.01103243	0.13
1429	22	0.500010641775	11.223668589	0.255269568367	2.62546020692	0.01116616	0.13
1632	13	0.232828976678	14.5241940832	0.11399415513	0.0795957437773	0.009717347	0.13
1047	1	0.340012527969	15.2148044729	0.495795365611	3.95089842596	0.02656939	0.13
867	12	0.151730186519	17.7622012769	0.928352442973	4.3095699786	0.01002283	0.13
716	7	0.46773390408	12.703517235	0.376423583577	0.878943175816	0.01075503	0.13
717	2	0.610267543534	13.5463936435	0.148192135138	2.75042363687	0.01591625	0.13
663	9	0.529478810571	9.13066724882	0.394924675662	3.79877021065	0.01348363	0.13
766	2	0.235658192748	7.69780623927	0.589564247304	3.81414497832	0.0255215	0.13
622	11	0.606978260592	4.88196138814	0.344377934366	0.682350552212	0.01569225	0.13
636	8	0.899369279391	10.6666256565	0.310363864478	3.48982236542	0.01122558	0.13
1033	20	0.772549396929	10.2785903073	0.396657667201	6.59092193817	0.01197324	0.13
1227	13	0.6594443189	13.594724675	0.98693369276	3.01871249052	0.01111183	0.13
576	2	0.880967777883	9.75785291838	0.621362010199	3.17860084744	0.02145639	0.13
536	9	0.719988123263	14.6076069912	0.738535347093	4.05853026833	0.01080853	0.13
2269	14	0.448997461568	13.8189938841	0.795378655746	3.04070756903	0.0126152	0.13
1431	11	0.906290214477	11.7195530819	0.697723558054	1.39559131658	0.0129378	0.13
898	11	0.646375066041	13.0295100431	0.661651212663	4.44617968693	0.01119657	0.13
1710	22	0.595163603507	13.3316568274	0.0308839565128	8.2423978642	0.009869023	0.13
2258	19	0.725235096729	12.7317533367	0.187062994865	6.85801231918	0.01096646	0.13
1782	3	0.766631025369	14.2608416062	0.91399985154	3.13725251712	0.02389111	0.13
1788	21	0.24436028482	15.4266939677	0.562681102544	4.12361796644	0.01056894	0.13
629	4	0.29131629619	10.9527125772	0.0689059560227	2.00984039325	0.01230616	0.13
889	3	0.986059077652	16.9092360708	0.632944274343	4.50508214875	0.01431509	0.13
861	2	0.759608898453	10.0166378216	0.0292365504893	0.537473534866	0.0215623	0.13
1312	1	0.58247017263	11.1042472391	0.343385241799	2.16497340421	0.03219109	0.13
1360	12	0.765696979535	15.0368661773	0.926896505092	2.76300389468	0.01081985	0.13
709	11	0.685458823012	13.7271081413	0.97487845495	1.22941861173	0.01096427	0.13
931	18	0.610344963845	14.6396014183	0.43238631865	4.78308480773	0.01095997	0.13
1245	11	0.601306908635	8.85054119306	0.782570255977	0.163847867713	0.01569012	0.13
797	3	0.387407220071	14.5008171571	0.436860407561	1.75082996842	0.01383127	0.13
1462	15	0.505277634516	12.33145981	0.683200017776	2.84089389526	0.0107476	0.13
748	14	0.603911292733	8.83202778239	0.96704265039	3.513877717	0.01182714	0.13
1350	16	0.776165435399	14.6835358498	0.524837995846	5.54158515203	0.01094821	0.13
1509	25	0.413660351802	14.4990236918	0.738923882327	3.50895409072	0.01047374	0.13
1522	5	0.167267584901	12.6029104277	0.283791139747	7.77554211073	0.01491411	0.13
1097	15	0.521957706107	11.0007480958	0.117524771812	3.03209782073	0.01094902	0.13
653	5	0.891737375591	10.7835269537	0.54611381558	7.01154879904	0.01282358	0.13
1460	6	0.979971537686	14.6065669833	0.786811824172	4.6544826495	0.01452683	0.13
1785	20	0.741543124659	14.8194475904	0.371962425993	2.59069730558	0.01091006	0.13
1684	17	0.730248563936	15.3867705374	0.427343543769	1.93504585833	0.01012461	0.13
1545	26	0.924533884627	16.6890349254	0.3870158527	1.68338574023	0.01095769	0.13
1254	22	0.660880155453	6.46622291934	0.292768300512	6.33446345157	0.01416327	0.13
1559	14	0.748147142877	17.9269477293	0.816778771957	1.25895017903	0.01087159	0.13
1192	16	0.922106316843	10.0757775351	0.960006347516	1.61334996117	0.01263301	0.13
1523	6	0.929148136747	11.6830077115	0.357712937286	0.530745740189	0.01694507	0.13
855	2	0.596577004932	6.67260939228	0.170632828778	2.0955609944	0.02610018	0.13
832	10	0.713992401186	8.06218893949	0.458109463956	2.66504544738	0.01393686	0.13
1593	15	0.993411917968	10.420754706	0.919499303146	2.82391224492	0.01248861	0.13
1033	14	0.988570718231	12.9037288902	0.628256283247	0.234274850598	0.01106396	0.13
1524	20	0.486849900616	14.2300754423	0.0852359842716	1.40913287096	0.01018071	0.13
1454	7	0.822927324559	14.9033987058	0.134362053504	6.09481505893	0.01232387	0.13
1401	13	0.423210477178	13.6247955027	0.199552967619	3.61065072613	0.0108057	0.13
1544	13	0.197416203706	12.9127156611	0.541121404221	1.14198338141	0.01122646	0.13
1805	31	0.638501747405	15.3509177625	0.937704523533	1.07175918373	0.01124966	0.13
503	3	0.738541129615	12.9362738011	0.822457899297	2.47835249079	0.01297848	0.13
1737	16	0.650618787618	12.1923395687	0.614090413655	4.62264795362	0.01135291	0.13
858	10	0.664976526264	12.4500798159	0.0078073071997	1.10524057073	0.01110306	0.13
826	12	0.937319131001	14.5897056988	0.863094071797	2.79310571409	0.01065142	0.13
1460	13	0.609008644517	16.2950243702	0.0530343181861	3.4140466895	0.01013907	0.13
1020	14	0.414795635811	9.34256058673	0.712269037418	2.20181708562	0.01270453	0.13
1402	9	0.402489220616	9.52488220958	0.394224371361	3.28135659715	0.015285	0.13
1820	26	0.372917263706	11.2929350948	0.926867798058	2.36150040857	0.01067446	0.13
602	2	0.515889871097	11.9292110265	0.74622245582	3.28365966002	0.0186634	0.13
1502	14	0.47092358157	12.8702648621	0.867059735337	4.14949265029	0.01132913	0.13
1673	11	0.834180512206	15.0839724241	0.684249434902	2.52086565491	0.01104017	0.13
519	5	0.449680580515	17.3015595176	0.412875643168	1.09236713788	0.01102737	0.13
2021	34	0.414486893845	10.7811731329	0.116351001108	1.76217828781	0.01101421	0.13
1091	17	0.986954034915	11.1832876695	0.189530960652	1.04990128314	0.011173	0.13
724	7	0.918201679266	12.2959520864	0.442358356481	2.33293767546	0.0108847	0.13
1306	24	0.929723747256	13.4155714031	0.232285807326	1.01369585487	0.01039615	0.13
261	1	0.312824745878	11.8852733379	0.607086860053	2.5830343389	0.01743944	0.13
1725	19	0.630391225457	13.1441432608	0.0124420748636	0.887357957642	0.01041759	0.13
780	13	0.191086456819	10.3912114841	0.113167447734	7.01958396126	0.01193866	0.13
1176	13	0.968238563492	12.9318288437	0.584234247148	0.315146398453	0.01080767	0.13
1376	9	0.950642308268	13.3341067535	0.880712469323	5.6215186362	0.013119	0.13
1314	11	0.0783692117736	12.8304243227	0.55994392324	2.60542927279	0.01306688	0.13
476	7	0.497090168985	17.3508342814	0.544184568917	1.16214581712	0.01173003	0.13
883	7	0.789273248703	7.420084084	0.168995422407	5.38385418621	0.0161715	0.13
1636	17	0.903984317379	12.7350751444	0.885291327182	6.82240731759	0.01098403	0.13
1486	10	0.442731227981	12.9565246739	0.628792634993	4.90089215845	0.01291205	0.13
1233	4	0.385288418751	10.8689306712	0.692227915895	1.11645489336	0.02014659	0.13
1037	15	0.6814478006	14.0186829079	0.309846121105	2.10342338836	0.01022235	0.13
1414	5	0.619835536349	12.9205795463	0.594782040083	1.93186968371	0.01681152	0.13
859	8	0.824408637888	14.0565388186	0.882041693017	2.55203671072	0.01085627	0.13
903	16	0.500788566133	12.905538167	0.790491469441	6.40146124484	0.01074527	0.13
989	8	0.515620018169	8.37874622706	0.72036612702	3.32983832137	0.01605597	0.13
896	8	0.915350044073	13.0011400207	0.312584285765	0.110439646075	0.01161095	0.13
1199	19	0.719318072456	7.12214157415	0.824520520058	4.56335242803	0.01437987	0.13
1558	10	0.550044109642	12.5343418941	0.581976817871	5.43524716785	0.01232341	0.13
1296	24	0.936208967463	14.8723601911	0.331711986164	1.0161968498	0.01096437	0.13
666	12	0.84403201596	11.9646116312	0.26092571578	6.12132248338	0.01065515	0.13
1422	10	0.621532645564	6.30266523983	0.10571091301	2.05022320114	0.01803375	0.13
1121	20	0.443991085	11.0442529249	0.311184138385	2.02632146073	0.01133833	0.13
766	7	0.453522304426	14.2585411461	0.917914657582	1.76375134283	0.01127623	0.13
1233	9	0.507642581116	14.5569859277	0.464472113461	4.91257698669	0.01036273	0.13
1459	22	0.944867909254	14.4704681183	0.149971326099	6.88806612952	0.01075588	0.13
1173	5	0.936564434854	14.2281411475	0.58778204774	3.52564620872	0.01457614	0.13
1672	14	0.474843951198	8.64943013598	0.320378942795	0.904762482637	0.01385728	0.13
1204	19	0.428355915994	11.407854095	0.544003541053	6.15966331813	0.01099229	0.13
1762	15	0.953710540849	14.4949970211	0.357892532101	3.73787784256	0.01078502	0.13
1367	6	0.49531188258	14.2473877896	0.0359820006586	1.2115030088	0.01195282	0.13
1870	12	0.250605599023	13.9861642792	0.60837341559	3.78512958479	0.01204458	0.13
467	4	0.546742147512	14.377647855	0.5361994954	4.85058021698	0.01096125	0.13
1436	13	0.568491677428	13.0960565093	0.41254383086	4.95201310991	0.0107613	0.13
1537	28	0.391355927656	15.156409533	0.603794424292	5.88077262562	0.01012791	0.13
735	4	0.356095247273	11.1825467618	0.763904518615	1.32223556258	0.0163694	0.13
1738	23	0.240380191232	9.99489226149	0.145188029216	3.40109551908	0.0126276	0.13
487	8	0.966695211477	13.9672451889	0.961154701534	0.661747824456	0.0110823	0.13
585	4	0.63488910641	11.3569927263	0.273909619173	3.14080462951	0.01266052	0.13
1678	33	0.0658932315139	13.8044109297	0.453711848421	6.9628509384	0.01294726	0.13
1523	26	0.871183454186	8.68133503062	0.452955248476	3.87481322075	0.01260097	0.13
1603	18	0.832178690481	16.4043879877	0.211073189602	0.669887715428	0.0107807	0.13
1432	14	0.506715337797	10.1132507194	0.0147510877406	3.7332221888	0.01106584	0.13
997	14	0.658750012114	14.0255448878	0.689286990611	4.06608842402	0.01079631	0.13
940	11	0.832921344737	13.0076645909	0.262496547285	4.23633701962	0.01070436	0.13
964	5	0.49915770699	14.1993346993	0.15233003926	3.19789272724	0.01152984	0.13
610	3	0.415191287313	10.7936135907	0.37771571937	1.12540129852	0.01499269	0.13
1575	11	0.701954435247	11.3721369653	0.68084122625	1.19352602594	0.01379701	0.13
1231	16	0.746046973734	12.212968634	0.404447227918	3.63254906083	0.01111962	0.13
1162	3	0.842454610274	17.7618535698	0.706669430165	1.82064753824	0.01558673	0.13
1294	1	0.479293602155	16.4965570881	0.00621088923375	2.88615877583	0.0214119	0.13
877	3	0.729100512182	12.7385371338	0.286130746656	2.04215948225	0.01521041	0.13
1129	22	0.480251264598	13.9225278086	0.378125016782	0.903603266239	0.01087679	0.13
1593	11	0.525001098502	11.9705435523	0.132202919716	0.292619992144	0.01212954	0.13
975	18	0.749649794368	13.7382695868	0.93516506064	2.54950854382	0.01124972	0.13
1432	15	0.436334592951	11.6724499636	0.509023519639	7.03264634153	0.01159485	0.13
1244	20	0.978449618427	10.1811683678	0.607645572328	2.07943501181	0.0116021	0.13
945	18	0.575760602084	10.9971826126	0.254181066888	9.21270198185	0.01169443	0.13
1353	18	0.94363529578	11.974384307	0.023355829316	5.40604699332	0.01052687	0.13
1596	6	0.584402008045	14.7121663038	0.384484405092	3.37719005765	0.01418761	0.13
761	13	0.79887752206	11.2424898298	0.327922399137	5.93201515835	0.01105306	0.13
744	7	0.966090584297	11.8823491226	0.400753864838	4.27291402236	0.01188486	0.13
1045	10	0.717478419376	9.55603304657	0.448068422992	6.0230520734	0.01335001	0.13
1944	27	0.461310302029	16.4204642219	0.844748995786	0.811387385041	0.010599	0.13
690	11	0.788529256109	14.5424731888	0.159714676175	6.36807679686	0.009974941	0.13
1939	26	0.526371329673	12.7066687375	0.312324096006	1.65441395521	0.01135351	0.13
1693	20	0.988504923397	13.1376228999	0.685045434292	1.26745048268	0.0104177	0.13
1731	15	0.62689575482	10.5527984436	0.517520875159	2.00330482743	0.01235809	0.13
828	16	0.49162927209	15.9523357427	0.759693476931	7.38328900916	0.01085337	0.13
912	8	0.781299918467	13.8452722768	0.284598663665	2.42652238616	0.01080928	0.13
1230	7	0.557815657791	9.65805206903	0.289385872616	4.02002108877	0.01498338	0.13
845	15	0.531774434986	12.9278520837	0.788731571826	9.43188782196	0.01026602	0.13
1547	9	0.705741272336	14.7469896125	0.901445543998	2.63485750346	0.01202322	0.13
1098	8	0.364590954068	12.8414447084	0.477896442681	3.37793172107	0.01124553	0.13
1382	27	0.43197191017	11.4952406118	0.521498990741	3.87760277827	0.01152418	0.13
1666	22	0.449180815592	8.73727893811	0.254181037537	1.60313207678	0.01302895	0.13
1478	8	0.317196276594	11.9174853675	0.172520560599	1.81667392407	0.01194687	0.13
1036	9	0.605371455836	12.3600342078	0.147278687352	0.418273202227	0.01062849	0.13
879	15	0.122358045576	10.0772741422	0.0376827438267	2.80630291613	0.01264021	0.13
1204	20	0.701495316367	9.35561034633	0.145494870027	7.70750848335	0.01152017	0.13
1699	25	0.429833969046	14.3908392347	0.290791781332	3.61798949215	0.01011158	0.13
491	1	0.897256755518	13.7342341725	0.050986470558	2.51534756495	0.01953647	0.13
391	3	0.883523477066	12.0268628341	0.804847096074	6.43801539577	0.01263154	0.13
1352	6	0.154214086324	11.7465465723	0.515759891949	0.722220275344	0.01601149	0.13
1382	11	0.281637110058	12.8898653279	0.618789799697	0.273342745202	0.01137855	0.13
1080	12	0.410255317942	12.0054593825	0.87537496926	0.805725590874	0.01130731	0.13
1273	14	0.414053044158	13.3379072309	0.550442883583	1.4937070474	0.01093622	0.13
622	4	0.857410654839	15.0369603707	0.274365720234	3.35669606401	0.01086568	0.13
2078	31	0.165294496771	11.5087261798	0.342617306099	0.55355156769	0.01195404	0.13
1289	16	0.413715359872	11.6739641589	0.369693277002	6.9581630337	0.01136976	0.13
1973	30	0.966007931038	9.70775778604	0.425869261917	0.104140303659	0.01196951	0.13
1325	22	0.664841201691	12.0059076265	0.844013946775	6.22018772161	0.01081458	0.13
1144	12	0.601156237066	19.9162747315	0.618768941484	2.53283485862	0.01100681	0.13
1395	11	0.899101758537	15.4508398035	0.604865359986	1.05332603488	0.01010312	0.13
1539	26	0.799060311223	12.2858996887	0.240913897993	4.09230720947	0.01133007	0.13
1039	5	0.456316854625	16.4993328225	0.360466600995	0.829556786324	0.01080427	0.13
1200	15	0.808290773244	13.5194921557	0.93134876347	1.06699107913	0.01069096	0.13
1133	15	0.829193445203	11.7550544998	0.285810149497	4.64362273377	0.01113735	0.13
1702	14	0.49396372288	12.1237787252	0.822632570636	4.36974709174	0.01216454	0.13
1725	33	0.954658290643	13.9090815356	0.494931142647	7.45470758542	0.01081244	0.13
1658	20	0.786399566029	14.1317745309	0.486798335097	0.0311471960012	0.01034875	0.13
1374	16	0.229957021768	12.4040771331	0.7902743717	5.20352598743	0.01132158	0.13
1239	11	0.993436908064	13.4711152452	0.272670996694	3.63844638412	0.01081001	0.13
1525	20	0.842419995584	10.6405405847	0.130689413403	1.88685178176	0.01177511	0.13
1503	8	0.864626953918	14.0586690363	0.831971577076	5.2674607149	0.0126307	0.13
1979	5	0.671430573387	14.443031301	0.0803150995713	1.02304902288	0.01581548	0.13
980	5	0.441287216075	12.9741185258	0.667734311832	3.66166074749	0.01370881	0.13
936	12	0.696908427934	9.00078302781	0.870437726024	3.92318109007	0.01280137	0.13
709	5	0.497367802084	14.8363666646	0.336459244505	1.08700840677	0.01053257	0.13
1808	14	0.872395962055	12.183593444	0.670282696241	2.70542022846	0.01206423	0.13
711	2	0.646708953851	15.7892742841	0.656022232443	1.50704916779	0.01593359	0.13
1992	10	0.683273739814	14.671644458	0.654618922699	3.22602266154	0.01234987	0.13
829	11	0.864216050286	10.1458047262	0.338291779497	4.72120839082	0.01199298	0.13
412	3	0.71696940639	9.42955127333	0.261551017579	0.263813958378	0.01358711	0.13
576	6	0.574794368801	14.7552420823	0.549015291835	7.4075475072	0.01024774	0.13
1705	26	0.195201454892	14.0611011368	0.514354452109	1.41491645876	0.0110567	0.13
1350	5	0.526817936261	10.2215287282	0.205423219652	0.624872473974	0.01703353	0.13
1044	19	0.90211782509	13.8064970988	0.054831849012	2.11300776286	0.01017164	0.13
939	3	0.863860335167	7.86297897074	0.441323726331	0.409171268177	0.02418676	0.13
887	5	0.280183863591	16.1731233204	0.265158942071	2.4712344544	0.01051645	0.13
388	2	0.839957174748	16.4324942885	0.445333724927	7.99744996977	0.01140335	0.13
1633	5	0.473247524192	11.9278047131	0.057942950706	0.367685170814	0.01580151	0.13
1584	20	0.785289786809	9.66823885186	0.207423579581	4.07852899747	0.0123434	0.13
1584	22	0.881271279489	7.5492363959	0.342466506192	2.94851108719	0.01424735	0.13
200	3	0.75281240686	10.1718164991	0.385691811561	5.72937636579	0.01150512	0.13
1581	1	0.0539149052764	15.927574695	0.703776930182	3.14280178889	0.02898356	0.13
1478	16	0.0462012066587	12.7257265451	0.55280130809	6.01540522771	0.01306546	0.13
1522	18	0.762065056922	10.8143727605	0.544741033525	0.313432942734	0.01189467	0.13
840	14	0.19075877055	11.986926071	0.869056909941	1.87036128237	0.0110094	0.13
1595	19	0.617513904166	11.384443623	0.714266755588	4.53481457745	0.01132367	0.13
727	8	0.740285468665	15.870521437	0.55324862455	2.57963533643	0.01029971	0.13
1294	5	0.888132673731	13.3180728183	0.253842507266	5.28839790314	0.01498272	0.13
539	3	0.493283821753	8.47959378689	0.883375598673	2.55309335875	0.01910565	0.13
919	4	0.184168851362	14.9297974046	0.339060636817	5.16453225593	0.0108532	0.13
973	5	0.831042873403	14.9465540122	0.13828083295	9.000790825	0.01192462	0.13
1127	14	0.555179036062	11.7367511116	0.451065597568	4.37733072665	0.01124681	0.13
482	9	0.418158484723	8.07260229862	0.412772645653	3.26325967057	0.01236332	0.13
953	2	0.412011946247	13.0772154476	0.128604848136	2.1864354913	0.01771335	0.13
1454	18	0.816716950989	6.02496014978	0.0680040109158	7.15769679495	0.01585329	0.13
693	3	0.695981526084	12.3799159693	0.77040404107	2.50131677705	0.01566146	0.13
1252	10	0.75739072108	13.2724759924	0.378260715946	3.7260180185	0.01082157	0.13
1273	22	0.367226535498	14.4624284402	0.406984481195	0.205989191467	0.01079109	0.13
921	2	0.619661864309	10.4494395818	0.620841945327	5.43689661083	0.02441285	0.13
1725	22	0.92061883915	15.9339012284	0.0567073571125	2.37739299277	0.01059248	0.13
1493	13	0.233477688091	13.8672436399	0.389671220887	4.89133321356	0.01087926	0.13
1096	13	0.561125845052	13.9133678439	0.840739530829	2.91699610002	0.01054134	0.13
1677	18	0.353261667281	11.744253428	0.677581654977	1.7429215266	0.01232475	0.13
1520	6	0.220110715027	14.4351268406	0.694756342135	2.95864676703	0.01490382	0.13
994	14	0.575088531823	10.7017274241	0.0430869142365	4.54148600875	0.01083016	0.13
1744	33	0.415292081327	12.8012234876	0.167288804089	7.85444547244	0.01086933	0.13
1842	21	0.886859389876	12.1086433438	0.597536230195	0.854888944337	0.01160131	0.13
1896	13	0.799692724885	17.7717226804	0.420910678391	0.883133624195	0.009836399	0.13
1746	7	0.0721924689781	11.8973051176	0.678346280064	1.86295610469	0.01906771	0.13
1289	11	0.400178448973	12.1177219454	0.694703831991	0.864547587594	0.0125823	0.13
1204	12	0.726357379644	14.6860181132	0.0584669010934	5.6023549898	0.01037246	0.13
1319	10	0.281797486865	10.8474955241	0.17738301879	0.367624304664	0.01189641	0.13
1491	19	0.856571591423	10.2871650871	0.507679629165	6.7148006405	0.01140385	0.13
1094	19	0.510894575502	14.0569810394	0.723075441133	1.32364964347	0.01018098	0.13
1612	22	0.490037390794	9.22286155099	0.0703005512493	5.16903225895	0.01238022	0.13
1610	5	0.191752897548	13.1515721462	0.519042167331	1.30779384558	0.01662509	0.13
1418	28	0.780503916251	8.88150475232	0.302878333519	0.142210661256	0.01180735	0.13
1537	13	0.864863630501	11.0717389927	0.910785292374	0.455785102093	0.01343636	0.13
952	18	0.461856061629	11.3666876708	0.0852466160186	1.43742494692	0.01006143	0.13
507	3	0.773245279781	9.23352719003	0.493500966709	6.78295783173	0.01574254	0.13
1580	16	0.968562894502	13.6305361138	0.576601513108	1.02433756319	0.01091543	0.13
1288	13	0.831887780469	13.1540510461	0.152427032368	3.43768167199	0.01019694	0.13
1247	3	0.476065011141	4.73546328395	0.887634923097	1.85186846754	0.03084417	0.13
1075	9	0.989742432167	16.5331724066	0.290556107589	3.11771020069	0.01084652	0.13
1537	8	0.898219462534	12.194008153	0.273412615144	0.758428350988	0.01430382	0.13
1799	15	0.0102612491217	15.8223800309	0.128845326024	1.3500452624	0.01196936	0.13
1596	15	0.691996587538	13.6045619348	0.0197122889826	1.79879176796	0.009801175	0.13
1881	25	0.670998414082	16.3097667476	0.326686918871	5.51082656928	0.01044481	0.13
2082	27	0.489272380055	11.0177025221	0.420132037216	4.8910112012	0.01177317	0.13
1770	33	0.430407254146	8.72052609813	0.181484307414	4.70096195745	0.01227843	0.13
2072	11	0.660967917632	13.979645687	0.853384408813	2.43239913527	0.01309956	0.13
1554	20	0.247405479139	10.0384884204	0.29673335955	0.814568072829	0.01271853	0.13
1934	32	0.995131147763	10.3590520784	0.529234696877	0.759244477143	0.01159319	0.13
1244	17	0.941480925233	7.6461761391	0.60667545896	0.696846581644	0.01445391	0.13
1698	26	0.378939237984	5.15548708675	0.838060260974	5.3558019812	0.01676652	0.13
1717	8	0.852561836776	13.4086287496	0.565101780233	4.11557953448	0.01412608	0.13
1885	5	0.491077534012	8.90732154846	0.614851773801	0.167117047399	0.02469039	0.13
1005	9	0.528357488575	10.353033683	0.845133119902	3.46954094293	0.01304411	0.13
1549	29	0.756890020645	11.9181339135	0.415166990603	1.68050149735	0.01028774	0.13
333	3	0.771753568747	18.0345970323	0.0744408940867	3.69716871729	0.01025914	0.13
664	12	0.69198512718	14.8602344953	0.355508649799	0.117652280201	0.01056738	0.13
2024	24	0.959955704085	13.9122694176	0.175482416739	2.24787246972	0.01096034	0.13
1870	10	0.7937143404	12.8467821662	0.819957997222	2.87222771508	0.0141081	0.13
1581	16	0.572434699385	13.5132625394	0.786009656474	1.99194572336	0.01084812	0.13
1075	2	0.816843884164	9.49193482573	0.618333739045	2.54947122147	0.02800992	0.13
1539	12	0.947647787688	12.8087431687	0.153231504259	2.76533691659	0.01102307	0.13
1903	14	0.225953935934	11.5375455171	0.801908214572	1.31562264557	0.01402077	0.13
1556	8	0.758148094066	13.5874454937	0.342179693646	3.19209565534	0.01251559	0.13
823	15	0.627912878723	11.0576658145	0.204156847152	5.12816302518	0.01071077	0.13
1521	26	0.193128694815	11.9313015745	0.514066202991	1.56526307254	0.01079684	0.13
451	8	0.295401156042	13.0068080204	0.0401931139909	3.70129997091	0.01051573	0.13
1982	29	0.969764196182	14.5326616109	0.231712960266	2.35115702277	0.0113982	0.13
647	5	0.723325502989	8.93017521233	0.560350114368	2.78878919775	0.01505967	0.13
1382	15	0.703942427327	10.9605520075	0.427555458524	1.06899901906	0.01193117	0.13
2023	30	0.760982683578	12.169967286	0.172388052777	3.08480114904	0.01048209	0.13
1481	24	0.581545134036	11.9388942472	0.26924181622	1.29989314066	0.01155888	0.13
922	10	0.0734535279785	15.2717690882	0.543605295726	0.123882348202	0.00966343	0.13
1556	7	0.216668556097	11.0792789957	0.149138517411	0.691860215478	0.01412482	0.13
636	8	0.68037349232	16.1114886193	0.778260213538	0.675017504525	0.01019807	0.13
1582	28	0.569075595902	16.1849189732	0.251763785812	2.42038978907	0.01099231	0.13
1292	11	0.804763835215	15.1661649244	0.41208839001	7.38228322299	0.01040121	0.13
1606	4	0.383404769582	11.595348799	0.187767153985	3.14640164024	0.01762576	0.13
968	12	0.638902757763	10.5220045699	0.912744706578	4.38101921681	0.01184118	0.13
1371	20	0.862671268371	11.6407555756	0.0342385642346	2.45737062963	0.01066212	0.13
1060	13	0.812577558607	13.0875798907	0.966746738732	0.561323848323	0.01090293	0.13
1577	28	0.511752901052	15.8586577013	0.506560672659	4.54185635785	0.01116513	0.13
1551	13	0.46938561105	8.92857266759	0.057571807032	0.526236856403	0.01243227	0.13
1180	4	0.521303713981	12.8745757249	0.75538941888	1.83699301259	0.01846094	0.13
1487	2	0.898251238028	9.22293128585	0.699611839912	1.31042894886	0.03149211	0.13
1931	37	0.773886890097	13.4331787705	0.0501412916128	10.6191951107	0.01049656	0.13
815	3	0.91328853458	13.6348161293	0.264418369716	1.05633152738	0.01472962	0.13
888	6	0.50886759996	8.33259397259	0.229260200599	3.50926690715	0.01526588	0.13
1799	13	0.681698244273	10.8910123855	0.636233317314	1.79012497486	0.01366905	0.13
1070	13	0.660591999762	12.6060350558	0.270578327093	3.38342130057	0.01093846	0.13
1707	11	0.343395410848	12.7292883726	0.371736916205	3.63321036456	0.01181591	0.13
1278	14	0.700462172086	12.2872705684	0.584597742216	6.27690190143	0.01162239	0.13
2058	24	0.628753263338	12.6802134233	0.592252456469	1.38410600262	0.01096319	0.13
1448	27	0.649107429702	13.5982421058	0.57772240326	3.2597242764	0.01052126	0.13
764	3	0.552374893658	10.1387309158	0.528892398532	2.20671051449	0.01847315	0.13
1222	13	0.759060439383	9.75521517009	0.56238843295	0.633839954251	0.01292228	0.13
937	10	0.573130369017	17.2201695457	0.881709149186	1.00965641819	0.01030582	0.13
1295	6	0.678411774919	10.8200265647	0.316068530827	3.25807149412	0.0160205	0.13
961	17	0.332371688074	12.2335196326	0.690839450335	0.109963144176	0.01123557	0.13
1020	7	0.451205770759	16.3230319179	0.519218344402	3.94092899333	0.01038428	0.13
1646	11	0.897629157666	13.0136910777	0.138796651751	1.89363887996	0.01227882	0.13
345	3	0.181865527741	14.262273308	0.34233942857	8.42643996095	0.009903601	0.13
713	5	0.238070690631	13.9178911222	0.511934134809	5.55133530193	0.01131099	0.13
438	1	0.66822457222	13.4284253652	0.594362265432	0.575431423387	0.02048633	0.13
981	8	0.830408832441	15.1116635786	0.925337304833	6.09156398504	0.01093645	0.13
1347	26	0.852934708239	12.2052203131	0.271358355093	1.32152440602	0.01101185	0.13
547	6	0.659768195549	12.5749303016	0.0831736445045	5.21143057936	0.01094522	0.13
771	1	0.736425339414	13.5870964724	0.693660147572	0.339214173514	0.02663382	0.13
1406	26	0.602912170863	8.95682997945	0.891637909247	2.12537522719	0.01197923	0.13
1416	25	0.976244507827	8.67692927476	0.358488858965	0.837549760087	0.01241133	0.13
1632	20	0.53900379776	11.0898173952	0.135800099105	3.84354525182	0.01118057	0.13
687	11	0.582677155924	19.4966526778	0.305402676566	2.20713917875	0.01182329	0.13
1443	15	0.628516461106	6.85404292749	0.606252198846	1.92820842332	0.01552413	0.13
891	1	0.0158864652763	14.3903001055	0.900031233487	1.35405030244	0.02913053	0.13
524	6	0.644647207624	7.41983559646	0.304706529086	4.03586952731	0.01501897	0.13
1262	4	0.232152849595	14.4159078904	0.252067299898	2.08957163776	0.01327437	0.13
1105	5	0.834373734372	12.5703639078	0.504394202709	0.632745807443	0.01523366	0.13
497	9	0.595441832317	15.0791097152	0.937683087879	4.87916783011	0.01106475	0.13
1294	1	0.700001199401	6.95414627772	0.424172004324	0.520402944693	0.03468604	0.13
2020	22	0.850605753227	13.1329669119	0.993895062874	7.08837765253	0.01096541	0.13
1135	13	0.634798773625	15.3135708106	0.327076930045	1.35386559621	0.01009556	0.13
1252	14	0.824370352175	12.4718344307	0.354135191163	5.21303884548	0.01107344	0.13
1072	10	0.658699892644	15.8752409617	0.347745423541	1.38721664353	0.01133094	0.13
1285	23	0.735022032858	14.0304432356	0.807591382195	2.00756749985	0.0107356	0.13
757	1	0.436009197471	14.9108204129	0.601585871982	2.27865563027	0.02451319	0.13
708	5	0.95849910714	14.1845943706	0.691269997597	5.29519231139	0.01167074	0.13
1660	15	0.502379446787	9.13639005366	0.0348310157915	5.76426098574	0.01227064	0.13
1191	14	0.82141982389	8.08161412042	0.357238484821	0.913951802251	0.01352133	0.13
1639	19	0.735718812434	12.0707794553	0.778357760184	3.22864071346	0.01121604	0.13
1280	15	0.884283685218	10.6880755915	0.886911257876	3.02587856922	0.01179491	0.13
603	7	0.514975138261	14.2257598699	0.738506223673	7.25664634079	0.01074029	0.13
1798	16	0.712978459399	9.74357470494	0.853078564042	0.921645898169	0.01357867	0.13
1812	29	0.802861328719	8.35150736761	0.240564582315	5.98994151248	0.01266227	0.13
1010	19	0.49238605155	9.77119794399	0.855552131904	3.7347788459	0.01200466	0.13
1595	17	0.719604197857	9.59811267441	0.147130975004	1.78954901384	0.01260269	0.13
1488	21	0.587247155324	13.2018662144	0.0962169625285	3.72558803617	0.009806748	0.13
773	14	0.0555683158259	10.7345990989	0.826898988445	4.68527182054	0.01256021	0.13
594	8	0.64433934095	12.6030954997	0.324193211757	3.88986824663	0.0107347	0.13
1327	18	0.830825164575	10.0611393344	0.342609150091	2.37433241311	0.01161868	0.13
1150	2	0.143094327722	8.10386500151	0.904131422953	5.83994853287	0.02931617	0.13
772	7	0.24755008843	15.9877146972	0.508427111202	6.97799703354	0.00953801	0.13
1636	4	0.809508433935	14.6425616003	0.729807988365	3.2367713311	0.01899721	0.13
1183	18	0.690491769641	15.5853834189	0.861413647363	3.02411431197	0.01064697	0.13
806	15	0.678444161064	6.90345869847	0.0501049540322	0.818459480938	0.0139068	0.13
1048	1	0.645917488574	7.00931233399	0.21254019004	3.53224520981	0.03322745	0.13
1796	14	0.97375047	9.02467123924	0.45535155785	0.935927534093	0.01517323	0.13
1196	19	0.634998649444	13.6997659615	0.380029722619	5.64768840755	0.01130571	0.13
1949	19	0.358452528818	8.82244653698	0.51659124055	1.32986648378	0.01341723	0.13
847	8	0.156673550866	13.4937977391	0.0891602340405	0.14155412338	0.01085482	0.13
797	8	0.85575474589	12.8228971319	0.587921899505	4.33395904442	0.01084077	0.13
1407	9	0.742525878383	12.6489161295	0.488361511313	0.234358043451	0.01239444	0.13
1572	7	0.675532453608	14.950792651	0.177254959189	0.0424605222011	0.01214361	0.13
1228	22	0.806915880802	10.9124325815	0.114350593354	9.09396692133	0.01134453	0.13
1029	17	0.996762480291	11.5950915418	0.278939822269	1.68285772121	0.01013471	0.13
1812	23	0.90973029944	14.0469664982	0.440068188877	4.98322906546	0.01096627	0.13
1879	18	0.680985194963	12.3920451995	0.0818452499191	0.00208593482539	0.01110111	0.13
1682	19	0.732332771085	14.7874280124	0.370035072917	2.716615227	0.01056971	0.13
1057	6	0.743764208381	13.5841190292	0.190458990819	2.23574799588	0.01261991	0.13
1861	17	0.808529159701	11.86815626	0.375348292533	8.23337566568	0.01152552	0.13
1407	12	0.294833450854	17.1787921786	0.696717405017	2.62536327459	0.01077241	0.13
995	11	0.438585824146	10.7794983254	0.360695477184	1.33339438008	0.01223971	0.13
1513	6	0.705060576269	10.7512877745	0.571691534592	5.14440095646	0.01812845	0.13
1285	5	0.541668734241	14.7047761229	0.935947707603	3.19353792623	0.01428358	0.13
769	12	0.575784343439	9.48497471492	0.502235838427	3.54218057371	0.01138301	0.13
770	3	0.706982693159	11.3867310918	0.666942220917	1.63514358988	0.01774869	0.13
1143	19	0.367703212845	8.15104694897	0.474224960612	0.410234831079	0.01261535	0.13
1252	9	0.856461947219	14.8444674532	0.299503952701	6.62879115095	0.01162184	0.13
869	9	0.73691209061	15.3772427356	0.630513991206	0.299653751361	0.01013163	0.13
1753	19	0.531136059937	7.92585416724	0.863277534271	2.83516158502	0.01457549	0.13
1795	29	0.751881024801	12.1041699967	0.221983845592	5.32843834207	0.01095181	0.13
834	5	0.882790593174	17.0803220334	0.823475625429	5.19878765764	0.01048685	0.13
1152	6	0.81163160323	11.8092837007	0.550883284192	0.918935545125	0.01519523	0.13
1307	15	0.37203006397	15.7817872327	0.653099284777	1.95538965309	0.01059409	0.13
1441	7	0.78059471214	9.67151750831	0.108152864312	5.59222450454	0.01580864	0.13
1428	5	0.374335575983	13.9273719672	0.101621963986	0.16398225717	0.01286185	0.13
1419	14	0.987921995341	7.08207836046	0.533693260904	1.90650015445	0.0159892	0.13
1410	16	0.743618655538	16.5336963185	0.0378751267597	2.90486867816	0.01010024	0.13
1022	17	0.194487818371	9.99205358984	0.121831967959	4.51112039595	0.01189981	0.13
1264	20	0.347951911248	15.5543712691	0.417373836343	4.4970831636	0.01026668	0.13
1200	21	0.855999407804	13.3478666886	0.00184098121437	2.93941816314	0.01022995	0.13
1138	20	0.645105709913	11.8723680735	0.309464445006	6.53234896984	0.0108517	0.13
1409	11	0.963999976946	10.2831783877	0.464868805125	1.5672826456	0.01352808	0.13
1119	7	0.974754897535	9.32963916905	0.349561332245	3.20546366876	0.0164311	0.13
1169	1	0.845063857535	8.64255390021	0.0672403942862	2.15002830702	0.03204936	0.13
985	15	0.814789605552	10.6662489519	0.97374366688	0.449797334784	0.01188951	0.13
1631	16	0.436112706056	10.4283300155	0.480726438098	0.276165662594	0.01220007	0.13
1501	25	0.750907784961	17.8273019353	0.652571438823	0.780633740298	0.01135002	0.13
1733	9	0.903315880279	14.6158045946	0.0229332082988	0.601032603442	0.01166853	0.13
1339	16	0.754732170648	12.7230341118	0.553012360595	3.15066795185	0.01089491	0.13
1533	15	0.667341843936	12.7436614103	0.635691748785	2.54736352143	0.01075502	0.13
1171	18	0.539171224768	17.7303583629	0.297617339251	1.92864506602	0.01091091	0.13
784	7	0.729857205815	8.81885939431	0.314690340905	2.10313125977	0.01350349	0.13
1963	7	0.845702104172	11.9125945332	0.0646004966073	1.97655041206	0.01603244	0.13
1212	3	0.827210059907	13.6007557084	0.505161234707	0.441539230948	0.02020527	0.13
1436	4	0.819634689489	14.3089011698	0.337979128588	1.97575252041	0.0164284	0.13
1898	14	0.623855992504	8.73985239908	0.857510350294	2.61842702909	0.01619823	0.13
495	8	0.494140661761	9.90661885146	0.774555498933	0.950611218141	0.01269154	0.13
1362	4	0.837542241816	9.50731108929	0.11512495902	1.95942432518	0.02097982	0.13
1274	9	0.610844559306	13.2331416452	0.117593458245	0.714831448397	0.0114836	0.13
584	4	0.986023558451	12.2113915307	0.584957592671	6.39330615388	0.0126398	0.13
828	13	0.406309244392	9.47754076369	0.396695853039	7.85038139623	0.01209346	0.13
1522	17	0.624466187755	12.9813423809	0.173979892656	3.08002211891	0.01118834	0.13
1529	21	0.977473242174	11.0223226364	0.258472869513	4.00747950132	0.01165067	0.13
1552	13	0.444577246551	13.2338176043	0.0812940131358	1.88987624971	0.01128373	0.13
1749	16	0.191220849502	10.9459324806	0.21230743107	3.56310172927	0.01164221	0.13
1602	20	0.518597753933	13.6479493591	0.0712162274258	5.8210866488	0.01031268	0.13
1314	20	0.612359745934	13.7135880992	0.661618931334	6.69591090255	0.01052535	0.13
1197	12	0.479602109331	13.020170059	0.361057120684	3.12501375894	0.009940966	0.13
944	14	0.441131644968	8.39999602403	0.762078116633	7.21927897364	0.01310329	0.13
1620	22	0.989489995198	15.2474120221	0.630801489586	2.70388981759	0.01076441	0.13
997	12	0.553896605394	9.7089109943	0.0736912301309	4.33284149065	0.01224942	0.13
767	5	0.267833725412	18.1438269218	0.268346689799	2.17847957163	0.01035395	0.13
1096	5	0.164149981744	10.6791913848	0.844421253677	3.26713943642	0.01792614	0.13
2054	20	0.881576266228	10.3256948008	0.0218318883038	3.71443011474	0.01264154	0.13
1014	6	0.212856280673	14.8702004758	0.35510191995	4.68650547699	0.01142752	0.13
1330	16	0.743944879336	13.1049225747	0.192107707619	1.55970748545	0.01048908	0.13
524	9	0.834887479724	11.5048331935	0.536349323073	1.52416732344	0.01099725	0.13
1244	12	0.456361076794	12.7282608177	0.247894197479	1.466230929	0.01095261	0.13
1110	20	0.654899810848	13.3356445509	0.0213726309584	4.34844519561	0.01090158	0.13
667	8	0.716057732845	9.62223549297	0.676467558526	1.63453052359	0.01261378	0.13
622	3	0.721051380632	14.3893944143	0.812627101176	5.08444089404	0.01366757	0.13
1555	18	0.883028485509	15.1182543862	0.750827060306	4.87684160348	0.009397356	0.13
1406	15	0.455034421486	9.68896156786	0.0985702171129	3.99185947055	0.01264583	0.13
1604	25	0.599334639751	8.54948989118	0.528381703641	0.0497378363071	0.0127987	0.13
950	3	0.451850984211	6.27466260691	0.943942575401	0.712467992833	0.02802679	0.13
704	10	0.884900287853	11.0842394914	0.82729346361	0.740533896812	0.01084049	0.13
1169	2	0.61502544	5.66968198099	0.137208370018	2.64457353924	0.02947275	0.13
820	14	0.439226521853	10.882845523	0.849564193091	2.89782599759	0.01152577	0.13
1217	21	0.547018135311	16.6777146009	0.850658552726	1.49135675661	0.01060226	0.13
1775	24	0.974202202471	11.0996329877	0.976724032561	6.47942566538	0.01122181	0.13
2282	13	0.638876689609	15.5544886514	0.527600012849	0.0240638230419	0.0114802	0.13
1526	28	0.921117836898	14.5502077995	0.443767215991	3.01501025381	0.01089218	0.13
1440	18	0.626263244031	13.0868185104	0.50734642332	2.89153100881	0.01051059	0.13
1815	12	0.138022531271	11.2409729554	0.456683296758	5.06009299215	0.01352522	0.13
1296	11	0.938980133101	12.8496479059	0.368278722891	2.04994372775	0.01155311	0.13
1854	13	0.190475125098	9.44500242555	0.169241808776	2.84047092488	0.01235896	0.13
1326	14	0.633001404882	12.2241072537	0.963720451998	5.01961094114	0.01140606	0.13
953	8	0.559434517175	14.2008818745	0.923864063432	4.31270226472	0.01061148	0.13
1344	1	0.739067255604	13.9491611265	0.0217407005045	1.90220374444	0.02753356	0.13
1574	4	0.934063786908	16.80010691	0.400196864747	2.19921741995	0.01605791	0.13
1421	10	0.386905679888	13.1424094096	0.61860967702	3.23513080377	0.01107042	0.13
1851	20	0.484875950701	11.4974377986	0.851075218716	0.940145254245	0.01109339	0.13
858	4	0.29658971353	13.7970028048	0.324753363987	3.10791024233	0.01207972	0.13
