# Supplementary material for: Tableware trade in the Roman East: Exploring cultural and economic transmission with agent-based modelling and approximate Bayesian computation
Source: PLoS One. 2020 Nov 25;15(11):e0240414. doi: 10.1371/journal.pone.0240414 (PMC7688115; doi:10.1371/journal.pone.0240414)
Supplement: S1 File — The full project, with the data, the code of all components used to run the simulation and analyses is registered: https://osf.io/s5mdw/. (GZ) [file pone.0240414.s003.gz › s5mdw-full/abc-pandora/results-example/noits_rand/result_0.0104947078715.csv]

nstep	cstep	mu	mumax	copy	strb	score	epsilon
1335	18	0.922283863677	15.9981789317	0.652213488647	2.78002434864	0.01014624	0.0104947078715
1484	27	0.525611609286	12.8990194593	0.687312339519	0.426479879436	0.01015638	0.0104947078715
818	9	0.577109851891	15.0913579007	0.150483549011	4.11221575744	0.01047744	0.0104947078715
1162	16	0.973590872767	14.9061309667	0.0784409011728	1.34756392096	0.009973671	0.0104947078715
755	11	0.875593286908	11.7102379197	0.436752344647	0.00607226521553	0.01021061	0.0104947078715
657	8	0.729023419457	13.6311245046	0.411263026019	3.5617668482	0.01018579	0.0104947078715
1270	13	0.84111498811	15.346292069	0.437093145648	5.66920138015	0.01038644	0.0104947078715
1395	20	0.636102925014	17.111818156	0.658296392916	0.39155622876	0.01047227	0.0104947078715
1109	19	0.559285903406	13.1696464258	0.320626519134	0.143614402002	0.01010841	0.0104947078715
1323	24	0.467127670208	11.8234493418	0.0874878421182	1.64862230678	0.009784581	0.0104947078715
662	12	0.565309114665	11.4308799894	0.0532327016665	3.76929758681	0.009859206	0.0104947078715
1079	20	0.687076078193	12.820174659	0.384491299812	1.29739003969	0.009787462	0.0104947078715
1019	14	0.882685779648	13.740545498	0.168171444716	4.8105990011	0.01020681	0.0104947078715
894	10	0.668747893786	15.2071875907	0.784998714149	1.1489759548	0.01007973	0.0104947078715
1008	18	0.511660974011	14.1740709828	0.911035275526	3.50685576906	0.01048109	0.0104947078715
1438	8	0.579912879039	17.8057120004	0.0985213960523	2.96250816896	0.009748408	0.0104947078715
923	15	0.286098134203	13.59692536	0.839910623291	6.20477166507	0.0100066	0.0104947078715
842	10	0.933346933532	13.0880614108	0.372602638125	1.3565590773	0.0103157	0.0104947078715
1207	12	0.262275079975	14.9558260561	0.532520548377	3.62495708413	0.01042821	0.0104947078715
508	7	0.678200101318	12.9949887662	0.688733466694	0.517511024804	0.01035676	0.0104947078715
823	11	0.694827375245	14.8318224376	0.0552509716977	4.33677037607	0.01044878	0.0104947078715
1312	19	0.570179376242	10.9913102633	0.0919016309077	1.81384925002	0.01041468	0.0104947078715
1485	20	0.938062595553	13.0522238328	0.976161400498	2.68687609302	0.01033199	0.0104947078715
1259	24	0.563859370039	12.1485408317	0.0780279170985	5.25154752528	0.009944316	0.0104947078715
1703	17	0.719231451058	13.2145489678	0.554474518954	3.0943783033	0.01031212	0.0104947078715
1462	23	0.447408671583	11.953378139	0.787700409932	2.86475887627	0.0101919	0.0104947078715
902	11	0.773584647891	12.6892175047	0.464273898073	0.564175900794	0.009866659	0.0104947078715
723	7	0.655153762551	13.2572829118	0.043484794792	1.11306383232	0.0101726	0.0104947078715
619	11	0.511280183073	13.8954972608	0.154753153298	4.99309653165	0.009979011	0.0104947078715
710	7	0.932476393435	15.9580231633	0.280791528228	5.03066006879	0.0104805	0.0104947078715
1826	23	0.623302422812	14.7868491141	0.354561073307	4.75000780569	0.01010518	0.0104947078715
684	5	0.761756070338	17.0846045275	0.800919467898	3.16295854707	0.01028891	0.0104947078715
954	10	0.426383188602	15.0719426166	0.027585121747	3.22178587419	0.01014625	0.0104947078715
1069	13	0.86621188318	14.5219897838	0.932518749965	0.773416930858	0.01038858	0.0104947078715
1113	18	0.876304405053	14.4679727916	0.382869857808	1.3173807402	0.01036827	0.0104947078715
810	8	0.462139652696	15.4607329007	0.237247801903	5.73214139416	0.009990529	0.0104947078715
1183	13	0.253839083115	16.6323367458	0.128914619574	4.2949700305	0.009953638	0.0104947078715
1292	12	0.694509832811	15.4081507415	0.589760289712	0.648960127222	0.01019148	0.0104947078715
1061	17	0.422943938909	13.4917137762	0.477820894862	6.78461827482	0.01020523	0.0104947078715
1572	15	0.722604155256	17.2476621756	0.47165623059	1.82981968132	0.00974763	0.0104947078715
1405	17	0.775613078287	15.0566431013	0.230047490734	0.924426878089	0.01042376	0.0104947078715
1175	16	0.519615867042	11.2459037801	0.318733923729	0.70493205056	0.0103276	0.0104947078715
1258	14	0.743424310682	14.1183731804	0.583571486798	3.5001708787	0.01024109	0.0104947078715
1425	14	0.833584047576	14.8845177684	0.587206531297	0.970954186447	0.0102031	0.0104947078715
1481	12	0.468341522235	17.6901975587	0.290837108954	6.68610931667	0.01027387	0.0104947078715
1552	29	0.765248682561	9.94990242032	0.737726106207	4.02414037311	0.01038817	0.0104947078715
751	9	0.235415279832	13.5181765341	0.58113241281	4.11174450746	0.01018458	0.0104947078715
1450	22	0.67225518345	11.8372686022	0.286455676278	1.72478422421	0.01031469	0.0104947078715
1595	12	0.573405542767	16.8289900824	0.834772687112	3.25647698992	0.01007451	0.0104947078715
588	6	0.854033328781	14.702829389	0.19364767107	2.02160942389	0.01015351	0.0104947078715
1510	25	0.564318601911	15.2833122391	0.512298501667	2.28419693614	0.01047738	0.0104947078715
441	4	0.700174605321	13.1856269476	0.389509399953	5.58289589417	0.0103249	0.0104947078715
1405	18	0.413254231956	15.0113056501	0.127873540572	2.27284685217	0.01025211	0.0104947078715
816	12	0.713947506812	11.8145583445	0.849138415752	6.74441809736	0.01025622	0.0104947078715
1452	15	0.677818138523	15.8886685337	0.219963141153	4.20834152577	0.01041246	0.0104947078715
801	10	0.572089188844	15.0321026113	0.0840381668731	3.5294137966	0.01040972	0.0104947078715
753	8	0.722997177143	13.0049685749	0.343370780957	0.373188162456	0.01019143	0.0104947078715
852	11	0.682705856762	14.2562458806	0.547353534918	1.95824404898	0.01000799	0.0104947078715
1220	19	0.850444291404	12.0589816668	0.351830561238	4.05268579425	0.01045407	0.0104947078715
604	9	0.49444281511	13.9792281327	0.769213866836	2.85145836678	0.01018161	0.0104947078715
883	12	0.414342751689	13.2876407317	0.608593996341	6.0854967664	0.009988122	0.0104947078715
667	7	0.879923504026	14.1078638836	0.241633328631	2.77648132237	0.01028071	0.0104947078715
1430	22	0.507803657435	15.2068564541	0.736949348486	2.25509405806	0.01030302	0.0104947078715
569	6	0.499020657949	12.8849114367	0.227421932673	0.863375891153	0.01025152	0.0104947078715
396	7	0.809146273458	13.4987494714	0.61477967224	2.14547400615	0.01009157	0.0104947078715
1361	18	0.739514298057	15.4939374835	0.776150195139	4.83541248326	0.01017539	0.0104947078715
1152	16	0.251701799083	14.1769044911	0.404570961384	3.93462276164	0.01047934	0.0104947078715
1195	12	0.673282859724	16.5439940272	0.849605877174	0.894051674587	0.009668834	0.0104947078715
873	8	0.677971329794	15.0597299073	0.0627559146051	4.94996802853	0.01001902	0.0104947078715
1157	6	0.57350929726	16.5933313695	0.108585217342	3.35910045616	0.01045116	0.0104947078715
1509	22	0.639877387973	14.7559012882	0.0980515905697	0.793594321319	0.009558468	0.0104947078715
1227	15	0.844061621094	15.2316391772	0.9632112324	0.338179709167	0.01014304	0.0104947078715
1244	12	0.640516103056	16.2620336374	0.296853165463	5.57694191463	0.009720175	0.0104947078715
820	7	0.648834424518	14.8424245669	0.333056294701	0.335190686288	0.01019383	0.0104947078715
791	8	0.8133686069	13.7115062	0.375604769664	6.32302571276	0.009749834	0.0104947078715
629	7	0.975290787231	15.038350772	0.343146267277	3.57330177563	0.009922047	0.0104947078715
1192	21	0.783850018155	16.0675253548	0.161077512003	1.49707743513	0.01009986	0.0104947078715
662	9	0.836434805489	15.7479904849	0.858542030766	0.891981080168	0.01046979	0.0104947078715
1487	19	0.841122762843	14.3883052358	0.457554113327	0.857751735624	0.01040913	0.0104947078715
1213	14	0.986630497194	15.2769292581	0.683288333921	2.61742916924	0.01027429	0.0104947078715
855	15	0.403575481533	13.3378809637	0.317180168192	0.95964797339	0.01008649	0.0104947078715
926	17	0.510577180453	13.9039487325	0.40701365209	2.58908465672	0.01040181	0.0104947078715
1209	16	0.324486533932	15.6700015557	0.383875668623	6.34112263386	0.01046226	0.0104947078715
947	12	0.617736633187	16.8817718667	0.561053699541	3.11385726178	0.01018871	0.0104947078715
1414	25	0.826350567191	12.2698646129	0.333264581237	2.17350539492	0.01041826	0.0104947078715
816	7	0.872105409031	15.9937651892	0.156562185356	4.29605680729	0.01038719	0.0104947078715
762	9	0.308336875973	14.2549369527	0.723310933661	4.23520659545	0.01042723	0.0104947078715
1084	9	0.739166301871	15.5016528151	0.650757302296	1.79458501734	0.01007636	0.0104947078715
951	10	0.590608684396	14.4434341993	0.497690892795	1.39910122961	0.01035731	0.0104947078715
1195	19	0.680838206049	12.4063080524	0.90120498762	2.36654197049	0.01026951	0.0104947078715
1115	20	0.556246390995	13.2539973497	0.164700535074	3.93707661792	0.01043252	0.0104947078715
644	6	0.69577086356	16.1656077494	0.116058782362	3.39587953177	0.009980937	0.0104947078715
1500	18	0.987988157935	13.8693702442	0.365507061362	5.47834366638	0.01026193	0.0104947078715
592	8	0.990512397309	14.143043906	0.214645252744	1.53667136886	0.01043694	0.0104947078715
1336	21	0.536115306379	14.5549904518	0.158790774546	3.5048500555	0.01049371	0.0104947078715
1635	15	0.612448289943	14.3753778341	0.402816616357	1.94860682153	0.01035434	0.0104947078715
913	10	0.521266072558	16.5208985038	0.813886245054	6.00503753236	0.01042984	0.0104947078715
929	11	0.641302492416	17.8181172817	0.475593838555	2.77605818905	0.009990933	0.0104947078715
1177	13	0.66237171691	12.6128335566	0.351031691233	5.52839223919	0.01044368	0.0104947078715
1264	25	0.691760549817	13.0859678004	0.0572242056195	0.0490937663465	0.01023431	0.0104947078715
1617	20	0.363358077571	12.5442145829	0.290108144575	4.21085902501	0.009996284	0.0104947078715
1409	21	0.435213628347	13.6333219025	0.630932740473	4.53563275267	0.01045266	0.0104947078715
1032	17	0.702354399495	17.2377891062	0.561640943536	3.26476437442	0.01010592	0.0104947078715
1524	21	0.503072892595	13.7209573527	0.1421262864	2.28492890746	0.009701377	0.0104947078715
936	13	0.585067058796	14.4721756849	0.300859448369	2.89241997308	0.01027362	0.0104947078715
1280	13	0.757617187142	14.6723917374	0.256693243276	4.66372816394	0.01045742	0.0104947078715
635	9	0.344059831158	15.2178213714	0.471225239465	0.130032203394	0.009841596	0.0104947078715
1378	16	0.821725810635	14.9180067033	0.419550832662	3.4752843554	0.01036027	0.0104947078715
882	9	0.699239195701	13.3123433947	0.311685868178	3.17970246321	0.01044107	0.0104947078715
1310	13	0.375866487874	15.8740271902	0.689184089389	3.87454929563	0.01035174	0.0104947078715
1015	17	0.765942804179	12.8121252171	0.0466638732427	1.44078671407	0.01036246	0.0104947078715
1029	15	0.227329278436	11.410597088	0.102031788981	3.21770644235	0.01033933	0.0104947078715
1413	15	0.838430844063	15.7385040832	0.772641080918	4.72284739421	0.01043501	0.0104947078715
859	16	0.364551959421	14.9204276148	0.412421028248	4.89446238567	0.009859244	0.0104947078715
624	6	0.316241232565	18.0374664759	0.868790454838	0.32327698108	0.01023058	0.0104947078715
821	12	0.668443534423	10.6053672794	0.55048970207	0.255691340186	0.01014206	0.0104947078715
1656	18	0.678520812876	17.4264621515	0.318825400143	0.764290684646	0.01038074	0.0104947078715
1735	20	0.512264623282	12.7116474202	0.393996862493	3.36208338977	0.01040995	0.0104947078715
556	7	0.294743003987	12.4258241867	0.644082266295	1.19426384122	0.01022217	0.0104947078715
1503	15	0.743497112545	18.1505564523	0.405896390497	3.3754782858	0.009919888	0.0104947078715
1385	11	0.914903679872	18.677202556	0.769424176075	1.58283862128	0.01002191	0.0104947078715
1161	19	0.168811965307	13.8502801836	0.486132761673	6.34618782009	0.01022901	0.0104947078715
1128	14	0.675894687364	14.1154184654	0.0534907117752	6.43778238006	0.01039978	0.0104947078715
700	13	0.739491419034	14.70854681	0.0267502077964	3.03803934992	0.01006437	0.0104947078715
1137	13	0.936860693679	12.7326474708	0.433935373455	4.13931243825	0.01044563	0.0104947078715
960	13	0.679021815471	13.7155179063	0.331843991338	2.43409337461	0.009858521	0.0104947078715
1433	17	0.849463506008	14.0937998662	0.109979122738	2.62278567877	0.01030767	0.0104947078715
995	18	0.972251273133	12.519339048	0.316437466953	3.27342101267	0.009846607	0.0104947078715
1110	12	0.737015028307	14.7994662659	0.438180869795	2.6751271661	0.009535554	0.0104947078715
1385	23	0.70357280059	15.3064759912	0.11171656417	4.86900480192	0.01023797	0.0104947078715
923	14	0.473226050784	16.2831143269	0.103397557684	6.61945084025	0.009811334	0.0104947078715
944	8	0.528749975714	16.2897485793	0.0204738809238	0.31046716443	0.01036402	0.0104947078715
700	7	0.706577609341	17.4270652398	0.751092796114	3.19402472628	0.01003262	0.0104947078715
797	12	0.442987627355	14.3938518731	0.481810711725	0.795268420878	0.01017893	0.0104947078715
687	7	0.66032662424	14.2445822586	0.47766878067	2.07070797291	0.01010281	0.0104947078715
1428	14	0.961613019916	14.8307420959	0.378766183084	2.56418878048	0.009900155	0.0104947078715
1076	12	0.92173040066	13.9972491153	0.364846838099	1.17360668076	0.01035197	0.0104947078715
594	6	0.383618091583	13.8947570233	0.238974119157	1.99107641219	0.01039551	0.0104947078715
1134	22	0.424485569679	12.42437839	0.525474139945	0.582240333527	0.0103469	0.0104947078715
503	9	0.262338978249	12.1197709322	0.782251418187	0.197579169011	0.01007069	0.0104947078715
1368	26	0.962549273348	12.8696299703	0.386098675115	0.403123415412	0.01048631	0.0104947078715
1405	12	0.746495334333	18.0697253525	0.47698133188	2.05665776619	0.01013194	0.0104947078715
1425	7	0.80459501267	17.7260720472	0.417809869105	7.1800682586	0.01028891	0.0104947078715
527	8	0.927369059632	14.990949679	0.165194028976	3.43505984477	0.01048967	0.0104947078715
1611	22	0.715699319424	16.3285850592	0.244961723075	1.58382976756	0.01014858	0.0104947078715
844	14	0.436342402809	14.2670015048	0.606123182185	2.3813469968	0.009863244	0.0104947078715
1455	17	0.598559046898	14.7097333297	0.0292381380279	2.57018818558	0.009139783	0.0104947078715
752	7	0.573482512425	13.3121152547	0.600194719304	4.66755720889	0.01047524	0.0104947078715
623	8	0.558521646027	15.2498752751	0.775813373051	1.75609234683	0.01013337	0.0104947078715
1003	17	0.690666791012	14.5032821866	0.267772263482	1.85575766867	0.01008527	0.0104947078715
1036	10	0.631762364054	14.7793967278	0.818944672613	3.95074351741	0.01000721	0.0104947078715
1397	27	0.452585411732	12.7179823058	0.111412502786	4.11342665433	0.01035096	0.0104947078715
1079	14	0.78120356312	13.9222516971	0.838147548802	3.51743734577	0.01013285	0.0104947078715
1267	17	0.581274353248	15.6072849649	0.417079373387	0.337161715264	0.01048125	0.0104947078715
709	7	0.437208061242	16.7255996267	0.623467170739	3.98234700366	0.0101168	0.0104947078715
1214	19	0.886273623921	15.3897308978	0.272956741322	0.59126408034	0.01024568	0.0104947078715
997	14	0.50516110291	15.2742114331	0.455595869011	3.48707645057	0.01003225	0.0104947078715
1395	25	0.857963750984	13.5560647164	0.120106531001	2.25455072917	0.01037766	0.0104947078715
1681	18	0.55219034308	13.9761113366	0.816250941244	0.501669293244	0.01015484	0.0104947078715
1364	24	0.600608027907	13.6167006883	0.315495546625	0.864925930582	0.01046262	0.0104947078715
578	5	0.903242318136	14.5463499897	0.167084611185	5.58946302011	0.010349	0.0104947078715
760	7	0.340580123526	14.2295549598	0.660971913194	1.59271520735	0.0104684	0.0104947078715
858	10	0.941968204562	15.0146151187	0.150188183629	2.06789039791	0.01014662	0.0104947078715
732	13	0.522470084305	15.1324564699	0.261169231146	3.75101061996	0.01039896	0.0104947078715
1236	21	0.33019863047	15.534498217	0.546648033405	6.85989531238	0.009938999	0.0104947078715
767	5	0.511278609744	16.5761208574	0.0294169845569	1.82706101464	0.01028283	0.0104947078715
1361	18	0.515536552727	14.9112570303	0.137687080618	2.82898371426	0.009839519	0.0104947078715
1040	11	0.341120046253	12.7488481533	0.339005992657	2.46430162786	0.01042457	0.0104947078715
997	10	0.609537717402	14.5558558823	0.356745508541	5.92226337488	0.01029359	0.0104947078715
1332	19	0.555385371842	13.876438804	0.313716864993	1.04205910855	0.009394666	0.0104947078715
891	13	0.918895582745	12.7631624748	0.00167247299315	0.57226627297	0.01005062	0.0104947078715
1219	12	0.273777639579	16.2340856443	0.31710621916	2.13344328681	0.01026233	0.0104947078715
895	10	0.975132077713	13.1702013747	0.212433798835	3.5870424344	0.01022733	0.0104947078715
1037	11	0.272399510565	13.8768377712	0.00804111117719	2.80827569157	0.009493607	0.0104947078715
1212	14	0.343083423587	13.788789478	0.244586147803	1.11277993372	0.01048118	0.0104947078715
1101	20	0.597726925255	13.8393580624	0.257943933043	4.49830611514	0.01040158	0.0104947078715
1120	16	0.928287497141	16.4783210557	0.0568250639821	0.864017568832	0.01043595	0.0104947078715
1131	19	0.828946147101	12.5601390883	0.164379907803	3.56940298199	0.01047873	0.0104947078715
1141	20	0.75214173319	14.0178751707	0.170200852545	5.00432031929	0.009875207	0.0104947078715
858	12	0.259560555573	11.5059667552	0.933437078885	4.3627974806	0.00994585	0.0104947078715
831	12	0.440127658197	13.1638717805	0.536579727323	2.11926716933	0.01024477	0.0104947078715
520	4	0.506356107669	16.3376964597	0.152745261826	2.58060173268	0.0102683	0.0104947078715
915	13	0.0826231616204	14.7238039352	0.441922914774	4.84508839346	0.01020517	0.0104947078715
1295	13	0.443762524842	13.8246638221	0.291821481651	1.43920147197	0.009715968	0.0104947078715
1018	13	0.585954898177	14.2758313238	0.142692749549	6.35001801425	0.009519992	0.0104947078715
821	8	0.555831084672	14.7829540537	0.202881004435	2.29429051273	0.0103439	0.0104947078715
1217	13	0.552295867802	15.9741732677	0.588365558101	0.51050455096	0.00989123	0.0104947078715
634	11	0.845709296317	12.7018839329	0.718479132936	3.21101659588	0.01001013	0.0104947078715
966	17	0.682156256956	14.3482147729	0.187995545468	2.87720343787	0.009868723	0.0104947078715
833	15	0.590064115538	14.1421781519	0.789241031101	3.55175647733	0.01026228	0.0104947078715
926	15	0.811022041441	14.2208365215	0.244495330888	1.63872068318	0.01045347	0.0104947078715
1681	24	0.330447739113	14.9619186148	0.175190080537	3.24159100642	0.01014684	0.0104947078715
1250	16	0.725067907969	14.2779494175	0.994015801493	1.01102438536	0.01025496	0.0104947078715
1124	20	0.589184292977	11.663038637	0.685226720033	0.504100756911	0.01038084	0.0104947078715
839	6	0.400783941363	12.6556974433	0.0735181802763	2.57973723909	0.01048054	0.0104947078715
1744	15	0.873478216898	16.7861617184	0.0409338151304	2.89935874634	0.009907059	0.0104947078715
772	9	0.578840891245	15.3379780809	0.544217591767	1.3633061681	0.0100041	0.0104947078715
805	13	0.856329765099	15.6043586171	0.279875608593	1.54394326255	0.01026897	0.0104947078715
1137	14	0.600996885005	14.8683245511	0.0191002952313	4.32576895039	0.01040874	0.0104947078715
855	14	0.804893740218	13.3745317001	0.521697303309	1.35113975105	0.009778634	0.0104947078715
1573	17	0.414103288978	13.9047910052	0.275572730958	3.02900072864	0.01032219	0.0104947078715
1437	16	0.509290262152	13.8444974246	0.0226785731041	1.40657002962	0.009653742	0.0104947078715
855	15	0.882928492649	11.5519962198	0.616303146031	6.93176730874	0.01027501	0.0104947078715
1045	15	0.239999679031	14.6354432801	0.216645288811	6.19297659166	0.01023246	0.0104947078715
1368	19	0.23150164719	14.4946596499	0.288604363302	4.84587736373	0.01020981	0.0104947078715
859	8	0.16218628984	17.5732104582	0.470169204555	2.94380446257	0.01019145	0.0104947078715
1040	18	0.838844629442	13.2789644144	0.293880414057	2.37321909868	0.01022907	0.0104947078715
2160	35	0.372811576441	15.1766110219	0.312919401037	0.419772050444	0.01005145	0.0104947078715
1398	24	0.247740397035	12.8951037628	0.691047125859	1.97219299721	0.01026203	0.0104947078715
1019	16	0.767181330798	11.2518438036	0.370137554096	4.05623858661	0.01017416	0.0104947078715
1044	13	0.671664386747	12.1553329268	0.339109634901	1.06921153891	0.01039743	0.0104947078715
1338	14	0.81092010906	13.4651848182	0.355070321755	4.19877327605	0.01046597	0.0104947078715
1380	10	0.447050038789	15.781554973	0.226888027109	2.05143265865	0.01045963	0.0104947078715
1157	14	0.936947822334	14.8320461087	0.878706944907	4.31898908859	0.00989734	0.0104947078715
628	9	0.606313474125	14.8234770849	0.440390836657	1.81468403153	0.009956813	0.0104947078715
1106	17	0.897216018927	14.826981086	0.433338067091	6.24396937149	0.01018317	0.0104947078715
539	9	0.870564033853	13.2961518222	0.16414939135	3.58144751101	0.01026812	0.0104947078715
1561	25	0.763774744259	14.5458769366	0.222464986939	0.566785388978	0.01012903	0.0104947078715
1201	19	0.578627198601	14.2191249502	0.11915584733	5.77342225467	0.01042267	0.0104947078715
1302	22	0.810281089135	15.8203141009	0.614002458779	2.70009356212	0.01033936	0.0104947078715
1675	16	0.847822739357	16.3282833017	0.259870271384	1.44567659231	0.01018259	0.0104947078715
961	8	0.444197805674	14.3215498553	0.111479619466	2.08943447556	0.01040465	0.0104947078715
214	2	0.735738161398	12.7938867273	0.416895848506	6.38872348178	0.01033718	0.0104947078715
1394	24	0.140838471976	13.0609658275	0.0430390856819	1.48343008415	0.009304937	0.0104947078715
828	9	0.227874524288	13.231317577	0.32105685681	2.83285306443	0.01023347	0.0104947078715
1062	20	0.778168346516	12.3491762074	0.568950250547	3.47766266289	0.01012372	0.0104947078715
833	7	0.589920556715	14.1071617804	0.159045057999	2.65151378862	0.01029402	0.0104947078715
1323	24	0.811571114337	13.1468409991	0.768669862566	2.05608661739	0.01040047	0.0104947078715
1340	18	0.573331134466	13.3342859161	0.0914564161213	1.63919510806	0.01016423	0.0104947078715
1986	33	0.161362409465	12.7971877478	0.215396817229	3.3067202574	0.01024538	0.0104947078715
1318	21	0.862938156296	15.5653629931	0.925762293831	2.30278467857	0.01005007	0.0104947078715
1010	18	0.891388787856	13.6395783263	0.96106997806	1.64709262056	0.01022868	0.0104947078715
719	13	0.771245051983	12.5090560566	0.532083205531	0.839354289312	0.01022271	0.0104947078715
853	9	0.693508839138	13.9992606147	0.413371496975	5.35888080625	0.01004456	0.0104947078715
594	7	0.957122090945	12.8367613603	0.253362315388	3.65511239957	0.009859169	0.0104947078715
1389	13	0.631973373751	13.1536741533	0.222852556127	3.85937097969	0.01041555	0.0104947078715
838	10	0.937901026644	14.0497403274	0.426180502196	2.80975520619	0.01008709	0.0104947078715
1489	14	0.770139117817	15.4268146613	0.582424796986	1.13070301768	0.01009764	0.0104947078715
795	9	0.694826463879	13.5435171027	0.633216087968	2.29807830162	0.01022161	0.0104947078715
324	3	0.611014937437	14.8816291594	0.508752841881	2.4000125971	0.009896701	0.0104947078715
1122	14	0.189770050739	12.3940691307	0.527704527562	1.38705759688	0.01025363	0.0104947078715
1074	17	0.715406460034	13.0671929484	0.261063448085	1.01519993786	0.01025448	0.0104947078715
1502	18	0.814380325634	14.9127048769	0.62327872372	0.584351118665	0.01041892	0.0104947078715
1317	19	0.633805550704	15.8431955031	0.871804483395	1.54559746588	0.01028393	0.0104947078715
459	5	0.635605529643	14.3068527999	0.534005450909	7.41787964529	0.01003931	0.0104947078715
1225	16	0.621038151868	15.0232365162	0.753367473497	2.3029002647	0.01049134	0.0104947078715
1291	19	0.813199976834	16.6047885561	0.397121485672	0.131720554187	0.0100173	0.0104947078715
496	6	0.838874285821	14.4995062807	0.0476187227419	1.0077497963	0.01048419	0.0104947078715
904	12	0.336169383384	14.0465696666	0.21817546778	4.77512433437	0.0103633	0.0104947078715
1146	14	0.70082463733	14.0450106802	0.270386786043	1.25307783006	0.0104845	0.0104947078715
977	10	0.882721588569	15.9427747231	0.772945527154	2.30017928379	0.00973549	0.0104947078715
1323	13	0.634077172854	14.33101851	0.139962889874	0.734642926353	0.009814089	0.0104947078715
1262	11	0.387119780524	14.4117233954	0.0481829185392	2.88956689172	0.009620432	0.0104947078715
683	13	0.735798376035	12.9632466165	0.727647495373	0.453791717781	0.009972328	0.0104947078715
909	10	0.860838718392	13.704598534	0.610117312205	4.58351966522	0.01042382	0.0104947078715
1197	12	0.244321832016	14.5455666626	0.536066218538	3.90851718505	0.01028762	0.0104947078715
1216	23	0.624436173652	13.5359600891	0.191697108528	1.76997778609	0.009989643	0.0104947078715
739	11	0.429088010628	12.0823857429	0.0797338110831	5.01229785022	0.01034849	0.0104947078715
820	14	0.657210130565	13.4225758751	0.555412261051	0.701253684823	0.01047083	0.0104947078715
1371	26	0.871682150154	14.5073298506	0.612699883688	2.58456258492	0.01035303	0.0104947078715
1260	23	0.492625646688	15.6476193019	0.67020848146	1.68084991453	0.01023604	0.0104947078715
941	10	0.764325812798	16.7649433184	0.328028059392	4.56528482856	0.01044351	0.0104947078715
2118	35	0.308582966205	10.8331079178	0.0493391531438	1.82869729687	0.01031482	0.0104947078715
1279	11	0.418312064941	13.5909460893	0.299727706867	2.95384902921	0.01047971	0.0104947078715
1242	22	0.725038054543	12.271556374	0.410430611603	5.63740672366	0.01021421	0.0104947078715
1482	27	0.742578513293	11.8672985042	0.395175370224	2.20929679549	0.01027677	0.0104947078715
873	15	0.635911045077	14.2245736287	0.351354590198	5.51302209759	0.01003731	0.0104947078715
765	9	0.405912957216	13.470023999	0.0929451668401	4.28195167312	0.009913107	0.0104947078715
1247	18	0.286934916871	15.0849826764	0.327689305597	2.68211960931	0.01049078	0.0104947078715
1321	11	0.816383936492	15.8262939068	0.106713736124	3.30247660994	0.01003102	0.0104947078715
1037	12	0.601428799457	13.7429875309	0.451311923529	4.51780626807	0.01003849	0.0104947078715
987	15	0.516860082657	16.4298326729	0.0642248351627	1.72621320852	0.01019956	0.0104947078715
1186	13	0.714562699285	15.4117490503	0.999623694678	1.70037581252	0.01025809	0.0104947078715
1345	24	0.421578093344	12.1548288712	0.271177976056	1.78124380128	0.01048324	0.0104947078715
871	13	0.683170093357	16.2603971894	0.311133687819	1.72115496251	0.01045641	0.0104947078715
920	13	0.878907882529	15.0114827433	0.224713701888	1.77194554093	0.009824962	0.0104947078715
1269	8	0.685366736312	16.6521699405	0.790185990222	5.75002819784	0.009925634	0.0104947078715
1293	22	0.627744253916	13.1623649814	0.128725203897	6.62382647618	0.01021564	0.0104947078715
968	15	0.574074247352	12.8929947544	0.636607817398	1.59455639035	0.00999656	0.0104947078715
1247	9	0.730847711799	15.8013121704	0.249396957997	5.69411869953	0.01022002	0.0104947078715
1411	26	0.584323418702	15.2693625943	0.559444271993	1.93311374264	0.009745078	0.0104947078715
867	15	0.408633203037	13.1970193608	0.292392792614	0.738034586094	0.0103559	0.0104947078715
1273	16	0.418962234951	15.0582768412	0.752132723743	3.71470252874	0.009922344	0.0104947078715
1277	18	0.651348542636	14.7191461102	0.791425156458	5.22736907595	0.01022073	0.0104947078715
638	9	0.645407299496	12.7086252625	0.0543301980653	3.63345035005	0.01020554	0.0104947078715
1415	19	0.443747026443	14.4787378422	0.220685883823	1.18969400282	0.01021743	0.0104947078715
1249	13	0.684307401065	15.6358805643	0.262516933135	0.643969982942	0.009915702	0.0104947078715
827	14	0.817417425687	11.7986369589	0.777509212172	5.47903761315	0.009961553	0.0104947078715
584	5	0.440718563583	12.1654478084	0.093929019817	4.14818782788	0.01028651	0.0104947078715
853	11	0.633822507006	14.6712096443	0.224294085797	1.65798401672	0.01017876	0.0104947078715
908	8	0.536537198168	13.7748620953	0.0669448624808	2.5967201154	0.01034983	0.0104947078715
859	11	0.812298115652	14.9032442147	0.720450667009	4.19465793447	0.01025822	0.0104947078715
1101	16	0.789484169954	11.4235956435	0.499019135241	3.61199127478	0.01046907	0.0104947078715
1688	31	0.264639092327	13.4292079004	0.0670401593801	2.5539954474	0.01002915	0.0104947078715
1284	15	0.508201390151	13.9623136515	0.295776679579	3.41686517543	0.01037858	0.0104947078715
844	11	0.679499964134	15.1036925816	0.362886252605	2.10749092828	0.01027398	0.0104947078715
669	6	0.969267043164	17.0491305503	0.639431504768	4.85480000699	0.009549109	0.0104947078715
1339	24	0.577272661005	14.7968036675	0.339754172976	0.131133950517	0.01011399	0.0104947078715
508	5	0.81315042575	15.7562217601	0.133929198445	3.89045893161	0.009865367	0.0104947078715
1345	22	0.508854289216	13.0021420498	0.57265150952	4.55279974081	0.01046051	0.0104947078715
930	9	0.323954919233	15.3585038487	0.376495109311	0.881111197856	0.009956519	0.0104947078715
1212	13	0.606503117584	15.1155433199	0.129654998414	1.51222620543	0.01013083	0.0104947078715
1260	15	0.745079456486	13.8233014154	0.400173257189	2.41360494083	0.0103816	0.0104947078715
678	8	0.393616167089	13.1631920422	0.149928083975	4.19964868236	0.009871509	0.0104947078715
1224	18	0.64642463545	12.9572533592	0.445930224813	0.911507168601	0.01009099	0.0104947078715
1632	17	0.412990691004	14.0751996985	0.124200845466	4.70501503896	0.00986947	0.0104947078715
1295	24	0.797140631703	14.3069609488	0.00867432823953	1.35435223161	0.01023232	0.0104947078715
1029	18	0.712469321458	14.7573405624	0.796962656843	3.41971125857	0.01015517	0.0104947078715
1342	17	0.829610489326	14.2107250099	0.972924587967	2.92069208072	0.01025094	0.0104947078715
1188	15	0.665693262852	13.6352268882	0.00581327991567	5.79948089301	0.01001895	0.0104947078715
1391	17	0.657202731834	13.7878701736	0.284440037421	3.17738417265	0.01031128	0.0104947078715
1392	22	0.869180101928	12.5848324687	0.128961563386	4.19092831891	0.0104029	0.0104947078715
628	9	0.600530892217	11.9949526327	0.351632541054	7.19067903027	0.009930918	0.0104947078715
1469	27	0.706265511062	11.2914066381	0.839487087843	0.849899530072	0.01043965	0.0104947078715
1111	12	0.564814298391	14.0714663645	0.281751657896	2.3520630847	0.01041722	0.0104947078715
948	9	0.66210143376	16.1784863603	0.307754418331	0.44097605078	0.01043952	0.0104947078715
983	8	0.957794154787	15.4971790993	0.101446894737	0.696041895019	0.01035261	0.0104947078715
1058	16	0.850423506267	14.7939045069	0.838745146956	2.41520670212	0.01026685	0.0104947078715
1164	22	0.434927030229	12.5950024939	0.522904277716	1.85675741571	0.01040285	0.0104947078715
722	8	0.613260321055	15.284510387	0.58743315266	2.59422770924	0.01001338	0.0104947078715
582	5	0.424594177643	13.8449493956	0.0976991791633	4.41030276466	0.009859558	0.0104947078715
864	16	0.976575227664	13.8367802717	0.0948756853783	3.829450337	0.01035269	0.0104947078715
969	19	0.249038203934	14.182272428	0.892655364389	1.41411239117	0.009745197	0.0104947078715
961	16	0.491169088224	12.8669975491	0.057880515437	0.7756643664	0.01049365	0.0104947078715
1463	26	0.756555915873	13.3686430961	0.585299117942	1.98773355938	0.01040947	0.0104947078715
1802	24	0.872954575219	14.0544345142	0.092376967374	3.08421460385	0.01007397	0.0104947078715
453	6	0.752158066862	13.968771686	0.579430215677	1.08782668769	0.01037918	0.0104947078715
1357	9	0.33995169263	15.2167526366	0.242326954434	0.501104769911	0.01018514	0.0104947078715
986	11	0.42275469754	14.9400516177	0.253425331352	3.84481830293	0.01035068	0.0104947078715
1196	16	0.340242896404	12.1647747973	0.0765780932332	0.668370628504	0.01040071	0.0104947078715
1450	23	0.479379269727	14.4288691609	0.331213045723	0.168811298831	0.01040071	0.0104947078715
950	14	0.511762294576	14.226392109	0.0584124387402	3.30211432294	0.01036427	0.0104947078715
1199	23	0.11068414684	16.2183993163	0.634432764143	5.03512539541	0.01034481	0.0104947078715
1659	15	0.997221850859	16.3752326766	0.534849742881	1.57557343233	0.0104571	0.0104947078715
1219	15	0.776649288683	13.4217536029	0.471986522484	1.81184405923	0.01012154	0.0104947078715
1228	20	0.389031352284	14.5277709511	0.746162011481	5.85628186093	0.01023842	0.0104947078715
850	10	0.373392692978	12.6136306539	0.100994275513	2.01184531477	0.00991329	0.0104947078715
1120	17	0.610293650226	12.7536946005	0.927939363386	1.31966598333	0.01041739	0.0104947078715
1265	12	0.595068278512	13.48562056	0.720210171019	0.965197207901	0.01036371	0.0104947078715
895	10	0.591286109662	13.781660771	0.0972053070637	3.3534884688	0.01011589	0.0104947078715
1410	20	0.241664396953	14.3601299231	0.601389326364	0.861555698931	0.0104703	0.0104947078715
772	9	0.708183212224	15.0874640271	0.093652013016	1.75008240831	0.009682285	0.0104947078715
1288	20	0.739876467794	13.8845109662	0.294708607673	3.64536387468	0.01026097	0.0104947078715
666	5	0.700730329613	17.1341585756	0.386660887937	1.97069959095	0.01021482	0.0104947078715
944	10	0.886969380983	14.8390382075	0.0357272885341	3.56277526704	0.0103418	0.0104947078715
1437	19	0.82605716887	14.3565672118	0.780288872163	3.87688641179	0.009738666	0.0104947078715
644	6	0.78155155939	15.6039128909	0.392482066598	2.67428913859	0.01009628	0.0104947078715
1486	28	0.360182010265	13.6516110459	0.860118075722	0.351914791799	0.009854196	0.0104947078715
1488	18	0.649653227991	15.3658960484	0.239448136881	7.8215594385	0.01028908	0.0104947078715
1186	19	0.540989845008	13.9397743063	0.156154635171	1.13147784042	0.01045498	0.0104947078715
1425	16	0.778158361332	14.2039071998	0.50696171163	4.7616794897	0.01022285	0.0104947078715
1029	8	0.549506916021	15.1594664309	0.26301089333	3.63888287177	0.01018268	0.0104947078715
811	14	0.644326704267	11.7344221304	0.253454769405	0.73570804224	0.01016293	0.0104947078715
2074	23	0.968474526576	15.3604150462	0.0263115536563	2.57667718247	0.01006395	0.0104947078715
1262	25	0.523992978602	11.5813577773	0.561169450395	2.84464984141	0.009729559	0.0104947078715
529	4	0.476028660263	13.8708526215	0.0637051770027	0.746103362882	0.01046832	0.0104947078715
1393	13	0.328023119592	15.0972260101	0.125914546585	1.38973546441	0.009645722	0.0104947078715
771	9	0.499157866426	14.2130670109	0.278686011105	1.32596090623	0.01012985	0.0104947078715
642	6	0.765058896057	14.8462286368	0.428327829579	3.37549325846	0.01015753	0.0104947078715
1455	10	0.778836675238	15.9042874572	0.726344534796	7.27653825182	0.01040778	0.0104947078715
954	14	0.590590651238	16.7352166979	0.420492646071	0.89922910527	0.01040816	0.0104947078715
1490	18	0.564716403338	14.274852466	0.56713984083	4.64514925758	0.01033895	0.0104947078715
639	7	0.588725668046	14.9166798575	0.671008008181	4.05720135683	0.01009873	0.0104947078715
1287	18	0.468496398304	13.527340547	0.672841696398	2.7781333932	0.01047432	0.0104947078715
827	13	0.893421563291	13.6523256701	0.500255947858	0.305710360391	0.01026686	0.0104947078715
1966	22	0.714891972149	13.2899515321	0.409937652463	1.64696041309	0.0103351	0.0104947078715
1510	27	0.763874068214	11.9240886948	0.622496502648	1.22252584064	0.01032877	0.0104947078715
1642	14	0.327200056859	14.5561750421	0.297654857587	4.26132040434	0.0101054	0.0104947078715
633	7	0.437391993165	15.2192775858	0.875037211119	7.90977771786	0.01034901	0.0104947078715
804	11	0.42164206942	14.4749734194	0.392061089264	2.58493735032	0.01031549	0.0104947078715
1422	22	0.496873520903	13.8761769481	0.068228738332	6.26670164253	0.01019965	0.0104947078715
637	6	0.505737193884	14.6200370621	0.53333240319	2.38931271259	0.009865838	0.0104947078715
768	14	0.482720474573	13.1388931458	0.765688141906	2.52403220991	0.01000436	0.0104947078715
1173	18	0.960793750904	15.0259772564	0.0974036387637	2.27202386072	0.01039132	0.0104947078715
1125	10	0.543366429387	17.7627019041	0.782394253706	6.19478462106	0.009970036	0.0104947078715
1189	14	0.725938621862	12.4551124671	0.155383552037	3.24939305634	0.0100394	0.0104947078715
1156	15	0.476407722712	14.6477447167	0.816105627112	3.47633506482	0.01043624	0.0104947078715
1002	9	0.5980098098	15.4372120392	0.0851341283577	4.75859368926	0.01019136	0.0104947078715
769	14	0.343214588381	14.9750695055	0.704189123475	3.92411375429	0.01039183	0.0104947078715
1299	22	0.890805903027	13.8332570607	0.464221714894	2.79804986863	0.01025823	0.0104947078715
864	14	0.281250626665	14.3658512535	0.457447815049	3.77814682887	0.01031008	0.0104947078715
1193	13	0.527676619253	15.5882254338	0.0631022597251	1.82223630227	0.01001276	0.0104947078715
868	10	0.706669269394	11.9816861532	0.662994727647	1.60428597829	0.01023139	0.0104947078715
1183	17	0.573318331195	15.7280703477	0.234475793894	5.37325266401	0.01045563	0.0104947078715
1961	21	0.723348923887	16.0823556508	0.276495208584	2.88946838992	0.01033535	0.0104947078715
1094	7	0.894052866834	16.4031506387	0.355172535011	7.43938783574	0.01014195	0.0104947078715
1071	10	0.454232216218	14.1982997274	0.298228012304	4.24869292099	0.01008915	0.0104947078715
1138	18	0.742631418989	13.2972793659	0.685783185116	2.48828532299	0.01022812	0.0104947078715
832	7	0.838477401832	16.4579422259	0.267303925735	1.14717057058	0.0102157	0.0104947078715
1118	12	0.585451092982	14.0924638936	0.190640371413	2.43065993869	0.01017097	0.0104947078715
525	5	0.820289871106	14.6931215314	0.536882491643	3.4607831862	0.01005441	0.0104947078715
1097	14	0.638539430765	14.6288145837	0.00182480339882	3.49236639055	0.01019136	0.0104947078715
580	7	0.679224669496	11.6398078419	0.799944027188	0.41883459065	0.01032355	0.0104947078715
660	4	0.100309591981	16.131920497	0.0617643905507	7.06796415268	0.01014017	0.0104947078715
1328	20	0.15155826429	12.7820261168	0.257621793566	2.49570629845	0.010355	0.0104947078715
742	10	0.688977503895	14.3304068797	0.14129572628	0.25183771107	0.01033286	0.0104947078715
825	11	0.813897040129	13.9115210105	0.413574980677	1.79152540229	0.01046232	0.0104947078715
1193	12	0.896838633725	15.9677057861	0.373783208288	1.15564005781	0.0101866	0.0104947078715
1412	15	0.805273339691	17.7654508891	0.826962395057	2.06356987724	0.010353	0.0104947078715
1484	22	0.259585996886	12.7713402279	0.208872722217	1.52743630613	0.01038031	0.0104947078715
1053	17	0.845658237129	15.2932260761	0.325215632446	3.58440164441	0.01008112	0.0104947078715
496	8	0.488222267241	13.9361445717	0.966753261206	0.533789716428	0.01033512	0.0104947078715
1214	15	0.34757023504	13.6214352911	0.477584057977	2.7495503094	0.00975895	0.0104947078715
1472	16	0.516627665833	14.240663945	0.188652379313	6.46675584718	0.01019167	0.0104947078715
748	11	0.996591328385	12.4465900194	0.383621252578	1.08052635583	0.01042087	0.0104947078715
1256	14	0.225208714042	15.2497833434	0.850061781895	3.67549194551	0.01006504	0.0104947078715
940	17	0.505250535628	12.216746159	0.079454114147	3.64668282293	0.01015369	0.0104947078715
1339	10	0.672394131897	14.1529091107	0.0882019321876	6.36158103699	0.01036557	0.0104947078715
1364	24	0.277442738117	13.3185811516	0.4033763747	6.34927993054	0.009530826	0.0104947078715
855	15	0.429505305905	13.8956937701	0.379934693049	0.079762431512	0.01043659	0.0104947078715
1209	21	0.756266228147	14.4853323503	0.476721555614	1.28406649526	0.01042119	0.0104947078715
1732	26	0.578444100642	13.4530813217	0.179941959101	0.603025443401	0.009965302	0.0104947078715
1457	23	0.666816550051	11.9893443758	0.295262661025	3.55190031897	0.01043317	0.0104947078715
501	8	0.313431371686	13.2958605151	0.084811724437	5.24402443397	0.010469	0.0104947078715
1076	17	0.694964454104	11.308476469	0.0207422439291	6.84981060815	0.01039412	0.0104947078715
1151	17	0.568993776919	15.0096468735	0.929470817721	2.9645652092	0.01048919	0.0104947078715
919	8	0.749695299683	14.278457649	0.430669222744	2.79938641476	0.01047096	0.0104947078715
874	7	0.768459068177	14.3485656918	0.115229661258	5.26679638183	0.01004325	0.0104947078715
1348	18	0.766271293217	12.879744416	0.170925307512	5.41282287468	0.01032112	0.0104947078715
1100	19	0.694142317493	12.4211719894	0.135698072418	0.931886380566	0.01036951	0.0104947078715
1316	13	0.366689537966	14.355639837	0.162541618531	4.62298092171	0.01032767	0.0104947078715
815	11	0.908333961082	13.6007328383	0.567700375521	0.965325500625	0.01016338	0.0104947078715
989	7	0.757624559906	15.7548248449	0.124161025348	2.25568768815	0.009969877	0.0104947078715
628	8	0.738845817885	12.7068376416	0.55961821065	2.81454069304	0.0102605	0.0104947078715
1273	17	0.810590205716	15.9990498603	0.55647540018	3.26140734571	0.01045255	0.0104947078715
1205	14	0.798246442313	14.6195419928	0.617874168926	2.29602925271	0.01009458	0.0104947078715
1495	15	0.846730495625	14.4148146703	0.371105575415	3.43326579188	0.0101768	0.0104947078715
1330	12	0.949779513274	16.730663478	0.394914868132	4.26406482017	0.010285	0.0104947078715
997	17	0.361346072257	15.0433835829	0.224522286422	4.24314394675	0.009862492	0.0104947078715
1253	17	0.676922123119	15.6459726202	0.379367976429	2.80098802302	0.01036158	0.0104947078715
898	10	0.999790056684	16.1316618819	0.705736837208	3.26777351281	0.009995247	0.0104947078715
1212	20	0.957784797698	13.5567522977	0.789486365658	2.37907112702	0.01044423	0.0104947078715
1026	12	0.358479039842	14.9702958568	0.305373034437	3.14003403517	0.00955843	0.0104947078715
1792	22	0.927552954531	15.2678439609	0.182845072002	8.60771381504	0.0103985	0.0104947078715
1472	16	0.604320884062	13.6578348882	0.222324883476	1.24774420015	0.009748361	0.0104947078715
983	13	0.388549453972	12.7729565673	0.0620579087399	3.25841826659	0.01023899	0.0104947078715
1092	12	0.343294941705	16.9211351711	0.458225183673	2.43112806174	0.01045516	0.0104947078715
1198	9	0.149213623669	16.1017539904	0.170718657271	2.86233793477	0.01029394	0.0104947078715
1383	15	0.672731731138	15.0619193311	0.46885554081	0.999423567714	0.01031868	0.0104947078715
1393	23	0.305343638486	13.4306363682	0.350712195184	5.32540322513	0.01039826	0.0104947078715
1497	17	0.337193403442	13.9698252012	0.131498137781	4.12190625538	0.009175121	0.0104947078715
2104	25	0.993750772261	17.6323320116	0.911080683552	3.36926523733	0.01036657	0.0104947078715
950	18	0.776407008262	10.6506236863	0.829594194955	2.76795364648	0.01037832	0.0104947078715
868	15	0.446363594528	14.3469567338	0.971935638605	1.79545379812	0.01047582	0.0104947078715
745	7	0.405273478329	16.7219185115	0.710739526242	2.70556114955	0.01040776	0.0104947078715
1191	10	0.620674282926	15.8276669749	0.209321159338	5.77043973064	0.0102913	0.0104947078715
912	9	0.624144666142	13.8968255726	0.471813240492	4.48589356799	0.009974634	0.0104947078715
997	11	0.400958579808	16.2632182251	0.923618857586	2.14202585074	0.01018162	0.0104947078715
1001	10	0.472783684354	15.7373494228	0.530928984072	0.439310025896	0.01038956	0.0104947078715
1937	35	0.803529827553	14.4316311901	0.936263288649	5.1215497595	0.01015435	0.0104947078715
1576	20	0.666075482839	15.2846560032	0.903959607415	1.07708873572	0.01048184	0.0104947078715
1318	12	0.812301409293	16.0813894316	0.571517542379	2.80650372072	0.01035291	0.0104947078715
786	13	0.806653851124	15.5024457224	0.59891915148	3.56931344778	0.01040649	0.0104947078715
1110	13	0.688152066256	15.0482695473	0.484796673331	0.0360358628617	0.01037555	0.0104947078715
1031	15	0.231741328474	13.9932173169	0.0997524259386	3.85034805398	0.009593587	0.0104947078715
1387	13	0.776817286666	13.1727673053	0.403454717943	5.07506522014	0.009853475	0.0104947078715
777	13	0.763286955929	14.2924090946	0.133780689624	2.96239178273	0.01034258	0.0104947078715
862	8	0.815002270634	16.6233770151	0.746926686219	2.93303387421	0.0103649	0.0104947078715
1486	23	0.721311232409	13.8205700692	0.247225403369	3.82395669142	0.009791145	0.0104947078715
1092	11	0.996721367527	14.5824045743	0.291139378007	9.48744602495	0.009977919	0.0104947078715
1085	21	0.906393154068	13.3417321208	0.107927736831	0.465077354093	0.01035059	0.0104947078715
964	18	0.973524417147	11.7014419584	0.46184724904	0.204803843722	0.0102829	0.0104947078715
922	16	0.389598272972	11.3527841082	0.670790831288	2.77938852976	0.01018847	0.0104947078715
1539	30	0.766049990485	12.6274410874	0.687963240138	4.05011238008	0.01025643	0.0104947078715
1000	10	0.620126765431	16.0362785514	0.468371440317	2.60662422094	0.01035917	0.0104947078715
713	9	0.31433067236	15.1688841206	0.0159151646369	4.8190055541	0.0102003	0.0104947078715
1466	22	0.555059632865	14.7403283164	0.658147647552	4.83438832096	0.01045472	0.0104947078715
1158	12	0.484073814067	16.2279582303	0.243765041062	1.37557983317	0.01033892	0.0104947078715
1366	13	0.278765202558	13.8737883593	0.161720773363	1.92684851611	0.009377822	0.0104947078715
769	12	0.740983683149	12.9113109458	0.378342480269	0.142495726842	0.009455746	0.0104947078715
1177	15	0.70467798873	14.7225664891	0.0891770811886	0.327602273954	0.01042722	0.0104947078715
1985	23	0.732757734085	15.1201690403	0.699543502703	1.95540764507	0.01036785	0.0104947078715
1147	15	0.508663455384	12.6710769908	0.202893799339	1.65801682542	0.01001857	0.0104947078715
1529	23	0.631533022965	14.3738727375	0.229764284652	6.24063869506	0.0103943	0.0104947078715
610	9	0.429525974933	11.480656656	0.299331464784	2.10484332921	0.01031295	0.0104947078715
928	18	0.614576899186	14.0168247133	0.968982533644	1.99996185391	0.01044331	0.0104947078715
1084	12	0.259624423073	15.3809368627	0.47259448823	6.52213992518	0.01023939	0.0104947078715
752	13	0.323978565183	11.587477077	0.985657543186	8.79921046736	0.01045038	0.0104947078715
1364	20	0.575904723425	12.1130079329	0.247822349493	2.83641135087	0.01047364	0.0104947078715
1484	16	0.156549491521	15.1002288991	0.122544780242	6.7246374689	0.01016158	0.0104947078715
1054	12	0.937052226738	15.2716062317	0.360069379688	1.46627829101	0.01048065	0.0104947078715
1098	8	0.271210909603	15.0096970515	0.0984460600197	4.30382402264	0.01013425	0.0104947078715
934	12	0.549756622545	14.8198054811	0.656790677425	1.17296345929	0.01007941	0.0104947078715
1656	13	0.601049335793	17.2042095344	0.801303277313	2.3099462682	0.01022443	0.0104947078715
1263	15	0.724083617721	15.7256784856	0.328156414243	0.718096390936	0.01011134	0.0104947078715
1170	14	0.647514191646	13.9055975432	0.412928400649	2.99142857772	0.01038091	0.0104947078715
1124	16	0.518436052713	16.4372243859	0.044069276017	4.51072044766	0.01003293	0.0104947078715
569	5	0.430995177763	15.0778237486	0.0192408989166	5.53001310935	0.01045744	0.0104947078715
1263	12	0.475692861788	16.9667483968	0.238412678981	2.50367225717	0.009496496	0.0104947078715
1139	16	0.260414415196	12.3954468928	0.335525581764	3.94210487434	0.01030993	0.0104947078715
981	11	0.313927574967	18.0707760627	0.539891879505	5.25381902962	0.01037796	0.0104947078715
779	11	0.70824794156	12.6741656164	0.451899108255	1.11692301145	0.01049248	0.0104947078715
1063	10	0.680876057543	13.8841473304	0.126803442104	3.34945091141	0.01046099	0.0104947078715
1376	27	0.643385778586	13.580679676	0.159527738238	5.87327644081	0.01016025	0.0104947078715
929	6	0.442231404428	14.9944423197	0.0162499976459	2.5822387468	0.01013391	0.0104947078715
1475	18	0.351236993856	14.994945709	0.354276636634	5.98965812077	0.01044414	0.0104947078715
822	13	0.784594020841	12.8281435818	0.372275569985	1.56461293559	0.01016212	0.0104947078715
1348	13	0.783336955798	16.0654480253	0.11035600872	4.54951426369	0.01000106	0.0104947078715
1050	9	0.516676897043	13.5015481023	0.0176976313822	3.89063883294	0.009428184	0.0104947078715
1393	18	0.779540504648	14.6486469472	0.0589699742702	0.787365762766	0.01034495	0.0104947078715
