# Supplementary material for: Tableware trade in the Roman East: Exploring cultural and economic transmission with agent-based modelling and approximate Bayesian computation
Source: PLoS One. 2020 Nov 25;15(11):e0240414. doi: 10.1371/journal.pone.0240414 (PMC7688115; doi:10.1371/journal.pone.0240414)
Supplement: S1 File — The full project, with the data, the code of all components used to run the simulation and analyses is registered: https://osf.io/s5mdw/. (GZ) [file pone.0240414.s003.gz › s5mdw-full/abc-pandora/results-example/noits_rand/result_0.011.csv]

nstep	cstep	mu	mumax	copy	strb	score	epsilon
1549	10	0.586801333075	16.1748374065	0.336764429511	4.46218020166	0.01086191	0.011
1071	15	0.391210808983	11.6118832099	0.279554375444	0.0315499524379	0.01081219	0.011
944	10	0.335867288938	14.4693239091	0.427764439125	1.35514484283	0.01012919	0.011
1352	6	0.250562021062	16.1706829326	0.349294783196	2.4686133265	0.0108747	0.011
1338	25	0.556624921424	15.3557198469	0.232720775956	5.01494228238	0.01002369	0.011
1373	23	0.498961877613	11.8641577445	0.578754412792	0.217036790156	0.01096169	0.011
1218	16	0.607724276447	15.7523549587	0.662203055053	2.14970238139	0.009759032	0.011
1063	17	0.23978376318	12.1104740719	0.354777539406	1.88795917231	0.01011565	0.011
728	7	0.625824838437	15.6837908039	0.182356590891	3.22749290135	0.01000971	0.011
959	10	0.387845826333	14.6571122145	0.455408217342	2.17092676483	0.01044651	0.011
1334	19	0.289358102266	13.3481681382	0.249240936757	3.90929167694	0.00948231	0.011
1246	19	0.685943806931	15.6732451518	0.368467050152	3.52897045324	0.01020871	0.011
824	13	0.541791051879	10.1597535096	0.407117189311	8.11274426221	0.01072906	0.011
1189	13	0.715635846912	14.2776545232	0.441930686654	3.37598554986	0.01033769	0.011
579	9	0.621934328634	11.3348328162	0.824228195682	0.381898784397	0.01098951	0.011
709	14	0.739614967173	14.0325506355	0.470796480788	5.40194997832	0.0108313	0.011
882	13	0.705021648645	14.2762971985	0.945907279542	3.4473231207	0.01071681	0.011
957	8	0.409409445571	19.560269925	0.582006568538	5.27880511139	0.01069231	0.011
1415	18	0.453475629393	12.7739220825	0.723437658398	2.0518931372	0.01066214	0.011
1213	22	0.641244242807	13.1246599587	0.66610268508	4.49668815531	0.01015531	0.011
1445	13	0.125305080397	11.7797466963	0.273556281849	1.80482365928	0.01091294	0.011
1265	12	0.722438526339	14.7789225171	0.622953619351	3.29186211405	0.01020688	0.011
1316	14	0.465381018338	15.1745446586	0.82669424099	0.0537454290135	0.0108195	0.011
1201	22	0.617700340606	13.8020899315	0.478020354055	3.10214235625	0.01069425	0.011
1101	14	0.276275471652	12.7558930658	0.406032353525	2.37174599254	0.01072104	0.011
1195	13	0.329167610986	16.9515533903	0.0127254602904	1.26170045898	0.01044209	0.011
1271	23	0.73153018907	11.9662395967	0.139933643207	7.5683126154	0.0105282	0.011
946	18	0.936545851133	13.074979892	0.234717791152	2.89953006709	0.01040269	0.011
1325	13	0.953292309894	12.5224484715	0.23049667883	2.75071096766	0.01080472	0.011
996	16	0.615153650582	12.7008553118	0.458454520858	2.74014220791	0.01064766	0.011
1108	9	0.279354769934	13.6247339907	0.387536091886	0.740172062541	0.01079967	0.011
707	4	0.436250079713	15.8212471386	0.0428537373547	7.46301469432	0.01052266	0.011
1323	16	0.546091868362	11.87363585	0.0982006990292	4.63081456297	0.01097771	0.011
1323	18	0.699299205759	11.600264504	0.173024990213	2.12074476972	0.01087538	0.011
815	9	0.366440888684	13.7127577683	0.745556940264	2.69723497185	0.01079483	0.011
939	14	0.656878257709	16.6866582586	0.44284740727	2.95937843761	0.01051616	0.011
916	16	0.303563266251	12.3782197695	0.523578262676	2.89293510466	0.01039996	0.011
1422	13	0.98599379241	15.6070704733	0.638622867861	0.943135206603	0.009572124	0.011
1440	16	0.942158032602	15.7413594686	0.541075930361	1.15187325771	0.010704	0.011
1333	14	0.75049081678	15.5726977092	0.411951762971	6.03100970128	0.01004071	0.011
467	4	0.763810498233	15.0153613202	0.438814760604	1.88751710004	0.01049152	0.011
748	4	0.989247191733	18.2315204349	0.0930943967172	0.382181140233	0.01069352	0.011
1390	10	0.496250633938	15.4446680892	0.448988130224	1.05610057688	0.0105793	0.011
1247	21	0.39132717013	13.4263115879	0.598657186836	5.89986739672	0.01058035	0.011
675	12	0.644491453573	14.9611223865	0.0966362427573	1.73643759544	0.01004177	0.011
1209	11	0.631666459349	14.6436453236	0.544940002051	1.78633230365	0.01020071	0.011
742	6	0.668775537908	14.1344141833	0.470198195506	0.340787587241	0.01048112	0.011
1307	19	0.969639935099	14.6152656568	0.469649871635	6.48709256973	0.01006838	0.011
892	15	0.709914978868	15.0157323481	0.151362255872	3.4074990088	0.01056552	0.011
1558	17	0.724883857435	13.2055933413	0.43370162247	1.20372562922	0.01069629	0.011
1577	17	0.717047860371	14.7420022321	0.167704665054	1.77519277387	0.01073346	0.011
1017	12	0.502959148033	14.6178506715	0.187839188643	0.744205797541	0.01062011	0.011
1475	22	0.815718037782	12.4894464314	0.512082057149	1.12934641333	0.01094978	0.011
1492	20	0.320063458955	17.2369353367	0.395115009054	3.81356418305	0.01066636	0.011
1623	25	0.870288827362	13.760792308	0.0432423279027	5.06474536588	0.01051609	0.011
465	5	0.487098263006	18.0756761646	0.226723351032	0.852659940258	0.009995698	0.011
1609	15	0.6284784384	13.6259902939	0.942782879073	0.571423078331	0.01054381	0.011
1364	19	0.497779207362	12.403336125	0.281996098328	2.27295532956	0.01037743	0.011
1264	15	0.934777282827	13.6608656891	0.678502401869	3.51535315571	0.01093363	0.011
1194	22	0.766063272297	13.7899069802	0.211434251462	3.85372011996	0.01052171	0.011
1429	12	0.569321126206	14.4744820573	0.516263533001	1.88907856152	0.01051262	0.011
1262	24	0.687061687474	16.006690814	0.255068021119	5.37163277621	0.01044283	0.011
891	7	0.639874499467	16.5010563913	0.269673222141	3.39463507585	0.01094633	0.011
614	6	0.905614033498	11.2904725593	0.543679760299	4.4511443203	0.01082693	0.011
1404	20	0.664559518576	13.568377693	0.337893402634	0.65220565859	0.01095553	0.011
974	16	0.647248419272	15.1284503897	0.825060001748	0.118865157202	0.01056571	0.011
1612	16	0.897152172982	15.7778302096	0.427366985465	0.535173792648	0.009938038	0.011
726	5	0.708741056359	14.5335133248	0.0318611707509	2.90815758131	0.01028876	0.011
1402	18	0.365142437854	13.9683437603	0.59256317943	3.4991805363	0.01072092	0.011
1486	16	0.376864742047	17.4239353966	0.236508934834	5.35268991864	0.01027935	0.011
1129	21	0.897684329725	16.7719234012	0.227180479248	0.893702024967	0.01066367	0.011
1420	25	0.132565634417	11.9627447671	0.226949176672	5.7275535593	0.01027742	0.011
1975	14	0.555157190308	14.1134207902	0.112562020828	0.585797180451	0.01056499	0.011
1043	18	0.714767441051	12.2923748738	0.328458118538	2.57702185468	0.01098226	0.011
796	15	0.798934282997	14.0409181908	0.884854953499	0.687096023841	0.01059025	0.011
1801	32	0.182229130856	12.8597224198	0.643423185368	3.28871011218	0.01073185	0.011
1760	34	0.7398806134	12.0088722441	0.108708592442	4.84328126252	0.01022207	0.011
1416	21	0.626020110414	10.1278611236	0.224578887771	1.22708589122	0.01067495	0.011
1322	21	0.83397490829	11.8640398783	0.953509583131	0.215812418377	0.01095832	0.011
1205	16	0.604822779756	13.5041528292	0.351994150338	0.64599882807	0.01050562	0.011
2231	11	0.554198140333	17.3354038148	0.363688789292	3.57004498522	0.01096969	0.011
1260	24	0.831304510611	14.9371907301	0.912701339656	4.31612890263	0.01082625	0.011
936	15	0.439269038826	11.3356402342	0.121085225107	2.19948896819	0.0102568	0.011
1246	17	0.158137187195	11.2254902661	0.28175692552	3.69930931974	0.01051655	0.011
1999	17	0.831987423019	14.1847291362	0.81908635758	4.15104923236	0.01066159	0.011
2148	15	0.814397493893	15.3885882391	0.643434855264	0.395857415356	0.01045048	0.011
1071	16	0.873529023391	11.5060644167	0.852840880737	4.39304252484	0.01065913	0.011
1258	17	0.409299173027	14.8999411713	0.227228470872	1.56561190524	0.01017554	0.011
880	17	0.178969188991	14.0780642063	0.428885850473	3.28256203772	0.01066479	0.011
1078	10	0.782237740703	16.1804582979	0.663396808466	5.78382342527	0.00997525	0.011
1330	14	0.981393970011	12.3539830692	0.245062961682	2.86838609689	0.01073582	0.011
1222	22	0.425443390491	12.5910553602	0.20004805591	3.35256948426	0.01042596	0.011
1063	12	0.627132936997	14.0082971077	0.0432371414843	2.83450424013	0.01017906	0.011
1137	7	0.434532757047	15.2640269321	0.400198790214	1.34284442044	0.01078093	0.011
1278	7	0.980816696835	16.5075525919	0.0179729159852	5.60199395276	0.01082846	0.011
895	15	0.808448380885	13.1750953258	0.645659305871	0.559369273484	0.01059165	0.011
1804	22	0.335610319108	17.5462125663	0.675071002365	0.0710408698818	0.01046129	0.011
574	5	0.661178294723	14.2320982858	0.321755395227	2.62099992934	0.01074029	0.011
1970	38	0.35978825102	11.7757419911	0.916345636009	3.56519532239	0.01094808	0.011
820	8	0.756207992313	13.3984618661	0.0845811797485	3.88813108348	0.01002532	0.011
1834	21	0.454562279015	14.5099002508	0.747396987816	3.52766119324	0.01094123	0.011
1560	18	0.623472761656	15.6450591811	0.63490282777	5.7801935203	0.01090117	0.011
1401	27	0.799241146396	13.9721207843	0.345938291904	5.27904828607	0.01063826	0.011
1359	18	0.823858380431	14.1545810685	0.61624141517	3.54620577323	0.01024734	0.011
833	13	0.586812768803	11.1272309812	0.634356586645	1.37888887838	0.01062854	0.011
1317	25	0.798700057397	11.8061396694	0.733947857972	4.21770326146	0.01078788	0.011
842	15	0.520750460652	15.3062157342	0.0705750961502	2.28344050934	0.009787893	0.011
1374	13	0.659041345497	12.6161573134	0.70871212956	0.748766802869	0.01066496	0.011
516	9	0.383206177328	13.4153101243	0.330672371099	2.09057345507	0.01097656	0.011
1414	18	0.73361960614	15.2798443925	0.699485856844	4.56098673182	0.01028407	0.011
1143	12	0.712486046684	17.4241736806	0.0762115895657	2.87816565563	0.01062993	0.011
1021	7	0.365925117838	16.5512876382	0.173212275013	4.8685144865	0.01055409	0.011
1155	14	0.605838065518	10.9228872877	0.0696044323521	0.502800852597	0.01069686	0.011
554	8	0.713558672539	15.3597450243	0.536037656148	2.67165395171	0.0104521	0.011
1872	23	0.615207053374	13.0058846503	0.730213578713	3.84205257505	0.01049271	0.011
1071	14	0.562619412415	11.3510818242	0.0832670820976	4.91608208643	0.01085507	0.011
629	10	0.143110683754	15.417093873	0.117870728412	3.64017840837	0.009900089	0.011
1466	20	0.498755447732	11.597717197	0.0150727181622	7.40920702096	0.01073884	0.011
1281	13	0.352316597803	11.6857866569	0.182275738574	2.98470384393	0.0106169	0.011
2013	24	0.743691100731	17.2806803774	0.255366090219	3.64534741749	0.01046385	0.011
1214	18	0.866057040575	12.6501037884	0.163732386176	2.5781985918	0.0107256	0.011
829	8	0.601276543999	13.5209863181	0.372236321981	2.82895396921	0.01043956	0.011
626	11	0.537569357621	10.5358909404	0.214133219627	7.83419237979	0.01090417	0.011
1458	13	0.823424252169	16.4005310258	0.456435864865	5.85908033416	0.01064374	0.011
1250	15	0.493725024201	14.788835596	0.855757585271	2.01113235928	0.01040646	0.011
1200	19	0.454899229654	14.1839450121	0.151043367527	8.84110495152	0.01032978	0.011
1114	19	0.614116022059	15.7043075849	0.222528564076	5.82164458789	0.009903829	0.011
1080	16	0.579056231514	11.7762660071	0.123289811289	3.25629289088	0.01044874	0.011
1082	21	0.397213079825	14.5105660664	0.791445313818	4.42537162178	0.01083044	0.011
880	13	0.513165062959	12.2916867052	0.698810363266	2.53367739436	0.01082349	0.011
1236	13	0.880837492424	14.8878298721	0.039143702333	1.93677085248	0.01009931	0.011
1295	21	0.552712156411	15.0899055817	0.00122931613159	3.06276676319	0.01012488	0.011
2114	30	0.875413287959	11.6666851464	0.297068831594	1.43422885735	0.01094243	0.011
1255	21	0.569943724288	13.7147462062	0.22744789236	6.52844283469	0.01082535	0.011
664	12	0.79965125859	12.4599032189	0.563630230955	5.23066316132	0.01095057	0.011
1274	24	0.239427850245	14.0001269947	0.654198658961	9.35222963188	0.01058631	0.011
810	8	0.886522291244	15.1709549155	0.885796255452	2.97332217573	0.01037744	0.011
1107	20	0.941244161135	12.5340440645	0.216153542461	3.16450529048	0.0105493	0.011
1354	16	0.62686034028	15.3846797835	0.719728666139	3.8856153558	0.0106292	0.011
764	9	0.592377776962	14.2588508093	0.297768308182	3.19902792622	0.01051923	0.011
684	11	0.449855431111	12.3496826407	0.114079362323	1.03375965396	0.009572764	0.011
684	10	0.220164731165	13.1209234764	0.701373604504	4.46238442553	0.01075852	0.011
881	9	0.780757672805	15.9706864246	0.240911816657	1.11001174045	0.01071608	0.011
1214	8	0.603396581365	14.2760730011	0.841921795981	4.60789802756	0.01089835	0.011
1410	13	0.95237940149	14.7810041948	0.95202519853	2.37201332973	0.01031601	0.011
1326	25	0.793799888087	14.7588603953	0.481135656643	5.63272787944	0.009917342	0.011
745	13	0.801081587575	11.5310751955	0.665633240816	4.2656022293	0.01079147	0.011
590	9	0.488420063946	15.6471032274	0.181296129641	3.95167300169	0.01092569	0.011
1158	19	0.796977787221	12.2517252334	0.991674860287	1.70393516648	0.01094419	0.011
796	6	0.719142663708	13.8576090386	0.402955145508	2.35734690274	0.01098294	0.011
978	7	0.426385079569	16.083807301	0.686554802515	2.75973035751	0.01089397	0.011
1004	10	0.854430718882	14.0012064984	0.0825232904658	4.27634507413	0.01027641	0.011
785	12	0.665027364417	16.1274571804	0.986999088138	1.73649861281	0.01077644	0.011
1379	26	0.770243140995	15.1645765756	0.0285412287033	6.63998828953	0.01050431	0.011
904	13	0.338474680087	12.9087697897	0.808268178548	1.03000053951	0.01053241	0.011
1135	10	0.527684256959	16.1594333442	0.93299775225	7.46048697389	0.01051555	0.011
730	5	0.357520757978	13.2827966936	0.0549718713689	0.68197302087	0.01018881	0.011
917	17	0.714275374681	11.2303232538	0.395133092582	3.56196984259	0.01042906	0.011
1087	18	0.822980069341	15.6874905101	0.0574175685869	1.166093188	0.01040412	0.011
1464	20	0.89619090084	16.0278222532	0.384999729872	1.76613715365	0.01017194	0.011
958	10	0.393978951311	15.682115171	0.0422049141659	1.68648806277	0.01031311	0.011
853	10	0.601868826381	13.0798118041	0.0655366043501	1.11510813732	0.0107564	0.011
970	13	0.621918582475	12.647999818	0.265364748975	3.47773207746	0.01044322	0.011
1437	28	0.278637017825	15.6535186221	0.265193354649	2.63184118816	0.009954136	0.011
1133	8	0.392756251378	17.608481809	0.660250968559	3.14037415247	0.01071999	0.011
1062	18	0.773348922215	14.5032241753	0.459655402781	2.18867700374	0.01048228	0.011
1784	29	0.746090094693	14.7913473611	0.138143304036	5.92978477044	0.01054098	0.011
1311	13	0.564461608731	17.9588474131	0.571083443023	5.64839647591	0.009594395	0.011
1430	25	0.479995650544	13.2221890445	0.625808596914	4.42500383768	0.01074218	0.011
601	9	0.620769874027	12.2710455439	0.55557941505	2.72488385534	0.01057979	0.011
1481	10	0.703547285667	16.7128690855	0.393432925246	3.55015075184	0.010027	0.011
613	10	0.820907519371	16.2474731927	0.920380404591	0.157221485181	0.01095555	0.011
1343	19	0.787593667413	12.6985142458	0.2548037629	1.33403275843	0.01088049	0.011
694	5	0.714717493582	17.0493828591	0.579866923661	1.25353954192	0.01015497	0.011
1095	16	0.577040764464	11.3419781248	0.119144872223	1.26435093591	0.01033811	0.011
1649	20	0.866733458887	13.8952557123	0.965087799061	2.38763214544	0.01069899	0.011
985	14	0.797224388307	15.6720398917	0.0281828477704	3.33278884834	0.01063845	0.011
1430	22	0.858962058968	12.1398155187	0.958444242932	4.20135768718	0.01073754	0.011
1151	17	0.486770533145	14.2090790704	0.317842277606	4.46723270726	0.01057671	0.011
996	14	0.75158086776	11.6410559799	0.541661987329	4.55568188384	0.01060096	0.011
1276	15	0.966859422444	16.5248478096	0.904518165418	2.52448860554	0.01096724	0.011
1281	24	0.544411247175	16.2245394112	0.759861797483	4.32433102288	0.01044299	0.011
1561	24	0.568745333265	11.7783354328	0.212263973954	3.6322725781	0.0108133	0.011
1907	24	0.475625966846	11.9427059547	0.423784672778	0.245957759513	0.01085102	0.011
269	5	0.330460739673	14.2063217361	0.904077897447	7.10074899398	0.01032862	0.011
1054	13	0.415329335971	14.411452254	0.55296205344	2.71638648348	0.01019832	0.011
623	4	0.474518248526	15.6121801579	0.649797147286	0.795298401843	0.01078956	0.011
952	17	0.595600043205	10.952700879	0.124547156999	1.84003362825	0.01055831	0.011
1085	11	0.759754513293	15.6763893064	0.532717906988	4.36086473444	0.01026653	0.011
1569	20	0.797197359183	13.2174645874	0.419093711635	1.50073956389	0.01093384	0.011
1493	16	0.75248476699	14.5613205124	0.431518370013	4.40933903958	0.0105488	0.011
1593	21	0.688821195487	13.4830851762	0.809338406024	0.770644231033	0.01075182	0.011
1029	13	0.590329962598	15.6896757465	0.36629513787	6.54120886635	0.01064546	0.011
317	5	0.47874055269	11.1772538826	0.258354115407	2.23216075569	0.01062069	0.011
934	9	0.561095955925	15.7124917643	0.312117822597	2.24731819718	0.009684162	0.011
839	11	0.440523527079	11.4618202859	0.183657706241	0.508283409795	0.01066489	0.011
2153	34	0.345046214283	14.4804439836	0.913596833809	2.74765455171	0.01085184	0.011
1467	25	0.549455072217	10.7880406837	0.652593237314	8.19899052346	0.01099247	0.011
1140	9	0.752107619408	14.6202824029	0.730439453877	0.263136519321	0.01053691	0.011
1750	33	0.656523264626	12.8592277854	0.621477654051	7.02761438994	0.01046438	0.011
1158	11	0.570904715855	15.3481050179	0.0884926707285	0.84565969039	0.01005715	0.011
837	12	0.475086761948	11.9442006141	0.265316837374	5.42029833339	0.0106374	0.011
1271	18	0.427225726101	15.97916028	0.416681380119	1.14898344615	0.01087916	0.011
1270	8	0.292164591274	14.1472496577	0.549594185999	3.34591851	0.01032662	0.011
1239	8	0.624406478257	14.6960320411	0.0493847475549	1.69853812315	0.01076366	0.011
1813	15	0.63358316241	14.8350991496	0.461168328509	7.68878847843	0.0107658	0.011
1324	23	0.957899377306	12.8192348954	0.783479354252	3.7850470413	0.01033271	0.011
623	8	0.39982058427	12.6902576087	0.315812359475	2.64562356532	0.01038111	0.011
1369	16	0.353731376571	14.4459847755	0.176825053878	1.02660203485	0.01046591	0.011
1311	22	0.923840372629	13.8593600841	0.773126216988	2.15726417386	0.01028362	0.011
1421	26	0.816226330134	14.0724224877	0.113364936221	1.90294983065	0.01026684	0.011
1105	11	0.251094244557	15.9534837562	0.738631862246	0.6526922515	0.01022595	0.011
1499	24	0.747151937201	11.620214561	0.0107839501005	1.68485781782	0.0104378	0.011
1075	19	0.900538970457	12.8208389005	0.814446255229	3.95454342784	0.0109903	0.011
883	12	0.271918766398	13.8645114665	0.238488687834	1.87089428614	0.01039157	0.011
1300	7	0.355409243361	16.2324338589	0.246839506011	3.46217887048	0.01067138	0.011
1284	15	0.688305842516	12.3431155111	0.195761881709	5.67422155319	0.010269	0.011
1052	19	0.552672010332	16.0803093432	0.450281056535	1.31597036587	0.01065523	0.011
1804	22	0.597507332526	13.4886452074	0.939770757279	4.20673125945	0.01075383	0.011
782	10	0.786999963287	14.4058072698	0.903123652021	0.632507616888	0.009729291	0.011
737	7	0.741387090355	15.8580615176	0.0126331264529	2.16970293508	0.01020154	0.011
701	8	0.518039846119	17.0512079183	0.70486789318	4.26628760279	0.01084563	0.011
1414	23	0.914591214903	15.9268828404	0.122157497151	1.35583996241	0.0104327	0.011
1002	11	0.786216806344	12.8366167497	0.867166721274	4.07502591903	0.01095974	0.011
822	13	0.983044179074	10.7947206541	0.666288537698	2.86378565127	0.01095318	0.011
1094	18	0.276712815736	13.1674392403	0.187363603211	2.32429400911	0.01052775	0.011
1581	11	0.648159132028	17.6463940745	0.298987018087	1.82377116175	0.009682271	0.011
660	7	0.602840009516	12.8435683799	0.124292306297	7.29903338558	0.01053394	0.011
789	10	0.3457949122	10.2344217248	0.0801426319929	1.10883182736	0.01086262	0.011
1649	16	0.969445563041	13.3712782467	0.631001585058	3.10042479538	0.01051102	0.011
792	13	0.457406777936	11.1196949671	0.527529241823	4.5957788214	0.01097764	0.011
550	6	0.718976384417	17.6470602684	0.655595845206	2.83080635166	0.01029025	0.011
1049	19	0.264638063538	11.5106965366	0.207127560687	1.42307407005	0.01083166	0.011
821	7	0.13331764906	12.7790825882	0.34761354041	2.05363774571	0.01078582	0.011
1202	12	0.834793662576	12.8274999881	0.0291734717551	5.52284059826	0.01042622	0.011
1860	19	0.564906968141	14.5129097219	0.0463206810936	4.45402740793	0.009770508	0.011
924	13	0.576790325094	12.8455667826	0.093825993621	0.112664404514	0.01082913	0.011
921	12	0.286006852228	13.7296453597	0.206475938164	1.09573396375	0.009808372	0.011
1588	26	0.760578788185	13.2433869214	0.134315072106	3.14434551413	0.01014798	0.011
785	12	0.430454062182	12.2839255632	0.188488342068	3.20055278479	0.0108202	0.011
786	8	0.934351028455	16.5869848074	0.613553080372	2.89013920571	0.009816212	0.011
914	9	0.553016579482	19.149528606	0.245259672031	3.26342588521	0.01064716	0.011
1010	18	0.565643118049	11.8031492929	0.922146773881	4.71971864321	0.01087892	0.011
846	9	0.556062555233	14.659900352	0.566069661682	0.786578490105	0.01058881	0.011
580	7	0.199820375474	15.6372038504	0.59294321002	3.71732505784	0.01016815	0.011
1119	14	0.618162624941	13.1107061437	0.220993310333	3.04866654861	0.01042387	0.011
421	6	0.273346779165	17.2856753191	0.653439567169	2.14691251725	0.01092441	0.011
1503	26	0.955374776089	14.0898710806	0.463490636147	7.45397907876	0.0103234	0.011
794	11	0.78261658355	16.712270595	0.261881327157	4.02151294505	0.01013231	0.011
1158	7	0.32310927611	20.156880683	0.0888634660355	3.55711294399	0.01015321	0.011
627	10	0.685921412962	14.5210318338	0.197257829751	0.344393156202	0.009976618	0.011
1159	16	0.826622005403	12.0267028114	0.730593701485	3.13219186374	0.01027908	0.011
947	11	0.374756499785	12.6948546629	0.598012479006	4.60554381825	0.01075684	0.011
656	8	0.366385653099	15.563857736	0.496431877192	0.63827062327	0.01027916	0.011
2036	28	0.347094834617	13.6956735418	0.973695115755	6.27445577834	0.01073888	0.011
1394	26	0.569876130056	10.2432058593	0.525948104884	1.74835765494	0.01019494	0.011
969	11	0.93864803799	11.3296355352	0.56733971906	1.88468477363	0.01094462	0.011
1013	18	0.70140888561	16.8872203606	0.906166939906	1.34932629911	0.01055206	0.011
796	15	0.489678421552	11.9317864865	0.70322806931	1.13050501543	0.01087832	0.011
818	9	0.379696296889	16.3461995361	0.864809832021	3.83880902674	0.01085969	0.011
1789	26	0.793319961124	13.2099018878	0.352068600115	1.6575464148	0.01078732	0.011
672	10	0.475846605521	12.452223781	0.751457497469	2.66008138693	0.01083789	0.011
1536	22	0.404411862278	14.0426481999	0.927762101563	4.96574826244	0.01037893	0.011
1078	8	0.634650389984	13.7252920935	0.398927209484	4.35532939311	0.01069543	0.011
875	15	0.590005608967	12.1073045764	0.538444487314	2.70253272076	0.0109904	0.011
1950	33	0.573826626612	12.8026887299	0.243257463314	5.58141642175	0.01027662	0.011
1612	26	0.844534927671	13.2498892289	0.27542717576	1.04380033837	0.01095575	0.011
972	16	0.785115769152	13.01030811	0.936575083432	1.92323525569	0.01017481	0.011
1604	25	0.45462175495	14.587784709	0.141785564276	3.56236388958	0.009835884	0.011
1076	8	0.996319640794	14.9883640019	0.739988102236	2.61615207504	0.0108473	0.011
1020	13	0.761979174048	14.1580589734	0.567507994199	3.79041734179	0.01053232	0.011
1311	18	0.668747938256	13.3280704233	0.640006887147	2.25286685716	0.01052439	0.011
655	6	0.204366087059	12.11158299	0.215684021086	1.49521693003	0.01020121	0.011
1136	15	0.764676313918	13.1848634655	0.171584899582	1.6321300434	0.01038658	0.011
1120	12	0.337435376395	15.5955879644	0.811071586044	2.58487155087	0.01057291	0.011
837	12	0.806644810922	18.2149814173	0.0970910959517	0.730606666792	0.01087717	0.011
1341	18	0.855129992081	13.7558712994	0.29403193363	4.11035761092	0.01085012	0.011
1092	5	0.632196757521	17.6212713267	0.0811828035409	1.29258366886	0.01026701	0.011
895	11	0.214468037207	15.103196191	0.667527292177	4.45247224506	0.009968758	0.011
432	8	0.464951037258	15.0447465783	0.927670869915	8.2061172036	0.01065595	0.011
1005	16	0.396296173825	15.2879593711	0.432794690377	5.13904595065	0.01054387	0.011
1691	33	0.994849475005	13.6708645531	0.849599621983	2.37957447487	0.0107435	0.011
1002	15	0.97995730881	13.9964898982	0.314570044801	2.17192583131	0.01031289	0.011
874	7	0.194672425808	15.6494091036	0.242589063302	1.40984417197	0.01065435	0.011
1778	28	0.670461018873	12.8948244011	0.486712183824	2.65176180967	0.01062333	0.011
902	9	0.506544276709	13.2400236543	0.352140383278	0.625971795557	0.009872377	0.011
1176	16	0.751183328862	13.2788957413	0.472280852034	3.61456214432	0.01047422	0.011
1103	13	0.733829497277	11.1551225518	0.531519359028	2.42320285305	0.01039169	0.011
701	7	0.483319941936	11.6744291563	0.122963546375	2.81151263926	0.01086181	0.011
878	11	0.96726509767	18.0044033509	0.312465389561	5.83219308302	0.01098672	0.011
1405	25	0.567071234697	11.3143419274	0.462585560079	2.76628597366	0.01086952	0.011
744	8	0.638722250767	13.2080561106	0.20479658897	1.23502858257	0.01094795	0.011
1031	18	0.316700465526	15.1807618028	0.460483520816	3.73366401614	0.01085683	0.011
773	15	0.662972396934	13.439180776	0.98255858633	6.32377503741	0.01095067	0.011
1257	22	0.61402763203	14.9325490387	0.519086797162	4.93427408035	0.01099967	0.011
638	10	0.571327693473	16.8331487813	0.639081961895	4.37718626233	0.01073794	0.011
1043	15	0.837896183426	12.9635290723	0.9863634789	5.74989766056	0.01006351	0.011
1339	13	0.427206786566	13.917191103	0.0437543454595	5.31679134403	0.01062188	0.011
1722	12	0.730519195913	17.1240573926	0.669083816717	0.145344357354	0.01018651	0.011
1417	9	0.483247508699	14.091725475	0.193085913529	0.673353511859	0.0104647	0.011
691	5	0.730392934394	17.503860652	0.271136216278	5.65704686841	0.0102762	0.011
703	6	0.364501007732	14.3447339705	0.194522412658	0.20517800171	0.009693503	0.011
1392	23	0.525194989366	16.4651133006	0.109283128165	0.432124617262	0.01092933	0.011
1112	19	0.702208966656	10.5006705046	0.115586734579	3.38424415224	0.01094465	0.011
744	14	0.312824580503	11.8006113121	0.985310234812	0.970616901818	0.01030911	0.011
643	10	0.777820915371	15.0484767853	0.0627716890865	0.440933894466	0.01029168	0.011
699	8	0.92136615309	12.5736412431	0.462539574415	3.81220554776	0.01090359	0.011
1049	18	0.457283209819	12.2285663119	0.409705141717	3.19660552921	0.01066776	0.011
1318	19	0.793723175286	14.4998097851	0.341306216731	2.6447157001	0.01053853	0.011
1378	16	0.771337964367	16.6575294001	0.0216081632721	3.30882105418	0.0107679	0.011
1243	18	0.894630519959	12.8717802836	0.964608855978	3.61747416674	0.01034568	0.011
1379	15	0.515523140608	13.9418437291	0.0203385058677	2.90971728236	0.009613693	0.011
1445	27	0.623421723194	12.3028342859	0.263918289195	1.26190218237	0.01052886	0.011
950	8	0.776798898519	15.5454112829	0.194952959199	5.29920816712	0.01072357	0.011
1957	28	0.122694853096	13.488427866	0.469667895318	4.41128618798	0.01020996	0.011
1212	20	0.784079224436	12.5665399698	0.988251621694	7.67646933288	0.01075175	0.011
1115	13	0.947212202353	17.2057004247	0.364616480903	4.7782502785	0.009991378	0.011
598	7	0.708853282814	14.8447436123	0.356673966288	2.34713618768	0.01081142	0.011
1042	17	0.633568908356	12.471413887	0.184140247664	0.641383678292	0.01057594	0.011
307	5	0.796683898512	16.040761841	0.776513523425	1.21189462036	0.01084955	0.011
1000	18	0.922756235009	10.5132839182	0.205120306702	3.3257552059	0.01089753	0.011
541	6	0.380598513527	14.7112999206	0.310168210873	0.0382243120989	0.01077901	0.011
910	13	0.676042417815	15.6432272628	0.609434714117	4.88583606289	0.01085978	0.011
953	17	0.233671163884	13.5574994726	0.355231516224	5.40004055322	0.009965612	0.011
1057	18	0.396103961938	11.5756251401	0.86971825389	1.69964200241	0.01056268	0.011
803	15	0.361341458428	12.2200695156	0.828620009522	3.23386123885	0.01079358	0.011
405	6	0.515663625482	15.0673540892	0.561455768569	5.06193162023	0.01095959	0.011
1115	9	0.458268718965	16.1215120604	0.392882266198	5.97412438619	0.01044479	0.011
1389	16	0.887254919075	14.6757496638	0.0659580495804	1.57957045353	0.009579119	0.011
1171	20	0.693578141592	13.2940192699	0.655864781672	3.64314289055	0.01072844	0.011
1300	10	0.766064287388	17.3162581389	0.576732650208	4.3606275369	0.01009234	0.011
1453	14	0.664728700262	16.1918697378	0.422839101087	0.464367246184	0.01064115	0.011
1232	19	0.78750058196	13.1199754345	0.732316433902	1.76493919722	0.01083539	0.011
1359	17	0.550968811825	13.149417097	0.344422260913	0.044067555177	0.01058328	0.011
1484	18	0.436854962642	13.9522830998	0.457827330269	3.54263550626	0.01030158	0.011
1289	22	0.404666937255	14.0398243795	0.500296400568	3.75917672222	0.01084083	0.011
977	15	0.409667100607	13.3318023963	0.637159007339	3.74113506749	0.01054261	0.011
1286	25	0.836699617367	16.8242135323	0.335057576494	1.24624982511	0.01046794	0.011
1398	24	0.606166790931	14.7189570973	0.577215219828	3.31511346186	0.01049911	0.011
422	3	0.987147669396	16.1624154191	0.212548947135	0.631101113591	0.01031948	0.011
1128	10	0.62359562492	14.5720841783	0.552905808433	2.02230664108	0.0105973	0.011
1381	10	0.498258630585	13.6613472405	0.334454947476	1.15322025253	0.01064451	0.011
1392	17	0.998778311697	14.810767393	0.522546832659	3.2410614424	0.01077403	0.011
1143	12	0.523671331539	13.11391914	0.479171403054	4.35744698644	0.0109047	0.011
1625	25	0.421858076573	11.9585541741	0.840520202629	2.56336475578	0.01089339	0.011
1251	11	0.217233333485	14.3368954164	0.134029228658	5.38792577073	0.009993986	0.011
937	13	0.643403844649	12.0095877647	0.345253301948	1.48934412536	0.01051856	0.011
1513	20	0.324538616755	13.7179757992	0.889755713591	3.51901273989	0.01062487	0.011
973	10	0.517297485324	14.5143535686	0.680975773267	2.63494805244	0.01011145	0.011
1200	18	0.437449126557	12.6669221057	0.317623931222	0.81377446204	0.0108492	0.011
962	15	0.0913421830837	13.785011257	0.863788897112	2.10436061148	0.01048064	0.011
1250	10	0.82179364027	13.9285045777	0.125482582429	7.47517713229	0.01077967	0.011
1095	6	0.624500709	16.1200593142	0.367920654522	1.91921353774	0.01087195	0.011
1516	26	0.563954651056	12.9768425246	0.139449612364	8.72003085058	0.01060175	0.011
997	12	0.648322174884	14.7112944335	0.683868723011	3.0387806937	0.01077167	0.011
1421	24	0.540218936527	12.7329176319	0.153373451108	4.03876829648	0.01011462	0.011
1001	11	0.195971447509	15.7385468066	0.134585613543	0.266625085683	0.01008535	0.011
1163	10	0.74593499319	12.8481634143	0.176293106946	7.73979262168	0.01064148	0.011
942	9	0.724891148656	13.239638432	0.405392043404	4.44231005134	0.01098245	0.011
1241	17	0.757870090226	16.6026188322	0.0068742977993	2.66908875354	0.01070303	0.011
610	6	0.331575024244	15.6079577992	0.307675914168	7.52699330742	0.009810333	0.011
1252	13	0.213204514056	15.4765486371	0.249945790751	1.73646951267	0.009931439	0.011
1169	11	0.693074888762	18.6970439361	0.188582162902	2.20770379699	0.00987919	0.011
811	9	0.883651097688	11.1051459366	0.139682272633	3.10067821537	0.0108821	0.011
910	14	0.340633098846	12.6167894888	0.344587679349	2.31123728203	0.01059162	0.011
940	17	0.756517359162	12.3954575085	0.388226464731	5.77473595298	0.01071208	0.011
1273	10	0.550207890252	16.7139424773	0.610208992218	3.45865594437	0.01069783	0.011
1674	15	0.307449517877	12.3896318561	0.28897530564	0.191626290892	0.0105232	0.011
565	5	0.940096474379	17.5918187809	0.148978272375	6.26191932274	0.0102031	0.011
565	9	0.398593657108	12.5579056722	0.194489194422	3.47916322876	0.01087303	0.011
1381	14	0.539064991226	13.7379398078	0.259696060563	6.39285927756	0.01075191	0.011
1436	26	0.485505126564	13.5235753182	0.62803061672	5.13469821036	0.01008334	0.011
1809	29	0.640512796378	13.3077404055	0.7719237414	1.57416289303	0.01079382	0.011
1292	25	0.890701674801	16.6921287833	0.622195127277	3.21864810725	0.01092311	0.011
720	7	0.738524490358	14.9533985067	0.973205692442	6.13263008996	0.01039931	0.011
901	9	0.681092581346	12.9749076087	0.127866508824	2.97834264845	0.0109706	0.011
1202	9	0.93954581038	18.2114797606	0.543073555745	2.61055212109	0.01051979	0.011
1464	15	0.472145051329	12.9949785833	0.254150052624	1.67029071468	0.0109469	0.011
981	17	0.977824497407	13.9440519946	0.0352203554072	6.92061586461	0.01013622	0.011
1099	16	0.58567451426	15.9584434744	0.0320422324549	4.36770655649	0.01072596	0.011
2124	20	0.705629355994	16.6106871234	0.387006286896	3.59861936483	0.01021314	0.011
1323	13	0.536121619368	14.7396810488	0.16963512505	3.40919732006	0.01045289	0.011
1493	22	0.813572889596	12.143998433	0.455786720368	3.77689714903	0.01092193	0.011
1142	21	0.895107039373	13.544718734	0.810063375545	2.05147815588	0.01053877	0.011
1892	21	0.723656906326	12.6247896346	0.0221449951012	4.08373373734	0.01005852	0.011
1370	10	0.461575513802	15.8051661327	0.966552783493	2.52845247011	0.01087805	0.011
1063	11	0.352863806028	15.5926361507	0.469652661662	1.3382081257	0.01083921	0.011
718	11	0.721239839031	14.5313058496	0.966482101336	2.98389793459	0.01085308	0.011
675	5	0.790626821181	17.4863823532	0.713602347889	2.58789442763	0.01005616	0.011
1348	11	0.471273720666	16.6506289916	0.390639967551	1.78852941319	0.01024569	0.011
1422	13	0.812623182533	13.6715081075	0.988976344895	0.18964037837	0.01092168	0.011
1635	13	0.517030064958	15.791075939	0.366677917587	5.86039693284	0.01030905	0.011
1191	18	0.388943107202	13.6442705949	0.436509599455	4.68331603461	0.01094375	0.011
1583	26	0.378479022634	13.0892022457	0.49742290456	6.00344199146	0.01006576	0.011
1074	10	0.0921446669968	11.0923566099	0.200600768125	0.420334886239	0.01089481	0.011
2005	39	0.972987821535	12.8339957976	0.964970020297	2.72636894878	0.01061788	0.011
906	11	0.271088912172	16.8433558341	0.20711359988	4.07186328893	0.01034687	0.011
1135	18	0.525190859061	13.9700459153	0.0684303987803	5.23994467886	0.01006519	0.011
1099	13	0.495976088885	13.1372708216	0.725787206929	5.34066616745	0.01055345	0.011
517	5	0.833758869827	19.352067229	0.197771525093	4.11599283255	0.01001696	0.011
728	9	0.697458680865	15.227317364	0.561219396987	1.30380847358	0.01098188	0.011
1105	18	0.645316361914	14.2669411279	0.731477982503	4.40184986941	0.01072783	0.011
750	6	0.759605684816	15.9848311807	0.765545348065	5.5956544305	0.01073924	0.011
1450	23	0.830471204969	13.1516580826	0.68397059943	1.21518281649	0.01007121	0.011
1283	17	0.299534376217	15.3295241651	0.57880545627	4.00760179044	0.01061689	0.011
1381	20	0.737585490424	13.3619451482	0.367853323905	2.9785389591	0.01071672	0.011
1546	16	0.906630483301	12.4055565604	0.367663810186	5.54409089494	0.01094529	0.011
402	6	0.742399843747	13.9570366154	0.178903782244	6.16530329108	0.01032951	0.011
1473	24	0.528117684794	13.9437293411	0.240087586243	4.71554478317	0.01060414	0.011
1029	19	0.300144673442	12.7283916025	0.73126506892	4.0911422576	0.01094494	0.011
1522	16	0.851804453351	14.6452351898	0.794664562195	1.39951157895	0.01087231	0.011
875	14	0.443235819525	9.96390212866	0.477281824226	2.61006067667	0.01074532	0.011
1223	16	0.770533186801	12.1759856742	0.66449038712	1.01392479357	0.01075003	0.011
701	11	0.400567205583	14.8515519671	0.894754386468	2.23002604723	0.01073725	0.011
662	6	0.40997790322	14.1495877305	0.53600631856	1.30647030944	0.01082199	0.011
678	10	0.695829186207	12.9113216033	0.132704418351	0.716254723952	0.01056449	0.011
1297	20	0.737895594389	17.6152701922	0.751817340974	2.67685824853	0.01077218	0.011
577	10	0.872282506655	12.2287461803	0.352267996282	1.60302461563	0.01086637	0.011
825	15	0.37313273876	14.8071425298	0.0989761698767	5.76941685925	0.01094601	0.011
1079	14	0.513102028936	13.4891211489	0.391518327885	6.08998334409	0.01085589	0.011
1756	14	0.619268244243	12.7948194405	0.460957392747	4.79306529097	0.01064594	0.011
1237	13	0.515434465442	13.498944038	0.76193854733	0.436098394969	0.0107231	0.011
1241	13	0.475485652794	16.3875961379	0.0681859251373	2.870041249	0.01064304	0.011
1021	16	0.295603892974	13.9540920622	0.595411468247	2.19386591684	0.01096051	0.011
928	10	0.697834314604	13.2713121269	0.22537140563	1.75166433635	0.01065101	0.011
1437	18	0.238569469975	14.6779134632	0.122598758514	6.29620911374	0.009917498	0.011
971	18	0.429979671547	12.1422927142	0.512386429495	8.0056822699	0.01098805	0.011
1380	13	0.550157355322	14.5077270825	0.0588147949049	0.372763662192	0.01081316	0.011
965	6	0.29737622367	19.0364350547	0.400058925519	3.34159295591	0.01039165	0.011
816	5	0.341242795296	16.986958299	0.340578011866	1.76811352216	0.01023067	0.011
947	17	0.521358048976	9.39600790986	0.524930689267	5.44346705393	0.01058502	0.011
1789	30	0.60299698192	12.8929065451	0.501470691773	2.90935422774	0.010493	0.011
1015	6	0.0763497239144	11.2164637053	0.0595430280472	3.14083815621	0.01022556	0.011
1578	13	0.314136925981	13.7554477057	0.33571568678	1.46912992737	0.01083133	0.011
906	15	0.411393910772	12.2820384298	0.64712927325	4.98692825726	0.01095187	0.011
1300	19	0.530477940375	10.7666127294	0.725501019583	6.35506277178	0.01084117	0.011
383	4	0.836962916077	11.843940214	0.424575020402	6.31511045518	0.01079684	0.011
223	2	0.524193773403	17.2036804937	0.815261829801	3.58381327976	0.01027545	0.011
643	8	0.410909491528	14.5206296071	0.368261629021	3.13495691516	0.01064889	0.011
1249	12	0.255182703925	11.5812603538	0.120270638	2.17245610239	0.01062572	0.011
1345	13	0.895306023224	15.0662550561	0.73599860315	1.51767219842	0.01032633	0.011
1131	12	0.914757005062	17.0241521714	0.477634145544	6.2001738836	0.01047889	0.011
751	13	0.639870149693	10.6818475776	0.503426514005	3.66303153362	0.01078376	0.011
1276	13	0.480201445915	14.0931096743	0.902441942187	5.91120940501	0.01053597	0.011
1242	10	0.587310447529	12.901655111	0.627661867765	1.57566761778	0.01094671	0.011
861	4	0.185749475349	15.6822589825	0.0558090243962	1.63573581384	0.01090797	0.011
1462	20	0.316030408312	14.9659525518	0.138050245187	5.98081053208	0.009975955	0.011
934	12	0.638820879514	10.7968352805	0.166894886098	4.62505785346	0.01089989	0.011
1446	16	0.567556670882	17.7775073706	0.972199657701	2.2846466612	0.0104495	0.011
1353	20	0.519155941079	15.4652711709	0.0135289660864	1.96307119655	0.01097455	0.011
1349	17	0.902315561434	17.9224772501	0.498708210836	3.12275146041	0.01086296	0.011
1148	13	0.243965263278	16.064920128	0.722478774678	0.979903620795	0.01070996	0.011
506	9	0.427529485669	16.8183766598	0.27122228599	2.89913618803	0.01034787	0.011
1113	11	0.576941026054	13.7526131377	0.670653199804	7.1370661961	0.0106298	0.011
1516	12	0.43150653619	17.4200913387	0.557546657102	7.31950637354	0.0107514	0.011
1142	13	0.590150207884	13.6611845469	0.886241727991	5.69304029102	0.01066847	0.011
1516	16	0.637678762129	14.8446266222	0.23751409589	4.01053678051	0.01077826	0.011
1731	19	0.509101154019	14.3176562511	0.41428639285	3.50843772688	0.01065051	0.011
1379	9	0.321211673027	18.0267392984	0.451255961996	2.79684099735	0.01051627	0.011
1464	13	0.875492158002	15.7034182566	0.194905514523	3.56945586984	0.01056007	0.011
1265	15	0.390406079684	14.8183206545	0.996461697824	7.10970924392	0.01038822	0.011
1384	12	0.632772171959	16.6673624341	0.0397045761704	0.530525653362	0.01052851	0.011
918	16	0.487499469963	14.2550385077	0.14917811282	3.99819358568	0.01099783	0.011
1370	14	0.586957806431	12.6229914782	0.771568495219	2.50110827263	0.01084414	0.011
833	10	0.698645529193	15.3210954835	0.483340918282	4.86405259402	0.01021606	0.011
1106	19	0.4722676172	12.204336549	0.302257018063	2.17656440393	0.01065314	0.011
1251	12	0.595066578122	16.0716944972	0.796588005256	0.862437364569	0.01068771	0.011
1659	25	0.313822065569	11.4443062131	0.279712077109	3.22478495455	0.01056774	0.011
1509	24	0.84362257056	14.3295041079	0.343582082627	2.35758238409	0.01071084	0.011
2764	24	0.193483917519	14.1005981645	0.335793683759	3.05994143849	0.01056915	0.011
1290	13	0.464137242717	13.3485604541	0.304230035961	2.08581081531	0.01046635	0.011
249	2	0.977155114667	15.977760413	0.748673164095	0.388103979364	0.0106796	0.011
1418	27	0.778446382065	14.8963328744	0.787568795	0.219335226987	0.01049348	0.011
1154	14	0.563462777843	11.2245975334	0.0585728903407	2.33131090844	0.010764	0.011
607	10	0.277136562052	10.5373767501	0.0192925917625	3.91945419582	0.01053322	0.011
791	6	0.689593483119	15.3825170044	0.223452749634	0.152388524101	0.01087349	0.011
1115	19	0.530463522434	15.4781480536	0.340092186069	6.79206258639	0.01025651	0.011
1463	18	0.713978658205	14.5670236095	0.462536314244	2.99157296214	0.01078915	0.011
1292	24	0.852279857664	10.7681290355	0.412832073788	4.31928674671	0.01062066	0.011
887	14	0.111806737878	15.7083530533	0.514870271885	5.19686364217	0.01018585	0.011
1217	14	0.737463954439	13.0318646541	0.977921205218	3.04018306602	0.01070358	0.011
1384	20	0.361415757548	12.1375716109	0.898373062926	3.73803447085	0.01083384	0.011
1005	13	0.850134070427	15.2970431888	0.681144676726	4.03353964035	0.01097973	0.011
665	10	0.847305560186	16.1261939049	0.642983586877	6.79905465603	0.01093419	0.011
1377	21	0.242240895593	14.9536173856	0.702786978733	2.59925659767	0.01012585	0.011
575	10	0.960708941706	11.4898636053	0.701196287414	1.85810340073	0.01087925	0.011
1242	15	0.674377090227	11.7266589095	0.0134725441884	1.9185639146	0.01031121	0.011
865	6	0.677708703642	14.6799789212	0.244197679988	3.15068067679	0.01095066	0.011
790	15	0.592232083854	16.7944802735	0.18660180605	2.75429117944	0.01087076	0.011
653	8	0.729299437905	19.231301084	0.597896288526	2.52104802395	0.01073347	0.011
1264	11	0.911456297298	17.0415204879	0.380134396274	2.13872857257	0.01033218	0.011
1106	16	0.424298406954	12.2830895376	0.431884363809	2.17565146685	0.01021076	0.011
1034	12	0.432337659304	15.781143414	0.02894610023	6.32880772528	0.0107068	0.011
1261	23	0.430606972964	15.3535018552	0.499704826671	6.67417177745	0.01084061	0.011
1361	18	0.360418875377	14.4857793841	0.0734664813645	1.22989617918	0.01007066	0.011
885	16	0.312742866828	13.7467686053	0.553978446043	2.94599599731	0.01034581	0.011
1735	28	0.472256181561	14.438480786	0.291511949363	0.62932417913	0.01050402	0.011
1366	21	0.345474479024	11.4299551009	0.322866972338	1.57926359135	0.01012076	0.011
1298	21	0.655363427234	14.162819376	0.466065262896	3.28138174478	0.01091403	0.011
1498	27	0.548223200593	12.7525026335	0.484460203086	3.01348089456	0.009807788	0.011
