# Supplementary material for: Tableware trade in the Roman East: Exploring cultural and economic transmission with agent-based modelling and approximate Bayesian computation
Source: PLoS One. 2020 Nov 25;15(11):e0240414. doi: 10.1371/journal.pone.0240414 (PMC7688115; doi:10.1371/journal.pone.0240414)
Supplement: S1 File — The full project, with the data, the code of all components used to run the simulation and analyses is registered: https://osf.io/s5mdw/. (GZ) [file pone.0240414.s003.gz › s5mdw-full/abc-pandora/results-example/noits_rand/result_0.0108970318173.csv]

nstep	cstep	mu	mumax	copy	strb	score	epsilon
1390	19	0.560664840178	11.9984870968	0.828178207977	0.715481778225	0.01087072	0.0108970318173
1343	11	0.654532259191	17.398183803	0.408941735278	0.286464500611	0.009979513	0.0108970318173
797	15	0.394245907032	12.1582150214	0.392386764834	4.20804460897	0.009997506	0.0108970318173
1408	14	0.985361383151	16.8572283877	0.84403581626	1.54928852649	0.009872925	0.0108970318173
1408	14	0.617801831481	15.6904304529	0.377485728215	3.3724931023	0.009825282	0.0108970318173
1048	10	0.963232945165	17.5225377474	0.170480451797	3.38766643823	0.0104252	0.0108970318173
1257	11	0.423515618105	14.4329773087	0.141375334288	2.96625548556	0.01009655	0.0108970318173
849	8	0.379239728993	16.6052346264	0.855825873352	0.333877824005	0.01086014	0.0108970318173
1972	28	0.665171488438	16.6362852172	0.181006314878	0.344281642477	0.01062297	0.0108970318173
1250	23	0.654704202645	16.5590350859	0.336175704634	0.637987667611	0.01062842	0.0108970318173
1446	25	0.629682893602	14.5943879708	0.766033064076	3.48959032565	0.01035049	0.0108970318173
671	4	0.172055184011	16.4677412682	0.106782560012	4.10567719949	0.01030456	0.0108970318173
2049	40	0.888308729914	14.0289810403	0.894084596992	1.2904685072	0.01076676	0.0108970318173
1087	11	0.995537722025	12.615031378	0.144808474887	4.21370136467	0.01069804	0.0108970318173
1170	13	0.530968895861	12.5022067194	0.433260952158	5.54847399196	0.01051418	0.0108970318173
1114	11	0.822509591862	17.1079988541	0.551627205218	0.537071229617	0.01033114	0.0108970318173
765	7	0.310032832786	14.7271994114	0.607376584221	2.2602676306	0.01023651	0.0108970318173
812	7	0.520350816732	14.117861295	0.689001316829	1.32835103193	0.01082846	0.0108970318173
754	12	0.460319659366	12.5113352845	0.436548829448	1.43480089063	0.01051571	0.0108970318173
643	11	0.512132861304	12.5322276603	0.757967015881	3.30547997963	0.01045852	0.0108970318173
1773	17	0.944174716407	15.6597004064	0.563137255673	8.125702843	0.009960829	0.0108970318173
1005	8	0.203972805168	15.7608470711	0.23433078148	3.86227192184	0.01030966	0.0108970318173
635	7	0.374582625235	14.1668550068	0.890826658909	3.12764644202	0.01004469	0.0108970318173
1512	23	0.303494883767	14.3409017231	0.614248021413	1.62459592593	0.01067039	0.0108970318173
1130	9	0.738709964989	17.3203330479	0.12915845247	4.22470498111	0.01001205	0.0108970318173
786	14	0.581844541564	15.6967184691	0.0112341673916	3.76020715931	0.009439446	0.0108970318173
1041	19	0.645724315512	16.4474158638	0.163899447404	2.57734791342	0.01039531	0.0108970318173
1429	23	0.688946975887	13.3405629027	0.711934736462	0.688868863172	0.01049791	0.0108970318173
1436	17	0.734526943743	11.8243966281	0.00110670783169	2.40807552077	0.01036705	0.0108970318173
888	8	0.862711589783	16.8386483566	0.258987672623	4.20725694815	0.01069182	0.0108970318173
1058	9	0.73383100658	15.4760084014	0.17288233181	4.70799824656	0.009545003	0.0108970318173
1162	18	0.788760297222	13.6164614982	0.975161738841	4.11491850808	0.01075255	0.0108970318173
1495	6	0.327509389157	19.5625636196	0.324152352215	1.53134311957	0.01023666	0.0108970318173
979	11	0.273150362526	13.2193280383	0.484382870674	2.25894254286	0.01014442	0.0108970318173
851	16	0.697699875689	14.3350030239	0.516826235731	0.761869262785	0.01063606	0.0108970318173
1198	15	0.26415707315	11.5093377363	0.0706815213528	2.85064563522	0.009838994	0.0108970318173
1271	19	0.483286968818	13.2923174784	0.93619400809	2.53668821663	0.01033595	0.0108970318173
1517	20	0.628653009026	13.5175311612	0.204273879951	1.37067972194	0.01067492	0.0108970318173
1711	13	0.896309228343	15.2512742374	0.576964951898	3.42057524381	0.01069615	0.0108970318173
735	13	0.810930603267	11.555573313	0.0846971126771	4.29854874346	0.01075199	0.0108970318173
1761	22	0.897180827734	15.328946254	0.757820285882	6.28447613966	0.01020149	0.0108970318173
1091	12	0.762277964987	15.515923747	0.155420135707	4.40697818053	0.01048841	0.0108970318173
906	17	0.79868378642	15.5671728195	0.506883538153	9.0526013697	0.01055092	0.0108970318173
1345	19	0.700967689802	14.6274126382	0.709897830428	3.86864934628	0.01085804	0.0108970318173
1221	17	0.868871262369	15.4122528114	0.636351761935	6.32526001177	0.01047649	0.0108970318173
1139	18	0.177652680749	15.3481436436	0.43414613336	3.4554803611	0.01041012	0.0108970318173
1401	19	0.362484537573	14.412518895	0.505259220319	4.65010134167	0.01034991	0.0108970318173
1135	15	0.394557789218	12.3587707749	0.605499853643	5.3997782286	0.01074595	0.0108970318173
1038	20	0.376796298682	13.7765943734	0.26909158464	2.65681227511	0.01066474	0.0108970318173
1484	18	0.689679762911	14.5198493239	0.482835816292	1.05204857267	0.01061548	0.0108970318173
749	9	0.784440498642	15.4559681469	0.516169993728	1.97457933511	0.01065662	0.0108970318173
966	19	0.674551015929	13.3319280142	0.747023383018	5.03914937933	0.0107124	0.0108970318173
1379	18	0.464831268219	10.6255036358	0.00666110007727	2.54109862791	0.01080869	0.0108970318173
1347	19	0.68482816763	13.2278127042	0.734203974195	3.05861883724	0.01072468	0.0108970318173
1417	15	0.906170080595	14.9742735227	0.776567218798	5.35934387532	0.009845852	0.0108970318173
1191	18	0.726527134719	11.4990753606	0.526398870636	0.393088786119	0.01042535	0.0108970318173
1026	11	0.466700789411	14.0109419109	0.903745080913	3.52451685117	0.01079439	0.0108970318173
1089	8	0.604551064151	15.9690776163	0.274505483725	8.23655025055	0.01049368	0.0108970318173
994	16	0.979464401784	12.388037681	0.973684503951	1.20446439537	0.01078853	0.0108970318173
572	9	0.934309168757	14.4586712289	0.11592564553	0.376896357834	0.0104479	0.0108970318173
599	7	0.122642929768	15.39042577	0.530822202798	3.24772261829	0.009953293	0.0108970318173
1417	24	0.855277580419	13.6422783734	0.911743324815	1.83401841837	0.01039743	0.0108970318173
1185	22	0.620731592284	12.6129671325	0.6961181485	4.16469152897	0.01005108	0.0108970318173
1443	15	0.568935253235	11.8036374008	0.23898470629	1.5908209321	0.0108447	0.0108970318173
1015	8	0.572780446214	15.327349478	0.427158147118	0.999612924652	0.01070038	0.0108970318173
1352	21	0.804900472159	12.8865807652	0.801348682562	1.56945467071	0.01073862	0.0108970318173
1199	18	0.493803224689	12.0657942036	0.224936740366	0.682111888422	0.01072734	0.0108970318173
1399	16	0.165608889911	13.3978729106	0.224645579351	0.358880915699	0.0106182	0.0108970318173
889	10	0.758276809021	14.8779852451	0.257290318354	1.31201947709	0.01068846	0.0108970318173
1176	17	0.546152640384	14.1540491043	0.656526134557	3.79378675285	0.01074101	0.0108970318173
1075	6	0.579450942504	16.1842752072	0.467769650089	5.29411506961	0.01070026	0.0108970318173
1260	12	0.333995381576	13.8039301277	0.329045861711	2.0327573431	0.01013506	0.0108970318173
793	14	0.657785505412	13.9397089504	0.449168981298	4.75456544411	0.009546479	0.0108970318173
1183	9	0.347583455507	15.2152465702	0.21050472341	0.488469892232	0.01079357	0.0108970318173
991	14	0.21501773875	12.7126582298	0.748970379657	3.01153750396	0.01082435	0.0108970318173
889	11	0.690164819151	13.151919538	0.400088990637	5.00326046441	0.01035814	0.0108970318173
1676	24	0.443730642838	13.3296429775	0.107802778613	4.20685502406	0.0106226	0.0108970318173
953	15	0.941817787462	10.7163289587	0.789565972888	1.23146860814	0.01047782	0.0108970318173
1169	22	0.369575657942	11.6064333358	0.249229173398	0.163246641251	0.01064539	0.0108970318173
911	11	0.622479641384	15.641905585	0.746292244753	2.36640348064	0.01060741	0.0108970318173
1288	15	0.876935743601	13.1663261745	0.13786409578	2.38572062007	0.0106992	0.0108970318173
1240	12	0.183139013001	12.5865222204	0.00254658916078	0.0535710105114	0.01000683	0.0108970318173
1353	13	0.947261315878	16.4188515079	0.678697457699	1.08892768146	0.01018429	0.0108970318173
1165	17	0.856261379405	17.556415044	0.646209717968	4.09510621517	0.01053962	0.0108970318173
908	12	0.693253444525	15.8770153989	0.442137715557	1.98724689441	0.01045248	0.0108970318173
1086	18	0.407433817016	15.8552642501	0.720047328544	4.58356284733	0.01068625	0.0108970318173
1254	17	0.706856615709	16.3557226776	0.17642821747	3.66177965874	0.009904652	0.0108970318173
1537	22	0.957362467377	16.1082485491	0.78383310152	0.320336171533	0.01071576	0.0108970318173
843	16	0.572108051123	14.7786137528	0.240929091967	2.50258747622	0.01065583	0.0108970318173
845	7	0.424111126417	16.6932752102	0.61668888623	5.20868479372	0.01044494	0.0108970318173
1535	15	0.895548089278	13.6257957476	0.333965369403	1.99826132794	0.01046235	0.0108970318173
758	9	0.239457100717	14.7705329438	0.2068474155	1.24350554499	0.009479074	0.0108970318173
1497	21	0.68963368226	12.3911161168	0.822000933411	2.69324058759	0.0107315	0.0108970318173
503	8	0.381334183899	11.8855022648	0.324763594847	8.39609275959	0.0103273	0.0108970318173
1923	37	0.676137447598	13.7927942222	0.263433433317	2.88924984691	0.01037047	0.0108970318173
1044	12	0.607534869853	13.6900783272	0.439723103381	0.596197910024	0.01076789	0.0108970318173
1537	15	0.574988640981	12.5633365354	0.00678977031558	1.76240137456	0.01023425	0.0108970318173
1397	20	0.724235619406	12.3390351256	0.327945480985	2.68737420529	0.01045042	0.0108970318173
735	12	0.785951768332	13.7157702631	0.896283616554	0.215286767086	0.01058485	0.0108970318173
780	8	0.321124063399	14.2593671242	0.201034522452	6.03717973369	0.01057128	0.0108970318173
1633	22	0.747634994861	14.8382303049	0.453583520829	2.37260632086	0.01068873	0.0108970318173
1573	17	0.602632403818	13.6321625938	0.371825204535	1.31032840628	0.01049292	0.0108970318173
1620	24	0.660130750027	14.0458479144	0.335237206617	5.59367095691	0.01030116	0.0108970318173
1117	18	0.807008102944	11.745436573	0.3147306308	0.777106305626	0.01081196	0.0108970318173
919	12	0.652651370313	11.8711894181	0.303321646504	6.11086077007	0.01087388	0.0108970318173
1370	16	0.806076723663	13.7866659843	0.154423940066	5.80393565939	0.00990937	0.0108970318173
1216	16	0.604592688357	12.5297418783	0.29616526933	1.76978039206	0.0107652	0.0108970318173
506	9	0.714231542509	12.974158796	0.68531564916	0.0280957386457	0.01058639	0.0108970318173
1676	11	0.374345706803	14.6799790449	0.289271576849	2.36873300184	0.01083462	0.0108970318173
1231	15	0.547877295509	15.7054672258	0.479201170161	4.52772031741	0.01047691	0.0108970318173
194	3	0.871541943909	14.2842160918	0.926682181838	2.10457541449	0.01031211	0.0108970318173
1305	25	0.739579868032	13.3116625498	0.426841232091	1.7828671989	0.01029866	0.0108970318173
1312	14	0.58413353757	11.9852691782	0.374515319348	1.10306735538	0.01014962	0.0108970318173
1353	16	0.618247023586	12.6372501914	0.287736614039	3.50616686151	0.009931511	0.0108970318173
741	8	0.359218323263	14.9318483926	0.248888978578	3.04057737805	0.01051863	0.0108970318173
903	9	0.817855059683	14.2419684856	0.279998239592	2.14413317175	0.01045715	0.0108970318173
1606	28	0.5777167253	14.2061372921	0.603420022001	1.67897811374	0.01048769	0.0108970318173
805	13	0.313290005998	16.627402774	0.193222914344	3.72063219886	0.01079478	0.0108970318173
1290	22	0.712553287608	15.2840777794	0.247498858741	4.30900556587	0.01046624	0.0108970318173
1781	22	0.769431456215	14.7875617814	0.472350627576	1.08985864339	0.01075245	0.0108970318173
790	8	0.534988099514	17.922027342	0.381759695686	4.21607660482	0.0101264	0.0108970318173
1143	20	0.837452777282	11.0665389557	0.0973446235499	1.48172951809	0.01059771	0.0108970318173
1262	17	0.740011916931	13.5063518882	0.700934104594	1.14418855344	0.01081222	0.0108970318173
1380	12	0.321787934562	16.2230020849	0.285521827551	5.95622102788	0.01040341	0.0108970318173
1535	17	0.704543642475	15.3389241385	0.648291551868	0.665493936595	0.01022547	0.0108970318173
1324	26	0.649914612782	14.1325811488	0.594482126984	4.99003047361	0.01023019	0.0108970318173
1107	11	0.856851094398	12.3857043704	0.950393706448	1.11694949186	0.01062789	0.0108970318173
983	18	0.972410106517	11.5051878724	0.239336652385	3.42803786128	0.01048975	0.0108970318173
1250	14	0.244686697732	16.0175534011	0.902870544361	3.46915949945	0.0104814	0.0108970318173
1440	11	0.514821813815	12.6761698483	0.0135119510983	0.632225153119	0.01056374	0.0108970318173
1082	13	0.594708343472	13.9292552602	0.251121426819	4.02006420062	0.01073477	0.0108970318173
1404	16	0.508747331171	16.5847465824	0.47522300993	7.5820742827	0.01086519	0.0108970318173
1551	21	0.77222676886	16.3029410324	0.380653764965	2.52129090621	0.01081786	0.0108970318173
855	16	0.342174036466	16.0483846798	0.449526356279	2.17141280719	0.01064078	0.0108970318173
751	6	0.459918369272	15.2163946121	0.0715053295696	1.27600279261	0.009439892	0.0108970318173
968	14	0.783142657648	12.5049737745	0.456497904335	0.597981410104	0.01087563	0.0108970318173
745	13	0.543675811254	14.8979644246	0.731138906005	0.312148776032	0.01088085	0.0108970318173
1302	18	0.172081362583	13.5990084928	0.541650022107	6.06580070955	0.01049978	0.0108970318173
1090	17	0.691420886716	15.2251549788	0.213135773395	1.77781625417	0.01056485	0.0108970318173
1215	22	0.767012430479	13.5151289961	0.403728859359	3.36163780793	0.01068521	0.0108970318173
508	5	0.746015528072	14.1062535568	0.287953596409	2.5761988816	0.0107075	0.0108970318173
1610	21	0.476174053144	15.7482304491	0.553781207096	1.47097827024	0.01021173	0.0108970318173
1064	21	0.597345264055	13.3158411535	0.708702821839	7.48361957637	0.01049454	0.0108970318173
1070	18	0.820451121954	14.556470769	0.534666709487	2.79724481975	0.0106964	0.0108970318173
1209	19	0.756201169185	13.6907089816	0.425220286287	3.32184959599	0.0101851	0.0108970318173
1335	26	0.537732148472	15.5448970179	0.0955943578217	4.00026463737	0.01057633	0.0108970318173
1153	11	0.505223108779	16.1039867676	0.503021082271	8.15055370451	0.01041473	0.0108970318173
1202	7	0.620575982921	15.1340516837	0.0933154240997	3.31187306944	0.01077117	0.0108970318173
729	11	0.657922265638	14.5402896957	0.351925013284	2.61167535049	0.01056068	0.0108970318173
1603	18	0.53539692508	15.4507260931	0.869659036167	4.24590783825	0.01025817	0.0108970318173
1401	20	0.344973824231	16.5320930024	0.0324866043232	0.561061739669	0.01029409	0.0108970318173
244	3	0.542231341851	14.4378746683	0.250352835707	5.53264624835	0.01037042	0.0108970318173
973	10	0.99886933609	13.1749642506	0.0885489050446	2.79891298992	0.01082621	0.0108970318173
1004	7	0.207995174927	15.8178545094	0.130000082821	5.53902371069	0.01053124	0.0108970318173
1415	26	0.53358730607	13.68541839	0.570110264053	1.7402664008	0.01083074	0.0108970318173
1208	11	0.655355051714	13.3871393184	0.543539796712	1.01325707002	0.01081512	0.0108970318173
1326	12	0.622713853102	14.5399669183	0.266865937411	5.74632552208	0.009657375	0.0108970318173
840	15	0.402251346506	12.432998802	0.195933635751	0.212220180093	0.01006039	0.0108970318173
841	8	0.449275582499	14.2142225968	0.463410940606	2.84450785716	0.01018637	0.0108970318173
1314	10	0.549805728298	15.883476188	0.416877824099	1.4126515156	0.01065722	0.0108970318173
975	15	0.693130851245	12.2764867913	0.958470157822	6.44741118483	0.01022263	0.0108970318173
1816	28	0.0940716746163	16.225335172	0.565828592403	3.80303195674	0.01085045	0.0108970318173
807	10	0.758445979604	13.137102524	0.303321529603	0.604457819595	0.01084358	0.0108970318173
1509	25	0.932238299719	12.5125949266	0.220942031649	1.06884869795	0.01035431	0.0108970318173
574	4	0.921610222816	17.6991645622	0.540159852483	5.0172246348	0.01032444	0.0108970318173
789	13	0.499911160257	16.7985516398	0.581088419562	6.21643337915	0.01025462	0.0108970318173
1379	20	0.279664658876	14.673082571	0.656820015407	2.66266520284	0.01086717	0.0108970318173
1188	21	0.291772902949	17.2968822275	0.712840803652	3.36206193237	0.01032833	0.0108970318173
871	17	0.990488143634	14.9194574469	0.0789647141593	2.34787420417	0.01078292	0.0108970318173
979	17	0.289931188932	14.865876951	0.190049258065	4.58571071012	0.0104248	0.0108970318173
1146	13	0.423739451885	16.6645226863	0.621611468206	3.28143346588	0.01062935	0.0108970318173
1510	29	0.543698154491	13.9316860325	0.219602468587	3.43184682339	0.01086197	0.0108970318173
856	11	0.931317444942	13.8530323996	0.035633863456	5.206692218	0.01018773	0.0108970318173
1481	29	0.613030442342	13.3995076455	0.704010122332	2.1233700882	0.01031816	0.0108970318173
658	6	0.701973642372	16.5634974442	0.669271815158	1.02982690302	0.01038761	0.0108970318173
1286	24	0.175330489618	16.8531741367	0.120485804862	3.72389957486	0.01083039	0.0108970318173
1373	18	0.327599972713	18.4958311232	0.562044152972	2.52517712708	0.01045205	0.0108970318173
1411	23	0.407846877623	14.2724210246	0.150448787773	2.29304551134	0.01061375	0.0108970318173
619	11	0.656303715427	17.1209156607	0.614712237759	3.4023057827	0.01044348	0.0108970318173
1062	17	0.927917835665	12.8122468538	0.452021739049	1.32390856357	0.01070969	0.0108970318173
721	3	0.306568436179	15.4810414468	0.0925035021695	1.25276077204	0.01089662	0.0108970318173
676	13	0.629914158123	12.1487864179	0.0692237420539	2.0888350591	0.0100113	0.0108970318173
1745	14	0.757791065549	14.1311506257	0.728855085034	5.53611838416	0.01076674	0.0108970318173
1347	17	0.490866773662	12.9815492021	0.327151807458	1.9162478205	0.01062818	0.0108970318173
1154	18	0.340809708367	11.8381975403	0.0297244597293	2.67840710367	0.01042272	0.0108970318173
459	4	0.333903236403	15.3947785679	0.478006191895	1.30299648306	0.01026759	0.0108970318173
1124	20	0.839966950096	11.5668745683	0.326318515111	1.67968369796	0.01028367	0.0108970318173
1443	16	0.853073252731	12.6848611975	0.349719559397	3.74110992136	0.01046238	0.0108970318173
922	15	0.583330446482	12.7672442204	0.588025243195	4.77068573723	0.01068246	0.0108970318173
1530	22	0.482675569641	17.1341330099	0.265726308121	5.91560012106	0.01070132	0.0108970318173
1212	20	0.614621881239	10.426570267	0.73762846994	2.98964708165	0.01078345	0.0108970318173
1052	20	0.297817164787	14.5938202871	0.146668350358	2.97019959558	0.009368172	0.0108970318173
1430	26	0.166297362087	15.453415351	0.858996595977	3.61483261148	0.01034689	0.0108970318173
1205	20	0.483699833523	13.2611866091	0.309472780175	4.21433858617	0.01059186	0.0108970318173
1401	17	0.484896450057	12.214415042	0.0382164706729	4.46811846121	0.01035667	0.0108970318173
1555	15	0.547668309374	11.8352393367	0.412496299174	2.30766153034	0.0107987	0.0108970318173
896	6	0.331549286612	12.9075919979	0.250948520502	4.10507642268	0.01083722	0.0108970318173
492	5	0.522322456755	14.1579555302	0.229812076182	6.36134646162	0.01076366	0.0108970318173
572	6	0.696357094929	18.0816184285	0.0354570006452	3.46877132967	0.01060024	0.0108970318173
2545	39	0.917202682787	14.6005233839	0.908797193168	1.92253803082	0.01079137	0.0108970318173
335	6	0.654229558823	16.2388456192	0.89979184064	1.56592346152	0.01069677	0.0108970318173
835	8	0.893505472032	13.9348418142	0.866789450823	4.76403235656	0.0105867	0.0108970318173
1134	17	0.829840623141	14.8275750553	0.415520110637	3.16154427837	0.01077397	0.0108970318173
897	16	0.429094068646	16.6042982706	0.10388208147	1.9573408943	0.01045723	0.0108970318173
1240	16	0.526393000483	11.0207477795	0.213382953275	3.01166422596	0.01067061	0.0108970318173
1951	35	0.382938401182	16.8296872527	0.565721102913	11.0430031488	0.0106078	0.0108970318173
961	18	0.523877591029	13.9905119581	0.7922709633	4.5032106572	0.01046674	0.0108970318173
969	14	0.526487424173	15.212532161	0.848604161495	5.19071928136	0.01016166	0.0108970318173
1673	14	0.410614298259	14.0595422379	0.200060740834	2.60451406788	0.01087027	0.0108970318173
601	11	0.415673140967	11.4080207592	0.93498933074	2.56854921954	0.01044282	0.0108970318173
1202	10	0.617021067983	14.4531448129	0.322919699872	0.187577378186	0.01041453	0.0108970318173
635	12	0.585663131428	14.0896708696	0.508650488601	2.73007429042	0.01058932	0.0108970318173
708	8	0.109059536923	14.7910835212	0.481397551728	1.73640379105	0.01052516	0.0108970318173
1501	20	0.705188199824	12.759869911	0.0793485749562	1.43313502199	0.01062048	0.0108970318173
1490	26	0.705528248247	13.5350093238	0.120805140957	6.45844092591	0.01076101	0.0108970318173
1825	17	0.898782590197	14.9903918749	0.442831407541	3.88400186478	0.01044118	0.0108970318173
466	7	0.862010596339	15.8535629598	0.312778845149	2.93803726301	0.01067797	0.0108970318173
1539	20	0.350393788974	13.595697183	0.9560168433	2.62733776574	0.01044977	0.0108970318173
1687	24	0.760585381124	15.5603872771	0.365461108519	4.54586441344	0.01006933	0.0108970318173
1270	10	0.143782921667	13.2125173329	0.113142778532	4.20198980936	0.01018824	0.0108970318173
1615	21	0.81705565006	15.1373767615	0.351465191085	5.48017593735	0.01015014	0.0108970318173
1763	19	0.743575934887	14.0277547128	0.661681586047	0.231544897714	0.01041194	0.0108970318173
1060	10	0.507413205002	13.6995434312	0.312837365069	1.92688704063	0.01058065	0.0108970318173
1316	18	0.791826672761	13.9036752537	0.327163299046	0.144750573635	0.01085605	0.0108970318173
974	14	0.59859723695	11.9901184737	0.276548564689	1.95130547681	0.0103477	0.0108970318173
1330	21	0.967788594963	13.9567964331	0.510649266124	3.38639960047	0.01036099	0.0108970318173
1515	17	0.498938753925	10.5612456306	0.0730312619483	7.66341446239	0.0108248	0.0108970318173
1111	16	0.781113595043	16.0301536205	0.606073041508	3.64585951579	0.01085124	0.0108970318173
1751	25	0.515923176253	14.0400664589	0.487018118433	0.974028109819	0.01067027	0.0108970318173
1192	7	0.579214628279	18.0317862273	0.130370839967	1.91126625112	0.009439132	0.0108970318173
715	12	0.633046814507	16.0361702546	0.880100858272	1.85857315095	0.01084884	0.0108970318173
501	5	0.549182188454	16.9619218244	0.763032468382	5.1182644692	0.01045871	0.0108970318173
723	7	0.531236696496	14.3696457039	0.795160139315	2.16578285974	0.01030487	0.0108970318173
745	10	0.609946898041	16.3176004781	0.522190940085	4.37507277785	0.01010596	0.0108970318173
1234	18	0.665254693575	17.3763465203	0.759764310525	2.52282967873	0.01080801	0.0108970318173
850	15	0.208074164824	13.6751590478	0.819431659403	1.77735241327	0.01042299	0.0108970318173
782	15	0.419832826713	14.8542349881	0.513001921625	1.24180789194	0.01025067	0.0108970318173
1516	16	0.71730048014	18.4357651741	0.730711254842	4.68184220358	0.01063892	0.0108970318173
1218	14	0.829906930423	14.8716562865	0.0787403545877	3.30447779278	0.01053256	0.0108970318173
873	9	0.622533294745	12.3107455776	0.48390438535	2.1378066232	0.01065531	0.0108970318173
1143	19	0.382005895243	12.2969885732	0.310251893883	3.74642275404	0.01070439	0.0108970318173
1230	23	0.766541578635	14.0913732602	0.76208715987	0.41947990751	0.01033865	0.0108970318173
1140	11	0.855560038551	15.7175441405	0.608550157659	1.9089956832	0.01061884	0.0108970318173
1540	17	0.236484778654	13.0388044131	0.217527736095	3.0453844266	0.01053733	0.0108970318173
921	18	0.314214430917	14.8346067033	0.208132941613	4.6100038679	0.009644131	0.0108970318173
516	6	0.0702273138272	19.1740048677	0.52531234266	0.0677113670607	0.01033424	0.0108970318173
1560	28	0.884229348169	12.3085064125	0.86861027299	7.74730330936	0.01025282	0.0108970318173
2330	22	0.560828372896	14.6120289085	0.769736870419	6.05972339097	0.01025252	0.0108970318173
1434	23	0.975495904799	12.9770321448	0.311961314852	5.09582834377	0.01022939	0.0108970318173
1073	15	0.474378621389	13.6413374278	0.105776494115	2.65195312192	0.01011588	0.0108970318173
1226	17	0.925950956758	15.4621173342	0.350132338646	5.8621748434	0.01049141	0.0108970318173
1055	18	0.872969153993	15.1671557424	0.294983393062	1.61006668295	0.01084701	0.0108970318173
1067	17	0.699608552114	14.3611695724	0.287981130776	2.9236559974	0.0107859	0.0108970318173
1232	8	0.964091679473	17.6320730369	0.923779641463	2.45221036738	0.01006036	0.0108970318173
1040	13	0.974073244075	13.0885589987	0.666633524694	0.358068704288	0.01076321	0.0108970318173
563	11	0.491678054869	15.431823755	0.721596990676	5.99166809636	0.0101093	0.0108970318173
943	11	0.898848845611	15.4600785129	0.606581302451	5.18991454315	0.01081247	0.0108970318173
1070	19	0.811204730278	13.388018697	0.627865637105	1.66249931228	0.01064121	0.0108970318173
941	15	0.418223628679	15.3527312624	0.364242798819	2.93491804529	0.0101874	0.0108970318173
1514	26	0.938690925448	15.1770469857	0.732602747772	2.80329557327	0.01038408	0.0108970318173
922	10	0.803059562365	12.234773455	0.56415483104	2.53201791386	0.01024054	0.0108970318173
1135	15	0.484154952915	14.1319568914	0.860599300136	2.22554057864	0.01066943	0.0108970318173
1485	18	0.47127311571	13.6825830727	0.411131713092	6.90837215471	0.01021556	0.0108970318173
1544	30	0.382307997509	11.6418475683	0.40321673591	3.9361756851	0.01050906	0.0108970318173
1292	10	0.879342633831	14.3437711931	0.21954922608	1.91253810896	0.01066449	0.0108970318173
1494	19	0.217820014457	13.5277790465	0.506598418167	5.31220415766	0.01053495	0.0108970318173
1182	22	0.412003055905	12.029176743	0.161776018758	4.19140664811	0.01052861	0.0108970318173
1226	20	0.890192154246	12.8105957224	0.912480168256	2.53733235256	0.01065918	0.0108970318173
1259	10	0.486428181081	15.1472170911	0.147536180858	2.32802173862	0.01054572	0.0108970318173
1365	12	0.480357804104	13.2319100914	0.00662138279184	2.99572786269	0.01064027	0.0108970318173
1346	25	0.752789782467	13.1562372215	0.442309495619	0.350071408144	0.01073279	0.0108970318173
1118	18	0.881456623983	14.5961969927	0.240558550387	2.0594889625	0.009883013	0.0108970318173
1403	11	0.790986000774	14.8221072232	0.392227839277	2.81607149763	0.01052045	0.0108970318173
1048	9	0.416192374991	17.6849125262	0.28627706242	2.86926138797	0.01005725	0.0108970318173
675	9	0.515223687135	14.5543318451	0.727699065787	1.49904167778	0.01053725	0.0108970318173
1406	16	0.630317029865	16.5655333461	0.178420930801	4.98541851001	0.01017222	0.0108970318173
1265	18	0.617341683974	11.4858791368	0.695630724206	4.00273268711	0.01072626	0.0108970318173
2345	37	0.682602289522	12.6752196292	0.469928588549	5.08837723707	0.01004821	0.0108970318173
1080	18	0.550060235803	12.0176319663	0.67335409166	6.09793656011	0.01060104	0.0108970318173
1064	9	0.845712829061	16.5938602412	0.330919085824	1.35282763986	0.0103446	0.0108970318173
700	13	0.385869542968	14.6205301318	0.509233771118	7.4571328523	0.01050394	0.0108970318173
1334	19	0.174631726067	10.4767132765	0.629549211099	0.478755242659	0.01076875	0.0108970318173
1075	13	0.792896118685	16.6126636647	0.960511344222	6.01220929303	0.01061919	0.0108970318173
1318	14	0.65704537471	18.3010494087	0.103837029045	1.47425646409	0.01054193	0.0108970318173
1446	15	0.979627449707	14.9052795038	0.705801654903	0.363826807654	0.01025366	0.0108970318173
1339	24	0.658512663222	13.6455320905	0.804429974205	2.15739412148	0.01073913	0.0108970318173
546	9	0.681762008366	12.445202955	0.652389041356	2.97327249815	0.0106517	0.0108970318173
1810	33	0.7603490494	14.7936289222	0.725456080745	3.03025171111	0.01085309	0.0108970318173
1050	13	0.864667575502	14.8874126192	0.804513258597	4.43013850872	0.01060259	0.0108970318173
1389	14	0.496842671298	13.1032938341	0.141066046397	0.886336097991	0.01005982	0.0108970318173
1254	24	0.448317697786	13.7305726769	0.490441360492	0.87672785657	0.01058812	0.0108970318173
1222	15	0.775157996835	16.659023333	0.835538003347	4.69937318351	0.01038131	0.0108970318173
772	7	0.779425448683	15.6277182174	0.281604264339	1.9521159513	0.01000438	0.0108970318173
515	6	0.684806710165	14.5742163609	0.245425777496	0.73298828778	0.009819034	0.0108970318173
881	13	0.783410085745	14.2154653867	0.74664487613	5.06414944704	0.01080568	0.0108970318173
687	9	0.388603670054	13.5548209646	0.292283547972	0.514382133124	0.01047737	0.0108970318173
526	7	0.369065602092	14.3498398916	0.392994392103	3.89388428275	0.01051766	0.0108970318173
1140	16	0.640329064863	12.9797933416	0.469972175305	4.14006045874	0.01075503	0.0108970318173
1102	9	0.876043055331	14.0019430843	0.175155008567	1.59485206414	0.01061728	0.0108970318173
1453	17	0.281766554956	13.2550754596	0.367371161076	0.778077829014	0.009938925	0.0108970318173
1442	18	0.641174410835	18.3860527764	0.9180511733	4.82809029096	0.010759	0.0108970318173
1075	21	0.413548170142	13.2180223998	0.708947021096	0.37019083291	0.01049938	0.0108970318173
915	12	0.355045387757	13.4086430363	0.387445484289	4.42573476036	0.01037901	0.0108970318173
1055	12	0.702266282305	14.8879514772	0.301588269517	5.36659756018	0.01077304	0.0108970318173
1152	15	0.319083977635	14.4775204792	0.0596916041754	1.60275558846	0.01023675	0.0108970318173
902	15	0.319584716422	17.6518767681	0.814938676407	6.3244033042	0.01081424	0.0108970318173
869	8	0.487596170466	15.6532176725	0.930879271715	1.47515287851	0.010685	0.0108970318173
2288	26	0.581466443235	15.8521461276	0.124283601586	6.68530063286	0.0102914	0.0108970318173
1401	15	0.366661385877	16.551434471	0.805512500887	2.10066708609	0.01044675	0.0108970318173
1298	13	0.222436751895	16.1448409128	0.584928480398	3.40124007722	0.01013436	0.0108970318173
1559	23	0.201377616265	12.9423843404	0.617377661815	0.754725648663	0.01076378	0.0108970318173
1289	17	0.951674019287	13.7717064318	0.490960283976	4.4986074184	0.01077369	0.0108970318173
1050	20	0.597884695526	14.5466057037	0.310272125931	4.24508250619	0.01031411	0.0108970318173
861	14	0.892951478919	14.0089568306	0.897329310146	4.39024093503	0.01077351	0.0108970318173
1511	16	0.913428325105	14.6049552621	0.961595358998	1.53721757754	0.01014534	0.0108970318173
975	17	0.854565379626	16.1867894039	0.312613964335	0.550894982652	0.01030621	0.0108970318173
1754	19	0.199904690404	11.250628945	0.20883146552	1.5282751725	0.01058322	0.0108970318173
1884	18	0.435556293039	13.6060337503	0.353516177048	3.48497924609	0.01077846	0.0108970318173
566	11	0.632015601394	11.6603618235	0.693801404057	0.385690075509	0.01035386	0.0108970318173
645	10	0.768028828718	15.7047227863	0.665848566472	1.01595165125	0.01031811	0.0108970318173
1186	16	0.644281371911	14.3030594255	0.370729145285	0.452869239356	0.009965712	0.0108970318173
500	3	0.490134125561	16.430511055	0.150638789249	4.32662818183	0.009758851	0.0108970318173
998	14	0.78557306383	12.7062294584	0.968560866065	0.716446134773	0.01038683	0.0108970318173
1179	14	0.222875839116	13.9495843125	0.0983572517757	3.17396092592	0.009660712	0.0108970318173
1396	22	0.985108932943	11.0190031666	0.0743326994478	1.76989686184	0.01047762	0.0108970318173
919	12	0.818981070712	12.734271963	0.0343411848961	0.154505333734	0.01046338	0.0108970318173
1369	21	0.600460190219	14.8176160246	0.969694885558	3.61410185689	0.01088915	0.0108970318173
1232	18	0.537324034826	12.7066226839	0.761727606354	1.11664403703	0.01052863	0.0108970318173
1423	26	0.629539976802	12.637613414	0.709215851863	2.77953205065	0.01076994	0.0108970318173
757	13	0.37414633694	13.5978108087	0.62965346	0.623817897729	0.01065535	0.0108970318173
663	10	0.694896288202	12.786930269	0.543431133183	3.3130940489	0.01050283	0.0108970318173
1274	16	0.558765715674	12.7550378149	0.51004120191	1.78171842812	0.01056475	0.0108970318173
1312	9	0.720991272465	13.4856328161	0.0139232237428	2.71612271097	0.01070464	0.0108970318173
1093	12	0.386738397829	13.5986401804	0.821256484141	4.29142327709	0.01058198	0.0108970318173
953	7	0.515739839442	16.0680360056	0.277417492237	3.53498010534	0.0107218	0.0108970318173
1158	13	0.314411854636	17.4417014028	0.528103256441	5.02264912916	0.009960114	0.0108970318173
1167	21	0.407920986053	13.2293010083	0.343615257711	6.92185800208	0.01015049	0.0108970318173
920	8	0.774418780818	15.6558624838	0.900036340036	2.4432062795	0.01072164	0.0108970318173
1261	17	0.86929886327	16.2051983028	0.148786539567	3.24336314701	0.01059979	0.0108970318173
1228	17	0.695495431464	13.9172012461	0.146646072828	6.21360724084	0.01035431	0.0108970318173
1462	23	0.746822221902	14.3583635376	0.507460888041	4.16055704921	0.01037654	0.0108970318173
1927	21	0.495574647963	14.2286688346	0.124151372299	2.04247247725	0.01056786	0.0108970318173
1021	14	0.709329589514	12.5651587603	0.126270229932	0.946801618073	0.01087894	0.0108970318173
677	13	0.666397272069	14.1278995747	0.317542130169	1.72765743889	0.0100515	0.0108970318173
1044	15	0.671977473918	13.4816131349	0.658593109632	1.19724826336	0.01085688	0.0108970318173
1035	13	0.363926151744	13.3032725612	0.811011653503	6.67718372918	0.0108004	0.0108970318173
1138	8	0.661578198861	16.7983606223	0.0225313440799	4.76624159326	0.01029542	0.0108970318173
1479	9	0.485245005494	15.4837092926	0.673032727454	5.76039949943	0.0107973	0.0108970318173
1139	13	0.661484873812	12.6813518717	0.320372300327	0.215501467157	0.009933972	0.0108970318173
750	12	0.761976552091	11.2825358113	0.126859690505	3.41683336902	0.01064264	0.0108970318173
1690	23	0.346475405608	13.8021240909	0.00394256467723	3.92517407498	0.00999129	0.0108970318173
996	12	0.799707194409	14.5036133074	0.344157608161	4.818443612	0.01015497	0.0108970318173
277	3	0.834220571626	13.6769610514	0.940280662152	0.433473246797	0.01073111	0.0108970318173
1506	22	0.370404321513	16.3280156209	0.5251556421	0.709438068281	0.01031899	0.0108970318173
1329	13	0.698019251658	12.3847459585	0.302498003606	1.78313367781	0.01067979	0.0108970318173
1018	12	0.316151706789	13.8052577464	0.131146723382	5.96579422658	0.01089072	0.0108970318173
1058	12	0.500613287816	14.9466542823	0.442623937416	4.50603433656	0.01063489	0.0108970318173
1442	15	0.94309107706	15.5377881214	0.6397290918	0.540120404481	0.01061308	0.0108970318173
1694	18	0.801284574039	14.5665307643	0.543096421108	4.05159662903	0.01056046	0.0108970318173
1702	21	0.118166723567	15.5699079821	0.848224574982	2.22448919723	0.01081608	0.0108970318173
1176	14	0.469724932295	14.2693657586	0.0423729402816	1.54835873617	0.009999194	0.0108970318173
1371	15	0.459344686079	14.0581724661	0.152479454815	2.82771771631	0.01060957	0.0108970318173
1455	26	0.721882143934	12.7740400552	0.0210413829689	7.0746810737	0.01059124	0.0108970318173
912	16	0.522841171827	14.4475335015	0.377350928841	4.47015376835	0.01060526	0.0108970318173
1499	10	0.579083966083	15.835346667	0.208209778117	1.41113130478	0.009736387	0.0108970318173
1184	18	0.910814054629	13.1830848364	0.592885627699	2.91775915617	0.01089447	0.0108970318173
582	7	0.625718746611	13.5034807324	0.401649708791	4.17885036974	0.01082065	0.0108970318173
1610	24	0.726087787049	13.3286672271	0.203969158607	6.48102558025	0.01087308	0.0108970318173
1520	24	0.775970172505	14.4158975563	0.339570859661	0.872035943089	0.01084841	0.0108970318173
1005	19	0.666779877089	15.2694261607	0.460920464697	0.568699156373	0.0104717	0.0108970318173
1127	16	0.799695880515	14.2541729381	0.251621579482	0.258634320927	0.009946629	0.0108970318173
1258	23	0.467400645578	14.5682939393	0.402065039247	0.468845200717	0.01054191	0.0108970318173
1861	23	0.555456445736	12.6566919207	0.375397510055	2.51565986337	0.01080005	0.0108970318173
1374	13	0.443286512598	14.8590147886	0.560196540599	0.350116665247	0.01041006	0.0108970318173
1275	17	0.0785231732796	15.9187178902	0.044977157322	2.20077731748	0.01063757	0.0108970318173
1044	13	0.190602111894	14.6951752135	0.196905696521	1.58274551505	0.01005855	0.0108970318173
531	8	0.763099915517	11.4377104398	0.425676588196	1.82413559278	0.01059961	0.0108970318173
746	11	0.587641325544	18.6393450596	0.355265869855	4.3902611236	0.01076179	0.0108970318173
1014	15	0.82933439659	13.7217858906	0.583964469513	3.24764807446	0.01057225	0.0108970318173
1292	12	0.861073938305	14.3738161327	0.422105807141	3.41083677149	0.01051801	0.0108970318173
1261	19	0.88224660493	14.9336226878	0.601797336746	4.22584849057	0.01013013	0.0108970318173
1066	14	0.822425141136	13.317114211	0.193665768913	4.53802389389	0.01031269	0.0108970318173
1529	25	0.50576599934	15.097437981	0.404491788242	1.81511640699	0.009894107	0.0108970318173
1671	18	0.811412145784	15.7269952602	0.682181114768	4.844804895	0.0104413	0.0108970318173
633	12	0.642409733043	12.4977269708	0.165215075223	1.27125606959	0.00995698	0.0108970318173
398	5	0.525644666078	15.3581463629	0.852293050415	6.0202478345	0.01066007	0.0108970318173
769	9	0.780092712925	13.0616270034	0.209429672681	3.13816595628	0.01067726	0.0108970318173
1273	24	0.940867840163	14.2454323439	0.201938345634	4.7787167471	0.01037701	0.0108970318173
1155	13	0.361560472191	14.0879276492	0.427780538243	0.00877990760596	0.01012409	0.0108970318173
787	8	0.685011066257	13.5647898954	0.0535295954743	1.30115355929	0.01004832	0.0108970318173
1287	17	0.421930392536	14.0277334378	0.755592025519	0.00278956748772	0.01081317	0.0108970318173
1349	24	0.750795283382	13.1468155608	0.730361291607	5.27415588455	0.0104628	0.0108970318173
1549	30	0.752907101968	12.1196195302	0.588487147516	4.20600834824	0.01061976	0.0108970318173
1304	11	0.859945217035	13.8941220054	0.120959532586	0.0712164045095	0.01077991	0.0108970318173
837	13	0.9596332749	16.6876254974	0.269877037986	1.76832801786	0.0106106	0.0108970318173
1628	32	0.356456914601	12.0791371005	0.878398489196	5.17491195947	0.01047335	0.0108970318173
1322	13	0.252273286549	15.4882623881	0.24387013163	4.40118494367	0.01048632	0.0108970318173
1413	15	0.975098436025	17.2948389008	0.679684395071	1.30246279772	0.01072648	0.0108970318173
920	5	0.563833245119	17.8465862276	0.305079976576	6.6357360098	0.01019044	0.0108970318173
1573	30	0.553275514186	12.7705485173	0.194062537279	2.75123848958	0.01085535	0.0108970318173
1483	16	0.87779631479	17.3935869145	0.635357412788	2.26828371582	0.01072388	0.0108970318173
519	9	0.314031363697	15.1492826616	0.26684988954	2.77058660022	0.01086336	0.0108970318173
751	12	0.831171150699	12.912360975	0.37196649843	4.11432637191	0.01028382	0.0108970318173
1370	23	0.750051651387	12.1574866036	0.129946350977	1.74399315768	0.01019094	0.0108970318173
1538	18	0.845799256696	18.4160063463	0.480203739305	1.49814515786	0.01089131	0.0108970318173
1367	22	0.83126333722	13.2875447064	0.956927758839	2.85532298762	0.01066217	0.0108970318173
913	12	0.538409366428	12.1539146263	0.550088454443	0.289710714069	0.01074853	0.0108970318173
1309	21	0.804148002925	14.5577200531	0.655594144184	2.50278815199	0.01055476	0.0108970318173
1309	13	0.835260959932	13.9625629933	0.00381395732412	0.754932026806	0.01042191	0.0108970318173
1321	20	0.669874461046	12.5263916107	0.780225448917	4.32357429649	0.01088611	0.0108970318173
1023	18	0.753288327595	11.8915979895	0.196534757451	3.58855061996	0.01082741	0.0108970318173
1130	16	0.889839666227	13.1430354669	0.885476393625	0.232084718138	0.01047561	0.0108970318173
857	9	0.320405226279	13.145355744	0.532666223092	1.39274296215	0.01084012	0.0108970318173
1306	19	0.726409673117	12.5166470565	0.987116704069	4.96468526307	0.01032516	0.0108970318173
1307	21	0.751551339458	12.5087223911	0.751701419376	4.02753450315	0.01044126	0.0108970318173
928	11	0.599136820942	12.2168273376	0.249495376178	3.41942489335	0.01057561	0.0108970318173
1692	32	0.375905042768	15.0748449036	0.360804927605	6.76766733323	0.01028635	0.0108970318173
1049	16	0.522397741376	13.6184556009	0.647864361501	4.55429011979	0.01000601	0.0108970318173
2174	30	0.643522336984	14.7977941232	0.0286353994951	4.39945798735	0.01046881	0.0108970318173
1089	13	0.569576050708	14.111083166	0.413465014557	0.131022834795	0.0107275	0.0108970318173
1881	23	0.306617300463	17.517015148	0.230913483428	5.35631092649	0.01086648	0.0108970318173
1198	22	0.61754729274	12.9275211237	0.0551811854978	3.2342475534	0.01006468	0.0108970318173
1366	16	0.628670017941	16.0673639468	0.537784707394	1.51179220948	0.009975731	0.0108970318173
1113	11	0.722886071502	11.948508731	0.0724875932214	5.1570980956	0.01028738	0.0108970318173
1084	14	0.566107935679	14.0088648213	0.338838277225	6.2008830878	0.01070642	0.0108970318173
1087	19	0.661186530267	12.842173406	0.51388806781	2.88738226576	0.01067535	0.0108970318173
1529	28	0.379612085771	12.0530018649	0.122031489393	4.0810294248	0.01079649	0.0108970318173
975	7	0.592195717254	16.4969736015	0.180064838316	4.58178403477	0.01013986	0.0108970318173
1134	16	0.852797519732	17.0063486976	0.82152949321	1.23225064883	0.01065605	0.0108970318173
785	13	0.3336505801	15.2892350375	0.491224246558	1.86586725159	0.0106623	0.0108970318173
968	9	0.4889128732	14.515780677	0.109452445713	1.43137875339	0.01036619	0.0108970318173
1478	28	0.89320733585	13.5641636804	0.515381117508	5.27959723788	0.01082514	0.0108970318173
1010	14	0.745994334935	14.3498190087	0.714971089121	2.17470955702	0.010193	0.0108970318173
1229	15	0.64769985437	16.1647249112	0.895590872288	5.0311029554	0.01046587	0.0108970318173
1433	22	0.648697383474	13.3824369579	0.718141925938	4.02197328349	0.01052158	0.0108970318173
1018	12	0.307781465305	11.539127811	0.0833873530571	2.38735517878	0.01058732	0.0108970318173
1107	14	0.899869319101	12.4040646059	0.830947797381	0.965318408029	0.01086925	0.0108970318173
1319	13	0.840905882373	17.0355007025	0.600413402813	1.57625279624	0.01029139	0.0108970318173
1129	14	0.292937296649	16.0884042972	0.0803982012786	6.82071878459	0.0106332	0.0108970318173
1398	21	0.9043227136	13.7011990439	0.806613091265	0.840417309363	0.01062764	0.0108970318173
1457	22	0.960684148032	12.4628977872	0.3247131438	4.80412801829	0.01084762	0.0108970318173
1383	21	0.444475580747	12.4616503418	0.231373258877	3.04368654467	0.00992438	0.0108970318173
1764	9	0.395415432662	15.102693656	0.163238519626	1.01169957561	0.0108769	0.0108970318173
1604	24	0.655823184583	16.5902046276	0.702440909746	0.271504667783	0.0104878	0.0108970318173
1574	18	0.656846265805	17.3275504436	0.144698485361	3.23110982796	0.01006777	0.0108970318173
930	16	0.353559147361	12.8975748353	0.775803324921	1.52514471963	0.01046764	0.0108970318173
1469	16	0.67560555783	10.8413447121	0.509662655708	3.75129019287	0.01086924	0.0108970318173
1328	20	0.133915499058	13.789996637	0.300077415754	4.31400866673	0.009972817	0.0108970318173
573	7	0.548131568037	13.4748759066	0.213833326786	1.94436269906	0.01029254	0.0108970318173
1023	18	0.961997905	14.4918606559	0.713307843961	1.38032008113	0.0101638	0.0108970318173
1305	25	0.597632122868	16.9618582738	0.73819683566	1.04092625935	0.01085264	0.0108970318173
939	12	0.410557047417	13.5441058747	0.0806847558688	0.329152291854	0.01014545	0.0108970318173
630	11	0.759211386122	13.7941989378	0.280432494745	3.38669076311	0.01011228	0.0108970318173
749	10	0.361496989207	16.713556406	0.361965735923	4.62168204045	0.01050169	0.0108970318173
1173	8	0.642147381393	16.0618342491	0.13237966041	4.96799618171	0.009805991	0.0108970318173
1493	16	0.868146888026	14.5663256922	0.13323540146	3.74774810939	0.009538479	0.0108970318173
724	13	0.861835972397	13.9913608269	0.524829226678	0.390177169707	0.01061843	0.0108970318173
991	7	0.544001468633	15.0687256306	0.455785410341	4.14209534061	0.01077456	0.0108970318173
1007	18	0.968346252004	15.1440755157	0.267438658226	3.9073003899	0.0101792	0.0108970318173
1021	14	0.90461006348	11.6371474671	0.0493555801379	3.3472666206	0.0107906	0.0108970318173
1330	15	0.511980439007	12.4804058139	0.303521687117	6.02563894942	0.01057354	0.0108970318173
1060	7	0.639305601747	15.0713879703	0.26589864014	4.82117736747	0.01063289	0.0108970318173
1337	18	0.27850994015	17.0110702577	0.00781535826762	0.973196012781	0.01052211	0.0108970318173
1178	16	0.264643140747	13.562887679	0.687531900618	6.38700040131	0.01055443	0.0108970318173
1945	30	0.514785761981	14.0651933069	0.312129654035	1.72527546798	0.01023054	0.0108970318173
952	8	0.9191725605	15.0668585313	0.45167230066	3.48955630855	0.01062038	0.0108970318173
995	9	0.988446308243	18.9239040102	0.192620303722	2.50508951698	0.01016701	0.0108970318173
539	9	0.816148560432	13.6091383994	0.537666680434	1.14685448663	0.01059223	0.0108970318173
1277	14	0.47602607754	14.8221306956	0.896710044436	2.07529551418	0.01025433	0.0108970318173
1072	7	0.776631545782	15.2747357178	0.376565334934	4.17237019997	0.01029616	0.0108970318173
2066	32	0.681869270011	13.3479039209	0.45759109979	0.982980042726	0.01062782	0.0108970318173
1194	19	0.624104506024	15.6910603797	0.448216288001	6.82180451587	0.01038472	0.0108970318173
1739	22	0.420715704442	14.758862366	0.127684465673	0.0150924770155	0.01045785	0.0108970318173
1018	13	0.959122555932	12.7933146093	0.397615926066	3.20856854049	0.01054412	0.0108970318173
1505	18	0.033136800715	16.3843893892	0.0462332548207	3.19872000023	0.0106955	0.0108970318173
716	12	0.337275344864	12.5510239657	0.429142859999	3.74534735816	0.009982302	0.0108970318173
1327	15	0.775633548563	14.3359047034	0.693617076212	4.82769040413	0.01072491	0.0108970318173
743	14	0.469324549426	14.2724761259	0.541978028058	4.43149059772	0.01058853	0.0108970318173
1931	32	0.649583640449	11.0792192952	0.143353791406	0.87001276555	0.01072071	0.0108970318173
1815	34	0.278358565333	12.8294110846	0.399255812766	7.67035018514	0.01063962	0.0108970318173
699	12	0.897306053555	10.3008520671	0.377246936981	0.479703307252	0.01082445	0.0108970318173
1426	23	0.911628731238	12.3109047058	0.384961594366	1.07170774621	0.01066229	0.0108970318173
1594	30	0.660586403431	12.5207179473	0.523697134908	4.55406315571	0.01082039	0.0108970318173
898	3	0.101877850127	16.0897929096	0.0162191741062	1.59419371731	0.009762348	0.0108970318173
1893	20	0.574382148964	14.6325810142	0.0702082892286	5.90084734436	0.01077054	0.0108970318173
1594	21	0.655830942744	12.342016904	0.899783109088	2.4053744805	0.01083685	0.0108970318173
824	11	0.785497750808	15.9018491044	0.907685876742	2.30494343133	0.01029901	0.0108970318173
1016	18	0.698782149781	13.7065971709	0.597322318238	3.5351031377	0.009953341	0.0108970318173
1315	16	0.924535388745	15.0433549213	0.121577127776	2.71431262072	0.01013059	0.0108970318173
809	9	0.766785784643	13.8049645857	0.15731848351	5.38331668475	0.0106167	0.0108970318173
1248	20	0.791544494899	14.9008916805	0.751264904151	4.41303966365	0.01056076	0.0108970318173
1675	17	0.548269448241	17.820346385	0.0595841749478	2.20354057964	0.01004213	0.0108970318173
1402	23	0.974413204391	13.7468321273	0.458010859567	2.54915194763	0.01064111	0.0108970318173
876	9	0.905240943554	14.8514529795	0.664584390413	3.23199002108	0.01042728	0.0108970318173
1400	12	0.329817942807	14.6014675077	0.210489051669	1.1897455869	0.01050375	0.0108970318173
1179	10	0.69969699771	17.2518165487	0.514905128195	2.12562824468	0.01025977	0.0108970318173
1382	11	0.290559996187	12.1014777314	0.027245601187	4.49922503681	0.01013965	0.0108970318173
1414	12	0.0579333353976	13.5088512535	0.347317090249	3.05312370991	0.01041658	0.0108970318173
1608	20	0.980695990468	16.3153636647	0.738880516766	0.380067963763	0.01040601	0.0108970318173
1588	23	0.387938196493	12.840566632	0.367543515439	5.5201455337	0.01059205	0.0108970318173
