# Supplementary material for: Tableware trade in the Roman East: Exploring cultural and economic transmission with agent-based modelling and approximate Bayesian computation
Source: PLoS One. 2020 Nov 25;15(11):e0240414. doi: 10.1371/journal.pone.0240414 (PMC7688115; doi:10.1371/journal.pone.0240414)
Supplement: S1 File — The full project, with the data, the code of all components used to run the simulation and analyses is registered: https://osf.io/s5mdw/. (GZ) [file pone.0240414.s003.gz › s5mdw-full/abc-pandora/results-example/bestbiasRatio.csv]

1000.0	0
0.13	0
0.010999999999999998	33423
0.010897031817293689	7427
0.010795027493373735	7764
0.010693978005804886	10851
0.010593874416608622	11255
0.010494707871472529	15071
0.010396469598967159	32204
0.010299150909770157	36722
0.010202743195897701	81107
0.01010723792994309	185502
0.010012626664322502	286301
0.009918901030527774	552933
