# Supplementary material for: Tableware trade in the Roman East: Exploring cultural and economic transmission with agent-based modelling and approximate Bayesian computation
Source: PLoS One. 2020 Nov 25;15(11):e0240414. doi: 10.1371/journal.pone.0240414 (PMC7688115; doi:10.1371/journal.pone.0240414)
Supplement: S1 File — The full project, with the data, the code of all components used to run the simulation and analyses is registered: https://osf.io/s5mdw/. (GZ) [file pone.0240414.s003.gz › s5mdw-full/abc-pandora/results-example/nonrand/result_0.00964295540566.csv]

nstep	cstep	mu	mumax	copy	strb	score	epsilon
1069	13	0.140737214794	15.5635333673	0.290556443861	0.538709339669	0.009100812	0.00964295540566
1063	10	0.398319517013	15.2252731873	0.604230602673	3.07518110161	0.009402138	0.00964295540566
708	3	0.347704682176	14.1737382143	0.0807975319569	4.77050680089	0.009611136	0.00964295540566
868	9	0.51763001109	16.9593692117	0.443803122125	4.88866942875	0.009064148	0.00964295540566
1199	23	0.277894810054	16.6122023879	0.299293198991	0.314501927248	0.009075019	0.00964295540566
1036	8	0.47391578211	14.8649603871	0.197140889361	1.52429325515	0.009329137	0.00964295540566
1946	13	0.386504227577	15.2551607269	0.457673650685	1.98610496699	0.009227021	0.00964295540566
1064	10	0.450699415558	13.4276737452	0.514281740125	4.892981226	0.009332559	0.00964295540566
629	4	0.0668598268003	15.717663863	0.613329994594	1.64006503705	0.009464024	0.00964295540566
1137	7	0.099975063198	14.2685288205	0.675554613024	0.835512176152	0.008770068	0.00964295540566
1170	10	0.265374925489	15.45391425	0.315693612668	0.714054552045	0.00805485	0.00964295540566
953	15	0.0936794117449	13.7924470152	0.253711428897	4.25727369998	0.009588732	0.00964295540566
1728	17	0.230131169987	16.1622402698	0.74734530056	1.93773508909	0.009394212	0.00964295540566
631	5	0.23246920845	14.1182666861	0.374213190671	1.07817998062	0.008969947	0.00964295540566
1078	12	0.517093419067	13.4956221924	0.371873214334	4.8607895623	0.009192792	0.00964295540566
727	13	0.573741465892	13.3619778501	0.833294681129	2.54297205786	0.009632225	0.00964295540566
902	12	0.659582342598	15.0304453799	0.765265325755	2.93664373672	0.009582909	0.00964295540566
1229	17	0.233218617976	12.7779058913	0.878265205666	2.6423738606	0.009471758	0.00964295540566
1094	9	0.413059779496	14.3078998348	0.447034307935	1.21588040792	0.009428548	0.00964295540566
1215	13	0.549465834594	15.0209998048	0.725610438222	0.415650840548	0.009590074	0.00964295540566
1663	16	0.921315127175	15.4704658325	0.98764857852	3.71750252547	0.009612605	0.00964295540566
1065	13	0.294647865127	12.8697522351	0.469598100302	0.309495865954	0.009308184	0.00964295540566
809	6	0.367439548512	15.3333550206	0.57804106523	4.06144192919	0.009064222	0.00964295540566
1281	10	0.703816490752	16.0627958751	0.277796882703	0.621140984892	0.009530261	0.00964295540566
1207	10	0.383108904078	12.8652090197	0.402919031172	3.29224827886	0.0091748	0.00964295540566
791	11	0.491515866824	13.918456521	0.481877044482	1.42568833396	0.009134787	0.00964295540566
1705	10	0.447705998306	15.2083839668	0.807325520111	2.77370905736	0.009611024	0.00964295540566
1611	16	0.154077923331	14.0352231934	0.767840284282	1.1139204768	0.00935124	0.00964295540566
1286	18	0.276109992052	14.5207319314	0.588849337592	1.08406778945	0.009562732	0.00964295540566
1348	11	0.146984208563	14.6244022666	0.115040720162	0.17760012371	0.00954	0.00964295540566
1063	5	0.117871161453	15.8200545968	0.699905598464	5.21103809211	0.009465391	0.00964295540566
750	6	0.528046049667	14.6621044408	0.908127676415	3.60699874332	0.0096206	0.00964295540566
1103	6	0.0470868193344	15.2095858148	0.108944994026	5.5824189541	0.009596889	0.00964295540566
792	7	0.239855065688	14.6687896532	0.232159305448	0.0341430415347	0.009492232	0.00964295540566
942	17	0.20718747244	14.7820053976	0.113051712234	3.11550416611	0.00950955	0.00964295540566
1274	18	0.820730924383	15.7840936949	0.413557347862	0.102628548685	0.00925893	0.00964295540566
1417	21	0.703994195684	13.2228983402	0.13214877151	0.766498475109	0.009444203	0.00964295540566
1021	15	0.554611993465	12.4439640763	0.630466740034	7.85891363973	0.009524361	0.00964295540566
814	6	0.140830279701	13.9401890548	0.600785435679	1.39588641396	0.009273132	0.00964295540566
1256	17	0.474263049395	14.0004795512	0.175086999426	0.616297781883	0.00953372	0.00964295540566
706	8	0.284371989042	13.2659317529	0.153891169225	5.94797348806	0.009420435	0.00964295540566
936	6	0.15622330679	11.7800064371	0.0599010199158	0.334304664527	0.009635825	0.00964295540566
801	9	0.536664809804	15.2692035423	0.183274976192	1.02107355743	0.00963606	0.00964295540566
1369	14	0.70821912163	13.7487956823	0.664305035411	4.16011820361	0.009575767	0.00964295540566
1771	15	0.133798763706	12.2218623678	0.30775069173	4.94648013509	0.009230122	0.00964295540566
1562	19	0.221932883426	12.8663305304	0.140520066329	2.5452567248	0.009386637	0.00964295540566
1487	12	0.164003519249	16.3820445708	0.793805825011	7.39729368943	0.009502906	0.00964295540566
1186	8	0.259278329503	15.8574587905	0.282675267439	1.17635968823	0.009532135	0.00964295540566
1280	12	0.926196652507	14.3382476532	0.310983835919	3.33759100586	0.009274452	0.00964295540566
1578	16	0.822281418905	16.1137789158	0.892603056335	5.72218149107	0.009403488	0.00964295540566
1428	9	0.268086454669	14.9146240133	0.658411880103	3.66511564821	0.009405061	0.00964295540566
624	9	0.117231889727	12.7724463661	0.595657229732	1.99378563969	0.009227256	0.00964295540566
917	6	0.76164482608	17.1274841369	0.603234535949	0.260349106766	0.009489666	0.00964295540566
1067	15	0.153141205017	15.6803667332	0.0403753737025	0.72441485346	0.009622817	0.00964295540566
1164	13	0.35672770191	13.0977021603	0.740038337216	3.37671644944	0.009607302	0.00964295540566
1467	15	0.362919457009	13.7555706506	0.294627837382	2.14921854023	0.009418361	0.00964295540566
1456	14	0.249440543282	14.8263240583	0.425893377111	0.657207524355	0.00954235	0.00964295540566
1598	15	0.925484705933	15.1295742592	0.114466836263	0.423317650339	0.009279241	0.00964295540566
1861	9	0.157284035037	14.9501446115	0.922744982934	4.92224427201	0.009547792	0.00964295540566
650	6	0.522799281809	14.3145437693	0.681692280216	1.06913752423	0.009281653	0.00964295540566
1006	8	0.360073255972	14.338037672	0.16150531654	1.22896508624	0.009471723	0.00964295540566
1822	23	0.275401993753	11.936795995	0.168388962807	5.88620013399	0.009633943	0.00964295540566
1200	11	0.496886156193	14.8912878406	0.346241681179	5.6745445826	0.009602914	0.00964295540566
1378	11	0.38321766408	13.9966905607	0.830314867109	8.0416037176	0.009613738	0.00964295540566
1698	16	0.509503064208	14.2239894229	0.712553376597	6.40225214102	0.009459738	0.00964295540566
1380	14	0.556258653948	14.0773574139	0.469250268692	2.84373557824	0.009394459	0.00964295540566
1776	16	0.257321230061	15.1705367293	0.778812732948	0.253578522288	0.00957422	0.00964295540566
1466	14	0.0764396525852	15.328622569	0.0698614964253	3.41648757237	0.009514704	0.00964295540566
1261	22	0.456155053907	13.8995769656	0.0625827146015	4.46785020315	0.009591961	0.00964295540566
1765	13	0.780013380555	18.1278800543	0.324779398354	4.90445846548	0.009398101	0.00964295540566
617	4	0.090471595577	12.6141292543	0.599919819728	2.12594916614	0.009460969	0.00964295540566
1296	8	0.0512752218798	14.4224911473	0.808850712671	4.30784877259	0.008593211	0.00964295540566
1593	30	0.623987095746	13.1601693455	0.509245264846	1.10160360378	0.009509327	0.00964295540566
835	7	0.459488504302	16.4177297542	0.123667665963	1.90963122217	0.009568925	0.00964295540566
1102	19	0.349429790958	14.7960699049	0.284314770916	5.36718668836	0.009119786	0.00964295540566
1616	14	0.187264815723	12.7254768536	0.273745885888	4.18533835639	0.008966978	0.00964295540566
1027	14	0.413229112874	13.7779915704	0.382814821508	1.52321319692	0.009559759	0.00964295540566
1634	25	0.488999210414	13.4207414365	0.558334454226	3.32346788919	0.009346139	0.00964295540566
1501	27	0.323684553565	11.6710438226	0.362544314263	6.00136279367	0.009453723	0.00964295540566
1325	12	0.274410108983	12.963666954	0.143586985885	3.67648828467	0.009608431	0.00964295540566
1063	11	0.67005310394	13.5589429867	0.187033810287	6.7261349381	0.009394169	0.00964295540566
1392	19	0.5022547172	13.5663170886	0.401124113774	3.28639684877	0.009641463	0.00964295540566
1457	14	0.48894363157	14.5044411592	0.0846119985563	2.49649310288	0.00946236	0.00964295540566
1048	15	0.417618148231	13.9243660411	0.849667972875	1.75643073637	0.00938472	0.00964295540566
1390	20	0.681801964054	14.0530395362	0.835096586868	0.509512207259	0.009580546	0.00964295540566
827	8	0.237090658146	14.065154343	0.153816882792	4.03904677076	0.009629951	0.00964295540566
670	10	0.500648329201	14.0925147213	0.0376853641076	0.551998246289	0.009615917	0.00964295540566
1020	8	0.526513479968	15.1337463079	0.502274155759	1.13394053666	0.009435889	0.00964295540566
886	9	0.259282516409	13.0985080676	0.578514944212	1.16545690954	0.009496236	0.00964295540566
1295	3	0.0561813514353	15.1735083427	0.365304278455	5.3261696479	0.009102052	0.00964295540566
1453	15	0.24357282403	13.6740901884	0.188300078224	2.06131205914	0.00938787	0.00964295540566
961	11	0.134943820332	14.5800638183	0.0556370053324	4.26428638127	0.009086384	0.00964295540566
762	14	0.687106225356	11.9211942649	0.22695938753	0.185565897572	0.009569047	0.00964295540566
731	5	0.0999427615093	15.0785978657	0.893893892389	4.24055499611	0.009373146	0.00964295540566
1924	21	0.374096069785	14.5061506538	0.0621482109811	0.133621861376	0.009635123	0.00964295540566
638	9	0.843892100171	14.5978614707	0.580738896497	4.78235347358	0.009549258	0.00964295540566
1447	10	0.455272437164	14.8432048283	0.529149812118	2.23224719112	0.009407325	0.00964295540566
581	6	0.35702646808	15.2881615458	0.363097688831	3.41568430971	0.00928421	0.00964295540566
1320	11	0.19517837559	15.4598356361	0.418418634192	2.38715606424	0.009588541	0.00964295540566
1215	9	0.219553768208	15.4829407721	0.675454163061	1.80550585342	0.009090778	0.00964295540566
1207	17	0.408637079574	12.9166288883	0.608913277598	1.76170684709	0.009511924	0.00964295540566
1044	9	0.365712713663	14.8519192485	0.236870595974	5.56057981043	0.009588504	0.00964295540566
1112	15	0.587053729129	13.7125728709	0.548301201673	2.09420762704	0.009575128	0.00964295540566
1074	8	0.227005000908	17.4955106631	0.803248313463	2.90188760407	0.009590344	0.00964295540566
1700	24	0.464983781904	13.7967696282	0.241475843083	1.90716580367	0.00963626	0.00964295540566
1353	13	0.346143158998	17.0215169504	0.808448997026	0.959768553399	0.009509901	0.00964295540566
958	19	0.715560441536	15.0582597219	0.00531082541526	3.46015511814	0.00961083	0.00964295540566
1286	21	0.88317875548	13.550596919	0.591985988391	5.7887106117	0.009483271	0.00964295540566
995	11	0.0380652693458	15.7030995063	0.266481687386	4.42354386433	0.009205612	0.00964295540566
826	11	0.832241399547	13.5557381402	0.0445217157497	4.88931258789	0.00948982	0.00964295540566
962	9	0.240163626781	13.003424144	0.846944377554	2.45885283875	0.00956078	0.00964295540566
709	5	0.176692519961	15.0058342757	0.872603860985	1.23708704456	0.009396421	0.00964295540566
1076	10	0.362995373161	16.383888834	0.0355506985138	1.97169998987	0.009582548	0.00964295540566
1240	11	0.21234619139	15.2051267804	0.141254835804	4.92169896548	0.009504555	0.00964295540566
1036	15	0.825324880153	13.1016478002	0.47993480071	8.14893051724	0.009627788	0.00964295540566
704	5	0.548316535442	16.0895855247	0.609035615198	0.449827174924	0.009472839	0.00964295540566
1016	8	0.471073407246	14.8820780644	0.761640481617	3.10815772395	0.009347016	0.00964295540566
1762	13	0.232903314942	14.3366154649	0.173065053841	6.70666233343	0.009415438	0.00964295540566
1441	11	0.3048606996	12.3733885046	0.204690359808	5.6629940796	0.009274949	0.00964295540566
1957	9	0.108714212037	14.3054022611	0.112507500877	5.72095386583	0.009534775	0.00964295540566
837	16	0.351055005856	13.8756875947	0.331042847905	1.09160077758	0.009447263	0.00964295540566
724	4	0.0232132932189	13.0165577487	0.53324733391	4.74262559586	0.009629738	0.00964295540566
751	11	0.510136165753	14.5860403176	0.353305963835	8.62908597886	0.009638045	0.00964295540566
1084	9	0.282374848401	12.894833846	0.410343431444	4.27697497969	0.009133343	0.00964295540566
1025	12	0.551869789897	15.7430644189	0.566319895001	6.02124511343	0.009605254	0.00964295540566
1964	22	0.340366909686	14.9627177424	0.259208085285	0.50021858608	0.00888518	0.00964295540566
1813	15	0.126914801427	12.2430280966	0.138023208086	3.34296967024	0.009599506	0.00964295540566
1354	17	0.557937309474	14.058567792	0.315478519689	2.66049356295	0.009531493	0.00964295540566
1356	13	0.332065496102	13.5199368234	0.186225842896	4.41796276332	0.009344778	0.00964295540566
714	7	0.504980267859	14.3015072723	0.678238536076	1.39655404499	0.009221204	0.00964295540566
881	8	0.502338027224	14.9702847264	0.993157661542	2.75565752909	0.008997442	0.00964295540566
1096	14	0.65584291447	14.8346376912	0.0980421713202	3.92047339693	0.009383263	0.00964295540566
937	15	0.787843561515	13.9501159678	0.503918246708	3.65222316155	0.009261419	0.00964295540566
732	3	0.0417443129021	14.3010483706	0.718073291323	0.122291094984	0.009252553	0.00964295540566
1373	17	0.785538003632	14.063189329	0.475820356119	0.589466172579	0.0095007	0.00964295540566
1997	22	0.231402848641	14.1482760263	0.496318616377	1.56637023403	0.009502501	0.00964295540566
1514	9	0.279775104323	15.5478294993	0.643956143965	0.529871901154	0.009526338	0.00964295540566
1285	13	0.508041370652	14.5102522108	0.0507528475961	2.37744035772	0.009560347	0.00964295540566
934	9	0.0799526339348	13.3544794471	0.858070719868	2.09189998329	0.009632999	0.00964295540566
723	3	0.122052010726	13.9787272153	0.358936923981	0.917227668499	0.009226824	0.00964295540566
558	6	0.329763214205	12.5455100891	0.75495874317	2.35296697579	0.00948642	0.00964295540566
1204	11	0.0646829419763	13.5619684512	0.429031299433	2.2910101324	0.008845226	0.00964295540566
1420	13	0.417324602504	13.0476678211	0.463480239155	0.444605790142	0.009471347	0.00964295540566
1193	12	0.491949648728	13.7495337797	0.450083074968	3.79980200685	0.009488396	0.00964295540566
1690	27	0.415591582618	13.6941439005	0.134113396185	0.35946111769	0.009038284	0.00964295540566
925	9	0.489258503137	15.2710745677	0.521959598411	3.81958809306	0.009265222	0.00964295540566
1007	8	0.29712181467	16.5102503208	0.259331891417	1.28020502581	0.009129281	0.00964295540566
1582	4	0.0672966230724	12.6383425068	0.43964088191	3.03437539813	0.009438584	0.00964295540566
908	15	0.666317210065	13.7957418051	0.176241550562	2.06459234685	0.009559236	0.00964295540566
1544	24	0.452324077839	11.8073460595	0.0757957610478	1.03487877067	0.00963379	0.00964295540566
1575	19	0.611488606647	14.3939711556	0.249492925546	0.99912712783	0.009349473	0.00964295540566
1220	9	0.428875643014	14.1380543006	0.626770825519	3.46642238857	0.009501025	0.00964295540566
1315	8	0.342004931498	15.4211031838	0.65671454572	2.15550331891	0.009530996	0.00964295540566
1520	16	0.385309374664	15.2370094173	0.282558375578	2.00896091051	0.00954119	0.00964295540566
1047	9	0.0274205755337	16.2333182754	0.331233926096	3.23545824921	0.009604471	0.00964295540566
1568	7	0.250435631789	15.4947755254	0.451336387329	4.78223503078	0.009506878	0.00964295540566
1607	15	0.739637140126	15.9047984648	0.24313136655	2.066948536	0.009507592	0.00964295540566
1245	16	0.359821668203	13.7526416643	0.0489635416601	3.01027335764	0.009596095	0.00964295540566
1332	19	0.258486579868	14.0535072355	0.362734082965	2.00679075896	0.009517332	0.00964295540566
824	12	0.544744741638	13.5818062153	0.303971527744	4.73001521812	0.009497861	0.00964295540566
807	11	0.396750463833	12.5931508655	0.0626479834854	5.13034626112	0.009357378	0.00964295540566
1240	16	0.801245705984	14.0525153175	0.659791377197	0.960804688965	0.009573619	0.00964295540566
1047	8	0.0950912290128	16.3062458906	0.192055091302	2.45827716697	0.008420881	0.00964295540566
1627	14	0.178696258414	13.5773977054	0.248253067656	1.87853769499	0.008932585	0.00964295540566
1233	12	0.0774757406308	15.9184732512	0.179519550405	0.204101447093	0.008480427	0.00964295540566
1321	7	0.205378505526	15.1040679982	0.744372915094	1.40439054645	0.009395573	0.00964295540566
826	9	0.508177817634	12.7673216478	0.335914612705	3.90551988351	0.009517315	0.00964295540566
1242	11	0.474481264224	14.347366185	0.480999292172	2.6115141248	0.009300721	0.00964295540566
1298	13	0.693404270155	14.2181197157	0.172778761225	4.74677289069	0.009617166	0.00964295540566
1466	14	0.381049802153	14.622943476	0.235374836276	2.98709374048	0.009195897	0.00964295540566
1645	14	0.392891350107	15.2650923062	0.48069252429	3.40672010345	0.009542181	0.00964295540566
1178	15	0.702699116131	14.1685666644	0.209573827136	4.91323244565	0.009621903	0.00964295540566
613	4	0.308185288981	16.5023490158	0.162426255876	2.19765157148	0.009638131	0.00964295540566
773	10	0.32372121875	13.5118998289	0.435628267468	4.07249248931	0.008877331	0.00964295540566
1525	12	0.229964542653	11.2255063195	0.399464018453	2.15114255581	0.009642603	0.00964295540566
1624	20	0.414194943762	14.872512378	0.480976602156	1.07769856189	0.009240499	0.00964295540566
1401	19	0.322065632047	14.7019757105	0.301170456621	3.83098514013	0.009509557	0.00964295540566
1071	11	0.57103265602	13.6553137386	0.167652505052	6.93108006857	0.00903477	0.00964295540566
806	13	0.206836142502	13.5307783292	0.102084376821	0.846341605691	0.008908041	0.00964295540566
1575	19	0.824141477974	13.825547457	0.286270350046	0.103026981329	0.009501349	0.00964295540566
572	3	0.277719096005	13.8009201737	0.0078080351134	6.90983989566	0.009482541	0.00964295540566
1153	13	0.596292789254	14.7643283233	0.292518021267	0.12975236429	0.00957994	0.00964295540566
1215	13	0.435350316937	14.5384887651	0.00665013743541	2.94434582286	0.009278587	0.00964295540566
1232	11	0.119676567325	13.9401499188	0.960956539912	2.11314519039	0.008999619	0.00964295540566
1077	9	0.105470817591	15.3580694473	0.236779878923	0.822860646222	0.009128322	0.00964295540566
962	15	0.486640095376	12.3661685241	0.50455275118	5.51882395074	0.009529967	0.00964295540566
880	16	0.465700776794	13.2169940503	0.0509642885659	2.33713073772	0.009555106	0.00964295540566
1456	22	0.408821440132	12.8472984281	0.0379252988177	3.84637045172	0.009604299	0.00964295540566
1039	13	0.2707474629	11.9364271986	0.833890054853	0.305166694443	0.009229512	0.00964295540566
1119	8	0.0565737105151	14.0131585147	0.931374539698	3.23276486259	0.009363251	0.00964295540566
1512	24	0.425657827801	13.2352385576	0.482129724375	1.3540970306	0.009571382	0.00964295540566
1887	22	0.685207952647	13.5790841054	0.229126936753	3.2527731662	0.00916917	0.00964295540566
2033	24	0.42669925657	13.9554591555	0.470666029272	6.80361828502	0.009487798	0.00964295540566
507	3	0.1544501908	15.0686459045	0.583305748224	1.82044672194	0.009587888	0.00964295540566
1314	17	0.270092271117	13.8474040533	0.0485907741109	4.83260498433	0.00960578	0.00964295540566
1157	14	0.614481311524	13.9866625167	0.0514167511559	0.419074300068	0.009440887	0.00964295540566
714	6	0.609310183618	15.6265751677	0.369375653403	4.32787845819	0.009456452	0.00964295540566
758	5	0.499220687326	13.5282316913	0.445972578304	3.40092671989	0.009571455	0.00964295540566
825	7	0.125701164652	13.4389661138	0.785769174736	1.01922711534	0.009525885	0.00964295540566
1689	17	0.455804279153	13.7849283895	0.14577080437	6.43242221191	0.009578174	0.00964295540566
1415	15	0.123265543561	12.578045953	0.22728418179	5.02907344389	0.009627747	0.00964295540566
1292	12	0.245291005118	15.4929203727	0.160650964346	0.90426116098	0.009345427	0.00964295540566
1591	12	0.393696663153	12.7747448836	0.174219607806	3.62896821243	0.009619232	0.00964295540566
1568	18	0.379998092334	11.6866543442	0.469505855895	4.00365335623	0.009548526	0.00964295540566
1367	19	0.573102922863	13.5140948026	0.566456226289	3.43950668917	0.009498935	0.00964295540566
1419	17	0.248251248107	15.2041048015	0.882461051396	0.152126539338	0.009157629	0.00964295540566
301	2	0.430912191465	14.0422457771	0.0497233817316	0.949315095372	0.009345229	0.00964295540566
1568	14	0.38179315731	15.4296542467	0.476110973156	1.9423794996	0.009606047	0.00964295540566
806	13	0.30201291772	14.6992813254	0.389421698487	3.01609747557	0.009573515	0.00964295540566
1084	18	0.665403685795	12.7581087812	0.792401354954	2.45910467658	0.009568625	0.00964295540566
563	4	0.205671780475	15.0451939615	0.58893083735	0.721938637762	0.009152304	0.00964295540566
1030	19	0.525610723185	13.3387087228	0.397258385327	2.40966212762	0.009521621	0.00964295540566
1482	10	0.406114256643	17.8532722513	0.397071656014	0.440312020423	0.009502422	0.00964295540566
1065	15	0.428724394691	15.0242503947	0.19605127786	5.94382371232	0.009503497	0.00964295540566
1101	10	0.416935470761	14.2704605747	0.327723198434	1.29454236799	0.009593885	0.00964295540566
610	12	0.213989224007	12.9619698292	0.430317651114	3.11233302401	0.009416747	0.00964295540566
1527	15	0.578222995039	15.2475766085	0.171336742675	5.54894128766	0.00951133	0.00964295540566
934	14	0.31008384629	14.160012532	0.692989478051	3.61833079403	0.009520395	0.00964295540566
863	10	0.349257351979	13.7536221269	0.375713800258	4.68660650616	0.009456517	0.00964295540566
1353	15	0.216050361659	13.1130783525	0.731997975722	2.26909643389	0.009457459	0.00964295540566
1308	19	0.392082966695	15.349247677	0.22016867016	4.65667605926	0.008728043	0.00964295540566
1488	14	0.458072273534	15.8431609467	0.283726132952	0.970277563083	0.009493367	0.00964295540566
1258	12	0.244594858676	12.4117698352	0.458336725998	2.64230456825	0.009447318	0.00964295540566
1336	10	0.299274031629	14.5593698372	0.191289747884	5.36863186135	0.009480467	0.00964295540566
1760	7	0.13653516483	15.4134848671	0.0367130889313	1.80988123573	0.009159993	0.00964295540566
805	12	0.513673908533	14.7280704313	0.179810745948	3.6667254912	0.009261524	0.00964295540566
937	9	0.351912009988	15.9726035571	0.7923948445	4.80283213088	0.008857458	0.00964295540566
1549	18	0.558840230168	14.2034852843	0.572740192118	1.32573239672	0.008834396	0.00964295540566
688	6	0.309949303618	13.7506754731	0.111899440798	2.50575250287	0.009505203	0.00964295540566
504	3	0.223876948694	14.3777443478	0.290058334806	0.227295235782	0.009367587	0.00964295540566
1797	16	0.25090496748	14.7664670627	0.348629504189	0.781125664964	0.00815758	0.00964295540566
919	3	0.0911517475723	15.613678067	0.641862514846	0.794507628501	0.009020462	0.00964295540566
2082	23	0.218759230056	13.3557934805	0.948527239103	0.351219948005	0.009400667	0.00964295540566
1269	20	0.289154154854	13.1956148503	0.427622534322	0.640698294943	0.009561346	0.00964295540566
553	4	0.137481926308	11.5162757005	0.140750250183	1.93792371292	0.009480618	0.00964295540566
1376	13	0.237633136737	15.0589774935	0.934799060538	3.17769946195	0.009485725	0.00964295540566
1193	17	0.529679220175	12.7225009524	0.602685076555	4.18040891148	0.009595643	0.00964295540566
1465	27	0.293521826468	12.6872162577	0.924835556933	5.10057396975	0.00959632	0.00964295540566
505	5	0.260781411047	14.1188895675	0.393369246463	2.04910613251	0.009265352	0.00964295540566
623	7	0.562627310465	14.6704232976	0.488314194055	0.31228159977	0.009353077	0.00964295540566
462	3	0.265427293868	14.9687951138	0.122940268367	3.21562268248	0.009168673	0.00964295540566
768	7	0.42666325548	15.0254904398	0.545771090615	1.4823780147	0.00943893	0.00964295540566
1778	18	0.65183310715	15.9501635423	0.674058485675	0.925437544341	0.009422998	0.00964295540566
760	12	0.183769924947	13.3763104179	0.285246013963	4.99275566107	0.009075824	0.00964295540566
524	5	0.258440091238	14.4797446412	0.940072622888	0.712653892786	0.009057414	0.00964295540566
769	5	0.314657235893	13.9826751	0.299172118816	0.685911076228	0.009460809	0.00964295540566
1464	20	0.536001549898	14.3856765227	0.311196626818	0.198309369143	0.009571014	0.00964295540566
864	9	0.167979275504	14.175770919	0.304901275515	0.494322397347	0.009568614	0.00964295540566
2147	23	0.415285697199	15.0698161846	0.14541337846	4.23230899327	0.009473234	0.00964295540566
827	10	0.514502934435	14.2255601015	0.587008183692	3.22789146515	0.009604397	0.00964295540566
1471	18	0.304287473135	14.26571579	0.862220868655	3.40000864685	0.009455476	0.00964295540566
1252	13	0.536235486367	12.7090322658	0.133146516032	2.33106224202	0.009340531	0.00964295540566
923	9	0.403573429992	15.50479179	0.322848704044	1.66523412535	0.009188789	0.00964295540566
1228	8	0.154784812675	15.3006183648	0.281832344117	0.848351901264	0.009032753	0.00964295540566
1431	14	0.104240518415	13.9261424247	0.487538355952	3.10220732836	0.00949771	0.00964295540566
805	7	0.158324743024	15.0866770042	0.696678417819	3.37051276708	0.0093763	0.00964295540566
561	6	0.296950905286	14.617077605	0.23766851091	4.23612528328	0.009114859	0.00964295540566
741	8	0.587542078349	15.8267563372	0.450030600804	0.748477318926	0.009378796	0.00964295540566
1343	16	0.488336172106	12.5794489309	0.261268149845	4.1298628141	0.009509332	0.00964295540566
1492	14	0.571859800847	14.1926664643	0.418925723813	4.44266534565	0.009566197	0.00964295540566
1080	18	0.704331239814	14.1800759084	0.284737734102	2.6861733407	0.009445609	0.00964295540566
985	9	0.595866699164	15.4092216734	0.534466384364	6.45683079685	0.009077165	0.00964295540566
986	16	0.671723692261	13.1962670597	0.832121646991	2.1618011554	0.009581344	0.00964295540566
1030	8	0.471765505911	14.9280456495	0.801746932079	1.20175279429	0.008968751	0.00964295540566
865	6	0.581405743002	15.7174894207	0.605125985178	2.00496800108	0.009627944	0.00964295540566
1271	17	0.159499705451	12.6962785509	0.0428326105211	4.91082565643	0.009423378	0.00964295540566
1122	16	0.61616691228	11.477031583	0.545519374607	2.3070736843	0.009388023	0.00964295540566
1237	10	0.423142744793	15.7936876465	0.564045710157	1.84906841931	0.009415386	0.00964295540566
1811	16	0.556649213573	15.0055440527	0.915449539577	0.41522364511	0.009017344	0.00964295540566
904	6	0.449201197981	15.5612070479	0.285772161864	4.97997934335	0.00880725	0.00964295540566
1143	8	0.236281256595	15.9598972483	0.167978570663	1.40125354341	0.009349224	0.00964295540566
1042	14	0.237342763795	11.8030425971	0.08311182175	1.90004862838	0.009212858	0.00964295540566
1621	11	0.450808713697	13.6856547898	0.63344979179	4.9904321049	0.009523613	0.00964295540566
992	8	0.137339132105	12.06872581	0.203560902867	4.15379490927	0.00913962	0.00964295540566
1633	28	0.667033733994	11.954915619	0.171369628107	4.76934839559	0.009502671	0.00964295540566
1677	21	0.579839390403	15.2778018083	0.722038291526	0.773011839484	0.009637882	0.00964295540566
1599	11	0.138056097796	13.6187765267	0.544198898673	0.189481287019	0.009145193	0.00964295540566
882	7	0.13417377443	16.2138092778	0.35507342854	1.78476925805	0.009098844	0.00964295540566
519	2	0.222592359123	16.4774873076	0.144883853103	3.65296713598	0.009213417	0.00964295540566
1068	15	0.320507925682	13.7538061	0.310332114164	2.71223536391	0.009543846	0.00964295540566
2091	23	0.478911469282	13.7776901884	0.468919155524	0.576500505409	0.00940536	0.00964295540566
890	11	0.362554561686	14.2722218907	0.564831658632	0.295516754516	0.009220033	0.00964295540566
1795	29	0.578706567627	13.4893182346	0.357566220724	1.54345349635	0.009505502	0.00964295540566
1749	32	0.256863110069	12.3369123596	0.287440344129	1.38831952097	0.009228836	0.00964295540566
833	7	0.370681673106	13.5606214189	0.295261786558	2.96420978853	0.009533977	0.00964295540566
1716	31	0.706180039482	14.4422353185	0.5395378624	3.25461393357	0.009621348	0.00964295540566
1025	10	0.0845793410965	11.406054379	0.432428043308	1.36208865654	0.009537225	0.00964295540566
766	5	0.1364664729	13.8999161804	0.648980410769	6.88907766792	0.009007422	0.00964295540566
1134	11	0.605311889219	15.8694426462	0.251828534735	0.723468620626	0.009169534	0.00964295540566
754	4	0.0666056040842	12.1558095425	0.353381894919	0.819367077715	0.009584279	0.00964295540566
905	9	0.378291745627	12.5516786269	0.863774326871	0.254241334827	0.009558224	0.00964295540566
1215	23	0.253629403102	15.5496132966	0.0841982645773	3.66307798221	0.009452973	0.00964295540566
1798	12	0.382031274329	14.9253157066	0.478523823353	1.41977453324	0.008866689	0.00964295540566
1620	17	0.85440643317	15.277703982	0.184323769339	6.01576032044	0.009432276	0.00964295540566
1634	21	0.112396206186	14.627233465	0.566433001854	8.61795596926	0.009367038	0.00964295540566
733	14	0.367022299704	13.1097340246	0.0884864755805	0.871576784388	0.009495571	0.00964295540566
1388	9	0.0745944980374	13.5952405583	0.656430867821	4.15747380467	0.008756252	0.00964295540566
750	4	0.290177202546	13.8302796255	0.382928393897	0.920451952137	0.009459268	0.00964295540566
1118	10	0.42231207407	15.0089502155	0.146996157798	4.56192608434	0.008958776	0.00964295540566
843	6	0.308114281679	13.0955691047	0.0634515803505	1.2768079937	0.009273479	0.00964295540566
1527	16	0.923308638195	16.065338479	0.554243533061	2.53321598478	0.0095246	0.00964295540566
2101	19	0.476111057671	13.0996481402	0.0963166520362	3.89457944712	0.009468918	0.00964295540566
1155	11	0.737457349172	15.1972518575	0.366438902987	4.90175643314	0.009636382	0.00964295540566
791	6	0.0441093093113	14.7074073816	0.0629642922425	4.20377714791	0.008770768	0.00964295540566
1022	19	0.299849406328	12.9529274244	0.915795511963	3.68560802782	0.009620377	0.00964295540566
1229	11	0.572856539887	14.9461230431	0.00934972280105	1.61371037908	0.009595983	0.00964295540566
736	6	0.308513166277	15.1162380245	0.429472055406	0.409250142978	0.009401025	0.00964295540566
1515	12	0.567390602041	15.8808384785	0.53210391382	0.310685507107	0.009496198	0.00964295540566
1441	15	0.41274031022	14.1938278928	0.694201061353	4.44584119348	0.009473049	0.00964295540566
1149	8	0.225404914854	15.499688948	0.2346149937	0.300687030935	0.009257801	0.00964295540566
1048	10	0.168819096227	14.1493081727	0.777297978889	0.536034630114	0.0091428	0.00964295540566
1155	8	0.323059574186	14.6928163267	0.445811584447	0.844201111844	0.009288977	0.00964295540566
987	9	0.180854409473	16.1445722514	0.342966915987	0.227562918919	0.00931386	0.00964295540566
1313	8	0.216569476042	13.3365764024	0.678524059757	2.19035446839	0.009105855	0.00964295540566
1119	8	0.200924429401	14.6190557576	0.22404904372	0.14674641574	0.009094121	0.00964295540566
885	2	0.130900303269	16.4201758821	0.441674722547	0.257552645866	0.0094436	0.00964295540566
1201	10	0.3953343211	15.4270692488	0.667725133186	0.526387649133	0.00961617	0.00964295540566
1584	12	0.534806177931	15.5343253087	0.0411750775674	1.89208815095	0.009591994	0.00964295540566
1646	11	0.397007850405	16.9840563238	0.362905852298	1.07475467801	0.009435771	0.00964295540566
1251	7	0.0975468737765	14.2078153669	0.283539269646	2.2170914414	0.009156625	0.00964295540566
1236	18	0.167524720317	13.1341483773	0.426662925047	3.1140012572	0.009249482	0.00964295540566
1411	21	0.476998459124	13.9770545093	0.370049606482	2.45493478909	0.009516245	0.00964295540566
1035	11	0.415850602928	13.3305390607	0.0378894360805	3.12903432056	0.009544079	0.00964295540566
1507	25	0.409607526726	14.1638117646	0.24346810208	0.0159545866494	0.009513192	0.00964295540566
1258	9	0.202807693178	15.1515107438	0.509932329497	2.11688225008	0.009550069	0.00964295540566
1280	7	0.266861369732	14.7661607542	0.0816675854059	3.64698486803	0.009379344	0.00964295540566
1636	11	0.264306224869	15.6113198538	0.395434559589	6.35978567764	0.009251457	0.00964295540566
432	5	0.639240716409	13.582283409	0.687792737377	1.99844331599	0.009603709	0.00964295540566
1812	18	0.296482049493	12.6277925028	0.459055439751	2.44613931753	0.009461481	0.00964295540566
995	13	0.254901125792	14.4599806224	0.720518452554	1.29266704091	0.0093088	0.00964295540566
1650	18	0.435463524161	16.2873498856	0.459635662093	1.3047439357	0.00960755	0.00964295540566
994	9	0.531500141055	14.5274083405	0.939265689196	4.44656324998	0.009225066	0.00964295540566
1827	18	0.520874895023	15.377628784	0.0797753293631	2.87646956195	0.00951916	0.00964295540566
751	7	0.908389389741	15.8381128797	0.349685950063	1.62076382898	0.009353162	0.00964295540566
1875	21	0.276403008445	12.4111626875	0.94328970327	2.15541469594	0.009261156	0.00964295540566
1154	10	0.374609661675	12.9371083244	0.0920542681371	3.22370687258	0.009533363	0.00964295540566
2046	21	0.476259110442	13.8995488211	0.156575274054	1.00117386834	0.009599933	0.00964295540566
1345	13	0.205418304937	14.1012345574	0.687865234795	0.133617889945	0.009313275	0.00964295540566
1281	21	0.361069685155	12.2261714125	0.607170159279	4.29165297667	0.008843281	0.00964295540566
1271	20	0.25103277116	12.1349579372	0.983698510876	4.26198929683	0.009133817	0.00964295540566
591	4	0.266829417833	13.7233251506	0.358136351466	3.05381790377	0.009513523	0.00964295540566
1206	3	0.0134275579207	14.8123346727	0.431529446587	5.63548636677	0.008151611	0.00964295540566
882	10	0.694789141475	15.3073688711	0.0101366327461	1.20352447637	0.009418961	0.00964295540566
551	7	0.491830277481	13.8003745416	0.623100276771	3.03101463425	0.009638467	0.00964295540566
891	9	0.357060441961	14.7516785943	0.00165927565991	0.781703941315	0.009588711	0.00964295540566
1004	18	0.658943580546	13.3150275743	0.643968254898	4.99267529714	0.00962578	0.00964295540566
1673	17	0.390318716117	15.6325855331	0.477242561107	4.57468549128	0.009411719	0.00964295540566
775	7	0.45161809638	12.1773656101	0.686172233316	7.15490674145	0.009560592	0.00964295540566
1326	4	0.141452640529	16.4404125583	0.0870732921704	0.119643142443	0.009207555	0.00964295540566
1602	11	0.161134027151	13.9874168974	0.626561993247	3.56441306312	0.009029671	0.00964295540566
1317	14	0.349185825504	15.1484647348	0.203358414132	3.26891217876	0.009331059	0.00964295540566
1391	15	0.651297932957	13.9765765101	0.862944800951	0.789370745133	0.009391965	0.00964295540566
1116	13	0.492645430468	12.8515470065	0.0803837831092	2.04606872025	0.009408637	0.00964295540566
757	12	0.0673845179734	11.6604698503	0.858601960889	1.54122452508	0.008534151	0.00964295540566
875	8	0.371565655129	14.8174181913	0.898997653944	3.27284404274	0.009357759	0.00964295540566
1230	8	0.155154579797	15.4394053264	0.891794784819	3.65907343987	0.008577545	0.00964295540566
1409	10	0.258097538785	14.7372988897	0.116157230051	1.3903061952	0.009621807	0.00964295540566
780	12	0.310195149172	11.4333085004	0.580004482162	3.22432475348	0.009185524	0.00964295540566
1971	21	0.443344596412	15.2356817288	0.304026101284	2.11098525759	0.009538524	0.00964295540566
1367	12	0.554781532415	15.322636155	0.732063719913	1.62402057958	0.009556999	0.00964295540566
1201	17	0.447063197737	14.5470267953	0.217023306247	3.24657998957	0.009395736	0.00964295540566
897	13	0.167065490063	12.6184905151	0.686747500223	6.87599143173	0.009366265	0.00964295540566
981	9	0.613326234837	14.8624317296	0.52647137758	1.0912235422	0.009189047	0.00964295540566
1370	15	0.955222377866	15.6290730591	0.611444869588	1.86883616391	0.009494715	0.00964295540566
425	2	0.174386640664	14.4078225215	0.767584156667	2.55595855616	0.009423711	0.00964295540566
1656	12	0.211043448858	15.3529786594	0.261399621521	0.264608596808	0.008819137	0.00964295540566
892	13	0.454281467761	14.1615828536	0.299021372774	7.64594828438	0.009564099	0.00964295540566
801	8	0.144951473705	13.4202167461	0.792955271656	2.26397629113	0.009518019	0.00964295540566
1836	22	0.448474414312	15.6477079073	0.43095783795	1.26298068016	0.009616515	0.00964295540566
1275	22	0.737559810585	13.3046821838	0.105609296559	4.66382506672	0.009619091	0.00964295540566
1587	16	0.994320656318	15.0135050885	0.561259646959	6.81112383335	0.009578698	0.00964295540566
1245	22	0.603584804296	13.6288613092	0.15653712741	3.55993043425	0.009579817	0.00964295540566
747	4	0.168247675149	14.0969364751	0.775131362919	4.67212024073	0.00914837	0.00964295540566
1169	18	0.703173480063	14.3944530387	0.709803986407	1.53065390162	0.00938999	0.00964295540566
1186	12	0.704457865024	13.9900710366	0.701741052371	1.83073904404	0.009085787	0.00964295540566
2080	22	0.195399664982	15.2280507149	0.997754197135	4.55223347297	0.009172358	0.00964295540566
562	3	0.0784392257328	11.7299521686	0.162993270787	1.02338035379	0.009332013	0.00964295540566
1550	13	0.310322315821	15.7915623122	0.117485861913	4.41581577838	0.009315192	0.00964295540566
1464	25	0.33249711922	12.8763593103	0.49900617022	4.11639539922	0.00962291	0.00964295540566
1450	7	0.13729153543	13.2307903695	0.332579888373	3.98603467911	0.009564995	0.00964295540566
1153	7	0.286559107835	13.880393762	0.327965626117	4.44705223584	0.008835273	0.00964295540566
1256	15	0.815621441923	14.5941082644	0.627730834397	5.33973562001	0.00942759	0.00964295540566
920	14	0.439728470769	14.6416778938	0.300121334461	3.80579428018	0.009126283	0.00964295540566
1001	9	0.276443053669	13.0453335643	0.244116350981	3.62515321134	0.009548393	0.00964295540566
1531	20	0.306638638809	14.1676620068	0.91201091446	0.252365543256	0.00917457	0.00964295540566
1456	12	0.506266254157	16.7271995591	0.506258238729	5.71572231618	0.009571465	0.00964295540566
1190	14	0.390351780145	13.5270525876	0.625618144139	3.51214461187	0.008949243	0.00964295540566
1430	23	0.68432366694	15.6691852204	0.120723422325	1.21807331279	0.009625329	0.00964295540566
1063	10	0.90093874833	17.038271431	0.14419082527	1.23799291496	0.009583067	0.00964295540566
1088	15	0.460591579727	12.7806280769	0.275450186833	4.93287795088	0.009570414	0.00964295540566
864	9	0.631091534043	13.5694300698	0.0468264001418	7.23144055518	0.009539097	0.00964295540566
1482	21	0.806487829437	14.0600362126	0.056823570716	1.69777060429	0.009315314	0.00964295540566
644	4	0.107038900756	14.5585747714	0.705766846516	0.453116712042	0.009219093	0.00964295540566
1106	11	0.210099038147	16.3630531468	0.359509330259	1.03810084503	0.009433559	0.00964295540566
1658	18	0.555767539173	15.0058638336	0.229068382298	1.15407994183	0.009628285	0.00964295540566
764	9	0.146127495054	12.6069594841	0.741022791547	7.25426637185	0.009527019	0.00964295540566
1262	20	0.197657036829	14.3629331253	0.508264702881	1.44695340458	0.009602473	0.00964295540566
967	10	0.621214116703	15.39594728	0.577218025377	1.95458866456	0.009481361	0.00964295540566
1050	15	0.504248848556	13.9380384678	0.592660778931	2.72421955246	0.009613914	0.00964295540566
934	9	0.270504186038	13.4709128747	0.27819700156	5.58314217152	0.009033355	0.00964295540566
1041	11	0.412255009362	13.4527901038	0.0746508643917	1.03264568311	0.009421985	0.00964295540566
1426	28	0.548881478377	13.4896509337	0.375668069095	1.3388177177	0.009335251	0.00964295540566
842	8	0.53972802863	16.6405384082	0.365116184029	2.53628990818	0.009599556	0.00964295540566
797	11	0.431763031568	12.3428533261	0.7399395574	5.2352947922	0.009383968	0.00964295540566
1609	13	0.0562091929999	15.3077202656	0.779175240255	0.160643666405	0.009281697	0.00964295540566
1290	8	0.500042274763	15.2021583966	0.234077018835	1.71625033982	0.0096174	0.00964295540566
1298	13	0.355680563341	14.1222453175	0.721129063976	2.42654937692	0.009544283	0.00964295540566
1344	14	0.52140925162	15.2915407611	0.0229551796468	2.18908797726	0.009567958	0.00964295540566
440	7	0.518319384158	13.4895961423	0.881499256967	0.968981557729	0.009627393	0.00964295540566
1320	14	0.477202238469	14.6195151066	0.788073758489	0.448735428542	0.009598876	0.00964295540566
820	5	0.151235064245	14.1283238839	0.57986412436	0.167558151195	0.00954853	0.00964295540566
1599	16	0.012240932981	13.9990823038	0.514581956576	2.55764751973	0.009539546	0.00964295540566
827	6	0.103343531115	12.2829727468	0.650075219893	4.97493028148	0.009224138	0.00964295540566
1190	10	0.43281431017	14.5419571701	0.893960703553	5.02257871451	0.0096378	0.00964295540566
1079	9	0.565530667912	16.1534181378	0.488120060607	3.60043253815	0.009527215	0.00964295540566
1368	12	0.195797205875	13.247233071	0.532478356991	4.30441222669	0.008912089	0.00964295540566
1459	17	0.819820023943	16.1832802033	0.0415668907292	0.214291213125	0.009411439	0.00964295540566
525	2	0.0989483114374	15.1296871971	0.334435593507	1.4357730477	0.008933587	0.00964295540566
1038	8	0.186824345054	14.4601387542	0.726833848988	1.25825372473	0.009354586	0.00964295540566
1242	11	0.710592841214	15.2815181009	0.337921223741	0.928253030976	0.009629564	0.00964295540566
931	15	0.636930504548	13.8670149201	0.282045313276	1.29131965235	0.00938075	0.00964295540566
958	17	0.311975390113	15.320903517	0.348281482549	1.81682998996	0.008404963	0.00964295540566
1782	18	0.270778541642	13.7794577966	0.00380195299104	3.77386347372	0.009621706	0.00964295540566
1842	22	0.23364917474	13.3239766672	0.47723831033	1.35861085733	0.009624824	0.00964295540566
851	15	0.386247438266	14.0711504564	0.396985537468	2.10779309894	0.009552283	0.00964295540566
906	6	0.389191194757	15.1982927233	0.49520269291	3.1293248603	0.00930916	0.00964295540566
1318	11	0.249957695884	13.7239427986	0.653388698907	0.378739179651	0.00941387	0.00964295540566
655	7	0.0857051775947	14.0634498086	0.297192780487	0.839107861909	0.009596231	0.00964295540566
1390	16	0.506906073639	13.9249697695	0.624363781433	2.40529072237	0.00959918	0.00964295540566
1566	16	0.740539530074	16.2609991806	0.21019506142	3.04088011577	0.009298851	0.00964295540566
279	2	0.516260540736	15.9646063785	0.62948900201	1.23219128218	0.009632928	0.00964295540566
1211	13	0.450240421473	13.7662455465	0.591081304257	0.0254584478531	0.009588463	0.00964295540566
1228	23	0.183298237379	13.7124043419	0.419853455143	6.91411030702	0.009220928	0.00964295540566
855	8	0.73082408477	14.7709393872	0.281442037724	4.19999457234	0.00938034	0.00964295540566
516	4	0.464888662809	13.8294758894	0.201281509022	2.57728491411	0.009453349	0.00964295540566
128	2	0.390650965188	14.4161546796	0.315352013567	2.15277921613	0.009169506	0.00964295540566
875	15	0.381351618217	13.5942268957	0.276760128626	1.01075153705	0.009634303	0.00964295540566
787	11	0.810271341145	12.9027103652	0.593315081548	1.69850119179	0.009604499	0.00964295540566
1756	25	0.500728437702	14.4920659512	0.564448522501	0.220383337066	0.009421657	0.00964295540566
1178	11	0.394824063651	14.4696897306	0.790276477572	3.55981576201	0.008745009	0.00964295540566
1418	27	0.7736357312	14.1270694058	0.75588094851	6.65819810005	0.009453884	0.00964295540566
1307	20	0.142220143369	14.1483242979	0.69401649198	1.55608673182	0.009634857	0.00964295540566
1237	12	0.640659242065	13.7549286867	0.525206068753	2.08153489137	0.009642136	0.00964295540566
950	4	0.26270626673	16.4329832187	0.792508459023	5.94039378126	0.009382322	0.00964295540566
679	8	0.594739699514	14.7341346493	0.22793114368	1.86605647711	0.009386125	0.00964295540566
901	17	0.394267204551	14.305208692	0.176823263425	2.66513743747	0.00934934	0.00964295540566
571	4	0.410368781927	18.1144260058	0.109120872786	5.10160538923	0.009470849	0.00964295540566
1902	10	0.425050034886	14.6197302968	0.0615306751154	0.594812619998	0.009579676	0.00964295540566
944	11	0.381015100556	15.5857348829	0.662399195579	2.41902140904	0.009425782	0.00964295540566
1246	14	0.334370493927	14.326374179	0.00112093552205	3.74910888534	0.009388949	0.00964295540566
972	6	0.475101801764	15.1404152101	0.60905687264	0.468992651414	0.009198734	0.00964295540566
1839	5	0.0619970975791	15.8087430226	0.604905724454	4.64397935899	0.009294484	0.00964295540566
1223	9	0.268205362103	15.4277583732	0.582095178627	1.34371451306	0.009018397	0.00964295540566
1509	15	0.428466861596	12.8098260812	0.580541635348	2.60299418088	0.009182206	0.00964295540566
1897	22	0.606535380522	14.0513825535	0.765559231439	0.451987032983	0.00953432	0.00964295540566
1254	10	0.308698561047	13.5146937593	0.555665057809	2.32248575505	0.00955924	0.00964295540566
1456	22	0.62044968046	12.012262612	0.518711027832	6.30059704506	0.009587904	0.00964295540566
1481	9	0.0358397301106	14.9256465591	0.759656472281	7.34776588059	0.009490973	0.00964295540566
1774	16	0.349007314514	14.6524557677	0.659418900265	1.64454261574	0.009528339	0.00964295540566
942	7	0.347240988857	14.0601799935	0.301136185204	5.86876140018	0.009543117	0.00964295540566
665	12	0.262691271229	14.4417401289	0.924415379116	1.59533448965	0.009205852	0.00964295540566
483	6	0.465462852593	16.5959844779	0.484851589654	2.41624569526	0.009362715	0.00964295540566
887	13	0.627830745082	14.7392248039	0.666305942322	1.19089022801	0.00946771	0.00964295540566
926	8	0.645846680644	15.9684876888	0.386259939046	3.93987577487	0.00957846	0.00964295540566
958	3	0.0966189758618	12.8549858508	0.17027352405	3.68694310754	0.009397149	0.00964295540566
725	13	0.33988473182	14.9767080613	0.1233248969	1.4072792113	0.009558925	0.00964295540566
842	14	0.386829668593	14.9948343685	0.581527692918	3.30353626544	0.009314099	0.00964295540566
1172	16	0.618097093983	15.1806464886	0.0805766458795	1.31055559581	0.009621462	0.00964295540566
1098	7	0.304254771353	15.7165632185	0.407247005274	0.887888410315	0.009260287	0.00964295540566
865	6	0.178878930887	14.5739383744	0.101137763485	2.56075993947	0.009461976	0.00964295540566
1042	14	0.254150745688	13.918296578	0.255600787765	2.57814200826	0.009239289	0.00964295540566
520	4	0.275812041132	15.9072332081	0.171526173402	1.17730885983	0.009508266	0.00964295540566
1037	15	0.344432408678	14.4638063761	0.530125002207	2.4844236812	0.00924402	0.00964295540566
1628	19	0.634667898727	13.5216377818	0.902285064156	5.349465342	0.009556716	0.00964295540566
938	9	0.681586193692	14.539394792	0.0128294671667	1.49943734896	0.009610044	0.00964295540566
899	5	0.14650845647	12.496986113	0.685120558292	1.18387683986	0.008837982	0.00964295540566
996	10	0.276779399375	12.7536584282	0.139259250522	1.54470780372	0.009442294	0.00964295540566
1502	25	0.536185827021	14.0419002178	0.154517503262	5.63911688217	0.009545187	0.00964295540566
1597	20	0.214976379584	14.9873931808	0.920513316223	1.72245640613	0.009637287	0.00964295540566
1354	15	0.451137138366	11.8915750236	0.366018817963	5.56126349895	0.009614067	0.00964295540566
1329	12	0.409291642229	15.281815323	0.30849246655	5.07283975415	0.009431038	0.00964295540566
872	14	0.152500122403	14.271268979	0.714322999299	2.08712735734	0.009371421	0.00964295540566
1338	12	0.714467355572	15.1375701726	0.17649780565	4.40591182281	0.009624108	0.00964295540566
782	7	0.537499981606	15.0715516237	0.732553617859	3.4754335649	0.009406835	0.00964295540566
662	4	0.0803549950713	15.9063049663	0.33383941726	2.65262584074	0.008679021	0.00964295540566
1276	10	0.286625314903	15.2179616039	0.408990291543	0.150512880127	0.009564414	0.00964295540566
576	9	0.468765651241	14.4760654616	0.253547124822	2.37133948011	0.009559864	0.00964295540566
765	5	0.191684290299	13.8039905527	0.599878401698	0.286658644304	0.009455713	0.00964295540566
1012	19	0.298929875129	12.8627352643	0.808888748354	0.835497246564	0.009536012	0.00964295540566
972	11	0.356870123739	13.9032035377	0.539116390658	0.806233282195	0.009405392	0.00964295540566
426	6	0.360776311432	13.7524457636	0.00342510616261	3.83784083291	0.009415429	0.00964295540566
1093	14	0.425899806887	14.1150052385	0.190361203217	6.18113523329	0.009391203	0.00964295540566
1280	12	0.458223116538	13.8330994248	0.252601421447	0.46293710513	0.009636116	0.00964295540566
1214	9	0.0463941945211	15.9862619182	0.535038923993	1.32484470803	0.009442332	0.00964295540566
1375	12	0.155844018513	15.4157915603	0.604616883858	3.09699551	0.009358762	0.00964295540566
945	11	0.215231527284	13.5437377443	0.740161202449	0.140077035016	0.009418478	0.00964295540566
671	6	0.429379669828	15.2419004345	0.532550075935	6.76725320531	0.008619125	0.00964295540566
1426	10	0.297220487958	14.5196576382	0.688884741284	2.21867319986	0.009551374	0.00964295540566
1334	7	0.190698257413	15.0387894183	0.00752628783976	4.14413363223	0.009510063	0.00964295540566
1214	10	0.571009289667	12.9255640658	0.215367620185	2.48062804259	0.009384838	0.00964295540566
