# Supplementary material for: Tableware trade in the Roman East: Exploring cultural and economic transmission with agent-based modelling and approximate Bayesian computation
Source: PLoS One. 2020 Nov 25;15(11):e0240414. doi: 10.1371/journal.pone.0240414 (PMC7688115; doi:10.1371/journal.pone.0240414)
Supplement: S1 File — The full project, with the data, the code of all components used to run the simulation and analyses is registered: https://osf.io/s5mdw/. (GZ) [file pone.0240414.s003.gz › s5mdw-full/abc-pandora/results-example/nonrand/result_0.009552690169834647.csv]

nstep	cstep	mu	mumax	copy	strb	score	epsilon
1556	18	0.6071449113302231	14.82694869122478	0.5132586474742146	0.7761504523713263	0.009512696	0.009552690169834647
1402	15	0.6226622996481621	15.543915566996859	0.9509304332146379	5.649771285190454	0.009535533	0.009552690169834647
1347	10	0.21713269756	13.7834843501	0.0527004886585	2.7555860989	0.00893973	0.009552690169834647
1647	20	0.640764295792	16.5318984532	0.314701789015	2.53492137572	0.00939972	0.009552690169834647
1664	16	0.19504184798419577	14.768733919916428	0.15311836468897733	0.33006931772502657	0.009423389	0.009552690169834647
1725	28	0.6064592309157202	15.345042545057945	0.5512218499533006	1.9794840806640193	0.009444387	0.009552690169834647
1220	7	0.38156238223215744	17.356543122023698	0.20574034587295742	0.9950015485056918	0.009249126	0.009552690169834647
1741	21	0.31898327842704177	14.31175229379793	0.3662521433819267	0.7208959016660229	0.009498727	0.009552690169834647
957	11	0.560949407268	14.247348573	0.653636516025	6.17015165685	0.00925098	0.009552690169834647
1409	12	0.38331948164	13.718650004	0.407959858654	4.89923932852	0.00922068	0.009552690169834647
719	6	0.5634648884897732	15.514834369251272	0.3763453223160895	0.4690388471022855	0.009490441	0.009552690169834647
706	11	0.144913483579	16.2642230825	0.0147935482613	2.72530871122	0.009468576	0.009552690169834647
1119	8	0.25842369426380873	16.615117723052396	0.016412598309909376	3.454973887956089	0.00946218	0.009552690169834647
983	9	0.9719896577440246	15.669159679543771	0.2563321908123453	3.4886470275542543	0.009310096	0.009552690169834647
1293	17	0.3337920184615737	14.368642346570445	0.6269445402866177	2.518871869634275	0.00903851	0.009552690169834647
1090	19	0.5294103210980085	12.770522294708787	0.01207191117857154	2.935433317944335	0.00954633	0.009552690169834647
1015	16	0.488473260167	11.7829719632	0.212293667469	6.36297709828	0.00952549	0.009552690169834647
2046	20	0.413497225227	15.4810238717	0.374280339227	1.97767210813	0.009320162	0.009552690169834647
1065	20	0.3754826398630647	14.308878890945923	0.8791524374489448	5.204862611787918	0.009153989	0.009552690169834647
1488	15	0.378857292946	14.9909443868	0.558991458522	4.18834789466	0.009338953	0.009552690169834647
380	3	0.323336385670707	14.549087962767151	0.9655788917810783	0.7469481784992866	0.009460955	0.009552690169834647
1513	16	0.6494352456401906	15.079754167960276	0.252343859771959	4.034173980300936	0.009521006	0.009552690169834647
689	13	0.5102427810805023	14.277601372036811	0.8055306844650747	1.9441797374290486	0.009208452	0.009552690169834647
1651	9	0.18000329132548665	15.897833496074302	0.9607726538928362	1.993450537021383	0.009030042	0.009552690169834647
1583	19	0.31307746303126055	13.749301339754037	0.3257937834056078	2.5422791103614775	0.009467533	0.009552690169834647
739	7	0.8500489881870157	15.54642827006278	0.9890869684646266	2.0737374690733343	0.009542265	0.009552690169834647
528	5	0.842652549755	13.6905212733	0.734428124022	5.8830073737	0.009396439	0.009552690169834647
1817	13	0.0088782233582	15.5849846621	0.418925600121	1.84436354169	0.008855315	0.009552690169834647
1006	19	0.4010523213008492	14.834014144036567	0.14933993145293822	2.7011643640979246	0.009535358	0.009552690169834647
1276	15	0.38204809518852223	13.288712670351924	0.674187628732406	5.868248972248145	0.009369673	0.009552690169834647
1606	19	0.407048197057467	13.864508360846337	0.15698359073224044	6.670782815089777	0.009430294	0.009552690169834647
1978	19	0.5975217065245837	13.810157466803382	0.326718714096073	3.1269812970184816	0.009411377	0.009552690169834647
1255	13	0.10305542649619298	17.265287049417477	0.4601569123384023	3.786397340926505	0.008823693	0.009552690169834647
773	8	0.7345089535189386	13.98188373206381	0.3337861317788509	1.4460774340972589	0.009269677	0.009552690169834647
749	13	0.27035299605709046	13.564474011797714	0.16837592311336247	3.624133913729565	0.009101857	0.009552690169834647
1038	11	0.348848370862	13.5740628978	0.183508919433	6.53646586221	0.00953992	0.009552690169834647
1355	5	0.26240714342951343	17.636809078663923	0.5554004911523144	3.0812319907181998	0.009321449	0.009552690169834647
1452	13	0.178194344625	15.7953689897	0.0229567345553	2.17027785239	0.009087726	0.009552690169834647
1304	14	0.6154516926401151	15.12675871431585	0.3786005526057395	5.242937045430318	0.009428474	0.009552690169834647
1733	19	0.139573626211	13.3883013167	0.0134129005943	1.30943927551	0.009342958	0.009552690169834647
1236	10	0.46810705625211335	15.185051133404142	0.9111988616787722	2.0295014578686636	0.0090261	0.009552690169834647
1301	8	0.10634437053749596	12.609508803697794	0.24256146548927088	3.427201642404947	0.008663357	0.009552690169834647
847	9	0.5500706224130995	16.430476303462694	0.9858741009616976	2.915022696041965	0.009520497	0.009552690169834647
1085	11	0.0959723517847329	15.137417591681196	0.5468979220807595	0.84425919712138	0.009369861	0.009552690169834647
1697	16	0.289302657857624	12.756620815005371	0.2852809007042493	1.1761379203901265	0.009491364	0.009552690169834647
993	9	0.3710144311111596	16.823143988489086	0.15135100165122403	1.6742509608829743	0.009051864	0.009552690169834647
811	7	0.528350117223	16.9467975865	0.0527814331978	2.01941384595	0.00929597	0.009552690169834647
1403	16	0.3156305402253223	16.212354254102642	0.07710459475858986	3.4384558449548557	0.009321946	0.009552690169834647
986	18	0.32162524467	15.3926688977	0.489470486375	4.43297146572	0.009514891	0.009552690169834647
753	6	0.5112714210179969	14.799167425175753	0.22814128470833542	3.8141125360244446	0.009229067	0.009552690169834647
1050	9	0.6935455274772049	14.813666926683707	0.42487574443116083	0.9159689970870695	0.009474598	0.009552690169834647
1511	18	0.87339891381	14.9028208485	0.431519882615	1.3203983679	0.009499828	0.009552690169834647
1631	28	0.182903774548	14.0164245818	0.285390243891	3.75904655237	0.009514683	0.009552690169834647
720	12	0.4803462224338343	13.76721772361404	0.37528470809758246	3.401100190724257	0.009227348	0.009552690169834647
1358	15	0.563117350314	14.5726386619	0.213496428599	7.52842463898	0.009539352	0.009552690169834647
1583	21	0.63733098535	15.8042238216	0.749879286584	4.71468039905	0.009454004	0.009552690169834647
1257	10	0.7791628971423206	14.662413466511461	0.25698078704281635	0.7197197095808923	0.009405284	0.009552690169834647
1584	19	0.29691199751057945	14.472370822053678	0.06043948332158161	3.7675106401950287	0.009143986	0.009552690169834647
1005	11	0.49116944482769964	15.774187594795315	0.795696398525594	3.387626151997744	0.00949508	0.009552690169834647
1620	10	0.5269509566324884	16.656354758098566	0.33543786904929196	3.182802980693178	0.009318458	0.009552690169834647
840	8	0.32969929875237464	13.660648615228725	0.08411590574463461	0.7606398457997297	0.009333257	0.009552690169834647
1481	10	0.30561213278729293	15.165135914295464	0.1401253361619464	0.6871689428108425	0.009194225	0.009552690169834647
1158	16	0.207276847844039	12.942713181031367	0.039410218214561143	3.599893004731225	0.009309304	0.009552690169834647
1653	10	0.389677265301	15.8361661371	0.109037175797	6.43795496792	0.009547116	0.009552690169834647
1539	18	0.2847827207974004	13.388211091549747	0.7437500813944808	4.1288935380749425	0.009313176	0.009552690169834647
1105	8	0.30810440990054644	15.256811104586545	0.33389643881343056	1.1530460115005774	0.009082383	0.009552690169834647
1452	14	0.116724765678	13.798900471	0.86099577003	6.88082916684	0.009329356	0.009552690169834647
1901	24	0.0774998174536	13.9830327906	0.47986496011	1.82615509799	0.009156453	0.009552690169834647
1360	15	0.27040662012869987	13.760310249583101	0.2881061198042131	0.873125922766522	0.008652505	0.009552690169834647
1414	20	0.834480190427	14.5855102898	0.289433974872	0.80577630905	0.009518722	0.009552690169834647
1246	12	0.260635606719	13.9168378513	0.40386851734	2.6852766367	0.009128187	0.009552690169834647
1470	12	0.4842884652456317	15.62637596431982	0.41610224516431227	1.9392901712084485	0.009224948	0.009552690169834647
1222	6	0.19053982327407687	16.74290593085504	0.23362298312271812	3.926714431810538	0.009421826	0.009552690169834647
1263	8	0.377188584157	14.6714311378	0.790885695667	3.39915394147	0.009244252	0.009552690169834647
1330	21	0.552737824398	13.415844183	0.169461813107	4.74863119025	0.009483122	0.009552690169834647
1723	19	0.4303166812	11.6869937378	0.678456327418	0.274190927147	0.009364751	0.009552690169834647
743	9	0.4643812756195424	14.725615513688258	0.3565685358096683	5.299753098445077	0.009520363	0.009552690169834647
660	7	0.3719697779375044	15.742232553011355	0.6064521611413102	0.0764307867883256	0.009539362	0.009552690169834647
1586	17	0.31875063948575255	14.341487534243619	0.8493471520805637	0.10004149215035368	0.009367902	0.009552690169834647
1038	11	0.3163591076649568	15.398167400543716	0.9267482363199482	6.25785813821894	0.009229985	0.009552690169834647
1447	19	0.166869606669	13.2934618701	0.602156203307	0.893860055702	0.009144402	0.009552690169834647
1804	12	0.425000219306	16.2019447627	0.936979049706	4.77298100103	0.009521308	0.009552690169834647
1153	11	0.3030134576886768	11.851078976696684	0.5852396313694093	1.4735376171346901	0.009175157	0.009552690169834647
1358	8	0.122171243569	14.3668031223	0.583430417286	2.16887319169	0.009216282	0.009552690169834647
1387	12	0.3573065619726259	15.204135358924605	0.3203513749532937	5.386492578090733	0.00862801	0.009552690169834647
1528	17	0.749578309348667	16.538002683958098	0.3628814732584275	4.27942036201541	0.009508763	0.009552690169834647
1479	13	0.263739196498	14.7780123543	0.361365760334	0.457178815661	0.009358131	0.009552690169834647
1444	9	0.37533041151	16.3049075906	0.511624457825	3.43696044106	0.009479791	0.009552690169834647
1154	10	0.33908939512011815	14.005365310548124	0.24222050300013426	6.202885453326521	0.009266485	0.009552690169834647
1752	28	0.320702909753	14.583700479	0.143355731379	5.38258449014	0.009517359	0.009552690169834647
1052	9	0.19838100704505734	13.239456848204053	0.6436660969554578	4.103515415937112	0.008744933	0.009552690169834647
1223	5	0.126445120021	14.0333886108	0.386677511718	2.82086028813	0.009516844	0.009552690169834647
1344	9	0.5562005869795985	15.54786011892201	0.3716552934985235	0.12747286144387981	0.009508302	0.009552690169834647
1327	12	0.727722683769224	16.68684553680507	0.7005527290409622	2.6369734492117525	0.009354288	0.009552690169834647
1870	16	0.044532058452018686	15.56705967757683	0.1323589312022017	3.1239980737939534	0.008492076	0.009552690169834647
1742	23	0.6747601228945601	13.575576155725507	0.38390054402165913	2.983427491946461	0.009303589	0.009552690169834647
1053	16	0.3971738510592362	16.626401285235634	0.019054758616530332	1.3617542896389478	0.009372357	0.009552690169834647
1180	12	0.3514401874738121	14.638696180330024	0.45372140770660424	3.013294516570186	0.009319433	0.009552690169834647
1403	7	0.1737490574476681	14.331559003929847	0.02960811999930235	7.27369865796063	0.00917638	0.009552690169834647
1270	11	0.31567014239679936	14.653554060291583	0.7784636458225183	5.94516962897886	0.009415904	0.009552690169834647
1762	15	0.58590264295	14.4675612423	0.586451354844	7.28629752114	0.009201195	0.009552690169834647
1330	19	0.579565902649	13.8774927716	0.853474375054	3.96748141165	0.009501712	0.009552690169834647
1152	14	0.2130722012036182	15.307011033436847	0.16995487407654059	4.043084893006483	0.0085356	0.009552690169834647
1196	17	0.1349123633447606	15.435575362240732	0.4797453640996784	3.183427498037015	0.009266398	0.009552690169834647
890	6	0.37243711780246824	16.307109721098495	0.3176319216067196	2.609597932775269	0.00927486	0.009552690169834647
1492	21	0.2639859874709348	14.358655163755708	0.10623919272976051	1.720363363219498	0.009344295	0.009552690169834647
1521	29	0.19693199367517594	16.073951263739442	0.3178379722218985	4.546294234921708	0.009050058	0.009552690169834647
1602	28	0.486660451617	12.8297498316	0.00174884778037	2.32971731059	0.009220008	0.009552690169834647
1378	17	0.3387658494617688	15.951774290002671	0.44899588038331567	5.173628220531158	0.0091462	0.009552690169834647
1203	8	0.7455623442718337	17.137030445639983	0.12455353436464614	0.8176609983408889	0.009446719	0.009552690169834647
1604	20	0.589433023643767	15.496706118262228	0.6595433268159782	5.945510203373189	0.009475828	0.009552690169834647
739	6	0.14624310946	15.7206449758	0.447899361824	1.13023900789	0.009552661	0.009552690169834647
1158	13	0.32655199013751846	10.958873847884446	0.6581624798554748	3.6539538391925515	0.009357582	0.009552690169834647
1110	11	0.23548735159602296	14.765860717754862	0.7989138525305827	4.203912666036215	0.009414583	0.009552690169834647
1330	12	0.1768827975910039	16.619405780255406	0.019631829763427727	0.044120143059396266	0.009007834	0.009552690169834647
1098	10	0.7824315071448845	16.16440737510413	0.9854222296174553	2.236568115951878	0.009518145	0.009552690169834647
1522	28	0.784780047081	11.3028844903	0.303046819736	2.50226831654	0.009484886	0.009552690169834647
707	2	0.0958817120462	17.6847902195	0.248618394792	1.1211485206	0.009412984	0.009552690169834647
1807	10	0.24416058863352902	15.412667051691137	0.43932035810987885	3.221184699695266	0.00947641	0.009552690169834647
2340	19	0.349749398508	14.6111432636	0.288422755609	2.16297035924	0.009461973	0.009552690169834647
1071	7	0.2582930952250801	16.12207809365183	0.9180479299711701	0.9029030159991924	0.009135952	0.009552690169834647
1302	13	0.2261163175692334	14.923848733416227	0.7934368726977307	2.0323651884926854	0.009425182	0.009552690169834647
1373	17	0.29805742501194876	15.12482469308529	0.5530945754706604	1.8888127072901502	0.00885911	0.009552690169834647
1371	14	0.28208397377	13.6588043048	0.570801547444	0.636616990701	0.009450908	0.009552690169834647
1357	15	0.42556741529657466	14.029595098567901	0.41915375516323927	4.431223116299811	0.009418786	0.009552690169834647
735	6	0.6197391317081267	15.814739425850583	0.3892647132371936	2.900333830628468	0.008982179	0.009552690169834647
1564	16	0.30017384655210644	12.560401870966718	0.8671841328415035	3.15761311368568	0.009375121	0.009552690169834647
1734	10	0.409845789506	14.7665634133	0.328996422337	5.14456260868	0.009376958	0.009552690169834647
1375	12	0.5204331529294137	14.081837842954174	0.6093882395434103	0.22268173502001817	0.009549206	0.009552690169834647
1423	7	0.16100797821218232	15.59623494874959	0.08854346405725937	3.764305965544885	0.009401183	0.009552690169834647
907	7	0.2308900886101158	14.536326093304263	0.16766292346046738	5.11689115165621	0.008716428	0.009552690169834647
1445	13	0.659910067224	14.6219524943	0.788405626894	7.41873917218	0.00934329	0.009552690169834647
1109	12	0.38483365564156025	16.430880620399307	0.30787889205464913	5.658693384290692	0.009488627	0.009552690169834647
1010	10	0.632830163153731	18.090391389466703	0.016951277278636434	5.4819122793071084	0.009171868	0.009552690169834647
777	14	0.6806223031082939	14.515659820727178	0.8843203647297491	3.8437195969550064	0.009323655	0.009552690169834647
883	8	0.9058730732558655	14.664804617375486	0.21786442897748054	4.5952874390644105	0.009532108	0.009552690169834647
943	13	0.744988461777	14.8603727162	0.251411295762	3.54537003196	0.009515452	0.009552690169834647
787	14	0.7447147110814105	15.580906593716104	0.8509427285257978	2.8426390033683058	0.009132176	0.009552690169834647
1441	15	0.811409224527	16.1424113712	0.611552806493	3.64387944552	0.009433111	0.009552690169834647
1485	8	0.271713028846	13.0849201544	0.182927571467	0.745959484233	0.009443356	0.009552690169834647
1214	14	0.528268589819	17.4697509173	0.331115426872	0.457359186708	0.009496069	0.009552690169834647
1772	17	0.16317673868305577	13.530397371359966	0.7003469994125215	2.5253105053146117	0.009315399	0.009552690169834647
1664	12	0.18431871728624044	13.866930071862877	0.8841249208019215	4.352754309982558	0.009529602	0.009552690169834647
1663	17	0.235303085344	13.4579530128	0.0720254235447	3.82821405194	0.009336598	0.009552690169834647
1162	10	0.586507906237	15.413892754	0.167563870092	1.04491799241	0.009278673	0.009552690169834647
631	4	0.4051535856488143	15.30115604161814	0.46851260756017254	4.779078860253426	0.009465807	0.009552690169834647
984	10	0.3386762208978376	13.550800024941218	0.1613415289814673	2.95943383367156	0.009520577	0.009552690169834647
1419	13	0.6198232752658914	16.076533453015948	0.08135541632219967	1.1840860886446574	0.009480499	0.009552690169834647
1084	12	0.5613700186621681	14.37881560436015	0.3771001331166981	0.8185120416134422	0.00940683	0.009552690169834647
1152	12	0.691795811467941	15.990875884929636	0.2902504838296197	3.4074420305755733	0.009334569	0.009552690169834647
1094	17	0.3550124639394778	13.305029821475308	0.8394207278408058	4.886626240739669	0.009403623	0.009552690169834647
1624	17	0.418469755699	13.451677847	0.0737770522676	2.50078010145	0.009199014	0.009552690169834647
1330	12	0.14749108163916158	14.987632671141489	0.3670597108501489	3.757547835575548	0.009416309	0.009552690169834647
1627	14	0.278443563637006	14.258754577631377	0.5569047586478657	1.6531025524881922	0.00939749	0.009552690169834647
2061	20	0.481256683842	15.1086418084	0.687331345407	1.11852238806	0.009317883	0.009552690169834647
1108	15	0.12439868250558678	14.291723791767541	0.31248320083316006	2.417241378247589	0.00950873	0.009552690169834647
1123	7	0.4173080638203956	15.638008179899153	0.033941943320566714	5.3677626022838725	0.009013121	0.009552690169834647
1551	16	0.274155704221	15.0034024209	0.61137330288	6.56778394094	0.009448291	0.009552690169834647
1171	11	0.5045393875703807	15.711824919095736	0.8439230460868333	4.577480428964938	0.00940138	0.009552690169834647
1269	21	0.3106970931882095	13.366646163339757	0.18406671591793122	5.25571482724924	0.009188458	0.009552690169834647
293	3	0.211457635148	16.6485650994	0.0621243077555	1.35273703011	0.009138815	0.009552690169834647
1446	11	0.4361896988484695	13.373478024402532	0.767044377909072	1.2340570277671508	0.009540879	0.009552690169834647
1459	13	0.436488909899	15.8819080401	0.35428386172	2.96651218433	0.009204892	0.009552690169834647
989	6	0.598112287896	16.4632234993	0.507177231681	2.41015200973	0.00944128	0.009552690169834647
2362	32	0.295938380573186	12.660968585029988	0.018231833512840467	0.3396612770018528	0.008793997	0.009552690169834647
1157	13	0.7945901504079627	15.89258095350508	0.43876491526706485	0.6722740682173343	0.009507754	0.009552690169834647
1097	6	0.21076675588504679	13.86774712430862	0.13527344217715062	1.1866019384069786	0.009476091	0.009552690169834647
833	13	0.44551462872	12.5787481013	0.205301723674	1.54807678846	0.009451998	0.009552690169834647
1372	16	0.56114246436253	14.780094686823816	0.5466519431564437	0.6678549453912012	0.009385901	0.009552690169834647
1901	20	0.16451262196051458	14.649774913644649	0.4894534517359805	3.721563580920871	0.009266679	0.009552690169834647
1941	19	0.42036184232997464	13.58807946241321	0.25430787848630715	4.377273428230458	0.009298401	0.009552690169834647
1097	13	0.5258152600385448	15.171894591859655	0.6259264468080606	2.3046776099784645	0.009318239	0.009552690169834647
1116	5	0.2476079158397521	14.622083208118697	0.7082062416401239	1.9118812424041551	0.009539979	0.009552690169834647
1007	11	0.3864357524951934	15.564522379294438	0.27460978757236	2.860504849305476	0.009084997	0.009552690169834647
1505	15	0.22048452346386466	14.058416710739722	0.47406558984922886	5.181678223353378	0.008892478	0.009552690169834647
1151	12	0.27302385649424254	13.395994396961552	0.16820295816968117	4.085359404217041	0.009239408	0.009552690169834647
1485	19	0.46318068157181747	14.280780524875544	0.2314168517274976	3.334858866335594	0.009370458	0.009552690169834647
1832	13	0.02578075133940161	15.31432487860159	0.1227687601415488	0.707386633939372	0.009295747	0.009552690169834647
1498	24	0.38041422272751985	14.599384601777386	0.6365478539846212	3.162380886942559	0.009506011	0.009552690169834647
1745	28	0.41019712621611315	15.309715956319	0.2741905880360405	5.103202944606583	0.009449618	0.009552690169834647
1166	10	0.10135670758328652	15.864378334830322	0.019927366335261043	0.26459117996648995	0.008510805	0.009552690169834647
1323	24	0.5746050224577746	12.177324700924936	0.21512961136484915	1.4629376297440393	0.009534214	0.009552690169834647
1369	13	0.13733552448361291	11.253462518610938	0.4697992271094532	1.0433052499846678	0.009132821	0.009552690169834647
588	6	0.9717774619389861	14.38810525730134	0.5209825553440309	2.64031529280018	0.009524809	0.009552690169834647
1530	12	0.366465696536	14.6546181435	0.763830977678	1.9456288358	0.009295841	0.009552690169834647
1113	16	0.43286926435	12.6952456307	0.24655129161	7.98011810452	0.009261479	0.009552690169834647
1110	21	0.373859972167	15.8680390585	0.182283565314	4.36312815974	0.009393354	0.009552690169834647
1024	14	0.33564724012796543	13.330580708094597	0.20122586156201888	4.276938371073221	0.0087119	0.009552690169834647
611	7	0.62358362978481	15.686984611534665	0.9563568860103467	1.4276850310849594	0.009444651	0.009552690169834647
1712	8	0.368282513323	17.0747350533	0.520578717107	0.409269245616	0.009519311	0.009552690169834647
886	9	0.681061642078	15.7737435985	0.829486814637	8.11269230898	0.009134808	0.009552690169834647
1425	14	0.15143796007005955	14.17666381403918	0.9164136098346163	2.6240179866858986	0.009182987	0.009552690169834647
652	7	0.8630638888046723	13.921179558902518	0.439071168510459	5.109422936402303	0.00914551	0.009552690169834647
1488	11	0.152044782677	15.5537737728	0.576293106771	1.07504325129	0.009403716	0.009552690169834647
1888	20	0.2130325331205692	12.63786698440734	0.0444515493795023	5.682954151254345	0.008694236	0.009552690169834647
1436	16	0.53610060797	15.9763730776	0.71811360492	1.00506761947	0.009309499	0.009552690169834647
513	3	0.21451793787197548	15.897763127852626	0.4655740205138568	2.7785257997197412	0.009069444	0.009552690169834647
1505	13	0.2594992743602587	14.712210440066773	0.2875321964219706	1.9396321873385247	0.009018237	0.009552690169834647
1540	12	0.0323092343761	14.3650707942	0.329661921085	1.33083633304	0.009322434	0.009552690169834647
881	11	0.391056487236	12.433422458	0.141931100709	2.35491712176	0.009357394	0.009552690169834647
1129	16	0.6835476868865594	14.858722630516201	0.18817254578114173	1.67086375824884	0.009390022	0.009552690169834647
1387	25	0.4531429114443023	14.846025749267094	0.42661286419477545	4.85694473536323	0.009335664	0.009552690169834647
1580	14	0.44396554482259665	15.962424458363419	0.8865370339516833	5.666045105760205	0.008988606	0.009552690169834647
1460	17	0.42709100866817357	14.999307878431475	0.7255396478138935	4.014764659452454	0.009214228	0.009552690169834647
1788	25	0.40932200415837483	13.0719564350069	0.4285179586817338	0.9072112470058762	0.00948054	0.009552690169834647
862	8	0.5584275909147208	15.656749612858695	0.7465491597662468	5.161141644539828	0.009409716	0.009552690169834647
1664	15	0.2696738312992078	15.080274520923536	0.20194664802329865	3.3601064699070515	0.009351516	0.009552690169834647
655	8	0.573160984045	13.7018864598	0.42808282111	1.72736080168	0.009164933	0.009552690169834647
1596	19	0.8897973919048046	14.045031111669065	0.6182400531974518	0.9834660224457197	0.009481483	0.009552690169834647
1180	12	0.10512755868780904	14.41790580103483	0.13427701953516624	0.837040929375517	0.009070885	0.009552690169834647
1172	10	0.5581461356588913	16.62889803568033	0.07688149294061765	0.5860928140880683	0.009247024	0.009552690169834647
1575	17	0.7806264801663031	15.401473644278074	0.4834323747083288	3.9883476710747217	0.009490165	0.009552690169834647
896	6	0.4309016517352543	17.614141198742168	0.5112292627205772	2.1458361658878937	0.009464897	0.009552690169834647
899	5	0.32775248965124004	15.345356390821532	0.9510526003643236	1.3957051574550148	0.00940165	0.009552690169834647
921	13	0.607210531663	13.1352073394	0.671752152895	2.62243184155	0.009300116	0.009552690169834647
1265	17	0.4740872567038671	13.849971732480336	0.5237322709024329	4.561742573101423	0.009305548	0.009552690169834647
1508	15	0.5422412324610574	14.989266404840816	0.025043284995680648	5.561097906109518	0.009546496	0.009552690169834647
1795	14	0.684660438303	16.2913063882	0.170382522346	0.16769727656	0.009533033	0.009552690169834647
1902	25	0.595136035522	12.2470989185	0.707472042217	0.657543404929	0.009362568	0.009552690169834647
1361	18	0.5425718064066618	13.578634788775762	0.6792065619369289	3.379188033348708	0.009022533	0.009552690169834647
649	5	0.5669588473428696	15.441176462593246	0.9848701175201897	1.6148445514430159	0.008992518	0.009552690169834647
1314	15	0.795565471192439	14.420768318549717	0.43710682967022535	2.7383156472287435	0.009395016	0.009552690169834647
1475	13	0.4435402269379087	15.21062668437417	0.09404543108283292	3.889170619650093	0.009426155	0.009552690169834647
1133	16	0.7873499396349574	12.363760803665887	0.6581028988700938	2.043095715277459	0.009392288	0.009552690169834647
341	3	0.5044406557631328	14.530134524633329	0.5691444045512172	1.7532028615000272	0.009341211	0.009552690169834647
949	16	0.2483137966154796	15.763634122176875	0.6984299722596854	0.6836205088521989	0.00954615	0.009552690169834647
1459	7	0.4888867430825636	17.464773500319218	0.637331702154356	3.1272974302112386	0.00933297	0.009552690169834647
689	9	0.298991380265	13.1490196227	0.491629052035	4.6168175069	0.009233584	0.009552690169834647
1188	10	0.4183098995058531	14.723044433357146	0.8444939696299659	8.711832605745109	0.00925217	0.009552690169834647
721	12	0.3811414869367708	12.218100584028624	0.30709763752243957	6.696578876110077	0.009447989	0.009552690169834647
1192	13	0.26375377604870875	15.500838882065027	0.050440602301019766	6.309034649318912	0.009334178	0.009552690169834647
1195	5	0.1225744898324666	16.84858675525593	0.6121044085378229	3.6440294080821625	0.009335501	0.009552690169834647
1551	11	0.386747938124	16.3778831204	0.804543030325	0.556766286563	0.009496313	0.009552690169834647
1183	13	0.783069554238318	16.125150951853005	0.640343759557215	2.5974220314810803	0.009169132	0.009552690169834647
915	14	0.18181401163076077	16.19424638208931	0.6199920725396175	1.2999206872536622	0.009229735	0.009552690169834647
1572	23	0.23100842760602408	14.77881677415799	0.2667290253709168	3.372806469975402	0.009366599	0.009552690169834647
815	4	0.0384265821901	14.3217200137	0.269586408776	3.13397217412	0.009236166	0.009552690169834647
1468	7	0.24849130691324003	16.487918225363504	0.7427721827268606	3.476087756420627	0.009277954	0.009552690169834647
1236	14	0.8287458789944232	13.080107097682346	0.36266578791974574	2.6236175567125226	0.009533162	0.009552690169834647
1629	22	0.22694552497916254	12.244520924584155	0.39025496719862474	3.094829384073596	0.009145331	0.009552690169834647
1236	10	0.6634713001534679	16.790356123171065	0.6643354850857457	1.978720592727853	0.009397568	0.009552690169834647
1067	7	0.8929465363426278	16.97442869401539	0.7557182446137539	1.433524290087256	0.00950937	0.009552690169834647
1367	10	0.44477487970875806	17.399988348561873	0.9581334582222363	4.538923147231183	0.009516766	0.009552690169834647
2288	31	0.48330590377597227	16.60288707551416	0.39496731759022086	2.330158960491205	0.009542922	0.009552690169834647
1092	18	0.43779606234578683	13.489984605288594	0.13087539933663445	5.505636120126897	0.009548689	0.009552690169834647
644	10	0.8326081948907806	15.986717793033089	0.9731488184472193	7.461855033804603	0.009518373	0.009552690169834647
747	7	0.461611897987	15.0201591503	0.491067809743	0.723348889887	0.00913785	0.009552690169834647
1081	6	0.03579835019532068	14.273283335648351	0.5705891270467799	0.7481755040762483	0.008672745	0.009552690169834647
1393	13	0.505177556821251	14.773442541070759	0.3883489057263115	6.00547938857476	0.009233553	0.009552690169834647
1331	14	0.3938528222407403	14.726651980835538	0.34734970918948715	2.056319450529082	0.00937549	0.009552690169834647
1179	12	0.3740234487706987	14.646963885011044	0.25401746286436333	3.471505518595631	0.009278744	0.009552690169834647
1003	13	0.30944218253012545	16.30021882911406	0.7655032650268365	4.06155634679665	0.008983087	0.009552690169834647
1644	15	0.37016441910765674	13.202467847135416	0.2709613147518767	6.0580176486627195	0.009322978	0.009552690169834647
1446	17	0.45606417087983964	12.81706332621165	0.2772631778040842	2.65359628739518	0.009450055	0.009552690169834647
1724	9	0.3236987698171993	16.859887723865235	0.3783039824398361	3.175412608753465	0.009305782	0.009552690169834647
1085	17	0.16015093987772622	15.241566516552481	0.20778280519424108	3.464744256576177	0.009155008	0.009552690169834647
765	8	0.39411102266043935	13.873516380858339	0.25005878707443596	0.9192444137142597	0.009525106	0.009552690169834647
957	8	0.8359977203451124	15.874348193747197	0.6577989279809822	4.051596864835475	0.008963721	0.009552690169834647
1854	15	0.5052261206206692	14.79858710878595	0.8188927137757872	3.2655151771352884	0.009449862	0.009552690169834647
960	9	0.561781833121	15.9692152163	0.631051613644	6.10176355224	0.00939155	0.009552690169834647
906	7	0.23815920285760284	14.07740740463833	0.833977084279989	1.1672876220895425	0.009513197	0.009552690169834647
719	9	0.8837732376928483	12.065837972718356	0.5529960844330801	3.6625458518515246	0.009333071	0.009552690169834647
1259	8	0.5167140791153058	16.26964492392189	0.17512638546835302	2.5885861902928444	0.009473737	0.009552690169834647
1276	16	0.5297871819570605	13.572729669149519	0.43240421286182984	2.5971488699800984	0.009521564	0.009552690169834647
1897	23	0.5944575687662841	14.505501656859636	0.3591860667477059	0.4108048116154075	0.009461389	0.009552690169834647
1433	14	0.7761497933790864	15.41903006379119	0.8714819896505357	6.028224778649971	0.009530867	0.009552690169834647
706	7	0.128208627992	13.6372347283	0.259659659599	3.97818509104	0.00942432	0.009552690169834647
1325	9	0.3368340102347093	14.82088620508818	0.28632377926522046	8.81541948312363	0.00912096	0.009552690169834647
1914	17	0.6972544706559743	16.638341269186512	0.1997221551926966	1.2935357268897534	0.009225374	0.009552690169834647
1303	9	0.7030161329521258	17.302108686099416	0.42696656740451927	1.1924999644825354	0.009260531	0.009552690169834647
950	5	0.3731684284706082	15.325303386012656	0.4815340396014892	2.411637022196624	0.009475803	0.009552690169834647
1008	19	0.34049894103	16.0441800439	0.455103877222	2.6175003641	0.009486504	0.009552690169834647
1466	10	0.5022391765920976	16.862666304257363	0.39950535068722137	4.765298594212318	0.00921632	0.009552690169834647
1421	4	0.06431049168063352	15.018527192095279	0.5884183296423335	3.1932533734963156	0.009171975	0.009552690169834647
1215	12	0.36255334292080765	15.016988011193256	0.6345137652646318	0.8328052412457811	0.009095945	0.009552690169834647
1479	13	0.5318088566734205	16.33838016929327	0.026646350009474712	1.263420127265755	0.008830195	0.009552690169834647
1872	23	0.9071710853930582	12.99536192707254	0.8320204018016693	0.9687155743326757	0.009280344	0.009552690169834647
644	7	0.5667751741723343	13.186941635656723	0.08318187379164019	1.6930794480700406	0.009486355	0.009552690169834647
1469	11	0.3333483005653885	14.383357027727365	0.6617187693435183	2.16026670833169	0.009492994	0.009552690169834647
1113	19	0.5472007374290878	15.4843685722847	0.009510206687449584	0.6991934543309308	0.00951366	0.009552690169834647
1589	6	0.231659578734	14.9211091608	0.405203947658	2.72384239927	0.009163085	0.009552690169834647
1153	18	0.2959983003345763	15.031615414415365	0.5188026778596527	1.1929417000902363	0.008803387	0.009552690169834647
1291	15	0.37006253404090267	15.16668897454611	0.989379534583734	0.08212321181717286	0.009015772	0.009552690169834647
2204	28	0.35887673923199526	13.646439802391793	0.8522140791071671	2.959013124547054	0.009256937	0.009552690169834647
1364	6	0.2014484637128826	16.503878097119582	0.8707010251953838	3.3190901667255934	0.009384532	0.009552690169834647
1508	8	0.355701197186	15.4419325969	0.691835849471	2.70257671607	0.009319834	0.009552690169834647
953	14	0.47898523459	12.2735362793	0.501547589428	3.80454390558	0.00932953	0.009552690169834647
1826	32	0.508993985706	13.4885467636	0.21895383264	4.62926610959	0.009235599	0.009552690169834647
941	10	0.3304205195613223	15.808428828847239	0.28117235728289935	3.120200856841998	0.009386568	0.009552690169834647
1180	12	0.66972688067	14.6470831757	0.406257748938	1.28257385391	0.009189784	0.009552690169834647
1463	14	0.5037654977322511	16.77722466068536	0.09712345142043893	2.456545908895428	0.009479337	0.009552690169834647
1280	11	0.3580075798101709	11.895013955793694	0.2567508796040042	2.875240503600725	0.009295723	0.009552690169834647
723	7	0.15365466739345274	13.395679997724798	0.004818959455465788	3.9859083676507634	0.008615696	0.009552690169834647
1198	13	0.354307807206	15.1971309278	0.431392941624	3.3450907084	0.009534946	0.009552690169834647
910	6	0.45150466359441105	15.0089505506841	0.44045168217823916	3.357726500026414	0.009344097	0.009552690169834647
2173	21	0.5017819574788697	14.984734954932094	0.11596153167741546	1.868236382785462	0.009473129	0.009552690169834647
1471	11	0.08489672809815596	17.274351214349583	0.7149318118474054	3.9493891372980956	0.00946549	0.009552690169834647
1297	12	0.85553213268	15.3178711916	0.0598399668389	4.61319485391	0.009458	0.009552690169834647
1480	10	0.514075256815	15.4514499693	0.649968508274	0.392314251474	0.009485025	0.009552690169834647
1161	8	0.4456190875817939	16.69731440886479	0.2423807432629712	3.975883738305763	0.00937611	0.009552690169834647
1704	18	0.15517132523113908	15.010753488895759	0.18233268272876763	3.4506803327772064	0.009379808	0.009552690169834647
835	9	0.5437259516028421	15.94352287904861	0.040685788453976635	6.669699314463447	0.009551422	0.009552690169834647
923	10	0.5244909934257009	15.655260069946666	0.7955317063395724	5.339222443471856	0.009375322	0.009552690169834647
1352	19	0.49732077770080213	14.250745020157149	0.8714570599852689	0.9699563408158788	0.00949155	0.009552690169834647
1179	11	0.9677580747326211	16.832119104379494	0.22874861283733935	3.380905980975823	0.009415019	0.009552690169834647
1472	16	0.6713309006299767	15.053898073755633	0.2695736667237832	0.2812718969768193	0.009108134	0.009552690169834647
918	12	0.4654710105070111	14.512210893628884	0.2651740829465373	0.16300418481450746	0.009329844	0.009552690169834647
894	10	0.11929706478882302	14.657901701218448	0.4113184020371019	3.9333977136530978	0.00930687	0.009552690169834647
1498	14	0.2842819435858601	13.51785054999325	0.6388861284483969	4.483872245150707	0.008626973	0.009552690169834647
2251	24	0.3720027015839749	14.704657456021422	0.9986369047693777	2.0663093567433055	0.009457999	0.009552690169834647
846	9	0.42207802607960376	14.712562514372607	0.1979917246285029	4.998116825593579	0.009481007	0.009552690169834647
1347	12	0.8213395439486187	15.395719380755448	0.03422453263252412	8.065884259544458	0.009253314	0.009552690169834647
1426	18	0.34496128651522506	13.35104287856678	0.0628690292692872	1.4840504469450693	0.009178701	0.009552690169834647
1114	7	0.342388584829	15.9523183742	0.448363402383	1.52545068128	0.009220662	0.009552690169834647
1272	17	0.6248991181714247	14.702410600020142	0.037982860017420156	0.9636380330679506	0.009543569	0.009552690169834647
702	10	0.6288694488946799	14.70404027114179	0.27035019477557076	0.6468974874449098	0.009176585	0.009552690169834647
1241	8	0.33297544332424184	14.988397742326427	0.7001271036684342	3.164759911482155	0.00888248	0.009552690169834647
1763	24	0.25266904998409545	15.528418927828104	0.4102940303184886	1.2355395803669098	0.009134275	0.009552690169834647
622	5	0.3976829660617022	15.506506515052196	0.3033342926693785	4.290363675318272	0.009143488	0.009552690169834647
1427	13	0.5230849328161747	12.813313640889946	0.8626349954321639	1.6878336858493421	0.00930654	0.009552690169834647
1187	11	0.573160376958	16.7733252767	0.94870105284	1.03191401418	0.009481826	0.009552690169834647
1379	21	0.620453177913504	14.072286535396932	0.5037646445392313	1.7350113872042277	0.009545422	0.009552690169834647
1193	18	0.1496487225151858	12.329705277366967	0.2603654670541307	3.9474676332085084	0.009210897	0.009552690169834647
1174	15	0.18952422138143868	15.47111321170057	0.010069789824998635	4.346511778690521	0.008994023	0.009552690169834647
930	7	0.2842420436039728	17.009588996436293	0.45188309859598924	0.598290110475489	0.009433839	0.009552690169834647
1123	8	0.5525471167288123	16.116990728514754	0.04164340831585708	8.036527285837275	0.009318755	0.009552690169834647
1142	11	0.5442511472591938	13.208876421630745	0.606506980940907	2.9875834602681266	0.009268016	0.009552690169834647
1318	15	0.3189045600973691	13.505985835732996	0.005062715348932878	1.9593724892945323	0.009453285	0.009552690169834647
1439	7	0.38855319878728456	16.406961208428115	0.6866452009908082	3.450881394601221	0.00923022	0.009552690169834647
901	9	0.12550980947314844	14.669679691099041	0.9553137024900542	1.3156356555756845	0.008868682	0.009552690169834647
1072	10	0.439850869646	14.5415751436	0.618608025942	5.02214917934	0.009381275	0.009552690169834647
1199	19	0.34979361602383724	14.489008494744201	0.10802994051384776	0.6420472245776864	0.009255023	0.009552690169834647
1239	12	0.429572314503	14.8934490483	0.577750785112	4.33135251571	0.00809512	0.009552690169834647
906	4	0.05799558710007435	13.302857019017535	0.5583883292473167	6.105472922330626	0.009223117	0.009552690169834647
1384	16	0.34306218024597185	12.753661966566632	0.23068457164721848	1.3953060504511967	0.009492341	0.009552690169834647
1484	19	0.180049589249	12.526752369	0.509438194706	3.81654347845	0.008518114	0.009552690169834647
1641	16	0.296246195416	15.6298563501	0.551741692662	8.70934752268	0.009515734	0.009552690169834647
932	9	0.1078813193018483	16.547074931836526	0.2824268019655388	9.213188992632457	0.008794137	0.009552690169834647
995	11	0.3722430986405186	15.826369149897058	0.6097201718889582	2.612425883503077	0.009290912	0.009552690169834647
1416	16	0.3707527143411833	13.362568403798623	0.7334556665500582	8.432880563000932	0.009435054	0.009552690169834647
1933	22	0.302097821059634	14.838929956875688	0.2820522340068427	1.517008910852894	0.009529889	0.009552690169834647
1521	7	0.20421103013	14.8515443229	0.530084827883	2.16183872387	0.009498228	0.009552690169834647
1301	15	0.3548265962974779	12.387946277514994	0.43603157282250526	2.3808639109802656	0.009191886	0.009552690169834647
1463	24	0.39157870297032926	13.262627261746035	0.06208792679352531	3.1914359181488066	0.009004664	0.009552690169834647
1033	13	0.532452591885	12.5368067966	0.235753430352	0.788810807188	0.00914115	0.009552690169834647
1667	10	0.16270450558902827	14.734473665161282	0.9093617815557873	0.8962462048454867	0.009509998	0.009552690169834647
934	6	0.501117525514	13.7966706182	0.90559690916	6.64527410721	0.00933656	0.009552690169834647
1798	25	0.638214914261	12.4778993976	0.31554160167	1.45489397133	0.009414617	0.009552690169834647
1413	23	0.6026004615118824	12.728391063693495	0.5748285533904591	5.4216277693335675	0.009009011	0.009552690169834647
2182	25	0.842767684574	14.1872173538	0.397355976631	6.78283659474	0.009335571	0.009552690169834647
1662	24	0.3351745754532349	13.682622471364914	0.849547085039992	3.3972108002276764	0.009540264	0.009552690169834647
1321	11	0.5517081871149896	15.838843196996821	0.8476488215498602	4.386394309293539	0.009224503	0.009552690169834647
960	11	0.8235120402254037	15.111369683220142	0.6571474489884884	3.049535255113512	0.009272664	0.009552690169834647
1275	13	0.70168382843	14.06519885	0.265351499926	2.89241893158	0.009529186	0.009552690169834647
1370	17	0.18170285152716648	15.055996669138917	0.3517878058568016	5.293947368815913	0.009319798	0.009552690169834647
1055	19	0.3184211132681239	16.39774204455856	0.4474558512484966	2.996284913151824	0.009256523	0.009552690169834647
1136	13	0.38772384228770623	13.874046810057457	0.19761746305020542	3.225152006925489	0.009385027	0.009552690169834647
767	6	0.0366887026287	14.9487908233	0.514172842575	1.74374668253	0.009537612	0.009552690169834647
1211	12	0.3349337713846288	14.66413143725498	0.516541811024946	5.592684170384524	0.009367872	0.009552690169834647
911	13	0.07177719953830525	14.105318407411675	0.8334681806959892	2.950317927110601	0.009174582	0.009552690169834647
1334	22	0.3983239200970218	14.073902447969465	0.23640974448972818	4.374007187222368	0.009546711	0.009552690169834647
1459	24	0.323436465339	14.6371308709	0.408599428872	8.62869522297	0.009414145	0.009552690169834647
1735	9	0.5575202447021522	17.961187759599444	0.34902501929699203	4.476923003213621	0.009533471	0.009552690169834647
1958	20	0.84475615564	14.3295652427	0.976477102806	2.84832924503	0.009388191	0.009552690169834647
1550	8	0.19980937779733682	16.554862540456515	0.72531340130618	1.072868545583467	0.009494896	0.009552690169834647
968	7	0.4744993567201409	14.648174116869555	0.792804606149012	0.9256275189593037	0.009550907	0.009552690169834647
1481	7	0.1863675570394968	13.952869344427944	0.6344804756146296	7.9425096489684535	0.009349947	0.009552690169834647
1159	11	0.5769161873259367	15.496871932760008	0.6998260705484426	1.1938950144177163	0.009550823	0.009552690169834647
718	10	0.24516093197410896	14.641592992707011	0.6037020867745684	3.5569901552004213	0.009528349	0.009552690169834647
1003	9	0.5286551132848221	14.932712367748907	0.5499633526846837	0.3062624672411698	0.009474119	0.009552690169834647
1126	7	0.20545927579600876	13.912397284597532	0.6204824674174272	4.743885414006792	0.009323323	0.009552690169834647
913	5	0.2988928785502164	14.406480134480512	0.37723802935340034	2.4733842494825504	0.009504123	0.009552690169834647
1189	13	0.521608159604467	14.142572902639474	0.6933714312595278	5.0615366395216475	0.008935612	0.009552690169834647
1090	5	0.24779142108	16.1913557736	0.467715348515	3.2220629074	0.009464546	0.009552690169834647
1199	9	0.26685740468452834	13.66981693077715	0.2562979807346115	7.475758607765277	0.009420729	0.009552690169834647
850	12	0.5104712854408985	12.408511750092803	0.6393015393651817	6.4997398599481695	0.009172201	0.009552690169834647
808	6	0.486160290122487	15.544875524601828	0.34285581902088275	2.9382143809371764	0.009397684	0.009552690169834647
313	3	0.648915445332	15.6322902675	0.515787468124	0.795838811955	0.009353851	0.009552690169834647
1536	20	0.44469525366	12.7499181555	0.213748396281	3.06784681627	0.009402872	0.009552690169834647
1980	28	0.7576910154901217	15.298793298177854	0.5580224617781784	2.0431874295666046	0.009404074	0.009552690169834647
1258	9	0.3493248037952156	16.853451314669627	0.10280037538091141	1.9809691922268127	0.009312022	0.009552690169834647
1465	13	0.268663829329	10.8546908209	0.652128420514	0.575429977064	0.009466089	0.009552690169834647
1374	22	0.17572653010274775	14.479663878301581	0.07826491751498238	3.30830181605945	0.009166289	0.009552690169834647
640	9	0.6021788174621605	14.707309363572756	0.6553400894637271	6.277953682864227	0.009370796	0.009552690169834647
825	8	0.3792534431123026	14.415641011063734	0.02940937090270329	5.615876158430824	0.009414329	0.009552690169834647
770	6	0.14275959480930195	15.180769982540378	0.8540536730862557	4.027720944585123	0.009378514	0.009552690169834647
1014	17	0.586714236274	14.1048650346	0.340974837228	5.8830329122	0.009413206	0.009552690169834647
1622	15	0.5269011130335385	16.28672831840931	0.5822089362085114	5.282003753407853	0.009487357	0.009552690169834647
790	7	0.3451644366568771	15.316683781837614	0.39314798160059566	4.286731083032471	0.009452824	0.009552690169834647
1859	17	0.36610094503296087	14.352188343536639	0.42028468309987665	2.428450573600186	0.008991366	0.009552690169834647
1301	8	0.21320193417734346	18.007542627086607	0.7847529386899184	0.9624860558395305	0.009544879	0.009552690169834647
647	6	0.25608509151106174	13.29306875723484	0.10445266247082541	1.400631409311908	0.009095234	0.009552690169834647
1228	16	0.448305538901	14.1619847135	0.139760811936	0.328178692632	0.009500199	0.009552690169834647
1819	17	0.30329044164338437	14.877887425675247	0.450822082668472	4.290749162758854	0.009093088	0.009552690169834647
1231	21	0.79517197564788	15.110952028929002	0.1904026295234436	1.5382765001121492	0.00944909	0.009552690169834647
1711	9	0.194249692607	13.2310145418	0.524734374775	1.46040751697	0.009467425	0.009552690169834647
659	8	0.21202838527227036	12.39311073084901	0.6441158009735505	0.9792611771819835	0.009065894	0.009552690169834647
1030	11	0.477761681439	15.3174540063	0.0186917114825	5.04547121414	0.009073827	0.009552690169834647
921	10	0.34945064227370903	14.515828655854452	0.48716425422504855	3.2270549784935922	0.00950138	0.009552690169834647
875	12	0.5419874528891334	15.887496895853468	0.724179235267395	2.331596237736091	0.009492089	0.009552690169834647
1304	13	0.420797893945	15.5195273213	0.0229917431742	4.27244910212	0.009471226	0.009552690169834647
1321	8	0.37651010492964276	15.085852722665413	0.15573250106652547	7.188555369507974	0.009498657	0.009552690169834647
1325	20	0.3181319894756268	13.854368965430474	0.02230373348868224	4.477525145877988	0.009493572	0.009552690169834647
558	6	0.50401217405	12.8393561901	0.0694440396826	4.55831131402	0.00939705	0.009552690169834647
710	8	0.4930192606524009	16.450826303642792	0.42805552084619103	1.3905835407144647	0.008627465	0.009552690169834647
1384	13	0.609877283017	15.1885591552	0.956951649361	6.20926954904	0.009315	0.009552690169834647
1447	20	0.0919096361388061	15.028694524747122	0.6684973987896057	6.584193265504307	0.008905873	0.009552690169834647
1347	8	0.3409243191477859	13.153941720323916	0.2669064802036418	4.806188620485096	0.00918509	0.009552690169834647
1471	10	0.7394055840420615	15.505375379681066	0.21290785433190582	4.914419331244472	0.009248498	0.009552690169834647
907	17	0.464741761075	14.8779328426	0.540725339435	5.5855566033	0.009145637	0.009552690169834647
356	3	0.25237280244764315	13.911890392842434	0.9829678252226721	1.958376642076666	0.008885536	0.009552690169834647
1840	15	0.288086203236	15.063865107	0.950020742873	4.03064601577	0.00943258	0.009552690169834647
1175	11	0.7411929270506856	15.230618976047946	0.9184209261406051	1.5791504803274656	0.00909273	0.009552690169834647
1600	18	0.4775798019037292	16.241220714632405	0.6379145863329425	1.6210220057895839	0.009348181	0.009552690169834647
1281	9	0.533110984044468	18.098362225525197	0.02489116476852825	0.9638566133818655	0.009253474	0.009552690169834647
561	5	0.1577963113572846	14.151128676374178	0.6090713763133303	4.5997031497070555	0.009036194	0.009552690169834647
970	16	0.470948596546	11.9706984934	0.0301498947104	2.04616576028	0.009425439	0.009552690169834647
1667	10	0.136399746726	15.1393532891	0.459724816231	4.90560801747	0.009456242	0.009552690169834647
1522	11	0.3507018314014205	16.043631321053034	0.43179110569529633	1.672310828590257	0.009468399	0.009552690169834647
1450	12	0.279453674181	17.1805417441	0.48827215416	5.20802943075	0.009373607	0.009552690169834647
1232	5	0.267489231061	15.2005863659	0.19292633078	1.74417857903	0.009398789	0.009552690169834647
1314	14	0.49063169703880793	13.756493545468198	0.7951399816220608	0.9331733328349532	0.00921887	0.009552690169834647
2159	22	0.1847139054172856	14.110572903715363	0.3218835711459729	0.431032651453096	0.009298558	0.009552690169834647
900	9	0.646981201243	14.4384303177	0.110018014473	4.0846989292	0.009381393	0.009552690169834647
899	6	0.27093742717912245	16.34204376923977	0.2365461561144555	5.433253881550982	0.00901921	0.009552690169834647
1786	15	0.1301554670712799	16.538058057235155	0.25076659761265685	2.3865567321627053	0.009501152	0.009552690169834647
1144	17	0.5200238564215491	14.663370980763533	0.13606604825582852	4.744709351637955	0.009213803	0.009552690169834647
1631	8	0.563511788040631	17.09980068465836	0.5427609557881731	2.057814524774081	0.009216556	0.009552690169834647
1508	14	0.28761061477039485	14.930324182822831	0.5321458293595684	0.9399720126277503	0.009459787	0.009552690169834647
1371	14	0.290654023896	14.9322702039	0.19891260101	4.55416106964	0.009064101	0.009552690169834647
1112	12	0.2455270635719005	16.857062369611725	0.6916977463524951	1.7573174517072494	0.009237746	0.009552690169834647
1289	12	0.06733909975260505	13.771638573704768	0.03629941561678804	5.186566536542225	0.009332229	0.009552690169834647
1490	12	0.18738984619623517	14.96307646893644	0.5415699342086113	5.233098839675008	0.009466655	0.009552690169834647
1747	22	0.513732141702877	13.25768777727842	0.16849443539964937	3.738382796453231	0.009154987	0.009552690169834647
1318	20	0.29586804529519417	13.630489444326042	0.15348254072466097	0.24665865552415522	0.008741784	0.009552690169834647
1555	17	0.2777339056662437	14.287504935353557	0.007564726539414646	3.3469150992065315	0.009272681	0.009552690169834647
2317	22	0.41321029484179195	12.038291751112062	0.8793773953431889	0.4411808423186134	0.009542601	0.009552690169834647
1238	13	0.34155727424984095	15.561186645526757	0.03265093002923847	2.708949311003496	0.00936966	0.009552690169834647
1272	15	0.8791948451	13.0976389497	0.476537491222	2.5789831394	0.009329048	0.009552690169834647
656	5	0.28902842782463134	17.31390654364621	0.20850004343335954	0.29556473848387665	0.009543579	0.009552690169834647
1356	17	0.36969227561811296	14.473829942715739	0.5613097052614449	1.4585567525077099	0.009345806	0.009552690169834647
1447	13	0.4969077390182228	15.635531413826556	0.12224632411512004	3.545468547163603	0.009470882	0.009552690169834647
1323	22	0.7563860257023277	12.376845943084458	0.5808795066022159	0.8888418761818097	0.009416442	0.009552690169834647
1776	16	0.482559337543	14.399669438	0.982533242433	3.86136391512	0.009464343	0.009552690169834647
870	8	0.879780367627	14.8368187047	0.613826930499	3.20829977308	0.0094746	0.009552690169834647
642	10	0.538790248811	14.3998390079	0.195877694308	3.25212204108	0.009511225	0.009552690169834647
1534	14	0.7942317934477388	16.058000984272322	0.06943911009814172	2.8887994155314978	0.009483666	0.009552690169834647
1485	13	0.7529098442189288	15.032999581441102	0.7337242643432141	0.11743389846391683	0.009479139	0.009552690169834647
1886	18	0.27053676587324904	14.062843679681231	0.865652647757483	1.7717158772512454	0.009244839	0.009552690169834647
990	10	0.6523496884614088	15.306284419392664	0.2584114194592162	3.3928619592048337	0.009188088	0.009552690169834647
1064	10	0.20780851256850078	12.661954266513233	0.0026404322222088883	0.29357316105479647	0.009399423	0.009552690169834647
607	5	0.27458480334430774	14.285132983424132	0.19257853999088992	1.022165328597238	0.009490314	0.009552690169834647
739	8	0.40313507348934724	14.238070815071554	0.19243165648302912	2.737510452055158	0.009078268	0.009552690169834647
843	15	0.4087144671372403	15.401425324673855	0.26254079393487084	3.3755964970060575	0.009523936	0.009552690169834647
1419	18	0.4372847700900582	15.136224335059334	0.16344840550813122	5.02207304147134	0.009163366	0.009552690169834647
2267	26	0.6134981842760099	17.715057667778098	0.08850028348373054	3.4230722231075745	0.009526165	0.009552690169834647
968	8	0.6000890308094178	16.743603872255377	0.6629087244425916	2.2166406224309116	0.009374412	0.009552690169834647
1386	10	0.2277232973115597	14.513873960602591	0.5084251137926784	2.773179078816054	0.009024467	0.009552690169834647
1428	12	0.23868847690677208	15.1639986810246	0.3595726634709211	0.8908757028747174	0.008930717	0.009552690169834647
565	5	0.278766152918155	15.572418604589663	0.1642500085609017	0.6789985587272611	0.008859904	0.009552690169834647
846	7	0.7028557627456224	15.570830477698749	0.19922957756900106	0.2478842971261297	0.009328964	0.009552690169834647
1130	14	0.0712045860735766	17.25025654916914	0.39288532328813675	2.4160347474653276	0.009482723	0.009552690169834647
882	12	0.4470500821723873	14.381328882148653	0.7225214440997343	0.6945252570733665	0.009345691	0.009552690169834647
841	13	0.5931108670848856	13.604881551377936	0.685618828080649	2.326868480875423	0.009343851	0.009552690169834647
1547	18	0.366584656277113	15.942317071901089	0.31987953653882656	0.7237995415288299	0.009320896	0.009552690169834647
1129	15	0.386552844124	14.9248430198	0.443929660294	0.685427141232	0.009541087	0.009552690169834647
1056	17	0.6866307587781136	14.785671403027209	0.8342354521814017	5.8383540006297325	0.009477155	0.009552690169834647
914	9	0.41025038843170586	14.04251571437722	0.15861507359361623	2.3620977498030378	0.009385449	0.009552690169834647
1423	9	0.17330687472556439	16.116524779123566	0.5067344601062227	2.69926847045285	0.009069868	0.009552690169834647
1338	17	0.501618955814	15.4210453971	0.293724129025	2.78923601232	0.009317741	0.009552690169834647
909	6	0.6070341221368937	16.627321284211856	0.2533993976200781	2.4662445579983574	0.009539045	0.009552690169834647
1299	12	0.450291573734	13.6026146428	0.474048140502	1.92393947258	0.009332755	0.009552690169834647
771	7	0.2815451263089056	12.334878130126404	0.322308237692006	3.6054961537602455	0.009279261	0.009552690169834647
993	8	0.24221067254588058	14.672359168198527	0.1479102207457642	6.013006218284047	0.009176424	0.009552690169834647
1023	11	0.5366383840535682	15.119180589593805	0.839088581652238	1.2594624654306594	0.009533565	0.009552690169834647
1654	14	0.477010630725	15.8933982159	0.299378852946	8.83284823236	0.009264621	0.009552690169834647
813	13	0.398157243505	14.5544225119	0.69534734574	5.64104372572	0.009461722	0.009552690169834647
836	12	0.5342766174437976	15.523509505635783	0.5285252794742095	5.0923069126624485	0.008950846	0.009552690169834647
1208	21	0.4658508397178797	11.219364376632777	0.9047168880563825	2.426998726666841	0.009205612	0.009552690169834647
498	4	0.592065119502	17.8738683834	0.433083599323	1.56128170648	0.00945335	0.009552690169834647
1713	12	0.0215628047273	15.88740507	0.790845094747	0.823371255245	0.009264337	0.009552690169834647
1609	14	0.5294091692168821	14.925976228294413	0.6227592782673457	2.616255359704627	0.009501354	0.009552690169834647
542	4	0.8979260555041094	16.248651811615208	0.6305244033274843	3.902138902335037	0.009205269	0.009552690169834647
1023	10	0.8502401694334404	14.537504988449088	0.4911925777373561	3.265811586495092	0.009524468	0.009552690169834647
600	6	0.46535672528950006	16.021638707170986	0.44382781358357504	2.1506617487969	0.009493103	0.009552690169834647
726	12	0.544065681838	12.6352213325	0.312845244849	3.04634186148	0.009221711	0.009552690169834647
1792	17	0.369238443569	15.592476223	0.540352676524	2.96199432848	0.009106086	0.009552690169834647
1156	18	0.3273357468016457	12.548001699315895	0.24996344412742288	0.9843336330047842	0.009495136	0.009552690169834647
1108	12	0.15350428972689534	17.04487753437717	0.437669801524641	0.6649910399830933	0.009478783	0.009552690169834647
1889	24	0.22225606484933175	14.87569560783082	0.22718079993234597	0.9693695523646839	0.009045687	0.009552690169834647
1661	22	0.1464849926261118	13.457113905459025	0.0744123572932962	2.2168221048174646	0.00917448	0.009552690169834647
1489	15	0.0759325301674445	16.314915386935606	0.7131303243103613	2.706636853856019	0.009321433	0.009552690169834647
1048	7	0.46727962301840287	16.74792550417098	0.26840955473815997	1.9561428377307033	0.009005828	0.009552690169834647
1740	24	0.8634733000972443	13.46655464251274	0.46451944307353515	2.410939258830142	0.009323208	0.009552690169834647
1221	15	0.504950472288	12.7884515224	0.0977931494293	5.66604977938	0.009430221	0.009552690169834647
1285	18	0.5015619878739672	14.68109597267651	0.17555929797813094	0.28863310884005355	0.009412903	0.009552690169834647
1115	11	0.3103043083128314	16.492655241920566	0.010904534956958145	4.568476565614281	0.009213267	0.009552690169834647
679	8	0.4784604359290242	17.21631598089159	0.036272192014540905	1.3011645349011913	0.009234855	0.009552690169834647
1039	20	0.27415888209495076	12.741507226829437	0.32736541467243285	5.318888638678459	0.009537778	0.009552690169834647
1184	16	0.2548284485823758	14.99984561430696	0.2278748321196954	7.602161577861054	0.009157019	0.009552690169834647
