# Supplementary material for: Tableware trade in the Roman East: Exploring cultural and economic transmission with agent-based modelling and approximate Bayesian computation
Source: PLoS One. 2020 Nov 25;15(11):e0240414. doi: 10.1371/journal.pone.0240414 (PMC7688115; doi:10.1371/journal.pone.0240414)
Supplement: S1 File — The full project, with the data, the code of all components used to run the simulation and analyses is registered: https://osf.io/s5mdw/. (GZ) [file pone.0240414.s003.gz › s5mdw-full/abc-pandora/results-example/nonrand/result_0.0102991509098.csv]

nstep	cstep	mu	mumax	copy	strb	score	epsilon
752	9	0.176962491143	10.2277968756	0.255569933217	4.21907140842	0.01003613	0.0102991509098
1434	24	0.6828722031	13.3516220867	0.206149612646	1.97396823562	0.01006718	0.0102991509098
1359	15	0.150461912097	12.6727068166	0.441305214619	7.41681001235	0.009169161	0.0102991509098
1436	25	0.761556998051	12.7772111754	0.233291870514	2.03532051625	0.0100478	0.0102991509098
1144	11	0.688051318473	13.375811912	0.693762469188	1.67132864498	0.010258	0.0102991509098
1199	22	0.757599467844	12.5303228395	0.873145974696	3.28863121125	0.01024972	0.0102991509098
1281	22	0.521254576356	11.0559315651	0.898915570778	4.04409698872	0.009923011	0.0102991509098
1414	21	0.963120810743	13.3469463378	0.00584543131045	2.93149319016	0.01023641	0.0102991509098
1372	23	0.401873969741	14.139967361	0.751223945669	2.60235845674	0.01004608	0.0102991509098
772	11	0.733885351433	14.5405643578	0.72232343815	5.65702982226	0.009914201	0.0102991509098
1674	25	0.80823758924	12.6318701904	0.2308594488	4.81982977566	0.01021666	0.0102991509098
774	9	0.360943216327	12.2852599824	0.926134182954	6.24376333171	0.01025722	0.0102991509098
1054	9	0.740847332104	13.9154172125	0.801779147417	4.55913562715	0.01011098	0.0102991509098
1477	20	0.906572124595	14.8360605423	0.528669765852	3.50839783608	0.01013971	0.0102991509098
1335	21	0.481052560772	14.4200946677	0.736587413235	0.608689384172	0.01004707	0.0102991509098
588	7	0.475070527307	14.0091352529	0.558570339604	5.80010511887	0.00965034	0.0102991509098
923	14	0.776375855617	12.0539657645	0.64821662651	5.13508382996	0.01001967	0.0102991509098
612	6	0.501901027845	13.5013069515	0.116401839917	0.062353777012	0.01027882	0.0102991509098
1614	18	0.170102563933	12.6504454206	0.149769826615	2.81710587361	0.01008862	0.0102991509098
1712	8	0.131369535401	16.1521828241	0.283844234542	5.46956693188	0.01028035	0.0102991509098
1365	11	0.323357683541	15.8750901399	0.249436094956	3.65744726263	0.009875587	0.0102991509098
1082	13	0.499504631426	14.868599496	0.320253605069	4.30919627177	0.01009674	0.0102991509098
1318	22	0.743647199281	12.9167014213	0.251252088159	8.2762744872	0.009766359	0.0102991509098
948	12	0.775264104314	14.2120449451	0.0261227397514	3.48366420059	0.01014311	0.0102991509098
607	8	0.425272381617	14.3228226421	0.314007201613	4.90273852797	0.01009547	0.0102991509098
1276	9	0.394385785208	13.8202900344	0.366275172332	5.78829379397	0.01021876	0.0102991509098
954	9	0.319610870713	12.9454856285	0.743027028563	6.1103600576	0.009766747	0.0102991509098
1544	28	0.533382261797	13.0682393091	0.0870386965594	3.26841256669	0.009823697	0.0102991509098
1215	7	0.349454573679	13.9296560762	0.574773739952	2.65658373541	0.01008117	0.0102991509098
1637	16	0.655367761502	12.9272960624	0.185686786226	1.52510323087	0.009210921	0.0102991509098
730	5	0.532764719528	15.8258968548	0.785605233832	1.51502933121	0.01021307	0.0102991509098
1022	15	0.62255161024	13.8793725845	0.525533430947	0.46978242471	0.009268019	0.0102991509098
1352	2	0.0222982721331	13.2712449798	0.663234301298	3.50502835824	0.008831253	0.0102991509098
1400	16	0.523851736921	13.4582779714	0.554136064255	1.55318225557	0.009275911	0.0102991509098
810	10	0.710133456331	14.2041907392	0.289391215743	5.98838939191	0.01008221	0.0102991509098
1396	27	0.63361754792	11.0486622925	0.200096015259	1.42735842841	0.009959828	0.0102991509098
865	12	0.585931896065	14.3465453506	0.760654374055	1.99549433851	0.01028756	0.0102991509098
1542	14	0.311592133041	13.2748029525	0.410354167863	2.16696838685	0.01011343	0.0102991509098
1438	12	0.562409835634	15.8766611106	0.718623483475	3.70506342582	0.01016663	0.0102991509098
912	12	0.793849988913	14.8328881365	0.159074260379	4.10168849189	0.009996525	0.0102991509098
1558	21	0.936616294311	15.0340286798	0.59064036853	1.86469321017	0.01029479	0.0102991509098
1203	14	0.613690398524	15.991096872	0.64236908279	3.48957565277	0.009693075	0.0102991509098
538	8	0.30664373391	15.340813978	0.923510897294	5.23006138978	0.009892073	0.0102991509098
2053	22	0.655894406689	15.2678289234	0.807097846384	3.28597400696	0.009958372	0.0102991509098
1403	15	0.295656757352	15.4530770504	0.863493026803	4.22664880251	0.01004595	0.0102991509098
1096	20	0.640655913026	13.5803531144	0.954123166111	4.10952792082	0.01007731	0.0102991509098
1704	12	0.944672863127	17.030335292	0.988520646838	1.40808350992	0.01010611	0.0102991509098
1109	10	0.609051495141	14.6484423141	0.685613459829	3.37613123782	0.0101775	0.0102991509098
1228	10	0.821763723612	16.006519148	0.47529959331	1.55953678558	0.009775105	0.0102991509098
570	6	0.672632730948	12.7867214833	0.667120137801	0.762795644633	0.009747281	0.0102991509098
1635	14	0.936014443053	14.5804218894	0.197238472595	4.89385711793	0.01019784	0.0102991509098
1325	20	0.504875302447	13.6054330227	0.283709925278	2.37830249884	0.01025554	0.0102991509098
1730	21	0.622440752262	13.8513343864	0.146529898868	1.25998059599	0.01018203	0.0102991509098
976	10	0.80903148983	15.3127203095	0.481950769065	7.60904939514	0.009801373	0.0102991509098
983	14	0.271256930163	15.2043836958	0.487350020893	0.570468217301	0.009930623	0.0102991509098
809	14	0.632589885036	11.750497603	0.312435083789	7.73229089388	0.01006573	0.0102991509098
774	5	0.276290265419	15.7776437005	0.142760501985	4.57302382269	0.009410439	0.0102991509098
1112	15	0.542103057535	12.8979884304	0.385204460719	0.562029664646	0.01002738	0.0102991509098
851	10	0.17967639444	14.849047088	0.211276932166	4.20964773571	0.009055287	0.0102991509098
1228	18	0.754600053919	14.5190527952	0.742458733023	2.74963838485	0.009914828	0.0102991509098
1727	8	0.684653303006	15.8925314288	0.0554595586247	1.11195890556	0.0101912	0.0102991509098
1518	12	0.812034568307	14.1708053531	0.204542562046	2.43210406886	0.01022564	0.0102991509098
1293	13	0.768888144763	15.9606680164	0.0170949881282	2.45299405824	0.01012875	0.0102991509098
1092	20	0.276770334029	14.7512327693	0.202653891933	0.945681518747	0.01027913	0.0102991509098
886	12	0.571924573914	15.6445269045	0.240140155271	5.72045606764	0.009557189	0.0102991509098
1001	15	0.451566917336	14.0638597582	0.250489933219	4.35867051987	0.01005275	0.0102991509098
1433	13	0.303444306214	14.3184753757	0.161340543182	3.90036093694	0.00899843	0.0102991509098
1078	15	0.453726414313	13.3275924915	0.252584787518	2.0948146613	0.009852171	0.0102991509098
818	13	0.957403156203	14.595409326	0.0329033887457	1.65213483468	0.009977043	0.0102991509098
1269	18	0.486448245537	13.3962572045	0.438882158275	1.18130454961	0.009701148	0.0102991509098
1007	12	0.320574899219	12.7103454453	0.718355742929	1.99862115861	0.01000931	0.0102991509098
577	7	0.158380076074	13.9445810573	0.375513338059	0.972463710018	0.009672216	0.0102991509098
1523	17	0.808770443122	13.0450524301	0.0649225474202	2.39645502512	0.01012681	0.0102991509098
680	7	0.33407655874	13.9644620523	0.706613556294	0.564228541574	0.009653555	0.0102991509098
1703	22	0.407866404836	11.2612990824	0.2908910071	1.88908800266	0.0100374	0.0102991509098
1337	14	0.716794041053	12.9020428529	0.182654685527	3.14804398852	0.009894451	0.0102991509098
1058	10	0.347388917233	14.2602350261	0.844632908941	4.1657634933	0.01007425	0.0102991509098
1708	28	0.618247314536	11.0321006082	0.192484409031	4.07267645512	0.009993726	0.0102991509098
1329	11	0.492827160736	15.3463330731	0.739642554687	1.35253533311	0.01024303	0.0102991509098
1553	25	0.671841324291	13.1269124376	0.244803358296	3.98396095349	0.01013358	0.0102991509098
844	5	0.745350411576	17.5089748829	0.516091548709	5.57016648716	0.01001252	0.0102991509098
612	3	0.30083361017	15.1943440816	0.149243702816	3.27263945006	0.01013	0.0102991509098
1280	9	0.943239115246	17.5520629193	0.320699138036	3.22577323164	0.01010154	0.0102991509098
887	12	0.6060454031	13.2467173457	0.372959403821	4.44034834102	0.01026434	0.0102991509098
1904	25	0.400607903577	13.6124061844	0.209431946612	3.77648161242	0.01020382	0.0102991509098
863	11	0.42413534292	12.712570805	0.156087591766	4.99524199958	0.009707013	0.0102991509098
1110	15	0.582349513819	13.7811385915	0.32502251536	4.70619202847	0.009757107	0.0102991509098
978	12	0.669368741539	16.0830149927	0.450869770785	1.89365736938	0.009999023	0.0102991509098
1135	20	0.233140350065	14.2487386394	0.0676316314341	0.501797700921	0.0101191	0.0102991509098
1934	26	0.440368276411	14.4378975244	0.0615037228321	0.701189203192	0.009489747	0.0102991509098
855	10	0.714551818147	15.5979695289	0.0558801467102	0.000320405367359	0.01015666	0.0102991509098
1218	22	0.595071739579	12.1112487919	0.531454176264	0.559821154182	0.0102522	0.0102991509098
1780	20	0.59103948068	14.0716434852	0.599954049123	1.59325914687	0.009798921	0.0102991509098
928	13	0.91795847932	14.7900204802	0.554760396371	4.57829964765	0.01019121	0.0102991509098
1328	23	0.342694713759	13.0305281002	0.604326285004	4.67562777206	0.009565133	0.0102991509098
726	7	0.633031320842	13.653596675	0.281468703498	6.14786626927	0.01026106	0.0102991509098
1323	18	0.57359348934	14.5706944642	0.749599416073	1.37102845231	0.01023851	0.0102991509098
861	10	0.641998865563	16.5530453035	0.27379288796	1.96521652538	0.009804258	0.0102991509098
707	10	0.527246599628	14.6603181083	0.155986504372	3.81339823106	0.0101195	0.0102991509098
1034	8	0.394969044398	15.6997169041	0.0163184976914	3.30365987049	0.01023656	0.0102991509098
909	7	0.205179896435	13.5776287537	0.55537093927	0.807118823474	0.009824206	0.0102991509098
1549	17	0.541204409273	14.1184185595	0.771652402407	1.88150535375	0.009960203	0.0102991509098
561	8	0.411889380427	16.3012940613	0.533407374358	0.951200550041	0.009902321	0.0102991509098
1585	16	0.551149098556	16.2357440515	0.800924996123	0.632996386527	0.01007125	0.0102991509098
1746	18	0.341897277471	12.0968472839	0.405518207104	3.96891916937	0.01024915	0.0102991509098
1175	13	0.479371636243	16.3512017066	0.0402336111695	4.12179572221	0.01009522	0.0102991509098
1093	10	0.340594596016	13.9151209425	0.626097496698	0.916101814536	0.009961332	0.0102991509098
1628	22	0.614520406194	13.7267510712	0.403663570489	2.58121831795	0.009595075	0.0102991509098
1707	17	0.80108886894	15.3599862997	0.549290639617	3.18064783736	0.009999618	0.0102991509098
1743	33	0.44781833474	12.4395550578	0.82475105899	2.17973634826	0.00979278	0.0102991509098
979	12	0.401808804955	14.5926537831	0.504010318139	2.82069712265	0.01020242	0.0102991509098
1803	27	0.627432494416	13.972794542	0.490623758289	3.58068163863	0.01020277	0.0102991509098
668	7	0.560980213276	13.4237204074	0.645784369535	3.81824393967	0.01016235	0.0102991509098
1510	24	0.715487618461	15.3952482828	0.609780774082	2.22220272282	0.0100268	0.0102991509098
1093	17	0.808557783903	12.62269117	0.800341782383	4.27444942391	0.009928828	0.0102991509098
1065	10	0.83966623701	12.4510588642	0.735766708469	3.25991786131	0.01008955	0.0102991509098
1976	27	0.815809097767	15.4378720277	0.344250400425	0.390509546552	0.01026099	0.0102991509098
1234	17	0.342632466651	13.0121716139	0.890277220569	6.44589535318	0.009704632	0.0102991509098
1362	17	0.292449401939	13.2540473504	0.733078747556	2.49448159138	0.009840006	0.0102991509098
241	3	0.754681441632	13.7724506234	0.826670039935	0.367157038324	0.00975587	0.0102991509098
835	7	0.604584140971	14.7907888131	0.101906490479	2.71805241476	0.01015791	0.0102991509098
785	11	0.987254546493	14.4644905668	0.500211082316	5.56046750373	0.009980594	0.0102991509098
1041	8	0.562272658967	14.8751192471	0.460973887015	0.128609150844	0.009781091	0.0102991509098
502	4	0.320564338436	14.3174794388	0.569015773303	0.409132036445	0.009737497	0.0102991509098
478	8	0.361856098068	13.4846926026	0.706595342777	7.97936154139	0.01011931	0.0102991509098
777	10	0.566339647191	14.421675667	0.604105861396	4.74446462053	0.009772938	0.0102991509098
553	4	0.974342082622	17.3640045543	0.192491689486	2.3962419458	0.009720292	0.0102991509098
1970	19	0.751513454379	15.764189001	0.169788101505	2.98136509682	0.01009222	0.0102991509098
318	3	0.405873990543	12.9653363087	0.00669454369261	3.3856561498	0.01016375	0.0102991509098
1984	21	0.567969746855	12.9753577741	0.769842179543	5.34548048085	0.01021842	0.0102991509098
1098	5	0.256537149969	15.0212812765	0.213858104347	2.80232695382	0.008362431	0.0102991509098
693	11	0.815145962397	12.3189326982	0.167416161336	1.10823447539	0.01019051	0.0102991509098
989	11	0.446811683609	14.6756184325	0.609492221574	3.34228352039	0.009774289	0.0102991509098
853	7	0.159089437047	14.1501723186	0.719850585892	3.93589315841	0.009780923	0.0102991509098
1454	11	0.165616209362	14.1946552631	0.498704607798	3.65343326043	0.009252355	0.0102991509098
1201	20	0.894510620063	16.5742558767	0.0886294326704	0.62628487837	0.01024228	0.0102991509098
1710	18	0.503729503556	13.322229376	0.427831085251	2.43273913341	0.00966264	0.0102991509098
1936	34	0.775771131645	14.673660392	0.720546749512	3.84610231433	0.01011633	0.0102991509098
989	11	0.549885197279	12.7685103164	0.462228393934	4.51073162003	0.009965854	0.0102991509098
1596	22	0.585205532606	13.5297958731	0.38014667324	0.5154016813	0.009709716	0.0102991509098
811	13	0.926278854552	12.6996772841	0.589376652404	0.799267584884	0.01027704	0.0102991509098
1048	13	0.705523742232	15.0405472416	0.725447186325	3.52490221275	0.009969603	0.0102991509098
999	15	0.651676142439	14.3008548612	0.459373531195	1.74201449363	0.0100439	0.0102991509098
1063	13	0.62633622188	14.8185098762	0.0183567261482	1.07826037983	0.01027214	0.0102991509098
985	12	0.561681504936	13.5933513026	0.899974074178	5.86944903576	0.01014501	0.0102991509098
1212	17	0.417741258115	13.7121905829	0.417088449265	1.48142599151	0.009893566	0.0102991509098
1397	25	0.200114254022	12.9788242337	0.846798366183	3.30977344725	0.009914789	0.0102991509098
1766	18	0.807054716047	17.5904643965	0.66731574715	4.90169486202	0.009613375	0.0102991509098
888	8	0.175933832152	13.7347691854	0.694624511824	1.57123411679	0.0102303	0.0102991509098
1198	16	0.526611835182	13.1343779039	0.486664086715	1.9469238066	0.01010522	0.0102991509098
1223	13	0.650699350677	14.4717227607	0.543630156081	4.1940215502	0.01004	0.0102991509098
1917	36	0.691603336179	14.3084004672	0.407875425792	3.02940092661	0.009772103	0.0102991509098
1618	14	0.630386014345	15.7406313898	0.888554089621	1.78098977031	0.009975927	0.0102991509098
602	8	0.616218054461	14.680536951	0.479146108691	3.91711979452	0.009977471	0.0102991509098
949	13	0.712167081345	14.6068538625	0.505890239328	6.88287402935	0.009788009	0.0102991509098
1425	25	0.564730395003	12.9761260325	0.0618414512147	3.57271606842	0.01010549	0.0102991509098
665	6	0.68425430253	15.2181321415	0.529506742705	1.61241538069	0.009705953	0.0102991509098
1337	23	0.933744176386	11.9890927752	0.449774529656	2.04927627168	0.01019035	0.0102991509098
782	13	0.611522892327	14.6041639817	0.27839803713	4.22564339461	0.01022003	0.0102991509098
899	10	0.387738806286	14.2709621805	0.0380395488433	0.521072934097	0.01023464	0.0102991509098
965	8	0.335317958291	16.6938099828	0.519597802441	9.97047014933	0.01028915	0.0102991509098
601	8	0.488100728494	12.1180251086	0.863152649504	5.5241759891	0.01029328	0.0102991509098
1286	17	0.177010482322	14.0631657691	0.403615740074	7.19404225981	0.01020519	0.0102991509098
1667	15	0.133153013993	13.7306577294	0.311258744503	1.89325232396	0.01006258	0.0102991509098
1624	14	0.664952297307	12.8488102563	0.703989706991	2.51335226507	0.01026202	0.0102991509098
1574	13	0.0928574825908	11.5236375978	0.406784261951	5.3281988669	0.01010941	0.0102991509098
986	10	0.551399977708	13.2993459296	0.966557967353	4.89211459309	0.008600114	0.0102991509098
1502	15	0.389094660015	15.4459209814	0.472029953533	2.55542067718	0.009282068	0.0102991509098
1377	18	0.933469903029	15.5873344202	0.463276550811	3.19992303678	0.01026136	0.0102991509098
1492	22	0.618092255571	13.0326892485	0.309339920165	3.32338856596	0.01028726	0.0102991509098
1952	22	0.924773181889	14.638732359	0.737265047494	3.10839199247	0.01025441	0.0102991509098
1470	25	0.399830290705	12.4552442373	0.35691502506	5.20741788141	0.009491629	0.0102991509098
1544	23	0.376748398583	12.4134424281	0.852918443418	2.66797646762	0.009905089	0.0102991509098
2231	26	0.292961682449	14.6422820849	0.947292990469	2.60787706656	0.0101228	0.0102991509098
1980	25	0.170342885411	14.1916683482	0.758511298847	1.66553600074	0.01011262	0.0102991509098
2074	20	0.445093647255	12.8664775507	0.300778531453	2.24346020018	0.009149018	0.0102991509098
898	17	0.514934205548	12.5719492102	0.998372389162	1.56683973997	0.009825571	0.0102991509098
1245	20	0.673883259775	15.7685099552	0.70884619021	2.38708513064	0.009893414	0.0102991509098
877	6	0.209403434086	13.7546518754	0.491135672631	1.76408336987	0.00987565	0.0102991509098
1612	13	0.381468252508	14.2943573392	0.179223434369	0.944830443206	0.009860977	0.0102991509098
1027	8	0.233865152921	14.4176634502	0.917685734443	2.14021468206	0.009890328	0.0102991509098
914	12	0.583356726553	14.2902626537	0.611136722644	6.42532979354	0.009799192	0.0102991509098
1365	12	0.497843781471	14.7467927966	0.346033581002	0.1299401524	0.01005083	0.0102991509098
963	6	0.115801417315	15.3565444302	0.383033712651	1.23332590638	0.008587792	0.0102991509098
1861	31	0.510062962526	11.910974668	0.41012573085	4.70442923631	0.009880457	0.0102991509098
722	11	0.827624226188	15.6114513202	0.751363567795	2.83067451639	0.0101029	0.0102991509098
1225	17	0.896585325449	13.1973778781	0.519013073251	0.130210062167	0.01015643	0.0102991509098
1101	14	0.270325780846	13.6747291104	0.604614355523	7.25098087352	0.009314025	0.0102991509098
1178	19	0.691599635857	14.072249403	0.129277382332	6.01276608447	0.009995546	0.0102991509098
1477	21	0.37751999316	13.2213117917	0.048976744167	0.0208857461233	0.01028642	0.0102991509098
730	12	0.737641258105	13.2230352129	0.668380999863	0.397898419594	0.01007922	0.0102991509098
974	14	0.748820034352	14.4466012192	0.410351298189	4.95536354636	0.01019029	0.0102991509098
1448	23	0.271296044922	12.8805932017	0.241641682838	3.60558524822	0.01027058	0.0102991509098
1008	16	0.743652285784	13.4618627824	0.671832490217	1.79608857803	0.009989225	0.0102991509098
597	9	0.409738630545	13.8499539624	0.119023426575	0.951822604629	0.009261815	0.0102991509098
933	8	0.774303281752	13.5110063481	0.459550079225	0.641119161876	0.009918225	0.0102991509098
1620	17	0.181457416787	12.8232658393	0.0740656383455	5.09202837944	0.01026311	0.0102991509098
1495	12	0.519339378306	13.9189146222	0.545094739611	3.65349720226	0.009840159	0.0102991509098
1392	12	0.553737445537	12.5544961939	0.689976261308	3.37427661609	0.01011905	0.0102991509098
1986	14	0.336068257707	16.3616892928	0.302588811992	5.70450267148	0.009989115	0.0102991509098
1216	18	0.640094485678	14.4753199332	0.487133808409	2.78178684089	0.01015682	0.0102991509098
825	6	0.300291789277	13.6379295717	0.614746369916	2.3343425282	0.009522096	0.0102991509098
1255	20	0.432211810461	14.7242595709	0.313469666969	4.09565425895	0.01007026	0.0102991509098
1308	19	0.807858370021	14.1164525231	0.191092543891	0.681794369725	0.01025647	0.0102991509098
758	11	0.597734925448	14.8385857507	0.888693845054	3.83637664218	0.009888082	0.0102991509098
2135	23	0.663527139924	14.4969543585	0.547327966874	2.50344983007	0.009881345	0.0102991509098
978	10	0.372032921849	14.4656385795	0.219418287273	0.357607918862	0.009951146	0.0102991509098
792	5	0.434426240835	13.7589758997	0.474519055481	2.26198861957	0.0101755	0.0102991509098
1550	14	0.938006212028	16.0214278171	0.840418311434	2.32098484635	0.009969549	0.0102991509098
1216	15	0.246673211218	11.7754374887	0.569533301533	4.63304732581	0.009330305	0.0102991509098
548	6	0.96223502653	15.8717102852	0.540648271402	2.28348735047	0.0102409	0.0102991509098
526	6	0.540654140976	13.1688143427	0.387718024118	0.890784510193	0.009849176	0.0102991509098
1017	3	0.0664417995802	15.8322118976	0.0197606987106	2.59347971726	0.009812205	0.0102991509098
1310	12	0.719158367129	13.7087966893	0.757283021577	1.32788243408	0.01011095	0.0102991509098
1521	15	0.51394316236	15.6206160952	0.0581470010336	0.574494374553	0.009485152	0.0102991509098
1459	13	0.685373156394	15.8328962624	0.671000116205	4.06034954851	0.009641496	0.0102991509098
1044	18	0.556263817194	13.2991182011	0.236767031	2.6985870054	0.01025189	0.0102991509098
1902	30	0.731606816002	14.2433866919	0.976978611232	2.02688509837	0.009701771	0.0102991509098
968	9	0.690247234747	15.2552647601	0.082392854182	3.0893666547	0.009799257	0.0102991509098
1176	21	0.846152982594	16.8205348614	0.645592588818	0.356789698871	0.01020781	0.0102991509098
1539	17	0.838615979609	13.7495100787	0.440156930357	2.12027717595	0.01015531	0.0102991509098
891	7	0.939448886281	17.215312026	0.0728331581746	5.11676416536	0.01003906	0.0102991509098
1414	19	0.580295073774	15.3633592605	0.565535698264	3.31976001482	0.01022812	0.0102991509098
1845	31	0.718375284342	14.2907076468	0.499794196812	2.54369419549	0.01006808	0.0102991509098
1048	5	0.113967966841	12.7284959681	0.382425898524	3.82306550857	0.01009876	0.0102991509098
1208	15	0.255041544848	14.6895431383	0.0368152592081	3.70318341426	0.009321348	0.0102991509098
908	15	0.403403473719	14.8033887563	0.221937617821	6.28016437014	0.009703021	0.0102991509098
1122	20	0.951419221818	13.5519971612	0.522548283551	3.00421535144	0.01016861	0.0102991509098
964	6	0.317615673187	14.7048894748	0.662014564193	4.59615982658	0.009888169	0.0102991509098
1254	19	0.234122800418	11.3174647732	0.108152006949	1.30631239585	0.01017933	0.0102991509098
1223	22	0.868454026436	12.9490388125	0.636037331143	0.689296537652	0.009843484	0.0102991509098
1000	12	0.475394872617	16.2182271435	0.444054653074	0.0673081234126	0.009893528	0.0102991509098
1935	30	0.421367807889	10.8309916954	0.736656945233	2.46428781627	0.01023279	0.0102991509098
2038	30	0.70426364332	12.3124195164	0.528771675607	4.17156859778	0.009961601	0.0102991509098
610	12	0.368591731343	15.5246382245	0.387790506358	1.71697265211	0.009697931	0.0102991509098
1524	12	0.542237033289	13.6709556601	0.523464463004	4.61540113439	0.01026317	0.0102991509098
563	7	0.269092284182	14.2253014105	0.877496783313	4.94012015551	0.009764654	0.0102991509098
759	8	0.602374845913	14.6772376305	0.579689812712	1.78736352995	0.01014017	0.0102991509098
1343	8	0.457033281081	15.579672197	0.972201564207	1.44359521417	0.009919298	0.0102991509098
1032	8	0.260709147722	14.7158122465	0.24019445542	2.34168898571	0.009897866	0.0102991509098
1675	9	0.34739294646	15.2106755366	0.345342773518	0.124656757113	0.009736136	0.0102991509098
596	10	0.165248249619	15.9383379856	0.958567831981	2.45141895066	0.009252836	0.0102991509098
2007	18	0.834527261633	14.1555131585	0.895888674394	1.13649168206	0.0100256	0.0102991509098
822	13	0.825688166448	14.1464417046	0.91419750604	0.0801892265602	0.009677463	0.0102991509098
1841	16	0.737387386221	14.5332160011	0.359260906727	4.3343871097	0.0100555	0.0102991509098
813	8	0.352649000812	12.4396662418	0.360116421424	2.14484430005	0.01008324	0.0102991509098
1686	14	0.824970708003	16.6041679541	0.0031675156427	2.11242825562	0.009315555	0.0102991509098
1415	21	0.334617589998	12.2464107942	0.831069764991	3.52667542299	0.01007295	0.0102991509098
1435	12	0.352439261548	15.1689336331	0.16062915362	4.69419291357	0.01022344	0.0102991509098
1027	15	0.779055345681	12.4912345479	0.863135972107	0.479945158773	0.01027328	0.0102991509098
1200	15	0.768914054851	15.8346565441	0.128817957523	1.03424974307	0.009688603	0.0102991509098
1276	16	0.471451137064	11.5524406293	0.165828949499	1.56102683856	0.01012904	0.0102991509098
1397	23	0.239948589071	12.7639369505	0.184849686968	4.84299592431	0.01009623	0.0102991509098
1464	18	0.691032762308	12.4132981721	0.771744054709	3.49052539884	0.01003318	0.0102991509098
1135	8	0.312025596346	15.2064710586	0.763433947851	0.395198641955	0.009085766	0.0102991509098
1105	13	0.692781467564	15.1882394454	0.399300122431	0.509464604099	0.009484614	0.0102991509098
1484	14	0.957146860073	17.5711916825	0.0384866551416	3.28580469788	0.01004671	0.0102991509098
1189	13	0.704589698144	14.2049363679	0.622631534648	3.22699731861	0.009977927	0.0102991509098
1501	14	0.940656735941	14.8387900413	0.16845710757	1.28673565315	0.01014373	0.0102991509098
1425	6	0.0972544271237	13.6456109937	0.473312258731	0.129813422526	0.009704194	0.0102991509098
1368	24	0.688791903897	13.9678809736	0.574994075839	4.53988016174	0.00984488	0.0102991509098
1100	18	0.907367027277	14.2362046569	0.7387219673	0.771859048711	0.009786347	0.0102991509098
523	8	0.779902105004	13.0868511449	0.289387173289	4.97618394729	0.009976049	0.0102991509098
1308	17	0.267098190947	12.4507201903	0.438038900591	2.23404546687	0.01015833	0.0102991509098
1194	22	0.890806947707	13.1097626801	0.831121592468	1.87488085587	0.01027503	0.0102991509098
1231	8	0.40326242402	14.9474746924	0.860721809362	8.32439335562	0.01027141	0.0102991509098
862	5	0.195047166694	14.1562056484	0.667044448793	2.02858330873	0.009652652	0.0102991509098
1070	13	0.530221826226	13.0026782885	0.010330329405	0.409773347797	0.01022958	0.0102991509098
1066	17	0.782441706252	13.2740891482	0.539708245678	2.85368770424	0.009769862	0.0102991509098
960	1	0.0135389600323	14.2128865515	0.576204811141	2.89123125597	0.01005351	0.0102991509098
1710	22	0.729525781852	14.4328230039	0.792961295556	4.40320404132	0.00951641	0.0102991509098
1021	8	0.364075957271	12.6829352854	0.368130599734	2.35866365828	0.01000621	0.0102991509098
1005	4	0.227773268754	14.9590868029	0.203613011206	3.28519840435	0.009672542	0.0102991509098
1364	12	0.457118923853	13.4694448713	0.998991576765	1.61185498324	0.01010694	0.0102991509098
1324	23	0.820472853254	13.8632520488	0.215303100107	4.03474577091	0.00981324	0.0102991509098
1072	13	0.848185027989	12.1898340636	0.339327203895	2.6679541149	0.009654529	0.0102991509098
1222	16	0.402638725413	13.5369761403	0.962105348507	1.80147771451	0.01008104	0.0102991509098
1517	27	0.699327631653	12.9228666108	0.393997913912	0.947712173172	0.01002807	0.0102991509098
1690	15	0.395670954514	12.5011660807	0.130351938333	4.58665421847	0.01004342	0.0102991509098
1683	17	0.560610064171	13.3930344006	0.73732066247	2.04023184524	0.009676244	0.0102991509098
1776	15	0.61110825793	15.4176884738	0.367376873313	4.3893460752	0.009988156	0.0102991509098
477	6	0.382301412157	11.4566437508	0.668567361575	0.368318051809	0.01027229	0.0102991509098
604	6	0.942115196154	14.3968456532	0.765458047004	2.91019161524	0.01002217	0.0102991509098
1827	18	0.606480283251	14.5224572741	0.341822018717	1.57261252772	0.009535056	0.0102991509098
874	7	0.698236953623	14.2413805744	0.496577366514	4.34536201294	0.01014632	0.0102991509098
915	16	0.705168047824	14.1530839825	0.757923202312	4.40444241289	0.009723248	0.0102991509098
1079	9	0.580102469059	14.0937142569	0.698140712743	3.76722074306	0.009370193	0.0102991509098
328	3	0.940731621439	15.8407753969	0.385832856002	3.84901453534	0.01010699	0.0102991509098
829	14	0.480651886591	13.7735767263	0.87686863699	2.71774689337	0.01017271	0.0102991509098
751	4	0.610961417849	16.4831933258	0.867890223017	3.98066075304	0.01017997	0.0102991509098
1249	16	0.687665702023	16.2599825022	0.432408007733	5.28170104883	0.01023697	0.0102991509098
825	15	0.841170384856	12.4439494646	0.239729354874	4.97225801552	0.01019422	0.0102991509098
1365	16	0.668089245035	16.0304328755	0.175457249058	1.62201185911	0.01004203	0.0102991509098
1539	16	0.665814858109	17.5634886325	0.0928317879025	3.3121404705	0.009869003	0.0102991509098
1278	19	0.422351570812	14.4504511803	0.240036827681	6.64724783552	0.01007706	0.0102991509098
1089	20	0.530315252819	14.7368756577	0.0749048774862	1.58403808775	0.009830842	0.0102991509098
999	19	0.388988861282	14.3408087294	0.93081207379	3.53012232453	0.01016366	0.0102991509098
2036	26	0.68891327166	14.5444387391	0.452540233723	5.79460751351	0.01016917	0.0102991509098
943	8	0.320528824971	14.3596873477	0.255377563279	3.08596627467	0.01012837	0.0102991509098
1390	17	0.857216645563	15.2554705047	0.16400420798	0.260888700547	0.009955953	0.0102991509098
1441	12	0.129041113232	13.3645405618	0.610583832861	5.46730281405	0.009515567	0.0102991509098
898	17	0.465521352465	12.0587285923	0.168815688649	4.04010180872	0.01008229	0.0102991509098
1562	29	0.698319313984	13.6324485368	0.941128201707	3.3090080318	0.009836994	0.0102991509098
1163	20	0.413047957608	16.1343422773	0.398030216871	2.2661916909	0.01016221	0.0102991509098
802	5	0.512631936146	16.2224786665	0.197675882851	0.0159977001882	0.009288452	0.0102991509098
1047	11	0.795371545542	14.6170456071	0.236850323336	0.453501273798	0.01028051	0.0102991509098
954	16	0.799969523219	13.0107607762	0.466659252763	1.98585469584	0.01010783	0.0102991509098
1859	28	0.561150731837	13.9816633158	0.633330597401	3.10669380369	0.01016432	0.0102991509098
1625	10	0.518295656276	15.2955370958	0.582361076585	4.51613183472	0.009398689	0.0102991509098
787	7	0.21791462352	14.9486196328	0.497574104702	4.28067087359	0.01020299	0.0102991509098
784	14	0.756648766295	15.2263973879	0.53230736196	3.52686069794	0.01010517	0.0102991509098
502	2	0.150790794356	12.6021016361	0.425762914852	2.57416896058	0.01009035	0.0102991509098
1442	28	0.595959915548	13.8492609004	0.327366897493	4.78250276828	0.01028454	0.0102991509098
1365	15	0.80744957121	14.0099379896	0.006705149683	3.25563041663	0.009557086	0.0102991509098
1554	28	0.518713683454	11.7786999256	0.0820400176669	4.3804035496	0.009790703	0.0102991509098
2236	22	0.304575975094	13.7545338396	0.548566009143	4.65928575138	0.01021198	0.0102991509098
1319	13	0.599747052921	16.9873363563	0.416196852153	1.90202097429	0.009779313	0.0102991509098
1547	17	0.766630422009	13.4357918466	0.060528558979	1.62515073665	0.01022132	0.0102991509098
1384	20	0.712520181731	13.455118482	0.55316185286	6.15272730821	0.009967379	0.0102991509098
908	6	0.482723797446	17.1572985234	0.0734439453749	1.50507876445	0.01028282	0.0102991509098
1097	15	0.501574354415	14.0696762204	0.57886327579	5.02195080348	0.009409406	0.0102991509098
1222	11	0.384407175431	15.4825628715	0.106339191138	5.58193263256	0.01021003	0.0102991509098
1265	10	0.631601847293	14.8622834311	0.328860352304	3.427472176	0.009991193	0.0102991509098
912	8	0.870812414531	16.4881682662	0.390801404443	1.26330494348	0.009994553	0.0102991509098
1100	20	0.442988497684	15.7768214859	0.484831018778	0.753720395898	0.009953815	0.0102991509098
1145	6	0.349903262951	14.3277057304	0.168631256689	3.40336761266	0.01019513	0.0102991509098
1748	23	0.489228540716	12.6778796998	0.506390308851	2.67278537446	0.009841137	0.0102991509098
1057	16	0.307360737586	14.5101000649	0.4174731561	2.19297350383	0.009549921	0.0102991509098
1254	9	0.148875529703	13.964243236	0.0730137883178	1.87058491747	0.00975883	0.0102991509098
1069	20	0.70558465815	13.064958356	0.954536223625	0.115279387024	0.01005207	0.0102991509098
2458	32	0.424694087832	14.9870190498	0.618708226375	3.85738479878	0.0102389	0.0102991509098
1379	18	0.754820493262	14.4304826188	0.0993543767022	3.58754829074	0.0102628	0.0102991509098
2054	24	0.57590566831	14.2026139518	0.343311514473	9.5112698781	0.00924636	0.0102991509098
1437	22	0.611829418393	13.617634054	0.543881421774	4.66382181253	0.009883624	0.0102991509098
1550	15	0.500324271022	14.8404431373	0.208690608869	4.07358764839	0.009863113	0.0102991509098
969	11	0.887421863921	14.5164573152	0.865256822384	7.22476713017	0.01007268	0.0102991509098
1412	20	0.898807199101	14.3259873712	0.287363552193	3.57969494704	0.01002204	0.0102991509098
1439	13	0.286671739052	14.1453107294	0.300061990534	1.56890578399	0.01007367	0.0102991509098
1088	11	0.476860477435	11.8392181784	0.700083646272	2.5609470091	0.01008882	0.0102991509098
999	12	0.682081157581	12.869262984	0.294460868761	4.08361728168	0.01012954	0.0102991509098
965	15	0.693204409305	14.9916233565	0.530786415079	2.38020619328	0.01000457	0.0102991509098
1566	21	0.511612548026	14.5445112203	0.0977760906285	6.12283726012	0.00994745	0.0102991509098
2065	30	0.301789436756	13.5275986434	0.120953046243	1.89545698289	0.00996979	0.0102991509098
1580	18	0.125419983241	13.5874382003	0.998869722568	3.82159632369	0.01015235	0.0102991509098
1468	27	0.566117049881	15.1698250738	0.0104027479073	3.68965030429	0.01004657	0.0102991509098
528	5	0.816610214963	15.5192323434	0.550552792447	5.67887820911	0.009845069	0.0102991509098
1604	16	0.491810415586	15.1072299173	0.189556008508	5.09874092492	0.009108911	0.0102991509098
1462	19	0.728984582144	13.5782441617	0.550910055091	3.90523702986	0.0100526	0.0102991509098
1169	21	0.628066641924	13.0228150386	0.809108667006	1.76162435407	0.01001967	0.0102991509098
1039	20	0.820049065598	12.0873983523	0.428596587191	0.994440667602	0.01019332	0.0102991509098
1537	18	0.667398678235	12.2008998574	0.441123024703	1.42806765257	0.01022769	0.0102991509098
1296	18	0.778821275498	14.6387736484	0.258749740237	0.759775088716	0.010253	0.0102991509098
1118	16	0.881943807742	12.7520013374	0.621392064804	2.51212111723	0.0102401	0.0102991509098
932	10	0.334398095552	11.9416563922	0.281984551341	3.95168576008	0.01004758	0.0102991509098
1110	14	0.129354748008	12.190620161	0.243586817661	7.42925064522	0.01025834	0.0102991509098
1079	12	0.718114940173	13.6019795557	0.64018838769	2.55234859836	0.01029247	0.0102991509098
1977	15	0.291385688229	14.0092589887	0.127978853665	1.11857324012	0.009854037	0.0102991509098
1657	12	0.646218365102	18.2405563156	0.137576401276	4.58771981375	0.009809586	0.0102991509098
668	11	0.956038929498	11.4204049681	0.51717426625	2.5031872235	0.01024191	0.0102991509098
1441	20	0.209589550968	13.8928574417	0.405030703004	1.16066931365	0.009194901	0.0102991509098
1386	14	0.484237656018	14.7724398857	0.378260396807	4.66671868418	0.009738424	0.0102991509098
1642	22	0.399145180446	10.4012138007	0.801557246398	3.0335786093	0.01026031	0.0102991509098
1215	16	0.453729828233	13.133504557	0.748907878753	6.17339312126	0.01015546	0.0102991509098
545	9	0.521448405135	10.5873938267	0.988741217363	4.30147850456	0.01018338	0.0102991509098
1013	19	0.326198259643	13.5019826303	0.60184429542	7.93383615207	0.01010524	0.0102991509098
959	16	0.671537023692	11.3515670623	0.25328835604	3.12171592429	0.01028585	0.0102991509098
1077	8	0.720428506812	14.9284962582	0.570803078804	1.79756877839	0.01027282	0.0102991509098
878	8	0.581331211454	13.7870405289	0.556367759176	0.68400719688	0.01023675	0.0102991509098
1620	19	0.119170956001	11.5382098286	0.724414265727	1.67647825791	0.00962061	0.0102991509098
1697	16	0.604465225283	16.4337801145	0.508252086931	4.34523021033	0.01013334	0.0102991509098
1497	22	0.839774410737	14.772284094	0.882517133831	0.323881231505	0.01012669	0.0102991509098
836	12	0.33573130147	12.9023546608	0.362813044067	6.0264627592	0.009985552	0.0102991509098
455	7	0.366879538767	14.4099402809	0.772873394649	2.26835413788	0.01021421	0.0102991509098
1267	20	0.661086622406	12.931744519	0.773748428991	4.85182260399	0.009950108	0.0102991509098
816	13	0.481162711656	12.7839871922	0.175832698763	2.9808935355	0.01012084	0.0102991509098
1264	18	0.665183022237	11.448191224	0.518719600931	2.88323870171	0.01018327	0.0102991509098
923	12	0.514952357369	12.5152893981	0.970648048875	6.10777967257	0.009766355	0.0102991509098
574	5	0.819395810864	17.9557851208	0.308133027418	4.32587216838	0.009699597	0.0102991509098
712	10	0.405626665084	12.1757803174	0.227588498481	4.54795664114	0.01001652	0.0102991509098
1482	12	0.414218027542	16.184925391	0.413101641696	3.36685446537	0.009351376	0.0102991509098
1129	9	0.814862248732	13.1490869923	0.903766057025	5.84550549346	0.01002618	0.0102991509098
712	6	0.543064650353	16.5403026129	0.311798930926	1.24247620315	0.009468284	0.0102991509098
1015	3	0.188549399477	13.5635022765	0.688255996005	5.44378135453	0.01001484	0.0102991509098
1131	11	0.591244268139	15.447119952	0.0460314238044	7.2179183135	0.01027645	0.0102991509098
1075	21	0.952276086688	14.2363057641	0.214693216361	1.86144087882	0.01006695	0.0102991509098
1198	13	0.663288702222	15.7160116987	0.451172539723	0.195515094096	0.01015535	0.0102991509098
1046	8	0.607594169578	15.2599449406	0.0937054695419	3.10723132974	0.009368207	0.0102991509098
1519	18	0.946309710397	16.2593828624	0.562679630629	1.87284162078	0.01020893	0.0102991509098
1291	10	0.653569295102	15.5347991102	0.763479305959	5.12148296934	0.01024408	0.0102991509098
1307	18	0.995779364018	15.6498841785	0.0667341807522	0.726506075675	0.009640044	0.0102991509098
962	17	0.744180438056	15.1687394185	0.393781828325	1.05023344863	0.01018959	0.0102991509098
859	7	0.634088027672	15.2143554231	0.978657656916	4.04440387478	0.009550322	0.0102991509098
1005	8	0.236689692639	12.7035122632	0.000482286324854	4.87092119146	0.01025839	0.0102991509098
1110	18	0.907083131745	13.5228623089	0.235459678808	1.0598306891	0.01027621	0.0102991509098
1240	13	0.424569398863	15.2270615439	0.629087887606	3.02928098702	0.009496092	0.0102991509098
1445	26	0.436756887829	12.0320089183	0.104393665111	1.41719399355	0.009994207	0.0102991509098
1514	14	0.821389299328	17.2826625129	0.53820834286	3.76531378136	0.009359128	0.0102991509098
1371	14	0.441412518486	15.8760691962	0.519516282542	0.266121345797	0.009527065	0.0102991509098
1288	16	0.210205080987	14.1708303086	0.0638567120827	2.88440871761	0.01024252	0.0102991509098
1554	24	0.475475352812	12.3771801079	0.431004311482	1.80068718462	0.009992345	0.0102991509098
1235	13	0.525346865436	14.1434837515	0.181463143526	1.63719052932	0.009777092	0.0102991509098
1541	12	0.272739145948	15.5636752254	0.0694150148256	3.94789081596	0.009972439	0.0102991509098
1097	19	0.55794436327	14.0788063728	0.207412283125	1.57694833403	0.01029249	0.0102991509098
697	11	0.740551719396	13.698050824	0.175038693457	0.881386828956	0.01004106	0.0102991509098
793	14	0.52662325376	15.296011777	0.0158348480491	3.96597664158	0.00956554	0.0102991509098
1267	22	0.490502525709	11.4970568229	0.508752792748	4.49825704313	0.009973475	0.0102991509098
1360	24	0.945471447791	11.9458500567	0.333473595083	2.51996502871	0.01015103	0.0102991509098
609	5	0.475345046437	12.6729090377	0.357516070232	1.95002563019	0.009478194	0.0102991509098
1115	22	0.548661725929	13.57298994	0.0718837422336	0.653431066573	0.009984846	0.0102991509098
901	16	0.666515444727	13.6276004854	0.628929173875	0.914556740731	0.01002959	0.0102991509098
961	8	0.376847626605	15.8843298023	0.0343590065517	5.10785088773	0.009746062	0.0102991509098
918	15	0.668530769245	14.3897012735	0.618612505287	6.35600619041	0.009794255	0.0102991509098
1216	18	0.58545336269	15.2602624995	0.348318575473	4.19890101883	0.01010172	0.0102991509098
588	4	0.432357807308	16.4662380541	0.581244596423	2.49613034478	0.01023022	0.0102991509098
758	10	0.386728895781	13.0878046771	0.576770949009	0.285608228726	0.01002786	0.0102991509098
1414	14	0.766629980739	16.3570412875	0.872682465481	0.367638197024	0.01012136	0.0102991509098
635	11	0.906832422806	13.1194804876	0.69848002101	0.954707134838	0.01019888	0.0102991509098
1109	13	0.617391738894	14.4726626997	0.253172516045	3.7986125172	0.01029498	0.0102991509098
1149	12	0.644007328658	13.0809421842	0.738181612321	5.29713420294	0.009828131	0.0102991509098
843	4	0.308570605143	14.9035415078	0.540953437336	3.01981334179	0.009864915	0.0102991509098
2045	37	0.593028762718	12.9348351453	0.416141313329	4.34515881503	0.01007277	0.0102991509098
1066	15	0.345266224594	12.9522885917	0.911792390479	3.53552945781	0.01024326	0.0102991509098
1934	23	0.198976146592	15.1292098843	0.0257438190082	0.93048258572	0.01013659	0.0102991509098
804	9	0.610388158782	13.623858188	0.279257834947	1.68791178839	0.009917695	0.0102991509098
1879	24	0.757768152358	13.97909982	0.753431487121	3.12019804566	0.01018951	0.0102991509098
1011	7	0.895086098862	15.3142912091	0.0453782905699	2.04111310135	0.009890008	0.0102991509098
825	6	0.684292807376	14.8411811555	0.65130172399	1.8998403914	0.010217	0.0102991509098
1193	11	0.522718600798	14.9360037663	0.241946814035	2.87400927443	0.0101493	0.0102991509098
1675	25	0.544245388384	13.6040646537	0.215732942201	7.01554687779	0.01020483	0.0102991509098
979	12	0.71171119276	12.7812406422	0.638186760437	0.714264654338	0.01027618	0.0102991509098
788	6	0.441744623115	14.2699867783	0.339736658281	3.34792093114	0.009976687	0.0102991509098
744	12	0.506986355875	14.6097150009	0.0835875009208	5.42606486824	0.009311216	0.0102991509098
1594	20	0.19560515227	11.3214855094	0.437301445983	2.96373628557	0.01029178	0.0102991509098
1367	5	0.144131911253	16.275367702	0.185235397004	1.80518471343	0.01012758	0.0102991509098
1265	12	0.816245556808	15.7713198283	0.244200226124	2.95315636573	0.009952683	0.0102991509098
1304	24	0.773578980916	12.3512552733	0.335821422032	2.23012055108	0.009914029	0.0102991509098
1085	14	0.170527532786	14.7378223018	0.6286423768	6.33342818742	0.009751192	0.0102991509098
943	16	0.897593232095	14.1798268689	0.840610166738	3.96295363699	0.009986356	0.0102991509098
779	6	0.204610435327	13.1601039202	0.677534558462	3.19278792773	0.01002736	0.0102991509098
1309	15	0.537811865592	13.7784515519	0.384018340601	3.57347633975	0.009687412	0.0102991509098
2033	25	0.468781071936	11.4315851082	0.404772846134	3.11665485982	0.009853052	0.0102991509098
1183	11	0.540128056668	16.1292982403	0.449980426824	0.569533812548	0.009922021	0.0102991509098
840	16	0.408853432073	14.4757736439	0.341075210383	5.18506924406	0.01017524	0.0102991509098
1641	30	0.667274373914	13.0287062864	0.229237803184	4.11311379582	0.009769046	0.0102991509098
524	10	0.279483219275	13.0350222337	0.411518924279	2.46079349384	0.009800318	0.0102991509098
958	17	0.410597446638	15.2974961935	0.513774244666	5.07621154854	0.01013901	0.0102991509098
1210	10	0.357159598161	13.7911194946	0.28167397491	2.88993249787	0.00971046	0.0102991509098
1248	24	0.878629623869	12.8948177435	0.293108650011	0.735948532512	0.009869868	0.0102991509098
731	12	0.865109758144	14.5145579315	0.546480262574	2.41424512777	0.01008911	0.0102991509098
1559	25	0.817913552649	15.1603002259	0.644081162888	5.88529454118	0.01028954	0.0102991509098
1056	9	0.216147797156	16.9824479046	0.139252741979	3.19508600728	0.009256699	0.0102991509098
918	12	0.325182296158	16.0077300395	0.958863394327	1.18299926439	0.01019335	0.0102991509098
1139	7	0.383176555795	13.7805306131	0.227134014278	5.15747987054	0.01027414	0.0102991509098
1326	13	0.213460872949	13.8202831789	0.121009027073	0.595581486837	0.00915225	0.0102991509098
1274	8	0.440523524813	15.3399959352	0.524338456924	0.40285785266	0.009909597	0.0102991509098
1052	10	0.591723622699	16.0351357329	0.38267110712	1.58147790365	0.009530812	0.0102991509098
1319	12	0.721514448043	14.1052046374	0.995857737189	5.06938741591	0.009973192	0.0102991509098
2119	28	0.794315904062	13.4322742416	0.720757875311	3.44361528078	0.009416365	0.0102991509098
919	11	0.149516833998	10.9917682498	0.429282995509	3.29219704467	0.009873755	0.0102991509098
686	10	0.457927602506	16.4083181239	0.336805704745	0.187949493016	0.01024351	0.0102991509098
1710	23	0.291069433719	13.2867248534	0.224944456926	0.549138308964	0.01009074	0.0102991509098
1182	15	0.518416145783	13.8150618751	0.047925934464	1.45874629907	0.009690185	0.0102991509098
887	6	0.423466257883	13.0716877278	0.702242972704	2.23131005242	0.01012474	0.0102991509098
907	10	0.498711380488	12.6966440425	0.119874100632	1.81020985823	0.009978478	0.0102991509098
1940	10	0.20327873733	13.3312317377	0.0017448327261	2.87001690072	0.01027457	0.0102991509098
1833	15	0.524745075121	14.7532930988	0.155220273435	4.90532696331	0.009463649	0.0102991509098
1111	13	0.377951798724	15.7159097599	0.316004066102	4.9233553637	0.009835698	0.0102991509098
1913	19	0.803336463027	16.1726650731	0.821079231233	3.49584641741	0.01002051	0.0102991509098
730	9	0.484312084191	13.5094410089	0.62219922222	3.5878401463	0.01011313	0.0102991509098
1127	14	0.914373014158	13.7857785134	0.751580060022	2.05014249488	0.01026971	0.0102991509098
1633	18	0.491159123917	13.1547609731	0.527246013963	3.90895647943	0.01019737	0.0102991509098
1487	13	0.277594166198	13.9191633549	0.0825864536555	0.117915949954	0.009723481	0.0102991509098
1321	18	0.141645849257	11.0996710603	0.59799043831	5.72601753676	0.01016772	0.0102991509098
339	6	0.391904076655	14.3777450224	0.359564911811	3.99394267585	0.009152019	0.0102991509098
1734	23	0.491219822116	14.5145529543	0.457184025646	3.19112807844	0.01012361	0.0102991509098
1444	18	0.535496508824	14.6547854722	0.406194767145	0.616689340833	0.01025314	0.0102991509098
1366	24	0.951949186082	13.0741309007	0.829547713904	4.59314051125	0.009765221	0.0102991509098
999	12	0.402977153093	12.4595711812	0.592294873053	2.11900504162	0.01007167	0.0102991509098
618	5	0.703458416261	14.9261673734	0.653639504456	5.69985107804	0.00992565	0.0102991509098
1644	29	0.74912030879	13.1536643154	0.366483673695	0.523500721021	0.0101424	0.0102991509098
1760	22	0.0863920017026	12.426705673	0.111802574459	4.87576116147	0.009896792	0.0102991509098
1272	21	0.287279729176	13.7684421505	0.08485509361	2.03341144414	0.01019089	0.0102991509098
781	9	0.472173067237	15.0324863396	0.813182955567	0.0638189588085	0.009374162	0.0102991509098
771	5	0.149001297977	13.5150654272	0.289706808979	3.49299911113	0.009894392	0.0102991509098
1304	24	0.538723967608	12.7671914021	0.675738686128	4.6548636051	0.01019676	0.0102991509098
1255	14	0.449006480198	15.1675714677	0.279680642906	5.39588831286	0.01004283	0.0102991509098
987	14	0.266008937079	14.4856536269	0.815371118308	4.74155386884	0.009188122	0.0102991509098
1134	18	0.42260599709	12.7997300271	0.610326844596	6.51849898999	0.01020704	0.0102991509098
911	9	0.791038204871	15.5653707333	0.406828713125	5.56011362086	0.01008512	0.0102991509098
488	7	0.489032744156	13.4882187694	0.650304169586	2.82020826954	0.009763714	0.0102991509098
1917	17	0.545162667287	15.2627848438	0.736067001691	2.53636555299	0.01004882	0.0102991509098
1019	10	0.492920486069	12.5322242975	0.577469661928	3.98185190074	0.00996348	0.0102991509098
404	5	0.629892524261	13.0615552883	0.701917396911	3.48880243649	0.01004407	0.0102991509098
1741	27	0.395993835748	15.0890198899	0.167739382751	1.38684970877	0.01023633	0.0102991509098
1036	13	0.435433927383	16.744722362	0.982308965681	1.81996407092	0.009713546	0.0102991509098
1159	18	0.365272212206	12.8199554568	0.450686001585	1.60508530799	0.01025942	0.0102991509098
703	11	0.439706071667	14.4718800955	0.302043880668	0.233963454755	0.01000374	0.0102991509098
1741	15	0.296719064854	13.1836604165	0.05552415914	7.2236695528	0.01022269	0.0102991509098
1129	21	0.823431284009	12.9993273024	0.499723807518	1.09199199076	0.009887776	0.0102991509098
1143	14	0.627955152146	16.7069452543	0.677058950188	2.0232279385	0.009684715	0.0102991509098
