# Supplementary material for: Tableware trade in the Roman East: Exploring cultural and economic transmission with agent-based modelling and approximate Bayesian computation
Source: PLoS One. 2020 Nov 25;15(11):e0240414. doi: 10.1371/journal.pone.0240414 (PMC7688115; doi:10.1371/journal.pone.0240414)
Supplement: S1 File — The full project, with the data, the code of all components used to run the simulation and analyses is registered: https://osf.io/s5mdw/. (GZ) [file pone.0240414.s003.gz › s5mdw-full/abc-pandora/results-example/nonrand/result_0.00991890103053.csv]

nstep	cstep	mu	mumax	copy	strb	score	epsilon
1383	14	0.205356364777	14.4423176625	0.202314806304	3.32552901066	0.009673327	0.00991890103053
1841	19	0.50926093201	15.6163326078	0.358471067576	4.70089003743	0.009784526	0.00991890103053
1343	14	0.498671877231	13.7256942957	0.366579011498	0.931676066896	0.009796553	0.00991890103053
505	6	0.658388778245	14.0887180189	0.362020032427	0.234126178359	0.009800777	0.00991890103053
1287	10	0.987675120494	17.644580362	0.44300004464	2.2698810647	0.009754109	0.00991890103053
1581	17	0.387037140475	16.223363096	0.608869461939	7.60518797473	0.009509417	0.00991890103053
1580	10	0.651599637631	15.1697035256	0.447898812071	5.32253780601	0.009724087	0.00991890103053
1314	18	0.297853598126	12.9645439353	0.351112485194	7.01564097634	0.009660387	0.00991890103053
1114	13	0.840465684581	15.2438302342	0.498337129066	1.14007530341	0.009913367	0.00991890103053
1617	17	0.689860304982	13.5930062631	0.260169529328	1.10641266262	0.009516764	0.00991890103053
946	14	0.373651173928	14.1704935661	0.446701641249	2.33293840359	0.009732922	0.00991890103053
1066	9	0.67885834173	15.2138022811	0.218365183242	1.16459241304	0.009911604	0.00991890103053
1374	17	0.192841423231	14.7915552575	0.884518360801	6.41041522323	0.009630311	0.00991890103053
2159	20	0.454674342324	16.3063910938	0.00422500143704	3.62015516398	0.009173142	0.00991890103053
1352	17	0.214737841722	14.3410488144	0.861270034955	5.34280672889	0.00978035	0.00991890103053
1195	8	0.356440505827	16.2797056696	0.733126237979	4.5496639271	0.009258588	0.00991890103053
598	6	0.35276190848	15.3760425548	0.452267763115	4.1932376538	0.009788255	0.00991890103053
617	5	0.985190651779	15.0174662065	0.21730549861	1.68091352683	0.009514551	0.00991890103053
513	5	0.581159299235	15.3780429536	0.738158213902	4.41413153896	0.009328232	0.00991890103053
524	4	0.0727222306532	16.4949879025	0.316738395686	2.53445932534	0.008620241	0.00991890103053
1289	12	0.901640514197	17.1224839005	0.86810119316	4.0197969021	0.009441816	0.00991890103053
1199	23	0.695121373695	12.9268065235	0.745013693923	4.88178797697	0.0096192	0.00991890103053
984	17	0.499735761427	12.8513795698	0.217163419939	0.220517790707	0.009464446	0.00991890103053
1460	4	0.182685141472	16.2632613962	0.207941379692	2.78863710626	0.009869309	0.00991890103053
1185	7	0.55131335463	17.0073979198	0.607362370368	8.06603598182	0.009108349	0.00991890103053
1723	31	0.933354237117	12.5412955998	0.559416948583	3.84975792012	0.009874788	0.00991890103053
1920	19	0.405883790426	13.0468090332	0.376016976303	1.43777296803	0.009674319	0.00991890103053
1813	24	0.599739476278	14.3228318741	0.0516525107032	2.14250196894	0.009692295	0.00991890103053
1359	21	0.68483270822	13.6732482354	0.73690652486	2.63334503753	0.009862776	0.00991890103053
1251	7	0.702461407736	17.4436702403	0.690842731514	3.26753918223	0.009637593	0.00991890103053
528	6	0.275605645131	14.6026983271	0.365708744562	1.48828126733	0.008875638	0.00991890103053
1198	21	0.666367957139	13.0718465993	0.0907525846958	1.08137473235	0.009664132	0.00991890103053
1494	18	0.63735034916	15.7252085561	0.0653438365974	4.69259378112	0.009754203	0.00991890103053
1646	23	0.813770138137	14.9013016608	0.672016127179	2.96790648644	0.00984437	0.00991890103053
779	8	0.76047073732	12.4892103611	0.498574251399	0.40453708521	0.009847488	0.00991890103053
1007	18	0.623881325833	13.2589988616	0.392146017201	5.12629373661	0.009614382	0.00991890103053
1432	13	0.539422325675	14.579950111	0.504874294403	2.13540872439	0.009522553	0.00991890103053
823	8	0.548999661904	14.5913385144	0.878429523728	0.0729273436435	0.009871796	0.00991890103053
1431	20	0.484731701824	15.0453328418	0.444695404175	4.15571467366	0.00957407	0.00991890103053
1693	28	0.47486754147	13.4865039411	0.273674219142	6.91183504335	0.009757928	0.00991890103053
1053	5	0.470128846398	15.5046644921	0.730692094903	2.50573064274	0.009706467	0.00991890103053
1175	20	0.567541565275	14.0322461158	0.732388617322	0.460919574737	0.009713629	0.00991890103053
1773	24	0.0881967114639	16.6062444566	0.522712826144	3.82640178941	0.009130924	0.00991890103053
1250	15	0.598354001434	13.6763929498	0.511536565595	4.07643624321	0.0096398	0.00991890103053
502	9	0.583714576876	14.5837998311	0.942826032294	5.52916644482	0.009886594	0.00991890103053
1550	20	0.41169970653	14.2147591695	0.0820421395262	5.40143846459	0.009758896	0.00991890103053
1235	6	0.142573219586	14.4665672894	0.914816283488	2.13293397673	0.009867398	0.00991890103053
660	6	0.710873889733	15.8990590204	0.292295698121	1.78914683009	0.009730955	0.00991890103053
958	8	0.425745792871	16.0310168874	0.087114690779	1.33741547731	0.009668268	0.00991890103053
364	4	0.084837753644	13.704769372	0.301447027442	6.00164735591	0.009839453	0.00991890103053
1066	14	0.898477725328	15.1056406621	0.283750812636	2.14719758463	0.009664881	0.00991890103053
954	12	0.920186753653	15.9470850045	0.538324917689	5.63755543062	0.00950113	0.00991890103053
2235	38	0.253983852265	11.5997288558	0.123685920796	4.29476180145	0.00973293	0.00991890103053
1632	19	0.151385853257	15.20438658	0.0388375631402	2.83588363824	0.009674004	0.00991890103053
1114	7	0.397113383647	14.9872604747	0.310906699548	0.457690423305	0.009405173	0.00991890103053
937	15	0.372517332603	15.3536221116	0.434721911043	4.18953718849	0.009309667	0.00991890103053
1135	4	0.140075424506	15.2559095498	0.538874434027	4.22900890641	0.009759488	0.00991890103053
1410	6	0.154393368779	16.8463214965	0.104028727373	1.01117487316	0.009908022	0.00991890103053
823	6	0.187500902464	13.0867007114	0.190736564219	3.64831248403	0.009909743	0.00991890103053
1536	23	0.112968281901	13.3923917961	0.806459888065	5.17106397286	0.009656819	0.00991890103053
1092	12	0.547599533074	12.774421132	0.17035102905	1.58865212068	0.00946227	0.00991890103053
1331	19	0.63348770054	13.1167045113	0.543007664042	0.850582375073	0.009733695	0.00991890103053
1723	17	0.34578243317	13.6574793591	0.791229261073	10.1511243891	0.009624817	0.00991890103053
1636	13	0.0913350352545	13.9389200592	0.575893628851	0.555351101596	0.009653393	0.00991890103053
1265	14	0.134504196005	14.9142091795	0.167839990866	2.40957136046	0.009747884	0.00991890103053
1096	18	0.502968610315	11.7932387658	0.0364493690532	3.89959067279	0.009896051	0.00991890103053
1356	26	0.272877994712	14.3017692884	0.35660793721	8.71852120846	0.009730892	0.00991890103053
1437	13	0.346399071193	14.1292942005	0.838904332107	0.542759454228	0.009853999	0.00991890103053
703	13	0.741132470229	15.3072164653	0.628623762494	2.88532688365	0.009795269	0.00991890103053
1129	12	0.523476691536	17.2195655222	0.652181967746	6.22854826155	0.009808993	0.00991890103053
1221	14	0.109736163019	14.8132454141	0.0200562964842	7.35876999914	0.009680097	0.00991890103053
988	19	0.268316975539	15.6784726603	0.310134462703	3.03242611146	0.009655168	0.00991890103053
859	8	0.7742228082	18.0572367217	0.478938062445	1.88098338652	0.009623305	0.00991890103053
608	10	0.50567218581	13.7805003761	0.525976191427	0.763140896584	0.009645158	0.00991890103053
1600	16	0.0443485659661	16.7274187759	0.944119205225	4.39704164094	0.009363398	0.00991890103053
1836	10	0.0121644274572	16.7809216039	0.490553190759	5.78057132558	0.008810465	0.00991890103053
2077	24	0.254021735654	14.128531306	0.0656700602132	0.57135561589	0.009914392	0.00991890103053
2030	12	0.292807823258	16.2966437069	0.723372081887	5.92305855038	0.009573137	0.00991890103053
1885	20	0.518465485273	17.2866348084	0.0997668146811	4.38589520732	0.009557269	0.00991890103053
1620	21	0.44604168576	13.9130053878	0.305289789985	1.11694439174	0.009768906	0.00991890103053
1209	14	0.699916190146	14.5907817962	0.121553057723	3.72538405569	0.009355309	0.00991890103053
1890	31	0.336052047936	16.0817502135	0.958631485333	5.28722751947	0.009712221	0.00991890103053
2118	21	0.416818068207	13.8976859119	0.724534417584	6.01222288365	0.009692881	0.00991890103053
1137	14	0.208142434226	15.1044768783	0.189783442763	5.75824506049	0.00982916	0.00991890103053
714	4	0.206780417112	14.5115979804	0.515289758035	2.02279288782	0.009681603	0.00991890103053
1024	19	0.397179784899	15.0848013192	0.358382340987	3.66566981895	0.009710611	0.00991890103053
1899	19	0.494329878495	14.7546604337	0.933755958586	4.24792326051	0.009255079	0.00991890103053
1114	5	0.0499159531402	16.8529879322	0.0259124962546	2.45236133431	0.00939944	0.00991890103053
1545	14	0.715537899926	15.6908520884	0.728731951525	0.737580100303	0.009732545	0.00991890103053
1654	8	0.328999321847	16.8681610187	0.557400897907	0.576067349789	0.009746879	0.00991890103053
1194	15	0.336836549437	14.7207295994	0.319979888833	2.18719740965	0.009308512	0.00991890103053
780	8	0.0161583099869	14.730958376	0.541161118068	8.28384710248	0.008933774	0.00991890103053
995	9	0.48957911908	15.146277463	0.106397202966	0.758183547985	0.009880493	0.00991890103053
934	10	0.302765271859	12.4739747947	0.486973752047	5.10434332882	0.009820914	0.00991890103053
731	7	0.68288121098	15.0530511494	0.139082443959	0.297258920744	0.009545762	0.00991890103053
1611	17	0.636859183031	15.6892812452	0.124023959564	1.80298720618	0.009806609	0.00991890103053
1435	12	0.356811163616	15.0879458733	0.235740382047	2.47129319398	0.009256163	0.00991890103053
1057	8	0.613711391861	14.2666192507	0.728400667168	3.58567261637	0.009686892	0.00991890103053
2203	34	0.38997732066	16.7299850149	0.0270979364635	5.33636326899	0.009525596	0.00991890103053
1081	19	0.336890491504	10.9030708915	0.278749826625	3.12984538534	0.009772795	0.00991890103053
1064	8	0.155208236288	16.2904744915	0.840814918931	3.73556370999	0.009481058	0.00991890103053
2069	14	0.520358649729	18.9936176946	0.564472630993	1.77996784745	0.009471341	0.00991890103053
1582	22	0.383999028574	15.4550191916	0.559531041638	3.35153322975	0.009468335	0.00991890103053
784	9	0.16114661911	15.119005665	0.267157174314	0.706970809783	0.009690975	0.00991890103053
1787	21	0.593079582426	14.5957815027	0.297017417376	0.47501436113	0.009820778	0.00991890103053
1811	19	0.358496006416	14.7748511743	0.260986160101	6.01810288702	0.009510649	0.00991890103053
1120	13	0.329308281847	14.410448061	0.0870520000925	0.523336436505	0.009375308	0.00991890103053
1227	6	0.226598363082	15.4267352531	0.610699966648	1.00944570274	0.009259277	0.00991890103053
1863	19	0.290597419204	15.0184511382	0.585452798921	6.90689665201	0.009916969	0.00991890103053
1396	19	0.427919916555	15.9791071194	0.961898719328	3.46670416246	0.009256873	0.00991890103053
1545	11	0.611331796491	18.5163522559	0.822567354271	2.90267119974	0.009763849	0.00991890103053
1337	17	0.233762631232	13.881277296	0.194379059432	3.84597733775	0.009675183	0.00991890103053
1383	21	0.609972491249	13.5923454046	0.373605132631	2.09748807273	0.009680175	0.00991890103053
2393	12	0.525232892582	17.2787980997	0.585084705103	1.44353557253	0.009847722	0.00991890103053
725	6	0.274123651498	15.1286836412	0.455434081701	4.40096058349	0.00979428	0.00991890103053
1494	25	0.42295364908	12.3825779101	0.610276219766	4.44510789592	0.009879814	0.00991890103053
1191	19	0.321418252148	12.1587184825	0.562408536399	0.708423605455	0.009765312	0.00991890103053
1491	13	0.447956012891	14.1705775494	0.529091620076	1.00035358166	0.009850242	0.00991890103053
1810	15	0.440805740696	15.4789851017	0.22928216805	0.412231113174	0.009692219	0.00991890103053
1115	14	0.540471904745	14.9860166834	0.970061910455	2.95630805857	0.009516374	0.00991890103053
1374	24	0.842161356702	13.6229654868	0.185838515032	0.584763541294	0.009713125	0.00991890103053
1329	10	0.719524359459	15.1376271325	0.869791474989	0.250448941148	0.009916038	0.00991890103053
1832	31	0.642714311564	14.350893284	0.931117044662	2.64023850909	0.009635539	0.00991890103053
975	13	0.703717268884	16.3362945815	0.11541790403	1.44058697168	0.009769577	0.00991890103053
1253	13	0.725101642204	13.5447971856	0.778218553189	1.40249726504	0.00975599	0.00991890103053
1461	21	0.733619976148	12.5784135921	0.687680826823	2.42029166842	0.009283721	0.00991890103053
1595	15	0.676742302494	16.4348724531	0.390896177195	4.21341438065	0.009800666	0.00991890103053
945	5	0.573492600069	17.6318963437	0.191466501469	1.54410569456	0.009756496	0.00991890103053
1252	22	0.342653601111	13.5243579364	0.756260574676	4.16847790896	0.009131262	0.00991890103053
1498	19	0.633843721293	15.4134686614	0.511402506325	6.94147700807	0.009838748	0.00991890103053
1283	8	0.932328743055	16.2731532097	0.0732416257692	4.15125715475	0.009820477	0.00991890103053
1630	24	0.565059024258	14.3807001043	0.447201255322	4.78324148802	0.009580632	0.00991890103053
1023	19	0.586456513454	13.7784892326	0.583785519461	2.83093248851	0.009238451	0.00991890103053
571	4	0.6759658382	15.1271525354	0.977991347777	10.7799505673	0.00951985	0.00991890103053
1606	18	0.942585656303	14.1169272851	0.538593769813	1.90827303403	0.009778479	0.00991890103053
1432	22	0.234559185119	12.1989528093	0.490316699427	0.144366103001	0.009702836	0.00991890103053
796	8	0.626637584649	14.7942393486	0.858960471555	1.90181450247	0.009710297	0.00991890103053
1481	13	0.141481319317	14.9166771622	0.699369615533	0.743036790247	0.009556678	0.00991890103053
1326	12	0.617693429642	16.5819772438	0.907053389776	2.79457906	0.00905552	0.00991890103053
710	2	0.0676029369561	12.5392428804	0.0464750723514	0.316494759458	0.009087285	0.00991890103053
1279	17	0.563041073322	15.7712141309	0.522367733351	3.40693599276	0.009904084	0.00991890103053
826	7	0.552304446488	18.133112734	0.772473876546	3.27169501474	0.009903762	0.00991890103053
1093	12	0.646623405108	14.7857606511	0.223833523532	0.101326563724	0.009831561	0.00991890103053
1339	22	0.41780628316	12.0698145275	0.218305097292	5.72667320618	0.009746312	0.00991890103053
562	3	0.145187838172	13.2716927751	0.780113341544	3.50277044463	0.009485212	0.00991890103053
1058	13	0.437665871186	13.174904872	0.43397687079	4.81228521057	0.009802387	0.00991890103053
1339	23	0.234595460757	13.180919995	0.0553968827721	0.221463089429	0.009765955	0.00991890103053
1713	15	0.116533102016	14.9762533849	0.533887375646	2.73899677217	0.009526642	0.00991890103053
1078	12	0.0511453197701	14.0344623199	0.669074208482	4.2414402998	0.009650626	0.00991890103053
1787	25	0.194216560147	13.3180596346	0.92926561203	4.65785190898	0.009536211	0.00991890103053
1746	11	0.471292063422	16.7552516251	0.468239806237	3.56494064518	0.009761336	0.00991890103053
1920	19	0.704872701378	13.4496696789	0.653472703614	1.53210741976	0.00984016	0.00991890103053
1325	17	0.280299467219	13.0233419375	0.74526558903	1.17193660128	0.009560314	0.00991890103053
1418	11	0.716424085585	16.4355803562	0.21975603813	3.15301161539	0.009848146	0.00991890103053
1185	14	0.345880018843	13.4739830665	0.328832509717	3.61298866908	0.009510825	0.00991890103053
1036	10	0.370218346603	15.8720716814	0.138196194073	0.457105550153	0.009360445	0.00991890103053
1076	21	0.465883858607	12.6156178101	0.0723260765067	2.14561933875	0.009726004	0.00991890103053
1950	30	0.339825438259	16.2435419352	0.653455512686	0.780263811885	0.009662383	0.00991890103053
1235	16	0.216831870395	15.70214184	0.0383429636219	0.323485666597	0.00967013	0.00991890103053
1402	15	0.296763199934	14.390644816	0.245550302199	5.76656722076	0.009448427	0.00991890103053
1519	24	0.428000718229	13.6828988743	0.25215712961	2.67646613286	0.009723539	0.00991890103053
949	14	0.250501517522	14.3433483044	0.345760480888	1.30085552798	0.009777503	0.00991890103053
1089	7	0.116066481526	13.3295842802	0.822782142134	1.68385310767	0.009246628	0.00991890103053
875	8	0.0706762380345	17.5284156106	0.450969461519	6.05084820142	0.009720334	0.00991890103053
1258	14	0.151177822234	12.0045379418	0.663467980564	1.92618187097	0.0098374	0.00991890103053
1198	5	0.371002955269	15.9141536732	0.691346851743	1.76838487379	0.009830015	0.00991890103053
1788	19	0.213667310962	15.7928236847	0.542413454878	1.50468783706	0.00989649	0.00991890103053
742	13	0.423805873034	16.2134806463	0.751966890215	4.21745070636	0.009688122	0.00991890103053
1663	21	0.317858456511	14.3060161111	0.791274743409	7.27134073781	0.009281438	0.00991890103053
1544	22	0.482101749323	13.3953514681	0.123779148616	2.03341341737	0.009862361	0.00991890103053
1082	4	0.507698187184	16.3736167237	0.412616998197	1.34434119217	0.009913088	0.00991890103053
1428	20	0.56060819648	14.7560685193	0.804200681552	4.32634994193	0.009790022	0.00991890103053
1377	15	0.782195622047	13.5691874881	0.207313281027	7.31910858438	0.009826134	0.00991890103053
820	12	0.216848690054	13.7233290083	0.728544017625	1.13227575284	0.009916549	0.00991890103053
1458	19	0.86730151327	16.4016839634	0.278320012567	3.92097897588	0.009876512	0.00991890103053
821	15	0.874602441345	15.9939033809	0.931985240709	2.64277305544	0.009492412	0.00991890103053
908	7	0.305352987864	13.217088321	0.813907690214	2.6085802482	0.00969054	0.00991890103053
1383	10	0.292428085141	14.9250379124	0.421411034861	1.39381801665	0.009589044	0.00991890103053
1453	19	0.614701166256	12.7833821366	0.718186296941	4.19874831993	0.009842985	0.00991890103053
1250	8	0.43007563694	17.4648632679	0.13730405208	4.90817376032	0.009477879	0.00991890103053
1073	13	0.435795542398	13.8899634196	0.187026975831	4.88592273737	0.009852337	0.00991890103053
2318	39	0.339436883721	14.4450762798	0.762187710095	3.81274555774	0.009880206	0.00991890103053
1328	14	0.376648065667	15.625696351	0.915218336578	2.29638592831	0.009584377	0.00991890103053
806	5	0.896589090477	16.4166437864	0.767154572798	0.069986981152	0.009763447	0.00991890103053
1419	12	0.768313390258	17.108196893	0.822615109931	0.928374163612	0.009815786	0.00991890103053
1312	12	0.740496813659	15.3090105847	0.124248163785	3.34468165365	0.009468905	0.00991890103053
1763	28	0.128263698198	14.5029410406	0.489464957415	2.3794516408	0.00981127	0.00991890103053
2382	19	0.543026613377	17.1056326025	0.135100696283	4.65103736727	0.009150033	0.00991890103053
697	4	0.580742098944	15.3976278458	0.413053876435	7.2126385852	0.009899617	0.00991890103053
1152	19	0.571595032292	13.6926725932	0.327466942245	2.26611566816	0.009390829	0.00991890103053
1674	21	0.0980167257116	13.5230561105	0.652781284606	6.66134695644	0.009215105	0.00991890103053
1122	10	0.363360527886	13.2967367009	0.997496521704	5.09205562795	0.009675589	0.00991890103053
1362	23	0.602868355459	15.6404172623	0.0513919588532	0.61820349373	0.009397656	0.00991890103053
1634	18	0.617684800792	13.9024432576	0.423858790621	1.58342964684	0.009902286	0.00991890103053
1635	27	0.404498721726	12.6991143965	0.0609472213202	8.12740072959	0.009637404	0.00991890103053
1825	21	0.872263093232	14.6616049439	0.131772918151	3.73203227684	0.009674521	0.00991890103053
2089	39	0.168640417491	15.6117311312	0.0581937361566	5.27238078258	0.009690256	0.00991890103053
1277	13	0.675982549036	14.8709384004	0.700823357174	2.04983317426	0.009668697	0.00991890103053
1213	12	0.0547455821815	14.2483541213	0.837927016145	2.69212960298	0.009827512	0.00991890103053
1794	19	0.189768416658	14.0563122709	0.174791958565	2.07768969641	0.009212408	0.00991890103053
2271	29	0.0366116838094	11.4551594215	0.906303310107	7.78794954884	0.009833232	0.00991890103053
1252	11	0.739563756521	14.5396493416	0.788427018559	2.24218623161	0.009915186	0.00991890103053
2034	25	0.256883440408	13.0139924753	0.400671445007	3.29142829362	0.00921206	0.00991890103053
936	6	0.457812796218	15.2932450002	0.970712797113	0.515615295132	0.008996058	0.00991890103053
1577	18	0.766597286062	13.5381828932	0.258328746973	0.500003612778	0.009796505	0.00991890103053
1692	20	0.147256945828	14.1168709055	0.932881343399	2.17745850042	0.008441856	0.00991890103053
2224	31	0.657056805402	14.4160818965	0.68262708543	5.3145916796	0.009754421	0.00991890103053
768	10	0.446643242697	14.343927652	0.305355123832	1.57770602527	0.009908751	0.00991890103053
1870	11	0.261041605199	16.444848203	0.6857700782	2.54597607582	0.009499853	0.00991890103053
1343	19	0.296175483424	14.3700261973	0.0173354277269	1.01617243146	0.009368653	0.00991890103053
1164	16	0.670226791418	16.5872584568	0.938589995367	2.5564335825	0.00946464	0.00991890103053
967	8	0.443310465565	12.708749794	0.0663501766885	4.65762742037	0.009712279	0.00991890103053
1462	20	0.0608924557907	14.5837967094	0.581170655287	0.838992810101	0.009774008	0.00991890103053
839	8	0.652808018941	13.6824543937	0.361112834088	2.13728638685	0.009889549	0.00991890103053
803	8	0.771981844393	14.3028836576	0.480105537609	1.57922048432	0.009300214	0.00991890103053
1673	11	0.596387357544	16.2358513204	0.177194148633	0.251859294104	0.009789139	0.00991890103053
984	8	0.278150775174	15.1809496212	0.699080029632	3.94808117628	0.009568644	0.00991890103053
1677	16	0.239025955658	14.0615382336	0.696670136957	3.90878073562	0.00990624	0.00991890103053
961	8	0.449434421582	15.3912594897	0.935566230948	2.7056134199	0.009910653	0.00991890103053
856	11	0.619363155093	14.6549727087	0.493126812473	0.518521435676	0.009870949	0.00991890103053
1021	8	0.405919630294	16.4630390346	0.497181252463	4.19360903339	0.009595642	0.00991890103053
1030	12	0.549939394887	14.1691772133	0.0425169884543	2.61278760146	0.009585292	0.00991890103053
1340	22	0.539683111082	11.9946069454	0.812248125882	1.58896698375	0.009370166	0.00991890103053
1686	16	0.457291141528	13.7314470756	0.493887855928	1.13380726431	0.009721339	0.00991890103053
644	11	0.503869108933	14.3280280256	0.24680848162	2.83957829368	0.009800072	0.00991890103053
2178	36	0.7638581304	14.4013523574	0.935345179046	0.48761900703	0.009895736	0.00991890103053
2171	20	0.339814718707	15.5353484163	0.365447118715	5.5625110364	0.00960073	0.00991890103053
1095	10	0.456388235602	16.5741318269	0.767661507834	1.50390278559	0.009474271	0.00991890103053
1053	16	0.534063499428	16.957031688	0.509526083612	2.83009241209	0.009584724	0.00991890103053
1887	36	0.307130653047	17.7060314186	0.817364491126	3.18751955236	0.009300907	0.00991890103053
1597	23	0.870180692008	13.6946066155	0.434100302184	5.94452992891	0.009456051	0.00991890103053
1242	19	0.720203340519	12.6866170511	0.698708578499	5.85556292578	0.009720063	0.00991890103053
1808	21	0.676226391122	15.0274645497	0.465499019275	5.2039266408	0.009621126	0.00991890103053
1737	13	0.66447133525	14.885741487	0.449421711323	2.91947797361	0.009717055	0.00991890103053
1767	30	0.890708571676	15.0782534914	0.22516000491	1.80348037662	0.009725065	0.00991890103053
1510	14	0.683340030704	14.778728997	0.527816467381	2.68434100988	0.009910538	0.00991890103053
1481	17	0.748175885236	14.3625574598	0.153835815567	1.19561891496	0.009891294	0.00991890103053
1073	13	0.701588975612	14.5375204348	0.130136214019	4.4279753832	0.009912477	0.00991890103053
1023	4	0.344893973325	16.0356209741	0.0524454073235	3.50014908468	0.009209163	0.00991890103053
1063	11	0.601696313182	16.6548217892	0.839139847114	1.72411135128	0.009626797	0.00991890103053
1099	8	0.0417243753496	16.3498792803	0.970420273454	0.987579711654	0.009591836	0.00991890103053
819	4	0.0646676761805	15.7771780179	0.326728734115	3.28257881128	0.009363939	0.00991890103053
1082	18	0.632467472149	14.1287533365	0.842935356591	3.5529448459	0.009435171	0.00991890103053
1895	24	0.346783224877	14.3195319029	0.689247575617	1.49443532591	0.009870447	0.00991890103053
1603	29	0.863283201182	14.3771668659	0.5647683571	2.93534628582	0.009859165	0.00991890103053
1140	19	0.405042071477	12.3240554236	0.647902406668	2.31925444737	0.009637265	0.00991890103053
1084	12	0.313804731253	14.1928737331	0.00720015518126	5.22843326468	0.009434259	0.00991890103053
675	6	0.557094825298	16.2812807703	0.335714547881	2.60071248818	0.009695765	0.00991890103053
301	5	0.996278449342	13.4590422362	0.535195973909	1.1199725076	0.009916698	0.00991890103053
1378	16	0.0613327021714	14.3077398997	0.250683392518	1.37715473382	0.009914699	0.00991890103053
1215	7	0.161718440718	14.6596455359	0.0983928059534	4.11278930928	0.009087701	0.00991890103053
2005	20	0.349007383164	17.3979505006	0.570050078689	2.5718943222	0.009846883	0.00991890103053
1566	28	0.482493819378	15.1361531831	0.703270767552	4.32903884152	0.009885548	0.00991890103053
1966	25	0.267875337251	13.8486952103	0.861107243669	1.24040413778	0.009327666	0.00991890103053
1221	7	0.244523192288	13.2587421171	0.928321553326	3.18950342809	0.00956466	0.00991890103053
830	8	0.434319519398	14.9890593364	0.0615503701073	0.0551697831134	0.009715276	0.00991890103053
1303	23	0.457353528337	12.9090684851	0.238932362611	2.06343021909	0.009553834	0.00991890103053
1543	24	0.667920329197	15.7101881685	0.911624081528	2.31272211522	0.009903358	0.00991890103053
1002	4	0.141031245175	15.163234712	0.769866715341	0.0247005905172	0.009498375	0.00991890103053
1058	11	0.237217921629	15.3908992424	0.805901591911	2.03657680748	0.009419775	0.00991890103053
583	9	0.824876155731	12.3345004405	0.915327094529	5.67512932831	0.009691963	0.00991890103053
1418	15	0.245212330085	13.5566259023	0.781541857518	2.30266901358	0.009510273	0.00991890103053
2031	30	0.794749681824	15.3396728028	0.813209216025	1.721910381	0.009904158	0.00991890103053
1423	19	0.571552210864	13.103056251	0.743446009641	1.26814775725	0.009406077	0.00991890103053
1949	6	0.4838382488	18.9367284471	0.821841458097	2.19651863789	0.009887306	0.00991890103053
1341	10	0.237823835574	16.1988355983	0.667419387351	1.50000989894	0.009365484	0.00991890103053
1555	22	0.674409034633	14.739790281	0.652512977849	1.90597454476	0.009886279	0.00991890103053
1495	20	0.500214384326	16.1258214641	0.186769314682	1.44928252374	0.009354294	0.00991890103053
901	6	0.4268762541	16.4949939685	0.435053778564	2.24439046984	0.009904117	0.00991890103053
1489	15	0.0940338694363	17.3374130975	0.042017183791	0.673751165862	0.009802052	0.00991890103053
1750	18	0.639543353535	14.3345652013	0.946707905765	1.06263028736	0.009370235	0.00991890103053
2051	18	0.370150057283	16.9393043686	0.897613281476	2.21068182013	0.00935761	0.00991890103053
1735	19	0.630842314931	12.3212506183	0.0340119250953	1.43292622372	0.009558074	0.00991890103053
1613	21	0.143574231246	13.136430453	0.181441964855	1.07042266436	0.009662667	0.00991890103053
1656	27	0.364195723274	15.1168050603	0.339808303141	0.387066885778	0.009846856	0.00991890103053
1201	12	0.334253273416	12.0083603368	0.086951319915	1.26676319351	0.009811072	0.00991890103053
1573	17	0.635768877773	13.6797565814	0.861383274229	6.41633793958	0.009900614	0.00991890103053
658	5	0.343892304978	14.5544240768	0.195689938338	2.86445023474	0.009885706	0.00991890103053
1459	15	0.416733330872	15.3397540923	0.398681114868	3.57153804646	0.00991051	0.00991890103053
784	9	0.596512525022	13.7661784941	0.239538438962	2.43766458739	0.009049193	0.00991890103053
1181	16	0.507867151524	13.0556070902	0.0319627645238	3.12915550216	0.00961115	0.00991890103053
635	4	0.312058776474	13.7618294072	0.360071938709	8.17130678993	0.009860997	0.00991890103053
1283	10	0.121434664815	14.9397723319	0.946880807337	7.0141787405	0.009588734	0.00991890103053
987	5	0.484624451999	14.7402239783	0.711803543898	2.31544178567	0.009741706	0.00991890103053
955	5	0.702970592341	16.1642532725	0.0727867099912	1.67229662435	0.009737687	0.00991890103053
1356	19	0.488120106422	13.209557878	0.421347546123	4.79944008455	0.009918551	0.00991890103053
513	3	0.231377685097	14.7733491484	0.238762240238	4.6226237452	0.009349956	0.00991890103053
1983	18	0.714645207812	17.0532301628	0.454832870479	0.207957262163	0.009872085	0.00991890103053
1727	26	0.235882409167	14.9281900663	0.815688309607	6.10253305858	0.00954009	0.00991890103053
1106	10	0.708383577013	16.5893577279	0.871693009737	5.24544730326	0.009769423	0.00991890103053
1903	19	0.487821864506	13.4877550141	0.329699668952	4.80605427471	0.009888294	0.00991890103053
1537	9	0.289214774475	17.22298976	0.107378185316	2.20576150584	0.00960409	0.00991890103053
1701	14	0.369475773709	15.8661340313	0.292998943793	4.1833931815	0.009830979	0.00991890103053
335	5	0.476209556407	13.7460226955	0.193447539265	2.72621977381	0.009915158	0.00991890103053
1207	15	0.449106993971	13.6912036763	0.134325088668	0.459381781621	0.009557007	0.00991890103053
1542	23	0.363844149026	11.7184527476	0.126034164072	2.88607004867	0.009896933	0.00991890103053
1424	24	0.294009684757	15.1959077297	0.538950343599	1.60588339735	0.009873861	0.00991890103053
1213	18	0.473976038677	15.6609917818	0.937738284703	8.00217276934	0.009798746	0.00991890103053
944	10	0.336453778894	15.0745309979	0.929752060597	3.03269597494	0.009465086	0.00991890103053
1242	17	0.303906942147	12.2823188086	0.251111598677	3.71594447331	0.009700727	0.00991890103053
1716	27	0.593463862721	12.0468899901	0.301866042122	1.48442081759	0.009845579	0.00991890103053
1419	23	0.756473688301	12.6018903328	0.841341087599	5.33173258809	0.009905646	0.00991890103053
854	7	0.460422601971	15.2993276013	0.243197275799	2.68238236748	0.009296428	0.00991890103053
1633	26	0.609692320353	12.8449367284	0.561955861016	0.322228399031	0.009274494	0.00991890103053
1794	12	0.516061474732	14.9925146726	0.0552741969789	2.60253388463	0.009847723	0.00991890103053
2170	22	0.757670159532	17.624106008	0.140608900421	3.39812224929	0.009742294	0.00991890103053
1279	17	0.150389734189	16.2304591982	0.968043231015	0.138299004558	0.008644032	0.00991890103053
679	5	0.524895988018	15.564299693	0.202908563844	1.11052643832	0.009882233	0.00991890103053
1600	13	0.0322242260121	16.8268920371	0.483845587914	2.03050524012	0.008166127	0.00991890103053
1577	16	0.497181215529	15.4548507528	0.149526479034	8.03486563957	0.009904793	0.00991890103053
1151	21	0.673467758701	12.3691437824	0.680112643154	3.40443585647	0.009839694	0.00991890103053
1182	6	0.793123873926	17.8703657331	0.546744449908	1.11147331918	0.009814232	0.00991890103053
825	13	0.428585741326	13.5907516464	0.412690185019	6.54685814486	0.009855917	0.00991890103053
1009	15	0.453626080253	12.6252806434	0.794324950826	1.67495226447	0.009671333	0.00991890103053
927	10	0.397630872985	14.3600974849	0.854342421345	2.95318698899	0.009763192	0.00991890103053
907	8	0.797810997774	15.0939693342	0.84678677164	5.68225039736	0.009802136	0.00991890103053
1248	22	0.180483033191	16.239766557	0.0583783296276	4.09980583318	0.009814243	0.00991890103053
2190	28	0.467562209615	15.8688241706	0.969000209111	4.35912043679	0.009573859	0.00991890103053
1150	10	0.388130427077	15.8676017084	0.516454155621	2.94343758487	0.009853013	0.00991890103053
1151	22	0.593475594401	15.4948557453	0.87524362327	2.1654302116	0.009562223	0.00991890103053
1967	31	0.48974523635	14.1442389604	0.906948420343	1.5564038417	0.00982914	0.00991890103053
1382	15	0.397761498461	15.770254836	0.500168749505	1.41455844135	0.009737546	0.00991890103053
1532	28	0.413332721345	12.1655399132	0.717583234084	6.01605717399	0.009644727	0.00991890103053
1416	10	0.449871208186	13.0792472357	0.940410924335	1.30776414133	0.009827177	0.00991890103053
1359	15	0.587867308811	12.1498986475	0.366771631702	3.71448255981	0.009844714	0.00991890103053
1430	17	0.639216798757	13.5313595628	0.351778135706	1.78415339369	0.009795351	0.00991890103053
1577	12	0.629167175095	17.8112961952	0.413943979516	1.38606536181	0.009838736	0.00991890103053
1540	26	0.278909620609	13.3231849171	0.266835364009	1.35157927654	0.009820409	0.00991890103053
1865	28	0.24467306027	11.527908004	0.152927629782	2.97348759079	0.00979563	0.00991890103053
1165	12	0.134186369502	13.9760353665	0.454116662713	5.39640823614	0.008188458	0.00991890103053
2254	33	0.704769315778	14.6823356906	0.0845747893486	0.38272343574	0.00982684	0.00991890103053
1889	34	0.622892978202	12.6862154347	0.846829733093	0.0594861596042	0.009893162	0.00991890103053
1859	19	0.642387130577	15.3241974416	0.148951111958	4.87827004526	0.009893993	0.00991890103053
1901	32	0.877277661455	13.726087003	0.487395670184	5.4020980929	0.009639532	0.00991890103053
1458	9	0.284186630665	14.3933336061	0.0313006245245	0.971475657971	0.00954772	0.00991890103053
1148	16	0.537463248488	14.4477030397	0.458028537718	3.86840352495	0.009321386	0.00991890103053
1219	8	0.118882573728	13.3884425466	0.033806526806	1.78173808762	0.009135234	0.00991890103053
1093	17	0.11079086651	12.7195433183	0.75437026376	6.77037296915	0.009119172	0.00991890103053
1391	24	0.710104767315	13.4476543051	0.313797575751	1.21461715288	0.009817714	0.00991890103053
1500	21	0.43772721159	14.8215229363	0.333508531523	4.14570118219	0.009904646	0.00991890103053
1744	27	0.246082997603	16.3476318434	0.714312901618	3.67237577299	0.009608411	0.00991890103053
1585	6	0.0700299922977	16.3794775078	0.76543599036	6.7662304751	0.009023866	0.00991890103053
530	8	0.654183967505	14.9187261354	0.172552067865	1.17801720902	0.009749214	0.00991890103053
1714	4	0.122997097666	18.5068380134	0.0714640521072	4.93455535243	0.009721366	0.00991890103053
1513	7	0.133085934297	14.1450356287	0.502818241424	1.69457610106	0.009831011	0.00991890103053
1299	5	0.0695039925816	14.4451285379	0.737991582753	1.71554361743	0.009831369	0.00991890103053
1103	10	0.274244319659	14.4878362551	0.347999405014	4.23529436005	0.009639666	0.00991890103053
1732	27	0.525835037801	14.3532917676	0.967565244749	4.18622631799	0.009654866	0.00991890103053
773	7	0.276813469894	13.4851487125	0.610777056214	3.33625359274	0.009484869	0.00991890103053
2114	24	0.0303971019976	18.3970981001	0.690098370949	0.632172886986	0.00916174	0.00991890103053
2260	29	0.312627559657	14.8173398777	0.134129578134	5.62868232948	0.009398628	0.00991890103053
805	9	0.155681524456	14.1919196137	0.250726385867	2.60534065857	0.009699239	0.00991890103053
1590	19	0.0780661644832	15.1359987131	0.162402630276	4.20466590584	0.009684676	0.00991890103053
1016	10	0.853153481731	15.1951022424	0.0308809592663	0.573013508928	0.009332001	0.00991890103053
857	8	0.317488506784	14.9416918069	0.947138475159	1.40544339215	0.009791957	0.00991890103053
827	9	0.470317414526	14.2803392708	0.0109058821374	5.09255459197	0.009310093	0.00991890103053
1251	8	0.227597587838	14.5726005174	0.117947263777	4.33889977386	0.009728073	0.00991890103053
1430	10	0.235156469915	13.4620737066	0.730211354256	2.35517308739	0.009407351	0.00991890103053
926	13	0.313527413996	14.8849850358	0.229759548348	3.75477631104	0.009189569	0.00991890103053
838	8	0.301875091069	14.1662962194	0.910362791417	5.80304612927	0.009878856	0.00991890103053
1796	12	0.373608731613	16.7223840051	0.57110724484	3.4312152548	0.009829884	0.00991890103053
1357	18	0.186167381957	13.3646049708	0.0383173038394	5.98647550445	0.009543667	0.00991890103053
1872	23	0.444843376517	13.5375503204	0.709133307418	0.183435902084	0.009863695	0.00991890103053
1003	11	0.24392524217	13.3418622052	0.0601272287943	3.22215489612	0.009900351	0.00991890103053
1274	11	0.936821424005	14.6921768103	0.816364621476	4.02968917831	0.009913472	0.00991890103053
600	5	0.839647474376	13.261788735	0.786683451365	0.940620277031	0.009913257	0.00991890103053
1681	18	0.667700369201	14.484616009	0.689249780982	3.23147419904	0.009659767	0.00991890103053
1495	25	0.723701660771	13.6099720864	0.173706599511	4.13675528448	0.009813881	0.00991890103053
1203	17	0.326842659034	13.7756662301	0.373256125928	5.20709217944	0.009582696	0.00991890103053
1436	16	0.606141512893	15.9468443581	0.310678335652	5.92725387141	0.009138363	0.00991890103053
1460	23	0.261576392432	14.5003536228	0.3921385303	2.75812699264	0.009287652	0.00991890103053
1786	19	0.687556714783	14.2797464413	0.837934913639	1.45810495097	0.009791802	0.00991890103053
1080	11	0.483104169682	14.9904540008	0.819169240658	2.2586961986	0.009689934	0.00991890103053
1777	14	0.606860956541	16.9541353526	0.634446659285	2.31146846845	0.009775786	0.00991890103053
944	10	0.311542575121	15.1024210249	0.128465103083	8.27764305905	0.009386259	0.00991890103053
2134	22	0.180306449163	14.4726436802	0.768095298418	2.24004322916	0.009914981	0.00991890103053
1623	24	0.678564611963	13.6258025929	0.978009022308	0.466153361152	0.009795346	0.00991890103053
446	3	0.815124514756	16.3802558482	0.799395475105	4.01504301556	0.009692233	0.00991890103053
467	8	0.374985028459	15.9164291087	0.543857907025	2.97266794222	0.009761696	0.00991890103053
640	6	0.767363332429	14.408794971	0.0765291336514	0.450992263332	0.009712408	0.00991890103053
1037	19	0.303669125278	13.7457056633	0.81824578862	2.96147782122	0.009253348	0.00991890103053
1473	20	0.247952738121	16.226009698	0.260855359866	1.21965591534	0.009521938	0.00991890103053
600	7	0.595009802267	15.574589824	0.952663699771	0.116373924727	0.009910494	0.00991890103053
1939	14	0.424789238353	16.1223637151	0.695610228414	6.29147830227	0.009900352	0.00991890103053
2118	25	0.490942137021	12.7557353108	0.754828081528	4.24541113005	0.009432828	0.00991890103053
1316	25	0.287784621356	11.7807663956	0.271404875866	3.9470263161	0.009743387	0.00991890103053
1736	15	0.365497176315	15.1051966878	0.969436430039	2.63840346961	0.009888364	0.00991890103053
590	5	0.898457670757	15.3135016745	0.269756850968	4.57521961134	0.00961018	0.00991890103053
2164	31	0.421865166605	11.7161420384	0.437803915705	1.95164864376	0.009744369	0.00991890103053
571	4	0.71862567938	16.5431403107	0.975497546125	1.92203977328	0.009570404	0.00991890103053
1115	10	0.268284507657	17.8110095097	0.953643447847	1.94038172087	0.009411335	0.00991890103053
1141	16	0.479543944725	13.015626691	0.283873742471	7.37017555914	0.009763558	0.00991890103053
1075	18	0.573959266994	15.9389697632	0.883995498885	7.34706709802	0.0097972	0.00991890103053
1001	6	0.23549870012	14.5757790882	0.377398712455	2.10548990247	0.009878987	0.00991890103053
926	7	0.317835073396	14.7470480357	0.388486539461	2.05395793849	0.009013237	0.00991890103053
1663	21	0.67170865151	13.3548106722	0.728088129017	4.98384092664	0.00979303	0.00991890103053
1392	14	0.604204833262	14.6087389471	0.849518389191	3.19263151813	0.009536484	0.00991890103053
883	13	0.54607763409	12.0869587557	0.75516323207	5.36519139756	0.00988871	0.00991890103053
1138	14	0.583651124666	16.6152946311	0.915254800837	2.18968613875	0.009818453	0.00991890103053
1236	8	0.117220856611	15.6736589863	0.857426678613	5.20029517332	0.009669731	0.00991890103053
1202	8	0.479281229502	14.640930583	0.337085590448	3.7981006364	0.009568916	0.00991890103053
434	3	0.693373589787	16.5203386162	0.160987823558	3.5407315294	0.009677601	0.00991890103053
1857	19	0.45675331117	15.1861921315	0.404106145045	0.321271198525	0.009870313	0.00991890103053
1251	11	0.54336649256	15.1885648052	0.0813150077464	1.77958401217	0.00926401	0.00991890103053
730	7	0.411583555376	12.9815711879	0.401215208918	3.66474971144	0.009762327	0.00991890103053
783	9	0.235558398529	13.5459296745	0.835801559619	7.35048606495	0.009775539	0.00991890103053
1744	31	0.518568454538	14.9406603353	0.586346114923	2.57365941564	0.009788228	0.00991890103053
1493	14	0.598995903299	17.6786055393	0.816585711984	2.34519235792	0.009514104	0.00991890103053
760	8	0.386253889335	14.6112819574	0.749349064228	1.60627280613	0.009669116	0.00991890103053
1469	14	0.306268438807	14.1355405647	0.280890273395	0.10463199916	0.009237195	0.00991890103053
834	15	0.385076545192	12.8548731008	0.16389187755	3.89040500252	0.009901821	0.00991890103053
1750	16	0.443161754757	12.5050250241	0.458003488485	4.61568326601	0.009599687	0.00991890103053
2085	16	0.31300872507	15.1915696795	0.147049248333	0.346972913513	0.009818293	0.00991890103053
1074	12	0.584506876092	15.1442015533	0.509732199881	2.42347749281	0.009641317	0.00991890103053
879	12	0.310351727422	15.2035940925	0.343619794077	1.47525428553	0.00976202	0.00991890103053
1501	16	0.534245647991	14.6424369401	0.17744136796	4.87721066818	0.009582177	0.00991890103053
1306	23	0.613015058486	12.7730924317	0.0301487080295	3.39306189859	0.009754706	0.00991890103053
1527	11	0.584236009457	20.537192897	0.783065987167	1.22004426426	0.009673588	0.00991890103053
1188	14	0.305680934442	14.4281136016	0.25929916055	1.72749669212	0.009419086	0.00991890103053
1658	14	0.0484571411133	16.8081967451	0.525613494404	5.27480581052	0.009825189	0.00991890103053
1129	12	0.222225416387	16.5539963473	0.692611520654	3.07614039235	0.009880811	0.00991890103053
1786	27	0.695875997094	14.5712583216	0.624624370468	0.544867671849	0.009776705	0.00991890103053
1252	11	0.411720826967	14.5876838501	0.796415872026	5.36769780234	0.009874296	0.00991890103053
1077	14	0.461611871652	14.7266803079	0.414248087573	6.20729543969	0.009897796	0.00991890103053
1492	19	0.199868205528	14.3589135637	0.017381156605	5.92616406099	0.00950235	0.00991890103053
1040	20	0.184575720935	15.1861097003	0.710522655361	2.94834895009	0.009874334	0.00991890103053
1587	18	0.659828580846	15.4246206131	0.453395845164	3.3685128979	0.00949893	0.00991890103053
741	4	0.32110845665	13.3330242596	0.205097076575	0.538417660994	0.009912419	0.00991890103053
2113	10	0.0855789136218	18.8937596596	0.666580762052	1.77712994011	0.009616802	0.00991890103053
884	8	0.726332110897	14.2464941634	0.605772001484	4.80556496549	0.009901898	0.00991890103053
947	9	0.720332722606	15.7713558553	0.748473102981	6.57755052591	0.009629186	0.00991890103053
1122	13	0.677160421941	15.3015925825	0.874438709751	1.84692261839	0.009648198	0.00991890103053
1208	12	0.985552260068	16.3023152687	0.137357500708	2.1283008712	0.009903361	0.00991890103053
2382	17	0.404977392375	16.0053107846	0.156370666749	3.2777715508	0.00961334	0.00991890103053
1216	13	0.735010910433	14.814031936	0.473661488538	4.94320351747	0.009516669	0.00991890103053
1081	13	0.454593029165	11.3218789532	0.0532006660484	4.61293719539	0.009804087	0.00991890103053
1916	33	0.270786018684	15.8743714268	0.187002000289	5.41926411384	0.009699615	0.00991890103053
1081	14	0.142252543467	14.5028824332	0.589225248251	5.43178441964	0.008492964	0.00991890103053
1338	3	0.0706834143538	17.32918116	0.320204203074	2.28342151187	0.009205364	0.00991890103053
592	4	0.315093065792	15.1995192707	0.927024950559	0.518984820627	0.009803503	0.00991890103053
502	4	0.589553431958	15.6445309489	0.264426686987	3.38721080262	0.00968835	0.00991890103053
1790	30	0.0865274768305	16.1196099679	0.303894853979	2.6302936435	0.009570537	0.00991890103053
790	14	0.522257231443	14.8444513419	0.635500180092	2.98970951143	0.009913341	0.00991890103053
1354	13	0.721090212884	19.5540266515	0.853091801646	0.0714488593645	0.009690731	0.00991890103053
1113	6	0.137901267727	15.4767888904	0.0701386333359	0.641327150735	0.009294538	0.00991890103053
2154	17	0.459730871923	18.8310058606	0.860156819122	3.03951568742	0.009606988	0.00991890103053
685	7	0.668138294054	12.2100205923	0.610428973147	2.25883539212	0.009688816	0.00991890103053
1984	26	0.178431973063	13.4101425658	0.923874372226	2.27841173512	0.009499415	0.00991890103053
1340	19	0.311065878058	12.6495456574	0.806525462422	2.90444280315	0.009766301	0.00991890103053
1768	28	0.956197258031	12.9840387381	0.690470421385	1.07148146859	0.009817942	0.00991890103053
1024	14	0.247792219385	14.0983238785	0.719680765106	1.50423275309	0.009057531	0.00991890103053
1524	9	0.321770077836	14.6379839926	0.277400464764	3.58569037995	0.009917916	0.00991890103053
1512	18	0.319454976744	14.1041295951	0.0960899389062	4.39807116092	0.009873588	0.00991890103053
1565	16	0.752197845529	16.8115820208	0.550790120449	7.08667947985	0.009808626	0.00991890103053
719	7	0.385235576231	14.8814560894	0.36434418603	1.93900914192	0.009678338	0.00991890103053
1524	9	0.0153360382121	17.9718072089	0.217166576467	4.30251169365	0.008301262	0.00991890103053
714	7	0.190158627693	13.0315028684	0.294540398086	2.81022474079	0.009084028	0.00991890103053
1567	19	0.722893249211	13.2004726388	0.288996705191	5.21739079577	0.009870103	0.00991890103053
848	8	0.59771549829	13.0395423571	0.510330022152	3.49346358105	0.009630544	0.00991890103053
934	11	0.312626411648	16.092927882	0.0328071195053	1.35757273503	0.009679237	0.00991890103053
995	7	0.884868912243	17.8726807346	0.967104098277	0.830629962346	0.009342029	0.00991890103053
975	14	0.355454069067	15.1336068317	0.689745304445	1.70402051783	0.009621772	0.00991890103053
931	7	0.155407779716	16.552121838	0.853015256875	2.56208485077	0.009496105	0.00991890103053
1157	9	0.146402633602	13.9478452889	0.149107889852	0.698345256493	0.009743194	0.00991890103053
1405	14	0.117453876808	15.499172466	0.663356818771	5.66268923149	0.008640189	0.00991890103053
1357	16	0.193144139331	16.2633983673	0.965913376774	4.28513538404	0.009701579	0.00991890103053
927	15	0.136984980339	16.6090244119	0.529614325021	6.83456566419	0.009754762	0.00991890103053
1399	11	0.385774228554	13.654915193	0.890914220681	0.476486826788	0.00986583	0.00991890103053
1689	27	0.745105339224	13.7508892797	0.814359019682	0.765322525843	0.009523667	0.00991890103053
591	6	0.678758568454	12.9264347846	0.650656127147	0.943784966679	0.009908173	0.00991890103053
1915	9	0.384920834027	15.7235829671	0.379866845132	4.91629521542	0.009769021	0.00991890103053
1354	8	0.0658651629632	15.9207413486	0.719892104757	6.81979359787	0.008256568	0.00991890103053
1078	17	0.469871887193	14.3779792598	0.80475987629	0.335662168535	0.009589475	0.00991890103053
1470	16	0.462471206866	13.1038576624	0.0668500515384	1.13370075513	0.009846106	0.00991890103053
704	12	0.766660243067	13.0812574585	0.744605404519	0.0223040670519	0.009909374	0.00991890103053
1855	14	0.105105420025	13.081133463	0.46893769714	6.46910467393	0.009753782	0.00991890103053
1726	22	0.417819398837	13.8991031666	0.537276276329	2.43059732083	0.009710786	0.00991890103053
2060	11	0.27204517531	15.2326105312	0.871560882053	0.894061926229	0.009405023	0.00991890103053
1593	20	0.278560284338	14.084964456	0.757386071568	3.90007329405	0.009851983	0.00991890103053
1609	15	0.0884840554876	14.6436696342	0.905622967705	1.94316502727	0.009301014	0.00991890103053
926	13	0.311990244833	13.7336730467	0.731248465297	0.254912182864	0.009578558	0.00991890103053
1839	18	0.120367433863	14.370135367	0.782030801397	4.56634677535	0.009742363	0.00991890103053
1141	10	0.149628923078	13.6530656403	0.512652319538	1.72597373583	0.009166892	0.00991890103053
1001	10	0.329707742652	13.6296756366	0.369447039511	6.46245885391	0.009645466	0.00991890103053
777	11	0.446981224191	11.7780287876	0.224540085108	1.12563804598	0.009356025	0.00991890103053
1147	22	0.44621387193	11.0001361737	0.405520824228	4.19234308115	0.009475839	0.00991890103053
1422	10	0.341354986444	17.4307250059	0.476867567052	2.96561785264	0.009772393	0.00991890103053
1075	16	0.190115987028	11.758078118	0.920210025051	3.07270513944	0.009704646	0.00991890103053
1404	10	0.428994159342	17.2216364699	0.136207552446	4.74706114286	0.009665431	0.00991890103053
759	7	0.414281076459	18.411055659	0.371231674884	2.05268160283	0.00907352	0.00991890103053
1518	16	0.270604216994	15.3461219788	0.420128291654	2.17561662592	0.009507895	0.00991890103053
1234	14	0.410419920522	15.5563050198	0.699634703494	0.803042705784	0.009800307	0.00991890103053
959	3	0.105378043867	15.9676107197	0.59360531503	5.29428862819	0.00962682	0.00991890103053
1829	28	0.286091418924	12.9154682206	0.0457395139492	4.14534306463	0.009691191	0.00991890103053
619	7	0.439997263006	15.3765071243	0.573590065234	2.78249703035	0.009729043	0.00991890103053
1462	19	0.485264183592	11.1577275976	0.0668958772054	2.13799543599	0.00978911	0.00991890103053
606	6	0.802481301509	14.8463413681	0.894989141375	0.322228156411	0.009710552	0.00991890103053
1506	9	0.535771437227	18.6303058692	0.510518686151	1.68801418924	0.009687906	0.00991890103053
858	7	0.0690482598743	13.2774406189	0.929148923747	8.39194020388	0.008742744	0.00991890103053
1460	16	0.309037932887	13.6461134698	0.158908732858	7.51641542414	0.00947996	0.00991890103053
