# Supplementary material for: Tableware trade in the Roman East: Exploring cultural and economic transmission with agent-based modelling and approximate Bayesian computation
Source: PLoS One. 2020 Nov 25;15(11):e0240414. doi: 10.1371/journal.pone.0240414 (PMC7688115; doi:10.1371/journal.pone.0240414)
Supplement: S1 File — The full project, with the data, the code of all components used to run the simulation and analyses is registered: https://osf.io/s5mdw/. (GZ) [file pone.0240414.s003.gz › s5mdw-full/abc-pandora/results-example/nonrand/result_0.0107950274934.csv]

nstep	cstep	mu	mumax	copy	strb	score	epsilon
1086	12	0.582033941439	14.7093980333	0.841675229883	3.16634504365	0.0101483	0.0107950274934
499	3	0.900565910029	16.3035314766	0.929922678068	4.43173561223	0.01075892	0.0107950274934
1240	10	0.496872869202	12.2843476054	0.265912348314	1.34089122376	0.01036571	0.0107950274934
1253	12	0.442146373668	13.9738904851	0.427166431729	2.44345669405	0.01000443	0.0107950274934
1453	14	0.185232424302	14.9547451871	0.667199069461	0.428867437698	0.0099161	0.0107950274934
1618	17	0.607075352102	13.7797522786	0.757944292989	1.31179655951	0.008893139	0.0107950274934
1791	18	0.969263606085	15.1480709935	0.422054460693	6.58724195319	0.009283307	0.0107950274934
1439	22	0.466994721553	13.3939986443	0.676014052077	3.44700082341	0.009982051	0.0107950274934
1271	23	0.884207225974	12.9989287824	0.29999140027	2.09866833585	0.010741	0.0107950274934
1220	9	0.618146817574	15.8156930928	0.0632644087278	0.782198381305	0.0101884	0.0107950274934
1831	25	0.117163899991	14.941932468	0.45404955485	2.11116868752	0.009761327	0.0107950274934
1024	11	0.515647958174	14.3030959987	0.504175959687	1.86634914798	0.009675618	0.0107950274934
513	8	0.470186594215	12.7469124761	0.099670197163	4.60991244944	0.0101787	0.0107950274934
1192	21	0.254421954716	12.4883378818	0.157176463631	2.63801635236	0.01075773	0.0107950274934
1040	18	0.936576148926	12.6977991004	0.928847941654	2.09644946612	0.01033692	0.0107950274934
353	6	0.981146047833	12.1802698374	0.183994453335	3.66106937043	0.01075579	0.0107950274934
1172	15	0.582505279219	16.5812989907	0.231150486961	1.6866034688	0.0102674	0.0107950274934
977	10	0.248026996347	11.2458263084	0.401620482963	4.16866600396	0.01062949	0.0107950274934
706	13	0.497383580778	14.1830582574	0.38563467711	3.29483927721	0.01076262	0.0107950274934
1227	15	0.591279123905	15.3758256112	0.552166277496	3.32021139757	0.009793122	0.0107950274934
522	3	0.568091413443	13.380213343	0.0100564359111	6.2205363742	0.01077643	0.0107950274934
391	5	0.634896526836	13.4567818016	0.823770460123	5.19749074808	0.01041925	0.0107950274934
785	5	0.315420254486	13.4116261587	0.184811937105	0.177528344483	0.009204851	0.0107950274934
1225	4	0.172813545415	16.2317501103	0.739390717034	2.75138421362	0.009652525	0.0107950274934
1115	10	0.641981502032	12.5313805151	0.269435928393	3.44845318557	0.01067056	0.0107950274934
757	14	0.329967741546	15.2763315006	0.818227501699	1.07545324193	0.009737259	0.0107950274934
937	14	0.539494292872	13.5799493401	0.516699641745	3.43822834293	0.01062035	0.0107950274934
1265	17	0.162634792341	17.040648313	0.414765602149	1.67081000316	0.01063915	0.0107950274934
1834	13	0.217837521004	13.0619376223	0.346016232579	1.46121758351	0.01047625	0.0107950274934
709	8	0.394950330093	13.6387646903	0.942301936358	1.85475678751	0.009975864	0.0107950274934
1188	19	0.437861105153	13.7381020215	0.591461536182	6.75242020782	0.009507232	0.0107950274934
687	7	0.062089725006	14.7402734806	0.944515069239	1.89627967771	0.0100216	0.0107950274934
1421	15	0.507437861067	13.1159084911	0.0967694808328	2.61533922604	0.01041812	0.0107950274934
668	10	0.863966565004	11.9907288695	0.352521638165	4.71413633953	0.01067242	0.0107950274934
1405	20	0.167956412143	13.1399831541	0.752633740287	6.84066477788	0.01055463	0.0107950274934
500	7	0.122460810971	11.9404414861	0.997403568808	2.84172559451	0.009619893	0.0107950274934
1962	21	0.622395479215	13.6913668622	0.592256269263	0.354423416152	0.01059081	0.0107950274934
2110	29	0.339558831667	14.7601873119	0.501298090396	2.8905382984	0.01067461	0.0107950274934
1379	23	0.978738075005	15.944747031	0.179467188223	2.47961706852	0.01037273	0.0107950274934
1323	20	0.997000930105	14.1426533578	0.393519906786	2.17159858506	0.01004515	0.0107950274934
732	3	0.306884089052	14.5692494133	0.840218500372	3.47525929655	0.01054003	0.0107950274934
1241	12	0.347825733705	16.6861887791	0.959015994597	0.0988389064192	0.01063354	0.0107950274934
1153	19	0.832858722595	13.4325837981	0.152586868642	2.20650430875	0.01004468	0.0107950274934
1103	20	0.771727177489	15.9841716416	0.740071774008	6.29423360549	0.01073467	0.0107950274934
1417	12	0.158272757869	12.4213598346	0.835407755209	0.94030538983	0.00922332	0.0107950274934
1814	24	0.590702863286	17.2242248663	0.857988019831	2.29057051628	0.01073904	0.0107950274934
1425	13	0.168529535664	12.5626388301	0.333485515112	2.29219223258	0.009838233	0.0107950274934
1292	13	0.637825328474	11.7601242741	0.846759863258	4.41771526456	0.0102855	0.0107950274934
1723	19	0.777387970437	14.3839886458	0.198563790876	0.0688981296234	0.01046732	0.0107950274934
1094	19	0.659782935863	13.0619706075	0.300703819244	1.27127539766	0.01010691	0.0107950274934
1267	17	0.727269867499	13.9914180348	0.776950885477	0.993177159402	0.01055776	0.0107950274934
1296	13	0.844250359595	12.7007341378	0.832889543754	1.28616817045	0.0107379	0.0107950274934
793	14	0.632146253022	13.6533068472	0.56655922887	1.84085927291	0.01011974	0.0107950274934
1072	14	0.443080700396	12.533794283	0.167260522982	3.96434452197	0.01037093	0.0107950274934
1383	14	0.196253490194	14.1941009269	0.574071659946	3.3408641346	0.00964842	0.0107950274934
655	10	0.239207901495	16.2696000523	0.446599932563	3.03539187578	0.01032601	0.0107950274934
549	10	0.821275754084	13.5175796537	0.745786088152	3.52848492646	0.01067911	0.0107950274934
723	8	0.905404290721	14.8607350909	0.252051787572	3.36323939733	0.01030379	0.0107950274934
1579	19	0.847458038532	11.8528394645	0.21419581801	7.5253704746	0.01060886	0.0107950274934
1738	28	0.603788792368	11.8434386254	0.451942218417	3.4934146089	0.01011814	0.0107950274934
1776	20	0.979116975621	13.1104236739	0.927044734151	0.584937488221	0.01055102	0.0107950274934
1170	15	0.351861573589	16.2934700098	0.632129257018	5.18657803279	0.009810818	0.0107950274934
1069	8	0.8039419907	14.5444441652	0.0904357520183	1.16329823603	0.0107929	0.0107950274934
1055	9	0.550939913751	12.9681171854	0.37043249739	3.68963609715	0.01050198	0.0107950274934
759	11	0.511498786635	14.0790363548	0.895251069217	1.46864001942	0.01069093	0.0107950274934
1023	12	0.766156754946	13.0868622959	0.503460309511	6.83457183332	0.01035309	0.0107950274934
916	14	0.809646859627	12.9661382342	0.257681884514	5.64632337277	0.01058361	0.0107950274934
1477	15	0.205830280328	15.7351615376	0.153179325642	3.83352581119	0.009718844	0.0107950274934
1604	22	0.871893874231	12.7948445616	0.285511760732	5.24451501337	0.01055333	0.0107950274934
1059	10	0.381534978764	12.6188635947	0.489477050194	1.8762410346	0.01050143	0.0107950274934
1082	15	0.75504703545	13.7577497266	0.348516767692	2.03532639407	0.01051642	0.0107950274934
1114	15	0.314359233045	15.9779712637	0.983518824843	3.55300134884	0.01047365	0.0107950274934
1579	18	0.245936784263	13.2754764098	0.319183553537	5.66705463918	0.009989608	0.0107950274934
1469	15	0.675315374598	14.2024987015	0.821890887476	6.15833673307	0.01016875	0.0107950274934
1041	15	0.416210146355	11.8486180766	0.547701698172	4.52886151434	0.01038358	0.0107950274934
1458	23	0.571948055056	13.041296055	0.93727464738	1.16351400889	0.009924904	0.0107950274934
945	12	0.948525360861	15.9952337107	0.250316560462	0.682439551314	0.01042917	0.0107950274934
1152	21	0.894804232088	11.2107211892	0.0411861235107	3.89222236071	0.01007197	0.0107950274934
857	8	0.833599035074	15.2040262993	0.449512246106	2.80838978039	0.01045644	0.0107950274934
1077	14	0.216155494003	13.8481050394	0.0101780665751	1.87731990251	0.009278797	0.0107950274934
1910	18	0.709716323969	14.3949054988	0.666544244037	1.86257245104	0.01043203	0.0107950274934
2210	17	0.664076554561	16.3162435188	0.197344651575	2.77380977807	0.01041017	0.0107950274934
1432	11	0.397909820172	15.0549399776	0.88881224245	0.724844302023	0.01046622	0.0107950274934
1882	21	0.51261076793	15.2080260696	0.590689821953	3.83306901176	0.00978204	0.0107950274934
683	11	0.421436499191	14.2468318263	0.305977588451	0.727533768067	0.01036343	0.0107950274934
720	8	0.572970114871	12.2640131602	0.650765123486	4.40146625457	0.01030798	0.0107950274934
1213	22	0.563961156644	13.6625435369	0.558734546128	2.95703063402	0.01063706	0.0107950274934
927	15	0.50972676939	13.691406564	0.71888811602	1.8138069276	0.01043903	0.0107950274934
854	12	0.699728036599	15.3967384612	0.62330787142	3.88144297915	0.009968569	0.0107950274934
1250	13	0.48440907623	12.8587333973	0.420922708399	1.41669077275	0.01030717	0.0107950274934
548	8	0.512636635096	13.5471440122	0.690423651827	1.84716172582	0.01058885	0.0107950274934
1184	17	0.855596993762	12.2745254454	0.389630941719	2.08838408413	0.0107941	0.0107950274934
704	10	0.512496260958	15.8544594343	0.570871942726	2.21235892413	0.01072488	0.0107950274934
1008	11	0.319640755422	12.5342808373	0.870083128467	1.71989280484	0.009218815	0.0107950274934
1366	20	0.502368535687	10.8222771591	0.0759604298163	4.17174467115	0.01058136	0.0107950274934
1684	30	0.890386988097	12.808110535	0.320999813724	1.5688916352	0.01025318	0.0107950274934
971	10	0.497594386256	11.3828632326	0.398764446961	1.81018501377	0.01064241	0.0107950274934
610	4	0.828434809121	18.1942968722	0.748345895262	0.886901104492	0.01015053	0.0107950274934
692	13	0.398332260444	10.6964146186	0.378839689544	3.08384768717	0.01058625	0.0107950274934
1270	14	0.800672295673	16.2727419452	0.0325793481581	0.247316178485	0.009936104	0.0107950274934
691	4	0.6884986066	16.4832694709	0.832573446992	4.84634366995	0.01030235	0.0107950274934
1319	21	0.680418463117	13.8883972644	0.479600776394	7.05042058661	0.01017925	0.0107950274934
795	6	0.782894617789	14.1301075176	0.0105111620958	5.3284153931	0.01076432	0.0107950274934
1573	19	0.635817164276	14.5094353452	0.739583202224	4.53897025208	0.01070174	0.0107950274934
911	13	0.856428983762	14.1567636135	0.965504707206	3.2620662835	0.01011938	0.0107950274934
1759	31	0.69501697502	12.7217469567	0.955874550569	0.410280919258	0.01057769	0.0107950274934
1043	11	0.960415808362	15.2331636324	0.427296096786	4.7958555479	0.0106172	0.0107950274934
1203	17	0.745513517139	15.5482053691	0.448599178263	2.46496440936	0.01063305	0.0107950274934
759	6	0.759201860573	13.6726711866	0.405574210938	2.21860811929	0.01061278	0.0107950274934
818	5	0.480538808949	17.8710000946	0.300531890693	2.33232375361	0.01009886	0.0107950274934
1076	15	0.620670791236	14.2089682182	0.328421231646	4.24910494212	0.01067365	0.0107950274934
867	13	0.431077956903	11.6667955946	0.6421804118	0.263062658199	0.01004123	0.0107950274934
998	14	0.932098288402	15.9865953635	0.49338065081	2.27877229689	0.01066563	0.0107950274934
812	8	0.201949235607	11.7769394115	0.0769216342413	1.36255010898	0.01049138	0.0107950274934
1778	19	0.792895992825	14.0774246015	0.939855636766	2.74863330987	0.01030357	0.0107950274934
570	11	0.870361560749	14.5847469776	0.702356327908	5.71073612615	0.0101426	0.0107950274934
1183	11	0.532543100114	10.922332794	0.354137985722	7.35821919553	0.01071846	0.0107950274934
1405	11	0.954060910721	15.7404456885	0.156365349546	2.24410699458	0.01053837	0.0107950274934
1377	10	0.157185945976	12.3469965959	0.462190144507	2.93628687518	0.009938958	0.0107950274934
1638	25	0.279332497027	10.4735089453	0.23282785937	5.12832872788	0.01075413	0.0107950274934
1161	13	0.963489076318	15.9003975168	0.127270074569	2.36296500065	0.01068124	0.0107950274934
1383	15	0.141593523248	11.8399392713	0.188890207518	0.937982383529	0.01025656	0.0107950274934
1683	15	0.961032093374	14.643086865	0.0181589745168	5.14562968992	0.01075395	0.0107950274934
1179	13	0.398143802158	11.5984160154	0.468631051704	4.08901120102	0.01029621	0.0107950274934
581	11	0.637578997455	12.1328169936	0.704030595082	2.9151771814	0.01029307	0.0107950274934
1575	19	0.968041272356	15.6868424616	0.704282922415	4.56114129276	0.009878909	0.0107950274934
1417	11	0.855483272153	13.3758500675	0.367926947514	3.55368721681	0.01064277	0.0107950274934
1520	30	0.698845230347	14.2038281483	0.336172983337	3.5898394492	0.009216266	0.0107950274934
568	5	0.160220586723	15.2198186057	0.185502292297	2.37263267332	0.009749371	0.0107950274934
1292	19	0.345120420003	12.2099072882	0.224454730178	0.97661836592	0.009697851	0.0107950274934
531	8	0.754955493103	12.6857978477	0.157348088537	1.17435780985	0.01027395	0.0107950274934
738	10	0.369357876432	14.5843357384	0.857738843295	3.5118957433	0.009417251	0.0107950274934
853	5	0.693527344479	16.3111948854	0.117952738285	6.11304096437	0.01034245	0.0107950274934
1769	18	0.719085419662	14.3662505846	0.0647354924111	4.3016317687	0.01001155	0.0107950274934
1315	13	0.603272265338	13.0197304665	0.519700667075	0.287256851329	0.01047718	0.0107950274934
1399	22	0.638156962034	16.2885656638	0.582253280855	0.0348914949191	0.01050185	0.0107950274934
1250	19	0.993055763122	13.5756354421	0.0216449762092	0.0818507558236	0.009922872	0.0107950274934
1739	15	0.676692336723	11.6583448038	0.503729430333	4.1786332553	0.01061672	0.0107950274934
1524	23	0.232732472975	16.862935257	0.512569581147	4.18832306022	0.01017221	0.0107950274934
819	13	0.47974265816	15.2036086153	0.827609779806	4.30719253554	0.01062301	0.0107950274934
1913	18	0.731216896242	14.6092493463	0.554346681513	6.49163911935	0.00962265	0.0107950274934
851	10	0.642026227733	13.4038128181	0.516204864301	5.4832439944	0.01019511	0.0107950274934
939	10	0.258405254571	15.122271887	0.147234453725	2.11928254811	0.01022551	0.0107950274934
1027	13	0.619637387587	14.1876673915	0.684697178099	3.91378645055	0.01009164	0.0107950274934
1208	8	0.490383278104	15.0459582347	0.961116855815	5.73507220334	0.009937016	0.0107950274934
1840	26	0.263409460705	12.2992100457	0.941672639379	5.86207999995	0.0105325	0.0107950274934
1214	13	0.690804634454	15.0095263074	0.878531787485	1.19192927397	0.01077278	0.0107950274934
772	13	0.733694865832	13.6413350598	0.0047991381844	0.546382009016	0.01041684	0.0107950274934
1212	19	0.630411655664	11.2860626073	0.184278069747	2.1618927579	0.01031841	0.0107950274934
1593	8	0.086139424821	10.2604955488	0.535434135658	1.42460303049	0.01026099	0.0107950274934
789	14	0.585753374043	10.5353615405	0.321579956495	6.83575545369	0.01032127	0.0107950274934
1665	19	0.409266271175	14.9790355903	0.313823934355	2.45600339182	0.01046518	0.0107950274934
1614	29	0.942908899973	13.1639674579	0.995327239152	3.35288972128	0.01036031	0.0107950274934
480	9	0.959610742989	14.916752978	0.746942279393	1.43302069978	0.01030378	0.0107950274934
1277	18	0.746406213978	13.2021463	0.953765308126	7.93105158872	0.01026257	0.0107950274934
1091	9	0.485733436404	12.8281418939	0.37493339838	3.34589056626	0.01070717	0.0107950274934
1244	7	0.85987209147	17.1665034318	0.516190476037	1.56117554589	0.01069947	0.0107950274934
717	10	0.702744027113	12.6497779056	0.910625755063	2.22783475834	0.01062816	0.0107950274934
1748	26	0.0702365214157	13.0867168673	0.0962567602434	2.13220823806	0.01076194	0.0107950274934
2127	12	0.691949053252	15.7649603345	0.283197197809	2.76292884766	0.009929083	0.0107950274934
1090	11	0.882068864763	13.9637794984	0.43184130061	3.29125624082	0.01062441	0.0107950274934
1236	8	0.597228078491	13.1294835024	0.544921629107	4.30464756316	0.01025381	0.0107950274934
1760	16	0.505057725837	17.6250657421	0.00628493401252	3.9598767778	0.009711297	0.0107950274934
1701	16	0.936519974038	16.0798779304	0.256216017205	2.02824812873	0.01021919	0.0107950274934
1469	19	0.72954453603	12.5502435294	0.0648755604579	4.54083720491	0.01042278	0.0107950274934
1086	17	0.538824100869	14.362322704	0.31531898415	3.66549366468	0.01058096	0.0107950274934
864	6	0.39263010148	15.1465624352	0.60185663509	3.98981419057	0.009353485	0.0107950274934
1405	9	0.555183081659	14.1372615171	0.091273537227	0.964747826861	0.01029693	0.0107950274934
1100	10	0.602493983669	14.4000486505	0.104890857208	6.97131108513	0.009939588	0.0107950274934
1661	13	0.834252552826	13.3620626305	0.649956743865	3.26413252938	0.01078463	0.0107950274934
1411	17	0.830839081545	12.4598579512	0.933755470897	1.89485602393	0.01071637	0.0107950274934
1063	10	0.83938209703	15.4727328407	0.864614424639	2.43371448243	0.01004562	0.0107950274934
1348	20	0.787640351164	13.7243795947	0.913607997772	0.271976957661	0.01019487	0.0107950274934
701	6	0.879928164095	13.9425942612	0.456747916888	5.42649300322	0.01070869	0.0107950274934
2028	20	0.847727463096	15.9766971766	0.718121441013	7.75534113458	0.009952498	0.0107950274934
1591	20	0.927190026052	13.3781898543	0.827557941579	5.88623018237	0.01051904	0.0107950274934
722	13	0.651792885968	11.4085974482	0.725397837172	3.28013989713	0.01024889	0.0107950274934
1422	23	0.856207179759	14.0629331684	0.493834971145	7.22019329444	0.009798294	0.0107950274934
1611	27	0.585770952671	13.1636852714	0.517138119632	2.45116678107	0.008844134	0.0107950274934
1452	25	0.572571770016	12.7158450816	0.204889308527	2.61470764637	0.01075058	0.0107950274934
1644	18	0.476045669578	12.9291810053	0.446035458329	6.03681586883	0.01022762	0.0107950274934
501	6	0.738027293016	13.4060863054	0.587663741777	5.52632198242	0.01038761	0.0107950274934
1246	13	0.681717420571	12.343259934	0.889351608541	3.7940324249	0.009775991	0.0107950274934
688	5	0.929234784463	16.842762922	0.884437667598	1.58013382413	0.009956566	0.0107950274934
805	12	0.805521680961	13.1586938882	0.34900709513	0.149855654066	0.01026008	0.0107950274934
680	7	0.563089607508	14.9607786801	0.509193152442	5.3581092309	0.009867088	0.0107950274934
1098	14	0.444010642585	11.5876792957	0.398264305211	7.01119409569	0.01068022	0.0107950274934
1384	21	0.629773145158	14.5789055129	0.611199045634	5.03916359537	0.01062504	0.0107950274934
1187	12	0.299180530296	14.9617406115	0.36672410098	1.95807501788	0.01009668	0.0107950274934
1438	8	0.446579276549	18.6816192387	0.884361598812	0.172334207368	0.009953537	0.0107950274934
1167	21	0.455574816207	14.9689620335	0.908131822949	4.97380426339	0.01064739	0.0107950274934
1124	8	0.202861141975	14.466091223	0.636671380346	3.97994500477	0.009923652	0.0107950274934
794	2	0.162993952588	15.2423022353	0.236161278091	4.38676052617	0.01047009	0.0107950274934
1575	27	0.773814336379	11.806538439	0.139763387402	3.66921872208	0.0104277	0.0107950274934
757	11	0.268918118694	13.708850353	0.0610885694959	2.38131015889	0.01022019	0.0107950274934
1662	20	0.884584683764	14.9342618222	0.660699539818	3.8786757601	0.00999308	0.0107950274934
825	14	0.604967296458	14.1051198111	0.454797506734	2.75078110456	0.01041735	0.0107950274934
1008	6	0.30577879763	16.0260113792	0.560737696216	3.20643224607	0.01004787	0.0107950274934
1538	14	0.124944939089	13.7659384382	0.911643073877	0.563388568326	0.01055496	0.0107950274934
1400	16	0.175687517612	12.8087340521	0.566501338477	4.02554499284	0.009262359	0.0107950274934
956	9	0.125037029229	12.6907928826	0.758231765601	7.03672246351	0.01052971	0.0107950274934
671	7	0.33325821843	14.6408424718	0.939204874621	2.33357901486	0.01019256	0.0107950274934
1136	13	0.592809654337	13.6806576901	0.533534076922	2.87925112281	0.01078594	0.0107950274934
1290	11	0.61443156462	13.9249622597	0.648992059081	3.55801761033	0.01051662	0.0107950274934
1608	7	0.271727998639	14.8563899464	0.963505872167	4.81647224774	0.009338653	0.0107950274934
1241	14	0.419968941104	13.2638296567	0.721295108833	4.13561656668	0.01015735	0.0107950274934
1105	13	0.515506783107	12.288234158	0.683889174951	1.33493629451	0.009996065	0.0107950274934
1212	22	0.542089301923	16.6276102258	0.645381062577	0.416211228057	0.01063139	0.0107950274934
1114	9	0.574553549181	13.1018261956	0.355325498003	1.84556337649	0.0100218	0.0107950274934
1601	29	0.271832516818	14.2386750435	0.840279822216	7.36654470691	0.01056881	0.0107950274934
747	7	0.830642703339	14.5173944502	0.774870246521	3.15579398824	0.01014241	0.0107950274934
1130	12	0.394132088984	13.0940032008	0.550455850056	1.72178208016	0.01045704	0.0107950274934
990	9	0.524163877228	14.6123757506	0.601735363492	4.93617240557	0.01046003	0.0107950274934
1142	16	0.611606011148	14.5416461642	0.707820444576	1.93532021587	0.01062924	0.0107950274934
1475	16	0.801345007545	15.8803195282	0.343787886329	5.79117599588	0.00916919	0.0107950274934
1579	28	0.873607803664	11.9711789057	0.648560915686	3.10880005234	0.01013738	0.0107950274934
1151	16	0.75761010709	16.6376557128	0.816116429108	2.04777449674	0.01051467	0.0107950274934
1000	12	0.438625691251	13.6911807805	0.879813586791	5.17083635412	0.01073537	0.0107950274934
1199	21	0.32662443825	12.0343032929	0.488360721668	0.0396047987402	0.01066712	0.0107950274934
821	16	0.597636178098	12.5163292612	0.195602394082	3.35084143236	0.0107205	0.0107950274934
873	14	0.856271252072	11.2549500227	0.102900089433	1.6885957961	0.01045648	0.0107950274934
1474	12	0.672067259599	16.9895389972	0.476429258167	3.44417813565	0.01012112	0.0107950274934
2059	25	0.248939444349	14.6212753633	0.0642287227907	3.58419888218	0.01049288	0.0107950274934
2084	17	0.293986812994	12.3752599614	0.825954014403	2.51508296923	0.009865012	0.0107950274934
1032	16	0.737022913455	12.1008604328	0.390160199899	1.97256622518	0.01078321	0.0107950274934
1137	10	0.931317901268	15.6156536824	0.967449449139	1.89154745634	0.009931789	0.0107950274934
1900	27	0.657228554047	12.2139177738	0.452743408425	4.88586277987	0.01052872	0.0107950274934
1617	21	0.71453547527	14.2578250434	0.453987919115	1.94473621596	0.01012144	0.0107950274934
1036	14	0.943012417398	16.9322527737	0.2522450283	1.93283813993	0.01045663	0.0107950274934
508	7	0.483606346465	14.6142230295	0.460540261908	1.23691994366	0.01031724	0.0107950274934
704	9	0.544114652357	12.3278014973	0.49644404192	1.79097079873	0.01051403	0.0107950274934
1703	23	0.685940445205	14.7872683334	0.956005717609	4.64309951813	0.009898277	0.0107950274934
730	9	0.368872012492	15.0146110748	0.127017618316	4.77701861314	0.008077489	0.0107950274934
1914	19	0.297739017431	12.0831684757	0.596351583673	3.1183065463	0.01058261	0.0107950274934
1873	17	0.435337281982	17.0108309271	0.452775100626	2.88915410469	0.009992554	0.0107950274934
1556	16	0.273439545909	15.7273244548	0.21646365385	0.720792575992	0.0100088	0.0107950274934
1843	34	0.782743105168	13.3566894788	0.307088297288	2.22159708027	0.01075867	0.0107950274934
1197	19	0.976201200761	12.6405596456	0.522170000854	6.19332050246	0.00966438	0.0107950274934
1185	15	0.0784507239069	18.512053758	0.417129773313	3.54514265	0.009878353	0.0107950274934
2007	26	0.956860033986	14.9051490535	0.772614938592	3.27532419674	0.01032408	0.0107950274934
759	12	0.879325339547	12.2893567201	0.152728141158	3.81780293871	0.01055876	0.0107950274934
1449	12	0.432358712149	15.8413183752	0.234395071297	1.78258155547	0.01036076	0.0107950274934
1677	21	0.68444158848	10.7949977382	0.110702228406	2.37740173715	0.009613691	0.0107950274934
1104	12	0.406799188701	14.7686309613	0.709131948474	1.80830247391	0.009788033	0.0107950274934
1151	10	0.46565424996	13.4349159989	0.612374489463	4.18680354618	0.01014807	0.0107950274934
1376	17	0.573819711005	12.9306784911	0.216011329361	3.85955854971	0.01076306	0.0107950274934
1746	11	0.519033678551	15.4754631411	0.935010771335	3.26456404237	0.01037948	0.0107950274934
1503	24	0.171148940499	10.9087246917	0.816609512386	0.553896647866	0.01046919	0.0107950274934
1447	17	0.504994660729	11.9185112906	0.386902960605	3.8807295473	0.01075466	0.0107950274934
1750	17	0.492785073026	13.0709190249	0.35725093203	3.30156884781	0.0104217	0.0107950274934
1856	20	0.414163261927	16.0933634388	0.116632120329	7.41898557972	0.01064924	0.0107950274934
1075	9	0.641348024346	13.6615559677	0.943848047387	6.6699215133	0.01075818	0.0107950274934
1163	12	0.338751796233	14.5866507694	0.645442648597	2.29734316901	0.009678506	0.0107950274934
718	10	0.512202840409	12.3094622024	0.213702585654	2.04929318589	0.01070045	0.0107950274934
713	8	0.344698730551	14.3255155426	0.571898295802	5.77868007699	0.01070289	0.0107950274934
1436	25	0.971868839155	12.665865277	0.584118440416	6.32122304354	0.01051331	0.0107950274934
1344	26	0.382211773407	13.3409561298	0.148316334172	0.540583558391	0.01050655	0.0107950274934
1255	18	0.673051966832	12.6147965671	0.60067001321	0.0334728496714	0.01034862	0.0107950274934
929	8	0.261205158603	14.0601349416	0.644261989078	3.19584409968	0.01016792	0.0107950274934
1306	9	0.193168684418	15.4042239183	0.809845820272	2.40975938208	0.01010209	0.0107950274934
1089	19	0.443141909437	13.0531453974	0.865012746077	4.76089835796	0.01044858	0.0107950274934
822	6	0.907311408085	14.2480426888	0.14661191172	0.924357370236	0.01073595	0.0107950274934
1026	15	0.622494855475	13.6935022479	0.746999796653	2.64076293066	0.01045306	0.0107950274934
901	9	0.713948823089	15.5512202818	0.113449087533	2.1774410965	0.01010144	0.0107950274934
875	7	0.863416853223	14.5801211968	0.236050812945	1.94275346305	0.009639311	0.0107950274934
715	10	0.168992172889	15.1955156674	0.275640948342	1.59101253094	0.0100529	0.0107950274934
1196	22	0.654050814733	11.5912559119	0.475133252694	4.06379635311	0.01054347	0.0107950274934
655	9	0.202641413285	14.2133194289	0.992999073146	0.380448375317	0.01066182	0.0107950274934
1262	12	0.762732090792	15.5615109754	0.299970076072	0.800503188506	0.009760724	0.0107950274934
1115	19	0.846511882416	15.2001055033	0.103701587771	6.62311584801	0.01076216	0.0107950274934
1373	18	0.431639331031	14.956083643	0.0678482900265	0.755335372897	0.01065802	0.0107950274934
802	9	0.635728233152	12.8284046979	0.477694333685	3.35142446062	0.009871212	0.0107950274934
1810	29	0.559070169041	14.6146456399	0.370083180416	5.0958433414	0.009782928	0.0107950274934
1718	20	0.798105816923	11.3797689735	0.492872311931	0.617255259589	0.01079135	0.0107950274934
685	7	0.40783933478	12.1550537462	0.552499742089	2.68965690327	0.01076303	0.0107950274934
1288	19	0.386629718562	12.8679099036	0.162840918168	3.18295123497	0.01078465	0.0107950274934
1267	12	0.506076697263	14.007068313	0.615102749155	4.64178912293	0.009800355	0.0107950274934
527	8	0.697336598802	13.1719786065	0.50379604138	6.63385278692	0.0101524	0.0107950274934
1515	13	0.353582817201	13.8035304543	0.466393011214	1.88248422661	0.0107806	0.0107950274934
750	12	0.546459480693	11.047134661	0.674565542798	3.06799612724	0.01062339	0.0107950274934
1305	18	0.451847045391	11.4229836804	0.465413204026	6.1412364294	0.01062515	0.0107950274934
1382	17	0.202909489139	15.5831581619	0.466752587741	1.35645126308	0.009880971	0.0107950274934
820	10	0.243473044111	12.6362958267	0.061308166784	1.02352996159	0.01055516	0.0107950274934
1457	18	0.623371260295	13.0203549923	0.497592534281	0.452603077129	0.01071101	0.0107950274934
1573	12	0.697904177855	16.8643825949	0.620121723639	1.9299524588	0.009327162	0.0107950274934
2113	34	0.265497734071	14.1095347214	0.168553163083	1.76288109025	0.009897921	0.0107950274934
980	11	0.37041067935	12.6677157462	0.202375990057	1.01490205191	0.009980205	0.0107950274934
774	10	0.568146525813	16.7815330373	0.270071517843	5.87784415549	0.00993246	0.0107950274934
1326	21	0.650423634973	14.4312003087	0.944790002855	1.82295228185	0.009914762	0.0107950274934
886	9	0.25604331251	15.1696335075	0.974519201425	5.68960896681	0.009977468	0.0107950274934
1257	20	0.556193797411	14.178375491	0.593373863051	4.70187836132	0.009844156	0.0107950274934
967	15	0.863559414137	11.4111606548	0.605038478014	0.537571069876	0.01043646	0.0107950274934
1139	15	0.429283378639	10.4915070243	0.0615374010118	0.313090935072	0.01016873	0.0107950274934
603	7	0.39397525454	14.2685875879	0.120570782193	1.59195092551	0.01055129	0.0107950274934
1632	15	0.517303937643	15.1120608978	0.355139249977	3.1221841755	0.009964727	0.0107950274934
1088	13	0.321534876819	12.0205359634	0.567725065576	8.2161503153	0.01060564	0.0107950274934
936	10	0.683752293068	11.6764752046	0.162700269646	3.3009028457	0.009847718	0.0107950274934
1506	24	0.199321430895	14.7020588426	0.670114470603	3.80693146435	0.01028453	0.0107950274934
984	16	0.816639457066	13.5621614461	0.273301515565	4.28071418518	0.01053005	0.0107950274934
1775	20	0.837598494023	14.4330522529	0.914008879202	3.90400787758	0.01044826	0.0107950274934
1775	28	0.520890881919	12.8460880566	0.602723451168	2.70670701921	0.01061722	0.0107950274934
721	8	0.558085005655	13.9689094454	0.326431318127	2.86925619335	0.01017557	0.0107950274934
1822	25	0.175816468049	11.9444743633	0.699151085663	1.69386711843	0.01050845	0.0107950274934
1776	27	0.347412918876	14.0771270124	0.807532196289	0.517000282183	0.009631401	0.0107950274934
1586	12	0.482372764	14.9504549494	0.625984712964	4.54812452619	0.009500366	0.0107950274934
1383	11	0.885974004955	15.7029239583	0.311192704904	4.05352645397	0.01031568	0.0107950274934
1275	21	0.644424066772	12.390997397	0.305714574315	1.96146162083	0.01000822	0.0107950274934
1533	27	0.483809069005	12.3337246736	0.723794668401	1.75800278293	0.01043412	0.0107950274934
984	15	0.0268863153096	13.5750165358	0.634813212379	5.2608868332	0.01055101	0.0107950274934
1367	17	0.466037871416	12.8171342495	0.838884792892	5.37228219514	0.01061607	0.0107950274934
1927	26	0.614710614898	13.6278018441	0.116278477338	0.236220746245	0.01062758	0.0107950274934
859	12	0.0280886272318	10.2907530275	0.50518794572	0.352002589508	0.01022206	0.0107950274934
1023	19	0.621026973587	13.2644197536	0.355584691061	2.09441816327	0.009772543	0.0107950274934
1788	19	0.688015775647	12.590728191	0.000301194398946	5.50978182936	0.01068173	0.0107950274934
1523	14	0.44766039694	14.7336753942	0.230429113667	2.34809537538	0.01012194	0.0107950274934
2319	23	0.851642774349	14.8837078663	0.366478494149	3.64932459215	0.01025387	0.0107950274934
1370	19	0.264416851265	13.7179663057	0.255395479312	9.77343354562	0.009648636	0.0107950274934
1209	8	0.868175960707	17.5683828311	0.346997583245	0.813707807782	0.009386076	0.0107950274934
1055	10	0.230362968994	15.3640815261	0.523238349203	3.68292988694	0.01068803	0.0107950274934
617	8	0.60086519829	10.6719300309	0.420388731804	4.15627896776	0.01048033	0.0107950274934
1231	13	0.801120778486	11.950817955	0.890152683924	0.6726598784	0.01027615	0.0107950274934
1023	16	0.512292218454	13.54159761	0.903110496542	1.61253320114	0.01056779	0.0107950274934
1212	10	0.935253119509	13.8081209799	0.0142625229662	1.98256556389	0.01034441	0.0107950274934
1763	12	0.615239513366	15.9699529955	0.0258685998099	0.609780326199	0.01056766	0.0107950274934
965	15	0.52361868828	10.776146917	0.73316573427	1.41786742003	0.0103562	0.0107950274934
669	5	0.117049082482	12.8112676714	0.948302667758	1.44165977286	0.009796109	0.0107950274934
1455	25	0.964856404407	15.5205742118	0.822915566419	1.22433074257	0.01063796	0.0107950274934
1688	29	0.280058027702	15.7710907153	0.631317625697	5.66708761948	0.01071871	0.0107950274934
1615	14	0.330679052664	11.6948604142	0.802983389469	4.59351163818	0.01039596	0.0107950274934
926	10	0.60933795362	13.4001565673	0.581846575175	2.44148855284	0.01012152	0.0107950274934
1265	22	0.854487232477	12.4019698957	0.244239937606	3.00125256699	0.01066476	0.0107950274934
1214	9	0.520653713228	15.2290174808	0.866423087696	2.98406153854	0.01045306	0.0107950274934
1428	20	0.379284536386	12.536712015	0.423535462408	3.20526712668	0.01028332	0.0107950274934
1202	11	0.669751434791	15.3974283312	0.85628169828	6.57359500933	0.01023065	0.0107950274934
1593	16	0.289452435294	14.0704426341	0.722521722219	1.89570623084	0.01059106	0.0107950274934
1716	26	0.645667899381	12.339853076	0.383649025303	2.59759586487	0.01049104	0.0107950274934
1110	17	0.177670597509	13.6792858234	0.181503767217	0.326508493607	0.0104527	0.0107950274934
685	9	0.731597804583	16.5489624441	0.442313240351	2.17329417089	0.01002628	0.0107950274934
1433	20	0.845154249893	16.8280494031	0.837219462133	4.75497989656	0.01063393	0.0107950274934
732	6	0.95913351291	13.9352955036	0.249376943747	2.22591194046	0.01078557	0.0107950274934
1187	5	0.147171369849	16.6843542188	0.275475635841	1.18697860919	0.008852297	0.0107950274934
1420	13	0.914645794447	15.8998454346	0.110327076357	6.09391493605	0.01042377	0.0107950274934
1480	15	0.609903822174	17.3124911946	0.743129072111	0.317099048108	0.01020881	0.0107950274934
1144	21	0.742830532731	13.3940453905	0.729483300147	7.22753314971	0.01012773	0.0107950274934
592	7	0.399798067727	14.5444392614	0.637000608135	2.73796675192	0.01029997	0.0107950274934
1479	27	0.317097769742	10.7468284037	0.483344956134	6.12680199549	0.01073844	0.0107950274934
1485	13	0.374543564291	15.9553174109	0.5626319284	1.26038809505	0.00947717	0.0107950274934
889	14	0.999134329945	12.8183874574	0.182640835966	2.42524450441	0.0102984	0.0107950274934
1159	22	0.712970201906	15.9726439875	0.859594854091	5.92275576595	0.01016695	0.0107950274934
1383	15	0.96512994495	14.5572395564	0.921962142907	2.69019160758	0.01023682	0.0107950274934
1667	32	0.649215515827	15.1005879824	0.81352471888	5.88467450063	0.01062812	0.0107950274934
557	9	0.746073514411	12.3208018413	0.000632680387155	1.08807149034	0.01024327	0.0107950274934
813	9	0.663767278257	16.1297189955	0.231438578215	1.14820046008	0.01053378	0.0107950274934
1172	19	0.728845623101	13.1762087911	0.406033453826	1.57811984074	0.01072344	0.0107950274934
530	9	0.924163476369	14.9326363062	0.155701954407	4.32900582317	0.0105068	0.0107950274934
1585	12	0.551937061012	11.8003718899	0.132838077391	2.96205564352	0.01018692	0.0107950274934
1421	13	0.647776638191	13.9520139002	0.614906903463	4.75193278752	0.0104929	0.0107950274934
1032	13	0.907483434147	14.8178108082	0.056960814756	4.08405875014	0.0103714	0.0107950274934
1236	13	0.608430373275	12.6801688661	0.499069878905	2.55914632471	0.01048963	0.0107950274934
1005	11	0.441382303532	11.4001462983	0.301573552375	2.30981653269	0.01044186	0.0107950274934
1191	23	0.678690346964	12.5833516987	0.749091388994	1.16861910434	0.01000197	0.0107950274934
846	11	0.703561553775	14.9010447004	0.912025989912	4.0684565482	0.009972293	0.0107950274934
707	8	0.182796072689	12.8888720014	0.0688058030062	6.98572187536	0.01037945	0.0107950274934
1803	11	0.1332627176	16.5603166935	0.815840426718	0.600886638457	0.01072446	0.0107950274934
894	5	0.397993446847	17.0676025115	0.275418374597	1.6116959076	0.01059015	0.0107950274934
1199	9	0.576746222766	14.4628958867	0.665826508453	3.23301625689	0.01067136	0.0107950274934
1716	17	0.798648581641	13.4329270664	0.360995688605	1.90232846935	0.01029821	0.0107950274934
744	10	0.56829846593	12.7296965977	0.0925732469456	7.41192087073	0.01043812	0.0107950274934
1149	16	0.661448176832	10.454021514	0.696047360159	2.18612722551	0.01057716	0.0107950274934
1568	19	0.637154120622	15.0093417026	0.933881677989	2.5951563451	0.01030951	0.0107950274934
1819	16	0.684682875814	14.2399746038	0.667757044518	1.28301884125	0.00976537	0.0107950274934
1035	16	0.535136795019	15.0258421004	0.279914998408	2.72012870494	0.01063418	0.0107950274934
913	5	0.15594059198	14.4896733765	0.669683080442	4.18062583248	0.01049055	0.0107950274934
878	9	0.856141024985	15.8787998564	0.280626427965	0.238067031331	0.01035654	0.0107950274934
1675	25	0.867985092706	15.5912182078	0.366773389058	2.4242425301	0.01035214	0.0107950274934
1238	24	0.888068043173	11.7670256722	0.408985484602	4.73738890837	0.01068132	0.0107950274934
1569	28	0.213220634743	14.0951194678	0.629617032989	0.608799238644	0.0103483	0.0107950274934
1058	19	0.892014394486	14.7215712542	0.144823541668	4.89943722278	0.01073971	0.0107950274934
1098	17	0.751971197818	12.8961969935	0.257652584152	1.57935112618	0.01014218	0.0107950274934
1066	17	0.19129579047	16.8715008353	0.0960347626677	1.59776781171	0.009796081	0.0107950274934
1773	22	0.669644805754	15.473282794	0.595631028215	1.34172491215	0.009708608	0.0107950274934
857	14	0.313656709373	12.6509496264	0.771579882453	4.70394018154	0.01059214	0.0107950274934
1161	8	0.383524822036	14.2870264215	0.214061825878	3.55101720697	0.0105533	0.0107950274934
1418	23	0.565218668897	15.3086333704	0.735456754611	0.579840074084	0.01015233	0.0107950274934
453	6	0.366614726065	13.4566942771	0.809626568901	2.66083869445	0.01069287	0.0107950274934
1303	23	0.785432468846	12.4103212289	0.186783662487	2.82288385302	0.01031134	0.0107950274934
885	11	0.883207998185	16.5041235583	0.306660912375	0.672511513592	0.01069115	0.0107950274934
1054	16	0.851142212548	13.6134600825	0.380542458229	8.50365997449	0.01071102	0.0107950274934
1324	9	0.51879161591	13.6990113166	0.0322593798481	1.40121601286	0.0104703	0.0107950274934
1805	19	0.24891224143	19.8504880902	0.848737151639	4.25168747455	0.01018284	0.0107950274934
1277	15	0.452162847818	14.7173587886	0.596375987106	3.08620570604	0.009259883	0.0107950274934
693	8	0.60139164331	10.8041610093	0.255544422551	1.18676696648	0.01048146	0.0107950274934
1566	14	0.38431841579	13.4664549931	0.390845912688	1.48729176813	0.01035738	0.0107950274934
1027	16	0.958255077955	11.6530430785	0.491318930499	0.182039446929	0.01071674	0.0107950274934
928	14	0.168854763412	11.3268366649	0.107958032713	0.0657481663678	0.01074204	0.0107950274934
1333	9	0.616218102391	15.368500212	0.778297782755	4.17752418472	0.01054885	0.0107950274934
1527	25	0.625626127155	11.3079298127	0.527312625603	4.83770447119	0.01046999	0.0107950274934
760	10	0.954525388447	15.2720808881	0.116943526546	6.42243981444	0.009947925	0.0107950274934
1140	15	0.891768767659	14.0236039933	0.561907845903	3.18844137989	0.009860463	0.0107950274934
1030	17	0.911530185975	14.7114086323	0.880483986593	4.77554965532	0.01072851	0.0107950274934
1538	27	0.387802883263	11.2492443597	0.27736460431	3.28543508281	0.01056759	0.0107950274934
799	10	0.527736663244	13.0035996505	0.389272553304	4.23058803338	0.01043873	0.0107950274934
912	7	0.658367751357	16.0029863974	0.48306886674	1.47043887061	0.01013343	0.0107950274934
568	8	0.901467655113	14.0030387194	0.545800690067	3.24222408647	0.01078875	0.0107950274934
677	8	0.434052551147	12.346727998	0.606635214057	6.90089416776	0.0106427	0.0107950274934
698	10	0.700632840213	12.1379562265	0.750238655347	6.05533596732	0.01028547	0.0107950274934
1546	19	0.985405987319	13.4467218323	0.908582659154	2.82693523397	0.01073218	0.0107950274934
524	5	0.459661069851	13.9379174589	0.785459996865	7.79561064302	0.01067131	0.0107950274934
1623	15	0.786134416238	14.9174291247	0.170738739551	0.684577023088	0.01004449	0.0107950274934
1968	20	0.63193710511	14.0200133485	0.363141051456	1.62572031972	0.0102329	0.0107950274934
462	7	0.452098046011	13.5270683284	0.955000566981	4.51524306752	0.0105326	0.0107950274934
1207	16	0.907091879495	13.1017233964	0.342462160055	6.4096029254	0.0104466	0.0107950274934
673	6	0.756519856874	16.3123040622	0.775865786496	0.990339952395	0.0106147	0.0107950274934
1208	19	0.561893502825	15.3388018684	0.0716741796201	4.9498580552	0.009973399	0.0107950274934
1433	21	0.536905100467	16.8948776525	0.288980396107	2.68638454938	0.01079169	0.0107950274934
1404	17	0.606068154622	13.0989904971	0.631039133708	2.49337306031	0.0104928	0.0107950274934
696	9	0.751463422471	13.7254283065	0.0511254351956	3.90966830062	0.01057639	0.0107950274934
1355	25	0.199498362367	14.8885752081	0.257091117722	5.32682044845	0.01026217	0.0107950274934
1166	15	0.311760739986	14.6429385839	0.963681022265	1.96147020288	0.01077672	0.0107950274934
596	8	0.612195272738	14.7619413894	0.369261885107	5.19826934401	0.009769386	0.0107950274934
1024	11	0.125279292956	11.5169397252	0.200341116296	2.03992989452	0.01000692	0.0107950274934
1984	20	0.769513044204	18.1757312832	0.640362498902	6.19657766118	0.01016027	0.0107950274934
1724	27	0.622632676819	11.3108923226	0.431176293741	8.32499254498	0.009662464	0.0107950274934
2163	25	0.722344841017	14.8415462931	0.0852787316345	1.15601985988	0.01005576	0.0107950274934
926	8	0.516294478299	15.6523451884	0.867736240122	1.45463396217	0.01022068	0.0107950274934
1401	11	0.75990339367	13.9638911308	0.0753241064295	2.50744667176	0.009890198	0.0107950274934
1084	16	0.358241912014	14.0685559758	0.744015460442	3.98482694764	0.01061364	0.0107950274934
1195	12	0.720650719329	15.5475799574	0.22759599398	1.86360987106	0.01041654	0.0107950274934
1553	24	0.636503909644	11.3485822996	0.329309352486	7.95961182809	0.0106348	0.0107950274934
913	15	0.766837877828	15.3271692617	0.527742450915	1.99906526266	0.01067583	0.0107950274934
761	9	0.479897525127	13.0436984359	0.378743617602	1.76799447393	0.01057096	0.0107950274934
1377	19	0.374059308608	15.8661230834	0.712989496531	2.75125454792	0.009884342	0.0107950274934
1715	22	0.365062858065	16.2881285263	0.207137726199	2.31037978012	0.01064967	0.0107950274934
1150	21	0.659468351445	12.6519444493	0.142973106252	3.49437011933	0.01004709	0.0107950274934
1034	7	0.593578843854	12.945793138	0.0583793317386	6.30644327163	0.01075563	0.0107950274934
1372	22	0.631732564647	14.269094373	0.420271803666	5.55266336388	0.01046003	0.0107950274934
1191	11	0.669383552286	12.7490855577	0.54057321231	0.920272348542	0.01073478	0.0107950274934
752	5	0.500120650645	13.8792340859	0.512257303201	4.41513750515	0.01057096	0.0107950274934
1382	16	0.875304370585	14.5671691234	0.87318051205	1.98253508098	0.01053595	0.0107950274934
1972	23	0.553009217071	17.4312379142	0.188134819392	3.94442620178	0.01076604	0.0107950274934
1059	10	0.519706040284	12.0192335163	0.357779732487	1.55981937128	0.00952904	0.0107950274934
1030	20	0.926725083002	16.6628596573	0.449805666881	3.01382504171	0.01065356	0.0107950274934
1209	18	0.372229147013	16.8630808724	0.607631632212	3.90093867137	0.009947602	0.0107950274934
546	5	0.726711531497	16.5379545432	0.404792528686	1.66780789494	0.009782569	0.0107950274934
1108	10	0.136981420847	14.6429313223	0.527429425055	0.747455510708	0.009302417	0.0107950274934
974	18	0.333194024067	11.727558221	0.115198527477	2.97737097944	0.01073069	0.0107950274934
1116	14	0.609587513413	14.8526014888	0.509399265201	2.63279138251	0.009799369	0.0107950274934
1506	19	0.789331940505	14.5114992192	0.507706465929	3.27683672997	0.01044147	0.0107950274934
847	6	0.737669846893	14.4057777687	0.43286136037	5.36056525933	0.009968155	0.0107950274934
1875	18	0.452040061113	12.361726399	0.924391713147	1.73301639099	0.01047338	0.0107950274934
1547	16	0.900664309793	14.8097917238	0.0503898630308	0.194224283386	0.009768324	0.0107950274934
996	12	0.728420617525	16.1080071956	0.651659691006	5.70134915391	0.01070219	0.0107950274934
1583	7	0.492440510264	16.4594412631	0.442493824383	2.73530157104	0.01038602	0.0107950274934
924	8	0.655113613958	13.0361326193	0.290015857873	0.406426592516	0.009929412	0.0107950274934
1244	6	0.0732775705501	12.205805982	0.962120088493	2.88626576329	0.01061792	0.0107950274934
1509	12	0.643905062701	13.7661955407	0.476107375225	0.17171944395	0.01057923	0.0107950274934
1227	18	0.835816664543	12.8826089487	0.956535825326	3.56482455763	0.01040463	0.0107950274934
1265	12	0.718349592614	13.7686577443	0.748560164235	6.9378242507	0.0106906	0.0107950274934
1541	9	0.059768016384	10.6767819854	0.895394723418	4.3230532255	0.009374387	0.0107950274934
1364	20	0.918980194354	17.032160458	0.697330626402	1.80046938555	0.01029239	0.0107950274934
1261	21	0.241346430665	15.0329585579	0.00372121352642	0.451492978935	0.009999947	0.0107950274934
2108	32	0.925812595337	13.7049104334	0.273663827692	2.16620795184	0.009921545	0.0107950274934
1631	14	0.733843523089	13.4077802475	0.224216729697	1.24238451496	0.01042995	0.0107950274934
695	10	0.666773401001	14.7620094782	0.889818145241	0.528034089495	0.01018121	0.0107950274934
1209	12	0.32941220846	14.5695605975	0.650524036545	3.34906295522	0.0105215	0.0107950274934
1501	20	0.829430934978	13.888353731	0.655015098553	5.00258666223	0.01014965	0.0107950274934
1438	22	0.407027152755	12.8688974286	0.0618533746206	4.20743943479	0.01073106	0.0107950274934
1589	25	0.538317758573	14.7768494594	0.648000766418	3.87810213097	0.009530679	0.0107950274934
939	13	0.840407077339	11.8741429752	0.299106420479	0.630575761261	0.01021054	0.0107950274934
1924	35	0.459068094291	15.0928972393	0.695204356351	0.351390721117	0.01030695	0.0107950274934
1045	13	0.163605718804	12.4712910567	0.666778979017	1.93473947839	0.01073977	0.0107950274934
1549	26	0.3162569709	10.7298798655	0.770074655276	5.70623501702	0.01053225	0.0107950274934
1249	8	0.232996360817	13.55660964	0.30411786495	1.89958652184	0.009717605	0.0107950274934
700	7	0.214283735023	12.8568115705	0.0183008082687	1.66666348287	0.01012386	0.0107950274934
991	14	0.702307929874	14.0722906433	0.748949533184	5.6383978241	0.01073117	0.0107950274934
1644	19	0.74377740547	14.2257141005	0.674085135668	0.342572458977	0.01051926	0.0107950274934
1055	7	0.643934928922	13.4458106425	0.493423076704	2.47957508835	0.0107909	0.0107950274934
960	13	0.731281802401	10.4677154679	0.444100853148	2.31096558505	0.01077697	0.0107950274934
1321	22	0.494935867022	12.9453972402	0.533112871755	8.02452212932	0.01079136	0.0107950274934
861	11	0.374975600293	12.7714668688	0.796256210857	8.72566105285	0.01033111	0.0107950274934
1147	11	0.406946541784	12.6531736988	0.38669944367	3.38373790872	0.009936424	0.0107950274934
312	4	0.527329008804	13.4440595863	0.380281321563	2.85606450285	0.01066606	0.0107950274934
1373	26	0.588892178584	12.7680499657	0.20738169593	0.236958517667	0.01005663	0.0107950274934
944	8	0.396364909464	18.3371943646	0.695715764656	1.02574768823	0.01019207	0.0107950274934
650	5	0.32853805691	13.9254585635	0.263545137714	3.12963931648	0.00985355	0.0107950274934
1639	10	0.426485919798	13.4668868145	0.964315547871	2.87224717227	0.010145	0.0107950274934
1697	19	0.823475100836	17.601596635	0.315041356955	6.5234331579	0.01013401	0.0107950274934
698	5	0.578115592751	15.9732996044	0.956335259629	6.54338634367	0.009782534	0.0107950274934
1196	22	0.812176734832	13.4657720153	0.526272527671	2.22946066112	0.01070288	0.0107950274934
943	12	0.689519540487	13.2480873817	0.344062967847	0.668062871232	0.01068467	0.0107950274934
1340	12	0.184366618426	12.834572927	0.622937748725	0.909739553186	0.009852079	0.0107950274934
863	11	0.906626723976	15.0676891415	0.377164202176	2.26503502927	0.01034498	0.0107950274934
1502	10	0.726274196221	14.2467908478	0.889898954945	3.60630307565	0.01056752	0.0107950274934
885	17	0.705555625298	11.3507638723	0.421448824703	2.17352022372	0.0107384	0.0107950274934
1674	14	0.820868339713	16.7671286898	0.552121237528	0.31973854172	0.009788987	0.0107950274934
895	16	0.831029254994	12.3813386339	0.84428670208	1.19298564851	0.01010488	0.0107950274934
1573	11	0.562586816379	14.96268758	0.0256230783848	3.1527299601	0.01013341	0.0107950274934
1315	14	0.150573114222	12.8933849835	0.558115893613	2.18831413	0.009472594	0.0107950274934
996	17	0.570024509751	12.656614976	0.60864749046	1.73905668367	0.01075906	0.0107950274934
1569	20	0.596689666992	10.3832825235	0.627071025002	1.28750590165	0.01076836	0.0107950274934
