# Supplementary material for: Tableware trade in the Roman East: Exploring cultural and economic transmission with agent-based modelling and approximate Bayesian computation
Source: PLoS One. 2020 Nov 25;15(11):e0240414. doi: 10.1371/journal.pone.0240414 (PMC7688115; doi:10.1371/journal.pone.0240414)
Supplement: S1 File — The full project, with the data, the code of all components used to run the simulation and analyses is registered: https://osf.io/s5mdw/. (GZ) [file pone.0240414.s003.gz › s5mdw-full/abc-pandora/results-example/nonrand/result_0.0093746866380951.csv]

nstep	cstep	mu	mumax	copy	strb	score	epsilon
741	9	0.8517985840401451	14.062357065884713	0.3364696413725025	2.0188324317182516	0.009167373	0.0093746866380951
1551	21	0.13178891368290163	13.622363874706245	0.6739512691561851	0.2989107358722218	0.00916885	0.0093746866380951
910	17	0.24903600023700823	17.50991863905243	0.19378447061719678	3.3559347848842247	0.008922031	0.0093746866380951
1565	13	0.5594506458016132	12.999907777992615	0.5574604101209405	2.204159354446168	0.009301395	0.0093746866380951
1129	18	0.07925335745448658	15.93737845663262	0.20944401053712391	0.47989807517818406	0.009332625	0.0093746866380951
1255	7	0.150029389489383	15.696174623676347	0.9374628987706775	1.2984092037605	0.009351012	0.0093746866380951
1656	24	0.09835283780491899	17.313671707126893	0.044919918912000284	1.5888223869222042	0.009334894	0.0093746866380951
1754	20	0.3133468815277364	11.630787942051422	0.7636151595928682	3.192711166314897	0.008856353	0.0093746866380951
1680	17	0.3084533313162854	14.565973893419377	0.9212766302626963	0.0834324467255112	0.009242056	0.0093746866380951
1363	13	0.24595535166194765	14.759518148863055	0.6019985853652225	0.5203117429044952	0.009347834	0.0093746866380951
1158	11	0.5711515920480911	14.655399515503824	0.1579000026695463	1.7576157536579116	0.009340484	0.0093746866380951
2249	22	0.07952721040448646	16.288626764801464	0.6266014608962406	1.5603886373962463	0.00912404	0.0093746866380951
544	5	0.49160749426888506	15.110993191459427	0.8340088792073312	2.624617008009757	0.009365957	0.0093746866380951
1963	24	0.43961716356019154	14.183985826100834	0.4432855505710002	1.4900531933142989	0.009145985	0.0093746866380951
1252	12	0.3198953109572794	17.2509449152844	0.08078647854980392	3.698119193024617	0.009352915	0.0093746866380951
1438	14	0.5468426058716173	13.859866628208254	0.3969416922386728	0.004163956069287877	0.009343992	0.0093746866380951
1114	7	0.45817995396363964	15.040670652443087	0.32507325516244867	0.054186755312792156	0.009325125	0.0093746866380951
1258	13	0.4657326419771901	13.084420528789773	0.4706060628004852	4.607117502765856	0.008970396	0.0093746866380951
1030	9	0.6260391564368337	13.079640281530517	0.9130194130810136	3.310656628150987	0.009320158	0.0093746866380951
2102	20	0.11801861933352231	13.554441747302715	0.07041784809350862	0.750967248524347	0.009211556	0.0093746866380951
1271	11	0.12818698866229666	12.667179092288373	0.3077078790351928	6.531506486443762	0.008104733	0.0093746866380951
1010	8	0.3185839937254247	13.613225867443704	0.20735318757167562	5.8618206040993766	0.009119556	0.0093746866380951
1798	17	0.40514059831050747	13.878589408413966	0.04436800290395168	2.2260909560148376	0.00918358	0.0093746866380951
1104	11	0.12053819157617107	13.736747679501402	0.32585558391341646	6.156320971686297	0.00919859	0.0093746866380951
1371	17	0.3918023849800197	15.19716285903899	0.2504249147795441	0.7319971382213654	0.009004033	0.0093746866380951
1022	6	0.057058080519613696	15.066634864763799	0.028452007849621402	1.2731025184000022	0.008995194	0.0093746866380951
429	4	0.651770666927283	13.891122021543891	0.4814095364897849	0.893409610525234	0.009315209	0.0093746866380951
1030	8	0.37721369994191345	17.327441723327485	0.30813781044549216	6.0051337426283276	0.009311094	0.0093746866380951
1122	17	0.2838495549459752	15.848808770930535	0.595749833518649	2.9009455224540237	0.009325623	0.0093746866380951
765	7	0.4356520684353327	14.846934831164244	0.023268561532260312	0.2746674764409378	0.009357647	0.0093746866380951
709	2	0.06654819256582772	15.364912202381062	0.19795107797367179	1.636551439436782	0.009196353	0.0093746866380951
1405	19	0.11126384315427906	16.922059835538874	0.07109781891632921	4.734634427063162	0.009114655	0.0093746866380951
1329	18	0.1306322025902653	14.071485320886731	0.612762086011732	4.517111511018799	0.009093626	0.0093746866380951
1183	14	0.3798346337786507	15.277548720922006	0.6702897529247176	3.457183124127093	0.009196073	0.0093746866380951
1409	14	0.2278213820863611	12.803297654502549	0.47742899733310284	4.06594600120828	0.009130648	0.0093746866380951
1159	12	0.9485630596045882	16.42625229745232	0.5710607975880189	1.9309540634407156	0.009128075	0.0093746866380951
1289	8	0.2933026896619012	15.349858470210151	0.6290659566068839	3.6175274574590532	0.009359501	0.0093746866380951
955	9	0.06039808387003692	14.257281626907602	0.47594685472101383	4.0349433835571045	0.008525352	0.0093746866380951
1463	13	0.10774065134340954	11.125003048181087	0.9785197804156063	1.9995783453405203	0.00909977	0.0093746866380951
1804	33	0.4922260113913983	15.500610527863342	0.6165297719789254	0.3971087378309248	0.009344967	0.0093746866380951
1456	20	0.27875474772934683	12.298633338488354	0.2015990591971017	2.8251519077738485	0.009046204	0.0093746866380951
1281	12	0.3528645304033354	13.071240906199781	0.2280513903153797	3.7661076321746307	0.009251201	0.0093746866380951
1049	7	0.3997898397451938	15.492174644256806	0.3500269182620631	2.3713122063847902	0.009374151	0.0093746866380951
1953	32	0.2400107902792996	15.946036635627191	0.526373797908671	1.3449369178882775	0.009275451	0.0093746866380951
1562	13	0.1729415495515099	13.507122071985597	0.5125437146941165	2.9041615123644307	0.009188325	0.0093746866380951
1219	13	0.09972128011530529	15.190288323433402	0.11194964631719934	0.9824831262699418	0.008696338	0.0093746866380951
937	10	0.47927453154970967	16.199895068267445	0.22281290880405208	3.1075624263045816	0.008749743	0.0093746866380951
1162	10	0.30765737572224894	15.50808598812234	0.35139523045248433	3.0370892354126355	0.009033923	0.0093746866380951
1982	22	0.4978257663560331	14.562219651504085	0.3274857991579321	4.944310027392902	0.009248546	0.0093746866380951
1577	27	0.17237183308882797	14.097457651235821	0.42877464484138667	3.149731402738163	0.009168434	0.0093746866380951
1331	12	0.8570393591581775	14.626386962890308	0.41083309153143205	1.6294262966409507	0.009257944	0.0093746866380951
1015	12	0.6673497965330203	16.55879450066008	0.6545827909387115	3.9371016601004376	0.008990885	0.0093746866380951
1059	16	0.19664181641112669	12.85078265718198	0.6591212658454147	1.0599418843119421	0.008972661	0.0093746866380951
1193	14	0.22017541159637244	14.839844152129888	0.24386031145764264	1.3714198784366247	0.009309729	0.0093746866380951
942	6	0.6166148982999106	16.64018873205659	0.29129660146481934	5.027841040383393	0.009352166	0.0093746866380951
1385	19	0.16897478504873287	15.948780670559735	0.33482955366902095	0.500060527289646	0.00864692	0.0093746866380951
1015	13	0.30648779879208266	13.926143951093666	0.9814694997904052	3.7943334708698435	0.009301324	0.0093746866380951
1698	15	0.11541091613534932	15.367966191974197	0.08270684502018465	1.9191857185771823	0.009351803	0.0093746866380951
1193	9	0.3891479972109248	11.655476864401534	0.20071181637661284	2.4604980572857698	0.00926585	0.0093746866380951
997	9	0.5759178416071878	15.324264167624705	0.2683369634470967	0.34528882316768383	0.00935859	0.0093746866380951
1101	7	0.16158722996989033	14.152927442325794	0.25756624825848456	2.808158074175364	0.009368805	0.0093746866380951
1289	25	0.24464552963447753	12.866190578768258	0.7792227669650704	3.7306552490161375	0.00914109	0.0093746866380951
1449	13	0.2757234965997294	14.24177399665848	0.589010787238805	4.646732883454185	0.00919676	0.0093746866380951
237	3	0.7780073325936195	14.153699868635954	0.022083423051269924	5.302535807488125	0.009306721	0.0093746866380951
1195	18	0.16051105714804648	15.362375863036544	0.2537579787963166	4.820295393503798	0.00893412	0.0093746866380951
953	10	0.19723854441517402	15.229419098399013	0.9657624933607936	0.01802062777072022	0.008895385	0.0093746866380951
782	7	0.17695541954540445	14.542618518580031	0.2765740479402824	3.0634623272675063	0.009360242	0.0093746866380951
1470	20	0.25075175836627206	13.740085158707311	0.3324418295270579	4.683853582998506	0.009163717	0.0093746866380951
1788	15	0.5265375294856485	13.644545201243611	0.3972386136980688	2.8334180678980987	0.009362433	0.0093746866380951
1480	11	0.16901972243928726	16.039651394865007	0.0019619442992861447	1.5827278554380246	0.009314034	0.0093746866380951
1016	19	0.2969777472810774	13.897484202338816	0.4405068038188714	2.7105501952045663	0.00910008	0.0093746866380951
1100	14	0.3281182358673968	14.165720734520331	0.5967645040578303	2.55828271602665	0.009324226	0.0093746866380951
598	8	0.6824654813047213	13.766901387308968	0.632724669128907	2.5714802999222197	0.009266526	0.0093746866380951
1660	11	0.1780911436788517	15.852924326981697	0.8971544716666757	0.7729487916316342	0.009371259	0.0093746866380951
1480	19	0.2772683559536361	11.83953242288109	0.3517245738780841	2.609555902608633	0.009217276	0.0093746866380951
1335	13	0.1947009597612067	15.574641774924322	0.15559883280653208	3.7005068222708113	0.008850713	0.0093746866380951
1583	17	0.29277286199902924	13.864906830512082	0.7786095147201865	0.6388196742571819	0.009173669	0.0093746866380951
1293	21	0.14506519029398512	15.394217288957256	0.7142491189515358	3.057515308529713	0.009306976	0.0093746866380951
547	5	0.4148725334811222	14.445168036915055	0.726185031498784	3.000629792384113	0.009175412	0.0093746866380951
1225	23	0.11602840650870644	11.945595680660723	0.4533265698807135	1.593596246510586	0.009232511	0.0093746866380951
1239	7	0.3688796669986454	18.396489919586323	0.5065910975234545	0.6109671600925844	0.008573472	0.0093746866380951
1222	11	0.05229587452293577	17.03452368024214	0.07057931365779149	2.1203716313289984	0.009165551	0.0093746866380951
1650	23	0.26895116815067965	14.003029794491447	0.74698292178115	3.582498477275781	0.009115927	0.0093746866380951
1402	17	0.5253247986029567	13.612976953143555	0.48689595439577465	0.5964700004955179	0.009088742	0.0093746866380951
1277	14	0.4741935581643004	15.286570093426432	0.42436379263783985	2.4108635234111078	0.009343147	0.0093746866380951
1512	17	0.1637123859184881	13.506911324615608	0.4599737209255431	3.6776586099158015	0.00921492	0.0093746866380951
950	11	0.3785201334432567	14.29887861530513	0.15518948296431734	0.31158213331534235	0.009231874	0.0093746866380951
1057	14	0.1479217078435407	15.134063529422667	0.15250975122545085	2.1159777989669144	0.008122653	0.0093746866380951
2110	34	0.46217465485959763	14.783326435393167	0.08418802609526593	1.6779664458157526	0.009095691	0.0093746866380951
1859	11	0.05624931626172763	14.54013198256836	0.7982144670843208	1.4687749537582657	0.009041337	0.0093746866380951
1528	11	0.3509511733832867	15.310504833702652	0.6729396436672431	1.9563856865638196	0.009264117	0.0093746866380951
1431	18	0.14606746837488033	16.909339292345827	0.18668716565279503	3.6027590831403336	0.009327687	0.0093746866380951
1689	15	0.540983862071334	13.45577021532048	0.5463171029727691	2.1520980704673054	0.008720752	0.0093746866380951
857	7	0.18293896511779	13.22273451207193	0.7223788344841375	3.8935282372700124	0.009096263	0.0093746866380951
530	7	0.2819995392443754	15.484219294264305	0.12160480398257009	6.450902917246967	0.009359469	0.0093746866380951
1695	30	0.14689116175586237	15.421207375294276	0.6364479119447903	6.469705250247651	0.008953711	0.0093746866380951
1167	8	0.1121566576783467	14.973505051703981	0.20940325713635816	0.7490745090075204	0.009070002	0.0093746866380951
915	13	0.13623733673127514	13.561210585651319	0.7921992280971006	4.293626978732552	0.008732994	0.0093746866380951
1172	9	0.3445924757439247	14.397212869192026	0.4765684344527126	1.7342503263041968	0.009232564	0.0093746866380951
1437	18	0.1043077641728612	15.757534548422404	0.6682263130084645	5.263743271670348	0.008748322	0.0093746866380951
1483	24	0.41591305264133216	14.101580619097671	0.5926267220204704	3.022149543498553	0.009315487	0.0093746866380951
749	4	0.21481114427631656	16.222891422315016	0.7210290067727894	1.146312990340041	0.009368203	0.0093746866380951
897	8	0.36080026225605427	15.733998616470732	0.644397162883052	1.9992751215714812	0.009075975	0.0093746866380951
1410	18	0.1703242794240093	17.373892638903587	0.07287839122617246	3.4756543722116033	0.009024654	0.0093746866380951
1907	14	0.626481014204274	14.847139778524724	0.5775455483289574	2.925474630794064	0.009209284	0.0093746866380951
552	8	0.31956300637843044	13.641833695537228	0.6062831460354456	4.594637807763793	0.009282873	0.0093746866380951
1304	13	0.6445085447093469	13.959364375971743	0.2463823454735941	4.560749053053037	0.009215198	0.0093746866380951
1339	14	0.1831194981194798	11.948756037457033	0.4317094819205058	0.695206613059884	0.009000095	0.0093746866380951
1990	18	0.5371806628755453	16.848320759544304	0.2771104503424203	1.3061173095669913	0.008812445	0.0093746866380951
1945	21	0.41201059550018815	14.612690473915771	0.3469529185103838	2.323654913026706	0.009284573	0.0093746866380951
1500	20	0.1119920192733655	13.650450951390217	0.372983521429559	2.4030785835949615	0.008743066	0.0093746866380951
1157	10	0.2626753148236486	19.286187140047094	0.17719577543530318	3.271794800018017	0.009304864	0.0093746866380951
1062	15	0.359767695247947	12.655966275462855	0.9490504171803781	1.062901342480004	0.009228199	0.0093746866380951
1086	12	0.23359378347947124	12.463297012655861	0.32118411446681855	3.123799563080712	0.009034609	0.0093746866380951
1137	13	0.7072000829165526	12.304981458775934	0.24142498792532963	2.578382139997032	0.009085003	0.0093746866380951
1327	8	0.4674586884863465	16.86293192500716	0.42473057970884354	4.010516934575943	0.009267588	0.0093746866380951
1457	11	0.30717010938277883	15.006871386952614	0.2465779732336302	3.3384367512341244	0.009174134	0.0093746866380951
1161	18	0.4124996555653408	14.196295129113269	0.8331599034608701	10.250363784983932	0.009019164	0.0093746866380951
1003	16	0.12683156750081337	17.7188452767216	0.9517831505749003	0.8661387127320633	0.008583265	0.0093746866380951
987	12	0.2500229173587452	15.015209754068563	0.04820163763654817	3.975382298735406	0.009245861	0.0093746866380951
833	5	0.5226047839789375	19.377720018186466	0.1594315795076291	0.34451974804046515	0.009361965	0.0093746866380951
974	14	0.20750207333278592	14.7083973961739	0.27984023175596306	1.2674124847271744	0.008822416	0.0093746866380951
1238	14	0.23354681266806512	16.736262754602468	0.47933686551791743	0.6855725131866731	0.009159457	0.0093746866380951
825	10	0.3953484316418433	15.157346153654748	0.5990681621390339	4.412980403527652	0.009203957	0.0093746866380951
1345	18	0.24240362408839863	15.056021835616328	0.6972826038491652	1.9609264987653066	0.008761849	0.0093746866380951
1580	14	0.4834904213353549	15.579553710210973	0.221765407731484	2.8702358367947536	0.009136501	0.0093746866380951
924	6	0.3699060049391256	15.135313984364553	0.15006808193942506	3.9029999178333403	0.009293214	0.0093746866380951
1304	14	0.19839225732437543	13.828048757267755	0.6519538927093499	0.5814492901879913	0.008677325	0.0093746866380951
1441	27	0.12011501754640802	14.648096748425274	0.24244566675691798	9.381818390091084	0.009335631	0.0093746866380951
590	6	0.23245206972797347	12.9295836203008	0.802551367577549	0.09075206438497363	0.009368843	0.0093746866380951
1455	16	0.15967928684220384	17.7584939819103	0.6195118315400275	5.451414870176467	0.009296824	0.0093746866380951
1417	16	0.46288818124957276	12.77945420634666	0.29208319127935944	3.6324554503570092	0.009295859	0.0093746866380951
1033	7	0.25706945082059407	15.938274175114273	0.5219149486360284	5.245728552501899	0.008855236	0.0093746866380951
1455	13	0.33820605908678947	16.419073202926516	0.25069471073562216	4.514809463754925	0.009344286	0.0093746866380951
1389	17	0.29955353559184683	14.501368321094908	0.48928903139420016	1.8489653712730072	0.009344523	0.0093746866380951
1472	9	0.10958198629649846	15.001596796227798	0.026015433887364714	0.1905593688982412	0.009358917	0.0093746866380951
1269	16	0.4335462718608533	14.415398027646216	0.7573647184354084	2.9508362570964186	0.009086906	0.0093746866380951
1432	23	0.24268652659309556	12.411473703207527	0.5360419843390656	2.460924090099138	0.009123187	0.0093746866380951
1530	21	0.12966769322988347	15.81938761230705	0.8102918751059855	1.1036855482964283	0.00919262	0.0093746866380951
1036	9	0.13737727361191066	15.921378773889103	0.7075970341550463	2.163295369202651	0.00919983	0.0093746866380951
1059	13	0.1952538421914379	15.271227445051789	0.4504917549045696	1.4890311234838873	0.008790649	0.0093746866380951
1109	11	0.5095401780015065	16.48997472233611	0.0772297436392152	5.046968585522747	0.008866852	0.0093746866380951
529	5	0.38426591965077567	12.99119726940982	0.44267365666323694	1.9664894513501316	0.009150986	0.0093746866380951
1670	15	0.5953578956635495	15.555608710282032	0.10399620351620355	2.8534624540231324	0.009087196	0.0093746866380951
1469	14	0.32806536064195724	17.16428223454887	0.2539463176431408	2.735041459651591	0.00890288	0.0093746866380951
1011	5	0.1884076385316803	14.539105286041027	0.7035661122785709	2.7647615364446314	0.009145948	0.0093746866380951
1702	13	0.5805201912697464	15.059597260383065	0.8098519386956448	5.658716476350405	0.009342195	0.0093746866380951
1774	22	0.13917751579732385	14.136873936701056	0.15931725672472216	0.9696240707782791	0.009309246	0.0093746866380951
1222	13	0.9150784578948209	14.842129605020842	0.28027002909716836	1.988342569524523	0.008985614	0.0093746866380951
986	9	0.25738830802116835	13.881670036595347	0.05829387055852556	0.6988069386157125	0.009251628	0.0093746866380951
432	3	0.36629367101361265	16.35849407275906	0.5193924330550463	1.5924979855039454	0.0092465	0.0093746866380951
1325	25	0.27297170299161844	15.049317204350533	0.29274712631920385	1.167213579025904	0.00930857	0.0093746866380951
1895	22	0.5331508048466229	13.289911093226577	0.5159627881161241	6.857558824778854	0.009059465	0.0093746866380951
1602	13	0.46551418510593967	15.510374872270535	0.8561670678874579	1.1614095452002844	0.009373625	0.0093746866380951
1393	12	0.07183024599453691	15.797872633469469	0.06732872129752121	3.336701056013877	0.009307936	0.0093746866380951
1538	18	0.3424043741485431	12.888305455354088	0.14811220406890724	0.45004702531914065	0.009143147	0.0093746866380951
1112	21	0.5584649165416339	12.363250494275164	0.5691191347450639	0.7403261457968531	0.009259526	0.0093746866380951
1195	11	0.24562474643561027	15.529873918229487	0.7069704534013602	5.043402655228617	0.009073999	0.0093746866380951
1915	12	0.48332261917071956	14.122218171114609	0.3490468743278631	2.2236984147133065	0.009315104	0.0093746866380951
1168	9	0.6429881981265704	16.709265964507097	8.115348888521057e-05	0.7685068293574956	0.009248766	0.0093746866380951
1202	12	0.464334554843404	13.463413516033913	0.9434208802930799	3.2796154487390554	0.009034443	0.0093746866380951
1468	19	0.009816240380466301	16.36772959415747	0.41046932229816646	0.4353393646270334	0.008968949	0.0093746866380951
1031	16	0.12063319187163474	14.804001527854947	0.015117188317534364	5.136019093719209	0.009230089	0.0093746866380951
1825	19	0.27721945265792103	14.635966243104871	0.4454076423935012	3.7560379186972557	0.009353955	0.0093746866380951
1071	14	0.44489409743001473	15.653034884354486	0.9992203491952962	0.5595849927543523	0.009314099	0.0093746866380951
1356	18	0.5467014029573168	13.877904577043696	0.8891251317233405	3.98057730133651	0.009367674	0.0093746866380951
656	11	0.2141081937173861	14.247636379709844	0.3226649592741764	3.293180505449101	0.008751803	0.0093746866380951
1008	19	0.5703443472361267	12.615113980774218	0.7434006353899971	2.9885705106512703	0.0093461	0.0093746866380951
1080	11	0.35057092111235033	15.74206911817125	0.12438987311364728	4.702212514801747	0.009149204	0.0093746866380951
1350	13	0.030025623516540645	14.96625411873056	0.1769334513803597	4.756214145957655	0.009254126	0.0093746866380951
1909	25	0.20076514597322884	13.553264928508405	0.36990270530953584	1.9904549510151615	0.009371187	0.0093746866380951
1437	14	0.6413424592694603	15.308913432244825	0.6885761802711052	0.006645955212108312	0.009215375	0.0093746866380951
1493	14	0.19021580393361226	15.519897977723497	0.2892208594756691	4.590118967989275	0.008590926	0.0093746866380951
1540	18	0.41498492110547264	14.95313332442261	0.3130558592404818	0.6094385895108425	0.009237681	0.0093746866380951
1817	13	0.33963943826534476	15.881555639271484	0.19969110464127326	0.23883371186721147	0.009296381	0.0093746866380951
983	10	0.24291352782185588	16.205410024320038	0.677648978039658	1.4899025785328934	0.009285788	0.0093746866380951
1426	25	0.4333632194650242	13.222887184130519	0.13230511232239203	1.2286779357125035	0.009340931	0.0093746866380951
895	13	0.3416620345909456	18.059010975789413	0.21122169732752744	1.725518659725424	0.009280522	0.0093746866380951
593	9	0.28624861738595586	14.60175952678463	0.5176512365019341	3.358042661518547	0.009206957	0.0093746866380951
1934	17	0.15353137672900002	15.101326505325918	0.35403965138981996	2.1959701050561833	0.009135993	0.0093746866380951
912	12	0.13270605801607677	18.45537363716192	0.3364744710787672	0.8768580443600411	0.008636726	0.0093746866380951
2376	42	0.2915319156352142	13.953138181163668	0.5040164185462961	2.353416573868981	0.008951739	0.0093746866380951
1953	27	0.262206443114307	14.665974607862168	0.8932982706876262	6.675905334271943	0.00900887	0.0093746866380951
812	6	0.5356114395372703	14.965123413234057	0.8751333154977993	0.23922864062156113	0.009271483	0.0093746866380951
1641	20	0.102491915552751	18.13305314879105	0.9602587016418442	4.456236044226602	0.008979662	0.0093746866380951
755	12	0.4065585700031857	12.318402360761489	0.46759749260606365	5.073164329180767	0.009229285	0.0093746866380951
1089	7	0.36678790117792004	16.25811904447076	0.36634898386203696	5.763456165122619	0.009113858	0.0093746866380951
1015	5	0.015074241229385665	17.916079329475505	0.3593350235276011	0.7784997845708572	0.00777001	0.0093746866380951
1477	14	0.4968047007528436	14.45762257716554	0.19752665222942173	3.195529134544563	0.009200536	0.0093746866380951
1567	22	0.03425140197087484	14.999105316843194	0.23477931443195116	3.483361222407507	0.008433787	0.0093746866380951
1949	38	0.16853054158660724	14.733024096933667	0.960723199927369	1.340562219265359	0.009333698	0.0093746866380951
1234	12	0.44417093171508876	17.651555853680822	0.39052999891348367	2.339858537876623	0.009296314	0.0093746866380951
843	6	0.12612468535952653	13.399343661639996	0.6454500465783256	0.806021366415691	0.008892933	0.0093746866380951
1550	23	0.18997724231417062	14.062932435376336	0.7034081040992586	1.861914270922487	0.009190555	0.0093746866380951
1634	17	0.1060280676852724	15.323279080485262	0.13256108627870292	3.889183207108495	0.009302265	0.0093746866380951
1833	21	0.22116043460696622	15.492323286855585	0.8609260460278255	2.758347942103368	0.009104936	0.0093746866380951
1360	15	0.6643680146486927	16.689472215072893	0.13572882918415072	1.880600716566518	0.009199532	0.0093746866380951
1916	26	0.19519383509533056	15.932755172132723	0.660674460699243	0.006936605044831956	0.009264464	0.0093746866380951
2312	29	0.40596635563783035	15.428409094593793	0.3716717450427778	3.8110301658385284	0.009205213	0.0093746866380951
1062	15	0.6984368186359156	16.08676876302143	0.5953914682233207	5.767449936770991	0.009326934	0.0093746866380951
1456	14	0.5968622725540623	17.132634797237355	0.6143811931923008	3.0741291339900156	0.009268611	0.0093746866380951
949	10	0.665403058772108	14.476264776107515	0.303925316704909	3.5187859723984034	0.009356917	0.0093746866380951
895	6	0.1597115936300263	14.277536457285223	0.264058678153258	3.1070072780452542	0.009076093	0.0093746866380951
975	10	0.33327616878472405	15.409092972264467	0.7792065140579518	2.7903335625937578	0.008626871	0.0093746866380951
1947	15	0.16289306995373362	16.578335587326762	0.8527656062695446	1.583652984743893	0.008768191	0.0093746866380951
1636	13	0.05082324659568349	15.718854587762577	0.17351478609089807	0.2969626316025329	0.008870801	0.0093746866380951
1343	13	0.1475392305258284	14.863146536675213	0.6443335618171615	2.6671618684408314	0.009022252	0.0093746866380951
1759	13	0.06686078498303566	14.129844695008671	0.5513471489955575	3.4304269850261924	0.009298992	0.0093746866380951
1415	14	0.16751263445254827	15.356480155850674	0.2608449125106351	4.9248413731455996	0.009107575	0.0093746866380951
986	14	0.1984612525729842	14.315407423569033	0.15374610001817712	2.8466865624326503	0.009207448	0.0093746866380951
1410	7	0.04480461111898676	17.177312736969643	0.31246649129746285	4.821534964350914	0.009221674	0.0093746866380951
1355	9	0.1469911560031794	12.364022101105675	0.28788574565104474	1.4958765256787236	0.009328979	0.0093746866380951
1668	24	0.1553965223156496	12.599226217883537	0.7420320225498193	0.22359047045583913	0.009177262	0.0093746866380951
1373	17	0.6176776030806139	13.703388638387956	0.7173569233549866	1.1348310765772691	0.008801842	0.0093746866380951
1150	11	0.49722644512168124	16.91502418734263	0.04989575905313426	0.858750133428803	0.00927633	0.0093746866380951
939	13	0.3967752603066581	14.17715595781687	0.6113386990587457	2.319230851058589	0.008883256	0.0093746866380951
741	13	0.7570860174434686	13.425836112490906	0.8308666050861802	1.1724597450585463	0.009357661	0.0093746866380951
1384	22	0.3001641166082534	13.562186048080878	0.5421554940954396	2.4848263387199587	0.009313002	0.0093746866380951
1284	8	0.1235369223252164	14.589628356981404	0.5878013640028356	3.7800929774510657	0.008977411	0.0093746866380951
1544	14	0.1810575094389581	15.504815270405098	0.2325886909335047	3.9818265304176386	0.009215961	0.0093746866380951
1728	32	0.1833137313818517	16.047923872329328	0.8059272414044838	5.319885240389184	0.008887328	0.0093746866380951
1185	9	0.09235440822246299	13.90856335340439	0.29744382870785824	4.435817482056507	0.00879377	0.0093746866380951
734	7	0.46492878084787764	12.565078530116201	0.20830447308924138	0.03994367576263691	0.008436966	0.0093746866380951
1332	21	0.35274906587205457	15.695265895311653	0.6841550141872333	2.3944277230970687	0.008889848	0.0093746866380951
1144	21	0.41124250876570934	13.380770204808178	0.3643324289489086	1.4490812671361502	0.009187518	0.0093746866380951
1359	14	0.37241033062201756	15.057172659474382	0.3247630965105141	4.253026772255635	0.009371903	0.0093746866380951
2542	23	0.128769970277346	13.540650421589799	0.515363025278965	1.2352874642862437	0.009289468	0.0093746866380951
1639	14	0.4612875897345966	14.533648133758563	0.1426627434140559	2.19678419093849	0.009346247	0.0093746866380951
2118	35	0.4384997836937933	14.790822803201918	0.8823757796465275	3.4459540864482756	0.009348905	0.0093746866380951
1365	16	0.13189001449381715	13.684839100905785	0.8560941040634945	3.2485109552827196	0.009276626	0.0093746866380951
1532	21	0.2952911201358249	14.136666576145748	0.6628816231381001	0.06964736745133349	0.009332467	0.0093746866380951
1292	5	0.13358314036455898	13.052416927370425	0.5205070313747595	4.049148466714238	0.009134616	0.0093746866380951
1806	18	0.05955943205714176	14.756883368009971	0.812229010131738	2.8416902692988604	0.009250916	0.0093746866380951
1064	9	0.10509533663391663	12.94941814685315	0.6422145406176342	4.626681795296134	0.009182852	0.0093746866380951
1615	21	0.18272500453941615	14.488104400311855	0.21459838910480183	1.8917122810625449	0.008766383	0.0093746866380951
1538	26	0.1768139618554619	13.55188027896372	0.9903975369248448	2.2204279900921	0.009021795	0.0093746866380951
1236	10	0.5900278623858277	16.372310189910834	0.37053171262710605	2.579981972098877	0.009331321	0.0093746866380951
579	8	0.45122230729650553	11.101438384553099	0.44032446125745217	4.716347544454078	0.009306378	0.0093746866380951
1245	15	0.48677710965660426	13.507389129843185	0.1590638640297996	4.095232292707298	0.009110744	0.0093746866380951
2006	28	0.10354315557678556	15.190776991405446	0.4688254648567095	2.357138082822039	0.009211488	0.0093746866380951
1939	19	0.5677206537457264	16.2793932781426	0.7588124352051049	3.7481654994372517	0.009227258	0.0093746866380951
1385	17	0.235844723419251	16.48057930891627	0.07811694728662033	3.090366931559111	0.008916527	0.0093746866380951
1339	7	0.5115132044518508	16.455472727789807	0.22338306646836636	0.6682864650821114	0.009363992	0.0093746866380951
1273	16	0.33280066052133706	14.111427210572325	0.35629448136066216	5.219745360936574	0.009220564	0.0093746866380951
1208	15	0.2699359461328695	15.357764957249882	0.21255827801908886	2.4932713716244312	0.00900438	0.0093746866380951
1014	13	0.28925554309784185	14.799452575285194	0.5825232146940629	1.8301844773669336	0.009098824	0.0093746866380951
480	3	0.11123254801404298	15.3482998143148	0.3018170134940428	2.430350804005757	0.00891129	0.0093746866380951
834	5	0.20643701347170024	14.71530441406856	0.2189743622320794	2.3788986650171786	0.009218164	0.0093746866380951
670	12	0.26009981538164767	14.136328752998542	0.39085962592993856	1.5565720428413612	0.00898504	0.0093746866380951
1713	15	0.8364316333173181	16.733280111173126	0.7459820251805401	4.327167261074559	0.009011396	0.0093746866380951
605	6	0.7977518546022344	16.597603263759964	0.19297713790107918	3.0793603753111687	0.009345695	0.0093746866380951
1671	18	0.2578515623776255	13.225111483906145	0.0546387435030416	0.12898612713157465	0.009291665	0.0093746866380951
920	8	0.3145008907696918	13.279189457695878	0.4764255176739718	5.843023394199065	0.009274042	0.0093746866380951
2091	29	0.3981521375846878	15.744960398233879	0.5273002633585999	0.9688537306822121	0.009356809	0.0093746866380951
789	3	0.09391291707798866	15.008567234765508	0.7091125132430293	1.0368953501790892	0.009221903	0.0093746866380951
1295	11	0.4593551934397061	16.804832730884808	0.0064044052673476876	1.8251776199031071	0.009200719	0.0093746866380951
1276	18	0.4178355431492387	14.765710306382537	0.36363179906086607	0.41585442666915906	0.009326178	0.0093746866380951
1026	12	0.4301150568550768	14.411079003982438	0.16765340441405407	2.464074409347634	0.00931131	0.0093746866380951
996	12	0.47828356433337593	13.020763788268464	0.3244489021336054	4.64638167546193	0.009344318	0.0093746866380951
936	13	0.1327595852348077	17.020023874827046	0.5312458018644604	5.77388807098099	0.008958627	0.0093746866380951
807	5	0.4754364236692805	17.502144424554913	0.46604732732824516	3.750473118842589	0.009309902	0.0093746866380951
1802	12	0.22402946034449991	14.963366616813182	0.2900102625274712	0.2749056103492622	0.009247662	0.0093746866380951
1200	14	0.42434806032176575	13.009449667185377	0.7309000477953825	3.6341785663183854	0.009265382	0.0093746866380951
957	5	0.02015314558064124	19.014395030995797	0.2203058416350142	5.847184777608195	0.009177928	0.0093746866380951
2055	27	0.42005050920452947	12.966947539405652	0.677500003393946	1.872771035547475	0.009168669	0.0093746866380951
901	9	0.37676112046234667	15.482377214739358	0.6408066127205497	7.368296767099466	0.00879793	0.0093746866380951
1264	22	0.29366500629594017	14.522245719124662	0.7941867542419034	0.2625537535406046	0.008810531	0.0093746866380951
928	15	0.14767310387990973	15.285625848159382	0.2919244025240269	3.1156473891705394	0.009048324	0.0093746866380951
1193	12	0.3994441789354198	18.029729342581764	0.3113208198057871	3.640849990932015	0.009232239	0.0093746866380951
1145	11	0.21706430054806886	12.394853370665517	0.22393855023528822	0.5039763951750378	0.008482635	0.0093746866380951
2026	28	0.27732358825991466	15.07782162593703	0.36916015689424164	1.7159572559402048	0.009085967	0.0093746866380951
1178	12	0.9156827801643048	13.184728468968608	0.01151990793092339	0.09761720678338204	0.008999317	0.0093746866380951
1058	11	0.1874277461018787	14.07719066239357	0.7844089959543306	1.959771823899568	0.009274791	0.0093746866380951
1410	20	0.33086670609224145	16.358448179110322	0.6243299738009687	4.208727067798353	0.009365322	0.0093746866380951
1369	12	0.24974099395673768	14.896828642765819	0.3860059331807312	3.4549053360104898	0.008465371	0.0093746866380951
1079	16	0.3464460812245284	16.121610761383586	0.44880017875315253	4.359192541514888	0.009143015	0.0093746866380951
682	10	0.4119157904913813	16.792265633143753	0.10231081364565595	0.48569108389319604	0.009116901	0.0093746866380951
1509	10	0.8980867626379	16.961974803150778	0.7489779834618332	0.3609961042868566	0.009146652	0.0093746866380951
1514	26	0.19301698508460602	13.333099345037603	0.6241465714441952	0.19513171383482644	0.009365049	0.0093746866380951
1486	14	0.5497923689901656	14.026393382605113	0.004920108930466682	7.530603167880803	0.009213734	0.0093746866380951
955	12	0.18746603700461345	14.726074609774479	0.061309258078709405	2.334150385502834	0.009044682	0.0093746866380951
1680	15	0.3007958448510746	16.633892460966525	0.4062628148193834	1.4783590917837333	0.009274757	0.0093746866380951
919	8	0.10986014691534496	14.727743954549718	0.7198059614931199	3.2168680059538235	0.009253782	0.0093746866380951
1544	18	0.26872002178810683	13.48253176798694	0.0550864947275842	4.005798747910197	0.009250835	0.0093746866380951
2044	25	0.11249393727460133	14.424452200469101	0.12223666132410822	3.2419607545449383	0.009298387	0.0093746866380951
1502	11	0.41456052730716675	14.50142393781169	0.5426409333571433	3.179168202849799	0.009163039	0.0093746866380951
2118	33	0.1159681474230887	13.940188993022794	0.6378180417100892	6.7930373544721885	0.009272746	0.0093746866380951
618	3	0.09926220125153679	13.564423043250311	0.801241497720803	3.558054802638195	0.009309985	0.0093746866380951
1233	20	0.2542247408516697	14.750432307753366	0.3476168770674591	6.605356128494277	0.008910425	0.0093746866380951
1722	17	0.07726925325430312	16.118126358547986	0.5103066585561707	7.38834185306934	0.008986818	0.0093746866380951
917	17	0.4143985311050658	13.214564227549271	0.40863885584143306	1.2755226872809329	0.009350025	0.0093746866380951
1376	17	0.34559779012762054	13.56808533252887	0.383179452752896	2.5760566756999497	0.009004182	0.0093746866380951
1679	14	0.40502349460308684	16.20861002648866	0.05647169918663636	3.0819341696244833	0.009258822	0.0093746866380951
1825	29	0.18695396582715912	13.998915221421317	0.7968280508975999	0.9182909368357723	0.009188405	0.0093746866380951
1460	11	0.16660267408660268	16.602476090385686	0.3756439280415649	3.0583781162223045	0.009245556	0.0093746866380951
1571	13	0.7752096811606637	14.244047481868273	0.6297843039872382	4.566278050970909	0.009209688	0.0093746866380951
1049	9	0.5671916951078275	16.315605567671227	0.5386952785496766	0.49817660354313764	0.009279545	0.0093746866380951
892	10	0.4019007233799133	16.172617716139065	0.587794791087696	1.9191448395217603	0.0088746	0.0093746866380951
1793	15	0.2938709928856036	16.329362811879108	0.17549588572072589	2.465588873328117	0.009334178	0.0093746866380951
1501	25	0.49361274012836776	13.240435976077121	0.9102978952678922	4.131184680785128	0.009350593	0.0093746866380951
1921	21	0.18566913655371603	15.19677413315262	0.0970697371808116	2.583324209773158	0.008936979	0.0093746866380951
1799	21	0.5572252538600374	15.447607051992529	0.4358309917981504	1.605582970438323	0.009178634	0.0093746866380951
2112	20	0.4473178287734319	17.04767141243717	0.7254905144770538	0.5060299223689027	0.009364491	0.0093746866380951
723	13	0.11996101927869696	10.381085483263092	0.5228394761042746	0.6401034176515762	0.008811045	0.0093746866380951
380	5	0.3993407309607372	13.301608493489121	0.5853459995539246	0.4422403287345562	0.009203847	0.0093746866380951
998	5	0.039055513698410205	15.70933207382701	0.14347817637679833	4.402018365133107	0.008839076	0.0093746866380951
1243	15	0.18360410822067147	15.215128887326166	0.7133685348496487	5.9585695468166	0.009177401	0.0093746866380951
1866	27	0.13548171823385713	14.251237408351404	0.4928016912315344	0.8705541463288823	0.009030056	0.0093746866380951
2044	31	0.1848868773337945	16.375557473959894	0.9420740659342416	4.448705367590998	0.00923085	0.0093746866380951
288	4	0.37449061536387895	14.555151618670553	0.16626392050261907	1.502806952818563	0.009359451	0.0093746866380951
1436	22	0.5949277370216896	15.591014036005967	0.46330785442415173	1.2088933018548365	0.009203383	0.0093746866380951
1467	19	0.24364430314065885	16.358511293517736	0.863197952387192	5.62868345122616	0.009369212	0.0093746866380951
1338	22	0.21495159844468537	16.493504710088523	0.5272217908818737	3.4841822582783664	0.009093927	0.0093746866380951
1262	12	0.33778064560232546	12.585743065822944	0.7065965448103673	0.5040262081803163	0.009349093	0.0093746866380951
828	10	0.7360115776926663	13.47925481588434	0.2523897578712802	0.7973553858241195	0.008855607	0.0093746866380951
1646	22	0.33677923960185535	13.799786954863679	0.16400699260944032	0.10754983369566928	0.0093627	0.0093746866380951
1480	24	0.11856671437460126	13.657068374490846	0.2084578995454015	1.161698438696831	0.008882184	0.0093746866380951
2154	23	0.2200080474146411	17.957086499458335	0.011274941518907733	7.893138060550608	0.009260166	0.0093746866380951
1346	17	0.06929153168597768	14.53153718294591	0.6572457526965185	1.5417936902762919	0.009222999	0.0093746866380951
1081	8	0.09295539492869964	12.555544026575843	0.5398678998196975	0.7702208582457359	0.009247258	0.0093746866380951
1269	15	0.2755849009655412	14.746952168955353	0.5677511762105589	1.1909572885274238	0.009339378	0.0093746866380951
1885	15	0.5905019000546615	16.419871913472875	0.09926247435934973	2.435628072271464	0.009274859	0.0093746866380951
1380	13	0.19144414621608896	12.973025102810661	0.06038224936574166	3.7701480741766655	0.009019511	0.0093746866380951
1285	18	0.19400266232470326	17.432396283239918	0.1344126269725958	0.7890457937533377	0.00931293	0.0093746866380951
1651	13	0.22567917079485592	15.65934997903291	0.4783491433365293	5.6093463087243505	0.008762855	0.0093746866380951
893	10	0.28267287362296245	15.203896874502465	0.035496862548677566	3.2943411174218666	0.009131823	0.0093746866380951
984	10	0.38579634828765785	15.529768676736301	0.2765838985492892	3.135963487047561	0.009149936	0.0093746866380951
930	10	0.6350007179670057	15.723542382100188	0.4896592740690837	2.1272963594628016	0.009105051	0.0093746866380951
1412	17	0.17970211711037165	11.192862009990119	0.6996516291576187	5.211389350085803	0.009155475	0.0093746866380951
1837	15	0.06832663530234068	16.661111802833677	0.12393825420804758	4.915910300283206	0.008854312	0.0093746866380951
1906	24	0.07655312906912698	13.028680510324	0.06531606693008526	1.2934088058659996	0.009258939	0.0093746866380951
1573	12	0.2588526094839777	14.312832084520116	0.3311051042902458	3.5287925088471273	0.00906067	0.0093746866380951
1979	25	0.20857061674282018	14.728953492716945	0.7209444852156284	6.565394033560437	0.009069428	0.0093746866380951
1188	12	0.08348460720342094	15.830577923421078	0.7124619081774177	3.4519305104785727	0.008302213	0.0093746866380951
1323	13	0.6543238703614475	15.843554530987108	0.38983848450123365	2.976483611490222	0.009219821	0.0093746866380951
973	8	0.8488008411498249	16.22766417256656	0.5530239677817389	0.3860303798741365	0.009223361	0.0093746866380951
963	10	0.7311589665626291	13.660227900340029	0.5217720835818813	0.967797302818927	0.009127258	0.0093746866380951
1609	20	0.275863591013174	14.356365920631635	0.6988850561570261	4.195208521722119	0.009280816	0.0093746866380951
1251	12	0.1522192202161331	16.10423250300923	0.3631432018364341	5.671281415086284	0.009356792	0.0093746866380951
1267	15	0.43445194602199155	14.248149637792542	0.5277069200919016	3.2626470628220092	0.009202676	0.0093746866380951
1263	13	0.5843115259929419	15.516226917464628	0.34791800293984865	3.1192421278405735	0.009353006	0.0093746866380951
1132	13	0.418732601200882	13.259183922220542	0.7775947840939232	6.001031300595217	0.009184377	0.0093746866380951
1733	19	0.22035090084480702	14.634069756410184	0.672299099398443	4.691988407241353	0.00932871	0.0093746866380951
1341	12	0.21546996519473122	14.580362495837273	0.8027980788679786	2.509987824345757	0.009142049	0.0093746866380951
1410	7	0.24267167981957882	13.190325281340094	0.975815432141474	0.11911012558005174	0.009108122	0.0093746866380951
971	11	0.5871913790157305	15.916179436043876	0.5071255785267084	0.9554143303331197	0.009248063	0.0093746866380951
1438	13	0.19560462768363784	14.662736374115788	0.776671920164482	0.7269177041464259	0.009262089	0.0093746866380951
1474	18	0.7606949246182735	14.328501865386835	0.20976730581113506	1.0049836735971034	0.009295394	0.0093746866380951
1682	16	0.12101989889809395	15.803816577409751	0.010615862795724157	3.6746686702604774	0.008403302	0.0093746866380951
1458	9	0.2926729763244777	17.551387343532483	0.5544778026503218	4.020654349441244	0.008993773	0.0093746866380951
808	7	0.47413887456933035	14.476037613027323	0.38688034644671837	5.245975706187639	0.009279258	0.0093746866380951
1310	11	0.32507385298539404	14.53151893644864	0.38635693270962224	0.5437124736053911	0.009077861	0.0093746866380951
1090	14	0.08367117354475362	16.53481448877176	0.4670063802923937	0.39964830287819625	0.009087274	0.0093746866380951
1050	10	0.6574826216338061	15.623612435047743	0.6903377177928813	2.3089268749904592	0.009091929	0.0093746866380951
1809	27	0.29819670631066664	12.539528712374867	0.35130771863873644	4.749386669937269	0.009012384	0.0093746866380951
1594	21	0.08741001612248711	17.115209992510522	0.6894622772280529	1.6001249700576536	0.009118504	0.0093746866380951
1290	14	0.3345693853308394	13.899209653117046	0.24338363986629627	2.177737502928232	0.008854159	0.0093746866380951
1912	15	0.15154710791921483	15.417253560407588	0.2554923409553018	1.1172077548953618	0.009339682	0.0093746866380951
2127	20	0.2427334216390735	14.324530967467934	0.5348309907962017	3.5829686696529874	0.008776573	0.0093746866380951
1332	20	0.5397702810324244	14.737054904228255	0.09572659592584554	5.677349610052479	0.009361692	0.0093746866380951
1084	9	0.7121570675633828	16.02123556088798	0.6489242696835525	0.23267447902085037	0.009085147	0.0093746866380951
1466	15	0.18051636061216092	16.113478676925418	0.16054609040689127	3.2536543403650398	0.009079	0.0093746866380951
765	11	0.09414173029317874	16.10261615578668	0.21392082648201916	4.594264292987924	0.009013633	0.0093746866380951
1191	11	0.7830549004681516	14.124989916378343	0.32255620668403234	2.0669660223594923	0.009104586	0.0093746866380951
1373	13	0.24145243494709206	13.611356755002578	0.40793335300047934	6.543847736407967	0.009004601	0.0093746866380951
1153	5	0.08689989807347603	12.89573100377223	0.8386126912759719	0.8913247606547501	0.008842964	0.0093746866380951
1169	8	0.5683022367285383	17.926995412707093	0.26573361581252863	1.7700557798698142	0.009260081	0.0093746866380951
2005	21	0.2719270813838035	12.824339273904709	0.6558871232533662	2.5000507639389085	0.008903582	0.0093746866380951
991	6	0.6127808994158135	18.816406683984663	0.4173121870009546	0.61730270535032	0.009326736	0.0093746866380951
775	9	0.41459045050550886	13.13209600619864	0.24672938640274694	1.0296826067535272	0.009366826	0.0093746866380951
813	11	0.12864733873692136	15.52942848337993	0.29699201887732485	2.096993953295058	0.008917218	0.0093746866380951
1687	11	0.3048521892921185	15.368369332411365	0.45065590435855796	1.4075893004132294	0.009232948	0.0093746866380951
776	5	0.4155308897313417	15.597426084664313	0.10439623145717444	1.648661732637973	0.009198272	0.0093746866380951
772	14	0.18011997404783028	14.294305938200356	0.20905961416788477	3.157445898817806	0.00935479	0.0093746866380951
1461	28	0.3906862678156412	12.357463565635738	0.7531002130741047	2.7734756823292046	0.008823942	0.0093746866380951
1870	17	0.49015116637456413	15.726117665592085	0.24728827748475782	0.7172437710823001	0.00932975	0.0093746866380951
1764	18	0.28665539817079827	14.268573094803434	0.3373217268469095	0.8015615458473087	0.009054781	0.0093746866380951
1246	19	0.3297245696388691	14.929998802713138	0.8448538751076257	6.303104504685211	0.009218311	0.0093746866380951
1189	8	0.1949217834490346	13.993353590279419	0.2124060626496994	2.6952951296356087	0.008671366	0.0093746866380951
884	9	0.39246423781142814	14.033562987272285	0.12012939946443052	6.017495683666665	0.009213139	0.0093746866380951
1255	14	0.20748585790130397	11.8699948887537	0.42749405439335414	1.8256495728500834	0.00917339	0.0093746866380951
819	8	0.16830740783454734	14.648918638096237	0.21945250269010497	1.7054549277843198	0.008660635	0.0093746866380951
1425	14	0.4234471943885598	13.653427981202563	0.9744840823506165	2.2541792551726756	0.009318016	0.0093746866380951
1872	31	0.42253252972869976	12.832528970714742	0.5026456776722384	2.8396614808062974	0.009313457	0.0093746866380951
1379	17	0.3922303640688656	14.595932395535687	0.15716294412129875	2.1070612472323025	0.009234785	0.0093746866380951
1068	20	0.2406174980691551	14.530792989725633	0.9089923799756453	3.534781443115908	0.00923576	0.0093746866380951
1514	12	0.3554602037912433	14.407440124530059	0.42120721943422024	3.6298476789177534	0.009242787	0.0093746866380951
1992	17	0.031263716260436336	13.548992889069876	0.6826385083882929	1.6514395920867317	0.008596646	0.0093746866380951
2071	35	0.40334947105362423	16.153674339645036	0.7699574425798525	0.7147278133977816	0.009373901	0.0093746866380951
2058	29	0.07569594962826115	17.49268819161833	0.5214459262502187	0.778367968701827	0.009257901	0.0093746866380951
1361	10	0.07837349136573712	15.063096910858324	0.35260302314389635	1.668729437927261	0.0090952	0.0093746866380951
976	4	0.1918268461823862	16.471109086301777	0.12189420885440552	1.710975592921546	0.009288195	0.0093746866380951
1107	11	0.3954342136308498	14.607328940382173	0.7924394271455804	0.6078889444279696	0.008787835	0.0093746866380951
1079	14	0.09756014800453144	14.943776882858181	0.036935580757931186	5.093554621630327	0.008705875	0.0093746866380951
1681	24	0.026730305967583468	16.377657472199054	0.30729225756013306	3.2328921215892423	0.008849199	0.0093746866380951
1342	12	0.7759570884344883	14.73482250360665	0.7111942482301372	7.19813551387637	0.009308581	0.0093746866380951
1423	9	0.5024971468649121	16.66298683303284	0.2849447522210846	0.46391626370857764	0.009315006	0.0093746866380951
958	9	0.6289635498437731	15.201164037418046	0.9635028545869383	1.315618758958772	0.009338962	0.0093746866380951
1680	10	0.03973587325492517	15.812168183328357	0.8706079235493049	4.138725953567977	0.009280713	0.0093746866380951
1648	20	0.6781533476737384	14.310552236445169	0.3585490360380433	1.4260337158291883	0.009367881	0.0093746866380951
1455	18	0.17700635132411824	15.474137671388124	0.04206609964518487	1.2946804566989683	0.009319266	0.0093746866380951
1637	16	0.2693552818192101	13.191640765181088	0.8458154608352648	5.060258938625284	0.008762969	0.0093746866380951
155	2	0.3693403430771147	13.967127728169684	0.1404472907137484	3.360011875399566	0.009226937	0.0093746866380951
1379	13	0.26151974239443837	17.621166996383884	0.5215566758615734	1.0189230903503614	0.008689097	0.0093746866380951
1487	11	0.12632859667163765	13.864374967004203	0.7102093249297232	0.6985426340496785	0.009307344	0.0093746866380951
1251	12	0.35641608532772817	15.554810875178015	0.9053678061537604	0.25794907409775847	0.008782283	0.0093746866380951
1853	26	0.0590318106880352	15.818690703736948	0.7449812918985712	4.982020065899064	0.009223241	0.0093746866380951
1684	14	0.6380418594259264	14.032405796379981	0.7577398488375793	3.5214141624359674	0.009206401	0.0093746866380951
1532	21	0.13545670094108747	14.016130724265796	0.6993079887302112	6.602550134738764	0.009044093	0.0093746866380951
1158	21	0.49069290010989025	13.383016587951028	0.7243830067203644	2.6469049946074197	0.009341035	0.0093746866380951
685	9	0.29914746259453323	15.533046188142738	0.18289769403077594	5.374955237352792	0.009239174	0.0093746866380951
1749	22	0.16101781624070277	15.270150706333316	0.9368790632867604	1.1609750689694431	0.009254588	0.0093746866380951
1844	20	0.19870839411830765	13.893331118474672	0.10359997212087158	2.8671053125699366	0.009100537	0.0093746866380951
1597	22	0.22862507786765224	13.86209247205462	0.955095874773326	3.3175255002605386	0.009166442	0.0093746866380951
1226	12	0.1273067701434365	13.615165593860803	0.48163839116224694	1.6308320317495923	0.008949831	0.0093746866380951
954	17	0.8704018913295801	11.46545659082985	0.20639115171251002	0.7512054116460988	0.009260884	0.0093746866380951
1349	14	0.5855242223437973	14.65988389461457	0.6435819358341641	4.535963031975856	0.009352616	0.0093746866380951
1074	7	0.18543719389278673	14.939541001641643	0.15697019927301106	5.888907357063532	0.009328427	0.0093746866380951
1272	21	0.310004493423574	13.208256398188126	0.2653157017989082	0.3323730943349412	0.009262566	0.0093746866380951
913	4	0.12089830270799529	14.266931829402179	0.43247937273248793	4.582308141249835	0.009129376	0.0093746866380951
1309	18	0.31577545150734065	17.156118249365132	0.33898304380837074	1.5775423965307644	0.009326458	0.0093746866380951
1071	11	0.5297227816206372	12.86740998280149	0.2815264406539426	2.759404532527407	0.008922181	0.0093746866380951
756	7	0.1797891351424733	15.201836931660473	0.6621291439501849	4.7944453833504825	0.009068864	0.0093746866380951
1203	14	0.7061175826518623	16.634063613734813	0.13556156685323148	4.819909279632378	0.009275274	0.0093746866380951
2254	23	0.36662040584749783	14.81755894606583	0.20652384418990657	2.729981524123967	0.009291077	0.0093746866380951
1567	20	0.22272599669935567	14.852435443606424	0.3943677251800187	5.470473719660996	0.00922184	0.0093746866380951
1565	18	0.42435659983341356	14.18759638315141	0.739838794076283	2.59730031281014	0.009213038	0.0093746866380951
970	9	0.7057131221936321	15.525481398500252	0.5287289781010015	2.4297782681277678	0.009296671	0.0093746866380951
1414	21	0.32014218256383253	14.153697266974214	0.05104940467425123	2.6409493923988694	0.009134929	0.0093746866380951
1348	21	0.34321765199832455	12.352456280407914	0.5493751678534723	5.672808200454359	0.009261695	0.0093746866380951
1938	22	0.08658958146852352	13.934092670273612	0.6744877308985175	3.078903338310792	0.008761706	0.0093746866380951
1130	11	0.38833949031668075	13.225012631823683	0.8138110814947164	5.913299662069787	0.008978456	0.0093746866380951
1508	21	0.12382304108496345	15.467386344697895	0.26298694600632616	2.0872914251485803	0.009266162	0.0093746866380951
431	4	0.49402386958028494	11.761491819794745	0.022079251626217447	4.198092140784278	0.009128576	0.0093746866380951
850	15	0.30265710499284715	14.255812016852305	0.34800130148705255	1.4919694029967214	0.009292179	0.0093746866380951
1879	22	0.24723214310780012	16.555976142679356	0.3423823288286844	3.1875209496521943	0.009326573	0.0093746866380951
1174	10	0.281976594280018	13.06925901301259	0.7009917056306668	2.876685838126196	0.008947542	0.0093746866380951
1893	27	0.149177149466573	14.33142759927828	0.25917242411473806	2.1346632563076433	0.0093611	0.0093746866380951
1357	26	0.3853591640170643	14.302834946941381	0.416894684258716	4.049948737879	0.008798825	0.0093746866380951
1010	6	0.1000522854291524	17.30820182164936	0.13377524096337734	4.3116060582227975	0.008782837	0.0093746866380951
1309	17	0.4857698080210464	15.567409845973538	0.7644613690484876	1.086078515784387	0.00932526	0.0093746866380951
1783	32	0.16505316306843443	16.549173026738824	0.5967858063710927	1.3816535426614287	0.009254634	0.0093746866380951
916	11	0.20076938079902712	18.261597961986165	0.38159789555344253	6.50036274392029	0.009270327	0.0093746866380951
1064	11	0.6734677629894492	15.018275871256627	0.5302515851748146	4.217443043477539	0.009328422	0.0093746866380951
1797	28	0.2262671403859104	14.100295077897147	0.9116474302231891	2.283829797204665	0.009129521	0.0093746866380951
1727	18	0.2893200886476878	15.15292439549193	0.47769548230910175	5.789218401936768	0.008913517	0.0093746866380951
915	13	0.12701035737841776	12.19587922499545	0.29811061722540955	2.257132178926403	0.009176276	0.0093746866380951
2004	16	0.08514972073523386	14.082482500767192	0.6844647160456054	2.3426135220307835	0.008914309	0.0093746866380951
1657	15	0.5254400360664283	14.660066365703177	0.1661670854028242	2.401147776225069	0.009063988	0.0093746866380951
1450	10	0.5779618051299493	18.086467908078493	0.38139281448256535	3.676053893058743	0.009238148	0.0093746866380951
950	9	0.4591871380082125	14.642419477628996	0.28993918727714496	3.2393527403314186	0.009277157	0.0093746866380951
810	9	0.6655231186995993	13.757103895343581	0.04101894983023707	1.554119567929684	0.009360163	0.0093746866380951
1118	12	0.13671465749202694	14.657116548483886	0.06136606485247372	3.083686821084483	0.008432807	0.0093746866380951
1003	10	0.4872785657085455	11.621931572448924	0.2041364801296669	2.902148994031763	0.009353843	0.0093746866380951
1930	21	0.5399249135465869	12.680026290235979	0.6471558766560621	4.167680134706427	0.00935432	0.0093746866380951
1702	14	0.18746248186580178	14.041046017758946	0.1877494774597827	0.028553946102859662	0.009111546	0.0093746866380951
1189	12	0.6881118600267684	13.875697374614498	0.22989992953902588	1.5211855071941243	0.009254883	0.0093746866380951
1655	9	0.3138118767561545	14.850988597439656	0.17078436311863202	1.7480236990157447	0.009289322	0.0093746866380951
1538	26	0.372938598163972	16.041089005106983	0.2535659028318292	0.021640243673353488	0.009310179	0.0093746866380951
1594	16	0.1571885784990924	17.807948606754525	0.16870139354450522	1.2501763782499111	0.008961613	0.0093746866380951
2076	18	0.32259836291821065	13.463072110473904	0.9273183859463737	0.3523502417304516	0.009254581	0.0093746866380951
1334	23	0.323017121301074	14.342880677304656	0.7291150613229411	0.2252442518221076	0.00905274	0.0093746866380951
1545	13	0.3125010255086832	16.788330840037943	0.19462571127398076	1.984847491343431	0.009184455	0.0093746866380951
922	13	0.18086335060257863	14.949212494777637	0.3005244307162253	3.2016787048792503	0.009169295	0.0093746866380951
1015	10	0.21565205407296356	16.32571617598723	0.642937997571126	3.028536727845229	0.009322731	0.0093746866380951
1232	16	0.16150555396644706	14.599928766861266	0.09421158836480575	7.626196621263997	0.009167688	0.0093746866380951
1551	15	0.2003476384551943	13.270848015859213	0.17074009691359182	2.2780863254910972	0.009077025	0.0093746866380951
1592	25	0.3166515049768252	15.90465262687891	0.9360687191480422	5.8812947661705905	0.009007682	0.0093746866380951
1006	7	0.25904916714563087	15.158208926253542	0.0019386028655404008	3.3101738424843776	0.009069815	0.0093746866380951
1208	11	0.30843240354257523	15.487080868384076	0.7147428112033727	5.100165974214098	0.009330424	0.0093746866380951
1537	17	0.489800367726759	13.544062117618104	0.0315730084998147	4.15199452236597	0.009134753	0.0093746866380951
1804	22	0.3271404780003853	14.43706321404746	0.02823825612841996	4.388665355070211	0.009350788	0.0093746866380951
1348	9	0.30015528983660783	15.421099742320424	0.4797253393418349	1.6770620810826418	0.009132621	0.0093746866380951
811	12	0.3946357977193775	13.586225323307369	0.930473325747058	1.0192005032325753	0.009206757	0.0093746866380951
1165	17	0.04330653438367482	14.173419999908033	0.30587694761048406	1.0005943829132489	0.009078787	0.0093746866380951
1179	13	0.03001479614976582	13.546977872523762	0.15290715273945135	2.724003643662941	0.009180986	0.0093746866380951
2245	42	0.2651532791107647	13.14870523445478	0.157442254700708	2.764805217302847	0.008990753	0.0093746866380951
1040	11	0.3616068961560063	14.72538186962594	0.07689623627329625	1.181955834572926	0.008817232	0.0093746866380951
771	15	0.11627082394151433	15.754018715765397	0.262340587444272	3.2946387197830225	0.009333197	0.0093746866380951
1292	12	0.9260580492920982	13.843920929053876	0.05743236857799339	4.9296796856902025	0.009363842	0.0093746866380951
884	11	0.086993115368733	14.02646934099018	0.5316684628726247	3.0489641512222296	0.009057862	0.0093746866380951
1187	9	0.16843726492554278	14.1376695844226	0.3040513918007246	4.867465496211248	0.008663026	0.0093746866380951
1390	19	0.06432463037915204	12.409718307675796	0.7628660993561031	0.4904302288521607	0.009148531	0.0093746866380951
1723	22	0.3219188606047621	15.133131575340633	0.45903173970369443	5.776702378555235	0.009134696	0.0093746866380951
1677	15	0.1978599214158533	13.707421677381475	0.19439905110598418	0.14014806990925566	0.009372293	0.0093746866380951
1912	21	0.35511859684924574	13.866385225186077	0.32514797505932574	3.240361856498615	0.009362319	0.0093746866380951
1502	18	0.19036110563259828	15.588326943596233	0.22805221282286414	2.9322332910824205	0.009140105	0.0093746866380951
538	5	0.6104095811693406	15.639616090556487	0.14558473688585605	0.25291659892936247	0.009273076	0.0093746866380951
1338	14	0.09245372995747786	15.30274287362824	0.6469366212941512	1.0489429559505523	0.009303406	0.0093746866380951
1543	16	0.6429222812290201	14.500636204699116	0.09852242843918887	0.3479922348088661	0.009166532	0.0093746866380951
1258	21	0.33205380930377537	17.432025125888746	0.5211646788255114	0.5828211454351081	0.009238578	0.0093746866380951
1085	18	0.3768945348329532	15.007421386594011	0.33004578876889096	4.854686029368579	0.009329568	0.0093746866380951
1502	18	0.14578250654754332	13.336616445899281	0.3016107954314938	2.9044458550398975	0.008900734	0.0093746866380951
1211	18	0.24654897725546457	16.596087750391575	0.02048962315099212	2.4692628732950412	0.009367156	0.0093746866380951
1558	17	0.1816436179239101	15.76274594289431	0.5478957069997392	4.617689460846311	0.008387972	0.0093746866380951
336	3	0.6103474827656913	13.768037187595432	0.2884410859798112	5.090199722465334	0.009108185	0.0093746866380951
1129	10	0.866167509361856	15.779162021779232	0.6718314039037085	1.9731600477757159	0.009337098	0.0093746866380951
1298	13	0.21313899016148394	13.596336811072517	0.7594187243437379	4.2767477703528245	0.009226965	0.0093746866380951
1169	21	0.30614933657358684	15.377438822268676	0.03630056459534603	0.36618735558408994	0.008641089	0.0093746866380951
1715	19	0.33532623460236183	14.569463653505725	0.9128785222382778	2.385206034528985	0.009344319	0.0093746866380951
