# Supplementary material for: Tableware trade in the Roman East: Exploring cultural and economic transmission with agent-based modelling and approximate Bayesian computation
Source: PLoS One. 2020 Nov 25;15(11):e0240414. doi: 10.1371/journal.pone.0240414 (PMC7688115; doi:10.1371/journal.pone.0240414)
Supplement: S1 File — The full project, with the data, the code of all components used to run the simulation and analyses is registered: https://osf.io/s5mdw/. (GZ) [file pone.0240414.s003.gz › s5mdw-full/abc-pandora/results-example/nonrand/result_1000.0.csv]

nstep	cstep	mu	mumax	copy	strb	score	epsilon
1230	19	0.694913699654	14.0323887201	0.682173698952	2.08006362027	0.01044498	1000.0
1012	19	0.460987557539	10.1211161428	0.764979402919	0.487971225032	0.009488494	1000.0
1322	16	0.901081461582	11.7857796261	0.472497271477	2.09243795032	0.01144873	1000.0
930	15	0.861858690656	10.2747432944	0.26389538015	3.64315314919	0.01063143	1000.0
1448	6	0.54987867299	14.5555657165	0.418696673058	1.84986611479	0.01174465	1000.0
1222	7	0.421855466276	10.5220754855	0.975778803158	4.84585482469	0.01176708	1000.0
643	7	0.554697495792	13.0225858434	0.134022414849	0.442866193303	0.01045813	1000.0
1474	28	0.544739017241	12.1780174669	0.638923882541	1.85845219066	0.0105894	1000.0
1056	2	0.828105516908	10.2806411761	0.717826476538	1.33012902192	0.02285502	1000.0
1394	24	0.538530129922	12.134326757	0.390348455568	4.82721678446	0.01019727	1000.0
1305	2	0.428875002901	13.7946082755	0.896534735234	2.57847832119	0.01718798	1000.0
1406	13	0.831359349519	10.2506403356	0.607986270654	3.48428096617	0.01215559	1000.0
575	11	0.96970335352	12.2182856376	0.715741080141	2.27331956512	0.01087987	1000.0
917	16	0.60744872793	11.8664180927	0.329115270169	3.12068485118	0.01049107	1000.0
771	8	0.999562035562	12.7240449684	0.508115505834	2.95319833903	0.01116328	1000.0
1053	2	0.644824317973	14.1953382908	0.544140460638	1.80647236882	0.01839126	1000.0
893	7	0.985496107253	14.5387288384	0.630147532371	0.377214281742	0.01050319	1000.0
945	9	0.99288913049	10.5679289275	0.253257246667	4.67541958949	0.01247377	1000.0
1133	16	0.524012097519	11.3789618433	0.400263969303	3.54854037279	0.01121281	1000.0
1366	21	0.585296478667	14.1248638852	0.939000448778	2.76242284471	0.01091186	1000.0
869	2	0.445657127748	14.4383301881	0.827567340453	0.0665745541414	0.01392112	1000.0
1227	19	0.506163752352	14.0116214139	0.58882328065	3.34815602139	0.01045346	1000.0
1108	16	0.794016729665	10.4518395434	0.856173274369	3.61261655787	0.01135676	1000.0
1326	21	0.656785010337	10.7483314925	0.18913931809	1.97905597451	0.01084375	1000.0
1477	10	0.549114258288	10.9768137517	0.362924757343	2.43060645557	0.01233146	1000.0
1116	20	0.729315926335	11.8679307086	0.498915123163	4.38440782145	0.01101484	1000.0
1071	14	0.934948890849	11.3140112252	0.489325248895	0.468640833214	0.01107917	1000.0
513	10	0.879923534748	10.1604212031	0.44760396326	1.66738844781	0.01161797	1000.0
1067	16	0.826637736952	10.0788186317	0.369384384047	2.31395642628	0.01177645	1000.0
761	8	0.558865111189	10.2679729408	0.208208118104	1.42975091732	0.01163927	1000.0
1060	6	0.63542079435	12.7378749649	0.308678221656	2.64331152282	0.01210747	1000.0
1384	14	0.462079337943	13.7484995515	0.125517418951	0.268805132131	0.01061711	1000.0
748	13	0.834448476213	16.2550834696	0.649012925009	3.16574773493	0.01044899	1000.0
673	2	0.432151473903	14.8019706897	0.00868592647483	0.216526063714	0.01208498	1000.0
1128	14	0.789629864882	13.4324322345	0.917040377182	2.81797308901	0.01000626	1000.0
660	7	0.41597684281	11.521933732	0.865419921888	1.92101510968	0.01050084	1000.0
1139	5	0.934897907653	12.6703516301	0.0232171708186	0.0454739879069	0.0137292	1000.0
1036	3	0.45522794459	10.4144980393	0.358987241274	1.2097035715	0.01650354	1000.0
1089	14	0.582845526048	10.3250711255	0.408540335474	3.12893503715	0.01198201	1000.0
510	2	0.694414150445	11.5967405343	0.112696743022	0.248387702284	0.01468533	1000.0
1313	25	0.721497960706	13.729787223	0.592507686906	2.61345795689	0.01036395	1000.0
1226	16	0.409411848842	10.6687347678	0.516564570963	4.03062844639	0.0118097	1000.0
1460	18	0.713849835393	14.8076929355	0.947441659557	3.40612109042	0.0109617	1000.0
1427	20	0.963093248379	11.333345089	0.170322598571	4.69981627402	0.01120628	1000.0
992	3	0.749525622666	13.1179209291	0.979799376964	1.92219185188	0.01565581	1000.0
1470	9	0.956467470351	12.1897578787	0.0582598436287	2.59400426885	0.01332073	1000.0
1479	15	0.449485541472	13.8740401742	0.272046899105	4.32266199755	0.0109317	1000.0
1489	11	0.623817959309	14.8868213998	0.218784986826	3.11205077437	0.010374	1000.0
1472	23	0.485065884578	12.0206404498	0.697725788396	2.71404542988	0.01129621	1000.0
1051	15	0.757041704143	14.5336033164	0.952661017118	4.11972819871	0.01034998	1000.0
1026	20	0.980027594593	10.7945495771	0.995340396219	3.35297096457	0.01066639	1000.0
1217	20	0.557443859292	11.6651981866	0.185002464337	2.66180259753	0.00997087	1000.0
1185	18	0.904816159873	14.5731508726	0.993214977097	2.05652778597	0.01087928	1000.0
1274	11	0.561125877667	14.7650535093	0.572337573802	3.72862592348	0.01115793	1000.0
880	10	0.621628463013	10.8635110321	0.984752324278	3.34909443243	0.01051856	1000.0
613	9	0.663488804978	13.2266967512	0.93200302925	0.548383259142	0.00990817	1000.0
1280	24	0.629088356375	14.6131967514	0.956478212544	1.14850212957	0.01029598	1000.0
1375	22	0.519552059858	10.8853778289	0.541216192932	3.84362776391	0.01168832	1000.0
934	3	0.891451830897	12.4971237101	0.0400623800368	1.03027825186	0.0166834	1000.0
770	9	0.773673439819	12.9469631218	0.138053622127	1.09637554325	0.01115216	1000.0
1031	15	0.547118673655	12.9990541368	0.254956232802	0.0459169902916	0.01091343	1000.0
1437	21	0.766398698424	14.8461611646	0.91595615065	0.762146443754	0.01048882	1000.0
1273	21	0.568717555985	12.836742387	0.360686281023	0.705405721206	0.01074823	1000.0
1236	3	0.413597682515	14.4702890266	0.727417200147	3.26050548593	0.01345576	1000.0
1422	19	0.931506079726	14.6589147457	0.853022472121	4.28789929414	0.01044046	1000.0
1414	23	0.612805457324	14.4792687692	0.739795486077	3.36479897661	0.01050541	1000.0
1164	13	0.957180931798	10.6596830873	0.137863756083	2.81194035215	0.01131784	1000.0
1145	4	0.5526476016	12.61362243	0.777236311811	4.18855903325	0.01384701	1000.0
1175	17	0.841482648471	7.99854390342	0.420901954694	2.83914932482	0.01363397	1000.0
1404	14	0.934265505478	11.3384994215	0.765267799608	4.49611039199	0.01129925	1000.0
1392	18	0.923104828706	13.9234493324	0.232468165817	2.46391623663	0.01075433	1000.0
1408	23	0.875537901178	13.6472356862	0.822297780562	4.12748830469	0.01075264	1000.0
581	4	0.668738204564	11.4586163279	0.678357639686	4.72248757236	0.01232787	1000.0
860	16	0.536455220332	13.1902963169	0.803149260639	1.31358025956	0.01233596	1000.0
916	16	0.442490425012	11.8665762442	0.797730691511	1.85477842458	0.01150374	1000.0
1299	22	0.878435525004	13.8377301455	0.639085337812	0.52758862715	0.01093114	1000.0
1048	4	0.691609677324	12.447491205	0.982018752026	3.28778176001	0.01518715	1000.0
922	14	0.705961196468	11.5438373051	0.110896913158	4.02657526799	0.01155727	1000.0
1076	5	0.585904051485	14.5736397039	0.315346392584	1.49244908847	0.01104248	1000.0
1194	21	0.623609373985	14.2998900927	0.677542250165	1.71899798867	0.01040958	1000.0
1223	22	0.541147081711	10.6900138764	0.027747102809	3.46961394454	0.01080803	1000.0
1126	17	0.960542274387	12.0549912689	0.305918208922	3.98792499072	0.01111064	1000.0
1273	20	0.716576347253	10.7065034375	0.392714286024	4.43391600497	0.01053935	1000.0
824	7	0.439397723327	10.3929972781	0.0745229783795	4.1351528265	0.01232171	1000.0
1404	15	0.736809146068	13.0872781767	0.0537616511759	2.78737961509	0.0108648	1000.0
1492	20	0.460325301424	14.6109682564	0.545275610242	4.22968718197	0.01083664	1000.0
1054	4	0.836518087179	14.6903794486	0.502508759037	1.79736487093	0.01310157	1000.0
1394	21	0.884760385398	14.8642111741	0.72063638685	1.48764702519	0.01135891	1000.0
985	12	0.40199176409	12.2921515426	0.898028966757	4.53057855445	0.009923988	1000.0
700	11	0.777559757358	11.1629454123	0.435502085737	2.76007482441	0.01075444	1000.0
928	16	0.646175234484	14.0914558686	0.124642792578	4.25885812584	0.01120175	1000.0
1350	6	0.965101519478	14.6737540866	0.434008313011	4.62106503811	0.01282038	1000.0
1414	18	0.861967536425	11.4426905837	0.171654349001	0.398706988607	0.01095885	1000.0
598	4	0.977180939301	10.8796175311	0.272299617658	1.74874740577	0.01356569	1000.0
1186	10	0.907871553504	14.843786606	0.341670710964	1.99491330338	0.01160261	1000.0
1127	6	0.584696195713	14.6068277965	0.516904062066	0.678793402391	0.01082447	1000.0
1069	3	0.618256577067	12.0258480328	0.990461634027	3.50936242574	0.01574491	1000.0
859	11	0.609447106741	10.5297136432	0.516837878517	2.52103473423	0.01127151	1000.0
618	7	0.949398266969	10.3773706815	0.711710426728	0.57212357642	0.01220333	1000.0
1409	3	0.405139951055	10.8336792187	0.957399717397	1.37148227234	0.01764261	1000.0
710	11	0.404444169017	11.6889915208	0.911897053515	4.08908627579	0.01166563	1000.0
1183	6	0.4200207121	14.6090795619	0.161709005539	3.97480600637	0.01112994	1000.0
798	8	0.830528895921	11.8371986555	0.323638259714	4.78801873064	0.01140564	1000.0
945	4	0.856414032143	14.1197650569	0.78037947153	4.53723964671	0.01346813	1000.0
610	3	0.633920875086	12.1899646201	0.594660501267	3.07389632982	0.0135188	1000.0
930	8	0.448897900272	12.5856457204	0.210758390015	1.22565064613	0.01149747	1000.0
768	8	0.954029302817	13.1779657161	0.901750712006	1.25850835346	0.01117944	1000.0
1439	27	0.872548224847	12.8097916994	0.827844451653	1.34247245596	0.01054595	1000.0
821	13	0.449609047061	12.6354278201	0.153853802882	1.10894160715	0.01007693	1000.0
1249	17	0.540283877385	14.2791787943	0.209359326076	2.21420756134	0.0102408	1000.0
856	3	0.898582536764	13.5093474845	0.128758343109	4.72068223775	0.01539691	1000.0
1221	17	0.580347908329	11.2726726175	0.750651903469	1.385355252	0.01161149	1000.0
729	4	0.464346684984	12.0639382506	0.478046877271	3.34078398713	0.01259022	1000.0
1279	3	0.716626807978	10.8175432335	0.157905555122	4.09134387157	0.01944846	1000.0
1367	7	0.911023732863	14.1480039305	0.215071047392	1.86738893891	0.01191043	1000.0
1421	27	0.916176263579	11.9725918719	0.506991927261	0.600719083628	0.01086897	1000.0
657	10	0.90140974225	13.8204500328	0.974361149199	1.28997417579	0.0101244	1000.0
949	10	0.643281696214	14.0862965309	0.683958704562	4.32189352678	0.01005048	1000.0
1160	2	0.933302877033	13.3011976165	0.488213345418	2.92055087702	0.02117461	1000.0
1369	19	0.631586328853	11.4417755525	0.819488535625	2.34622311806	0.01106234	1000.0
987	16	0.685545006122	14.7219688725	0.101663241733	3.25612744344	0.01058905	1000.0
1357	13	0.817151074788	10.0855267804	0.845524193071	3.79825348137	0.01305622	1000.0
1246	14	0.761691361859	13.0625811369	0.552455794969	3.22804198587	0.01017241	1000.0
1157	8	0.534264323381	11.0706999913	0.206800860157	0.606535388664	0.01255793	1000.0
887	11	0.990336757029	12.3756862973	0.280177925112	0.0854421151992	0.01045053	1000.0
1426	15	0.894697894298	11.2237578319	0.752036421569	4.78331878632	0.01122236	1000.0
999	4	0.800335522665	12.2811137332	0.926783726794	1.43135355804	0.01464232	1000.0
1457	26	0.568398225962	11.7513010872	0.743780734733	1.41680321253	0.009966191	1000.0
701	8	0.459897455877	14.5700448144	0.715079816212	4.42657693342	0.01061528	1000.0
1327	2	0.597839559215	13.76419284	0.160268896257	1.8823091433	0.01953443	1000.0
1422	13	0.977338290982	13.2369318718	0.221410986421	1.60647731893	0.01066769	1000.0
1391	9	0.410273526794	11.281368475	0.900643219852	0.913929039811	0.01141955	1000.0
1435	11	0.861232545011	11.6572776239	0.53296905205	0.0809277836117	0.01276789	1000.0
1156	13	0.617134799284	13.5208094862	0.241994927781	2.93879002677	0.01150159	1000.0
882	15	0.829843280248	14.3423469948	0.272320994073	1.56908138285	0.01010793	1000.0
1237	22	0.465287223485	10.7779447395	0.145843853358	2.68861195341	0.01037816	1000.0
1457	14	0.425013132612	14.6096140352	0.87003132524	1.28214517299	0.01127547	1000.0
1433	15	0.605776257515	10.3167179857	0.635777857042	1.91015691209	0.01152325	1000.0
724	4	0.442626896276	13.483746872	0.613306895597	1.230470626	0.01146351	1000.0
1364	17	0.860008680076	13.7210846522	0.718596821377	4.90358882792	0.01077348	1000.0
1262	14	0.969399705498	14.0611479275	0.245687658971	2.66418949709	0.01063004	1000.0
1440	12	0.459616047927	13.2741645291	0.42603953349	1.94065187524	0.01029112	1000.0
1429	17	0.954360644631	14.6752173651	0.0648392995222	1.32629470866	0.009912304	1000.0
867	15	0.750811088624	12.1422700553	0.148049339839	3.36634682099	0.01071759	1000.0
884	13	0.469007107342	13.7953762668	0.489445858035	4.1201931159	0.0116845	1000.0
606	8	0.404582937257	10.0466746688	0.152775663531	4.3668240634	0.01217304	1000.0
824	6	0.728010387337	14.2148533334	0.777459238332	4.30563434788	0.01116976	1000.0
836	3	0.717889082758	10.2401437254	0.767142632942	1.14352043098	0.01707936	1000.0
819	11	0.719945259825	13.7462446819	0.25478201695	4.17117348915	0.01087457	1000.0
1318	10	0.833736648601	12.5854674005	0.789102801625	4.63463160514	0.01160545	1000.0
902	8	0.92314457236	12.5373003768	0.650708615521	4.69485776459	0.01125382	1000.0
527	7	0.746039630923	12.4896103106	0.121367232397	0.890156425396	0.01139356	1000.0
807	12	0.640511656903	11.3479596925	0.713268217499	1.43927889471	0.01099034	1000.0
821	15	0.973896958787	12.8522835977	0.885378268325	0.48665665032	0.01035343	1000.0
683	5	0.634575284394	13.8252558898	0.22166088438	4.6397276372	0.01038039	1000.0
805	14	0.667603317589	12.5373557875	0.774201618302	3.18526046222	0.01046561	1000.0
1013	16	0.992099875412	14.0775171382	0.723867543127	4.98848260992	0.0105378	1000.0
1402	16	0.552421130666	13.6109645652	0.685418185807	1.43171245195	0.01051906	1000.0
674	4	0.529962603165	12.2689898641	0.982406599256	3.75873060062	0.01149782	1000.0
559	3	0.998878386973	10.56716832	0.895057603307	1.95454938137	0.01509968	1000.0
1231	22	0.652327373037	13.3002168337	0.770790398126	4.50895916335	0.01079368	1000.0
870	10	0.516348774683	13.6988049667	0.846315168361	0.195707396393	0.01087591	1000.0
923	8	0.420709107515	14.3196576613	0.415913786713	1.52711857312	0.009947328	1000.0
931	8	0.497244614257	10.5538975824	0.338797270446	0.283007972264	0.01239053	1000.0
1203	18	0.853881710073	12.1852455548	0.238034055418	2.65121898676	0.01198243	1000.0
969	3	0.755104592549	12.9794644135	0.054468598192	3.62905605027	0.01586727	1000.0
1498	5	0.800710654304	11.0783677401	0.720361803335	4.24028313465	0.01666773	1000.0
1414	3	0.686371480465	11.1045133953	0.981233270618	1.93469610306	0.01984142	1000.0
1173	15	0.694787420591	10.992163216	0.759502218271	2.22118101355	0.0111514	1000.0
1104	16	0.472743283555	12.2341543274	0.582478401146	0.486288833839	0.01076218	1000.0
669	11	0.442832512222	13.5630754066	0.116011381736	4.41287614138	0.01021215	1000.0
1357	18	0.858391583901	12.1498377415	0.288619313196	0.492606444673	0.01078624	1000.0
1455	6	0.725676204445	10.0608997612	0.924853306575	4.39834010949	0.01661011	1000.0
1177	18	0.435991068472	14.3626528453	0.677510526427	0.28635753742	0.01140059	1000.0
814	3	0.922239008995	11.0155927973	0.870323815249	2.13030258144	0.01682617	1000.0
524	10	0.580714229179	12.5572821729	0.0103512257669	1.90487269775	0.01077407	1000.0
1405	26	0.570904284798	14.1569574117	0.929417469354	1.81946195336	0.01135543	1000.0
1473	27	0.91013022117	11.5261684489	0.191573690859	1.20104060376	0.01028271	1000.0
1044	15	0.451623983837	10.2109187832	0.362430280501	4.86194757196	0.01109215	1000.0
1020	12	0.64877939055	14.6186871525	0.748119179687	0.944458112199	0.01043496	1000.0
1021	7	0.927733516122	13.8632064478	0.109190436106	3.80855597501	0.01177352	1000.0
1430	2	0.829269622901	13.3425113421	0.581058292068	3.68989955315	0.0226016	1000.0
720	6	0.477196852008	10.9328089645	0.0945695630217	2.98674866783	0.01282706	1000.0
1198	21	0.802111616342	11.8211160508	0.414530663326	2.73524616267	0.01084306	1000.0
1110	9	0.495029958219	13.5228090968	0.348328279589	1.30933252297	0.01211148	1000.0
694	9	0.61502022202	12.9077489731	0.481723819172	2.80395515057	0.01027753	1000.0
1364	16	0.480640883067	14.1171288208	0.885063360722	3.57507654362	0.009301881	1000.0
980	4	0.702371825714	10.4123698973	0.396548177283	0.313031488253	0.01652404	1000.0
655	3	0.651862620154	14.4833359947	0.337302874479	4.88804785615	0.01155569	1000.0
977	16	0.823008041313	13.09766952	0.881720993877	0.401133511626	0.01095779	1000.0
1440	14	0.83634728397	10.4689503762	0.22482331741	0.543892743448	0.01170982	1000.0
1368	10	0.989718536968	13.4756167337	0.389037500939	4.47138264336	0.0119117	1000.0
879	8	0.404391820679	13.6442113016	0.430386362138	3.43719512551	0.01094961	1000.0
1094	3	0.967590109601	11.0307163751	0.942759161999	0.616754671138	0.01965337	1000.0
819	6	0.452592718867	14.3656108598	0.762309641555	0.487285822307	0.01019457	1000.0
773	8	0.792631605588	10.3895009274	0.471808630222	4.96795366098	0.01146787	1000.0
1413	8	0.921845933016	14.1914574706	0.0146681518032	1.67175077692	0.01148298	1000.0
556	10	0.812691678908	10.8995612166	0.608861044123	1.98416385587	0.0107903	1000.0
826	6	0.49510358634	13.5257436613	0.928032255564	1.20674678079	0.01100957	1000.0
695	4	0.747495599628	13.6581424733	0.903388715378	3.65061981589	0.01137195	1000.0
927	16	0.845001772975	12.510333039	0.229008125491	1.83533740018	0.0109285	1000.0
1361	2	0.630655622728	14.4775973882	0.0423205691417	3.61121391028	0.01925356	1000.0
603	11	0.705039623365	13.0099257715	0.172179776285	3.05005681028	0.0107962	1000.0
1464	18	0.745068194444	14.2052317594	0.397979686254	0.206821361547	0.01085217	1000.0
770	6	0.960337664018	12.2645659814	0.315765477035	3.31178854119	0.01260329	1000.0
1494	24	0.82995733561	12.4511442984	0.325482893207	1.14915333517	0.01056704	1000.0
646	9	0.518008372392	14.5304668848	0.450581323655	4.44564084122	0.01109702	1000.0
1335	2	0.577590962784	10.3619767081	0.370195318184	1.6128323228	0.02248884	1000.0
1084	6	0.942351970922	10.7678483708	0.146697507718	1.45416851997	0.01528621	1000.0
996	9	0.581178471322	11.8446307624	0.482191550111	4.24530066559	0.01120364	1000.0
1029	3	0.633260356739	11.5963168942	0.927297377101	2.42647045525	0.017391	1000.0
1215	13	0.683464369931	14.2127005411	0.926785705924	4.37381819814	0.01030096	1000.0
1381	24	0.54590710453	13.0913359566	0.0804188009526	3.19671502845	0.01049132	1000.0
1470	12	0.974743973185	13.900364826	0.263332060951	2.25580058528	0.01043489	1000.0
996	14	0.932401398306	11.1168261531	0.308693790385	1.60967886546	0.01031198	1000.0
1337	20	0.864905877493	11.3988093413	0.0715170705017	3.23906098547	0.0109128	1000.0
1350	12	0.614630391738	11.4374152426	0.288753414279	3.85726845596	0.01117858	1000.0
1406	3	0.800484271883	11.5016113386	0.447947190504	1.20729768159	0.02046462	1000.0
1162	3	0.625480906497	10.1175969229	0.43461189494	4.09368702291	0.01910443	1000.0
850	5	0.429768072744	13.3421289599	0.0445053336323	2.66065234686	0.01157287	1000.0
642	4	0.814774548981	12.0821048136	0.52455336954	3.16777215669	0.01289956	1000.0
1461	22	0.824286055632	10.825157539	0.543054028187	2.9605308245	0.0104438	1000.0
1240	18	0.483535146299	11.3813457865	0.925369370132	3.18063003217	0.0103858	1000.0
584	8	0.626081867562	11.916505486	0.808767613427	3.41349864804	0.01101222	1000.0
1012	16	0.653927989797	11.2145785275	0.551250492097	2.99149461377	0.01120244	1000.0
1325	4	0.709221331819	11.3858073008	0.462966246476	4.07888647956	0.01732589	1000.0
922	8	0.545741779231	10.4373722107	0.301785707672	4.38539153018	0.01194165	1000.0
1374	4	0.77667148743	12.5173556069	0.234606487184	4.37212266356	0.01659729	1000.0
1401	7	0.80796178895	11.6368392876	0.981700020202	1.21379172851	0.01412059	1000.0
1312	23	0.554349220627	12.5200958838	0.778950028366	0.258770469244	0.01056832	1000.0
592	6	0.696873149177	14.5992285473	0.411327606924	0.104355212351	0.01085301	1000.0
1352	16	0.835533520709	14.8047767876	0.668145727538	1.90204714966	0.009740474	1000.0
1192	22	0.915228712099	10.0458179726	0.910549098509	0.795029243659	0.0117042	1000.0
1193	6	0.548859646992	13.7737795058	0.88105486153	0.685709580139	0.01095926	1000.0
1077	14	0.918456052154	13.1485198548	0.803346227776	2.56038735641	0.0112211	1000.0
1431	9	0.467045341261	10.3936876148	0.0583580212778	0.496919979723	0.01264663	1000.0
1214	17	0.668976239391	11.5484960303	0.569228419938	2.57027163592	0.01102609	1000.0
959	5	0.792686481485	11.1817272713	0.800491025682	0.578493861968	0.01409708	1000.0
1384	13	0.569341668658	12.4556762985	0.0472923297153	2.86796372626	0.01011117	1000.0
1366	4	0.517093478833	10.5806957868	0.0607930232454	2.85199412847	0.0165759	1000.0
806	10	0.946124795789	10.6566038269	0.390942101	0.788915930329	0.01109629	1000.0
1155	21	0.90578234547	10.6651809761	0.761645140019	3.2364797006	0.01086041	1000.0
892	13	0.896560596844	11.7880971887	0.747058712471	1.31259744172	0.01087123	1000.0
966	3	0.927749694825	10.3463436811	0.0223023041667	3.69275545581	0.01942211	1000.0
1349	23	0.771756356084	13.1105454979	0.384315075835	1.58081091002	0.01059055	1000.0
983	8	0.622967624618	10.1184627154	0.151220807833	3.25710363667	0.0122759	1000.0
1190	15	0.439890903441	13.969496253	0.570857997647	0.432104826318	0.009509493	1000.0
518	9	0.949796491416	11.6097792539	0.330989170115	2.30346780432	0.01124837	1000.0
839	6	0.425472397259	11.8543995109	0.442205511781	3.96683044857	0.01025463	1000.0
717	2	0.754056833521	12.9421548316	0.523209692692	4.56325730257	0.01634877	1000.0
870	6	0.957171619762	10.6924988652	0.203855660595	1.66634646791	0.01353884	1000.0
810	9	0.836762049223	13.8297976204	0.585001551539	2.55896981779	0.01095932	1000.0
1298	24	0.839772130708	11.8756117133	0.490999692917	2.52509661662	0.01012251	1000.0
1338	23	0.754128834271	11.0519141783	0.784695056408	2.2010136808	0.01152914	1000.0
681	4	0.735149826993	10.8560771386	0.027691934579	0.503738363934	0.01326327	1000.0
1356	23	0.736234029894	10.0104230204	0.0846424539522	3.10037155872	0.01133185	1000.0
1316	18	0.695086940168	11.5485720671	0.218209181364	4.54747460731	0.01144567	1000.0
1384	23	0.613298427493	14.1419524514	0.760892910131	2.13591536975	0.01054811	1000.0
1290	16	0.628976517307	14.6568814589	0.706701603859	1.33256372693	0.01020491	1000.0
886	6	0.79463099902	10.0852153109	0.858012565596	1.56432787732	0.01317884	1000.0
1021	11	0.558385427618	14.4551894808	0.257668637952	3.62256613034	0.01075118	1000.0
1246	4	0.638327653365	12.5106221355	0.900335615742	1.13909120268	0.01497172	1000.0
751	13	0.811598595823	14.6692000534	0.0892909807775	3.38573729575	0.01141084	1000.0
1195	20	0.834063458316	12.8055695164	0.374333470961	1.39624703718	0.01018975	1000.0
1424	16	0.706905608474	12.2181195981	0.0828189173749	0.570384858838	0.01010462	1000.0
892	3	0.76646749967	11.462570988	0.883577009626	3.10678688213	0.01662813	1000.0
1152	6	0.793497036269	13.9018175706	0.806398999264	4.62482788319	0.01236149	1000.0
679	9	0.727163021721	11.7267194542	0.799874300166	1.3839787046	0.01075298	1000.0
873	11	0.543254001832	13.4365881301	0.0580050076279	2.59496934174	0.01091802	1000.0
1301	12	0.766787448436	10.2903151514	0.233527859261	4.59618172265	0.01209507	1000.0
916	4	0.741259423126	14.3349142785	0.543499058443	0.0250067726194	0.01252788	1000.0
1145	5	0.89581252539	14.4853054287	0.466945128804	4.78817046357	0.01358356	1000.0
682	11	0.842283687884	14.6170379793	0.312362560637	2.99545822572	0.01011813	1000.0
1204	3	0.863724824783	14.6183444769	0.637604821649	2.53369726108	0.01610233	1000.0
1339	26	0.971532990143	14.9940218346	0.557645996466	0.690877568635	0.01037815	1000.0
1432	19	0.612603903119	11.882914723	0.162254886505	2.74986618175	0.01066657	1000.0
854	8	0.813241585807	13.1285173043	0.922822230688	2.9137387678	0.01113622	1000.0
974	2	0.732566674412	13.1241525052	0.103060825984	1.08184581976	0.0187285	1000.0
1088	2	0.850710911319	11.5650499353	0.122674572905	4.13356304021	0.02165397	1000.0
1043	17	0.76326256719	13.2682511125	0.369026314618	3.35459044937	0.01058399	1000.0
713	5	0.956355201567	12.7609542203	0.831371998884	0.206686697697	0.01243096	1000.0
1007	14	0.736934723348	10.6563038341	0.839453507933	0.923072809297	0.01182996	1000.0
525	5	0.879536698011	13.5154569487	0.45579913392	3.76308827942	0.01084976	1000.0
624	11	0.540019461262	11.9002012381	0.4080617303	2.68981512276	0.0111231	1000.0
1183	23	0.575030201555	11.4307699155	0.688387307508	2.62877906408	0.01082546	1000.0
1168	20	0.582300600496	12.6630324256	0.203858408929	2.67954438557	0.01057227	1000.0
1132	14	0.921169985847	13.6544036183	0.204915026945	0.260644411116	0.01055623	1000.0
521	10	0.570895531116	12.3572592922	0.356642074778	4.89882103909	0.01010335	1000.0
1372	19	0.462636696133	12.1381479728	0.86606758648	0.854250953753	0.01121798	1000.0
1476	27	0.675959770353	14.4140431422	0.800611684288	4.66967597919	0.01080204	1000.0
1439	13	0.839750210979	10.0452551877	0.755542337847	1.15910718804	0.01279651	1000.0
1322	21	0.415329392621	10.6322124902	0.333844977755	1.43416522052	0.01076232	1000.0
676	12	0.818340987186	12.6601874589	0.601689737223	0.153805584652	0.01105228	1000.0
1467	5	0.408576917876	10.7420440677	0.297873644046	4.79635423822	0.01409858	1000.0
1185	9	0.725576978449	12.9704697176	0.275706992455	3.57262680755	0.01173089	1000.0
1386	14	0.438463649527	12.4450218113	0.543542305615	0.554958552006	0.01023124	1000.0
868	5	0.972171012265	14.2107080041	0.928503356517	3.76883339144	0.01149702	1000.0
855	8	0.486168029707	14.7394131227	0.423298919801	1.82943125608	0.01037575	1000.0
1137	20	0.909194744765	10.2327494449	0.303938047255	3.7947784908	0.01091048	1000.0
1100	10	0.921716180725	11.1018452049	0.544841130653	2.35430042424	0.01188845	1000.0
990	10	0.543585049019	14.4831091385	0.537003119536	1.84624115563	0.01056596	1000.0
1329	26	0.731073036675	13.1331609673	0.73837825985	0.610084644179	0.01092123	1000.0
852	3	0.963346350433	11.2968861274	0.0372083537248	2.20805045725	0.01742032	1000.0
1115	4	0.93477431419	11.4236901076	0.246495291811	1.76995689536	0.01700184	1000.0
742	9	0.462567540501	14.2144940971	0.32965419758	1.83202501239	0.01055395	1000.0
1073	12	0.539072195322	11.7117067108	0.545294352282	0.575765917488	0.0109429	1000.0
1190	7	0.616890463036	12.1396545309	0.77006891345	2.53452591054	0.01221886	1000.0
1221	22	0.977138087858	11.5719306244	0.580611030397	1.2045551262	0.01059228	1000.0
790	10	0.759034022981	11.9071169601	0.122320012518	0.372228235943	0.0107908	1000.0
1138	12	0.671063961335	12.2695851874	0.295536094095	2.65597092513	0.0108612	1000.0
1062	15	0.401764951221	10.750199215	0.805514714105	1.61913692052	0.01194289	1000.0
894	16	0.852841172599	10.4652334697	0.741150379755	0.273403361329	0.01115777	1000.0
1470	3	0.77604552499	10.805499042	0.601938694286	2.6797716395	0.02099344	1000.0
1144	6	0.995982796182	11.8564967461	0.778079996846	4.15778516544	0.01430342	1000.0
1322	13	0.547347384345	10.2965676156	0.867773895661	2.59477840901	0.012018	1000.0
1287	17	0.843569317253	11.6810250717	0.0519729647719	2.36856220435	0.01167175	1000.0
737	11	0.930535746564	11.3353477604	0.524606060505	2.10889530991	0.01048987	1000.0
1384	17	0.986526037399	12.7512363432	0.922816483926	4.78436039174	0.01108503	1000.0
1330	15	0.472157328726	14.0523909702	0.0756264396785	4.81624136084	0.01059665	1000.0
1065	10	0.527956909734	13.5029174346	0.809602699713	1.30507611392	0.01064033	1000.0
905	8	0.950286493753	10.1384255909	0.216858824834	4.23072439763	0.01310012	1000.0
1141	20	0.771162421354	14.5925787017	0.535011696241	1.31020844715	0.01095387	1000.0
677	2	0.678048610421	13.5593383277	0.354552770471	1.10056751275	0.01558645	1000.0
1482	25	0.703687577979	13.5138552651	0.669274868827	4.20882873279	0.01003506	1000.0
1341	25	0.805227135476	13.8165096799	0.518449087738	4.67813796495	0.01037306	1000.0
1390	24	0.460492088769	13.2980744601	0.841922471931	4.96824557025	0.01181416	1000.0
943	8	0.583015892824	14.1995860467	0.5953482348	0.845135653018	0.01040873	1000.0
1476	23	0.582211376669	12.7396197857	0.581830187682	2.73099741908	0.01175639	1000.0
1390	24	0.550706856181	14.5781928576	0.763200356444	1.01230498876	0.01127257	1000.0
1308	23	0.541630157547	13.6281861019	0.195954703862	4.1686801712	0.01055825	1000.0
791	14	0.612797486388	13.8580456392	0.167107482936	4.77375773408	0.01048084	1000.0
1192	3	0.476029175821	13.479368494	0.948325969843	1.00674021978	0.01505551	1000.0
651	4	0.50418007559	11.167393734	0.175263195462	0.719119848791	0.01215757	1000.0
1470	16	0.520678952968	14.6198986198	0.469224626955	3.75470146889	0.01014059	1000.0
1247	15	0.697075668261	10.590154707	0.98121728657	1.31522702346	0.01145352	1000.0
1273	5	0.710831559803	13.51732674	0.861069636849	1.5119845584	0.01362054	1000.0
1084	17	0.60973923311	13.9292899985	0.34516463808	0.550513351778	0.009537399	1000.0
1376	24	0.721463838058	11.8898976507	0.882509448438	2.22779449281	0.01043263	1000.0
742	11	0.952801259027	13.8833569224	0.547495358081	0.765426406424	0.01075001	1000.0
1338	18	0.402021038138	12.0939078624	0.924323655124	2.69973511609	0.01045039	1000.0
781	12	0.596135209917	10.0066802076	0.769123455531	3.44422478395	0.01129086	1000.0
813	14	0.664310012591	10.4175291645	0.858010097234	0.427741908814	0.01067282	1000.0
650	5	0.857144583741	14.1762895248	0.666258439556	4.1901794963	0.01159577	1000.0
1031	4	0.955617642601	13.0968847052	0.222262511858	2.1832039377	0.01498232	1000.0
932	10	0.915200326154	12.5376261942	0.810390882974	2.06635040865	0.01086548	1000.0
1465	28	0.575408612229	12.4354404046	0.479297202988	1.73342237583	0.01068961	1000.0
750	7	0.602246984318	12.1196936233	0.192440830061	3.01360096752	0.01012169	1000.0
838	12	0.422559248147	12.0273784505	0.493352030851	4.88367361566	0.011127	1000.0
1445	11	0.889588832798	11.0400149847	0.10055233475	4.4228734802	0.01250371	1000.0
984	2	0.748821534956	10.9642968499	0.374517261027	0.658198811261	0.02096949	1000.0
730	12	0.510644053413	14.241990104	0.918893733587	0.751454344076	0.009688996	1000.0
1153	17	0.408728879363	11.5959984453	0.677164474297	0.550923777437	0.01119436	1000.0
1091	15	0.417048016489	12.3655071913	0.292386174147	3.32526109521	0.01124546	1000.0
1243	19	0.728888133737	10.7592472363	0.856693566043	4.16602190965	0.01116121	1000.0
1470	19	0.498960965399	13.384633161	0.574342010767	4.8872833944	0.0108234	1000.0
1161	5	0.735747658238	11.6192753014	0.122067752575	2.85132174938	0.01496548	1000.0
500	4	0.748132061505	12.2435573687	0.601172478783	3.37229094415	0.01246729	1000.0
1243	22	0.642953782614	10.3708523907	0.332627550464	4.35564884487	0.01155699	1000.0
1229	12	0.849085956272	12.5802564818	0.714650062191	4.04988490303	0.01124152	1000.0
1201	11	0.907458255398	10.4982327916	0.650347501268	2.65981147017	0.01259037	1000.0
1439	25	0.829898448639	11.6546794672	0.775487064557	1.84368467058	0.01111705	1000.0
1190	5	0.764864958941	12.7757831125	0.351891222184	3.38792243838	0.01418065	1000.0
625	7	0.469005734689	10.4523282982	0.579478296283	2.345039037	0.01201249	1000.0
1160	8	0.684510427241	12.1990689802	0.246576755366	0.39379742164	0.0115412	1000.0
1008	10	0.499702989041	13.2450456822	0.68649888354	2.77540081292	0.009377378	1000.0
1158	3	0.894834824271	10.3235252993	0.760367884505	4.84777889541	0.02052157	1000.0
1238	22	0.655371360497	10.6104752401	0.935188568125	1.38563001648	0.01047232	1000.0
1219	17	0.578183132763	12.0634138911	0.478317801535	0.999275172042	0.01074037	1000.0
915	15	0.78914939692	11.1346957717	0.268984591357	4.84370132508	0.0106148	1000.0
651	4	0.419147254532	12.9210813818	0.918500336586	3.26688556537	0.01195669	1000.0
1331	20	0.926899061899	13.1417612898	0.100602469425	2.15338365408	0.009972059	1000.0
1299	2	0.765972566458	10.3493047904	0.35664233996	4.70870769839	0.02435376	1000.0
1311	3	0.479443201795	10.2250663808	0.0967248872589	3.01762633183	0.01840734	1000.0
1405	20	0.499565942148	12.6878309041	0.838080322256	1.75010752743	0.0110769	1000.0
1448	2	0.443908836012	14.3653263234	0.0411145182994	2.85126458037	0.01787422	1000.0
703	7	0.862447430691	11.6154384684	0.804599370013	2.21498225847	0.0119508	1000.0
672	13	0.992891434036	13.7960103937	0.668153342912	3.17330530083	0.01038587	1000.0
1259	9	0.406229013368	13.6925307575	0.15225267446	0.275964087339	0.01043294	1000.0
1188	6	0.637443089004	13.6484213639	0.334635331596	1.34027043417	0.01235035	1000.0
1250	10	0.692756577906	13.2764097328	0.46822076934	2.8433867058	0.01060989	1000.0
684	8	0.829615772007	13.9617704819	0.834677095746	3.61973669781	0.01025875	1000.0
630	5	0.535246034526	12.3036001614	0.910895511067	3.94012437744	0.01047732	1000.0
1485	15	0.838902623226	10.7931234204	0.474400779768	4.92960687533	0.01183243	1000.0
1356	11	0.572066996639	14.8856830968	0.00983518115151	4.38677286334	0.009748213	1000.0
1313	21	0.936240965611	14.0248898115	0.0561966620156	2.42190176419	0.01086175	1000.0
1168	10	0.997888039615	12.7405866049	0.373687313442	2.79173353174	0.01147094	1000.0
1416	4	0.78927766691	14.2346955657	0.131698801781	1.47161792688	0.01486212	1000.0
1307	10	0.769004355686	10.4072184761	0.050855900323	4.97557632198	0.0131224	1000.0
1096	18	0.509931829519	14.0032208707	0.729926151314	3.7914299792	0.01007797	1000.0
657	11	0.884743028876	13.9357051436	0.874592497882	3.03516408619	0.01016582	1000.0
1427	24	0.627015403533	11.204043087	0.496016105548	4.41008965641	0.01009319	1000.0
1171	22	0.691054112098	10.7676277744	0.292638814813	1.9930538048	0.01194705	1000.0
1473	25	0.518258481123	10.9097843219	0.525590823604	0.518558889731	0.01181248	1000.0
1039	6	0.551612908137	11.2836506803	0.565528373691	4.06826932025	0.01226353	1000.0
1259	3	0.958931140439	11.7780636903	0.625086699842	3.95346414127	0.01978525	1000.0
897	2	0.433089157939	11.3121311677	0.980395467096	2.7196694886	0.01672015	1000.0
998	12	0.503129252106	11.7536548119	0.335431058777	1.74939737204	0.01035234	1000.0
504	8	0.719941158912	10.4486965468	0.134848321608	0.887249800023	0.01108929	1000.0
1137	8	0.572105843027	10.5336812189	0.750665590658	2.38549622273	0.01200379	1000.0
1097	9	0.413751295545	11.4845151203	0.396962411293	0.873046705995	0.01097943	1000.0
988	9	0.448847941384	10.4132549907	0.398214500706	2.9064746961	0.01160078	1000.0
1360	23	0.92953617442	11.8750468549	0.448033544084	1.14422864	0.01014098	1000.0
936	8	0.631823877759	12.3311878329	0.803070639337	3.96684773159	0.01077236	1000.0
1140	10	0.51831013482	12.1919996885	0.650618159945	4.22258044651	0.01054045	1000.0
1365	3	0.937736992258	12.9037140172	0.470559968012	0.742253689968	0.01963768	1000.0
769	6	0.793952641035	11.9845711371	0.756602141043	4.2899806119	0.01102925	1000.0
947	13	0.837000486167	11.0705711572	0.181636452399	0.413514879192	0.01198885	1000.0
822	14	0.423497870375	10.3184472192	0.837052911138	4.72000259642	0.01043575	1000.0
1072	3	0.690675901085	14.5519173535	0.481718568328	3.88351313146	0.01444624	1000.0
1247	2	0.486551595083	12.5295441543	0.17919171893	1.0572864721	0.01854352	1000.0
1301	13	0.597688828764	13.2359208778	0.379874909979	1.27774192402	0.00973463	1000.0
1427	25	0.567824018373	13.9529878583	0.427431593264	3.02966635996	0.009994239	1000.0
1411	14	0.825018714752	12.3492633367	0.00119098288706	4.08723947266	0.01075694	1000.0
1487	24	0.914904918082	13.0491376645	0.229941036209	4.29037281322	0.01093334	1000.0
1465	10	0.77887080354	10.9597669487	0.556691316883	2.0041795652	0.01318103	1000.0
1324	6	0.521180061277	12.1586052524	0.341666097644	4.04456645783	0.01276495	1000.0
1144	12	0.537880183888	10.8165204721	0.65603016683	1.14809439165	0.0112811	1000.0
1486	25	0.727815902979	10.562888371	0.170024332928	1.54061054215	0.01139081	1000.0
1269	24	0.985058186848	13.2867518686	0.631804585441	0.854648400224	0.01042676	1000.0
1090	3	0.678782657258	11.3384303228	0.417248523575	1.59449508632	0.01786711	1000.0
924	13	0.810702376542	10.6045478006	0.318110979922	4.69205031406	0.01157912	1000.0
1345	18	0.637769778536	12.5637909639	0.303420050899	4.36543352946	0.01093646	1000.0
782	13	0.85944751545	12.3815244137	0.395931713235	4.85845901844	0.01126018	1000.0
898	10	0.614374811232	13.1576573857	0.211414391202	1.36110623773	0.01130018	1000.0
1280	22	0.783255398391	12.6470541674	0.916171672541	0.236653016636	0.00999869	1000.0
546	7	0.489497421521	14.3880845616	0.623430877519	3.42080295665	0.009976391	1000.0
1145	19	0.462205692078	11.4439358119	0.242206801283	2.7568177179	0.01096969	1000.0
561	2	0.636944734409	13.6318867736	0.0376184406113	3.87546369439	0.01297716	1000.0
1249	7	0.745517176529	14.490847255	0.662556492054	0.84143683418	0.01127911	1000.0
832	14	0.412786132593	10.1440390934	0.640686273162	3.91247460886	0.01241832	1000.0
953	17	0.818642082679	10.5706269233	0.462795677933	3.766960372	0.01041747	1000.0
1199	19	0.984546912566	12.5198247242	0.753078697106	4.41745305187	0.01094289	1000.0
1342	18	0.523693189531	13.4866953937	0.120243310458	1.0888883034	0.009987464	1000.0
1421	6	0.41772511464	13.2817564636	0.484183382582	2.277104162	0.01164822	1000.0
573	8	0.948719398324	14.2609177562	0.739180497184	4.02737389882	0.01034416	1000.0
952	10	0.96121644061	14.3389240934	0.0158251333976	0.679732364485	0.01131952	1000.0
1304	16	0.537347324991	14.57421045	0.540720729547	0.687913910791	0.01117237	1000.0
1283	2	0.902505244679	14.6934286298	0.949580126485	4.72839930631	0.02092493	1000.0
1245	18	0.479628054142	12.2017399429	0.348512060931	1.21543995224	0.01134897	1000.0
1430	9	0.798402997068	13.062698366	0.292402230642	3.50478309607	0.01231648	1000.0
1399	22	0.782864099434	10.8264657395	0.44603134708	1.90763932696	0.01155557	1000.0
1425	16	0.568225826606	13.1466910614	0.26456523726	4.90581377807	0.01139412	1000.0
940	13	0.725652594096	13.552474252	0.0910406244267	2.20726729466	0.01034145	1000.0
620	9	0.683035695013	11.657047408	0.0335457954778	4.95897659097	0.01093767	1000.0
1131	14	0.793367233386	11.7506443607	0.515088826073	0.163119113316	0.01089762	1000.0
1098	14	0.573343903383	14.2880281549	0.730247309182	4.89208255904	0.01020061	1000.0
938	16	0.763615525741	11.913264065	0.438836425846	3.65272241409	0.01121291	1000.0
1050	12	0.977273736218	14.3579422775	0.390064457022	1.1228710453	0.01102015	1000.0
1480	18	0.455910658613	12.3267581002	0.965205326945	4.6848221879	0.01177043	1000.0
1209	13	0.97860743784	11.0478586511	0.414270473542	1.66794560423	0.01180953	1000.0
1324	11	0.649793905715	10.9458621598	0.524180182477	4.40749854061	0.01194119	1000.0
779	6	0.872384122769	13.6182093783	0.485631941227	2.46345310069	0.0106694	1000.0
1425	10	0.755225755209	10.5604909935	0.345931268649	0.922836011968	0.01336347	1000.0
1372	9	0.556980385177	14.0474385501	0.936100555293	4.33075278305	0.01074858	1000.0
798	4	0.446165882873	14.0037099325	0.627356555945	0.74121538295	0.01127302	1000.0
1226	17	0.953928175196	11.1921666143	0.98794904463	2.44915509382	0.01145398	1000.0
902	6	0.63917987964	13.2990565276	0.58858225458	4.01547367348	0.009779963	1000.0
1456	15	0.741588384615	12.7823174483	0.924386453795	1.62385130993	0.01128867	1000.0
836	4	0.856973306399	12.4678682429	0.366853217929	2.90357677883	0.0140551	1000.0
1356	16	0.486538044513	14.5632516568	0.16092354022	2.2759014341	0.01033347	1000.0
1189	21	0.952366431772	14.8673133366	0.141597374543	2.59494017563	0.01090961	1000.0
940	14	0.853157359379	12.6219247086	0.035032413507	0.0223380113963	0.01098685	1000.0
1022	20	0.871752473093	14.7718414049	0.882072968742	2.83436590442	0.01025928	1000.0
1419	18	0.876421621041	12.610578104	0.504809582655	3.66599462042	0.01035659	1000.0
1172	18	0.413131462729	11.2628877255	0.0141939231652	3.29465744253	0.01147141	1000.0
898	16	0.42847515315	11.4133305021	0.255470911307	3.42620424603	0.01058253	1000.0
739	12	0.764140211931	10.9703348347	0.341738228403	1.9769141078	0.0106583	1000.0
1227	6	0.807741026599	11.6510053757	0.180169551672	1.58401977848	0.01471221	1000.0
1187	17	0.440297700647	12.9262883988	0.658640356073	3.59076968681	0.01072727	1000.0
580	8	0.895850214719	11.6538977701	0.273952485389	1.02721624292	0.01099116	1000.0
1397	20	0.986621087594	11.2140452987	0.0311813712793	3.31317664363	0.01132621	1000.0
1037	11	0.511209229329	10.3936877509	0.485876340886	4.52253423098	0.01074373	1000.0
1410	24	0.685430496596	14.0627278543	0.185244562585	3.79840263867	0.01017753	1000.0
1283	6	0.92386444501	11.0633509656	0.15427825612	4.23968335624	0.0154661	1000.0
1470	25	0.88635331425	12.2366379382	0.016115209548	1.60213058351	0.01125643	1000.0
1274	22	0.52239876177	12.7168014217	0.789921681755	1.73476305879	0.01017624	1000.0
1279	9	0.988929616523	11.3837144077	0.849517221201	3.86312946477	0.01287908	1000.0
908	8	0.816074478185	13.0381932689	0.673440113551	4.66948792219	0.01135576	1000.0
874	10	0.571145165707	12.9094690296	0.0195632834599	2.53562256764	0.01028658	1000.0
877	11	0.994439597824	12.1524426371	0.410600496043	0.342202740492	0.01110118	1000.0
691	9	0.433760521877	10.1707169327	0.43133375327	2.61652748883	0.01068996	1000.0
766	12	0.652717924854	11.127928273	0.830517899408	1.60458546199	0.01040663	1000.0
1254	2	0.896470153887	12.2701321664	0.230350646548	0.740052941016	0.02303855	1000.0
1012	2	0.461092356983	12.7438232422	0.171681885367	2.22414175142	0.01624615	1000.0
863	6	0.473762369179	14.5867978105	0.50321574454	2.87290435862	0.01046617	1000.0
1162	16	0.85827364569	13.0435210591	0.0778824269086	3.71111183732	0.01061907	1000.0
1326	3	0.868506714616	11.1575607761	0.808541911004	1.25115831368	0.02052518	1000.0
1474	16	0.989434872255	12.1990750028	0.658338794697	4.76032162004	0.01162104	1000.0
598	8	0.41478976215	14.5682549226	0.666218759978	4.94807686568	0.009649402	1000.0
1081	10	0.683788632614	14.9088012561	0.33855749796	2.87495981775	0.00974358	1000.0
1218	23	0.667902571581	12.380009914	0.0868949553049	3.44658913525	0.01075164	1000.0
1249	14	0.727749949271	11.1366702382	0.043055461015	3.19103828766	0.0116704	1000.0
1057	16	0.462969758842	11.2910437265	0.0423231462432	3.29091419016	0.0108462	1000.0
910	3	0.437622678383	11.9316507131	0.797831942148	4.30381936774	0.0137229	1000.0
1348	6	0.991651342273	10.6862221633	0.345027285978	1.45920869038	0.01623793	1000.0
926	10	0.78370679824	14.7251995548	0.817735334099	3.27721470022	0.01037698	1000.0
1408	6	0.585064823958	11.2641072556	0.0108697023739	3.76097025608	0.0138671	1000.0
1222	17	0.843789118274	10.9675119484	0.485413529816	4.5641705816	0.01098703	1000.0
721	9	0.483981554105	13.8535368831	0.0190291715794	2.08034741879	0.010536	1000.0
1203	11	0.442123605525	10.1215380931	0.166043181393	0.978002542906	0.01201056	1000.0
