# Supplementary material for: Tableware trade in the Roman East: Exploring cultural and economic transmission with agent-based modelling and approximate Bayesian computation
Source: PLoS One. 2020 Nov 25;15(11):e0240414. doi: 10.1371/journal.pone.0240414 (PMC7688115; doi:10.1371/journal.pone.0240414)
Supplement: S1 File — The full project, with the data, the code of all components used to run the simulation and analyses is registered: https://osf.io/s5mdw/. (GZ) [file pone.0240414.s003.gz › s5mdw-full/abc-pandora/results-example/nonrand/result_0.009463269883766988.csv]

nstep	cstep	mu	mumax	copy	strb	score	epsilon
1168	12	0.6131957130873542	14.947351693451026	0.8542380885707596	2.0932794772597902	0.009459172	0.009463269883766988
982	8	0.3491952129815832	13.693698811867185	0.8650576696668102	1.689215995584488	0.008994396	0.009463269883766988
1186	5	0.13839176265601733	13.391191504707637	0.8033290395871405	4.461773894369604	0.009348657	0.009463269883766988
1244	13	0.2892700463315698	14.838911294544268	0.32936486220611255	3.9816847683037215	0.009057493	0.009463269883766988
385	3	0.1825233062483167	13.466119051651201	0.027148627761015426	1.510000725136798	0.009433933	0.009463269883766988
1891	13	0.37958308323902334	13.850688176063533	0.8266485925871698	1.791692253535511	0.009433929	0.009463269883766988
621	3	0.22184250657182503	12.56085972195984	0.3275624825338064	4.491427155896894	0.009239591	0.009463269883766988
570	4	0.26367798946978865	14.636363211183392	0.6420712530649852	2.7070317441767475	0.009304881	0.009463269883766988
1146	8	0.17677725872958788	14.7780927146433	0.663283626030384	1.5273562007813983	0.009323245	0.009463269883766988
1484	22	0.23903753786047113	12.87949868052688	0.2931233816229976	3.4490031739634417	0.008693128	0.009463269883766988
1542	14	0.6975280165487008	16.54993764688886	0.4780737813649642	2.164862101349738	0.009420378	0.009463269883766988
1277	15	0.46395687435280647	15.64292611021845	0.4985466963757546	2.969244620624349	0.009407185	0.009463269883766988
1134	8	0.34345550372172423	12.618163945958424	0.987947864065345	3.744523577634517	0.009110324	0.009463269883766988
2128	20	0.44820391416638133	14.48249280932127	0.6793543177709621	4.367077967807514	0.00945874	0.009463269883766988
1474	16	0.32329321003342515	15.504134989234183	0.1443211465002364	8.119036507531604	0.009398335	0.009463269883766988
1714	17	0.08743466685129148	14.916613846985092	0.5463386340809072	5.497454574309399	0.009292924	0.009463269883766988
409	2	0.4125123173513651	16.7648240524566	0.6163050428453154	3.631044838002008	0.009147131	0.009463269883766988
1825	24	0.3505880870991777	12.710033062522289	0.9025544500110582	0.1777531800144696	0.009362231	0.009463269883766988
704	2	0.20306401450182293	16.0253389976831	0.7107772412416236	0.35773096093815515	0.009319178	0.009463269883766988
609	6	0.23997300808892763	14.677663697555147	0.2575898668376973	2.1890151440141654	0.008921179	0.009463269883766988
1282	20	0.7573441914713931	13.591397472121638	0.20659865345268422	0.5446894672991798	0.009449881	0.009463269883766988
983	8	0.474857657050336	15.64985628438751	0.30552068615708977	2.819505855066266	0.00896413	0.009463269883766988
1674	27	0.5087764571765316	11.806315546221041	0.2824585152839868	3.1996415090118013	0.009302349	0.009463269883766988
159	2	0.08850347276421316	13.390109581801063	0.5962044508042836	3.696278466041527	0.009054831	0.009463269883766988
810	13	0.4319199660424728	13.532224099552428	0.6894930638137833	3.25556174023724	0.009301774	0.009463269883766988
1201	13	0.10252284237519665	11.59859958027604	0.9972899309029045	4.218484833359581	0.009068203	0.009463269883766988
1089	10	0.6308319208981137	15.307490557976442	0.5283007777237658	0.4083853498546635	0.009443893	0.009463269883766988
829	7	0.1858110032244828	12.711176234665635	0.020181144321474997	7.396604348179253	0.008884556	0.009463269883766988
767	7	0.11845920592789888	14.081109371733955	0.6458520049133709	4.547602739830017	0.008609016	0.009463269883766988
733	14	0.38220205330870116	14.183790190758447	0.2239164183950212	0.9270799461194029	0.009344987	0.009463269883766988
1494	15	0.25846784459370825	13.240473907429614	0.8827874448195171	1.9980164643099831	0.009125897	0.009463269883766988
997	9	0.5708234735465926	15.191788778282215	0.8051455960011928	4.309858732121581	0.00946129	0.009463269883766988
2169	15	0.21230525143715795	13.881283947534294	0.28051522533227435	2.5880941137949782	0.009189783	0.009463269883766988
1310	21	0.14857878427950377	15.2478743274487	0.9660787781073987	1.9626770543946868	0.009272174	0.009463269883766988
1632	19	0.633120573737407	12.96065778194803	0.35925486396240247	1.514860494857552	0.009314885	0.009463269883766988
376	5	0.4594137105058156	14.158745956174926	0.014925955332851931	5.088785255413141	0.009375481	0.009463269883766988
894	13	0.3917945152518939	15.168837115211044	0.06987918150694908	3.512059826314971	0.009060133	0.009463269883766988
857	10	0.38712812735393975	12.599949522758155	0.3019318609572845	0.3395046767261025	0.009052445	0.009463269883766988
869	14	0.045881789910215576	11.071771122662767	0.3274679134517704	1.4127345132611617	0.0089852	0.009463269883766988
1328	18	0.17453335062608555	16.927837164609485	0.6795751858732997	7.263720989465245	0.009302551	0.009463269883766988
699	7	0.266742451256783	13.839770787536008	0.9490755084564928	2.21165388429829	0.009457364	0.009463269883766988
563	5	0.5704839263653769	15.799262430119535	0.6652519074572705	1.0380465257066254	0.009420274	0.009463269883766988
1076	19	0.5967525019998392	14.473565698397017	0.48665069024115415	0.22250567468510374	0.0092693	0.009463269883766988
789	8	0.6150482771427191	13.890879212829763	0.6413546028435257	1.0105300200878566	0.009309082	0.009463269883766988
1142	9	0.21707447495492047	14.458403268858165	0.23061886847140114	2.14828079017006	0.009442592	0.009463269883766988
761	10	0.1467390041266644	15.71941380686437	0.9477387102261082	1.3773781613509868	0.009020154	0.009463269883766988
1030	13	0.5627854903419885	14.853191534027133	0.1868192744081809	7.135246040991035	0.009341898	0.009463269883766988
1537	17	0.6352599304566283	14.041088518669225	0.6177414252103028	0.9552224452647211	0.009442598	0.009463269883766988
1385	11	0.3998390990799876	15.338197057513376	0.27716502196464815	3.760953328233001	0.009226833	0.009463269883766988
1255	23	0.48557329404560107	12.307278960826844	0.680973110403614	0.8910409553581121	0.009043563	0.009463269883766988
1174	16	0.8739131201320284	13.209675564896266	0.5776675529360129	4.392847961227208	0.009401675	0.009463269883766988
770	10	0.27411236044076226	14.074088608051271	0.04536228280277066	0.8271741702280702	0.009460227	0.009463269883766988
1510	13	0.3207159800078118	12.75574782387056	0.76123095565123	2.3837314325415306	0.009440908	0.009463269883766988
660	3	0.047692113758997845	13.918571159737999	0.13494589549195907	1.1706034025115524	0.008559271	0.009463269883766988
1069	7	0.3513167044206915	14.843356818991115	0.7721861648507741	2.240436005346136	0.009101562	0.009463269883766988
1526	16	0.655287487250623	13.7616805003734	0.7655850872679163	0.4956886730658261	0.009390231	0.009463269883766988
1268	21	0.22018734531634596	14.42271582706831	0.4459811148519726	7.464646586546287	0.009356909	0.009463269883766988
886	13	0.7507989519083775	16.257534210933333	0.4389505588887461	4.496366430548317	0.00943868	0.009463269883766988
1922	17	0.34246393584605184	13.837014102816088	0.019096098818095514	1.0027892432965224	0.00853855	0.009463269883766988
1714	18	0.685521324646173	15.830168292259952	0.28392861423948457	1.772759091272487	0.009015796	0.009463269883766988
1722	33	0.48061522226477155	13.442533424290549	0.4558193010353654	3.0341571218459316	0.009358128	0.009463269883766988
1390	25	0.4491866694580805	15.587574151320846	0.3223938653671433	0.5424385677374857	0.009267536	0.009463269883766988
589	6	0.25863206649951187	14.48557643073334	0.4976438188966974	0.8496450295213196	0.009301325	0.009463269883766988
1020	11	0.17194374184910105	12.214524805306278	0.051552567653952275	2.9966187659944694	0.009276885	0.009463269883766988
699	6	0.12185211529050988	10.432685840473614	0.2685857641603895	5.075249139699122	0.009229064	0.009463269883766988
860	9	0.2236141378899975	14.61102208184628	0.7355770337834991	2.1213478694833654	0.008758281	0.009463269883766988
1634	25	0.46931793442726755	14.850134488518124	0.2227417964115262	2.7397141827254354	0.009192618	0.009463269883766988
1297	18	0.5942669051765483	14.008911357020839	0.1885695373422518	5.054829093743792	0.009256035	0.009463269883766988
1392	21	0.4359601497243284	15.0165579464978	0.21934975083752462	0.16987989347271548	0.00942919	0.009463269883766988
2094	22	0.4824153950112067	15.746627387136435	0.7939559319861886	1.562783555619378	0.008936019	0.009463269883766988
1815	20	0.2112451665312522	14.75780165892632	0.19011289620564933	4.701109747678171	0.009190999	0.009463269883766988
1185	13	0.8050094612268176	14.226043532220704	0.20080437512453012	4.1951595388673875	0.009144093	0.009463269883766988
1532	22	0.29808737780386896	13.415266555376222	0.14200660587920638	3.2254956600493068	0.009459567	0.009463269883766988
1436	17	0.2798955027283817	13.14219685591382	0.7194763497392693	3.650411967802748	0.009364243	0.009463269883766988
1091	6	0.22137168645897543	15.6969545146152	0.4718889354802915	3.411266827242101	0.009313584	0.009463269883766988
1956	16	0.10091570710575776	14.724784013768375	0.7116550317554869	1.5542649702447864	0.008817496	0.009463269883766988
1639	19	0.5645661285998878	14.095755256660205	0.7608092253976542	1.652940529258594	0.009122137	0.009463269883766988
1234	11	0.34654620380502765	16.096681729267537	0.1706919299960969	3.540440305865289	0.009289147	0.009463269883766988
757	6	0.34728687166193173	14.850685166817978	0.23641226972513119	2.0788016915502645	0.009341492	0.009463269883766988
1874	24	0.44947023616725656	14.414846882518741	0.8512550457305144	6.844909780731911	0.00927728	0.009463269883766988
1587	16	0.5063890417994736	13.345196318295422	0.49243588754285794	6.923242966345165	0.00930292	0.009463269883766988
1410	14	0.2868126186002938	15.933939599329694	0.11763829106439516	0.36298103834196593	0.009314909	0.009463269883766988
1156	11	0.4211992958685653	13.995862903621521	0.19906251372889966	3.1657630804145276	0.009462055	0.009463269883766988
1247	22	0.19083969207969603	14.641753043349846	0.6445718001312457	4.01193951249434	0.009346412	0.009463269883766988
1192	5	0.1557798891073346	14.517704570528212	0.858529463579834	5.302292371764744	0.009462365	0.009463269883766988
826	12	0.269466503377752	13.658565947029658	0.02977709548672139	2.0240194317333615	0.008863048	0.009463269883766988
961	12	0.2782013752933186	14.321932178229348	0.6492867404065903	4.5943799821279026	0.009234645	0.009463269883766988
888	8	0.049795128712640024	14.144074495418062	0.6070730257733228	0.10132789748884719	0.009234558	0.009463269883766988
1287	20	0.22118311904190158	14.9413352931553	0.5552093425782786	1.939227929607849	0.00945659	0.009463269883766988
978	15	0.5800204925379226	13.53719893921467	0.5266682223639976	1.7757140118187134	0.009380246	0.009463269883766988
1744	15	0.13375946159950586	15.263682924908402	0.7313251416771726	4.104926002541513	0.008584341	0.009463269883766988
1482	13	0.3690740649447586	15.686731960261895	0.5173677955786972	0.04002427932378971	0.009085078	0.009463269883766988
1428	13	0.5229119840876705	15.441872725627801	0.3043157531209396	4.824739316059028	0.00944955	0.009463269883766988
1548	17	0.2495353783160055	11.494551867166436	0.47438966580187425	5.0596911806536315	0.009055405	0.009463269883766988
494	7	0.6896509953406988	13.625853870039725	0.016876721212199297	0.8318714243143032	0.00918548	0.009463269883766988
1483	26	0.07421016562546723	15.620806460221726	0.9014484419375084	3.2585417055778954	0.009418914	0.009463269883766988
1345	23	0.3733438990948684	15.391330583144232	0.48544683908859615	8.394799365022012	0.009202388	0.009463269883766988
924	14	0.3062949046173012	13.611048818839	0.7046857917248195	1.5072642355712693	0.009186991	0.009463269883766988
334	5	0.19584716605985175	14.239182157598444	0.9428594786260536	1.6607615210886053	0.009451354	0.009463269883766988
1845	29	0.3941830726760411	14.961905193060593	0.006796810719922608	6.00194585364245	0.009118971	0.009463269883766988
932	13	0.3129920174690811	13.662707946244872	0.5746010159247943	4.553672539749384	0.009462127	0.009463269883766988
843	16	0.24647213356767994	11.871672812369713	0.4285232902437591	1.192554173652871	0.009246864	0.009463269883766988
1684	21	0.18002382761269403	14.647958362535265	0.5668396282218914	3.4039311482744314	0.009201628	0.009463269883766988
1665	17	0.6133021154764706	13.044876521553821	0.9759278557215362	2.3198129309468536	0.009418673	0.009463269883766988
1049	10	0.5130213881455565	14.898767713036023	0.29306458056278284	4.516255902610533	0.009215535	0.009463269883766988
1723	24	0.3790392692489129	11.420570759039228	0.044135374119715354	2.6657587559696316	0.009389812	0.009463269883766988
1641	16	0.5444885604526113	14.621245728155612	0.1747760990258533	0.9886346660951558	0.00932002	0.009463269883766988
958	12	0.5553961878374719	11.89534957832782	0.9968760724067046	6.363873581113462	0.009408769	0.009463269883766988
571	5	0.6146147585667303	16.185913569399354	0.2752060251235783	5.191180561467852	0.009289843	0.009463269883766988
845	14	0.283842811303226	14.641817053584282	0.5393129138833324	1.3004297610236328	0.008627261	0.009463269883766988
1293	21	0.22575581147366855	15.361316164649013	0.3829031326134215	5.689219169738038	0.009182415	0.009463269883766988
1192	18	0.16220556917087336	11.581999844091898	0.3615707787087385	0.09098115934889339	0.009263966	0.009463269883766988
1429	12	0.4285051497867916	14.172935212855748	0.3334134872785862	2.2116225274852894	0.009356061	0.009463269883766988
1197	17	0.7679756414767167	14.941520620756881	0.5543058172225767	5.199501545577022	0.009426418	0.009463269883766988
1508	18	0.47371304797868613	15.066661582987642	0.8090667279094415	1.410552436213284	0.009408175	0.009463269883766988
1669	17	0.32979697556357807	13.88306521077411	0.08489484262192859	8.757212666182381	0.009230635	0.009463269883766988
740	9	0.33695122939152305	15.34941348773474	0.3451481765079485	2.964458201396647	0.008467533	0.009463269883766988
1333	11	0.3614956319172999	14.866194165177493	0.708137173805229	4.864332101880985	0.009315342	0.009463269883766988
1354	14	0.23691454388875996	11.615572588342964	0.4594610316804193	0.06268898584216753	0.008902934	0.009463269883766988
1239	17	0.4673398163426905	14.567164770198413	0.7845740199293223	1.5328454863209862	0.00911546	0.009463269883766988
1549	20	0.17273995987939467	14.221021792310705	0.7206370182219278	1.4159132624212885	0.009292647	0.009463269883766988
771	9	0.5530284012246507	14.659875154966542	0.3215486256509922	3.755040371006106	0.008998348	0.009463269883766988
1049	11	0.1035204081450044	13.65078493150621	0.15154195824082675	3.775732845380187	0.00918601	0.009463269883766988
1918	23	0.361718169605738	12.514611128085033	0.38717742331522914	3.2764867815976486	0.009098347	0.009463269883766988
1324	10	0.17026963986745453	14.39460049193663	0.30621889922214807	6.207214627333893	0.009323636	0.009463269883766988
1111	21	0.48101231963126667	12.332687791733607	0.7105183221936311	1.6127835286691536	0.009436396	0.009463269883766988
1056	19	0.4297237630152009	15.095654847564223	0.04712905268360487	3.418276664741228	0.009360878	0.009463269883766988
1998	24	0.6143885555375085	13.901113566278234	0.20275410612397377	1.2796906784817543	0.009406592	0.009463269883766988
859	10	0.7314383616985562	15.078757784843745	0.6251361830443061	3.912570609376746	0.009423495	0.009463269883766988
1203	11	0.5103271304602746	14.240556354602534	0.7164131805733622	5.68517844587989	0.00935894	0.009463269883766988
1413	25	0.3655914367298812	12.697426073274798	0.6291823628321915	2.4622219279529207	0.009066425	0.009463269883766988
887	6	0.5229678212024486	15.188727352169705	0.7330497509567404	6.9563785156971365	0.00931336	0.009463269883766988
1318	25	0.6319366461364666	13.63769809812096	0.8122474396448496	0.46227802953934605	0.009404435	0.009463269883766988
1459	16	0.6760604909910193	12.95723736873235	0.41484012785120983	4.735147117180365	0.009403773	0.009463269883766988
1430	19	0.49651858627943735	14.332183189606313	0.6295154391982459	4.594616533940064	0.009212257	0.009463269883766988
757	14	0.19376156250024723	10.902299924262973	0.3324121911559548	0.5956151545376196	0.009339953	0.009463269883766988
1098	11	0.3610117132999068	13.544949566565139	0.3000268289395295	0.4036540055494477	0.009068869	0.009463269883766988
424	4	0.7091952576965024	15.742300688175686	0.6502102522439689	1.5054851713010573	0.009436451	0.009463269883766988
1357	26	0.7936021970887109	12.74225227595934	0.5313822382757307	2.578952683278427	0.009425434	0.009463269883766988
1866	20	0.5801112606937825	14.241815511491426	0.833630059216474	2.332290010493855	0.009402633	0.009463269883766988
917	7	0.5225559736959453	15.156638645640689	0.8855068915669242	0.15872797965247978	0.009164621	0.009463269883766988
1096	10	0.15849569404554031	13.244296374856622	0.1364129701027209	4.139486312474363	0.009011102	0.009463269883766988
1499	13	0.08339165329890186	14.195579121984673	0.3228691615188455	4.388901769442773	0.009416465	0.009463269883766988
683	5	0.4776225339781514	14.771485100331171	0.22762029847490456	2.629070394834488	0.009402941	0.009463269883766988
1441	21	0.2347355617040625	13.157876947762862	0.36259308756944575	4.038897667813325	0.009448427	0.009463269883766988
999	16	0.3827636107325205	14.855082439432868	0.42109162218472157	7.326475280306635	0.009186762	0.009463269883766988
931	10	0.23900255299310869	15.507347890759144	0.9649915003734533	4.716733605786109	0.009345549	0.009463269883766988
581	3	0.19878977977401704	15.25200107788573	0.0664119666805345	4.2267086260295335	0.009137183	0.009463269883766988
1497	15	0.4474250759175142	14.888328019943629	0.12235441192661453	1.7305197641779508	0.00940378	0.009463269883766988
1636	26	0.2942127491778439	13.823337841965781	0.24976963115353318	0.033735707484687294	0.009085485	0.009463269883766988
548	7	0.21548836463799093	15.259388497376214	0.7657802299153308	5.624772169740812	0.008958672	0.009463269883766988
1203	15	0.3000218937857355	14.623431173759016	0.5571194028437649	4.524917917279901	0.009292988	0.009463269883766988
1607	10	0.12349352802049551	14.530301070402658	0.5269815955419304	6.467977505831943	0.009412313	0.009463269883766988
346	2	0.33184911371391607	14.271933417572553	0.8125730012876708	0.3224443765396545	0.009183918	0.009463269883766988
1733	15	0.12325055976038507	15.21003017556499	0.40352527867057136	1.678569730673086	0.008397974	0.009463269883766988
1863	12	0.17706367457479422	14.981208659905107	0.8804713314199406	3.3638459541936974	0.009201454	0.009463269883766988
1754	29	0.4808143890739078	15.348832215831191	0.3232733288973931	7.424407377004608	0.009278475	0.009463269883766988
631	11	0.3068888059905901	15.02063212530044	0.3044682100322903	5.079245846177073	0.009364033	0.009463269883766988
1522	15	0.2640144455642923	13.22608222502011	0.6414262315510902	2.7926117208516996	0.008809454	0.009463269883766988
1720	29	0.3017931991569579	14.965006424540091	0.04372444945941406	3.3724896797440436	0.009236484	0.009463269883766988
955	13	0.6800354371319557	14.436183180372737	0.5377451830989085	2.4641567126092734	0.009444644	0.009463269883766988
1356	14	0.3268737925119282	15.154009792955375	0.5771157641036653	1.577692845072912	0.009382323	0.009463269883766988
1193	16	0.3732754572953431	13.904542433946771	0.7817725953820499	2.357679479418402	0.009301116	0.009463269883766988
698	8	0.670906738139532	14.650354912217686	0.3540760510310491	0.6401643897928864	0.009336716	0.009463269883766988
1268	11	0.05595705243614524	14.52464810545126	0.7872828433729894	6.447262591722621	0.009420841	0.009463269883766988
225	2	0.5217729531737779	15.235597867692105	0.014976616691957378	1.8866788317834347	0.009326134	0.009463269883766988
599	8	0.24515909736341535	12.503485422667856	0.5812942402626917	1.2246017099297388	0.009388259	0.009463269883766988
649	5	0.21667053530661665	12.909618448376351	0.3517543584315599	2.398140058180923	0.009457611	0.009463269883766988
1985	23	0.12040300068208859	14.764085696943392	0.05056796883072401	2.43857150855363	0.009210299	0.009463269883766988
1009	17	0.13173280396017645	16.329885660675227	0.20214254409279792	2.3739564617043616	0.009370237	0.009463269883766988
872	11	0.08635153314360361	13.932682890086266	0.0826520055495606	6.0814819623210035	0.008804349	0.009463269883766988
1014	11	0.40521135334455793	14.663933345771	0.5820190020961793	0.5518374540706085	0.009394345	0.009463269883766988
441	3	0.17236127328641238	14.062482401347726	0.8938114329631441	3.8610796338965114	0.009451785	0.009463269883766988
1492	12	0.6728676090960447	14.740198549502693	0.7571626346571121	6.117282571110918	0.009413486	0.009463269883766988
1735	17	0.22694660515911835	14.135182424509749	0.9686222900000535	5.357460886814174	0.00942001	0.009463269883766988
1101	8	0.11539675845212999	14.745788084035675	0.4453663357559055	3.3784100235131183	0.008919261	0.009463269883766988
1109	12	0.48419825243578085	15.565738180166505	0.6664078191401428	0.7557173338887215	0.009423991	0.009463269883766988
583	4	0.3605790947596987	16.197298142358957	0.48701753636008055	2.933254001755868	0.009451613	0.009463269883766988
1874	27	0.293110769701985	13.622561201060519	0.6671935142178715	2.4247732802871806	0.009452394	0.009463269883766988
1556	25	0.4502957746306388	15.13086359788727	0.6470547690782321	1.5063287033302928	0.009126681	0.009463269883766988
1192	22	0.5494791626811952	15.392821596711643	0.5161059765769834	9.445961285102914	0.009321359	0.009463269883766988
704	5	0.6995303015594911	15.548058181301622	0.24115386076347675	2.4786269918315305	0.009402298	0.009463269883766988
1277	15	0.5421909641578633	14.237169112184393	0.5438351285464167	2.4185282146758045	0.009321252	0.009463269883766988
1915	15	0.3690174890926262	15.467649755323176	0.8045164004071483	0.8103885991533832	0.009302763	0.009463269883766988
1284	8	0.10926983317092742	15.45829000141813	0.896843333380269	3.5169932423210257	0.009388249	0.009463269883766988
2263	22	0.13938342060468317	12.392220576856351	0.6024761797092109	0.900817249961231	0.008521073	0.009463269883766988
981	10	0.2686357273611547	14.5374828232412	0.8808402527690439	3.541566261482762	0.009082347	0.009463269883766988
1189	12	0.20651831169317617	15.365129360845284	0.22790946422160574	2.4837492414507913	0.009445526	0.009463269883766988
1320	10	0.32117280594590103	15.743792226545997	0.6981417468546012	6.3554964328734815	0.009391156	0.009463269883766988
1288	14	0.08705323007838939	11.803195839796993	0.3158600369462276	1.0582602373967784	0.009310012	0.009463269883766988
1298	15	0.21844031837963523	11.161718730707639	0.6620315496198301	2.499341313047793	0.009025544	0.009463269883766988
494	6	0.1866859568681654	12.675295080313147	0.20250250146392273	4.656747316759344	0.009196914	0.009463269883766988
1492	13	0.34589535426037066	13.974400514923728	0.5127938783053851	2.7317217945563104	0.009282919	0.009463269883766988
1744	22	0.1056829622798427	16.430350961046187	0.44981759947126376	3.0151043399887283	0.009149457	0.009463269883766988
1123	13	0.29674416106266105	13.682287381019005	0.6398498193187376	2.2879410041311856	0.00944189	0.009463269883766988
1637	17	0.20812116436929345	15.545079085300433	0.24100036745593068	0.9869566307114872	0.009150541	0.009463269883766988
1314	12	0.34505201270692154	14.31013473605851	0.4133446071969254	5.055536647918586	0.009246546	0.009463269883766988
611	5	0.35569782271437006	14.153471333179972	0.9775777802952961	0.5733854932095808	0.009163417	0.009463269883766988
1207	13	0.26913642428076295	12.196336976071512	0.36873603693911117	5.435531831023951	0.00878053	0.009463269883766988
1014	9	0.5238651463790389	15.902566806637386	0.5962379387433447	1.8818675752286724	0.009374441	0.009463269883766988
1874	21	0.974894004301249	15.426528033351092	0.2635009014927187	2.0334645476404	0.009298152	0.009463269883766988
1521	30	0.40758640278560165	12.097848357261023	0.5710851927969508	6.6199242451211955	0.009264723	0.009463269883766988
479	2	0.053151936807397604	13.99898281527383	0.37421432515300646	3.5551827243076066	0.009181803	0.009463269883766988
461	2	0.06613311142083261	14.327891341168632	0.41686660050063795	4.915657795135001	0.009446364	0.009463269883766988
780	10	0.38686417797061207	13.656922576008633	0.38292603852187856	4.956292276270988	0.00873529	0.009463269883766988
1412	15	0.6327614835948758	13.54982622051926	0.21569002145349364	2.3204844258780017	0.00940671	0.009463269883766988
1472	20	0.3239972434739974	13.415812339226928	0.40640504139756434	0.7764793551517233	0.009439983	0.009463269883766988
1495	22	0.26539014274443257	14.722979650423742	0.6159547226379565	3.785946900793544	0.009417048	0.009463269883766988
942	6	0.6480929192597261	16.057972763570813	0.28831903817734067	5.26332891489197	0.009287282	0.009463269883766988
1514	23	0.6519302495047967	13.363600905434291	0.22297889599687962	5.601803856089161	0.00938588	0.009463269883766988
1002	19	0.46905929627636284	10.844813201484381	0.792348955549005	5.008609711850932	0.009211527	0.009463269883766988
1478	15	0.3380250931116478	13.817861442781943	0.3353689776579126	2.6322047011290612	0.009119367	0.009463269883766988
483	5	0.44528673333732255	14.437536732193092	0.49946639516893904	0.41048652828438525	0.009399033	0.009463269883766988
348	3	0.2985229624000346	14.51199141779266	0.05706660656679782	4.591774918346622	0.009415799	0.009463269883766988
1500	17	0.15107606525596312	15.614748625538754	0.5074945745277345	4.320396253733409	0.00940096	0.009463269883766988
1398	19	0.1974380087310047	13.041202480447856	0.296815275430869	4.6321046472128335	0.009195336	0.009463269883766988
888	5	0.22912973317610053	15.511491572137773	0.5049517838773114	5.777253386004632	0.00932396	0.009463269883766988
1100	10	0.30903186246375186	14.22561584662513	0.502016648453453	7.607445935112733	0.009440897	0.009463269883766988
760	5	0.4646648150861877	15.131819885639988	0.5051365118594039	1.243471714043324	0.009225765	0.009463269883766988
923	6	0.1021495945046409	13.778199124108015	0.7763933295204426	1.650538440631694	0.009117486	0.009463269883766988
1327	16	0.21896745482392158	14.366363732126965	0.8885109976028396	3.6451255190639538	0.009350466	0.009463269883766988
740	3	0.6099555617008735	16.56234162729938	0.15161927637168915	1.1926178085363912	0.009446984	0.009463269883766988
843	14	0.2694324144046458	14.138229165995941	0.4876152334263001	2.961065567772815	0.009171933	0.009463269883766988
2093	20	0.1861230466478892	16.011458868563054	0.9032917685971196	0.5314162007931782	0.008917144	0.009463269883766988
1702	23	0.6116362287915539	12.455172673558792	0.7278188468855853	3.1631929542222883	0.009372997	0.009463269883766988
1268	11	0.6956996730886447	16.71804899197903	0.42828543420808196	1.2756302231509031	0.009163808	0.009463269883766988
451	7	0.7656479595229511	15.84223890343096	0.2787939239586906	4.165276835270877	0.009447673	0.009463269883766988
805	15	0.501260213099624	15.188328499778814	0.3030805741059073	5.945051724272377	0.008837289	0.009463269883766988
1115	11	0.3533528034900473	13.05147678116964	0.635889984198722	10.227104379646857	0.008505872	0.009463269883766988
1677	11	0.5446445113441399	14.952659261201559	0.8234428974749005	4.217447488619032	0.009326369	0.009463269883766988
1011	14	0.45505719016668456	14.691848495840444	0.5003209400725803	2.4318379801313537	0.009366915	0.009463269883766988
798	9	0.3886468290070352	13.224006274665975	0.1382841847642264	2.315455967086732	0.009347988	0.009463269883766988
1006	6	0.5978637656475064	15.911912999769772	0.17828357186831353	1.2334188901144518	0.009156686	0.009463269883766988
438	6	0.30130480842193974	15.099482628185912	0.6976736208899383	1.3870819373917844	0.009174102	0.009463269883766988
1089	16	0.6361828740582403	13.018228590467196	0.41930471963333166	1.8017019812175825	0.008933907	0.009463269883766988
783	9	0.10499886361291905	14.418762109674887	0.1693971921005805	2.4075334726276303	0.00917654	0.009463269883766988
1110	17	0.42577161581737466	12.652941309954326	0.06884905335180608	0.4396358737063557	0.009157434	0.009463269883766988
769	7	0.49801725989113743	15.34717467808935	0.08648883732154511	2.4029110647055942	0.009226561	0.009463269883766988
1065	17	0.2584327980391862	14.219456806227344	0.18308658846590875	5.2867868334853	0.009221089	0.009463269883766988
1376	17	0.4877167254086612	14.929038865929337	0.341053278738081	0.2500297652402096	0.009420668	0.009463269883766988
1056	20	0.3550684767978059	13.989631064072848	0.23234770007222033	3.3979451432523113	0.009449008	0.009463269883766988
1067	4	0.2266458728988215	15.150719963106805	0.3333944638526111	1.0392122122236933	0.00920503	0.009463269883766988
858	8	0.3712411088196952	14.986393874651196	0.40385223113690644	5.435176888523564	0.00913585	0.009463269883766988
387	5	0.5309947035207024	13.936373849513577	0.42747298826245017	0.4841015808214554	0.009110605	0.009463269883766988
438	5	0.3534014561228079	13.142370066745825	0.2051437690966504	6.6275790896046685	0.009390104	0.009463269883766988
1600	12	0.06319576578124003	15.077814612365863	0.460027569253825	2.383574085509437	0.009158719	0.009463269883766988
877	7	0.35551665374951935	14.646831537244516	0.41767520935740565	2.805720337415647	0.008949597	0.009463269883766988
721	13	0.11077796642816884	14.839971654567245	0.7654511113039394	6.4095129403384465	0.009089568	0.009463269883766988
771	9	0.3863219535599107	14.320312650925883	0.5292209172866505	1.6283217723897903	0.009177815	0.009463269883766988
1076	10	0.44746415548550966	15.067966645809246	0.6249835778562324	4.369023208916806	0.009139272	0.009463269883766988
1481	14	0.33315648990090474	13.798561864721675	0.10613443678769213	0.20815383469025517	0.009312954	0.009463269883766988
1810	26	0.5121501563126967	12.953606987508367	0.5700963249313264	1.4452907068725658	0.009367676	0.009463269883766988
1606	13	0.060819815898408014	13.123523148879366	0.8189289933186129	1.747006069804538	0.009199736	0.009463269883766988
1412	25	0.6233521961967827	13.401265241497395	0.5190341714087272	1.871465151036685	0.00914233	0.009463269883766988
2364	21	0.5373893010639079	16.791030724680617	0.99989620635736	1.8588858523553804	0.0094472	0.009463269883766988
1082	16	0.5352950238908697	13.09725850805665	0.3797527383487742	1.4312410802934443	0.009443481	0.009463269883766988
1471	20	0.49142784136675527	15.062632424127026	0.3441623581721225	0.8327269257443857	0.009343026	0.009463269883766988
1484	20	0.4046435236084626	13.015078816964138	0.8335144301566784	3.496141713957799	0.009366807	0.009463269883766988
1101	9	0.14500156373594641	13.515918700296899	0.5441573145678316	4.809330843158423	0.009347166	0.009463269883766988
1312	18	0.09178123447803443	15.105259760402438	0.7257418057098959	5.404894156840402	0.009109098	0.009463269883766988
959	11	0.09214372820176442	13.765371239813218	0.25189388214155367	0.9470674508184815	0.009257591	0.009463269883766988
1472	23	0.31218470555627653	13.442609454881765	0.2648196857922405	2.966213826340657	0.009295261	0.009463269883766988
1622	29	0.42738141795753853	12.98098862485984	0.46833402602492386	2.24542127960623	0.009104541	0.009463269883766988
861	15	0.4775405999791308	13.843067357612478	0.9682632316600124	4.356620173189525	0.009374681	0.009463269883766988
1360	18	0.2060519562986085	14.113287877170396	0.676199250609516	5.012160525436366	0.009405378	0.009463269883766988
1222	13	0.20987833103529285	14.653607494591897	0.258285829083783	1.522034728710283	0.00924349	0.009463269883766988
1483	13	0.6138947736871221	14.228556029768958	0.5623716769625862	1.7637062684153693	0.009285576	0.009463269883766988
1814	18	0.3537284839951606	14.836237631325064	0.17003654882475067	2.369604124345419	0.009174871	0.009463269883766988
1607	16	0.37665642728268844	15.136726880409158	0.4445629622636525	4.754480682290653	0.009229825	0.009463269883766988
1802	23	0.2421947342536168	13.574029850023765	0.009974786354810194	2.3626885312736947	0.009152386	0.009463269883766988
1577	27	0.1508861491971708	13.424133942212487	0.5868830252986847	2.765865082504512	0.008978494	0.009463269883766988
856	5	0.2641037478312302	14.645062343703112	0.10154932667921406	3.631335712015079	0.009435622	0.009463269883766988
1175	13	0.027679233488926536	13.795192360779705	0.10937487002987545	1.4064948689204035	0.00943059	0.009463269883766988
988	7	0.32670878768020306	15.298113418645675	0.7565453562764586	2.2953642493588107	0.009268103	0.009463269883766988
803	5	0.48394901046492755	12.925680767718726	0.1668785840465558	3.122630661763279	0.009339237	0.009463269883766988
940	16	0.4730741992359102	15.843999374221518	0.26224471310082875	3.3152086231662254	0.00939446	0.009463269883766988
443	4	0.08459309133911713	15.593273765553757	0.9203140605046931	2.6684584118022316	0.009455599	0.009463269883766988
1730	16	0.42515917220946675	13.757791294043054	0.19417158897192208	1.5077464479919884	0.008668275	0.009463269883766988
989	11	0.10798327438209587	12.219809966136461	0.24676771465166122	1.512908770315998	0.009279016	0.009463269883766988
514	6	0.5296063307145489	15.103179300699436	0.1169676280770475	5.777819183957202	0.009328651	0.009463269883766988
1242	20	0.15393054955554847	16.58535564722832	0.15022730647966628	3.460656661167362	0.008876292	0.009463269883766988
1234	10	0.39705628962233214	13.790156514544899	0.26619270333149164	2.9921524895819087	0.009299456	0.009463269883766988
645	11	0.13029460302017332	15.780056624993453	0.27797209304771914	1.5764745204822932	0.009406304	0.009463269883766988
1500	14	0.3104935876444028	16.101136735726264	0.1730939080058005	3.658900918905624	0.00880488	0.009463269883766988
1384	17	0.17216146326649628	14.181518177811503	0.3897351191938136	1.378746395627854	0.009375246	0.009463269883766988
1451	12	0.22002988574435262	13.61908288387454	0.4599823654892635	2.740430333838841	0.009020907	0.009463269883766988
984	14	0.6212098405988977	12.294156129139465	0.3030338275731594	2.8512730382034808	0.009326817	0.009463269883766988
502	9	0.19432693075268276	15.146189609977574	0.055058099666304844	6.812183342285896	0.009449758	0.009463269883766988
1036	15	0.311376759778594	13.724847883690483	0.3724566965436531	2.4549079976831116	0.009429103	0.009463269883766988
1217	18	0.24651631122753326	14.063676540901454	0.6346965567838048	1.0516339925507188	0.009088964	0.009463269883766988
1364	16	0.4094090050116818	13.010674967564182	0.6624889881863367	1.347267854764142	0.00936271	0.009463269883766988
1297	16	0.6080775597816438	13.828029148010607	0.47160651767585726	5.97565011096412	0.009201093	0.009463269883766988
1316	17	0.528583962699481	14.856170244987624	0.852589019608979	5.897245881953599	0.009228068	0.009463269883766988
999	17	0.1922653867672332	13.857281481968009	0.07256705053820828	6.50062569311077	0.009083682	0.009463269883766988
1011	7	0.13837691023469756	14.907734973517893	0.06776206202540189	1.760461895328353	0.00920446	0.009463269883766988
1273	23	0.2780580200320447	15.427361371170191	0.37942572605711256	0.12164625901085446	0.009396355	0.009463269883766988
1830	29	0.32072132511637436	13.94544563624733	0.4063049976706735	2.0226878011994347	0.009412118	0.009463269883766988
524	9	0.405051775007903	15.313410866072722	0.29814493554878574	2.346938807899466	0.009149057	0.009463269883766988
1078	10	0.16000984467054008	15.619373021849169	0.7250375668822799	5.268818109466533	0.009418832	0.009463269883766988
685	11	0.746180629757899	13.451096471898019	0.1199670507535811	1.4633555376313219	0.009393297	0.009463269883766988
770	7	0.5210725653320927	13.082033184634989	0.34032295010653935	4.717359780415768	0.009120816	0.009463269883766988
774	12	0.28081294047689226	15.115260891186981	0.5994731588954032	2.950742984318322	0.009360588	0.009463269883766988
1125	13	0.3864896216612742	13.876902002708066	0.3638686836702181	1.0285193608710035	0.009283488	0.009463269883766988
1679	18	0.07330445177492717	16.148568596561887	0.058815908560644725	3.8921754729636175	0.009123434	0.009463269883766988
2223	32	0.32013074877320113	12.944439080387065	0.7114134623823761	2.2822553848833746	0.009074356	0.009463269883766988
777	13	0.19078526286399342	16.665984103475658	0.3059017643561498	2.709759323584744	0.009094999	0.009463269883766988
944	8	0.15838006148769523	14.818675794044461	0.8430884808770128	2.667726101592841	0.009400531	0.009463269883766988
1744	22	0.3371231609299656	15.824517272961302	0.5514574730841941	8.16954529787898	0.009454696	0.009463269883766988
1343	13	0.34051523618056645	14.036247947051315	0.4005025919550903	1.775354675319471	0.009204473	0.009463269883766988
1395	14	0.40402771669504145	13.900205305659487	0.6037920540915664	2.465032631000904	0.009118025	0.009463269883766988
1278	25	0.34166128948050123	13.508076574830403	0.9107417584593911	0.419095297604974	0.009152386	0.009463269883766988
638	12	0.3369255584818823	13.174932772283679	0.6827694181396587	1.6600275038361298	0.009077686	0.009463269883766988
1781	17	0.16046172182650414	14.042439740198041	0.5023568817182897	5.89641125373931	0.00932452	0.009463269883766988
1460	21	0.3149975495866911	15.202315862349224	0.20908546399431258	3.653499421393671	0.009457977	0.009463269883766988
1117	16	0.627437110698726	14.115296478587085	0.7424946907172435	0.12253982265299679	0.009341673	0.009463269883766988
963	11	0.34022355685834027	12.334298008140046	0.7051744683493445	1.5082075979018277	0.009295596	0.009463269883766988
1475	21	0.3130226993743756	12.923178074667684	0.8058831819160426	2.641051054842786	0.009373312	0.009463269883766988
565	5	0.6927228210487745	15.20494834538704	0.33194424350561536	0.8593034209106655	0.009318336	0.009463269883766988
1313	11	0.2628549959072414	13.29697121721235	0.5234800169700178	3.7700764255953896	0.009069711	0.009463269883766988
1369	15	0.3520044040292495	14.175901177583006	0.5291246370886632	4.0803466933096235	0.009284197	0.009463269883766988
1094	9	0.014316626257264153	12.953043183685292	0.027853247654706925	4.249708780784628	0.009432538	0.009463269883766988
891	16	0.37902042947939146	14.72204290077619	0.07377736478802882	4.86085697906549	0.009325113	0.009463269883766988
1938	19	0.26013438641693554	13.480778249086782	0.8732157376236751	1.408250378377472	0.009025665	0.009463269883766988
1521	19	0.060691586083895854	15.416090767340183	0.792728466627237	3.1168722775358253	0.009172288	0.009463269883766988
784	8	0.25969263131288856	13.878373562476948	0.4176960407730148	0.8537764697458562	0.009245055	0.009463269883766988
816	5	0.044562043763915926	15.168089855221055	0.4875887628865243	2.3450926112684334	0.008812122	0.009463269883766988
1202	12	0.25300023003610206	14.630602168055516	0.538060290689577	4.082965915652556	0.00945376	0.009463269883766988
923	8	0.41916286483359017	14.232051278623812	0.2589656077006622	0.5929392744171559	0.009314692	0.009463269883766988
374	3	0.5178820753081362	14.125174865999455	0.6457190833573065	4.426211355922201	0.009247901	0.009463269883766988
1025	11	0.21151820558014828	12.610812846707464	0.5499616444528225	0.9399946554583005	0.00943855	0.009463269883766988
1263	11	0.02794973636528686	14.373541635131083	0.6626340111430248	0.9135395995500081	0.009204324	0.009463269883766988
1408	21	0.5467361894154107	15.002559963856637	0.4325386894250562	9.32155456352313	0.009290201	0.009463269883766988
1239	10	0.5178750725555078	13.48466674523783	0.24371485239032686	1.8019420469086698	0.008708463	0.009463269883766988
1456	18	0.4923710579113426	14.032535445842523	0.8260141010539608	2.619098198226265	0.00930105	0.009463269883766988
1970	21	0.492505785638606	14.19330399839111	0.15090909501381775	8.189179700195039	0.009279708	0.009463269883766988
1332	14	0.38395034647456316	12.889582819552771	0.6842446002997273	3.374824964324778	0.009439687	0.009463269883766988
722	4	0.21123702771310127	17.307897816307722	0.6820658468688451	6.322607471064833	0.00905924	0.009463269883766988
2081	23	0.5690781588509429	15.463105790464297	0.743549162351124	4.988717151396201	0.00923898	0.009463269883766988
1270	17	0.2583341913191174	13.327226571975004	0.6189557430990429	3.45637271709975	0.009448944	0.009463269883766988
2051	23	0.07893959173157594	16.78233891423066	0.6365711995382664	4.331191870387742	0.009408943	0.009463269883766988
484	4	0.5244136649858568	15.286573791516105	0.849182915821118	4.723922068852312	0.009365593	0.009463269883766988
950	12	0.22257785892309512	14.64090528813622	0.5061476792227733	3.663098812262118	0.009321885	0.009463269883766988
349	3	0.3861060336599389	13.812727355891312	0.9190769821954029	0.791331791065732	0.009425664	0.009463269883766988
646	8	0.75449920687121	12.449428071044398	0.09137910034179669	3.7074386393918655	0.0092568	0.009463269883766988
1545	23	0.44219775125290406	12.234933456709383	0.608343920433459	1.2880918006217947	0.009107772	0.009463269883766988
1175	13	0.49208180180935274	14.783366047284813	0.536773670376698	8.331222705481197	0.009245243	0.009463269883766988
918	10	0.26100164037233403	13.755499175744694	0.6320239487930043	1.9904089649451542	0.009301896	0.009463269883766988
1059	11	0.7841835094114324	15.219714731536477	0.7370548005309608	7.226965439152096	0.009318868	0.009463269883766988
1602	26	0.34523476791335567	16.604610750674787	0.6341895310165983	2.2334969745569855	0.00908828	0.009463269883766988
1305	12	0.4093976433181282	12.958216093708955	0.14671798580714984	1.9347774306705308	0.009410243	0.009463269883766988
1389	10	0.3793994137501133	16.307739361486945	0.8467108678685904	3.904668807088275	0.009043886	0.009463269883766988
662	9	0.5383510583467139	13.626258577499598	0.14043874963788722	5.585026857820225	0.009329027	0.009463269883766988
364	5	0.14604073996502492	14.970398791161566	0.12717676330264344	7.130449535873033	0.009336998	0.009463269883766988
1720	12	0.6201331498842548	14.650634552537387	0.2177672417353946	0.4553693766006272	0.00934192	0.009463269883766988
1451	13	0.4275355599617327	15.794902922295385	0.029608690667542903	3.3094512330978896	0.009197471	0.009463269883766988
772	10	0.10596162270560566	15.441592573130132	0.6708269373995248	4.586209435915603	0.009379504	0.009463269883766988
1083	12	0.6753595590009921	15.872520691881917	0.5548379079763295	6.712816317287225	0.009422986	0.009463269883766988
1318	14	0.19851980779470518	15.670404043500202	0.5949733919412963	3.114291431918839	0.009208885	0.009463269883766988
1941	36	0.4402302641774678	12.522433110734552	0.3771167645183474	6.494894690270703	0.009429736	0.009463269883766988
300	3	0.3622205853947331	12.524355073460853	0.8155062784691566	3.911086577876564	0.00945306	0.009463269883766988
827	5	0.34343555744132737	14.98025360660662	0.20639327683125308	3.8761930148198673	0.00927992	0.009463269883766988
1081	12	0.394657883822215	14.09736990401305	0.1624779416838325	4.0494341775381635	0.009083858	0.009463269883766988
950	9	0.30122208354262814	14.712309312286916	0.03312695804771877	3.628069432673957	0.009297869	0.009463269883766988
881	12	0.24669906554292648	16.260348635398856	0.10369127651370814	4.337725664713016	0.009142587	0.009463269883766988
442	5	0.30870204600819207	12.713361041070844	0.266442231489773	4.257831195433068	0.009365835	0.009463269883766988
1425	9	0.30183715583065635	13.892687619049564	0.8164272740594095	4.764848990921389	0.009094273	0.009463269883766988
876	9	0.2847027222937504	13.661274572868086	0.48042677959249247	4.612709053622218	0.00938144	0.009463269883766988
1305	18	0.23884423226980883	13.770116661998259	0.7090870576249009	5.820137747682995	0.00862122	0.009463269883766988
532	3	0.13295837115339165	14.28754411328162	0.5214419843325558	3.003316915733995	0.009149096	0.009463269883766988
1504	19	0.17271929238539951	16.00668413277534	0.17360201130702724	1.181175279545417	0.009154982	0.009463269883766988
1263	12	0.17507394206288984	11.882087070549016	0.7925975465250215	2.534506282955822	0.009450083	0.009463269883766988
1297	12	0.22636471503482497	12.514531961933324	0.5221091524923702	1.8912705369251332	0.00905352	0.009463269883766988
913	11	0.7092734106942971	15.350322048667755	0.009479888953776217	7.828844394297663	0.009079244	0.009463269883766988
979	16	0.2816266840917765	15.495241807896514	0.5321456963553894	3.32909193980578	0.009139866	0.009463269883766988
1009	14	0.47333565861889493	13.494660872358132	0.5268200807660126	2.1519235445392186	0.008036251	0.009463269883766988
1330	11	0.41341991846560633	15.143211825484325	0.7500502517288744	2.6236703225313986	0.009390142	0.009463269883766988
1438	14	0.123852988825436	14.678352834331495	0.5507205388148348	2.647116543099517	0.008249994	0.009463269883766988
1163	20	0.23126408548997407	13.920797260658423	0.5681448831690732	0.12199489864377003	0.009129941	0.009463269883766988
1523	10	0.3198538741659207	15.434854151217186	0.7578023281903618	3.3985125767995443	0.007942635	0.009463269883766988
1116	13	0.7455106736712113	14.812007387251125	0.6166126685962965	1.396430864795623	0.009132554	0.009463269883766988
1041	10	0.8051964178662532	14.211607735965215	0.2604243155137151	1.4938472967430036	0.009102587	0.009463269883766988
579	9	0.20836695583930853	14.484536945815908	0.2386929648024791	1.9398016892029002	0.009276486	0.009463269883766988
796	10	0.3441814621208036	13.452570685976177	0.5589035548082975	2.3659090806780436	0.008961758	0.009463269883766988
1072	5	0.036306660440047434	15.856744388239724	0.24764336051808672	0.5133971648422238	0.009250514	0.009463269883766988
1259	10	0.35279780476106937	13.441419755050912	0.6157772933836894	3.399020415517864	0.009353122	0.009463269883766988
1193	10	0.24953215621296254	14.428143805307963	0.11339292827215108	0.5660001871965104	0.009104486	0.009463269883766988
1796	17	0.6710481867690974	12.487276122145907	0.7311299236830262	4.988497202089206	0.009399714	0.009463269883766988
1605	18	0.21521874687923925	15.560233598873015	0.1891682649202589	2.7430408691842936	0.008942205	0.009463269883766988
1260	3	0.023300271377810766	14.583475650101242	0.7548787045119463	2.587178890026128	0.009235701	0.009463269883766988
675	6	0.5757659995304507	13.102774178119686	0.22026825938051978	1.5412638172699664	0.009272103	0.009463269883766988
837	9	0.3103790238710055	14.312301602646071	0.6093973201528158	3.0329857849772828	0.009439726	0.009463269883766988
871	16	0.2250055335697701	12.783342440338446	0.24226695545083748	2.520453683015483	0.009294435	0.009463269883766988
1231	16	0.2987060710998757	15.570027214221936	0.708156367884521	6.2243971192693195	0.009269175	0.009463269883766988
1145	12	0.8880607093973727	15.19993589193213	0.2962584872827997	0.8683201168411157	0.009411214	0.009463269883766988
767	13	0.2740300502700931	12.661039341554533	0.11131313930705558	2.461436106347869	0.009291738	0.009463269883766988
1533	16	0.30262118751707257	13.708597090985107	0.5591059965827343	2.3606130126298797	0.008860885	0.009463269883766988
1489	15	0.24724690581383255	12.637410715719396	0.7176537936380586	2.622075477657953	0.008997764	0.009463269883766988
1633	21	0.05027478678661296	14.23850610356681	0.35323736615408247	1.6918233638640137	0.009097799	0.009463269883766988
1271	16	0.157690922784135	16.09016617320858	0.4256719304275063	5.69315652542293	0.008651827	0.009463269883766988
1362	15	0.1427409227010219	13.144751429899129	0.7274110467289605	6.272141432915648	0.009108841	0.009463269883766988
1017	15	0.13865373227105993	14.351105390101537	0.18942958526471632	3.978971168828508	0.009444376	0.009463269883766988
1459	8	0.05678783151844974	13.879882590477518	0.4842667647152236	3.815134075622796	0.009188184	0.009463269883766988
1569	20	0.4545368485981866	12.522536608577479	0.1940310524147694	5.100416178176492	0.009433659	0.009463269883766988
1072	13	0.03261817386577315	11.66927464068799	0.16687226922796705	0.031915311342231245	0.008848208	0.009463269883766988
1566	12	0.39088134954077525	16.833858670361256	0.8599042637210563	5.9313441216344325	0.009394028	0.009463269883766988
1311	11	0.9348919139479572	15.425366140553425	0.04057411388521456	1.6797337852600929	0.009359425	0.009463269883766988
1034	15	0.35419033575897	15.03709131047314	0.6627891544112553	3.658689962669822	0.009270681	0.009463269883766988
1363	14	0.41738843138496656	15.710716357442534	0.40270069573906175	5.285930667983826	0.009210573	0.009463269883766988
1014	13	0.6713930687259719	13.876570402823022	0.7228753993164047	5.031623864856917	0.009312918	0.009463269883766988
1733	27	0.2809565147412576	15.602228067218322	0.3914937329271326	2.7503919004059365	0.008600302	0.009463269883766988
1780	12	0.26420303908278125	15.196480668827084	0.04276779835622456	8.796757325129661	0.009412593	0.009463269883766988
1032	8	0.16452633844725306	14.875622596592669	0.40914287812843353	6.143356174951605	0.008976572	0.009463269883766988
1816	21	0.25702780483625826	14.090463858597051	0.33771625027807806	3.0007817899558975	0.009232343	0.009463269883766988
452	8	0.4487453621006658	14.299556459918499	0.27505065521595706	2.959173500969383	0.009118267	0.009463269883766988
1320	14	0.37643848969043886	13.662611048982034	0.5358124769239325	1.2673622662527204	0.009032303	0.009463269883766988
1433	12	0.38008665654656737	15.203058433133878	0.4643040469752309	4.258880202003409	0.009219359	0.009463269883766988
1321	14	0.19498616528890528	14.478119513847117	0.6367483396765785	6.491896164553741	0.009371748	0.009463269883766988
1128	13	0.03459282320541912	11.798724489152827	0.8260001581054435	2.4257272279031463	0.00877647	0.009463269883766988
1819	24	0.22289442535323575	12.139919810450829	0.2614597419019648	3.088528546077675	0.009199565	0.009463269883766988
1468	10	0.3720954538608039	14.185987951743398	0.22289457702104723	6.356141996536242	0.009227182	0.009463269883766988
1486	23	0.2369192412472204	15.055038285598906	0.17043766495005436	7.17414342639792	0.009154848	0.009463269883766988
1221	23	0.3994920238262447	13.107762116861036	0.7016013785346543	0.0033181627062330854	0.009422491	0.009463269883766988
1035	14	0.44535603524549844	14.596016085085518	0.2725888885308048	2.56474650937447	0.009241363	0.009463269883766988
1541	20	0.5535064687116673	13.038797984319602	0.39997625677929566	7.711025346391508	0.009411387	0.009463269883766988
1128	13	0.3002709035226092	13.447888335185421	0.1778255289964223	4.067287140495924	0.009398766	0.009463269883766988
1338	23	0.20153408013513247	11.510470533761929	0.8549127137363444	1.8820193119727717	0.008935883	0.009463269883766988
1412	10	0.28734038906387993	14.659725806718345	0.5570734052474253	5.853129383675955	0.009349021	0.009463269883766988
1007	9	0.2532442038336312	12.46075772094203	0.6467244038495938	2.9690502079298793	0.009438955	0.009463269883766988
1413	16	0.18013536160468013	13.973955532237131	0.1964376266818757	5.8454136768247995	0.009349962	0.009463269883766988
1598	29	0.617738922933347	14.891127598326186	0.9157139623650615	6.135501198053461	0.009180783	0.009463269883766988
1713	27	0.33405710764498886	15.65302965337988	0.07674262151755246	5.475492815140929	0.009196049	0.009463269883766988
1326	19	0.31529214667397965	15.185263154983383	0.5384728292332827	4.794369947681421	0.009410988	0.009463269883766988
897	17	0.3949556187369947	14.20326447334687	0.8309185771747695	1.0048382799814537	0.009418802	0.009463269883766988
1406	14	0.17553102743037124	14.377432822359108	0.007566256627653811	0.4944199327163181	0.009148169	0.009463269883766988
1274	15	0.18592427287790997	14.443607797553868	0.21185086672015813	2.0249616283833705	0.009255408	0.009463269883766988
1458	9	0.04023024477824089	17.02762006016971	0.4419643068828606	0.12397041970457279	0.009165325	0.009463269883766988
1206	19	0.41908986919237096	14.062986852958188	0.25212158198785617	1.2319782537018067	0.00904487	0.009463269883766988
1204	11	0.534191553825179	14.401986112016612	0.10043606878401512	0.24091811224229032	0.009193343	0.009463269883766988
1971	19	0.15271138761651643	14.254361100051382	0.6614028190762986	4.561587935788853	0.009105355	0.009463269883766988
725	5	0.18854796799892204	15.397786614392125	0.7811721560843574	4.410529674439262	0.009357597	0.009463269883766988
1592	28	0.3939344432542865	15.375452903702946	0.8365626989455749	2.3147444773330865	0.00938639	0.009463269883766988
1943	10	0.021578076783785538	16.35281991509203	0.7337660708234742	0.0835099331555832	0.008949323	0.009463269883766988
1871	24	0.299708994311248	13.240500847539808	0.9573107948142274	1.0614163679421758	0.009391179	0.009463269883766988
644	5	0.33051498590392503	14.60428808563342	0.6600198961081764	1.1474756251442622	0.008897539	0.009463269883766988
1133	8	0.28028848408864165	13.954783454637246	0.4007062460166549	1.6455052907529188	0.009396306	0.009463269883766988
996	9	0.2614482606708471	14.804691241959883	0.34697726606201895	3.2571737671115235	0.00914449	0.009463269883766988
945	7	0.4290293147883531	16.058089036022736	0.33919446769347644	3.942562767310062	0.009407456	0.009463269883766988
710	6	0.19107860797970377	15.692727594713803	0.2251528828925874	4.786250438960094	0.008535735	0.009463269883766988
1660	26	0.364354899057882	13.799958091047076	0.8440079882398153	3.8666047265566053	0.009239286	0.009463269883766988
1636	23	0.5340798960030919	14.403084803481033	0.6548669908178921	3.4649831896614534	0.009386758	0.009463269883766988
1040	18	0.36002275687177276	13.785605284662022	0.22535290082111714	5.745340464503144	0.009441116	0.009463269883766988
1319	8	0.28657741154382627	15.019045757706285	0.18014568853465668	5.535990318361652	0.009388341	0.009463269883766988
1826	20	0.1962567010165878	14.629168733194764	0.9415783365112144	5.09157721049986	0.008944237	0.009463269883766988
680	10	0.7001545038224132	13.864014555804758	0.3884020275333306	3.3493031826102717	0.009408984	0.009463269883766988
1553	16	0.5701896743553041	14.95431309205271	0.31195582904763386	0.5740421318271425	0.009050321	0.009463269883766988
1100	14	0.263912005763451	14.046306222227763	0.3024363385132768	6.920151111159217	0.009291875	0.009463269883766988
991	12	0.207010850500019	15.653745604469984	0.602625128097062	6.284797759705084	0.009370204	0.009463269883766988
1033	4	0.0297209528036258	15.323645009262371	0.6670051579065558	2.0068518112181177	0.009073246	0.009463269883766988
1103	9	0.2760366211012784	16.903087979136195	0.6384138689392422	2.4793422038341935	0.009382544	0.009463269883766988
829	8	0.17609076472399593	15.082821688358496	0.2651761729662902	1.7693158207074906	0.009341015	0.009463269883766988
694	6	0.2615620818572081	13.896809404487813	0.16453635043346737	3.7508829119319063	0.009419866	0.009463269883766988
1100	11	0.48554109834564885	14.350275656824191	0.7920986327582077	4.798007672868677	0.009375523	0.009463269883766988
1419	15	0.9117431158642353	15.598972107755655	0.8445062470477913	0.13045282509313205	0.0093947	0.009463269883766988
1591	13	0.3787555622558496	17.38526101980829	0.08900730665533946	0.5337157988284842	0.009138687	0.009463269883766988
346	6	0.627562055761474	14.695682523866726	0.7364309297922937	1.7700280533332067	0.009371912	0.009463269883766988
830	14	0.8409488241152497	13.947298067283487	0.664292373289177	6.8772142177530835	0.009442875	0.009463269883766988
809	8	0.09474200895279694	14.83094923968932	0.20456572824428176	2.625274677167401	0.008281935	0.009463269883766988
746	6	0.8513006793622746	15.246339707890465	0.23326615154403937	0.01006226556917511	0.009448999	0.009463269883766988
488	7	0.23152763776034835	13.06155744384815	0.5041912087698485	3.0659395442182125	0.009211527	0.009463269883766988
465	5	0.1957359441442239	13.156953176507317	0.6696418555837257	3.4040592779777294	0.008457177	0.009463269883766988
1506	17	0.26420094000115396	14.86093693557382	0.5063465325561916	0.12842823527977598	0.009021555	0.009463269883766988
371	5	0.30195749250553333	12.770577854080138	0.7700075364389909	1.3186695237669865	0.009385601	0.009463269883766988
1600	17	0.46514538237121306	15.38429594684575	0.8874433607316672	3.0894990052506537	0.009277192	0.009463269883766988
1311	8	0.17797921225772548	14.554262496352182	0.8255869277548225	3.990549762002781	0.008990074	0.009463269883766988
1119	9	0.5901292954226762	16.884174604483555	0.18904283329406535	1.342734942863404	0.009203122	0.009463269883766988
1334	9	0.028101003238765965	15.216921455573779	0.35876749327537694	1.3844650668605556	0.009186879	0.009463269883766988
581	10	0.1909804772868829	15.843941306281286	0.4501498672385842	2.564199570978287	0.008624433	0.009463269883766988
939	8	0.6478768194794742	15.247585948951961	0.37353422953733784	6.749891762424411	0.009403543	0.009463269883766988
1528	17	0.2991993419581055	14.042981936746434	0.2059011482103659	1.46630250039239	0.009400691	0.009463269883766988
1859	35	0.4220064811441916	14.037175551242838	0.2250304239401718	1.8384323929534976	0.009453744	0.009463269883766988
1563	19	0.26612919146693714	13.36668658140834	0.44749210993978844	4.958489031814423	0.009020039	0.009463269883766988
1189	10	0.7859330634373025	14.741179714563188	0.01651189123754805	7.811847021906503	0.009268878	0.009463269883766988
1278	13	0.4963841018301565	16.12012646002081	0.8199714966042855	2.0983472632398623	0.009439041	0.009463269883766988
1104	12	0.1148145469695856	14.160695423018367	0.5004888516416777	2.2546615420766667	0.009140099	0.009463269883766988
1826	22	0.2619685950636842	13.956190494778655	0.42079241399227835	5.53358950461607	0.009315674	0.009463269883766988
548	5	0.6493832741730651	15.877290936086425	0.010054787793002562	6.159107936603373	0.009167091	0.009463269883766988
892	11	0.20762774860119554	13.590444857563824	0.052031733571093086	2.208232234439743	0.009274056	0.009463269883766988
1455	14	0.18930371245183467	14.852816569875399	0.7911658795272591	1.060680352108402	0.009387426	0.009463269883766988
1117	11	0.37057798377276857	15.125353247748848	0.607337120491892	0.12395953920187397	0.00844139	0.009463269883766988
974	10	0.1502294546312613	15.484373075618297	0.26694854658778655	4.0554961335547155	0.009198831	0.009463269883766988
1622	20	0.2809923055186603	15.322902172299793	0.32338874440605514	8.56259030230969	0.009315116	0.009463269883766988
446	4	0.7834130041862322	15.803628186710906	0.5163426666582903	0.9022723098694727	0.009240539	0.009463269883766988
1643	30	0.1509152463831972	15.112198661913316	0.345010747273646	3.1168140529708115	0.009304711	0.009463269883766988
1373	21	0.3594383129398267	15.324785081683078	0.21726407136478038	0.3639089232964148	0.009412746	0.009463269883766988
1376	13	0.1699399137087188	15.052055158168123	0.5821433185270515	1.8409540949702698	0.009171353	0.009463269883766988
1209	16	0.49115054780924594	14.982349468711407	0.24331058608925	4.915823432586267	0.009277653	0.009463269883766988
2183	30	0.3553261930584052	13.980856788135366	0.33219187455190136	2.003077110810131	0.009434131	0.009463269883766988
723	2	0.05110681315703647	15.00094043951071	0.19825351253724485	2.3278272314172197	0.009139144	0.009463269883766988
1310	23	0.2576477947406851	15.67046363154281	0.45670194521371177	6.755768311568082	0.009309771	0.009463269883766988
1644	13	0.015570856210330275	16.05879701919361	0.7035338524026977	1.4538875165397473	0.008843736	0.009463269883766988
