# Supplementary material for: Tableware trade in the Roman East: Exploring cultural and economic transmission with agent-based modelling and approximate Bayesian computation
Source: PLoS One. 2020 Nov 25;15(11):e0240414. doi: 10.1371/journal.pone.0240414 (PMC7688115; doi:10.1371/journal.pone.0240414)
Supplement: S1 File — The full project, with the data, the code of all components used to run the simulation and analyses is registered: https://osf.io/s5mdw/. (GZ) [file pone.0240414.s003.gz › s5mdw-full/abc-pandora/results-example/nonrand/result_0.0102027431959.csv]

nstep	cstep	mu	mumax	copy	strb	score	epsilon
1598	15	0.900194972183	16.5946956361	0.13851418075	6.2793108262	0.0098955	0.0102027431959
581	10	0.744930797556	13.441832015	0.3778185993	2.56743005855	0.009636843	0.0102027431959
967	14	0.654156343396	14.1051495346	0.157515713455	1.99650574575	0.009949206	0.0102027431959
1125	11	0.688911407608	15.525296858	0.0244519756186	1.30132324267	0.00995764	0.0102027431959
592	3	0.687436862431	15.9594577181	0.694334998388	2.50532185254	0.009745738	0.0102027431959
524	9	0.214903162924	11.7790468381	0.152205404407	3.0153667816	0.009688476	0.0102027431959
949	15	0.606503164435	14.3414592613	0.162599781474	2.54352664406	0.01017372	0.0102027431959
967	6	0.51381240687	15.3272562609	0.728101398167	1.8397084513	0.01016093	0.0102027431959
1106	13	0.904195723072	14.2010602473	0.81520856328	3.8509566437	0.009975547	0.0102027431959
1912	28	0.519584466449	14.9682306713	0.74857800501	2.85863879793	0.009846048	0.0102027431959
819	15	0.784605102839	14.1185149106	0.329268946383	1.87004375087	0.01019234	0.0102027431959
1080	8	0.45745030364	13.0861775913	0.63865738472	5.59711099599	0.009844384	0.0102027431959
1369	18	0.532116539848	13.3343163745	0.662945171737	3.04461649835	0.009789633	0.0102027431959
551	7	0.138424776068	14.7121641003	0.345386902137	2.60503417478	0.009921596	0.0102027431959
1344	13	0.590183682108	14.4017651398	0.250190197746	1.57281702066	0.01012612	0.0102027431959
1179	17	0.697967124394	13.9592107497	0.0582243312228	2.28062682189	0.01001725	0.0102027431959
568	9	0.790752628585	14.101506818	0.664873403077	1.74503509194	0.009865346	0.0102027431959
1252	15	0.519049071758	12.6100820345	0.52794713925	0.598929595431	0.009443601	0.0102027431959
655	12	0.213820081421	13.6097126988	0.0515962852434	7.71529762362	0.009844653	0.0102027431959
1270	15	0.703669504229	12.9944865479	0.934083380388	6.10220370072	0.009962761	0.0102027431959
1131	12	0.476084123706	16.850730408	0.816883598478	4.05241318189	0.01006166	0.0102027431959
1336	15	0.847745486724	15.5675108534	0.950675528648	4.02784851489	0.009805749	0.0102027431959
1050	19	0.774593814498	13.1449654333	0.814816083778	5.24530922959	0.01008055	0.0102027431959
897	9	0.496933861989	13.6253476391	0.150231309597	4.37705010122	0.0100695	0.0102027431959
799	8	0.488950480852	12.762438507	0.743889914544	1.60025381975	0.01004655	0.0102027431959
1163	11	0.765646862837	14.3785568881	0.964882995094	6.22615823442	0.009867138	0.0102027431959
1103	20	0.424314064926	11.2904329684	0.946342439314	3.15595973635	0.01009862	0.0102027431959
587	7	0.653378337072	15.4054565278	0.682962106564	3.01587060418	0.01006429	0.0102027431959
791	6	0.724434879664	17.5196643132	0.732109419319	7.44125419465	0.01019373	0.0102027431959
1744	11	0.379602722423	15.2840787037	0.186107343161	3.24029434002	0.01017127	0.0102027431959
567	6	0.8039477526	14.819619076	0.704923075399	2.37780273795	0.01006425	0.0102027431959
1836	23	0.67970488675	14.0883438565	0.492702326415	6.06804676626	0.01005773	0.0102027431959
1418	18	0.746056766086	14.2621699512	0.738309582177	4.58423380951	0.009891521	0.0102027431959
569	6	0.322957086762	14.8497449565	0.135878736333	0.596907008393	0.009009756	0.0102027431959
693	8	0.287718102875	11.1650340428	0.254316121386	1.87373501005	0.009684495	0.0102027431959
1533	18	0.338715477227	12.5521810955	0.153083538329	0.954244536133	0.009817588	0.0102027431959
1917	24	0.84526486558	16.2852562067	0.841795530708	5.04247467512	0.009812735	0.0102027431959
1048	16	0.445641681122	15.8555485239	0.505605845545	2.08208724827	0.01019047	0.0102027431959
850	9	0.477086940541	12.933288247	0.411934078813	0.642226877994	0.01019632	0.0102027431959
1016	10	0.645673599717	16.8531474955	0.00550598399298	4.5245141102	0.009591231	0.0102027431959
1575	21	0.54568804432	12.2461048833	0.583586514037	0.596760981338	0.009649092	0.0102027431959
435	4	0.918314584415	16.0048001306	0.516638715499	1.94365119603	0.01008831	0.0102027431959
1481	23	0.808015874001	13.5209448405	0.45490054915	3.22602040269	0.009692612	0.0102027431959
1152	16	0.489382935546	15.3549723712	0.362502595016	4.02093361209	0.009861599	0.0102027431959
867	10	0.134332040207	13.2190717591	0.478535539	6.5444643361	0.009144999	0.0102027431959
904	10	0.580164535267	14.7821606917	0.748199856891	6.69488287018	0.009745927	0.0102027431959
1988	28	0.569564762606	13.4383767802	0.666561608533	2.539782535	0.01014411	0.0102027431959
1297	14	0.567050585874	13.5365930613	0.482907533954	1.61897891052	0.009808269	0.0102027431959
414	5	0.202865617679	13.8067344385	0.936498208465	0.0584047151286	0.00954341	0.0102027431959
755	14	0.535986287226	13.1712035025	0.557709578571	1.35961628085	0.009929793	0.0102027431959
1124	10	0.266547617691	15.0584408365	0.516914936909	2.4701499263	0.009734126	0.0102027431959
1059	17	0.378432222022	11.6855338784	0.396052233632	1.26747255418	0.01003978	0.0102027431959
1014	6	0.674866546208	15.2720606319	0.509201389016	6.28849817115	0.009830368	0.0102027431959
1071	18	0.523718970194	14.6586855622	0.264423200765	6.47105609435	0.009982261	0.0102027431959
1620	20	0.345256523837	12.8068930302	0.690494214947	4.50309622738	0.01009859	0.0102027431959
791	9	0.385125961834	13.4444094909	0.531549926786	1.38134506084	0.01008515	0.0102027431959
982	10	0.34148942193	13.1630893522	0.96602859429	3.01304183831	0.009886997	0.0102027431959
998	9	0.678493185697	16.2540415697	0.710080104496	1.33719304022	0.009560781	0.0102027431959
2383	34	0.819339607111	15.3018634091	0.304276379046	6.05134464677	0.009473912	0.0102027431959
1575	9	0.618079695345	16.5345464846	0.21049307185	2.12505046002	0.01000544	0.0102027431959
944	9	0.58926315455	12.9660272477	0.832347653261	2.4292334857	0.01007551	0.0102027431959
1212	13	0.498655639727	16.0861811924	0.22413097822	5.21426805319	0.009971732	0.0102027431959
1458	16	0.707904622295	14.9579351421	0.18394104859	2.52953414447	0.009411297	0.0102027431959
885	6	0.299438439875	14.5975111037	0.999853888834	1.50263228841	0.01016305	0.0102027431959
1774	17	0.35890825042	13.1475305149	0.39717886389	1.42177103305	0.009511456	0.0102027431959
1832	15	0.165832861601	15.5739747253	0.7007734516	4.24477993345	0.01013133	0.0102027431959
1323	10	0.778903461289	14.3368031344	0.843254121602	0.250364952687	0.01014896	0.0102027431959
906	10	0.282225076804	11.6559100895	0.350203753608	4.13260575653	0.009690669	0.0102027431959
1040	19	0.440864920966	11.8846853384	0.0208833846544	3.49871443614	0.01003957	0.0102027431959
1324	17	0.444684678527	16.2055366533	0.849394436368	7.85140439123	0.009748749	0.0102027431959
1649	26	0.489889880235	14.0141647625	0.31018773477	0.249350262406	0.009569239	0.0102027431959
1400	15	0.867777587434	14.6886084118	0.436040214797	4.57439239678	0.009924223	0.0102027431959
1774	25	0.299729565652	13.2595480659	0.59133640753	1.18049143788	0.009385242	0.0102027431959
1379	20	0.557771048269	12.08157324	0.640810397662	0.814038232051	0.009542675	0.0102027431959
898	16	0.90853044888	13.7222299033	0.813326881671	5.42825445256	0.009784574	0.0102027431959
999	14	0.307518260584	14.6281614793	0.0695206501253	1.93322835024	0.009629679	0.0102027431959
1305	16	0.812756564197	14.5037707319	0.754539631982	4.15381400405	0.009917352	0.0102027431959
187	2	0.443106695367	11.5585738012	0.22236147272	0.673904223637	0.01010003	0.0102027431959
875	14	0.788966857533	11.3770955397	0.930940959861	2.51910445774	0.009824939	0.0102027431959
1586	17	0.971222597945	13.7041027304	0.418265716086	4.15174356987	0.01011314	0.0102027431959
1531	17	0.0888958527057	12.8047472265	0.835886815287	2.28432877367	0.01006766	0.0102027431959
1593	21	0.693145690102	12.5139827643	0.495040284741	1.93461807481	0.01011925	0.0102027431959
1405	22	0.70390494627	13.3992054526	0.819564334504	4.98635086552	0.01001714	0.0102027431959
1012	8	0.369767962475	13.5631796759	0.974220485051	1.8053414443	0.0101455	0.0102027431959
1496	17	0.314277759643	14.3665407868	0.966932163647	0.0421199388919	0.009776524	0.0102027431959
509	9	0.494489712936	12.9010491764	0.449318564721	3.09996747411	0.009423496	0.0102027431959
1615	27	0.40016515268	13.1251015821	0.3783862173	3.78531028518	0.01005982	0.0102027431959
835	10	0.305060499909	14.4879803866	0.846227496073	4.36139487611	0.009966873	0.0102027431959
796	8	0.624750561081	14.6332647425	0.57770601545	4.18118302026	0.01003874	0.0102027431959
647	5	0.544799414902	16.2850962539	0.640780556468	0.83227187064	0.01016477	0.0102027431959
1865	18	0.396442606895	16.3106578864	0.779707041818	9.1145686118	0.009855168	0.0102027431959
571	4	0.621857201531	16.8350092521	0.599314325848	2.10954139046	0.009829731	0.0102027431959
1262	12	0.705217987337	15.1508706372	0.949876672815	4.07436247551	0.009565357	0.0102027431959
1342	15	0.593533402259	16.3364643514	0.480634235655	3.69843245203	0.01001651	0.0102027431959
1311	12	0.915588267675	14.5087973236	0.189782238535	0.761006057431	0.009336555	0.0102027431959
1054	14	0.263636138781	14.5505030188	0.686259832748	0.468415058672	0.009865097	0.0102027431959
1387	24	0.829794321993	13.9632269573	0.418796629016	6.70642275159	0.009422928	0.0102027431959
1504	23	0.319097200382	14.7985569713	0.302137493652	4.01324507688	0.009796684	0.0102027431959
1303	21	0.674336593636	13.9970717907	0.72165194655	1.99814976653	0.01016005	0.0102027431959
688	1	0.0178331388339	16.5725466042	0.48792856254	7.07672021068	0.009262034	0.0102027431959
1256	21	0.628808624331	14.191758037	0.818718508612	0.914161414604	0.00934529	0.0102027431959
1132	16	0.510004988784	14.8010262267	0.760058874007	4.29113213738	0.009801994	0.0102027431959
952	9	0.443386710346	15.4629476029	0.748605903789	6.62146978798	0.009819182	0.0102027431959
1760	32	0.343484774668	13.7257288933	0.354573986836	1.12814362748	0.01011145	0.0102027431959
885	14	0.564955879637	14.521330357	0.897747786932	4.75711401608	0.01015092	0.0102027431959
945	6	0.805333001537	17.0933866539	0.955218755598	2.21195947355	0.009978638	0.0102027431959
1705	32	0.676073606709	11.5316238964	0.771621566914	0.309265252114	0.00965697	0.0102027431959
1124	18	0.344300656331	15.4226495543	0.509781411796	1.62396996198	0.01005152	0.0102027431959
1069	11	0.814087341852	17.2270033622	0.25162390868	4.63941479054	0.009611422	0.0102027431959
831	6	0.282572014072	12.1052642583	0.481368538525	1.45488295608	0.01010205	0.0102027431959
1458	24	0.835255055851	14.6791968997	0.325018871561	5.58601738456	0.01012825	0.0102027431959
609	7	0.580496627179	12.9684629093	0.681990637778	1.46292749751	0.01019415	0.0102027431959
1608	20	0.749927905497	13.5406861776	0.66759323112	0.602947344473	0.01001009	0.0102027431959
1465	16	0.218693758598	13.6851119277	0.528804521456	7.10951774775	0.009833502	0.0102027431959
1244	21	0.666652448778	11.8551763199	0.0338931520926	2.35054476643	0.01001923	0.0102027431959
490	3	0.522318781817	17.326594067	0.427729964797	0.594263528871	0.01015873	0.0102027431959
864	4	0.290487532925	12.8806502036	0.655956829162	0.00339753473992	0.009839314	0.0102027431959
597	9	0.450535827682	15.7834312608	0.218990854275	0.782413071221	0.01018571	0.0102027431959
977	18	0.652338526879	14.3323937021	0.157774343997	2.91752903356	0.01017891	0.0102027431959
759	7	0.570399034081	14.5126364472	0.416167260204	4.41781296031	0.009758364	0.0102027431959
689	6	0.160742711993	14.4540382707	0.0189371433212	0.582184742875	0.009718651	0.0102027431959
1428	13	0.281317763419	16.70163818	0.945017680462	2.61720675511	0.009646198	0.0102027431959
1693	6	0.0869720375459	13.3012279099	0.830711276708	3.57139652423	0.009421991	0.0102027431959
901	9	0.642403582852	12.9391791804	0.313537367205	2.04671513511	0.009742443	0.0102027431959
1380	15	0.988280404563	14.2035824157	0.959971643027	4.35502559631	0.009884994	0.0102027431959
1067	17	0.501120469563	13.3849419024	0.0291203298354	0.850246609873	0.01017663	0.0102027431959
487	4	0.280334156253	14.313040864	0.791983184811	1.67574177907	0.009838015	0.0102027431959
640	9	0.747597435039	13.6205165577	0.626237453464	0.359830143654	0.009790668	0.0102027431959
994	11	0.664659186974	14.3048803657	0.148195164556	4.98385084309	0.01011669	0.0102027431959
955	10	0.591139592744	14.7128389991	0.503257923205	4.61844417856	0.009956515	0.0102027431959
1609	24	0.589012179832	14.2819342494	0.759445026796	4.10945378422	0.01008905	0.0102027431959
1639	19	0.739090590024	15.7430939862	0.414185052815	1.19454003954	0.01004358	0.0102027431959
1296	14	0.416567311231	13.675025667	0.778801305797	3.06226814044	0.009931809	0.0102027431959
862	13	0.441818318059	14.3116509501	0.606505835701	5.95040736871	0.009917968	0.0102027431959
1197	12	0.491323262674	13.6898749571	0.320859175177	5.70174985525	0.009897546	0.0102027431959
682	8	0.245280153612	12.8722040021	0.370829222731	1.52377851442	0.01013156	0.0102027431959
1006	20	0.765806167171	11.4870276959	0.33685356951	1.13633606999	0.01000244	0.0102027431959
591	6	0.379015732929	15.3206466856	0.658113446466	2.35336268319	0.01006116	0.0102027431959
981	8	0.530276838847	16.5527511584	0.215156921515	3.30317367294	0.009968271	0.0102027431959
829	8	0.27872219912	13.1112999702	0.808581073673	2.00900057595	0.009308392	0.0102027431959
543	10	0.211413447068	15.8282010604	0.893931259222	0.746769428094	0.009651848	0.0102027431959
1234	16	0.513531860899	12.4766918155	0.0995769856576	3.96424880977	0.009903951	0.0102027431959
1123	13	0.368610313193	13.7407346265	0.666207990108	3.57586895855	0.009822772	0.0102027431959
1017	14	0.760713954328	14.2794073463	0.180150639834	2.99754514392	0.009966329	0.0102027431959
632	7	0.47892991432	12.4110208485	0.141002023182	3.39280320202	0.00958173	0.0102027431959
1541	22	0.500827705621	14.090252084	0.582852103347	4.07102969033	0.009100563	0.0102027431959
871	5	0.25659770735	15.2013619256	0.88720797204	3.55548853005	0.00985021	0.0102027431959
1124	18	0.19880830397	15.3047100408	0.938158824679	1.75480637449	0.01009822	0.0102027431959
1165	21	0.731136925531	13.2520010663	0.909789453075	3.5115386448	0.009740872	0.0102027431959
874	10	0.694726671064	14.5348100062	0.0552770978388	0.585889627698	0.00993613	0.0102027431959
1482	10	0.363768457226	13.8447609012	0.519514071724	2.19551218388	0.01005965	0.0102027431959
1473	24	0.574847986286	11.3765978512	0.0712925551988	6.48540033831	0.01005528	0.0102027431959
872	8	0.546878713475	12.4943262599	0.45782252806	2.23607524363	0.01000043	0.0102027431959
1609	12	0.33507357955	13.9818653722	0.184291617051	1.10900651083	0.01012227	0.0102027431959
1327	14	0.253196005734	12.7024054341	0.328857466921	1.4906478509	0.009808969	0.0102027431959
1517	28	0.678657684814	14.9235069847	0.904897172457	4.11177074166	0.01014372	0.0102027431959
1371	21	0.515891991469	14.8731741642	0.531673572357	3.49702735293	0.009903971	0.0102027431959
1309	15	0.392949744502	15.7441014223	0.106885309046	4.70574895292	0.01000924	0.0102027431959
1622	17	0.670411321575	15.9299400923	0.454533698151	1.45295845648	0.01004414	0.0102027431959
1344	14	0.60928659655	14.5830236339	0.0604604228339	7.12588901943	0.009934957	0.0102027431959
860	11	0.404330702461	15.3032546273	0.503572528322	1.5685544133	0.009888159	0.0102027431959
1113	14	0.425161153404	14.5007826091	0.205645327148	1.01838115553	0.009907362	0.0102027431959
766	9	0.5175233176	12.8732267211	0.176656329151	6.45108534321	0.01002808	0.0102027431959
1281	16	0.436102330044	13.8518955676	0.492892587173	1.3406531557	0.009756192	0.0102027431959
1197	17	0.645418796494	15.6281734115	0.00498710339403	4.32346347818	0.00951374	0.0102027431959
691	4	0.336293460378	14.0481798603	0.493532686061	2.23643244173	0.00983633	0.0102027431959
1425	24	0.290335572355	15.0087669621	0.314267070093	6.27525994054	0.01013304	0.0102027431959
1470	24	0.440521940617	11.1384826437	0.292393818362	1.142084781	0.01008135	0.0102027431959
1645	27	0.820880506238	13.0232602418	0.33851970624	1.83191666421	0.01008934	0.0102027431959
1817	24	0.274518023244	16.3694619034	0.469505264167	1.67212687135	0.009308718	0.0102027431959
1936	24	0.519418553211	12.1675517899	0.605752190059	3.59504962452	0.01017269	0.0102027431959
948	15	0.72499828549	12.0650540834	0.457941077072	0.98099123461	0.01010554	0.0102027431959
1447	21	0.600296809477	12.1340946964	0.610004465868	3.82863460187	0.01011305	0.0102027431959
959	5	0.545818841844	16.8695740068	0.393932198933	2.33560025628	0.01018485	0.0102027431959
287	5	0.472214736834	11.5327206265	0.611227039519	3.05246690885	0.01013249	0.0102027431959
1490	13	0.132460883522	13.6869059983	0.868311885642	1.33130851785	0.0101132	0.0102027431959
2007	32	0.40511481747	13.3067467152	0.333298709832	1.17273420647	0.009924243	0.0102027431959
1398	22	0.58164303603	14.1394295334	0.934259510298	5.31208437755	0.009298537	0.0102027431959
647	4	0.535867644103	15.4355690343	0.973640581275	4.88094094462	0.009884216	0.0102027431959
848	10	0.264753343521	14.0720207742	0.483621235835	1.9289316702	0.009777947	0.0102027431959
705	9	0.904188942533	17.297304681	0.280376234805	4.75473970357	0.009861973	0.0102027431959
1252	16	0.489418701168	13.9083314326	0.491189114168	1.23720875245	0.00965886	0.0102027431959
1507	18	0.485949057715	13.0283619825	0.228839797174	5.41296885401	0.009361412	0.0102027431959
937	15	0.273926861489	13.3393559868	0.277085124742	3.49190731426	0.01006562	0.0102027431959
1245	14	0.675779641072	17.6795221052	0.743044119153	4.16574667479	0.009981557	0.0102027431959
501	6	0.680319479961	14.623908819	0.181341830324	2.35637085645	0.009765349	0.0102027431959
1610	28	0.786041213059	10.8021992766	0.479510222285	4.22798333454	0.01005417	0.0102027431959
1576	30	0.570549036056	14.8514961446	0.126394352983	1.16304115481	0.009814761	0.0102027431959
877	11	0.410959564805	16.5223797663	0.119605073564	0.799954473522	0.009648631	0.0102027431959
1172	18	0.764302124625	11.9036661201	0.720099197587	2.17220561662	0.009858938	0.0102027431959
918	4	0.300654571944	13.7368603074	0.503048359635	4.7191267734	0.01001398	0.0102027431959
1000	17	0.422350905153	13.7854386223	0.305397581775	2.46872168291	0.01007301	0.0102027431959
1203	8	0.317422901806	14.2411027816	0.575720189906	6.80844873805	0.01018253	0.0102027431959
906	17	0.144944203001	14.0178203446	0.155256129586	7.11169402465	0.01016941	0.0102027431959
1830	15	0.980591204159	16.0259154221	0.315086889741	0.683269476266	0.01009197	0.0102027431959
1217	9	0.644058687183	15.4902071947	0.867649320236	5.09639623641	0.009721513	0.0102027431959
1061	12	0.382574402856	16.8216021142	0.694694521954	0.959759352971	0.01018925	0.0102027431959
1537	18	0.632503069513	14.9839845315	0.251405193714	4.15194533849	0.01017441	0.0102027431959
1351	11	0.0863586818189	13.7665054123	0.801585336206	2.08086888133	0.009210494	0.0102027431959
1254	17	0.90927651219	17.1161292526	0.914999473655	3.41243698451	0.01001813	0.0102027431959
1471	15	0.966245600935	14.211316481	0.612416052701	2.06729994535	0.009637281	0.0102027431959
1664	22	0.409896726924	11.7983988872	0.7520307949	3.29115018308	0.009773245	0.0102027431959
1129	9	0.559692997671	16.4427567027	0.913512490188	4.14542102636	0.009920204	0.0102027431959
746	2	0.117139484904	14.3539949769	0.284354911624	1.86984730662	0.009451837	0.0102027431959
790	5	0.366319235307	16.5183669717	0.252475573542	3.8407433047	0.009115783	0.0102027431959
1629	15	0.938771392432	16.7449701253	0.482799358374	4.5333329822	0.0101033	0.0102027431959
1320	23	0.788903621693	11.6701898757	0.143912194694	0.511728741867	0.009897703	0.0102027431959
1392	13	0.564370152321	15.1463566424	0.457357883215	0.923895053715	0.009413014	0.0102027431959
1841	20	0.185044072283	12.2741314213	0.947072948891	1.63905908947	0.008555546	0.0102027431959
1566	16	0.551397393892	13.0148610734	0.103757409405	3.24859379308	0.009533835	0.0102027431959
2076	25	0.587209755138	14.676915249	0.471427028762	3.20412770172	0.009900446	0.0102027431959
1137	9	0.50792125665	12.797886626	0.789034025882	3.42297273825	0.01002763	0.0102027431959
729	2	0.0181472281734	13.7555762772	0.0817354650818	0.056946757887	0.01017862	0.0102027431959
959	7	0.606829044475	15.4831029358	0.541595703397	3.0592162886	0.009855837	0.0102027431959
1115	14	0.308845806657	16.077621813	0.264312133462	0.942896213704	0.01018825	0.0102027431959
577	4	0.335311201884	14.5703213367	0.446609797612	3.57986365392	0.009587405	0.0102027431959
747	13	0.483703348286	13.6396117604	0.284620007899	1.18188621444	0.009656841	0.0102027431959
1225	19	0.918979811797	11.5705401492	0.7102004842	1.83277785546	0.01004185	0.0102027431959
1151	20	0.864417429054	12.0610579577	0.727058199159	2.47678570449	0.01013795	0.0102027431959
1051	16	0.777485896263	14.2233334849	0.229006795984	7.55608830599	0.0101414	0.0102027431959
1028	14	0.657540252548	15.5450986029	0.181770170958	5.04732675669	0.009954974	0.0102027431959
912	18	0.491922603165	12.7710047021	0.690644182053	2.5776528521	0.01000225	0.0102027431959
789	11	0.573511181099	13.1626583928	0.395623736351	3.83670885788	0.01013496	0.0102027431959
1321	14	0.807221186807	16.1335973869	0.849456921431	6.36147237289	0.01002691	0.0102027431959
1449	15	0.787737082543	13.6264298461	0.804382531944	3.3492542269	0.01011533	0.0102027431959
1333	12	0.508852381601	15.3605633622	0.719983291813	2.95591991509	0.009380231	0.0102027431959
1084	12	0.954212613171	15.5386356804	0.556960629759	1.30447944373	0.009906542	0.0102027431959
845	11	0.684137343078	13.3953769496	0.372233674102	5.46458442078	0.01013704	0.0102027431959
1985	28	0.624086446426	11.7610305772	0.386031212413	2.33675406152	0.009760728	0.0102027431959
1226	11	0.585320742284	13.8370751507	0.917207392937	4.4181295641	0.009955329	0.0102027431959
1413	19	0.529839628173	14.9238585575	0.142070129581	1.74255317152	0.009868804	0.0102027431959
1018	11	0.585527265425	14.1705727511	0.608008880903	0.143544734881	0.009636285	0.0102027431959
1499	16	0.452867510835	14.488014226	0.581293168564	1.54073830066	0.009873975	0.0102027431959
1227	22	0.984368474174	12.7667613682	0.505121935593	2.79421253785	0.01000611	0.0102027431959
1258	20	0.472965053056	12.1305046229	0.0417889713897	3.09370500759	0.01003493	0.0102027431959
1281	21	0.819945082993	11.3215669555	0.850450779968	0.902690067483	0.009762881	0.0102027431959
1401	11	0.337076972063	16.3730920375	0.268626108771	3.25536251727	0.009941992	0.0102027431959
1083	11	0.454631557943	14.7811683267	0.741540512514	4.11986676397	0.009780206	0.0102027431959
1465	26	0.358284707854	13.4471945001	0.599324215329	0.404169111928	0.01006011	0.0102027431959
1119	7	0.682025316704	16.311353734	0.103707004479	2.49736867607	0.01002746	0.0102027431959
799	15	0.771052236218	13.0626760861	0.174318329744	1.32973106842	0.009467957	0.0102027431959
1195	14	0.223756188632	10.8113566546	0.989038766047	2.74991301304	0.01002732	0.0102027431959
894	16	0.928188335513	13.4974268604	0.670947828705	1.0359937856	0.01007524	0.0102027431959
1148	15	0.794657902502	16.0668573038	0.411444539288	2.55605581659	0.01007263	0.0102027431959
1987	23	0.239630165046	13.6051002117	0.636771770479	1.26583204154	0.009853715	0.0102027431959
672	8	0.79906575159	14.3658106155	0.710631041632	3.73245868715	0.00988627	0.0102027431959
1054	15	0.367161948603	14.0443939411	0.804704539364	7.7634989906	0.008365791	0.0102027431959
724	6	0.694497586691	14.851052951	0.530306129446	3.36162893597	0.0099311	0.0102027431959
1071	21	0.815507597254	14.2834676681	0.0745046934449	3.54876848443	0.00989586	0.0102027431959
1080	7	0.66181190146	17.5231892002	0.886292716403	0.962913639182	0.009775813	0.0102027431959
1060	6	0.640584668839	15.9006320179	0.151878350864	3.35721497644	0.01016959	0.0102027431959
1592	21	0.914138153578	13.5882571684	0.397520131476	4.59640454339	0.009946649	0.0102027431959
848	10	0.468459690558	12.7258312038	0.956651837356	0.280803695088	0.009454496	0.0102027431959
658	12	0.678226036448	14.0053256872	0.670885035549	1.94406317126	0.009921746	0.0102027431959
868	10	0.342982304835	13.9047192735	0.587703058264	1.3352525904	0.01010333	0.0102027431959
1414	21	0.843281157854	12.4225679048	0.670735477175	4.89302514714	0.009984625	0.0102027431959
516	9	0.46478085006	12.63084934	0.941887071145	2.48601344962	0.009759343	0.0102027431959
1299	21	0.587794523303	13.4701975722	0.494816291872	1.98787233728	0.00975392	0.0102027431959
1533	20	0.388593821938	14.7023430593	0.283099484797	5.19934368628	0.009830741	0.0102027431959
1034	13	0.30688772838	17.0503070043	0.362627615628	6.19171510108	0.009790924	0.0102027431959
1988	27	0.837616804125	13.6346121024	0.362538686895	6.28725668525	0.009983032	0.0102027431959
981	12	0.430958676974	13.9199798623	0.367528297094	5.69125156006	0.009956241	0.0102027431959
857	13	0.616621503423	11.4317498427	0.102014504305	1.38258789504	0.01004825	0.0102027431959
1422	13	0.775294349862	15.1968463047	0.516602896979	1.68060892219	0.009692555	0.0102027431959
1246	12	0.435220802874	13.8363301395	0.835832339748	1.65095352188	0.009679106	0.0102027431959
1386	12	0.936384289934	14.1046414224	0.565490892635	1.50797756153	0.01000499	0.0102027431959
914	11	0.892539941235	15.7110441589	0.521303544226	3.59676001683	0.01006832	0.0102027431959
758	13	0.353395523449	13.8804454511	0.366726224217	3.47428435399	0.009689298	0.0102027431959
606	11	0.265482188758	14.1368540459	0.0902799098024	2.58025859389	0.009636438	0.0102027431959
1221	22	0.635589174595	13.7340388268	0.603087859431	1.92256869554	0.0100872	0.0102027431959
1010	12	0.353547117499	13.6592397152	0.161525309735	4.72736102416	0.009642074	0.0102027431959
944	17	0.622545500555	13.7343220319	0.191545774324	5.57705142843	0.009839732	0.0102027431959
1191	21	0.75543025451	13.7033414545	0.57379708438	1.7170576067	0.01009828	0.0102027431959
1455	17	0.830678292604	15.5964198197	0.951665844084	0.620055708572	0.009946067	0.0102027431959
661	10	0.973810047671	14.4261232928	0.406810308096	2.75869553084	0.01018985	0.0102027431959
777	8	0.116153562526	12.3233583816	0.41984684608	2.27203095186	0.009097291	0.0102027431959
591	6	0.943044548996	13.7218038765	0.647251652141	1.37564278495	0.009875576	0.0102027431959
1571	27	0.578534301725	13.192932693	0.6571185304	0.549330151102	0.009784179	0.0102027431959
516	6	0.519112458285	16.6905760783	0.429482851307	5.58186667671	0.009758295	0.0102027431959
706	7	0.394443913601	14.5603830634	0.548260121188	3.75259217162	0.009806236	0.0102027431959
1393	11	0.575470143725	16.8199808892	0.358798845922	2.94632456772	0.009617805	0.0102027431959
1041	17	0.163087901669	14.040848654	0.108715543541	3.87254246324	0.009628476	0.0102027431959
1657	15	0.440679875832	15.9260616358	0.649199976906	2.06743467119	0.009492167	0.0102027431959
1251	18	0.743975931868	13.8246981763	0.888265887628	3.01334617243	0.009918756	0.0102027431959
1081	12	0.952230510452	16.837038163	0.565729947573	9.10249828853	0.01011148	0.0102027431959
1060	15	0.30840607803	13.0996106671	0.311953830939	5.04452716824	0.01004333	0.0102027431959
1360	10	0.768583614645	15.2125014471	0.418698424673	1.15861152725	0.009931483	0.0102027431959
1664	14	0.481789978146	12.7915683044	0.287335610104	2.89143589031	0.01001983	0.0102027431959
1697	28	0.485530324985	13.0366618624	0.873501139051	1.43646789057	0.009580351	0.0102027431959
1387	14	0.792184682728	16.6105026488	0.299102371851	1.75911489333	0.01008164	0.0102027431959
1905	20	0.557636483461	11.9866428589	0.47478238159	2.76497241069	0.009895831	0.0102027431959
1437	12	0.47674600921	14.671050834	0.523857012816	2.47861166593	0.009852589	0.0102027431959
589	4	0.590718603687	13.2073369924	0.285456666899	5.66232752197	0.01017958	0.0102027431959
622	6	0.574636324919	14.8955523639	0.0669633518905	5.94498053166	0.01010397	0.0102027431959
984	8	0.377090392765	12.6347183959	0.181794779004	3.17502298764	0.009227488	0.0102027431959
573	8	0.618214094779	13.2339539311	0.0275000563181	0.949615197949	0.009928435	0.0102027431959
1063	10	0.844888348111	14.4260312105	0.147940491257	0.949523508038	0.01007594	0.0102027431959
1541	13	0.474027160245	15.6031898842	0.485510666887	1.42213429877	0.0101346	0.0102027431959
1147	19	0.379120636988	11.9062241001	0.0097733407069	2.21165092621	0.0100088	0.0102027431959
1623	26	0.455471947613	12.7592300387	0.144847878628	2.91065785128	0.01009356	0.0102027431959
1633	24	0.566239212906	14.1235076771	0.87760428485	2.09626566813	0.009457531	0.0102027431959
560	7	0.403774009524	15.1264380731	0.228020971453	1.6920314869	0.009693688	0.0102027431959
884	10	0.354868640304	14.8725967479	0.90293725358	3.60826991686	0.009733608	0.0102027431959
823	11	0.643611456831	13.7147858937	0.107293228858	2.84208414028	0.01014993	0.0102027431959
1014	15	0.717356451067	14.8963599638	0.0793703871746	5.01109940085	0.009836567	0.0102027431959
1317	25	0.775393038687	10.8743821168	0.0975171585474	2.58916164528	0.01007222	0.0102027431959
1049	19	0.333907807251	12.9295272034	0.493270903117	0.840140737495	0.01019753	0.0102027431959
1294	19	0.797597348186	13.3833863423	0.978982246613	5.50348883055	0.0101048	0.0102027431959
1209	19	0.289055400799	13.2537756958	0.0383218969318	0.0637721843696	0.01009999	0.0102027431959
1880	31	0.568681095054	13.8415255697	0.103438317314	5.22755429242	0.009844102	0.0102027431959
881	11	0.458483820498	17.5114092093	0.483526255716	1.57694233837	0.009937843	0.0102027431959
1105	10	0.778072507091	14.7964477829	0.0516048567872	2.74948250268	0.01016102	0.0102027431959
340	3	0.787751294248	15.2502449212	0.559977456961	1.46871939276	0.00985743	0.0102027431959
686	9	0.416548626327	14.4195620831	0.200772746492	1.00184297281	0.009766535	0.0102027431959
1635	31	0.889626102459	12.4562343707	0.772997555209	4.68540189693	0.01015201	0.0102027431959
526	5	0.622158788634	14.1408334924	0.270696410624	3.12712540501	0.0098487	0.0102027431959
2315	22	0.88025092007	14.1208697028	0.519891038053	4.10192340985	0.009922962	0.0102027431959
991	14	0.775219687174	13.7331748391	0.00285504107856	0.0988573131281	0.009781712	0.0102027431959
1744	19	0.772798052807	14.6381880427	0.35075482053	2.77485203952	0.009918997	0.0102027431959
1340	13	0.64274611452	14.4385681336	0.384958799295	1.84482594762	0.01009628	0.0102027431959
1103	8	0.201029781083	16.9099061623	0.993067416478	1.58249253235	0.008602595	0.0102027431959
594	6	0.637047419262	14.6015815459	0.259625089967	3.36383100715	0.009771723	0.0102027431959
1417	17	0.509786009057	14.4071635961	0.374645792053	3.23231315159	0.009654444	0.0102027431959
1234	14	0.724528486283	12.1483114025	0.489587509813	0.806135148779	0.01003911	0.0102027431959
1555	23	0.196216577272	13.2561823944	0.521237740265	3.97057800811	0.01005975	0.0102027431959
960	8	0.889483452119	14.6905619354	0.344168847674	0.765450454871	0.01001682	0.0102027431959
668	8	0.598125855484	13.199547986	0.919357176459	3.2678111983	0.009318486	0.0102027431959
1366	16	0.408851861865	14.7748129461	0.708121432351	1.69279563088	0.01004668	0.0102027431959
1210	21	0.784293434074	12.9857095086	0.831516630349	0.0511552270509	0.01006857	0.0102027431959
909	2	0.024058706679	13.2422248127	0.537669817224	1.72173381522	0.009961135	0.0102027431959
1003	14	0.848188330368	13.7661157357	0.412564699675	5.55913995629	0.01016488	0.0102027431959
1316	19	0.473227874941	12.3475646282	0.116506383972	5.38167059269	0.01020048	0.0102027431959
1333	22	0.349439560878	12.0487584139	0.31371473611	3.82503534313	0.009984913	0.0102027431959
873	12	0.27558357562	14.7482681529	0.405771692206	0.145576755975	0.01013276	0.0102027431959
646	7	0.693785387448	14.3297176725	0.871822727246	3.94533821923	0.009609878	0.0102027431959
630	8	0.981845777976	14.7817416535	0.209975910015	6.38056910838	0.01007384	0.0102027431959
2051	31	0.409841496583	13.3799063367	0.619293314574	1.83691175792	0.009073742	0.0102027431959
738	11	0.491475509564	14.6271931008	0.80813029166	6.66997644711	0.009798277	0.0102027431959
1201	15	0.417839911554	14.606711553	0.879389780544	4.23254201657	0.009820249	0.0102027431959
909	11	0.424647208653	16.2589984256	0.659873699448	2.67704471864	0.009780797	0.0102027431959
1912	31	0.613105970312	13.6860988423	0.0940686968864	5.75884710131	0.009054814	0.0102027431959
1411	25	0.696104332127	12.9350199744	0.292056665155	3.56497711354	0.009917114	0.0102027431959
1244	21	0.227441182938	12.0033510089	0.829753950096	1.28383037869	0.009395322	0.0102027431959
263	4	0.551941895957	15.216199465	0.243257880578	7.8291046517	0.01005757	0.0102027431959
799	10	0.504336078827	12.7060459557	0.282145884525	2.31194206531	0.009772091	0.0102027431959
885	4	0.406356338808	14.7214180086	0.475879761028	3.87569291664	0.01014966	0.0102027431959
1143	20	0.173170086553	14.4978365898	0.319405171389	5.04899992224	0.009150593	0.0102027431959
1473	23	0.906028430423	13.3051774861	0.255778437157	7.99540224654	0.009898861	0.0102027431959
1562	8	0.576306571026	15.8501817092	0.649230457756	0.976123966049	0.01018677	0.0102027431959
1159	11	0.605401658896	14.1286053975	0.649395235018	0.736457089789	0.009614348	0.0102027431959
1934	14	0.675999085532	18.8565098735	0.850533680801	3.67144701177	0.009723082	0.0102027431959
686	7	0.235134513219	12.2672505546	0.462527901814	1.21049619075	0.008983039	0.0102027431959
1300	15	0.638379593167	14.4914560847	0.034171016665	2.01414063868	0.009670924	0.0102027431959
1209	15	0.568984146443	14.9700925695	0.350714924123	1.16990234042	0.01011548	0.0102027431959
1081	15	0.576242787773	11.9999526142	0.168121480708	2.64679130935	0.01008473	0.0102027431959
901	13	0.609475096649	13.0006290952	0.726645508882	2.86673804199	0.01019091	0.0102027431959
794	8	0.422650304057	12.5358617184	0.674013643566	0.0528564858792	0.009729059	0.0102027431959
791	9	0.682579396332	14.2071324335	0.578291520282	1.24635836964	0.009983812	0.0102027431959
800	6	0.73455689123	15.6306553039	0.696562536277	5.7863816037	0.01006165	0.0102027431959
2039	37	0.480002917346	11.6119300079	0.275552055002	4.74806195556	0.01005038	0.0102027431959
1150	10	0.627149137183	14.8755992634	0.449316407238	7.98630553215	0.009486914	0.0102027431959
1691	14	0.543391010515	16.6429196762	0.267751994701	1.84296585425	0.01001272	0.0102027431959
532	3	0.112373779442	15.2489186385	0.0839171701282	4.62227221218	0.009232063	0.0102027431959
863	8	0.623743701165	15.8729186494	0.321821567506	2.06529481698	0.009801762	0.0102027431959
1506	17	0.712866197366	17.599495611	0.136741377005	2.55805813729	0.009896265	0.0102027431959
1396	15	0.837189904346	13.7581926129	0.328770184113	4.31615519668	0.01010522	0.0102027431959
1346	24	0.244373249487	12.7710255178	0.330195463347	0.0163429088209	0.009499827	0.0102027431959
1926	37	0.970277861084	13.550703543	0.385999581839	0.470142862344	0.01001677	0.0102027431959
982	11	0.503976951388	14.729301681	0.256729760234	5.68432452975	0.009656804	0.0102027431959
1907	9	0.455772715311	14.5845828015	0.497995187142	2.94468676148	0.009998708	0.0102027431959
1469	29	0.769302235921	13.078543524	0.0109065530583	5.14557407873	0.009995752	0.0102027431959
989	17	0.152761717152	12.4966923376	0.0210061587887	3.6036564189	0.0101884	0.0102027431959
929	17	0.241758431908	13.0191551186	0.604971723317	2.4244314026	0.01019549	0.0102027431959
1098	21	0.337984451825	14.5693756861	0.281943387692	3.37593149608	0.009360295	0.0102027431959
1238	7	0.384197722021	15.9004558653	0.236397466907	3.19078425993	0.009983066	0.0102027431959
1635	14	0.133637942418	12.9918939023	0.481379234435	6.7538529088	0.009960613	0.0102027431959
604	9	0.626961910506	13.2588460831	0.815376509852	6.61981890213	0.01012418	0.0102027431959
792	7	0.535512418923	13.1388942325	0.513837290273	0.171232327936	0.009573328	0.0102027431959
1202	21	0.488238341614	11.1139793456	0.677606122791	4.81817713541	0.01016763	0.0102027431959
836	11	0.444176882356	16.6043039094	0.404466766911	2.87383585935	0.01018315	0.0102027431959
977	10	0.462254233195	13.9108257573	0.111851210259	3.86348884652	0.009709402	0.0102027431959
1220	10	0.965518295587	16.1227282479	0.42852081033	3.46824032477	0.009639899	0.0102027431959
1101	12	0.645321427902	14.0819540871	0.51411666724	2.93664023232	0.01019839	0.0102027431959
742	6	0.0990567475686	13.3459474868	0.266110636903	4.93559307635	0.01010412	0.0102027431959
752	8	0.470129768862	15.0781268629	0.440914713699	3.42730782164	0.01018984	0.0102027431959
1445	12	0.16591630814	14.5153307317	0.401138587363	0.947250861601	0.009807438	0.0102027431959
1587	29	0.88788787512	11.5861714937	0.226920623714	0.874233163406	0.01004617	0.0102027431959
1358	24	0.807859564405	14.5337944761	0.176477510104	4.15182450576	0.009734594	0.0102027431959
1629	26	0.315230882209	12.5175989363	0.699701715182	6.86757282609	0.009810822	0.0102027431959
979	19	0.649894521635	13.5844063819	0.322092117528	2.16967488859	0.009743204	0.0102027431959
991	7	0.375429343392	14.080291276	0.0613918397583	5.96739795295	0.0101883	0.0102027431959
1661	24	0.253764509724	13.7011561314	0.895586362974	2.18840391684	0.0101369	0.0102027431959
1279	21	0.339228957756	13.2907099495	0.381019192738	3.49310523863	0.009783431	0.0102027431959
676	7	0.241847313692	13.4633902687	0.342045075805	6.47480796585	0.009914101	0.0102027431959
1533	13	0.900446220328	15.1770393428	0.600510199912	2.759974892	0.009951295	0.0102027431959
1693	27	0.169410344316	15.6975100665	0.0868466517911	4.88364534777	0.01002221	0.0102027431959
831	10	0.948346488456	12.9810845398	0.73834719649	5.56477077828	0.0101911	0.0102027431959
838	11	0.313283592531	13.0982388654	0.806622536744	2.57397593643	0.0100128	0.0102027431959
1262	23	0.669291424087	13.5509543377	0.678513309437	2.01222459694	0.01017475	0.0102027431959
1189	12	0.407059209496	13.4947731038	0.514289411658	3.15462094726	0.009768194	0.0102027431959
1242	7	0.588969692922	15.1946150859	0.382919597839	1.8352946948	0.009903431	0.0102027431959
796	7	0.435976168427	15.0994796587	0.226762077242	1.32170899751	0.01009063	0.0102027431959
1380	14	0.458693659175	13.1466236731	0.420369018566	1.45877752444	0.00982652	0.0102027431959
1252	15	0.398696283854	13.6640783054	0.923568866803	7.13733810867	0.009881056	0.0102027431959
1507	25	0.765925286544	11.932781859	0.788682248414	1.60677291921	0.009982142	0.0102027431959
1947	24	0.445331204456	14.8955438968	0.936072019406	0.53989604298	0.009718643	0.0102027431959
1633	26	0.391270404913	13.2329994551	0.0913083795086	0.89320907618	0.009776412	0.0102027431959
1088	13	0.696527004844	14.7922796738	0.25924406684	4.21069022147	0.009822677	0.0102027431959
937	15	0.111453696008	13.3233717088	0.642352629687	5.00238386406	0.009463536	0.0102027431959
919	6	0.50699717949	15.9607185481	0.865239436158	3.80798159329	0.009676667	0.0102027431959
1248	20	0.585187482832	14.9923129457	0.767244075328	4.70030939552	0.01015853	0.0102027431959
995	5	0.256036346182	15.669551077	0.00557031756602	4.64525975258	0.00994565	0.0102027431959
1644	26	0.626769496388	13.4267091473	0.466858506191	2.68242444283	0.01019724	0.0102027431959
940	14	0.53622461068	15.2122151984	0.255151411197	3.10395913979	0.01017234	0.0102027431959
1203	12	0.682282431964	15.401559949	0.355846306958	5.20709415333	0.009705981	0.0102027431959
1473	15	0.75709716581	16.1252941832	0.512151974534	2.91854690212	0.009638983	0.0102027431959
1767	21	0.392301735748	12.379235196	0.929189271412	2.96252722333	0.01010975	0.0102027431959
1877	14	0.738475262209	16.2859585542	0.382289949463	1.77291332787	0.00979106	0.0102027431959
1438	19	0.508134753723	14.0600395623	0.826006252116	2.11683018704	0.009653566	0.0102027431959
770	13	0.317339133168	14.1099367071	0.262270826634	3.02306730387	0.01010116	0.0102027431959
1439	15	0.47968727367	13.9474217652	0.798133076102	2.69293547406	0.009402989	0.0102027431959
656	7	0.732159832152	15.261921801	0.777787076916	7.18816730158	0.009916846	0.0102027431959
1045	8	0.371137407138	16.0180939465	0.0761699441961	1.9240241361	0.0101744	0.0102027431959
403	5	0.776349002165	15.2456357373	0.679424539241	4.10242322145	0.009977762	0.0102027431959
791	7	0.307948411797	14.679733293	0.206970175869	4.95553443631	0.0100865	0.0102027431959
1222	13	0.651144972606	16.0991795585	0.532260381703	2.34305720878	0.01018325	0.0102027431959
702	8	0.771918906919	13.587313493	0.673580077213	1.80974295453	0.009861035	0.0102027431959
1247	22	0.256394074665	11.277262766	0.440609322445	4.0253959249	0.01011182	0.0102027431959
1492	17	0.508543233175	15.6048157824	0.659341174456	2.12354776507	0.009951186	0.0102027431959
1202	13	0.215229003688	14.912351431	0.788890272736	3.96377170439	0.009873448	0.0102027431959
521	4	0.294297301923	14.0781384205	0.0863406875695	6.98972633421	0.01013531	0.0102027431959
899	16	0.460843106665	13.4107964054	0.485167602595	0.712163564978	0.009776099	0.0102027431959
1134	11	0.705722842974	14.9699119492	0.854309805177	1.05260354033	0.01006952	0.0102027431959
1518	17	0.450864572124	12.7536349194	0.259375225516	0.615461100828	0.01016667	0.0102027431959
1565	14	0.814137613942	15.6501527542	0.582942279244	4.13073352351	0.009619969	0.0102027431959
1683	28	0.658064966162	15.0675169805	0.491095045975	1.30946355466	0.0100235	0.0102027431959
1306	16	0.312985669712	12.9186621007	0.390775631995	6.11346448211	0.009493588	0.0102027431959
1029	7	0.651566633567	15.6295972196	0.210571043905	3.64367303739	0.01012824	0.0102027431959
1724	15	0.248908896827	13.6292473672	0.548026257132	2.3495563419	0.009798103	0.0102027431959
1486	22	0.102576017467	13.0983007074	0.147035317861	0.675529690141	0.01006642	0.0102027431959
1765	27	0.722664686832	14.2466158223	0.90855919214	0.65302789509	0.01017778	0.0102027431959
1156	11	0.193396453775	13.7504338239	0.454771831772	7.05717086639	0.009350164	0.0102027431959
826	7	0.268657755511	14.8291100343	0.228045169575	0.70728181311	0.00943385	0.0102027431959
1328	16	0.377469041008	12.4910066328	0.234926774902	0.902216281888	0.009764974	0.0102027431959
1046	16	0.697261154327	14.6807632884	0.20973195025	1.80540528208	0.009901823	0.0102027431959
630	6	0.671668760043	15.0517294469	0.54624893796	5.12552723401	0.009609881	0.0102027431959
731	7	0.587588132969	13.3121460771	0.424319449272	6.88494663575	0.009754184	0.0102027431959
1475	24	0.451128473599	14.2884498193	0.0131501690495	3.64299544278	0.01008355	0.0102027431959
774	11	0.521451715302	17.2994285639	0.405570066578	0.202680615145	0.009448119	0.0102027431959
1457	15	0.220585392043	15.7734997081	0.456653579765	3.51260146932	0.009863122	0.0102027431959
1025	8	0.389446281805	13.3748330141	0.0366417058555	4.12297344205	0.009987952	0.0102027431959
1957	13	0.491352600761	15.8140074295	0.160166337222	1.77740747575	0.01007848	0.0102027431959
360	3	0.202471720493	15.061975036	0.488709257855	1.07592701492	0.009935145	0.0102027431959
809	8	0.873648662239	14.2911104484	0.100574326787	4.10902644893	0.01001574	0.0102027431959
663	8	0.45373087431	14.6843240255	0.156389061707	3.28101586218	0.009799673	0.0102027431959
1447	13	0.409509516929	16.2594442543	0.942617097062	1.86086840114	0.01005008	0.0102027431959
1983	31	0.351429019691	14.1107938471	0.372038994983	2.46440810408	0.01014387	0.0102027431959
872	13	0.518414991327	13.6510585921	0.382767964778	3.93650845305	0.01000414	0.0102027431959
260	4	0.516707413742	13.8538260046	0.456476699811	1.94901457089	0.009812424	0.0102027431959
1523	21	0.642109683634	12.2184361143	0.431827844684	3.03646372678	0.01002377	0.0102027431959
1739	27	0.805513365021	14.413669416	0.0196179163379	3.13890331547	0.01006583	0.0102027431959
749	11	0.328222106906	14.3677829117	0.107869322327	0.0798016029504	0.009246849	0.0102027431959
1000	19	0.313084430602	12.5994393734	0.73074600915	2.21188781793	0.01016932	0.0102027431959
1029	13	0.704789313222	11.6269835626	0.935884203664	6.5252357062	0.009869032	0.0102027431959
895	15	0.762235429106	12.2885449709	0.340325861497	0.253881216401	0.009920121	0.0102027431959
1130	10	0.256774127422	13.461891413	0.224204216241	2.19832080876	0.01008914	0.0102027431959
702	11	0.35789019179	12.1940805644	0.396610473956	8.18578567227	0.01013911	0.0102027431959
967	14	0.636607323679	12.2427105346	0.993002108941	1.76933002281	0.009906532	0.0102027431959
1479	9	0.345481912752	12.995520286	0.67173521922	4.23970706402	0.01010904	0.0102027431959
866	11	0.625020985175	13.8368400468	0.79539074458	6.17790098444	0.01016281	0.0102027431959
1693	26	0.727380095609	15.5390420453	0.279507173819	0.655091611074	0.009566785	0.0102027431959
1129	11	0.744059777866	15.6839310481	0.0883608097481	3.53291756377	0.01018275	0.0102027431959
1150	21	0.659381418679	16.2551148145	0.799748890499	7.17892597962	0.009599853	0.0102027431959
587	7	0.883659438659	12.937107876	0.481058330724	0.618142115604	0.009638182	0.0102027431959
689	6	0.467571830529	16.2119248084	0.0636966813006	0.0607863916373	0.009947509	0.0102027431959
1200	12	0.765268897166	16.5714861883	0.889304110435	0.183368151493	0.009850769	0.0102027431959
1856	18	0.293095318666	15.4122374822	0.0814701580222	2.04156497982	0.009661078	0.0102027431959
1192	21	0.982083411447	13.8009543983	0.448921457462	1.66077509954	0.00991619	0.0102027431959
1123	15	0.81612825327	14.441446797	0.169145357886	0.238455236406	0.0101447	0.0102027431959
607	9	0.883261768612	14.1399299063	0.748980338671	4.24970580067	0.01012787	0.0102027431959
1029	11	0.573383984094	11.403501871	0.257493323781	8.75252747392	0.01006191	0.0102027431959
1099	17	0.451431354433	12.8783119801	0.785647132524	0.0857505885776	0.009759052	0.0102027431959
1065	17	0.79094833724	14.4268945296	0.0332972429158	5.26780079721	0.01009611	0.0102027431959
1409	23	0.58210679346	14.7069196951	0.416519061275	5.25578003365	0.009986807	0.0102027431959
1640	23	0.774438091684	14.0355423721	0.0860132150911	5.2796466022	0.01015547	0.0102027431959
203	3	0.55988210834	14.0432648999	0.604926702405	0.996316728319	0.01016807	0.0102027431959
1064	19	0.935695129657	14.8592642974	0.0304637419157	2.17924965588	0.01010964	0.0102027431959
874	15	0.69263001418	14.3370373393	0.608380899683	7.51111715933	0.009493203	0.0102027431959
886	8	0.551206963976	13.8939942895	0.553533915287	3.7903941188	0.009574574	0.0102027431959
1144	16	0.590461017786	14.2381958721	0.422003257855	1.9832788987	0.01018776	0.0102027431959
781	12	0.829249970745	14.1156327229	0.167453591779	6.3184957378	0.009694884	0.0102027431959
1456	8	0.200241919565	16.0278407336	0.270588348052	2.63615900569	0.01004512	0.0102027431959
971	15	0.282798827427	15.7171033616	0.262261560878	5.54325778681	0.009884039	0.0102027431959
1107	7	0.20346435766	13.9910235758	0.403560730096	0.207559955229	0.00987963	0.0102027431959
1077	14	0.232513799748	14.3103291308	0.812313289201	5.66965573285	0.009505387	0.0102027431959
927	12	0.496855703802	15.2701031538	0.738233208572	3.40755242283	0.01008352	0.0102027431959
1134	16	0.613038726959	13.2522897953	0.433164529073	5.54594769201	0.01019305	0.0102027431959
475	7	0.218871398816	11.6101839177	0.691421310865	6.4590798751	0.009943309	0.0102027431959
1525	22	0.505875274318	12.8117443477	0.703416831923	3.60685173253	0.01011787	0.0102027431959
1078	20	0.712724015955	12.8132083678	0.758325568967	0.195112482607	0.009972653	0.0102027431959
