# Supplementary material for: Tableware trade in the Roman East: Exploring cultural and economic transmission with agent-based modelling and approximate Bayesian computation
Source: PLoS One. 2020 Nov 25;15(11):e0240414. doi: 10.1371/journal.pone.0240414 (PMC7688115; doi:10.1371/journal.pone.0240414)
Supplement: S1 File — The full project, with the data, the code of all components used to run the simulation and analyses is registered: https://osf.io/s5mdw/. (GZ) [file pone.0240414.s003.gz › s5mdw-full/abc-pandora/results-example/nonrand/result_0.00982605273839.csv]

nstep	cstep	mu	mumax	copy	strb	score	epsilon
856	9	0.269142335024	15.5385301139	0.273372773982	4.91216283642	0.009790511	0.00982605273839
1461	22	0.382098800067	13.1280899853	0.431254613088	4.34940912853	0.00954314	0.00982605273839
458	5	0.331540509436	12.9687554365	0.126981294981	1.2595693854	0.009741875	0.00982605273839
1495	15	0.261093403017	13.832790055	0.381915033358	3.70352394548	0.008740313	0.00982605273839
992	10	0.61795857412	15.8946412846	0.127109525698	2.77837124237	0.009434252	0.00982605273839
881	7	0.460377168075	13.9787604418	0.557568622027	0.224785528668	0.009116119	0.00982605273839
1411	13	0.366683657318	12.6891627219	0.0174794011653	3.63626839466	0.009739836	0.00982605273839
1828	14	0.609999991208	16.8078487972	0.0528488275774	0.664345756657	0.009318922	0.00982605273839
881	12	0.237302955036	15.2124272364	0.577938975864	4.68893685761	0.009071299	0.00982605273839
1551	14	0.426766956956	16.5877344621	0.754897857319	1.76499548954	0.009578861	0.00982605273839
1353	24	0.64699790024	13.4674319153	0.0756632686531	3.16678631161	0.009802423	0.00982605273839
1405	17	0.352159586741	14.8381464905	0.286843500011	2.09835427602	0.009588049	0.00982605273839
1492	16	0.0591189321559	14.9417469724	0.665326913457	6.73021697592	0.009703634	0.00982605273839
916	8	0.116277079244	12.8818097005	0.203462976068	8.97243378968	0.009152494	0.00982605273839
971	16	0.570895809365	14.1988573115	0.712202057682	0.339589478992	0.009706238	0.00982605273839
1766	18	0.297213913808	12.3100925499	0.0973906242232	3.14697625335	0.009487059	0.00982605273839
1360	19	0.860779816847	14.7026255873	0.406001410574	3.96586539491	0.009686742	0.00982605273839
1220	6	0.226532426708	16.9028804492	0.414307078442	3.26909215003	0.008819823	0.00982605273839
1354	14	0.0718664323962	14.4297838525	0.50006279522	5.01219266541	0.009217839	0.00982605273839
890	6	0.320751260476	16.2538356191	0.443288846149	6.04328064195	0.009768745	0.00982605273839
489	5	0.587542821255	15.792146035	0.131389674334	4.26213906363	0.009755273	0.00982605273839
1181	8	0.39955904667	14.6789638302	0.532260875915	5.05976629246	0.009584702	0.00982605273839
1151	10	0.626647369297	14.6596323992	0.0715499613481	5.53470226747	0.009752863	0.00982605273839
733	5	0.406650585813	16.1561025416	0.676024757402	1.79452713033	0.00969586	0.00982605273839
1651	16	0.0923187729232	13.342872773	0.173558464798	5.76484814507	0.008725745	0.00982605273839
770	11	0.584436927956	14.8372364411	0.146144183875	8.79982564375	0.009640776	0.00982605273839
1139	10	0.104057269326	13.7960940642	0.537925821917	3.89406674241	0.009625281	0.00982605273839
757	8	0.573677889773	15.6820152973	0.00724544158529	1.5609235134	0.009780255	0.00982605273839
762	4	0.378572223891	16.7250391946	0.573403834592	3.92360905585	0.009686108	0.00982605273839
1645	21	0.0858887812012	14.9948315359	0.729131544854	2.02920621342	0.009506179	0.00982605273839
759	13	0.428815689442	11.8030826966	0.673930202745	0.146471800691	0.009804246	0.00982605273839
1187	13	0.893268598323	14.7389706104	0.42621314057	3.08396543705	0.009802504	0.00982605273839
1213	19	0.834736746364	13.9614057016	0.332060306374	1.38570371192	0.009332334	0.00982605273839
1785	19	0.326075573089	14.8073398949	0.250536374139	0.491803847224	0.009400415	0.00982605273839
1225	10	0.623750086963	15.5901111522	0.146670104538	2.62031424851	0.009531477	0.00982605273839
729	7	0.857723591126	16.6089433298	0.152037242842	0.508293175002	0.009543631	0.00982605273839
774	5	0.0995526060752	12.3535708253	0.0854255354328	1.90626502006	0.00872765	0.00982605273839
1645	11	0.559911852297	18.0316677885	0.352138780849	0.474190038523	0.009824815	0.00982605273839
589	7	0.720685125411	12.7074585585	0.559972234758	2.09504978845	0.00964092	0.00982605273839
360	3	0.409672096383	14.3657845456	0.753291501312	0.121965102863	0.009573658	0.00982605273839
1239	19	0.369385235122	12.1555396254	0.269882976344	4.98957668841	0.009579959	0.00982605273839
1719	31	0.455404210534	13.3889209915	0.721683782876	1.85777175582	0.008824975	0.00982605273839
1024	10	0.535363789517	16.2230604383	0.694772089069	1.41576595973	0.009700568	0.00982605273839
1231	19	0.291680429761	13.2452109103	0.227672706809	2.4734304302	0.009676717	0.00982605273839
656	6	0.41801342569	14.6320096356	0.403792439747	1.12652523256	0.009786303	0.00982605273839
1302	16	0.52751085239	12.7035699371	0.116938174502	2.01599966572	0.009465062	0.00982605273839
1464	14	0.707865515182	14.6135459413	0.920166087562	1.90335445946	0.009821026	0.00982605273839
1794	16	0.276897575724	14.442298503	0.996236348454	1.71600464534	0.009080263	0.00982605273839
1344	16	0.223540343877	12.0009837526	0.775444281277	5.80805683952	0.009734373	0.00982605273839
999	7	0.124767946242	12.7085317764	0.410305193263	2.24211125696	0.009628481	0.00982605273839
1358	13	0.334931969399	17.9527593935	0.81929229884	2.81936869112	0.009509515	0.00982605273839
367	2	0.532856397039	16.5390958607	0.85667446499	0.668413250172	0.009623354	0.00982605273839
1124	14	0.655740073016	13.4625020549	0.79709850296	3.31100015492	0.009490184	0.00982605273839
1050	11	0.519757712495	15.0673564476	0.0394950459038	2.53621349496	0.00979045	0.00982605273839
1080	10	0.466434618819	17.7757566606	0.361120468394	1.52837480738	0.009644534	0.00982605273839
732	4	0.327040753683	16.4053275086	0.0645207225761	0.180064521204	0.009428468	0.00982605273839
1618	17	0.300188117317	16.5775318557	0.736122114033	5.41225971038	0.009702208	0.00982605273839
1260	23	0.401346007296	11.3911961971	0.340532016164	4.74767982358	0.009703013	0.00982605273839
1279	12	0.112399483299	9.38338750576	0.536128347153	2.71607655269	0.009643356	0.00982605273839
1446	23	0.651431578659	12.6523754522	0.0268635039511	6.92154423969	0.009749951	0.00982605273839
1263	13	0.436577910037	13.1195673745	0.191342963611	3.17443067205	0.009407416	0.00982605273839
1052	15	0.390131147369	12.348644953	0.749172189975	3.75111584945	0.009701234	0.00982605273839
2075	31	0.657144575768	13.6893961837	0.477316850343	3.31487031216	0.009767433	0.00982605273839
1807	23	0.186318909457	15.6973634215	0.225077734767	3.79039481814	0.009520904	0.00982605273839
1353	18	0.199197642711	15.4589252558	0.0502779335643	5.84896453696	0.009616086	0.00982605273839
1302	12	0.473553485905	15.0528876868	0.371571449344	2.35415797887	0.009742892	0.00982605273839
1075	13	0.0765588486687	15.5868689481	0.768910930021	3.61154813364	0.009803212	0.00982605273839
1602	20	0.113660411159	12.7493262198	0.268669479781	2.46541787481	0.00920773	0.00982605273839
648	6	0.462275425177	15.6391853749	0.894981657261	3.86007977547	0.009346923	0.00982605273839
1650	11	0.466442124236	14.6938665152	0.532478092698	1.58592419233	0.009693189	0.00982605273839
1180	19	0.342581000943	14.6959662756	0.0646552198813	0.10168881394	0.009766892	0.00982605273839
327	1	0.00941590747107	17.0017461234	0.763369239365	3.16110165702	0.008571581	0.00982605273839
635	6	0.370174637891	13.242490349	0.00204772582793	5.5577384869	0.009704867	0.00982605273839
503	4	0.128529464207	13.7262987453	0.653365766438	3.85436426894	0.009766536	0.00982605273839
1738	22	0.401865504931	14.1777216825	0.89591894794	7.02971903328	0.009771849	0.00982605273839
1715	31	0.521546728597	12.0327208142	0.169653273364	5.93193963639	0.009557092	0.00982605273839
1576	13	0.645667004948	14.9119231176	0.201886016724	3.90352550395	0.00967169	0.00982605273839
1703	16	0.552883841255	16.2125181509	0.379699336298	2.00494710979	0.009506627	0.00982605273839
1461	10	0.167683969262	13.6616668549	0.866969943315	6.06920615464	0.009472349	0.00982605273839
2069	21	0.518955291437	12.1601173659	0.26741783371	3.15958807232	0.009690094	0.00982605273839
1590	13	0.449868916569	16.510469418	0.188168631572	0.11746954823	0.009560788	0.00982605273839
1724	13	0.428017445389	14.8426167103	0.811668341772	7.61293543812	0.009672034	0.00982605273839
1345	13	0.551944577072	15.7853314526	0.174639486243	1.10200721521	0.00952631	0.00982605273839
943	14	0.573247156839	12.6132060747	0.143358396098	0.607890871181	0.009764885	0.00982605273839
997	8	0.215561585543	14.4779651779	0.748169805175	0.869722450635	0.009415006	0.00982605273839
1131	20	0.339268967919	12.2525211554	0.471243430633	4.27952646376	0.009816952	0.00982605273839
801	8	0.678324178948	17.0119980425	0.759210829234	7.74035259911	0.009653403	0.00982605273839
606	8	0.307020479204	15.056960088	0.511718645325	0.0854005254636	0.009823155	0.00982605273839
820	14	0.615392707336	13.2624657424	0.624227873415	2.21230542145	0.00965725	0.00982605273839
1785	24	0.57761033358	12.9986560822	0.89125726399	2.23246736202	0.009489055	0.00982605273839
700	8	0.378618143431	14.4035479404	0.0850117942419	0.701673214205	0.009706988	0.00982605273839
855	10	0.246782704525	12.2729011756	0.690232699821	2.12301941833	0.009283832	0.00982605273839
944	8	0.159450134264	12.2939491253	0.537876528381	1.01777478024	0.009721967	0.00982605273839
1659	12	0.563178684106	14.0971603221	0.653587087301	6.36377094882	0.009557588	0.00982605273839
1035	19	0.784472077162	12.4137472619	0.561885162765	0.6655763226	0.009797355	0.00982605273839
1766	13	0.262125700593	14.1579034368	0.52595884837	0.768020584575	0.009696053	0.00982605273839
927	7	0.475578858913	14.254811609	0.929544459501	1.85153419457	0.009750372	0.00982605273839
1204	12	0.763278540917	15.9788698003	0.948759164576	1.82153338171	0.009697609	0.00982605273839
900	4	0.92484212956	18.4509166286	0.814052487673	5.20834099019	0.009813397	0.00982605273839
1745	17	0.536040985352	16.6794023447	0.966434682843	3.17852881432	0.009634682	0.00982605273839
1254	11	0.258166453271	14.155055511	0.236679826004	0.494650827311	0.009471167	0.00982605273839
800	7	0.109740760895	18.5787570082	0.802155354611	2.09151066687	0.009540645	0.00982605273839
1123	10	0.383178694407	12.4690927214	0.980568602318	2.76230442796	0.009693288	0.00982605273839
1297	21	0.192774726037	15.2798819722	0.56626448589	2.35406914972	0.008848995	0.00982605273839
1120	13	0.279136695397	13.2894127884	0.406500837238	2.34712551428	0.009789973	0.00982605273839
564	6	0.46369267041	16.2663908087	0.225668614837	3.47742457273	0.009032842	0.00982605273839
859	10	0.538491105346	13.4861915557	0.305351340131	2.06500369716	0.009391297	0.00982605273839
809	2	0.0897547786592	15.3056126826	0.0213001886707	1.33294390221	0.009544144	0.00982605273839
1143	9	0.16106721561	13.7427058015	0.644178361079	0.840305300757	0.007806324	0.00982605273839
763	12	0.639069469471	14.8713045559	0.54200716187	3.76159693747	0.009696541	0.00982605273839
1211	23	0.90827176516	12.7100820625	0.837477431493	2.28287562043	0.009825903	0.00982605273839
1673	15	0.223692112493	12.8313434416	0.372426658522	0.94402173982	0.009070053	0.00982605273839
1754	18	0.0589211499467	11.1298202561	0.114096085755	0.969312845444	0.009629178	0.00982605273839
1520	15	0.453878203703	14.29054618	0.0278719344198	3.9497946909	0.009635288	0.00982605273839
1605	14	0.165375358916	11.9629966988	0.425433267248	8.8016709052	0.009712999	0.00982605273839
434	3	0.547090765884	14.752866834	0.326834678482	1.71397076599	0.008947153	0.00982605273839
1619	27	0.507798198168	13.2000258526	0.252884404441	4.07840596724	0.009421076	0.00982605273839
1938	23	0.151112213037	12.1833879189	0.592638597699	3.04677464954	0.009603726	0.00982605273839
1259	19	0.349694459805	15.1830161686	0.65525480917	3.00003428601	0.009781625	0.00982605273839
399	7	0.539535576341	17.7366736448	0.87924851962	1.71295653583	0.009172402	0.00982605273839
1341	15	0.376978790889	14.9184493415	0.536231807209	0.394033497274	0.008601156	0.00982605273839
1333	24	0.29717150755	11.3954943072	0.426380996584	7.69114150365	0.009782144	0.00982605273839
575	6	0.23872726101	11.6886932568	0.0378519646089	5.39345106148	0.009810347	0.00982605273839
1353	13	0.0789440838696	13.8314543543	0.612962219135	3.6256613926	0.008534108	0.00982605273839
1180	13	0.408393209337	14.3582298872	0.149853531754	0.124519391197	0.009595068	0.00982605273839
1125	5	0.164088989175	14.441846116	0.634509146879	4.12317792927	0.009327898	0.00982605273839
1112	20	0.239618218767	14.3640267044	0.411592134091	3.39908804086	0.009814573	0.00982605273839
1578	14	0.269284333488	13.9317391987	0.457334744239	4.47006735836	0.009590857	0.00982605273839
1321	21	0.553107960011	13.8352810453	0.325357263278	0.916426317881	0.009454113	0.00982605273839
1633	19	0.390732516822	15.2609258373	0.125675223846	2.65146344107	0.009784424	0.00982605273839
1172	13	0.288356688814	16.7208162619	0.233772877675	2.24707562881	0.009265453	0.00982605273839
844	4	0.44040726065	17.7145064062	0.144488656614	5.9742854394	0.00935466	0.00982605273839
366	3	0.592472495686	15.9721145586	0.967842933892	1.24008666255	0.009616922	0.00982605273839
1337	12	0.360820112066	15.543105813	0.941111683487	1.38083937144	0.009690294	0.00982605273839
909	16	0.399179443747	16.0546592209	0.772191977466	3.90882434931	0.009750615	0.00982605273839
652	5	0.42806547911	14.701900732	0.538334985485	0.45728869384	0.009811745	0.00982605273839
623	5	0.204542910322	14.3438590599	0.631386281271	1.19014757301	0.008799254	0.00982605273839
1979	18	0.14312748265	15.191475997	0.846763888608	3.85285623299	0.008875946	0.00982605273839
718	6	0.737001811113	15.7580795195	0.740004922112	2.53643239679	0.009785033	0.00982605273839
1564	14	0.83411883265	14.8758614648	0.660686561455	5.37071787821	0.009613624	0.00982605273839
857	8	0.663436006599	14.9824532717	0.154622071662	2.42846945168	0.009463717	0.00982605273839
1350	15	0.392539563543	13.6937215331	0.616779623182	6.43359837817	0.009710778	0.00982605273839
2052	25	0.143644412377	16.9098756008	0.634267652834	1.99750999788	0.009769126	0.00982605273839
1709	12	0.76396669083	16.3335553802	0.545026092367	1.34690480686	0.009548667	0.00982605273839
1847	21	0.233810829352	16.0186090004	0.952378581522	2.81209029274	0.009807456	0.00982605273839
1605	11	0.667776759487	16.1535745562	0.199227708129	2.90564041592	0.009750076	0.00982605273839
1493	24	0.614825038413	14.4072562548	0.528543318916	8.34799101777	0.009783606	0.00982605273839
1243	10	0.503440864682	15.5215378995	0.0617691536681	1.83072065824	0.00963217	0.00982605273839
880	12	0.584325368063	15.7402028593	0.134652241561	0.81821391838	0.009721783	0.00982605273839
992	10	0.292362274831	15.2360481611	0.765492576855	2.10858680216	0.009359068	0.00982605273839
1545	16	0.328644040595	13.4790676367	0.0571923741444	5.69827474728	0.009507081	0.00982605273839
1234	14	0.491436415028	12.691044883	0.896136213958	2.18381923821	0.009825977	0.00982605273839
922	10	0.735926627144	15.9041972523	0.592000572575	3.16577761356	0.009805501	0.00982605273839
1254	15	0.621109097627	13.5018693544	0.882196587955	4.98977786545	0.009526278	0.00982605273839
759	7	0.0764680721222	13.7566980689	0.448852215672	5.07077981433	0.009650414	0.00982605273839
524	9	0.660333369104	14.2771177041	0.329155613707	2.40966443736	0.009651248	0.00982605273839
1193	19	0.149064430938	13.7360010486	0.880616150739	1.91879602039	0.009246327	0.00982605273839
1425	11	0.210262728419	14.6695101925	0.0739941980737	2.84297377904	0.007879868	0.00982605273839
1629	17	0.707385125762	14.454068342	0.71978242409	1.37704192354	0.009204339	0.00982605273839
1689	17	0.689902515807	13.8561870786	0.767793158885	1.57504465548	0.009784923	0.00982605273839
697	9	0.498622102611	14.0169349175	0.574162639827	1.7248359367	0.009632293	0.00982605273839
1380	15	0.380518038096	14.5202024416	0.404346401511	2.0056034729	0.009673671	0.00982605273839
1640	19	0.218357433648	13.2421220297	0.583882581648	3.59733603834	0.009531669	0.00982605273839
719	6	0.630528700228	14.7920256674	0.554914746167	3.88348912943	0.009605871	0.00982605273839
1369	12	0.131602828411	13.274808445	0.465537063504	4.64088873193	0.009611271	0.00982605273839
2008	34	0.638299760893	11.9503241036	0.48966925564	5.00509816188	0.00922688	0.00982605273839
1344	19	0.806920124317	13.0415263733	0.976761059315	3.70545121597	0.009650581	0.00982605273839
2007	20	0.173943767545	12.7387110219	0.501355553099	2.94898471656	0.009488324	0.00982605273839
1320	14	0.343494363331	14.0683441261	0.983098141128	3.99778557715	0.009308902	0.00982605273839
1276	9	0.157872311563	14.4152476221	0.135968079318	8.48770189878	0.009209958	0.00982605273839
908	16	0.529422190535	11.9297518976	0.262184068229	2.25465995129	0.009775472	0.00982605273839
1235	18	0.174881026973	14.5538335206	0.527038936296	1.49212182888	0.009521139	0.00982605273839
961	13	0.0768971536502	15.7010703312	0.275303651702	5.46314643887	0.00967561	0.00982605273839
1304	20	0.577897403882	15.1091822043	0.0503626673357	0.640135142696	0.009805507	0.00982605273839
1342	19	0.557712019989	14.3467306495	0.218604096509	1.83950693847	0.00952568	0.00982605273839
1278	10	0.306382479625	15.9655330724	0.159864634079	1.25144215114	0.009550664	0.00982605273839
1400	16	0.649890296793	15.5988933132	0.950926017778	1.64584795436	0.00981905	0.00982605273839
1659	22	0.297645820965	13.0209858353	0.608249629255	1.27574597088	0.009540606	0.00982605273839
1869	18	0.311770799254	12.8078819992	0.350266691901	2.29377427656	0.009510227	0.00982605273839
296	3	0.315068993647	13.6306150997	0.668499313443	1.23797807791	0.009596179	0.00982605273839
1447	8	0.317326923417	16.8955839226	0.535188668692	1.25490243293	0.009416094	0.00982605273839
649	11	0.336843849092	13.0710961001	0.695616182504	3.51384894924	0.009816016	0.00982605273839
973	9	0.915815564888	14.2897522294	0.856591765421	3.64056496933	0.009667297	0.00982605273839
922	8	0.667119967744	14.0236510041	0.551890410483	2.21744418752	0.009705853	0.00982605273839
1492	13	0.40323006097	15.5787120444	0.933176474729	3.56850117767	0.009657947	0.00982605273839
1787	31	0.262383294108	13.9608560048	0.267855197066	4.516842759	0.009742391	0.00982605273839
1550	17	0.216768705752	13.5416048929	0.796758881456	4.66322164222	0.009333139	0.00982605273839
1225	6	0.114363338621	13.7943210043	0.551902310543	2.97553130799	0.009398459	0.00982605273839
1181	7	0.255892447433	17.7261939362	0.31995403852	1.47291898864	0.009699813	0.00982605273839
1822	14	0.105622602369	15.9535574977	0.807214961291	2.42195056975	0.009469995	0.00982605273839
1347	26	0.161833182051	14.0372642376	0.448997609256	7.45203946602	0.009807681	0.00982605273839
1777	15	0.451188917072	13.905287693	0.241724231737	5.31706474161	0.009691464	0.00982605273839
1117	9	0.0970708923521	15.3763933877	0.781506173652	2.41944094332	0.009547084	0.00982605273839
1214	6	0.574020188022	16.2595754633	0.859271968399	3.87052259189	0.009638486	0.00982605273839
1883	22	0.792820486924	14.6615651838	0.0657237579669	4.7313217105	0.009509781	0.00982605273839
1548	11	0.0143426519976	16.1086704754	0.44053355055	3.94760889918	0.009572101	0.00982605273839
863	3	0.207230577965	16.746229033	0.182772885241	3.00034557182	0.009366397	0.00982605273839
786	6	0.317300661136	14.7837274237	0.301950688604	3.86390386738	0.009162281	0.00982605273839
1074	7	0.227032712763	13.7267399702	0.504828052809	1.87230366926	0.009363065	0.00982605273839
1098	18	0.537178761782	12.532644872	0.86475617647	7.38315250522	0.009568167	0.00982605273839
891	7	0.322870293445	12.2236458434	0.00611264914582	0.389325105013	0.0095462	0.00982605273839
1406	18	0.423444925133	16.1019512581	0.589466792101	7.90445288996	0.009369937	0.00982605273839
1622	15	0.191122550139	12.7209483153	0.567334770957	2.19537712032	0.009608965	0.00982605273839
1290	11	0.563965151021	14.4486110427	0.94338819276	1.57038069773	0.009799228	0.00982605273839
1108	13	0.564713273577	15.8354156043	0.119369597248	2.71183329433	0.009719163	0.00982605273839
1357	23	0.217091651706	12.760696341	0.576962381852	1.37407662814	0.009791503	0.00982605273839
1247	14	0.359479475071	13.097052077	0.957341384171	5.613451778	0.009737151	0.00982605273839
1035	17	0.435023596711	14.283009471	0.508824099369	7.0210958805	0.009275402	0.00982605273839
1056	11	0.443239277716	15.2665829146	0.536923654979	1.31933315415	0.00968726	0.00982605273839
1776	17	0.484589052294	13.9879926198	0.728876117224	5.47489938524	0.009535967	0.00982605273839
1692	15	0.574493165741	15.8865049527	0.730051290328	2.32144905034	0.009715964	0.00982605273839
1786	19	0.981700981916	16.1634207004	0.595544452329	5.92740640287	0.009638264	0.00982605273839
608	5	0.393104025943	16.1558111908	0.332695643766	2.96599993361	0.009514212	0.00982605273839
1251	13	0.371114791268	11.7807006857	0.438395321338	0.281337941842	0.009820217	0.00982605273839
1264	15	0.196370070717	16.8497456244	0.647650909517	1.38863543111	0.008870675	0.00982605273839
1659	15	0.418303898453	14.0331557571	0.75685393674	4.88002716462	0.009650854	0.00982605273839
766	11	0.21908130934	13.229504294	0.611698574513	0.239006737159	0.00968822	0.00982605273839
1553	12	0.401136459552	15.2215336061	0.845783896492	2.03893229669	0.009593747	0.00982605273839
937	4	0.0431526655752	15.0685700787	0.367124357303	0.137291606165	0.009015513	0.00982605273839
1770	28	0.71672763178	14.4916101527	0.718811199684	0.147915137582	0.009560216	0.00982605273839
1433	10	0.544782606722	14.7853217085	0.173639083835	8.708160201	0.009479007	0.00982605273839
2104	18	0.234715081192	16.4793769422	0.949216475514	7.58197544374	0.009658715	0.00982605273839
1914	18	0.356584481017	13.5744149636	0.0375819535761	2.81078494457	0.009754696	0.00982605273839
1602	14	0.205829110007	13.2778474679	0.441032763316	2.13339874601	0.009786258	0.00982605273839
1112	14	0.565862316097	12.5472282796	0.805514526503	6.67595563638	0.009713631	0.00982605273839
820	10	0.200526991781	13.2687008336	0.362924241319	3.9152616051	0.009582453	0.00982605273839
1246	12	0.535541163847	16.0664220359	0.300217405383	4.54496501618	0.009501416	0.00982605273839
1333	22	0.210306179033	14.0936615802	0.0129152677037	2.72641244733	0.009233475	0.00982605273839
781	14	0.380434639996	14.1869548787	0.94619286855	2.39166549973	0.009512001	0.00982605273839
1702	20	0.932414426783	17.066481495	0.302062036726	2.28500750272	0.009613502	0.00982605273839
1567	16	0.425309328973	12.8358112271	0.72151672428	2.18252619226	0.009613414	0.00982605273839
1395	25	0.74750155866	13.2298361634	0.390623017452	4.83974465777	0.009799689	0.00982605273839
1937	27	0.578384775033	12.1769394764	0.299320868428	0.23498694911	0.009738436	0.00982605273839
776	7	0.608327269002	14.2393063053	0.522884840212	3.01252328148	0.009775961	0.00982605273839
2166	40	0.393832884559	12.2826555135	0.585049569562	1.51366754996	0.009717695	0.00982605273839
982	12	0.44502907798	12.9372052023	0.753099763985	0.447653770783	0.009573282	0.00982605273839
1268	17	0.127974621283	16.7249986547	0.862258483642	0.646205855949	0.009540716	0.00982605273839
1763	20	0.545104935227	14.1226577968	0.462094465346	2.47118518208	0.009719295	0.00982605273839
858	7	0.350725491055	16.0890139192	0.310853954724	0.790956340221	0.009722483	0.00982605273839
1943	22	0.650374061655	14.4245406209	0.573939943627	0.868581193347	0.009722415	0.00982605273839
1037	6	0.311053315486	17.3587974692	0.795239829626	1.94633851483	0.009808062	0.00982605273839
1176	8	0.438996437064	17.0007571545	0.28057319134	0.252872647813	0.009549032	0.00982605273839
1478	14	0.710198692432	14.5617384699	0.318046077516	2.7109805301	0.009714709	0.00982605273839
1015	8	0.30944231539	12.9532481664	0.0858196251826	3.72743896055	0.009358767	0.00982605273839
1664	29	0.423667563042	16.3495034464	0.353741630456	3.91408559904	0.00923766	0.00982605273839
1127	11	0.541165407029	12.731828758	0.212011042767	0.477893848119	0.009593091	0.00982605273839
1205	9	0.513170043611	18.5287864016	0.0485050528347	2.3188511161	0.00945797	0.00982605273839
1126	22	0.319006536998	12.5342354877	0.543093419338	1.95473878702	0.009672034	0.00982605273839
1418	15	0.405424535499	15.0347943456	0.055659100899	3.87954957772	0.009761715	0.00982605273839
1085	18	0.462624499726	16.1794245073	0.556736839598	2.81566413858	0.009745116	0.00982605273839
1294	17	0.569070506065	13.3879023999	0.071192355329	1.27195398858	0.009550364	0.00982605273839
931	8	0.140537393042	12.5554979169	0.357081631252	4.1322902486	0.009525952	0.00982605273839
855	9	0.172839485089	12.0642326408	0.371420498813	6.42594016083	0.009241005	0.00982605273839
1796	19	0.458465643755	14.959022131	0.955611744677	1.7309504657	0.00969134	0.00982605273839
986	16	0.499761574725	16.0292765701	0.273457332729	6.64499065593	0.009616404	0.00982605273839
1209	13	0.145861693877	14.1242947218	0.185948448247	5.36576653104	0.009277723	0.00982605273839
988	15	0.202894005244	13.9181092845	0.564340071884	3.70862957298	0.009802303	0.00982605273839
1464	15	0.494328105546	14.4423053111	0.305092325791	4.17450819785	0.009714161	0.00982605273839
1126	9	0.25773032044	12.4403690355	0.921510061048	3.78060563115	0.008983462	0.00982605273839
1006	14	0.303213152918	12.8512129891	0.0921206925477	3.09685329302	0.009586043	0.00982605273839
812	8	0.773794039605	13.9014800255	0.132894251009	4.04121253585	0.00962059	0.00982605273839
1028	19	0.531642953072	14.2345320942	0.852550053975	0.575887514694	0.009543941	0.00982605273839
1906	15	0.371502684549	14.0316880485	0.309071590109	4.11226536347	0.009449834	0.00982605273839
601	6	0.409778840242	13.8874467672	0.647630017474	5.80669010696	0.009580781	0.00982605273839
1778	16	0.618689427244	14.2458891769	0.0970474441993	0.0430713360553	0.009667012	0.00982605273839
1047	10	0.42116956672	13.9308762849	0.228439968053	2.74283097605	0.009818106	0.00982605273839
1555	15	0.0900469813895	14.5741339254	0.395847853653	1.88564171395	0.009044068	0.00982605273839
1361	16	0.306319037851	15.8627986218	0.072021872607	0.808174462134	0.009770494	0.00982605273839
1152	11	0.19606293868	13.7250953335	0.207389252414	6.93833755633	0.009789635	0.00982605273839
1322	20	0.205319859066	15.4325543614	0.211109301296	5.06953890975	0.009650508	0.00982605273839
817	10	0.731975047664	14.796889495	0.4564564818	1.84010602848	0.009796566	0.00982605273839
1078	13	0.345033412535	12.8940438148	0.324768295023	1.69113157798	0.009750057	0.00982605273839
1042	6	0.443839439853	14.9828812417	0.70442001937	1.01119816656	0.009748751	0.00982605273839
1329	8	0.21612454771	18.2260671666	0.604478354267	3.52561632943	0.009799233	0.00982605273839
1458	20	0.240064612525	13.0291477791	0.227450164365	3.57135594078	0.00897842	0.00982605273839
1326	15	0.427134794852	12.1812677669	0.654865307604	4.97664704284	0.009628273	0.00982605273839
1282	10	0.466359821752	16.4529180123	0.417578206482	4.15899626043	0.009766181	0.00982605273839
904	6	0.306956195271	18.5794497842	0.34915396636	0.514651607371	0.009500384	0.00982605273839
493	6	0.275569138418	12.3131490047	0.425520723674	5.15993081442	0.009789168	0.00982605273839
1133	11	0.375827372121	13.5919124088	0.201351344682	4.31536671969	0.009779299	0.00982605273839
1001	10	0.391216574542	13.6195458707	0.533645101322	5.00679383249	0.009500184	0.00982605273839
785	7	0.490384700181	14.5583503604	0.0139700034323	0.481037104554	0.009242926	0.00982605273839
1287	11	0.624561851521	14.2092870463	0.921090398734	2.25523317468	0.009743514	0.00982605273839
1276	10	0.107594158225	13.109457839	0.500164359272	3.2895104473	0.009135874	0.00982605273839
1061	14	0.924711457895	13.9714424294	0.993108372921	5.42293861615	0.00947271	0.00982605273839
1183	15	0.607665867785	14.8068855449	0.886601391116	4.02620114746	0.009739468	0.00982605273839
1195	22	0.212429915022	13.5782565941	0.458218475342	0.602734990939	0.009334561	0.00982605273839
1072	10	0.686757620262	16.4598967147	0.0616924444671	1.64356751014	0.009665886	0.00982605273839
1162	13	0.511633649538	12.3177642002	0.133008914151	2.97994548036	0.009550693	0.00982605273839
1573	17	0.140645659062	13.422799577	0.571567075986	3.27716142243	0.009650541	0.00982605273839
1501	12	0.262750174665	15.1378999296	0.939809550002	0.0724363752226	0.009106318	0.00982605273839
872	5	0.360777914575	14.9568843701	0.620251759801	1.19336747258	0.009650996	0.00982605273839
811	13	0.308505394931	12.254421089	0.792155069918	6.55009131861	0.009605281	0.00982605273839
868	6	0.799707226657	15.8726007017	0.777064680055	0.568163966544	0.009665216	0.00982605273839
1455	8	0.469404597443	16.3443771602	0.124043492565	3.72027763659	0.009577487	0.00982605273839
1234	22	0.696202569913	13.8242632084	0.403648250707	1.31934227769	0.009689535	0.00982605273839
1519	21	0.533120665803	15.4266956599	0.119890978995	0.921913862154	0.009754027	0.00982605273839
790	3	0.0639767514998	13.3734950715	0.464693862685	5.48212353443	0.008652929	0.00982605273839
986	18	0.577852077144	11.5899076376	0.321614709377	1.80967093033	0.009723554	0.00982605273839
1383	12	0.230136908317	16.0513441372	0.0563565076601	1.28509403049	0.009804614	0.00982605273839
1005	13	0.804397494409	13.4267525854	0.666951771404	0.025749510561	0.009358307	0.00982605273839
1079	16	0.64055912277	12.0988568751	0.34925966683	4.84574392257	0.009041367	0.00982605273839
2351	23	0.603101669352	16.0990366143	0.0360442456073	4.61399991604	0.009782823	0.00982605273839
881	15	0.233757371563	15.2053483808	0.085739667656	5.40565700939	0.009364248	0.00982605273839
1044	8	0.57858761586	17.066018908	0.482572064456	5.75608270687	0.009340719	0.00982605273839
1311	9	0.11945072069	13.7421694713	0.634020084622	3.40041283355	0.009395003	0.00982605273839
1252	18	0.808617386951	14.1484268535	0.176772774876	0.315458099238	0.009657233	0.00982605273839
1987	35	0.63019380051	12.288878084	0.462341846534	0.952065262988	0.009618726	0.00982605273839
483	4	0.719773323356	15.0963132902	0.352706357873	3.5316466393	0.009546143	0.00982605273839
1330	16	0.489508295951	13.8334914321	0.688540842398	2.51505761391	0.009729165	0.00982605273839
1516	16	0.172792034336	13.2024894686	0.677389025251	2.78148616675	0.009752848	0.00982605273839
1154	16	0.429773153028	13.6390356982	0.320946776598	1.76578667828	0.009756309	0.00982605273839
1288	18	0.551014690524	15.9216830418	0.0844011498675	0.808228520486	0.009740048	0.00982605273839
1540	16	0.752047697318	16.2114703274	0.441021754832	2.0268927565	0.00973148	0.00982605273839
857	12	0.923066609867	15.7220144632	0.280462827859	3.49840392376	0.009710393	0.00982605273839
984	2	0.0158169531058	13.4416478076	0.360011772595	3.90121760129	0.008710599	0.00982605273839
1004	12	0.365701881576	12.5884701719	0.493346341653	0.947667327704	0.009810179	0.00982605273839
1236	21	0.478013824056	15.8077557432	0.791560617696	4.9461225117	0.009574512	0.00982605273839
1496	15	0.612155144859	14.7745634148	0.112480991488	6.00874226295	0.009740105	0.00982605273839
1427	3	0.0439822350032	13.2259624983	0.0194959205395	4.15384404409	0.009555211	0.00982605273839
1239	8	0.36250892502	16.3635235598	0.785454888691	2.89914249374	0.009744177	0.00982605273839
1267	13	0.498305410308	14.7083504512	0.661280729017	1.6130874203	0.009365783	0.00982605273839
1255	23	0.229873066972	11.7200294599	0.361257653823	7.72996673851	0.00975242	0.00982605273839
1429	16	0.42982113878	15.8153380032	0.806179150609	2.09704251958	0.009565468	0.00982605273839
843	12	0.417658240148	10.3118964119	0.726313957841	7.49921511289	0.009764965	0.00982605273839
356	3	0.0475025488555	16.6477790308	0.71406378615	3.88713180264	0.007861307	0.00982605273839
1422	14	0.782133179181	14.6459718292	0.2344694928	5.83484345142	0.009606966	0.00982605273839
870	10	0.542758164442	14.0370409558	0.565170594763	5.15241231467	0.009793021	0.00982605273839
772	7	0.529756551436	12.1895287325	0.466313058612	3.47614324008	0.009538966	0.00982605273839
921	7	0.391107445539	13.5346330314	0.441549764062	2.79705491748	0.009822018	0.00982605273839
1371	18	0.477535213594	13.8174159619	0.0356105996182	3.44241984354	0.009791313	0.00982605273839
1575	20	0.440078880355	13.5340543068	0.891990655352	4.08807759972	0.009506552	0.00982605273839
754	4	0.207781852002	15.5764752443	0.238329253216	1.7556074358	0.009164168	0.00982605273839
809	11	0.714950521725	13.1519044153	0.410990770914	2.44685663647	0.009789214	0.00982605273839
1392	15	0.49224077028	11.991173918	0.793517203681	6.28330343848	0.009520225	0.00982605273839
954	15	0.287525810526	12.429683872	0.619043800623	1.41607367885	0.009144698	0.00982605273839
1235	23	0.959350801003	15.6498492297	0.475718463013	6.37456125323	0.009815245	0.00982605273839
2041	24	0.708926567129	16.9529084486	0.737744077098	2.08005245905	0.00963563	0.00982605273839
2009	19	0.166981514928	12.8871149805	0.79687808703	0.0108124412869	0.009671422	0.00982605273839
515	5	0.484326881783	15.3537531592	0.67061883942	4.46627201664	0.009808911	0.00982605273839
1009	18	0.628213621727	12.9464918834	0.221952422072	4.65487697178	0.009493546	0.00982605273839
1387	19	0.371950842706	13.721339428	0.645617873952	5.55478399447	0.00977052	0.00982605273839
1907	32	0.759090724559	14.0168820141	0.131227221748	2.08628187562	0.009714993	0.00982605273839
944	11	0.576642159034	12.1860472948	0.132202505252	9.25047905827	0.009762635	0.00982605273839
1569	24	0.513858224748	16.5870829904	0.408234467033	0.107608840515	0.009811238	0.00982605273839
1510	23	0.260623320036	16.2500054927	0.087202598072	5.06504981981	0.00967027	0.00982605273839
1470	10	0.67085586616	15.5887664131	0.0622574235771	3.82073514081	0.009634489	0.00982605273839
1347	11	0.12318027645	14.9783667945	0.656198098156	0.658896281365	0.008307109	0.00982605273839
1064	9	0.903894835578	15.2334770374	0.240942870555	3.11734670466	0.009782734	0.00982605273839
709	12	0.48914970221	14.4447338634	0.386280310809	4.86337873988	0.009447698	0.00982605273839
553	4	0.539370118144	14.1096115756	0.967211146875	4.13380154044	0.00918795	0.00982605273839
1594	16	0.931110805231	16.0829654015	0.240823241701	1.63461756179	0.009814002	0.00982605273839
1449	16	0.319495004832	13.7260490908	0.479764920572	0.609642430374	0.009330618	0.00982605273839
1055	12	0.1771959763	15.4469841914	0.874042043841	2.65464443017	0.009005991	0.00982605273839
1954	13	0.315123345701	16.6669017253	0.473595936733	1.90836816226	0.009789208	0.00982605273839
787	9	0.246481990905	14.0785835936	0.349179701428	2.86238112819	0.009406155	0.00982605273839
134	1	0.0818498770921	17.3097937913	0.628493454776	3.24179115241	0.009262659	0.00982605273839
774	8	0.803888875214	14.5418726726	0.32325888034	0.847045386388	0.009667743	0.00982605273839
598	3	0.23613320572	16.136057177	0.523252308046	4.26782788991	0.008913949	0.00982605273839
1335	21	0.389313822156	14.635459497	0.642701099877	3.51991450315	0.009585351	0.00982605273839
965	8	0.296548394135	15.8985772156	0.738138901213	1.31972216114	0.009570363	0.00982605273839
666	10	0.369260375221	15.1565552229	0.174538083341	3.62016697561	0.009814621	0.00982605273839
1120	10	0.147162522794	13.6186573253	0.999057844918	6.53310551691	0.00982097	0.00982605273839
1371	15	0.468956395907	14.1662062526	0.336007359498	2.1235866977	0.009746752	0.00982605273839
1727	11	0.0746338092287	13.6456062803	0.478787425982	5.48241301435	0.009565818	0.00982605273839
882	7	0.25556292836	14.5268994043	0.390138130902	2.31087816231	0.009512466	0.00982605273839
1939	22	0.342633198357	13.4733832316	0.865360140568	0.311097880324	0.009161539	0.00982605273839
930	9	0.273324876818	14.9969820683	0.870221491833	0.355243322596	0.009760996	0.00982605273839
1813	24	0.418571999049	12.8284059301	0.0859906226107	1.91853768763	0.009694258	0.00982605273839
1487	14	0.741321659241	14.2540506537	0.00879061555574	3.05501229065	0.009449163	0.00982605273839
824	12	0.0969643188505	10.6309276129	0.0966629378009	4.80657014767	0.009786955	0.00982605273839
1140	14	0.136606205538	13.7258658062	0.588588479757	1.86658823088	0.009223124	0.00982605273839
785	6	0.844499460994	16.4007797946	0.228946903109	2.13658484164	0.009773094	0.00982605273839
1693	28	0.556200408711	15.4587984126	0.43087924042	1.32096661682	0.009741888	0.00982605273839
1148	16	0.672286499597	16.080962972	0.332916215494	4.40660669519	0.009769639	0.00982605273839
1528	12	0.101117764105	15.01549313	0.0937589467533	1.84277159931	0.009665265	0.00982605273839
1208	13	0.393722001733	13.8885631347	0.430678642441	3.5654552463	0.009803105	0.00982605273839
1784	20	0.529010369246	14.321754038	0.27043596483	0.152121435923	0.009610838	0.00982605273839
1613	16	0.636253601649	13.5235084355	0.786070878513	4.76347223587	0.009613772	0.00982605273839
1548	8	0.137830360602	12.7811296528	0.185258011992	3.44323341295	0.009666667	0.00982605273839
1492	13	0.565509421816	14.3074136665	0.135645463414	2.77394974407	0.009465636	0.00982605273839
653	7	0.465419585907	15.9216689909	0.271464999113	0.241845813165	0.009654092	0.00982605273839
662	6	0.272790167399	14.0822292554	0.271334274047	4.24666329528	0.009488111	0.00982605273839
1177	9	0.0719898472656	13.9662400328	0.818876578786	5.06560345298	0.009642012	0.00982605273839
1083	13	0.398017618469	13.0618629975	0.0702133602095	3.48531867083	0.009461448	0.00982605273839
889	9	0.211602105491	14.6966135383	0.569895043476	1.06411501224	0.009724122	0.00982605273839
1428	17	0.215949275393	14.4615499819	0.92302907454	3.42095888716	0.009295969	0.00982605273839
1789	21	0.532662978205	13.6635079031	0.358114484844	2.3314049888	0.009697641	0.00982605273839
562	5	0.466531886362	14.7668874517	0.839723761192	0.875143705294	0.009798945	0.00982605273839
2252	21	0.0872527608803	16.8903258435	0.962239397762	3.367602932	0.009749674	0.00982605273839
1673	28	0.449470721782	13.0081609217	0.149016777298	3.61247367203	0.00962163	0.00982605273839
1443	19	0.443901208971	13.5474971337	0.870118097934	5.36655247791	0.009674389	0.00982605273839
874	13	0.394363692679	14.0342315308	0.145929981207	5.86162589981	0.009390096	0.00982605273839
1636	31	0.342227823683	12.3816372975	0.260237330373	2.65453486952	0.00954281	0.00982605273839
669	5	0.480338475076	14.9427169918	0.301651568902	2.2700011037	0.008954344	0.00982605273839
1327	12	0.353412787709	13.9006438778	0.608732914795	1.42940919051	0.009731218	0.00982605273839
2031	19	0.441834937666	14.2505841519	0.462054211376	2.67549601663	0.00963526	0.00982605273839
1680	23	0.802893081993	15.3987779372	0.900707824187	9.06368848088	0.009615511	0.00982605273839
840	15	0.0289959907315	13.9681001232	0.212772630243	1.92995438314	0.009466877	0.00982605273839
946	9	0.362320500724	14.4863427532	0.594562582232	0.26946140324	0.009510565	0.00982605273839
672	5	0.446038297801	14.4994181257	0.869712227923	3.97510789458	0.009579208	0.00982605273839
1064	20	0.199778681949	14.5275511781	0.615725437767	4.14054090697	0.00933663	0.00982605273839
766	10	0.312337019932	16.1023076652	0.0716712853784	0.421353503549	0.009759974	0.00982605273839
879	7	0.318572567789	17.1626614714	0.539444849787	1.55307602298	0.009688538	0.00982605273839
844	4	0.1471419438	13.9567649315	0.181022589277	2.44323856544	0.009128626	0.00982605273839
1528	20	0.495126708918	14.4286189802	0.988806142786	4.42185308553	0.009733737	0.00982605273839
992	18	0.524733366129	13.0543950183	0.491563149941	1.54375202726	0.009765533	0.00982605273839
1503	17	0.406820261806	13.1716353301	0.423227911808	7.14276616597	0.009633306	0.00982605273839
1419	14	0.298763199245	15.782472167	0.334851498158	0.783115516864	0.009446957	0.00982605273839
1054	14	0.579074644713	14.3303862657	0.307595992842	4.05389293758	0.009784558	0.00982605273839
1049	7	0.651035171757	17.2286710797	0.800992569687	2.97634493271	0.009573814	0.00982605273839
1834	20	0.460349274868	15.143009561	0.30246365355	0.228403036959	0.009544865	0.00982605273839
648	6	0.207570762747	15.3959484202	0.698533628703	3.85782860516	0.009784153	0.00982605273839
893	7	0.266533898363	16.2063063095	0.0683928403422	0.499650395366	0.009703811	0.00982605273839
1025	16	0.4728058492	14.2206654527	0.44425061305	4.38458901198	0.00971953	0.00982605273839
1312	22	0.130765894701	13.836382503	0.763583197747	1.87577378786	0.009525377	0.00982605273839
749	12	0.307639822702	15.6557079988	0.939097726069	1.68420575984	0.009340668	0.00982605273839
845	16	0.457278353531	13.9151491983	0.360241842232	0.625522038877	0.009493425	0.00982605273839
832	8	0.829223088783	14.7017016805	0.958565764901	3.25968864711	0.009792018	0.00982605273839
1849	20	0.566060143802	16.4298714007	0.00652465822369	5.67370885097	0.009556456	0.00982605273839
1340	13	0.227997517996	11.7450230486	0.391198286148	4.51572211032	0.009637485	0.00982605273839
563	2	0.107582807903	13.9717364667	0.095813690125	1.57521388222	0.009305793	0.00982605273839
1421	9	0.695738658096	16.4440196044	0.190413801418	0.0477573620278	0.009798108	0.00982605273839
1122	11	0.396155596088	14.334395629	0.958552804641	2.58424073316	0.009660996	0.00982605273839
950	11	0.38205109726	14.1326708323	0.26059768736	2.92849424284	0.009623505	0.00982605273839
1554	12	0.0734199443013	14.43842287	0.678116187622	3.64990021076	0.00894819	0.00982605273839
1471	12	0.241664683922	14.4613002578	0.467800933856	2.77170640187	0.009584196	0.00982605273839
1379	9	0.327962855361	15.7484413114	0.187024202599	4.34180140214	0.009694131	0.00982605273839
1591	17	0.272452573931	13.0307414849	0.276515227832	3.26700354529	0.009560456	0.00982605273839
1643	17	0.330567322645	11.9396056435	0.27298371941	2.14368315296	0.009655066	0.00982605273839
834	8	0.43505589744	15.4670251876	0.299303435898	2.20949606327	0.008864244	0.00982605273839
456	2	0.267488292492	14.6812585286	0.84770297276	4.88390972186	0.009794806	0.00982605273839
907	7	0.163623608948	14.3850384316	0.500433555822	0.839870087493	0.00934603	0.00982605273839
1025	18	0.915672297096	13.5395875279	0.601556798516	2.1968003896	0.009785588	0.00982605273839
1606	16	0.760905668426	14.9880715619	0.612824977919	0.139697650351	0.009811473	0.00982605273839
1653	19	0.558711592329	13.6145006138	0.836378046542	0.234129478919	0.009727131	0.00982605273839
1880	22	0.109198039569	16.6342764998	0.847131711547	2.47092027663	0.00931501	0.00982605273839
1262	10	0.229292980142	12.8942511442	0.804870464139	2.29756401098	0.009202326	0.00982605273839
1102	6	0.0363978930816	11.4541262986	0.0397754015338	0.647164874371	0.009665167	0.00982605273839
1102	20	0.611169555389	12.0930595845	0.250828294408	2.55027680056	0.00943401	0.00982605273839
1275	13	0.249186950419	15.4453981913	0.868583943027	1.88376223374	0.009363991	0.00982605273839
895	4	0.297439939316	17.4869580171	0.730948129197	1.87303890195	0.009322382	0.00982605273839
621	4	0.315014478557	18.4748370028	0.907159442525	0.872208906546	0.00917358	0.00982605273839
893	15	0.661134264859	13.8285612209	0.274400929084	0.559630729968	0.009822207	0.00982605273839
1082	18	0.552843457864	12.9434854807	0.233733679861	0.693627470587	0.009802135	0.00982605273839
1933	25	0.325871732262	13.290179398	0.420522026617	4.28092907829	0.009630701	0.00982605273839
1022	9	0.143562370621	14.4780087904	0.288600899755	1.48156376677	0.009782459	0.00982605273839
981	12	0.503401542927	13.2639918306	0.87079242137	4.05693215624	0.008968245	0.00982605273839
500	2	0.107725824346	15.0571042344	0.331450084796	3.7274131061	0.009799341	0.00982605273839
1060	10	0.544271640031	18.7026210326	0.713236533792	3.0019031257	0.009741083	0.00982605273839
951	7	0.257039170754	13.2075144685	0.250152471208	2.04769218213	0.009558473	0.00982605273839
1269	14	0.361535630651	11.4672050013	0.0090603626028	1.25360201951	0.009610419	0.00982605273839
1252	9	0.130757035075	13.917279704	0.603962963986	0.0258546118176	0.008989141	0.00982605273839
1293	14	0.254408008476	15.8242274504	0.433357065125	1.74680709099	0.009219563	0.00982605273839
1105	8	0.714349817065	15.719832489	0.868533290568	5.30106509472	0.009259916	0.00982605273839
1233	8	0.255885871693	15.3888761139	0.741524679846	6.58769266275	0.009740862	0.00982605273839
1297	18	0.46332186492	13.5355025543	0.952729607157	2.3648340572	0.009645378	0.00982605273839
753	12	0.9224666424	14.2456394112	0.34105030011	2.18186440367	0.009657544	0.00982605273839
2027	20	0.10320448812	11.4931202996	0.259586228792	1.93121773621	0.009345819	0.00982605273839
1796	31	0.539071937624	12.7712903864	0.13764712154	0.104821230243	0.00974792	0.00982605273839
2085	24	0.193081012608	12.9902899784	0.0225318345778	5.8235474224	0.009746128	0.00982605273839
1014	17	0.70777483013	13.1053249198	0.188880079376	2.3475374137	0.009690622	0.00982605273839
1223	11	0.217183622669	15.3085752335	0.275977092314	2.30727672323	0.009327636	0.00982605273839
1806	28	0.394373070662	12.6950036901	0.377661016507	1.04967041237	0.009377334	0.00982605273839
850	6	0.436196802381	16.4381336488	0.160978529487	2.24183227555	0.009362785	0.00982605273839
2219	26	0.680832070362	14.4958236918	0.376300163731	5.96093224021	0.009351016	0.00982605273839
1258	19	0.342989426235	13.3256076585	0.523442793933	2.09102990915	0.009771826	0.00982605273839
1210	21	0.248848498013	12.4441336698	0.348925858796	4.56637593857	0.009786735	0.00982605273839
1114	10	0.675129979583	16.6841414519	0.837914106881	1.80487196817	0.009580994	0.00982605273839
1496	13	0.189965822959	16.1867328089	0.846482893996	1.35135439453	0.008537354	0.00982605273839
1195	12	0.713944125147	15.7404101099	0.21548011088	0.707159381224	0.009650283	0.00982605273839
1641	20	0.338522598862	13.0693066962	0.24178498013	2.51747164647	0.009812268	0.00982605273839
1969	32	0.487107131756	13.3402412665	0.181708936319	5.1580041171	0.009767535	0.00982605273839
839	16	0.616447278418	11.8405552169	0.553223694561	4.75084903975	0.009348997	0.00982605273839
1238	18	0.635057224507	13.8914313081	0.608933469898	3.37298739173	0.00967364	0.00982605273839
1095	10	0.545677198604	16.7642330201	0.378309921423	3.74330085639	0.0096156	0.00982605273839
1488	13	0.323014592817	14.1204942875	0.536052268994	1.0836312096	0.009385738	0.00982605273839
1609	25	0.481014276802	12.737795512	0.537842085633	0.763190628097	0.009809154	0.00982605273839
1451	14	0.361389028347	13.9018506823	0.600684347312	3.41511751613	0.009179453	0.00982605273839
586	4	0.0904546206308	13.4817722043	0.596565276001	2.91381118197	0.009784081	0.00982605273839
2045	20	0.193224821198	14.7680067527	0.534235100901	0.514268333712	0.00963364	0.00982605273839
810	6	0.0694598811249	14.9310424731	0.606802330415	4.53449922848	0.008512126	0.00982605273839
1057	15	0.138907032128	14.5230271049	0.432065613569	3.79825232193	0.009770273	0.00982605273839
770	9	0.548391705308	15.9839353731	0.406567047822	6.26121286292	0.009718718	0.00982605273839
1266	19	0.249338314689	16.087254571	0.181383453024	2.61096682749	0.009773894	0.00982605273839
1638	16	0.227252704127	12.1296572372	0.565238052503	6.14793282859	0.009806887	0.00982605273839
1079	19	0.517469991894	13.1763319176	0.29375533413	7.41062256308	0.009211755	0.00982605273839
1026	12	0.50435280482	15.6348427416	0.809141810104	0.660274006417	0.009804524	0.00982605273839
1101	20	0.477474237603	16.2758326644	0.793146470845	2.70577250981	0.009790986	0.00982605273839
736	5	0.362557868099	13.6940422769	0.671616167865	4.23582284604	0.009681359	0.00982605273839
1197	12	0.596958093941	14.6290466521	0.0548532741309	0.599354921186	0.009559292	0.00982605273839
1113	9	0.475842721714	12.5064930214	0.38379325684	0.34800288411	0.009604263	0.00982605273839
715	6	0.923331800636	16.9162445282	0.544147847706	1.36654990529	0.009443293	0.00982605273839
2024	22	0.43156756579	13.2075036936	0.799738993711	3.91764180023	0.009796397	0.00982605273839
1277	9	0.205622304502	15.1500833244	0.280463974741	2.16629359939	0.008319999	0.00982605273839
2184	35	0.16900107972	13.0900903636	0.503176176073	4.51886498923	0.008755062	0.00982605273839
516	5	0.369351367753	14.3558111111	0.371826258536	0.420015864942	0.009496711	0.00982605273839
1588	29	0.0904487430683	15.1630658793	0.844148200943	2.13959619826	0.009795355	0.00982605273839
1195	17	0.951960600474	13.3420318183	0.263416792077	4.66749072232	0.00977577	0.00982605273839
1754	14	0.167399643621	14.1256398832	0.684457155022	5.90346778666	0.00974734	0.00982605273839
