# Supplementary material for: Tableware trade in the Roman East: Exploring cultural and economic transmission with agent-based modelling and approximate Bayesian computation
Source: PLoS One. 2020 Nov 25;15(11):e0240414. doi: 10.1371/journal.pone.0240414 (PMC7688115; doi:10.1371/journal.pone.0240414)
Supplement: S1 File — The full project, with the data, the code of all components used to run the simulation and analyses is registered: https://osf.io/s5mdw/. (GZ) [file pone.0240414.s003.gz › s5mdw-full/abc-pandora/results-example/nonrand/result_0.0106939780058.csv]

nstep	cstep	mu	mumax	copy	strb	score	epsilon
1662	19	0.637064238281	16.8732576726	0.148437087289	2.71276354178	0.01066973	0.0106939780058
847	11	0.513291127949	16.0847052854	0.274815985374	3.34964279343	0.01008879	0.0106939780058
1099	15	0.56184962535	14.8439031113	0.305092165642	2.80652657391	0.009914318	0.0106939780058
1106	21	0.565789685361	13.9432505486	0.456789518401	5.42139849351	0.01036802	0.0106939780058
844	10	0.652165296336	14.6364251016	0.310242271388	0.597618347241	0.0106734	0.0106939780058
573	7	0.785001304027	14.0591080309	0.0737199057052	0.147427390517	0.01051318	0.0106939780058
1806	15	0.42212023948	14.5062876193	0.0513380116427	0.883799514998	0.009353127	0.0106939780058
1190	11	0.0284174729841	16.1476088339	0.77587156211	3.02010965306	0.008319666	0.0106939780058
1323	24	0.668949045639	9.85597660098	0.325857552145	1.64818115435	0.01057279	0.0106939780058
1108	14	0.4427799117	17.3655485352	0.375248071416	1.49346971242	0.009586004	0.0106939780058
1136	14	0.749570046389	15.5018317399	0.294950045626	4.05915330337	0.01062114	0.0106939780058
1308	17	0.800592984119	15.7460391325	0.393402750321	2.26775763808	0.01024974	0.0106939780058
1301	20	0.175466699808	10.6741435632	0.769809034065	3.77296191846	0.01033392	0.0106939780058
897	11	0.172353350252	16.3120435946	0.303938808172	0.0426999373157	0.009666109	0.0106939780058
852	5	0.0465055073964	14.0019568151	0.350031281919	5.17934991898	0.00985311	0.0106939780058
2055	27	0.803414004972	14.4589252361	0.299635018647	1.42856307799	0.01065523	0.0106939780058
2125	30	0.291260994748	14.8854420629	0.330385229904	2.31605747824	0.01012171	0.0106939780058
1222	22	0.917193815516	13.3225078542	0.0393025043064	1.07258909602	0.01062802	0.0106939780058
1237	23	0.149636445384	12.8068200402	0.214580216888	6.55184143438	0.01061373	0.0106939780058
1203	22	0.487579063646	13.1178862098	0.218528868396	3.92601034624	0.009832192	0.0106939780058
955	10	0.109179707314	11.2781158843	0.163675486148	2.25717829323	0.01025294	0.0106939780058
715	8	0.417642729377	10.3824922071	0.33618465073	4.809040809	0.01054416	0.0106939780058
1444	17	0.911479833562	14.4658609471	0.0579271620623	0.669716371897	0.01029397	0.0106939780058
1438	17	0.605686710398	12.4208873031	0.153263522431	6.33366920572	0.01022708	0.0106939780058
879	14	0.697706411246	12.432806481	0.602348963356	0.908909409528	0.01067174	0.0106939780058
1041	13	0.803287938242	12.3758617508	0.618920216785	5.14701846312	0.01066699	0.0106939780058
1684	23	0.950756022389	12.0700677601	0.740090882362	1.84155947693	0.01057804	0.0106939780058
905	12	0.632928692548	14.2156821172	0.31547684389	2.96388477976	0.01055599	0.0106939780058
2112	21	0.835456205625	13.3289523272	0.0135007468379	3.03090958288	0.01052491	0.0106939780058
1204	11	0.923455353484	15.7250594467	0.354621937744	5.55251527421	0.01038586	0.0106939780058
1197	17	0.437379869092	13.5816370547	0.844813646962	3.32588913546	0.01012684	0.0106939780058
1780	16	0.576661510828	15.9545653566	0.655236506243	4.19272195221	0.01012467	0.0106939780058
818	11	0.730647310571	13.1426415406	0.91221455399	3.49581927192	0.01043075	0.0106939780058
742	6	0.553254278168	14.2462282596	0.32369922177	2.1527934177	0.01059146	0.0106939780058
1149	19	0.367061172424	15.7731294597	0.877791647983	5.92722287327	0.009932712	0.0106939780058
879	11	0.950924776433	13.1238495555	0.641353778523	1.93541868222	0.01064087	0.0106939780058
1446	15	0.143828177553	11.1683879752	0.644215928036	2.99167171508	0.01046658	0.0106939780058
1781	12	0.540813097513	15.6857256314	0.863544422942	3.66398891739	0.0103224	0.0106939780058
1109	13	0.378339913474	12.591124465	0.414944359021	4.69148416171	0.0106544	0.0106939780058
1311	17	0.85077592963	13.7711030962	0.293117491691	1.14894090898	0.0106333	0.0106939780058
634	7	0.347677586452	15.2154932835	0.656234424871	0.255717538513	0.009761764	0.0106939780058
765	15	0.658212126366	12.2925600993	0.575010565787	5.82072257399	0.01019588	0.0106939780058
742	12	0.137719652687	12.5293416989	0.271741675068	4.81297048659	0.0102564	0.0106939780058
661	11	0.907139914083	14.0429395636	0.409002095443	2.39373467052	0.01047441	0.0106939780058
1294	23	0.886724638354	14.9482131113	0.442313763411	5.07701381796	0.01065991	0.0106939780058
1408	12	0.825288535562	14.3930761399	0.563603066535	2.35910071575	0.01063455	0.0106939780058
1443	15	0.887233496446	13.6690712873	0.270053910201	3.2779073796	0.01044941	0.0106939780058
719	8	0.788631415163	13.8419996765	0.400315338623	3.41147915481	0.01013654	0.0106939780058
1525	17	0.917842202571	12.2472525555	0.10695696803	1.50532085658	0.01057847	0.0106939780058
1385	20	0.62924172552	14.6087806479	0.559286329663	3.86509014435	0.01018026	0.0106939780058
1940	31	0.174295642897	12.7313235252	0.499089928545	3.36060207863	0.01038304	0.0106939780058
1510	17	0.601807180096	13.4160932411	0.683158935452	1.5397592717	0.01013048	0.0106939780058
984	7	0.708396443082	19.807950047	0.711342113646	4.14476683784	0.01018818	0.0106939780058
1027	2	0.103359419725	14.8895810525	0.830805754657	0.858985602141	0.01027717	0.0106939780058
1341	15	0.451370182906	13.3380485794	0.178748543804	3.02460480916	0.01068239	0.0106939780058
590	5	0.490456790012	13.9016652761	0.3430888874	1.34834832822	0.01030049	0.0106939780058
1535	24	0.742038557091	13.8164949428	0.78748882286	5.07471799189	0.01034753	0.0106939780058
1178	4	0.482434873671	19.4175493397	0.655363225507	5.64661916245	0.01065874	0.0106939780058
1707	24	0.661413174572	11.794168519	0.556198981189	3.21610591573	0.01030396	0.0106939780058
1378	15	0.662013243359	14.2980204805	0.372243801638	8.56162183038	0.009977875	0.0106939780058
935	15	0.664251143017	12.583800506	0.146821729634	2.64693558168	0.01000761	0.0106939780058
1349	10	0.2193579213	16.0719694525	0.956781771494	3.16271325847	0.01020833	0.0106939780058
1572	18	0.876647081209	17.3735426392	0.186574608735	4.55876659793	0.01056066	0.0106939780058
609	12	0.560962144124	13.4665819633	0.681057283709	1.19183259358	0.01060782	0.0106939780058
1127	15	0.728043900042	14.7531563328	0.766955912061	1.03630526351	0.0105847	0.0106939780058
754	5	0.918986291751	14.9912821031	0.343699891372	3.80980360627	0.01014534	0.0106939780058
876	8	0.644247175044	15.4359713376	0.0379312069289	4.80178103097	0.01026303	0.0106939780058
1577	23	0.0533538674232	18.5612325708	0.781881606148	4.62174949619	0.01010566	0.0106939780058
1132	11	0.235840574098	12.9667734106	0.641291285612	3.09066353474	0.01033733	0.0106939780058
601	6	0.592831481843	13.5098318179	0.209645607167	6.43017744206	0.0104076	0.0106939780058
1414	17	0.542185860742	11.653272467	0.844292042533	8.55764512452	0.0105715	0.0106939780058
1407	24	0.591679314302	12.0962322983	0.365163241254	2.12660655259	0.01014979	0.0106939780058
1905	33	0.735329690075	13.4620623821	0.475383386629	2.74242452369	0.009960305	0.0106939780058
1756	15	0.497401139462	15.568515584	0.199506430569	1.33652752518	0.01019609	0.0106939780058
1394	19	0.429517288695	13.3389071357	0.651351566408	2.35010764328	0.01030932	0.0106939780058
1403	11	0.227303462789	14.8086998821	0.134254315466	1.64673204371	0.009824537	0.0106939780058
1082	15	0.678673031273	12.3142317297	0.757568230027	1.79662573848	0.01044853	0.0106939780058
1759	23	0.364078863633	15.7843767296	0.462373637674	1.43442121749	0.01014368	0.0106939780058
1188	16	0.881420701996	15.0955027771	0.461778583312	4.16240187796	0.01061447	0.0106939780058
1003	11	0.89859823784	14.242677979	0.861936188662	1.94775998444	0.009758397	0.0106939780058
1444	16	0.672704051548	15.4035908266	0.289706927741	5.20255359188	0.01037463	0.0106939780058
1067	9	0.24319959306	12.5945062959	0.223080221829	0.507570677534	0.0102523	0.0106939780058
880	7	0.321071667462	13.0301207486	0.594430373009	2.70734531114	0.01011518	0.0106939780058
953	9	0.570362423927	12.6008922728	0.200537510657	4.27695626518	0.01019915	0.0106939780058
1459	28	0.927757177098	11.5568205215	0.194896417677	0.461537808807	0.01059476	0.0106939780058
729	4	0.186146485745	13.2848794653	0.538897416741	3.21316392867	0.009158878	0.0106939780058
523	6	0.460398324403	13.5968621372	0.596247365292	0.235085802917	0.01048952	0.0106939780058
1141	13	0.46857860795	14.5843994009	0.447566081199	1.4324909786	0.01048807	0.0106939780058
1489	17	0.787322990438	16.9307823437	0.997291051747	3.32277047412	0.01031188	0.0106939780058
1413	16	0.823336729912	14.254184578	0.427858676182	0.25898321232	0.01047375	0.0106939780058
1969	16	0.296807901916	13.182961886	0.356202843295	1.26582323299	0.00957836	0.0106939780058
1197	18	0.614250617469	12.1806413316	0.338345161906	2.03700676402	0.01063977	0.0106939780058
1886	19	0.554903710726	15.3162177159	0.0672114218376	4.32521026139	0.01023557	0.0106939780058
1349	9	0.297852776985	16.3208731775	0.249613470625	7.81162805567	0.009394417	0.0106939780058
1291	17	0.953610712777	15.0235717528	0.447622963325	2.71490916464	0.009880526	0.0106939780058
1160	16	0.75503759388	16.1986184042	0.304062386618	7.31298053426	0.01040281	0.0106939780058
1822	18	0.393093201317	13.8080107361	0.854006247107	3.88415104677	0.009892345	0.0106939780058
1243	19	0.608415587494	10.6715635513	0.335104846895	3.72888967097	0.01043576	0.0106939780058
1438	22	0.844924402218	13.5998193367	0.188561802176	1.95711154767	0.01064292	0.0106939780058
679	11	0.0727556700745	12.5121245868	0.705996957827	3.53268874697	0.01025415	0.0106939780058
1211	17	0.89921937657	12.4218211152	0.439297782739	5.11111688027	0.01050915	0.0106939780058
1341	20	0.431360034643	15.3316441939	0.244478550401	6.37296849977	0.01028133	0.0106939780058
1087	14	0.811919600266	16.9308794284	0.851318127164	6.7753832447	0.01032624	0.0106939780058
910	10	0.830717429787	14.9050323814	0.532644485477	5.40204788566	0.009505511	0.0106939780058
1604	17	0.146852039793	14.8670034583	0.842008826083	3.46051113523	0.01042819	0.0106939780058
1408	27	0.311633614857	10.9172676619	0.030849428367	2.23619664416	0.01045764	0.0106939780058
1334	13	0.48916947265	14.4981014476	0.598533109247	2.30361070317	0.009951846	0.0106939780058
675	10	0.213775019997	13.503870205	0.522303188001	5.8610580301	0.009445303	0.0106939780058
1366	20	0.317008834407	15.0593057947	0.84611410932	4.17888275729	0.01048049	0.0106939780058
1774	26	0.910435592953	15.1358059216	0.473992432309	3.07574334826	0.009566714	0.0106939780058
1459	21	0.369049945292	13.6322697617	0.424913692089	3.65725211305	0.01009983	0.0106939780058
1266	11	0.233115849487	16.0576806594	0.614573141213	4.07287389043	0.009946104	0.0106939780058
832	14	0.61114673144	13.4209028656	0.812963226723	3.78307162827	0.0104457	0.0106939780058
744	10	0.135167712561	12.7467950475	0.974569180848	4.42405066863	0.01006935	0.0106939780058
1443	27	0.802647267648	16.4374164515	0.488194236507	3.60504691147	0.0106772	0.0106939780058
1401	26	0.846900868533	12.3179637622	0.648492068584	5.64839267694	0.0106614	0.0106939780058
1563	29	0.714340753793	14.2746126927	0.834189849113	2.16942563849	0.009930394	0.0106939780058
1366	16	0.468275547764	17.1262323723	0.526233721304	3.21958323494	0.009715139	0.0106939780058
1751	15	0.816195531135	16.2947953697	0.901382283627	3.78755762385	0.01019233	0.0106939780058
1769	15	0.292072354299	14.6519042174	0.250273875264	4.38375169967	0.01026956	0.0106939780058
545	9	0.414835108716	11.5931505947	0.340641664114	4.14056175694	0.01069347	0.0106939780058
273	4	0.459757297815	11.537918671	0.623643997061	0.533742802277	0.01060796	0.0106939780058
1275	14	0.372740388193	13.1056267068	0.51855323442	2.22403191038	0.01059627	0.0106939780058
1412	20	0.241134926366	12.7363075503	0.919373731795	6.36849317593	0.009999808	0.0106939780058
1399	12	0.41748399291	13.0911446066	0.0782222246451	8.33298351186	0.01024631	0.0106939780058
1243	17	0.87886909675	13.4824858658	0.239807152134	4.52861434191	0.0106384	0.0106939780058
312	4	0.706192585047	15.9987453385	0.259451379715	1.12886333611	0.01044561	0.0106939780058
623	11	0.920658773707	12.4327618115	0.67050438647	2.59477670629	0.01007733	0.0106939780058
1165	18	0.379398989362	14.5019901667	0.356844875925	1.70747089456	0.01060289	0.0106939780058
1781	23	0.577532192029	11.0587481556	0.450103765152	1.93507489034	0.01067952	0.0106939780058
1080	14	0.0889053139511	17.4738888765	0.689431345875	2.22965534332	0.009541041	0.0106939780058
1007	15	0.963611304276	12.3782616836	0.945964924143	6.74710301332	0.01064473	0.0106939780058
576	10	0.912282970324	14.5566862785	0.145248829837	5.77246824496	0.01030146	0.0106939780058
1770	20	0.102005794387	14.2473846895	0.242029187494	3.04837408788	0.01043675	0.0106939780058
813	8	0.377969906417	14.3093793066	0.480937843391	1.87040922561	0.01032088	0.0106939780058
1031	14	0.987475953902	12.247214207	0.488389857632	3.45034274488	0.01019991	0.0106939780058
1282	16	0.318171445078	14.4445219909	0.441623509895	6.65730268968	0.0102063	0.0106939780058
1326	14	0.68954127367	13.5604507115	0.359872271013	2.80321025405	0.01049171	0.0106939780058
939	14	0.511104918789	13.0437472563	0.277673021781	1.719614812	0.01030114	0.0106939780058
689	10	0.393335662351	11.8370288838	0.0675895846641	1.72795162707	0.0104944	0.0106939780058
898	8	0.607758474532	14.1418283519	0.303668338407	3.12910408116	0.009649837	0.0106939780058
1569	19	0.621023390373	13.9803787553	0.981301738748	2.40190728047	0.01037526	0.0106939780058
852	10	0.536711215567	13.3159799527	0.505909420868	7.04284127454	0.01020786	0.0106939780058
723	10	0.831234956891	15.2644132625	0.779164503127	5.057285407	0.01017933	0.0106939780058
1961	29	0.886701128043	14.7523567614	0.312250529674	2.50944069865	0.01046863	0.0106939780058
1585	17	0.601742028412	12.6062450927	0.4567659426	4.25508785118	0.01055317	0.0106939780058
1182	15	0.499801035484	14.1407831883	0.247051647793	3.24459848878	0.01020248	0.0106939780058
1037	11	0.686389931515	14.0692704055	0.238759308197	1.82182177832	0.00998566	0.0106939780058
647	12	0.785685830711	13.0974283677	0.743962137032	1.10546239645	0.01055997	0.0106939780058
589	5	0.558822120741	15.633553365	0.72651034906	1.94713488698	0.01004594	0.0106939780058
1801	16	0.959493169605	14.8841546013	0.0201078619579	1.65718955776	0.01066947	0.0106939780058
887	10	0.443498658674	12.5983560373	0.374083143615	2.98646246326	0.01029039	0.0106939780058
1461	12	0.243313940593	14.2149317961	0.510262074174	1.60961705481	0.009840225	0.0106939780058
944	18	0.692420297554	12.4979474022	0.820589578501	3.16518643475	0.01026304	0.0106939780058
859	8	0.112391983957	13.7570505976	0.345704262278	3.70822914862	0.00928351	0.0106939780058
622	11	0.836457144847	10.1863272085	0.688990266609	1.53138204583	0.010518	0.0106939780058
881	11	0.230600666074	12.5300197359	0.233039377325	3.48184804835	0.01034374	0.0106939780058
1384	16	0.140322494559	9.74137623052	0.30663668392	0.77022749028	0.01005099	0.0106939780058
1332	9	0.321964399696	15.3448769499	0.241149538522	4.720142343	0.009882318	0.0106939780058
1281	19	0.512940542105	14.0638994588	0.213692952378	4.40810279828	0.01056805	0.0106939780058
1428	12	0.314527749154	13.2826034003	0.66804404353	0.345385222883	0.01058027	0.0106939780058
1058	20	0.327324424246	13.8782842073	0.677060488035	3.58707335679	0.01066231	0.0106939780058
993	12	0.730259184998	14.7817675753	0.613209819932	4.30328006789	0.01051232	0.0106939780058
2061	18	0.0487245387648	13.3108691715	0.139905824313	4.17978487326	0.009174708	0.0106939780058
986	16	0.856194285002	13.7977461734	0.966883910399	3.5805706917	0.0104349	0.0106939780058
1997	21	0.499261310553	11.6773858358	0.482633322297	4.63366467693	0.01061976	0.0106939780058
1911	12	0.503598369669	16.1648162359	0.906967845031	3.78503735601	0.01013403	0.0106939780058
937	18	0.454452424958	10.2261584844	0.810647784761	2.76272963182	0.01002186	0.0106939780058
1472	26	0.566335451673	12.3443808375	0.566851102189	4.99297593662	0.009970319	0.0106939780058
976	12	0.298928439509	13.2139189078	0.0602248386139	2.11695383317	0.009822271	0.0106939780058
543	9	0.841567951856	12.4350398658	0.545896715911	4.27151683691	0.009960324	0.0106939780058
1149	16	0.364627587806	15.4957878342	0.520982909325	2.42616130517	0.01050127	0.0106939780058
998	10	0.840460863638	14.8904366405	0.429958364626	1.29380844368	0.009681812	0.0106939780058
992	16	0.852133387304	13.9306959587	0.433319129439	1.09864133904	0.009897711	0.0106939780058
642	11	0.605221863316	12.9693876324	0.0179221023567	5.45817123022	0.01023994	0.0106939780058
1036	11	0.807599380284	14.5179749167	0.0432048453259	2.35503256019	0.009936296	0.0106939780058
1212	10	0.278089022658	13.7407224129	0.330472454707	2.83658266512	0.0103726	0.0106939780058
922	12	0.640201206297	12.2172024193	0.340414285233	6.38074476461	0.01012317	0.0106939780058
1285	8	0.309779614986	12.5894021684	0.0669858480471	0.740076146397	0.01061288	0.0106939780058
1015	7	0.419431393268	16.0411471771	0.403379815476	6.3145264136	0.01017606	0.0106939780058
1260	14	0.0510798071989	11.4009549689	0.797843423058	1.47158892111	0.009849718	0.0106939780058
838	8	0.400001171229	16.0863914532	0.824653347622	4.16854390599	0.01024329	0.0106939780058
1574	16	0.426728831165	12.0163536598	0.0778343974323	4.73988205808	0.01052673	0.0106939780058
628	3	0.553706706922	15.5017747183	0.522722645642	3.15686311398	0.01038064	0.0106939780058
1254	10	0.556388049129	13.6144473753	0.0160093208617	2.8999532071	0.009959306	0.0106939780058
834	10	0.253454672188	11.8390681656	0.808779163566	4.44897570619	0.01022178	0.0106939780058
623	6	0.629593999769	14.7647820008	0.57677705043	2.37903486444	0.009662299	0.0106939780058
1055	6	0.588950221383	16.1462022162	0.111918087603	3.31739550461	0.01062107	0.0106939780058
648	6	0.385581407761	15.9989242414	0.324067557858	0.969656364031	0.009726251	0.0106939780058
1140	9	0.601809148562	17.3550207517	0.893359652328	3.32266475357	0.01053118	0.0106939780058
1395	16	0.675253980551	10.5173129747	0.308392298236	0.689306115579	0.01011528	0.0106939780058
841	13	0.414120889091	13.4264808091	0.0287812802698	6.63633103422	0.0103794	0.0106939780058
1444	3	0.168031616087	15.6166033964	0.141623883896	2.53962506599	0.01065446	0.0106939780058
1722	18	0.521451427056	15.9075551712	0.451943865961	2.79112742483	0.009756918	0.0106939780058
964	12	0.634186933101	14.6285408841	0.307752812318	1.42888097823	0.01051132	0.0106939780058
1766	23	0.780108310805	13.4721490013	0.525321640637	4.42905531856	0.01034425	0.0106939780058
612	3	0.0730818090306	13.2778259738	0.67475561457	0.807821596933	0.01026907	0.0106939780058
1145	12	0.942335984803	12.5107371932	0.264631211703	6.7700202356	0.01027129	0.0106939780058
1252	24	0.505674665678	9.77117373859	0.118978691501	1.64649117577	0.009993844	0.0106939780058
1079	8	0.604989700193	13.4019453861	0.467353229218	3.08897378087	0.01066413	0.0106939780058
1772	33	0.639540236428	11.3227306533	0.641045951705	5.65171088891	0.01053324	0.0106939780058
869	14	0.942147472299	12.2209554654	0.966003973731	7.17388882872	0.01036554	0.0106939780058
1117	19	0.649539455113	13.7045344897	0.675022142646	4.78241064573	0.0105304	0.0106939780058
1618	22	0.621778281882	11.1324009873	0.346617116104	1.59506544929	0.01045575	0.0106939780058
1166	11	0.951741013029	13.7886434791	0.625229588293	0.732137926276	0.01069106	0.0106939780058
933	13	0.540599114529	13.7069013808	0.236079752731	1.12531402282	0.01049655	0.0106939780058
1222	10	0.950506235341	16.0670935543	0.0412232722309	0.26174236582	0.01036561	0.0106939780058
1313	21	0.728750220624	13.6788981963	0.2328724178	0.847773222315	0.01023367	0.0106939780058
1677	18	0.190140976377	14.1178635642	0.763000093212	6.90796467698	0.009650816	0.0106939780058
1178	9	0.450252360349	15.5055320944	0.669086753792	5.93722457786	0.009979159	0.0106939780058
1088	16	0.636858701242	12.4481292303	0.217823440591	3.13026947012	0.009563931	0.0106939780058
1002	11	0.647675478377	13.1515758656	0.524489043685	5.53963503563	0.009936802	0.0106939780058
1776	28	0.154856799955	12.4519787385	0.0843759777012	3.2586469495	0.01049053	0.0106939780058
380	6	0.675235601936	14.604078603	0.0155757793123	3.94634686469	0.01039823	0.0106939780058
903	11	0.626620431147	12.6970582561	0.0944449226873	2.91356802119	0.009634379	0.0106939780058
899	14	0.474916393383	13.7402518871	0.649923561435	0.00599705160458	0.01039634	0.0106939780058
1303	14	0.612008175249	15.5027971881	0.186277645293	5.83686067777	0.01058218	0.0106939780058
845	8	0.646730022643	14.5030308476	0.437868624636	4.97157657164	0.01019833	0.0106939780058
1869	26	0.351980519982	12.6718663932	0.614001366125	0.00983827913346	0.01039664	0.0106939780058
1011	15	0.838891599385	13.9129759107	0.656797037289	4.12541210235	0.01025625	0.0106939780058
1084	10	0.695260572365	13.8833677638	0.569980140619	0.693778409116	0.01041252	0.0106939780058
1050	15	0.650902094156	14.0546367214	0.18635946765	1.11920423379	0.01049938	0.0106939780058
1041	12	0.483722233152	14.9458109493	0.278337773201	1.3055341955	0.01068641	0.0106939780058
1052	13	0.580870481965	15.2504726049	0.0310481830112	4.57650858375	0.01021238	0.0106939780058
749	8	0.485164573005	14.5455649825	0.546473883231	0.111861645647	0.009974896	0.0106939780058
1726	9	0.328348794803	13.5350725881	0.422353954103	2.64731839909	0.01046519	0.0106939780058
1679	23	0.760695700225	13.3965157022	0.468243518266	7.71831846622	0.01043667	0.0106939780058
1270	11	0.57611082134	15.2817517482	0.66326633706	2.40945937378	0.01036332	0.0106939780058
1264	16	0.406426363596	11.859347808	0.195323226151	1.10938003284	0.01020283	0.0106939780058
938	16	0.211213869365	14.7655164678	0.226079981123	4.72504021963	0.01040506	0.0106939780058
2164	18	0.380100844193	14.7832237972	0.844140752377	0.82831242032	0.00989657	0.0106939780058
2069	13	0.59375831901	15.7803656858	0.944384492926	1.52762978843	0.01026683	0.0106939780058
1431	14	0.588435194288	16.1562523418	0.718138234415	3.11781671394	0.0106216	0.0106939780058
567	8	0.714300048883	13.5141342572	0.934132984924	5.59154880458	0.01066861	0.0106939780058
1118	14	0.48305606807	13.5972506837	0.197970622851	3.01228079624	0.01026609	0.0106939780058
1561	20	0.510598776	16.0331893514	0.353422789351	0.279878833364	0.009493617	0.0106939780058
1251	24	0.502541477238	13.2184983434	0.130113411584	5.45145207344	0.009993742	0.0106939780058
1713	31	0.807530212983	14.911008531	0.286140863465	3.49477169945	0.01020163	0.0106939780058
1000	19	0.595473216735	13.0316908233	0.909683532528	3.017353236	0.01019889	0.0106939780058
1270	11	0.53616514974	15.6230503336	0.450436973469	4.97023508751	0.01045084	0.0106939780058
2270	32	0.142060047213	11.5602008879	0.092364070499	5.64053915775	0.01038841	0.0106939780058
902	9	0.892937150222	13.7175633685	0.387464735448	4.78436519838	0.01021484	0.0106939780058
712	13	0.842905405919	13.8434237648	0.811330340989	3.63393027931	0.010464	0.0106939780058
1318	8	0.34326810467	17.4511137483	0.36395123107	2.47468704422	0.01022888	0.0106939780058
1239	11	0.786403290584	15.4282784134	0.138541484978	4.23269860716	0.009426583	0.0106939780058
1350	15	0.65119633817	15.1872560492	0.0623367881875	7.3149495304	0.01018681	0.0106939780058
1089	19	0.473182192571	12.5802288255	0.195182956964	1.08809782918	0.00996643	0.0106939780058
817	10	0.60577742153	16.8450201774	0.775579565548	6.17495165066	0.01012651	0.0106939780058
981	16	0.350928322065	12.7043601841	0.695076474312	4.40983964076	0.009727197	0.0106939780058
1066	7	0.789943129829	16.0031600311	0.285503368493	3.3289173125	0.01037411	0.0106939780058
1057	16	0.793589717245	14.0235425695	0.642565530528	2.37251470607	0.01013571	0.0106939780058
1025	8	0.820229126719	14.3931045325	0.760363127615	4.51878823896	0.009853958	0.0106939780058
1083	15	0.326931658113	15.13907898	0.836712896599	1.61283229868	0.01036222	0.0106939780058
1038	7	0.0593198023139	10.7758158114	0.872871792683	3.4419511347	0.01031357	0.0106939780058
899	7	0.229843090885	14.8097756252	0.289674199627	3.14910019228	0.009630087	0.0106939780058
2058	19	0.452919796701	15.7728081509	0.996897828646	1.01356325131	0.01030669	0.0106939780058
1335	11	0.880420291884	14.376410786	0.775654669503	2.91633429893	0.01061834	0.0106939780058
786	8	0.47949607345	14.4714138178	0.930390963452	1.61201564565	0.009990797	0.0106939780058
1546	22	0.842233023476	15.6717901857	0.27103131561	0.755213444309	0.01066506	0.0106939780058
1187	21	0.734968448415	17.6637920448	0.0164861913575	4.69792610665	0.0104379	0.0106939780058
1364	20	0.867847357557	11.9686543878	0.347091049404	3.58069178811	0.009947099	0.0106939780058
974	11	0.442736211291	12.585696458	0.232873337539	6.93851915904	0.01004609	0.0106939780058
1126	9	0.54082097372	15.7449410323	0.558407740726	1.16689072915	0.01007196	0.0106939780058
1589	20	0.725585547599	11.3624102151	0.57512648838	4.10168277923	0.01041006	0.0106939780058
1238	21	0.327091261921	12.427941106	0.180520356281	1.48403569837	0.00979056	0.0106939780058
1535	24	0.351968756237	14.4112210447	0.113574579496	2.73232541144	0.01052708	0.0106939780058
1142	9	0.231908096107	12.4619423748	0.447051091803	6.82684891895	0.009848656	0.0106939780058
2072	24	0.383998037225	13.1371153479	0.75058620441	3.78853722875	0.01005937	0.0106939780058
1617	11	0.242271748872	13.7532988794	0.597054582262	2.78343003301	0.01052884	0.0106939780058
1067	9	0.752136554607	14.2444150838	0.808235196988	1.01525955801	0.01037726	0.0106939780058
1152	21	0.491448777265	15.5367956094	0.757164638449	4.71322868601	0.0104349	0.0106939780058
1904	26	0.778996907971	14.5981972501	0.741399538112	1.16940283446	0.01039452	0.0106939780058
960	8	0.620327118788	15.7376512009	0.804986444705	6.29731650614	0.009766558	0.0106939780058
1515	16	0.259238395221	14.7200202892	0.744220061826	3.32837964753	0.009966216	0.0106939780058
1260	23	0.334917650255	11.35480247	0.427515441244	0.0344238086839	0.01065727	0.0106939780058
1075	10	0.838764242775	15.0280413383	0.346228209215	8.27145380143	0.0104318	0.0106939780058
1379	13	0.76626821562	14.3919140208	0.131369768094	4.3952377987	0.01012274	0.0106939780058
1411	16	0.900608300716	12.193789622	0.766121773058	2.4995529296	0.01030105	0.0106939780058
995	14	0.731043420356	12.1845956803	0.864651655813	3.50060494986	0.01058393	0.0106939780058
2233	26	0.696696276866	15.0849646946	0.303547524491	1.90290826936	0.009696341	0.0106939780058
576	5	0.900560702867	17.3396910967	0.966613785807	1.78956051227	0.01017486	0.0106939780058
1042	14	0.526906446372	13.7355616213	0.935531143379	2.33653335644	0.01005548	0.0106939780058
659	6	0.713969123424	12.8433895046	0.0962429164314	2.0622611984	0.01054895	0.0106939780058
933	9	0.430463250911	14.79836399	0.376600398959	0.637346903816	0.01005404	0.0106939780058
816	14	0.342162222571	14.8454855505	0.335938609301	1.68145470462	0.0105559	0.0106939780058
1297	18	0.827576116552	12.0055077351	0.295028657201	4.07342144858	0.01002762	0.0106939780058
1894	23	0.961414879537	15.6367487649	0.816255263864	2.92414606873	0.010446	0.0106939780058
945	4	0.262642201927	14.6081860156	0.567171458544	1.45976050091	0.01046701	0.0106939780058
1444	13	0.494136874245	14.5392779923	0.119304056865	0.173481359698	0.01023877	0.0106939780058
468	3	0.127933749624	13.3233604525	0.944811472656	1.06753778843	0.007421611	0.0106939780058
1567	26	0.579101576147	10.316858079	0.273734397123	0.966434124977	0.010602	0.0106939780058
1062	18	0.977625303522	12.476945997	0.295829383385	2.65781825433	0.01001136	0.0106939780058
1484	18	0.0239580428823	13.270227867	0.689655679685	4.78202636456	0.01030278	0.0106939780058
1114	20	0.568060879282	14.4712929632	0.156462122225	6.8976006681	0.01043726	0.0106939780058
622	10	0.746369562485	12.0452637174	0.454214492263	3.94199839161	0.01059441	0.0106939780058
1279	19	0.165768871797	14.3586513436	0.404564089655	1.46999691545	0.01032904	0.0106939780058
1989	23	0.557849343606	13.0794492327	0.802073198771	7.66252966394	0.01046032	0.0106939780058
1122	11	0.654671445318	13.1592571418	0.994697222121	1.77966240242	0.01057012	0.0106939780058
1025	9	0.548244355765	16.4446190622	0.650674141296	3.77960959822	0.009973522	0.0106939780058
1008	15	0.535333214472	12.7032451909	0.189983714444	2.63735370037	0.01044128	0.0106939780058
785	14	0.795942187424	13.2195873966	0.415625351618	5.54012758781	0.01036702	0.0106939780058
1627	22	0.449037631744	14.2143833784	0.01942415984	3.3741838501	0.01047592	0.0106939780058
939	12	0.877163165948	13.1317339256	0.943175618463	0.261068359886	0.01043747	0.0106939780058
1958	22	0.277193125688	16.007052979	0.765986876227	6.15792884099	0.01024606	0.0106939780058
1189	13	0.629449309356	13.9332208533	0.553197399353	4.20239956282	0.009819009	0.0106939780058
1272	21	0.680958152872	16.3737435007	0.0734331421728	1.37419392482	0.01030784	0.0106939780058
789	12	0.853124199856	11.9162902746	0.499374636979	2.57399216855	0.01060213	0.0106939780058
1023	11	0.563362777542	15.7645891683	0.876570752959	1.05543996882	0.01004707	0.0106939780058
1178	7	0.356431895989	16.3826510527	0.344061429772	2.01266374414	0.009874337	0.0106939780058
1031	9	0.937773317934	16.5209105086	0.0174238532586	2.41249426237	0.01042955	0.0106939780058
1510	11	0.252372130397	15.0719106179	0.461088903824	0.0993304142232	0.009768627	0.0106939780058
1554	27	0.725350425926	10.8267381612	0.199982851679	1.46859294073	0.01034465	0.0106939780058
1575	20	0.86884469047	12.2717780757	0.0462119414917	1.4326981912	0.01001407	0.0106939780058
1537	13	0.550979656527	13.1669252686	0.565587154418	6.08822647068	0.01024717	0.0106939780058
747	8	0.995367095819	12.2474165133	0.278109382172	4.34180468469	0.01038686	0.0106939780058
1521	20	0.0668719668712	14.0948987232	0.44898807154	3.41332037017	0.01022407	0.0106939780058
576	6	0.86098967929	12.8522963103	0.976001004326	8.91566579058	0.01042553	0.0106939780058
1403	23	0.524703019096	14.836090063	0.471953785529	6.80443466034	0.01035594	0.0106939780058
894	11	0.236078956318	13.2396324116	0.465235290831	3.69296243979	0.009516268	0.0106939780058
1593	19	0.800020370858	15.2891356306	0.355959064837	2.33236285803	0.01068893	0.0106939780058
1110	12	0.390731572428	14.0662885098	0.733349674059	3.27859452371	0.01023181	0.0106939780058
1631	23	0.471104157663	11.9498900262	0.235851593459	3.61890463922	0.01044962	0.0106939780058
1630	31	0.227568696217	13.7999340426	0.547796236879	6.99494357435	0.01062759	0.0106939780058
1207	23	0.557435274375	13.016578056	0.271585780668	5.27391420567	0.01017154	0.0106939780058
568	7	0.602934380838	16.0248252413	0.408409563076	2.57579782742	0.01029683	0.0106939780058
1792	12	0.603650392335	15.3200781278	0.200282890966	6.39063609981	0.01065123	0.0106939780058
1831	29	0.127457500148	12.2283152461	0.53831619183	2.63568111076	0.01038374	0.0106939780058
1515	23	0.474977989269	12.3264398119	0.716869771676	0.603649571332	0.009916649	0.0106939780058
788	8	0.501582121743	15.7898454853	0.230275836238	4.40056028235	0.01026635	0.0106939780058
1237	11	0.639413770587	13.9453949118	0.776744644373	1.97223642568	0.01059576	0.0106939780058
1621	19	0.895294451946	12.4233173262	0.839605424585	4.99897346637	0.0105389	0.0106939780058
1077	13	0.767717900546	15.4180169369	0.54717199928	2.35253147781	0.009454127	0.0106939780058
1712	20	0.806518278074	14.4152209246	0.300924205662	3.75426563165	0.01043696	0.0106939780058
1326	22	0.36853994478	11.4338793476	0.516930879211	6.49019723025	0.01056488	0.0106939780058
1655	24	0.451152437835	13.7571044893	0.401377731403	5.74909943522	0.009472062	0.0106939780058
663	10	0.540101951641	13.8073149393	0.926110867375	2.67566878676	0.01062934	0.0106939780058
837	8	0.60239628777	14.1522255558	0.691589961669	2.45346227137	0.01024422	0.0106939780058
1389	16	0.441720749838	11.041158459	0.372665852401	2.03147668215	0.01029231	0.0106939780058
833	7	0.102291943151	11.4025654522	0.669947852594	0.706118802052	0.009228966	0.0106939780058
710	6	0.827943853244	16.0339756639	0.946807625005	1.7140907096	0.01005742	0.0106939780058
606	5	0.848576283377	12.908998121	0.682461442044	0.474051710628	0.01040185	0.0106939780058
907	17	0.476479438663	10.8705356721	0.58453700754	0.85265351748	0.01003488	0.0106939780058
1725	24	0.34303672474	12.4505358765	0.180996223572	4.23836333649	0.01044692	0.0106939780058
1534	24	0.607816911844	12.3303656539	0.00455419689977	3.09094628111	0.01022813	0.0106939780058
1261	19	0.767950027053	14.252890251	0.703420567464	2.49836335614	0.01020238	0.0106939780058
1015	9	0.466812093613	13.8693668489	0.0756187557376	5.73608100759	0.01002443	0.0106939780058
1076	10	0.906993445257	14.4011654604	0.509036284453	8.0598372227	0.009634892	0.0106939780058
1193	14	0.561855534317	12.4083909303	0.0495570697135	4.08431588513	0.0101254	0.0106939780058
1186	17	0.899061413768	14.0300223195	0.215408842448	3.42162057541	0.01027742	0.0106939780058
533	6	0.23474494791	13.8532705727	0.133721169194	4.5018954702	0.01039467	0.0106939780058
963	12	0.702468062994	13.6670893064	0.298980598423	2.568751969	0.01022061	0.0106939780058
1887	17	0.734060134815	14.5766707165	0.336118487775	0.059363828599	0.009493346	0.0106939780058
1749	9	0.376611711633	14.6919549697	0.511369521482	3.91414001578	0.01014562	0.0106939780058
1252	20	0.161944425266	16.6492740831	0.21111399018	5.85542991022	0.008934765	0.0106939780058
1818	26	0.674737420785	13.642602746	0.807506337382	6.45246796393	0.009639855	0.0106939780058
1446	12	0.131935885941	11.8922649412	0.794338868154	2.79151761069	0.0082829	0.0106939780058
1918	28	0.614564079372	14.3990162852	0.561012249794	2.08822925965	0.01012034	0.0106939780058
1281	9	0.847947112084	16.4118119934	0.689013990078	4.78764026457	0.01003676	0.0106939780058
922	11	0.999163342067	12.9408708773	0.287763450302	0.898541849133	0.01054255	0.0106939780058
1001	15	0.846268993516	16.5793579084	0.433300407292	4.39069639638	0.01041091	0.0106939780058
1760	14	0.482050920865	15.7507979675	0.136643422181	2.35199215118	0.01021389	0.0106939780058
862	11	0.853965927045	14.2605387814	0.963912466227	0.620251855064	0.01043119	0.0106939780058
1009	12	0.307866708569	13.1999896054	0.790084465768	3.91464311989	0.009325085	0.0106939780058
693	11	0.350189847173	14.2652738045	0.135446743975	3.46004070446	0.01049933	0.0106939780058
914	12	0.760714223134	14.9271874806	0.211316613157	2.79427022733	0.01036539	0.0106939780058
602	5	0.556143464883	12.6454448754	0.532059816481	3.91446514063	0.01059839	0.0106939780058
1152	7	0.589523857034	19.5347218144	0.995405373409	2.03330386004	0.01028788	0.0106939780058
847	15	0.852603970225	12.584141068	0.878151308946	2.11015142149	0.01027857	0.0106939780058
575	11	0.245406169171	12.4076939647	0.00252133671617	2.37246134676	0.01001667	0.0106939780058
558	7	0.819882876264	12.4582610127	0.572640996429	1.2655286329	0.01052816	0.0106939780058
1347	26	0.87806461052	15.2720149746	0.526564631043	1.47404767973	0.01021182	0.0106939780058
816	13	0.165870158665	14.8187950244	0.645073627004	2.6661433204	0.01047868	0.0106939780058
1476	21	0.203273070714	17.796159922	0.772974927667	0.637787365831	0.01048767	0.0106939780058
1085	15	0.52698934311	13.9206742955	0.493376697001	1.39914353653	0.009958914	0.0106939780058
1353	17	0.201867004709	12.0572152111	0.997879759526	6.14806755352	0.009929222	0.0106939780058
901	15	0.755818942531	14.7178057531	0.199428693484	1.69518986332	0.01023141	0.0106939780058
891	9	0.824564992778	16.3352034096	0.377418484224	3.80844985228	0.009862634	0.0106939780058
1124	11	0.455906161579	15.4394580708	0.496843264244	3.96512967188	0.01051277	0.0106939780058
1617	10	0.0998962960447	13.7968995346	0.658754877871	1.91366021109	0.01001894	0.0106939780058
1061	11	0.298825816475	12.9524207624	0.138545040505	5.01328659093	0.01023988	0.0106939780058
1067	9	0.259382760753	17.4870487638	0.209325143883	5.26154933548	0.0103871	0.0106939780058
1091	13	0.566432409259	15.3424069178	0.636334954028	5.19080420865	0.00989866	0.0106939780058
1136	21	0.235553749683	12.8085546388	0.0882477094514	3.8684671317	0.01055879	0.0106939780058
1292	18	0.950524041148	12.7117719002	0.88367954835	2.39442418004	0.01036262	0.0106939780058
1416	20	0.708742862724	14.7738208508	0.301733410173	5.02151128108	0.01011386	0.0106939780058
782	5	0.715686491414	16.7973386358	0.304736328962	1.14245594761	0.01038977	0.0106939780058
1961	21	0.255710514761	10.7015247325	0.614522100948	0.515483207188	0.009866152	0.0106939780058
815	5	0.828488071161	17.0092079499	0.595312615899	4.78556347194	0.01045855	0.0106939780058
908	10	0.391872322126	10.7583680657	0.956250633113	2.48182433451	0.01032004	0.0106939780058
1123	20	0.259699287383	11.60344215	0.480754198899	1.74448196996	0.01035243	0.0106939780058
1138	8	0.522535636381	12.3728038955	0.245161972171	1.72655870909	0.01068096	0.0106939780058
689	6	0.554443423483	12.7947760819	0.764580441402	0.862521173251	0.01064214	0.0106939780058
1428	14	0.304939132332	10.796427732	0.0733780148395	0.777572032344	0.009434649	0.0106939780058
1544	16	0.653257542057	12.0898859183	0.594554692573	2.64771268621	0.01034844	0.0106939780058
759	14	0.264318723417	13.1589335578	0.584444238804	7.97638233905	0.01038099	0.0106939780058
2156	26	0.321194125578	16.6223010498	0.0957884601596	3.90922792758	0.01035011	0.0106939780058
2282	22	0.495756796557	14.9307865104	0.492215598247	2.88072941591	0.0103196	0.0106939780058
1498	17	0.483154856924	12.4212054088	0.190455109238	4.55784094707	0.01032853	0.0106939780058
1541	15	0.53239859055	13.4901795781	0.935132725465	5.28840490167	0.0093715	0.0106939780058
1292	18	0.61626220217	12.3648642657	0.964407991461	5.15949301861	0.01037167	0.0106939780058
1128	18	0.559130532328	15.1971141244	0.281809380144	5.70483854603	0.01027665	0.0106939780058
835	6	0.247271767142	13.2329334069	0.502029702944	3.25846503568	0.01024766	0.0106939780058
1315	16	0.356254510418	12.7791732047	0.0275954988063	2.9337315172	0.009770339	0.0106939780058
866	11	0.406667673933	13.1552790861	0.51905096508	1.76051039211	0.01047435	0.0106939780058
1344	14	0.168160231957	14.6717238522	0.68282551715	4.76181485599	0.01056122	0.0106939780058
1369	15	0.216013879927	13.2297692963	0.0568397325224	3.76338455805	0.009860273	0.0106939780058
991	16	0.678595138414	13.5903650826	0.0472819896674	5.10028227358	0.01056649	0.0106939780058
550	8	0.840335630467	17.1253275841	0.972259912802	5.52800860346	0.01018295	0.0106939780058
1760	22	0.692633546922	12.5901186325	0.554000047483	5.52627011128	0.01066856	0.0106939780058
981	11	0.550268288743	12.3131827552	0.430369193171	5.3576537093	0.01055188	0.0106939780058
852	13	0.594480948804	12.462356028	0.360389088	5.32439299696	0.01026223	0.0106939780058
1274	17	0.785367616272	16.0471549461	0.333136580541	4.17838440066	0.01046187	0.0106939780058
853	8	0.210318065726	13.8319530134	0.522491943421	2.53074233496	0.01017553	0.0106939780058
647	7	0.358130284989	15.7951241469	0.163793971776	0.93569305555	0.01043845	0.0106939780058
1234	17	0.628116319582	15.1002574517	0.646684877161	4.32306007918	0.0101094	0.0106939780058
681	7	0.475123790347	14.7723613226	0.309690981213	5.81972490483	0.009715292	0.0106939780058
1455	11	0.581943096158	13.2314173702	0.445946535374	4.14736508237	0.01066471	0.0106939780058
1638	27	0.882614412816	15.4891355067	0.906717567475	2.96992505371	0.01054656	0.0106939780058
848	6	0.787843206144	12.9773431434	0.908963278153	6.01261699084	0.01068892	0.0106939780058
1762	21	0.225714771946	15.6782910838	0.406826397085	6.04959553479	0.01067773	0.0106939780058
1597	20	0.720421894573	13.2757415508	0.07821298084	7.07197087314	0.01032981	0.0106939780058
1892	19	0.377222401217	13.6764956939	0.305490290332	4.36615440116	0.01033896	0.0106939780058
1409	16	0.614743293603	13.0950269154	0.054582368031	3.24846378952	0.01001703	0.0106939780058
892	14	0.568524453528	13.5042014532	0.256331424703	1.85183540853	0.01067654	0.0106939780058
695	12	0.829053581514	12.6108792704	0.255975158826	3.49659778198	0.01019305	0.0106939780058
1107	12	0.359779676594	13.3421695238	0.125328885768	0.444885463221	0.009817501	0.0106939780058
1995	29	0.639506930271	12.6055135812	0.869856483539	0.637783799472	0.01038083	0.0106939780058
1403	22	0.521545334835	13.1492376037	0.69565609057	4.36610020609	0.01062705	0.0106939780058
748	10	0.994543442685	14.6501391665	0.757779197575	2.21410885501	0.01064951	0.0106939780058
1688	25	0.798399620808	13.9846616742	0.256452833166	5.45707176738	0.01063387	0.0106939780058
1191	20	0.784144069438	14.8211226151	0.973311535705	4.03473358751	0.01062296	0.0106939780058
1698	25	0.945080674601	13.8178308905	0.712577207381	0.00770395730519	0.01013921	0.0106939780058
672	9	0.994467019374	15.7436715361	0.839386425305	2.12495621804	0.01001402	0.0106939780058
1464	21	0.932102229674	13.9762329224	0.151144035027	4.7634251866	0.01041143	0.0106939780058
616	11	0.592652836812	12.5734012155	0.0602442360785	1.63504151621	0.01046029	0.0106939780058
627	11	0.826837287366	12.2246639734	0.196865919053	0.546711874345	0.01010265	0.0106939780058
1473	29	0.593661612145	12.5088944437	0.852225684796	2.09152032556	0.01059724	0.0106939780058
1269	15	0.807771219334	16.7062512114	0.33778524999	5.19933759934	0.00997351	0.0106939780058
503	6	0.503800767129	12.3705473202	0.785057678208	0.877426666762	0.01053441	0.0106939780058
850	12	0.570288179662	12.5535877631	0.118770704491	4.7176466217	0.01024562	0.0106939780058
1058	8	0.547194616943	13.1169332001	0.513188625276	4.52628133199	0.01026035	0.0106939780058
1367	9	0.680502529878	15.1316325487	0.77697231483	4.27198051305	0.01030203	0.0106939780058
1631	22	0.236582399774	13.7108167873	0.219286216329	6.63592799607	0.01061114	0.0106939780058
1747	20	0.291827276073	14.082398598	0.634608266062	3.77961422101	0.009806794	0.0106939780058
1025	17	0.758606231795	12.961418862	0.694579061768	0.702181279495	0.01062069	0.0106939780058
1358	23	0.632681201922	14.1282720072	0.360947761683	2.3822859387	0.01040044	0.0106939780058
1760	17	0.396244841912	14.2561780316	0.247900943396	5.03401170391	0.008639684	0.0106939780058
1864	19	0.78143947167	15.091692593	0.50959784281	0.990968046875	0.009955869	0.0106939780058
1037	9	0.306774930037	14.5609749414	0.124524861752	2.67650879694	0.01042223	0.0106939780058
906	8	0.833364063272	14.927047959	0.00412087660551	0.634320686513	0.009910304	0.0106939780058
1194	21	0.585685783747	12.2822248807	0.297154035651	5.50609401731	0.01051679	0.0106939780058
715	12	0.439493410891	12.0807165455	0.612836870298	3.88123463096	0.01065923	0.0106939780058
2005	17	0.449062598116	14.3483142944	0.668264313307	4.12210514416	0.01040408	0.0106939780058
826	11	0.735845765323	14.2771585197	0.1275016988	0.236104369559	0.01049828	0.0106939780058
1089	14	0.788370612222	13.8541680825	0.328805064796	0.847301657288	0.01050347	0.0106939780058
1915	29	0.931329967885	12.9394513749	0.325252593641	2.2799077406	0.01060845	0.0106939780058
613	4	0.814253090105	17.1868197056	0.706176132074	1.48081348382	0.01015213	0.0106939780058
659	4	0.536328899842	13.5185857253	0.172768609133	0.436787326931	0.01019046	0.0106939780058
2279	29	0.321025542564	11.8834530913	0.0802908632187	1.07012163443	0.0103712	0.0106939780058
613	5	0.63583661071	15.1745477022	0.0643071975394	3.97727666777	0.01043263	0.0106939780058
1260	19	0.585262777312	12.1365518634	0.158477275943	4.0502928078	0.0103253	0.0106939780058
513	8	0.283431709877	14.8683999883	0.516724836417	1.90422792526	0.01053055	0.0106939780058
1273	9	0.103487310057	13.2773707842	0.0856062386583	3.10358363932	0.009329362	0.0106939780058
1347	15	0.921323805195	14.0484096778	0.378791867485	6.72612203461	0.009388206	0.0106939780058
1063	11	0.647152176339	14.7503681808	0.428130804225	5.37972979081	0.01020893	0.0106939780058
975	11	0.577756245073	10.2285776401	0.843977055854	3.54705742776	0.01057155	0.0106939780058
1610	13	0.557423404492	14.1756364853	0.287164787799	5.64487968866	0.01049185	0.0106939780058
1850	18	0.584547336122	16.4845881394	0.526594957672	3.68806424416	0.01020994	0.0106939780058
1689	16	0.459762760522	14.5231913814	0.344480541035	1.71274618273	0.01051001	0.0106939780058
470	2	0.347695144277	15.1716365904	0.052587832587	3.65397361221	0.01064319	0.0106939780058
1302	10	0.208773236734	14.4499230803	0.322749751033	4.9392541735	0.009273476	0.0106939780058
766	5	0.599273487567	17.811869607	0.226510738449	3.59588199694	0.01063639	0.0106939780058
453	6	0.439538191739	14.3473383709	0.820609757894	2.19853809944	0.009991896	0.0106939780058
1060	8	0.944353901084	13.482066672	0.0435790314594	1.84019558614	0.01057256	0.0106939780058
1940	10	0.187455348665	15.8097889749	0.812724485295	2.42388330107	0.008812927	0.0106939780058
516	9	0.935548958223	12.8618733375	0.388712447049	1.14663215449	0.01053341	0.0106939780058
1517	26	0.427798506848	12.5372023862	0.491710359705	1.49806689867	0.01039887	0.0106939780058
1518	25	0.461056120794	15.5972272745	0.857335310901	3.76759206843	0.01067191	0.0106939780058
1356	24	0.788405678704	14.6915943323	0.701117907077	7.11396079578	0.01052269	0.0106939780058
1733	20	0.281361533888	14.6024373617	0.98347714499	3.45999764859	0.01014365	0.0106939780058
1568	25	0.192234567303	10.5314883394	0.27392936869	1.73480127123	0.0106146	0.0106939780058
564	9	0.289496435719	12.7652097708	0.048700799428	5.38335196315	0.01042191	0.0106939780058
1221	14	0.80772785672	15.7346624472	0.272971447958	2.01627015525	0.01039894	0.0106939780058
1841	14	0.671958168414	14.8340281598	0.368861310863	0.93670840762	0.009834173	0.0106939780058
954	7	0.032792577278	15.4031106699	0.645229184582	3.09376705455	0.00976965	0.0106939780058
1458	15	0.519028837373	11.5773850048	0.726713424468	3.63803691512	0.01042102	0.0106939780058
1012	12	0.754671229599	15.5447640663	0.799265058602	2.85578411489	0.01041145	0.0106939780058
1370	16	0.430906015935	13.9634220359	0.334850541236	5.27547153395	0.009868566	0.0106939780058
1289	20	0.327900840478	12.2050323829	0.15412051326	5.97994391445	0.01027139	0.0106939780058
1207	10	0.627719865557	14.1981798245	0.83538090912	0.813848699885	0.01024808	0.0106939780058
1259	21	0.655103370812	13.7396813084	0.367748150268	3.69902883289	0.01022064	0.0106939780058
1033	14	0.554957619981	11.7432145654	0.364511567381	2.93569139987	0.0102739	0.0106939780058
1086	16	0.413803356463	11.8180785977	0.195022798842	3.67578159642	0.01053238	0.0106939780058
1271	21	0.811580389282	12.7192316932	0.278086063245	5.51093845797	0.01031595	0.0106939780058
1330	14	0.939968741651	16.2336178778	0.824154674951	1.94254690589	0.01019556	0.0106939780058
434	8	0.889492994591	12.6733398607	0.623275071347	6.12212648773	0.01059503	0.0106939780058
1569	17	0.465506537435	13.692322314	0.137169973044	3.97085019249	0.009683617	0.0106939780058
1080	16	0.971751286709	11.6038770728	0.0533315136727	0.784823123322	0.01069254	0.0106939780058
1250	17	0.586642732504	12.8658183697	0.342752670708	1.50943644948	0.01054685	0.0106939780058
1651	19	0.514354760099	13.173173901	0.263278140894	2.24684886884	0.01049275	0.0106939780058
