# Supplementary material for: Tableware trade in the Roman East: Exploring cultural and economic transmission with agent-based modelling and approximate Bayesian computation
Source: PLoS One. 2020 Nov 25;15(11):e0240414. doi: 10.1371/journal.pone.0240414 (PMC7688115; doi:10.1371/journal.pone.0240414)
Supplement: S1 File — The full project, with the data, the code of all components used to run the simulation and analyses is registered: https://osf.io/s5mdw/. (GZ) [file pone.0240414.s003.gz › s5mdw-full/abc-pandora/results-example/nonrand/result_0.0105938744166.csv]

nstep	cstep	mu	mumax	copy	strb	score	epsilon
908	10	0.610268262809	14.065464499	0.746013176469	0.539749850713	0.009844747	0.0105938744166
1668	24	0.863965610548	14.9265165471	0.348335494896	1.32509889235	0.009760374	0.0105938744166
1456	15	0.585817194189	13.0021452933	0.620558759487	7.00525819768	0.01046462	0.0105938744166
1685	28	0.450821072567	13.3330082777	0.19213031583	0.320654409583	0.01035762	0.0105938744166
1385	14	0.225295568599	17.6657492579	0.101435076685	0.981823910708	0.01034416	0.0105938744166
1047	20	0.913014758965	13.9141401609	0.542999201639	2.00720113319	0.009973374	0.0105938744166
1318	18	0.55842020328	13.806794121	0.0793327700503	1.12667787249	0.01025624	0.0105938744166
1414	11	0.513023893017	12.8430243865	0.603274076337	2.26219713428	0.01050855	0.0105938744166
1445	18	0.436577582625	12.043066083	0.51371604053	1.21525883327	0.00983927	0.0105938744166
1415	14	0.546530220466	12.9439721981	0.448042641441	2.37020623741	0.01054516	0.0105938744166
633	2	0.0458296712597	13.904882556	0.0549539518638	0.395557168653	0.01006345	0.0105938744166
1208	13	0.801862944552	13.8338580987	0.599595756548	2.51080009912	0.01058112	0.0105938744166
1716	28	0.524139516804	10.6095804923	0.830025674245	3.59519174422	0.009364301	0.0105938744166
643	11	0.592507374503	13.4320150249	0.358239310584	4.0612506254	0.01018216	0.0105938744166
1187	13	0.614620428487	15.5320563558	0.779228101365	2.64627135851	0.01020141	0.0105938744166
2106	16	0.217852016658	14.8843258183	0.331409278306	3.85060186447	0.01021356	0.0105938744166
1081	16	0.492972393163	15.3302541869	0.185212999485	2.09233537549	0.01053667	0.0105938744166
387	4	0.60683316129	16.7138862746	0.697087942595	1.87829563567	0.01006118	0.0105938744166
856	13	0.638415402013	12.7932076917	0.218547172237	1.39766988227	0.01057228	0.0105938744166
1198	22	0.971007853902	13.7905369265	0.342414634962	4.07534340417	0.01046471	0.0105938744166
1800	21	0.66757839716	14.9871330737	0.134916276407	3.28345706565	0.01039202	0.0105938744166
870	8	0.885314544852	14.7179493495	0.0829060452187	6.10478282984	0.01019722	0.0105938744166
1178	20	0.854085437935	13.7529105479	0.248027678315	2.77030753853	0.01041926	0.0105938744166
1320	16	0.597100566721	13.3923016867	0.447001572297	2.36960738607	0.009949495	0.0105938744166
905	15	0.357946344539	12.2570436322	0.174428931029	4.34889097856	0.009863978	0.0105938744166
797	6	0.466467858166	16.7398768521	0.918413784152	3.96359729994	0.0102972	0.0105938744166
1787	24	0.473541857282	10.9421013734	0.948114510349	2.88949035418	0.01050166	0.0105938744166
715	3	0.121602175742	12.7611926342	0.0160655660234	3.72121552554	0.01044849	0.0105938744166
592	7	0.379274971321	15.6273367457	0.0785376577901	2.77175365842	0.0089642	0.0105938744166
221	2	0.867931551361	15.064880651	0.88356027255	3.77855263065	0.009893209	0.0105938744166
940	15	0.913390020911	12.6005612328	0.957791361534	3.02030401128	0.01007549	0.0105938744166
284	4	0.427234238144	14.1221150435	0.564691246195	1.59669693617	0.01031889	0.0105938744166
1309	13	0.514800415225	13.8345887347	0.29131339783	2.55636639622	0.009679017	0.0105938744166
1421	22	0.926903187665	13.5392905149	0.115754851858	4.0973031623	0.01029861	0.0105938744166
771	7	0.077345218498	12.0304516037	0.391415063113	6.33041879921	0.01057579	0.0105938744166
1439	24	0.506592544505	12.217599188	0.87283174456	3.35159993171	0.01000526	0.0105938744166
1649	21	0.316010523799	14.7017314899	0.855499170228	5.57900668926	0.01017428	0.0105938744166
635	10	0.915326670509	13.1241754878	0.914272967708	3.93907036858	0.009809612	0.0105938744166
702	7	0.678675343942	14.5872610583	0.571656722135	0.583848734919	0.009690337	0.0105938744166
619	8	0.722430163936	15.4760860408	0.650672460132	2.90073050028	0.01008813	0.0105938744166
1827	30	0.611532889841	14.1427623772	0.507272377755	2.17522265841	0.01039423	0.0105938744166
1166	16	0.98246845526	16.3295579456	0.479704682608	5.07832221799	0.01043456	0.0105938744166
1614	21	0.419162477533	12.309923916	0.372186851234	2.32601866794	0.0105313	0.0105938744166
2006	24	0.422394773379	14.8639106803	0.548665456517	1.49207721131	0.01032408	0.0105938744166
1185	17	0.547755615186	13.0972191786	0.0876357245002	3.80737094115	0.01043158	0.0105938744166
1223	16	0.445997535308	11.912691398	0.156512506457	4.85376961232	0.01057856	0.0105938744166
682	11	0.236437473299	12.8940963678	0.666078858303	6.14882198812	0.009998271	0.0105938744166
1361	13	0.141746589037	13.5981645889	0.861671708608	4.1691593122	0.009250937	0.0105938744166
643	7	0.288800239354	12.3757338712	0.237782051565	4.61655138806	0.00977184	0.0105938744166
984	15	0.403603266833	12.9201168216	0.322254531304	3.30452322753	0.01044146	0.0105938744166
860	10	0.776486380753	15.1988380628	0.845756352398	2.96604131906	0.01014999	0.0105938744166
549	9	0.939965005834	13.7810817261	0.420871643869	9.37828448316	0.01026347	0.0105938744166
1263	15	0.382704738402	10.4923914123	0.310305019738	2.67581061693	0.009923256	0.0105938744166
1338	24	0.596200484043	12.8524613387	0.243149570155	4.57408913226	0.0102964	0.0105938744166
1004	15	0.867580202735	14.6065685848	0.468723195198	1.79093815359	0.009767388	0.0105938744166
1076	8	0.43745670793	16.2676644387	0.481260435179	0.98493143975	0.009379655	0.0105938744166
1991	15	0.615675566014	14.6847925835	0.30469784252	1.18021575161	0.009958131	0.0105938744166
808	15	0.84626390592	13.9003474489	0.846404696484	5.22186054053	0.01027577	0.0105938744166
1425	18	0.469879352614	15.5471487816	0.656685205222	3.91642484432	0.01036096	0.0105938744166
724	9	0.818926677114	12.4030907558	0.247712491645	3.73259845751	0.01036445	0.0105938744166
903	12	0.443993050161	12.5011659895	0.565723288364	0.140166368665	0.01033432	0.0105938744166
993	12	0.297185360478	11.350309777	0.105268345279	5.77325996502	0.01034728	0.0105938744166
709	10	0.211933732975	14.1242661757	0.92982437417	6.82605801683	0.01036656	0.0105938744166
768	12	0.472094030367	14.3581739633	0.654061980849	4.26876867542	0.01028958	0.0105938744166
441	5	0.589363518424	14.091548654	0.760692036981	2.9448221408	0.009656617	0.0105938744166
1363	23	0.442652608037	11.9106396386	0.402606430099	0.990336215105	0.00997092	0.0105938744166
831	13	0.742713166271	14.6014951362	0.261504068723	4.6324225546	0.01041377	0.0105938744166
1207	21	0.609334177794	11.8932764943	0.679398594182	2.69543198087	0.01048407	0.0105938744166
882	10	0.394947499145	12.8211194694	0.0733622420104	3.49146747177	0.01040817	0.0105938744166
739	11	0.853858845608	14.3170186022	0.428741339733	1.31518358209	0.01012475	0.0105938744166
1104	19	0.640451317203	14.6156609334	0.546857878692	1.54372880728	0.01017025	0.0105938744166
1138	12	0.800587361281	16.1589039243	0.435359354247	5.26378316839	0.01008538	0.0105938744166
1549	20	0.419951640818	14.7770628196	0.903858492415	3.27300085955	0.01032593	0.0105938744166
949	14	0.5002554901	15.1745745203	0.684662217791	2.83665297528	0.01035181	0.0105938744166
1279	8	0.617754712834	15.3403738249	0.162199966189	0.140841146837	0.01051759	0.0105938744166
1904	23	0.85684528649	14.1959680178	0.064084382796	3.07771441509	0.009806506	0.0105938744166
936	12	0.29191905398	13.5319311195	0.190375919505	0.474976301809	0.01034048	0.0105938744166
1357	24	0.67513712008	13.3756342335	0.71915639459	3.1569803319	0.01044673	0.0105938744166
1307	23	0.923515591948	12.6390820691	0.602514075842	3.47673279557	0.01008468	0.0105938744166
1109	10	0.556243288023	14.7607695454	0.533991124919	0.755513138075	0.01058489	0.0105938744166
1759	19	0.390700165453	13.803667349	0.217705743316	7.93943454802	0.01040654	0.0105938744166
432	6	0.530984763798	12.084979362	0.471438245304	3.87162519571	0.01054867	0.0105938744166
2286	22	0.591398096216	13.3906192074	0.638991653616	4.24893858424	0.009105355	0.0105938744166
1562	19	0.591069389502	16.0866283345	0.106909386238	3.67629472256	0.009907539	0.0105938744166
364	5	0.611116543524	13.5005600722	0.0758642602251	5.24733309335	0.0105795	0.0105938744166
1403	8	0.460690020021	16.2312643161	0.352580560881	0.298877251146	0.009923167	0.0105938744166
2098	16	0.761855899149	17.4285903816	0.596306149983	1.66708389758	0.01037303	0.0105938744166
1104	12	0.559417488877	12.8558192259	0.375094716469	0.509388917095	0.01058604	0.0105938744166
1340	23	0.774950930375	13.7168489059	0.898194031538	5.67870429145	0.0102029	0.0105938744166
590	8	0.790303271336	17.4105248449	0.203478487514	2.73131242516	0.01044458	0.0105938744166
834	13	0.376544965602	11.8385951714	0.792872989105	0.592806304456	0.009979572	0.0105938744166
735	8	0.652787916905	14.7608917285	0.863557362851	1.36948170968	0.01056241	0.0105938744166
1218	20	0.581614065703	15.8769351391	0.364829993372	2.01209265637	0.009900932	0.0105938744166
1044	8	0.481371576859	16.0672348264	0.609006428807	6.10811730362	0.01031045	0.0105938744166
1360	8	0.0932901293725	17.5924635051	0.554503161096	3.46483084315	0.01010419	0.0105938744166
1025	9	0.533353484483	15.91011663	0.764522616415	4.44900136838	0.009755186	0.0105938744166
1402	20	0.380190402622	14.9781449396	0.38013561161	0.751294949196	0.01018034	0.0105938744166
1942	24	0.331469399652	14.7059546828	0.956621054896	5.01736323046	0.01029493	0.0105938744166
700	7	0.749014235647	18.3326972877	0.823538461633	0.471083602144	0.009946438	0.0105938744166
1004	9	0.820198112621	15.3209977897	0.404791021163	2.92536528536	0.01016119	0.0105938744166
991	12	0.80023940547	13.7470235238	0.00250311543372	5.29629334028	0.01020631	0.0105938744166
1231	11	0.766813114316	18.2486052888	0.0440070117464	9.687281277	0.01020683	0.0105938744166
991	12	0.785241006206	10.8002295151	0.341721394122	6.41828922802	0.01051008	0.0105938744166
800	7	0.452507463898	14.2524470697	0.53870406578	3.48888822808	0.01059153	0.0105938744166
1623	19	0.901438716504	15.2215200603	0.183342050263	3.88659730664	0.01029382	0.0105938744166
1346	17	0.599980256561	16.1403875747	0.563943064535	3.49675004292	0.01024293	0.0105938744166
1330	23	0.191834270185	14.2360539822	0.746411020527	1.06222472347	0.009937438	0.0105938744166
1334	19	0.852591798344	13.9499838324	0.242397790831	1.76427590227	0.01043434	0.0105938744166
861	10	0.447991124869	14.3844302701	0.37106971247	5.43729628142	0.009797557	0.0105938744166
1122	19	0.622037862348	15.4049888915	0.837488818053	3.86782806238	0.01037572	0.0105938744166
286	4	0.767927216511	15.1957709976	0.285444078447	2.32826944721	0.01046761	0.0105938744166
833	12	0.817013857561	13.1670021997	0.971207612464	5.74592379632	0.01017765	0.0105938744166
330	4	0.475883982767	12.0363904235	0.297724726825	0.878406495605	0.0105096	0.0105938744166
1071	9	0.704842435819	13.6987469385	0.0123535916331	2.99188539585	0.01058243	0.0105938744166
1784	28	0.553183200501	12.9377706149	0.661975357802	0.426127869718	0.01016304	0.0105938744166
1278	12	0.728801872986	12.770389268	0.835727461718	1.04198102073	0.009890928	0.0105938744166
478	4	0.351624492734	14.5385596417	0.285071743797	3.43241606155	0.009747837	0.0105938744166
1370	25	0.828072426155	15.8880439057	0.571650476675	4.39251474951	0.0102182	0.0105938744166
1250	12	0.81073190712	14.6284027671	0.552185687895	3.1348154091	0.01026822	0.0105938744166
1517	11	0.482623836358	13.0280749005	0.936803801199	2.47410267956	0.01029042	0.0105938744166
1385	24	0.380985443352	11.6478745933	0.0600019016962	1.95947221904	0.01037305	0.0105938744166
1270	18	0.909332356241	14.1452855245	0.295466775033	3.8924952779	0.01009784	0.0105938744166
732	11	0.296667700636	14.2852100536	0.771437627625	2.87940477844	0.01025826	0.0105938744166
1374	27	0.814476475829	13.0842543376	0.685722579132	5.24476833718	0.01022606	0.0105938744166
1502	16	0.887098189527	17.5132774699	0.686064200011	5.41068144462	0.010176	0.0105938744166
1397	23	0.738857139856	13.5161684228	0.297009644556	4.27964335847	0.01011297	0.0105938744166
1950	15	0.289709845322	15.514263294	0.265267703143	1.08717552165	0.01025633	0.0105938744166
1369	16	0.855454260367	15.1517967332	0.706896898235	1.74835091065	0.009909954	0.0105938744166
1373	17	0.166753473555	14.8317725609	0.117426716807	5.02459419965	0.009604854	0.0105938744166
960	10	0.991831787514	15.5669340983	0.374927701598	0.378491753847	0.00997908	0.0105938744166
1065	13	0.979289246492	13.6229494036	0.307571352918	5.53883510331	0.01047765	0.0105938744166
942	9	0.510985667677	11.8535689605	0.70274554583	1.57123139303	0.01038966	0.0105938744166
1654	23	0.332834437896	13.9181376235	0.115017173758	4.62185243272	0.009831114	0.0105938744166
897	13	0.864993530067	16.5515886802	0.106380441532	1.22233807809	0.0103729	0.0105938744166
1217	19	0.703206720375	15.6583386234	0.842548728979	1.71475443158	0.01052545	0.0105938744166
632	12	0.274729029727	11.5567948872	0.473002913744	3.77147806574	0.01009728	0.0105938744166
1104	15	0.682526077202	15.1644390771	0.409559784426	3.02663417782	0.01027992	0.0105938744166
997	17	0.553486008128	13.7409756531	0.19155931771	1.46647759665	0.009678478	0.0105938744166
783	10	0.250557859067	13.7464680485	0.219969462955	1.48286205978	0.0104593	0.0105938744166
1521	23	0.769339703277	15.2419567398	0.666434899492	4.78120069327	0.01004695	0.0105938744166
937	10	0.811145410226	14.3541728753	0.307166357904	0.729398147024	0.010326	0.0105938744166
1557	17	0.458614880054	13.5605786263	0.419600405964	2.26660667665	0.00997297	0.0105938744166
1637	26	0.316383834452	13.8739098863	0.345997336574	0.834320838928	0.01041879	0.0105938744166
136	1	0.549496383285	14.465856864	0.180269228099	0.693525281772	0.01047562	0.0105938744166
946	7	0.583468888957	16.6282456977	0.0677267665723	1.78424552662	0.01052747	0.0105938744166
1248	6	0.952566249117	17.0246730058	0.522624267605	1.48542237325	0.01010708	0.0105938744166
1762	14	0.916995518193	18.5213298273	0.144506455789	1.94041764831	0.0102391	0.0105938744166
1197	15	0.690697361382	12.1384845095	0.37973010586	0.3674733064	0.009983659	0.0105938744166
2058	26	0.848500489949	15.6933298846	0.620923422759	3.35997606913	0.0102452	0.0105938744166
955	16	0.586451707231	12.7123199609	0.78131382922	4.74979537954	0.01015392	0.0105938744166
1269	19	0.470544806466	11.7337974737	0.730670777042	3.90454906475	0.01049512	0.0105938744166
1104	16	0.90212349552	15.0009599923	0.238034820542	2.40074910769	0.0105254	0.0105938744166
943	9	0.902209625223	18.8215657315	0.824275208267	5.67186108933	0.009995627	0.0105938744166
615	9	0.89902559834	16.19211386	0.540418295349	0.11080440461	0.01042796	0.0105938744166
1377	21	0.630648793048	15.1519601085	0.0326719469592	3.82388509814	0.01058892	0.0105938744166
854	13	0.946895791024	16.6627578649	0.285569781402	3.41551059188	0.01058477	0.0105938744166
1397	19	0.391740537902	11.1789972458	0.778152847607	1.12343090865	0.01021573	0.0105938744166
1177	14	0.94469564736	15.4090060977	0.289712689385	5.0925235844	0.01047479	0.0105938744166
1544	23	0.560839072464	13.869715846	0.0651276440861	2.9099735877	0.01049529	0.0105938744166
1776	26	0.895304096303	12.6712870834	0.0012167900246	7.54851305739	0.01008621	0.0105938744166
1432	16	0.579404068891	13.5579985458	0.138447481793	5.16248742113	0.01014084	0.0105938744166
1345	13	0.676954070665	14.8965865847	0.142785284766	5.97776830972	0.009982696	0.0105938744166
1099	8	0.462392129449	13.9624464315	0.604535168114	1.45316609751	0.01017288	0.0105938744166
2127	34	0.633217484669	13.4886281069	0.563301710678	0.889824927388	0.01049661	0.0105938744166
1670	21	0.518697207499	13.8305640145	0.652802853255	3.69442966372	0.009450298	0.0105938744166
900	9	0.43923737908	15.9176014864	0.589045918558	3.70681325811	0.01050488	0.0105938744166
1157	15	0.442418499296	14.1126741604	0.0318766191882	5.23513311857	0.01052814	0.0105938744166
1732	29	0.307716341521	13.4097853365	0.644976021061	3.28542403758	0.010099	0.0105938744166
1588	15	0.78150557633	14.364061371	0.137082979432	0.193965317567	0.01007933	0.0105938744166
1157	18	0.688929055612	11.5914341757	0.350327249637	1.59463160481	0.0104004	0.0105938744166
587	9	0.922915785591	12.4709211867	0.160937623068	4.05400415468	0.01034652	0.0105938744166
695	12	0.586485545321	14.6170980413	0.337347460898	4.20975131295	0.01005387	0.0105938744166
1315	10	0.489167394782	14.8638668713	0.758104827004	3.37206287345	0.01033257	0.0105938744166
1294	12	0.97558422588	14.2433084322	0.313139248784	4.24023989051	0.01013949	0.0105938744166
907	7	0.975968278625	16.5820552899	0.785063073991	3.05090356672	0.01022188	0.0105938744166
1307	23	0.612116581255	16.2589659663	0.64807292391	0.0919178998718	0.01028547	0.0105938744166
1703	13	0.811989753325	14.1573182911	0.351840233211	8.09721517832	0.01026869	0.0105938744166
1192	6	0.231990591528	14.1835373834	0.694584370897	3.25295635018	0.009646911	0.0105938744166
937	14	0.270449330882	14.7716460973	0.593237681841	7.32738606604	0.009680921	0.0105938744166
614	4	0.7940289915	13.628996271	0.226385343483	2.54364702841	0.01057036	0.0105938744166
920	11	0.816981746169	14.1320132383	0.0304374374642	2.08833727003	0.009911928	0.0105938744166
858	8	0.59086927932	16.2959970843	0.328788350358	1.00205015189	0.01040223	0.0105938744166
1090	9	0.508104767247	14.5457564546	0.357423536634	3.44016011025	0.009754655	0.0105938744166
1868	26	0.709869252127	16.6490173962	0.43171100036	1.28823070258	0.009856277	0.0105938744166
1462	15	0.605661564284	14.4602247568	0.998541463187	3.55406369377	0.01030749	0.0105938744166
429	6	0.777448018349	14.0189336059	0.0730984997525	4.53785236368	0.009987725	0.0105938744166
395	4	0.803340251792	16.6363264163	0.175563040468	3.52253360549	0.01046917	0.0105938744166
1415	17	0.330035207439	12.3192323744	0.283503312034	1.90115560664	0.01034386	0.0105938744166
939	8	0.647384773159	14.8322135088	0.712019209381	2.11800575067	0.0103548	0.0105938744166
529	4	0.347206516537	11.9513071718	0.138050381193	0.0709823514236	0.01030626	0.0105938744166
947	10	0.480702197188	16.841644775	0.611144124489	0.586963113175	0.01036755	0.0105938744166
1228	17	0.614271611925	14.166373463	0.854908689777	1.09913767304	0.01041253	0.0105938744166
1457	23	0.231855811613	16.773152185	0.88756033369	2.56438543665	0.01044968	0.0105938744166
1177	23	0.38072325608	16.8709646079	0.0544126369667	2.90185220136	0.009971401	0.0105938744166
1294	17	0.738253453992	15.1526278669	0.688193839236	0.293022647201	0.01008332	0.0105938744166
1180	13	0.778283119287	12.8508941674	0.808116311472	3.3275109661	0.009990539	0.0105938744166
522	4	0.436175919907	16.4220460992	0.645980605646	4.71920075154	0.01031399	0.0105938744166
1345	9	0.332845732903	14.2068169978	0.335309190223	0.983672249131	0.01013807	0.0105938744166
1561	20	0.656959997034	15.1433303672	0.314155354023	1.12215768638	0.01025789	0.0105938744166
1407	21	0.892106294151	11.5322252579	0.556780764394	1.62411600805	0.01024976	0.0105938744166
1137	12	0.582971124112	12.5992986321	0.55061958569	2.64127917684	0.01009789	0.0105938744166
1527	13	0.851482974876	15.7228008904	0.781947006093	3.08711516359	0.01021606	0.0105938744166
1573	16	0.605664337451	13.2898572574	0.968148187505	3.82008054094	0.01017874	0.0105938744166
1090	9	0.779124112445	16.2958455069	0.29706988286	1.89963938947	0.01010243	0.0105938744166
1038	18	0.61474562446	13.0627099782	0.177712032754	3.23320671558	0.01024803	0.0105938744166
1710	17	0.553138051919	13.2618880702	0.0586434085385	2.32624545015	0.01048415	0.0105938744166
1238	11	0.982326704469	14.4058738033	0.979387784899	4.71270373191	0.01028459	0.0105938744166
1085	14	0.611368535957	12.7712584904	0.378412401865	0.398527363315	0.01056035	0.0105938744166
1313	18	0.194253439803	10.7789577793	0.419235472146	0.604203819226	0.01037482	0.0105938744166
1277	12	0.512661928651	14.9018251881	0.531343146665	4.20916872198	0.01027479	0.0105938744166
930	10	0.747602231094	15.4980035321	0.486355399009	7.25206924391	0.01019213	0.0105938744166
970	11	0.50594452318	12.0103533353	0.838149433407	6.17487783646	0.01052034	0.0105938744166
1414	15	0.409327379793	14.3142695319	0.250612395952	5.44352125637	0.00986632	0.0105938744166
985	13	0.811388360359	14.496541558	0.808909676517	2.78085184868	0.01003454	0.0105938744166
1045	17	0.492541239879	12.2121312322	0.528166621677	3.50759124393	0.0100653	0.0105938744166
1385	18	0.661219993792	14.2514261196	0.167747106799	2.44079865777	0.01001916	0.0105938744166
1330	17	0.952116556246	13.2479480733	4.35538697396e-06	0.917459794178	0.009929229	0.0105938744166
1577	16	0.271093320281	11.7302363067	0.265528144017	3.49326830322	0.01006992	0.0105938744166
925	14	0.254723914549	12.2859398409	0.682509643812	1.37260951277	0.01041806	0.0105938744166
715	10	0.863355845504	15.4520098962	0.757940534312	3.00494552443	0.01026752	0.0105938744166
1021	8	0.987656027773	14.8011391976	0.695318180012	4.94140334152	0.01049235	0.0105938744166
874	15	0.757504650285	14.2280928742	0.703598795784	4.77786974914	0.01054887	0.0105938744166
1364	20	0.701163016943	13.9875082855	0.413546867221	0.474993875596	0.010022	0.0105938744166
969	15	0.190663142745	12.0908021335	0.192187468186	5.64131187159	0.01023434	0.0105938744166
894	10	0.693766680303	14.4573896177	0.342222492262	5.89648654133	0.01011234	0.0105938744166
1776	17	0.436897342234	15.3577112466	0.0544960281281	5.43797441803	0.01021185	0.0105938744166
728	10	0.45690644894	15.4747651513	0.628732426212	3.51527660121	0.01021167	0.0105938744166
1381	14	0.186040029146	13.2622172948	0.537691839485	1.39254853323	0.01052292	0.0105938744166
1158	17	0.165629795519	16.0722728438	0.329229113691	0.162281642492	0.008490249	0.0105938744166
912	8	0.812357712138	15.943624568	0.784325818418	1.64966825914	0.0103417	0.0105938744166
1074	17	0.715028690093	12.7262159451	0.192607242187	5.36739650946	0.01034925	0.0105938744166
1858	28	0.738286430933	15.9458194682	0.118730294023	0.0363625727581	0.01043817	0.0105938744166
375	5	0.772021576867	15.6624201514	0.709695569845	4.37817107269	0.01033853	0.0105938744166
1206	20	0.3979398982	12.4454851	0.928032121317	2.58460977784	0.009837973	0.0105938744166
1815	27	0.762342766281	14.5888979592	0.316451954156	1.62632375767	0.01055095	0.0105938744166
1001	13	0.739083367629	13.1461791173	0.0967158095256	0.613080527799	0.009975819	0.0105938744166
572	11	0.314696448393	11.1256489583	0.0826464971549	6.78817170529	0.01004118	0.0105938744166
1220	23	0.77977044368	11.5071844127	0.225504291223	6.57925661871	0.01022171	0.0105938744166
1128	8	0.622136099457	14.7899345941	0.452682216798	2.96382006328	0.01007161	0.0105938744166
742	12	0.676564298749	16.6879512486	0.858261769278	5.99615175952	0.01015722	0.0105938744166
1338	11	0.163762454621	15.1066007181	0.392885748118	3.23523096323	0.009963772	0.0105938744166
1976	28	0.712429612892	14.8592725307	0.923237091434	7.78594161872	0.01056442	0.0105938744166
1515	27	0.441091222967	13.6154315396	0.829012400654	2.65020237742	0.01029756	0.0105938744166
586	5	0.670763396596	14.9817483316	0.761697231928	5.8871747543	0.01037626	0.0105938744166
225	2	0.339796275145	12.7057230443	0.900713856052	0.315292871879	0.009998453	0.0105938744166
1086	10	0.643018706198	15.3930105198	0.874766275818	0.306210659357	0.009666412	0.0105938744166
995	17	0.329277046313	15.0468362658	0.0895870317167	7.02516324897	0.01022925	0.0105938744166
1807	28	0.458729581915	11.2902137839	0.0601548498959	1.74833228627	0.01015046	0.0105938744166
1204	18	0.475896480014	17.2680385912	0.845718536573	1.81671083311	0.01022434	0.0105938744166
799	15	0.285514377502	11.083018332	0.0609342072001	0.996133393006	0.0105088	0.0105938744166
1269	21	0.528419213307	11.8182654951	0.283405075291	0.987093551912	0.01055016	0.0105938744166
285	3	0.0216485296964	15.0891094223	0.603630387545	1.61648298125	0.0105633	0.0105938744166
1383	18	0.853904034077	14.5772300527	0.35656087805	1.00912790882	0.0100962	0.0105938744166
855	17	0.395656067333	12.1952486007	0.775926417337	3.04337883575	0.00978503	0.0105938744166
1251	11	0.679267096123	13.06404284	0.890128386848	7.54125590632	0.009643829	0.0105938744166
2060	26	0.872248912662	15.4094443578	0.84402798595	1.31211947276	0.01007681	0.0105938744166
1454	18	0.505182518534	13.8218594984	0.881017068775	2.57204137865	0.01033783	0.0105938744166
931	12	0.433174012652	14.5793683842	0.0871662002856	4.96484515373	0.01057239	0.0105938744166
1053	20	0.444142191536	12.9103859948	0.405053160909	3.92499789769	0.01018574	0.0105938744166
1149	12	0.662644742732	13.2284519298	0.76983717637	0.769330172268	0.0104351	0.0105938744166
598	6	0.92758385423	16.1724861526	0.815022750952	2.25712030128	0.009822072	0.0105938744166
268	3	0.266377008613	12.9190915442	0.810899945785	3.52594634905	0.01025689	0.0105938744166
1289	12	0.632987916324	16.4995629561	0.950442095254	4.58954084304	0.0102844	0.0105938744166
1055	10	0.468387640675	15.0009398691	0.130261909498	5.78118798464	0.01041715	0.0105938744166
1366	14	0.565389956464	15.6098413184	0.803430680003	0.642935287531	0.009842911	0.0105938744166
1360	19	0.548682454084	12.3870807633	0.598465106843	0.245884470516	0.01044861	0.0105938744166
620	8	0.272627148252	13.4316922223	0.722208889534	3.15821992454	0.01003114	0.0105938744166
1119	7	0.0547768500218	12.8319460882	0.801403324682	4.52938151583	0.009964697	0.0105938744166
1415	7	0.263002776922	12.8685286482	0.194463686953	3.2506263049	0.0105744	0.0105938744166
1522	16	0.909316581052	15.2779989218	0.357906353649	8.96004663171	0.01044851	0.0105938744166
929	13	0.827981170077	14.074010007	0.944770031919	2.62268254397	0.01037495	0.0105938744166
722	7	0.745129037602	15.3265157555	0.203011172541	0.205079784084	0.009389324	0.0105938744166
902	11	0.966358603171	14.4168294006	0.439749880405	0.402638293308	0.01038919	0.0105938744166
887	16	0.707222504696	12.068932439	0.449521105916	0.583835929297	0.0102705	0.0105938744166
1554	21	0.990828676696	13.4170949846	0.606887878675	2.88380246572	0.01035059	0.0105938744166
965	13	0.357995014395	12.2747454582	0.614132799684	8.03426146422	0.01050655	0.0105938744166
1377	25	0.652043503154	15.7868324551	0.718751264031	3.06332241282	0.01050078	0.0105938744166
1343	12	0.516600065726	13.602850774	0.868927661879	0.490150312171	0.009843298	0.0105938744166
680	9	0.520896638392	14.0944921078	0.221117378994	1.04299728544	0.0103444	0.0105938744166
1647	19	0.527817830876	14.2600793376	0.046966752887	1.0926654238	0.00966387	0.0105938744166
1985	36	0.966332884493	12.3559750378	0.731828455565	3.35742577698	0.01015813	0.0105938744166
1735	19	0.895940164989	14.8118513879	0.942736121704	0.129390759553	0.01027575	0.0105938744166
876	14	0.860992978474	16.5431195422	0.0694756885667	6.00726259366	0.01044721	0.0105938744166
1640	22	0.527261961986	15.0274553016	0.142888865303	0.214886141528	0.01035539	0.0105938744166
1254	12	0.99941187217	14.6104045335	0.0843024544777	4.19036242918	0.01026953	0.0105938744166
556	7	0.559371641659	13.8933821136	0.553586943359	4.38443464139	0.01030629	0.0105938744166
997	10	0.389054511474	13.0176913828	0.706315725609	1.85551091358	0.01015775	0.0105938744166
759	7	0.637066205275	15.0227038931	0.053240565323	2.8649659583	0.01049578	0.0105938744166
861	6	0.858371345702	17.280870149	0.517021313453	3.11135752592	0.01055272	0.0105938744166
1798	19	0.693570867059	15.5058759611	0.114788594951	1.61030003128	0.009861765	0.0105938744166
1881	25	0.837592756719	13.1204582544	0.345609200826	4.75354518069	0.01031832	0.0105938744166
1649	23	0.531065019447	13.394267917	0.0120993469883	0.632701724075	0.01041748	0.0105938744166
1217	11	0.617266609807	17.8855584027	0.919036646066	3.51564191526	0.009054184	0.0105938744166
969	10	0.185557641769	16.3948233065	0.196624714731	2.96403205912	0.009329236	0.0105938744166
1285	12	0.56446541654	13.9124036829	0.324753456165	5.99051709223	0.0100895	0.0105938744166
1337	16	0.890547039522	15.3466447471	0.869483676301	1.97447859318	0.01050896	0.0105938744166
1270	19	0.664579737206	14.6727325461	0.501633584055	1.42736936175	0.01038464	0.0105938744166
1129	15	0.411844769455	14.4614875239	0.620756532418	7.65394569261	0.00997647	0.0105938744166
1272	21	0.755897952435	13.9126814696	0.477280203638	0.950980460785	0.01051287	0.0105938744166
635	9	0.668627214275	13.8513650824	0.855069774388	0.796597754961	0.01020904	0.0105938744166
1088	18	0.562136631708	13.0981192035	0.354212992771	3.46781109718	0.01037211	0.0105938744166
1470	24	0.91074135246	15.7287579953	0.715539793454	4.09010986343	0.01001514	0.0105938744166
1914	14	0.259407085078	14.3527807929	0.143080088368	7.69452902031	0.01018873	0.0105938744166
1769	16	0.567150396246	13.3362870315	0.455208487348	3.17724283171	0.01016238	0.0105938744166
1241	8	0.516803867153	15.6270190709	0.587500486304	2.55441960246	0.009949909	0.0105938744166
394	7	0.706432148826	12.9293360511	0.732031282579	5.39784079434	0.01020612	0.0105938744166
759	6	0.641579143041	16.1805806367	0.437683770327	3.27983542188	0.01029605	0.0105938744166
2361	22	0.600505216628	10.7671992559	0.624156198445	0.868684629095	0.01051447	0.0105938744166
1870	18	0.887250183673	16.2163074577	0.586244875522	0.465013564902	0.01001272	0.0105938744166
1062	15	0.70503718507	13.2315293212	0.771244497904	4.66077591978	0.01010169	0.0105938744166
635	6	0.244824822205	16.468248572	0.481659636991	0.226137909662	0.009694727	0.0105938744166
955	8	0.381813664296	14.3543691445	0.128436660214	3.42192052104	0.009690469	0.0105938744166
1617	31	0.936147806967	12.9767922534	0.164576884665	4.48869800974	0.0100027	0.0105938744166
1467	17	0.579706645236	13.9702916602	0.540480250247	0.85926767323	0.009476564	0.0105938744166
1148	12	0.574584436237	13.8582234734	0.825386896149	0.0622542343951	0.009630217	0.0105938744166
1388	11	0.630805549011	14.1823660076	0.103419509622	2.2184348393	0.01048996	0.0105938744166
1321	10	0.448956458275	16.5781573589	0.545178135514	5.58947622512	0.01015673	0.0105938744166
1019	13	0.818559018999	13.66992012	0.861062783374	4.03081173324	0.01057474	0.0105938744166
873	16	0.466128208659	12.599935165	0.24825313717	6.05962077785	0.00985792	0.0105938744166
493	8	0.56876188055	15.7645531164	0.96564722823	0.813887262506	0.0104314	0.0105938744166
1357	7	0.409620304582	15.4965911584	0.233325201861	1.70992732111	0.01022919	0.0105938744166
685	12	0.442904295816	13.5681735594	0.269453563509	7.98609744877	0.01031331	0.0105938744166
1116	19	0.986538229147	13.966095095	0.700534513112	1.36713221778	0.010574	0.0105938744166
1507	11	0.715659306239	17.1001570645	0.596445536555	8.99464513063	0.01037061	0.0105938744166
1021	10	0.757046881711	14.116919074	0.910607003995	5.43198594712	0.009938751	0.0105938744166
613	9	0.79755428317	14.0529393496	0.472740948766	4.05976274123	0.01014492	0.0105938744166
1199	17	0.75848366156	12.2036054932	0.516220366617	0.912348538945	0.01024255	0.0105938744166
1165	12	0.140866410667	14.6887621581	0.699037799984	3.41845437741	0.009387029	0.0105938744166
1949	12	0.772716640917	16.5175186913	0.647761648934	3.27064706349	0.01051795	0.0105938744166
1517	15	0.374599313376	12.7829479196	0.525341712257	4.09378885689	0.01028985	0.0105938744166
1166	10	0.583171141715	15.3877079239	0.203352232001	5.25999780642	0.01026511	0.0105938744166
1331	22	0.831092789239	12.3193639708	0.00586140079223	2.94886869996	0.01032084	0.0105938744166
1486	14	0.345317576087	14.6645233787	0.461705659896	3.80838637871	0.009374198	0.0105938744166
1234	9	0.517032856702	14.9520446941	0.103136322437	0.977348621456	0.01012193	0.0105938744166
1386	14	0.49632909387	12.2884772666	0.401846896378	2.6266449984	0.01049219	0.0105938744166
1177	21	0.58545952289	12.1699773199	0.502161944628	5.89218447154	0.01059286	0.0105938744166
1777	16	0.347661566784	12.4355771987	0.207601837476	1.01080516302	0.01011934	0.0105938744166
1027	8	0.344699020029	13.2528115729	0.0650321329734	4.09619200197	0.009706407	0.0105938744166
1530	18	0.252301190688	14.6310014866	0.367835866372	1.62520823794	0.01056721	0.0105938744166
733	13	0.743945363398	11.3070985487	0.276706810451	3.98117017642	0.01014143	0.0105938744166
1258	22	0.400203749474	15.3154252632	0.558090779939	4.3194125983	0.01053163	0.0105938744166
678	7	0.287771404738	14.3088742977	0.236427994853	4.78935561842	0.01042445	0.0105938744166
1118	14	0.803331184787	12.5332645138	0.292354957856	0.562905980292	0.01056598	0.0105938744166
728	11	0.919162318097	12.5846962969	0.401569352742	2.46852495361	0.01040395	0.0105938744166
525	8	0.66341572338	11.9540289001	0.615789273989	1.41955986877	0.01009491	0.0105938744166
1675	15	0.323987925496	12.1042169098	0.348293531575	4.02444054553	0.01035744	0.0105938744166
1417	15	0.436201779486	13.1450257503	0.355948862381	3.50341493788	0.009780582	0.0105938744166
1219	15	0.574520822683	12.7979811959	0.285393428581	4.26780005149	0.01019725	0.0105938744166
1348	14	0.932363624717	14.7429306432	0.983876589524	4.99512128606	0.01002172	0.0105938744166
745	4	0.337132545177	15.6285317896	0.369128629297	3.85203007683	0.00999868	0.0105938744166
1608	22	0.898054822454	15.2413962746	0.827182263826	0.519856617895	0.009926755	0.0105938744166
628	8	0.261426906913	13.1679795624	0.600998427714	1.02333601675	0.009924583	0.0105938744166
803	9	0.713961475154	13.7412835662	0.571938948539	2.22758038852	0.009543661	0.0105938744166
783	12	0.559676139587	14.7375182279	0.110145259141	2.44787717812	0.01024932	0.0105938744166
1554	22	0.317258548188	15.5927714735	0.254862618956	7.07672299194	0.009978489	0.0105938744166
1171	11	0.489701906047	13.3292084449	0.382199538687	1.83061618642	0.01056619	0.0105938744166
2182	27	0.925641549969	16.7418004865	0.966319267254	3.36252264094	0.0103908	0.0105938744166
1017	17	0.894265057779	12.8371768027	0.130267464924	4.20517787198	0.01035125	0.0105938744166
1049	9	0.960857971568	13.0086936003	0.714597846468	1.23093314988	0.01043509	0.0105938744166
1489	11	0.895827032821	14.4466454018	0.799338626242	4.74364287682	0.009993025	0.0105938744166
1661	18	0.80640669543	15.0438211571	0.629381002366	2.55286099928	0.01030853	0.0105938744166
624	6	0.790719286647	16.3019903184	0.14168014492	7.5888644153	0.01021925	0.0105938744166
504	5	0.519472913495	14.4097679987	0.790053804398	1.25407055277	0.009532507	0.0105938744166
1150	12	0.510218225225	13.5159236832	0.611775238688	1.64229293716	0.01029355	0.0105938744166
1771	23	0.500865650235	11.4323801442	0.208728350778	6.92958928121	0.01034877	0.0105938744166
784	13	0.345834504222	10.5002049793	0.366348380036	5.38434008791	0.01055936	0.0105938744166
1483	15	0.174512363515	11.5195133883	0.824323192376	4.80653638003	0.009409677	0.0105938744166
1402	16	0.535155432414	15.2880061721	0.969640578486	1.20601801118	0.01053098	0.0105938744166
1019	14	0.589396286163	11.9185239736	0.0290184038664	3.02728940631	0.01039428	0.0105938744166
1769	29	0.669452665594	15.6161470668	0.429455433423	5.90045268632	0.009821767	0.0105938744166
544	6	0.82250535211	12.7443541831	0.385635873838	0.181120742003	0.01021008	0.0105938744166
677	5	0.312286655999	16.230583265	0.180429376853	2.10315088472	0.009849243	0.0105938744166
598	9	0.907325027586	13.9726676239	0.40480533276	3.18232563482	0.01029428	0.0105938744166
1682	27	0.710987913623	13.0821976568	0.369405099808	0.283915276928	0.01031471	0.0105938744166
749	12	0.383796627336	12.2615642002	0.569765550484	5.84575832757	0.01011844	0.0105938744166
1257	15	0.534443677975	14.4258347092	0.538476431746	2.34245485518	0.009994369	0.0105938744166
1105	7	0.47226540732	15.5475564159	0.58268231349	5.19354554222	0.00973177	0.0105938744166
176	2	0.246508245419	14.7845919196	0.547833594581	1.83722527042	0.009849695	0.0105938744166
392	3	0.447768608522	13.7696597298	0.801277990996	4.65986727239	0.01015068	0.0105938744166
1157	18	0.643582522468	12.6887861459	0.674766352266	8.57801707875	0.009917705	0.0105938744166
1324	17	0.75262994035	13.7016237443	0.824462613512	1.93869121098	0.009942918	0.0105938744166
1098	13	0.205594505479	14.380213251	0.094143302977	2.30721988282	0.009276853	0.0105938744166
1536	22	0.754208109283	12.2332335166	0.925097557764	1.75215473045	0.01014908	0.0105938744166
986	16	0.477643542164	16.9199325557	0.459807944038	3.7169790615	0.01059272	0.0105938744166
699	11	0.433853788905	15.1712539702	0.570027474967	1.7728573333	0.01011227	0.0105938744166
639	6	0.610289954823	13.582301046	0.783088610112	0.412625120391	0.01057447	0.0105938744166
1996	31	0.759065566743	12.2982563439	0.2538957298	0.52323548868	0.01054075	0.0105938744166
1878	18	0.404131177503	12.5909845041	0.251444289217	6.47915621391	0.008942551	0.0105938744166
1530	12	0.655006585025	16.0088258458	0.613888055411	0.935672307477	0.009959856	0.0105938744166
1452	18	0.587062543344	14.9454220507	0.162264846419	4.66678308626	0.01002375	0.0105938744166
1745	18	0.962482203128	16.1845880667	0.431696379582	5.75522686974	0.00981118	0.0105938744166
682	6	0.897836674954	15.3825090034	0.906919173993	7.65233339655	0.01050234	0.0105938744166
956	12	0.725682101197	12.5830800314	0.0462730944787	4.09957699999	0.01058109	0.0105938744166
857	16	0.836849389532	13.1497372085	0.109451619087	4.146329561	0.009564916	0.0105938744166
746	9	0.657418418327	12.3356427595	0.0531296528997	4.2309184262	0.01055452	0.0105938744166
1642	31	0.688592232636	10.3424946839	0.2011673079	6.64773575374	0.01045951	0.0105938744166
928	10	0.383386062757	14.2686389891	0.35389946615	1.77716097438	0.01012421	0.0105938744166
394	3	0.445755713251	16.4836743136	0.101650123022	6.71443048178	0.009916127	0.0105938744166
1643	15	0.603591930389	13.1354261265	0.0691129157071	3.07248122099	0.01006249	0.0105938744166
1760	17	0.669570257929	14.4359191699	0.911209828956	2.15694452369	0.01035039	0.0105938744166
820	15	0.620643279055	13.9490759017	0.163189290884	3.16894666904	0.0101701	0.0105938744166
1354	20	0.517514295298	14.5278105511	0.425285642226	3.1281318028	0.01028158	0.0105938744166
895	15	0.74727757607	13.9239646737	0.232042737905	2.46619171594	0.01048479	0.0105938744166
971	12	0.466274167392	13.4427411598	0.316194769986	3.75230836227	0.01055678	0.0105938744166
556	11	0.457168707881	13.1990162406	0.462287256285	1.67562263482	0.009957321	0.0105938744166
1053	14	0.837715014134	12.5207241286	0.0992530969284	1.86969969629	0.01047702	0.0105938744166
1019	13	0.841092202424	15.9309948344	0.885304930358	2.41679885377	0.0105299	0.0105938744166
959	11	0.252744936626	11.2818166195	0.401795417124	1.85228276515	0.0103895	0.0105938744166
1763	27	0.871352364346	14.1971388804	0.481183134091	0.318144852665	0.01030872	0.0105938744166
1806	17	0.602939315543	14.4700744246	0.245221165193	6.97756562458	0.009380287	0.0105938744166
822	10	0.88108062134	14.0390179163	0.644965415525	1.49578614887	0.01002092	0.0105938744166
1172	17	0.784571954903	13.3364885962	0.357263947078	4.10637998959	0.01043151	0.0105938744166
1502	17	0.888147908885	12.2369586881	0.837658722399	0.212107752591	0.01058519	0.0105938744166
1747	28	0.552749560301	14.9924128575	0.54232105155	0.7673209438	0.01024951	0.0105938744166
781	11	0.816447650782	11.2710061586	0.556379797069	3.38364482567	0.01046967	0.0105938744166
391	5	0.998869011917	15.983393833	0.737633992606	3.96197736609	0.01022556	0.0105938744166
1251	14	0.975570330578	15.3317165346	0.596505231071	6.55833436524	0.01024234	0.0105938744166
774	7	0.644342256779	13.2850678191	0.809897771768	5.85561442579	0.01029859	0.0105938744166
956	10	0.530742497533	14.5493375846	0.385116740052	0.483186734799	0.01017847	0.0105938744166
1092	15	0.83126210393	12.8206999724	0.744723478864	2.30870426276	0.009815819	0.0105938744166
1209	11	0.655363426624	13.8398999277	0.87053911201	2.21256845776	0.009886028	0.0105938744166
1830	34	0.449162357748	14.9056730044	0.77195221674	3.35201537348	0.01016497	0.0105938744166
199	3	0.348813188199	15.0077601753	0.71303299449	4.23204077029	0.01049021	0.0105938744166
1206	11	0.294929424448	13.6361184866	0.219515593376	1.47456548562	0.009952348	0.0105938744166
891	8	0.759869447458	16.1726406965	0.203567828772	1.32107024564	0.01040038	0.0105938744166
800	13	0.668817227866	13.0072601395	0.102323979191	3.1662328377	0.01036262	0.0105938744166
1083	7	0.847363364836	16.740823469	0.514943907526	6.75347737218	0.01056435	0.0105938744166
1358	13	0.357560895524	13.0880252466	0.474389807624	1.79820644718	0.009875468	0.0105938744166
1503	16	0.941980587802	15.4461068486	0.133759769381	3.34848973602	0.01004669	0.0105938744166
709	6	0.646359098683	11.9342212812	0.308502766622	5.15556040955	0.01051822	0.0105938744166
1815	17	0.79191095165	15.2216255028	0.390855900719	1.97469945742	0.01018401	0.0105938744166
2012	28	0.24898772545	15.0036350492	0.938116396168	8.7417365314	0.009429127	0.0105938744166
1886	25	0.555017363164	13.2604680222	0.0798945596032	3.5470081634	0.01033831	0.0105938744166
892	10	0.766603211488	14.605421477	0.205856901806	4.04069294648	0.00998479	0.0105938744166
1195	13	0.958434588827	13.8230374871	0.0373195614064	0.344588210775	0.01048661	0.0105938744166
430	4	0.482502795325	14.0527053859	0.68412943631	1.40336734985	0.01033143	0.0105938744166
1577	26	0.726370330174	13.7349934842	0.805613600612	3.79460527746	0.01027092	0.0105938744166
1210	18	0.609501279872	16.1537282397	0.84042044999	6.06174041948	0.01035547	0.0105938744166
1006	9	0.990453571345	16.759558428	0.437712320396	4.43785783966	0.01011906	0.0105938744166
801	13	0.664253770013	14.5833692118	0.689046572085	2.93771226043	0.01028499	0.0105938744166
803	6	0.436929882605	12.918877535	0.549916222204	1.38315387093	0.01054494	0.0105938744166
960	14	0.794770114309	15.9987574108	0.567160494525	0.0342170921046	0.0105825	0.0105938744166
1288	17	0.712752252809	15.3020346452	0.848960131644	1.8151201514	0.01046243	0.0105938744166
966	9	0.50914759933	15.8890837228	0.19811220222	2.35970072011	0.01058721	0.0105938744166
182	1	0.402723787772	14.6869916276	0.47480138884	1.79989583666	0.01008955	0.0105938744166
1045	12	0.733867538712	12.3309213414	0.207355683473	0.365933747609	0.01033765	0.0105938744166
1215	7	0.0927254685025	14.0367080755	0.292929152106	4.22428581148	0.009976874	0.0105938744166
1678	15	0.145637467346	13.8531915448	0.832500192103	5.06269406874	0.01004936	0.0105938744166
1124	13	0.738692116954	14.0304164285	0.890382470238	3.2705782679	0.01009201	0.0105938744166
1023	18	0.759098571668	12.4389037036	0.505066316077	0.992989428113	0.01041297	0.0105938744166
1284	18	0.16377084508	15.1040222715	0.686062997106	1.66550933939	0.009266718	0.0105938744166
1540	10	0.520134243357	17.4685203376	0.182510938357	6.70156932964	0.01015392	0.0105938744166
2024	14	0.267245185898	11.9372697095	0.405288229073	2.65013965863	0.01057233	0.0105938744166
1509	20	0.3144690483	16.5659469818	0.894373586231	1.00937587905	0.00978657	0.0105938744166
1371	25	0.912835059873	14.320693704	0.502753094379	4.65785471816	0.01053222	0.0105938744166
677	11	0.419355400079	12.5188006341	0.467462735421	7.38367163309	0.01050694	0.0105938744166
1221	12	0.89840471942	15.8487573515	0.37542607547	2.46108466893	0.01050179	0.0105938744166
994	8	0.423510054765	19.3540306374	0.818849578585	6.91105651143	0.01005917	0.0105938744166
1199	20	0.778274019139	12.7725624092	0.575256654775	5.0893460344	0.01048787	0.0105938744166
792	15	0.44461509208	15.2686360881	0.496896530727	3.16467739373	0.00994309	0.0105938744166
1054	11	0.652780742659	13.0535553638	0.707008841554	0.734675517854	0.01045311	0.0105938744166
1036	18	0.915445625437	15.9908353827	0.786300014864	1.85325883957	0.01038329	0.0105938744166
1200	22	0.600874810416	11.9481416468	0.210272929461	6.1375611581	0.01030564	0.0105938744166
920	13	0.969446933294	14.8832752758	0.68993112321	3.78686775146	0.01009433	0.0105938744166
1214	7	0.492277176213	17.0221798663	0.371000058294	1.46671691155	0.009779592	0.0105938744166
982	10	0.665130177326	14.0879207432	0.452085111394	3.53599403824	0.009522753	0.0105938744166
913	7	0.685362278948	14.9542889779	0.352012122036	9.50466667577	0.01031238	0.0105938744166
338	3	0.513555345809	13.3186745535	0.892003315093	1.55195390465	0.010565	0.0105938744166
1474	17	0.690053378513	13.0959444358	0.433583138654	3.79618361863	0.01039334	0.0105938744166
1221	17	0.173253385628	12.7727190907	0.265253839126	2.42248608633	0.009140558	0.0105938744166
1524	26	0.798681905004	11.4655138667	0.0310735134053	4.51654535892	0.01052844	0.0105938744166
1039	14	0.334240913	14.2308414185	0.210060267005	0.754509144779	0.00950588	0.0105938744166
860	8	0.356239758336	13.5039155038	0.841406819778	0.423705606695	0.009624848	0.0105938744166
822	8	0.477659506442	13.8422602167	0.624721116792	1.77187949197	0.01053046	0.0105938744166
915	7	0.578247892982	16.6146265052	0.527496841061	1.47508616495	0.0101566	0.0105938744166
1036	18	0.872350430487	13.5759464298	0.432623229115	2.55334102523	0.01043773	0.0105938744166
1685	25	0.914914863739	13.8625899598	0.0746715921731	1.52727579394	0.0100847	0.0105938744166
468	4	0.931192121684	15.0575007431	0.399882332263	4.85196997786	0.009875819	0.0105938744166
1717	15	0.568219093108	14.2286591374	0.822839797755	0.478887611864	0.01007627	0.0105938744166
1010	13	0.373168542261	14.0614042513	0.41825995631	2.67373017241	0.01050455	0.0105938744166
1037	17	0.783659454505	11.0812272324	0.628647852285	2.69086359287	0.01005337	0.0105938744166
1741	19	0.771676734137	15.5428740135	0.0847677377268	1.75308774122	0.01041427	0.0105938744166
1179	11	0.77110054103	14.1005142763	0.335691592445	4.0410610821	0.01053777	0.0105938744166
1594	16	0.981540998656	14.4968699154	0.433639352442	1.6774489227	0.01032891	0.0105938744166
1693	17	0.797867928989	14.1893820589	0.389631338302	2.78465602491	0.01044514	0.0105938744166
1358	16	0.989330692576	14.1417963619	0.564614280824	3.68548425468	0.00987605	0.0105938744166
1162	20	0.853073013503	14.3044675431	0.500851121562	5.25208010441	0.01055597	0.0105938744166
766	7	0.743725274057	15.2627219254	0.172025398801	0.0270953050688	0.01010998	0.0105938744166
706	10	0.777221604791	12.2027667042	0.228360095568	1.00765052553	0.01040087	0.0105938744166
784	10	0.277781323096	10.5855435471	0.36437055162	5.83320763784	0.01034144	0.0105938744166
1821	19	0.641215792613	15.9608584937	0.213224064257	5.27469967947	0.01025379	0.0105938744166
1013	19	0.935937461651	14.4527662409	0.706643196006	2.8944033432	0.01054709	0.0105938744166
1622	21	0.257808685913	14.2701728437	0.40949007136	5.70760977331	0.009934038	0.0105938744166
1665	21	0.57134123943	15.1510780379	0.163711176189	1.99805881875	0.01053736	0.0105938744166
975	13	0.178603441458	12.5884229484	0.324798323349	1.93952531326	0.0100992	0.0105938744166
1275	24	0.641965798947	12.9665133193	0.165461611754	1.70057864658	0.01053685	0.0105938744166
1263	11	0.9701762627	16.7765030086	0.0702441806147	4.19792897863	0.009595658	0.0105938744166
1045	7	0.464196796327	16.0540720502	0.482159942415	5.14356868562	0.01057779	0.0105938744166
1343	13	0.584388823494	17.0988381148	0.549232841396	4.72686885188	0.009610896	0.0105938744166
421	6	0.543912957426	14.4442999778	0.960546355228	2.26795855339	0.01043726	0.0105938744166
