# Supplementary material for: Tableware trade in the Roman East: Exploring cultural and economic transmission with agent-based modelling and approximate Bayesian computation
Source: PLoS One. 2020 Nov 25;15(11):e0240414. doi: 10.1371/journal.pone.0240414 (PMC7688115; doi:10.1371/journal.pone.0240414)
Supplement: S1 File — The full project, with the data, the code of all components used to run the simulation and analyses is registered: https://osf.io/s5mdw/. (GZ) [file pone.0240414.s003.gz › s5mdw-full/abc-pandora/results-example/nonrand/result_0.13.csv]

nstep	cstep	mu	mumax	copy	strb	score	epsilon
1048	16	0.908224472353	7.2355284363	0.452611240246	1.54603497811	0.01392445	0.13
1141	8	0.926734206181	7.55499856682	0.244031686224	3.16030524579	0.01686048	0.13
958	3	0.380180983142	9.23015677413	0.444368547641	3.16775558029	0.01719614	0.13
545	5	0.819870518177	14.9613247427	0.663385215192	3.00360416013	0.01085791	0.13
1129	10	0.624242033349	8.05327628578	0.470538504776	0.758928244372	0.0145609	0.13
911	3	0.976233316208	12.0419331382	0.754036204387	3.85043226688	0.01762903	0.13
1606	16	0.870525582653	13.7164202608	0.400086409102	0.0136840198757	0.01108843	0.13
631	7	0.997746434496	13.0758742905	0.441466464692	2.30236606188	0.01101211	0.13
553	7	0.622444671346	15.1183669848	0.805054521791	1.7780554902	0.01008292	0.13
1070	8	0.401876565505	12.8221714174	0.983683097932	0.571361323804	0.01085014	0.13
1084	10	0.107217570603	9.54005178284	0.96375203531	0.996027306458	0.0123889	0.13
1185	12	0.205834246081	11.732824548	0.115054212862	2.62974910769	0.0120131	0.13
1599	8	0.739541755119	11.2786956721	0.757958892061	2.22584374895	0.0144414	0.13
1088	20	0.834304242186	10.7838634947	0.985938570794	5.05794961228	0.01079425	0.13
1583	3	0.868460203704	11.1025451636	0.0778775942915	6.01477860473	0.02230902	0.13
1090	14	0.605577843857	11.866128574	0.137010808617	3.74867240091	0.01081311	0.13
811	10	0.346468952241	12.3806811229	0.658523918451	5.62453820109	0.01032246	0.13
1295	16	0.868939161063	14.3631262838	0.813657529073	0.391367431337	0.01017579	0.13
1067	19	0.384362622595	10.5902855798	0.0848507144009	0.779351713168	0.01162049	0.13
1361	10	0.343677379259	9.81132244627	0.503310285286	1.02571549686	0.01160114	0.13
881	9	0.382371166624	10.5892986477	0.804871865592	0.659026028963	0.0112737	0.13
1845	24	0.611780559132	12.0675650032	0.275747317141	4.2547309207	0.01028959	0.13
1507	27	0.933285002484	11.7330834115	0.821236808227	0.623275621328	0.01106431	0.13
1207	23	0.822042545408	13.741294177	0.949079654659	2.35534482815	0.0110537	0.13
1979	22	0.774828095977	16.4174704149	0.997467563112	2.34957616629	0.01001614	0.13
1503	7	0.346254455046	11.4822771381	0.225973214087	3.61482919245	0.01226682	0.13
1398	10	0.815852450194	12.1887108992	0.245418047643	6.95208028375	0.01141101	0.13
421	2	0.820485844017	14.6186779962	0.946337045884	1.92907897929	0.0117322	0.13
1539	21	0.471465521378	15.3707121551	0.436345111992	4.44963460352	0.01101381	0.13
1251	5	0.857661591774	15.4513682114	0.892097242318	1.28379416017	0.01265035	0.13
823	14	0.352946609111	15.5258608758	0.167811470757	0.789629262726	0.01109126	0.13
941	9	0.448149322097	18.5621467768	0.793575101354	3.76725838517	0.0106313	0.13
1457	15	0.259709080806	12.2693775598	0.286231250078	4.62435554472	0.01118278	0.13
1263	11	0.995727541358	12.5855942464	0.378740074251	5.90609344368	0.0113034	0.13
1037	10	0.506724572461	9.87847505617	0.341313467053	4.24541336979	0.01215892	0.13
918	8	0.511242395407	11.0654083567	0.648184793772	6.38833079183	0.01096718	0.13
855	11	0.531463379443	12.3290962494	0.185319145615	5.09088072448	0.01055379	0.13
1369	10	0.993213295961	15.0842456744	0.00433081182261	1.74829867167	0.01160651	0.13
1612	20	0.0120928279987	15.1144814744	0.113615565162	4.1268742351	0.01090586	0.13
1011	9	0.452936755245	11.497857761	0.0742278967787	2.53549084766	0.01043081	0.13
814	6	0.296777991902	10.3687366812	0.110567636627	3.61285246134	0.010057	0.13
1134	19	0.542599957097	12.6094219544	0.788086617327	2.78159793027	0.01059622	0.13
1960	14	0.630152225017	15.966914789	0.395124854324	2.70673037476	0.009892333	0.13
628	1	0.959410543077	15.6335881104	0.778839151135	5.39849751814	0.02025089	0.13
1332	5	0.702693016527	9.34332408592	0.776449952388	2.90769023277	0.01691569	0.13
1706	18	0.983719699961	13.4461570206	0.287043181348	1.40534344217	0.01184037	0.13
1736	20	0.237737141216	13.4286084133	0.25194778109	3.63960203173	0.01121985	0.13
1387	10	0.320110769414	11.3768090718	0.347433469125	1.65447026306	0.01179721	0.13
946	11	0.366076059975	14.4242661789	0.227237615287	1.4757309205	0.01033701	0.13
779	14	0.687169495896	14.4109147359	0.786784394425	2.0099771698	0.009686023	0.13
1064	8	0.525695095937	11.6249959768	0.696845835713	0.139618306804	0.01216038	0.13
1450	14	0.718714463381	14.156746716	0.276877867672	5.14069084577	0.01007195	0.13
1398	8	0.696626394549	12.3509942668	0.0617985278192	6.95297554466	0.01254153	0.13
1351	24	0.784778798783	13.1509923638	0.421159697708	4.22651305593	0.009481067	0.13
1192	22	0.102601900502	15.8899060799	0.505012998898	1.76676099803	0.01037906	0.13
1327	10	0.545547035477	14.9811443725	0.752254423767	4.47130061743	0.01049343	0.13
1454	8	0.983426366897	12.1812889757	0.767708077151	3.76907093538	0.01344102	0.13
1449	24	0.64595915251	10.2766130847	0.750000112304	0.0367078395986	0.01131124	0.13
1939	22	0.761361968183	12.4364714725	0.783851465622	4.25174425555	0.01098237	0.13
1159	17	0.325127361095	16.0047934322	0.644557363092	0.880191728597	0.0104277	0.13
1458	5	0.581984947778	14.9923716927	0.198636021923	5.02008036317	0.01284024	0.13
573	1	0.767914721472	12.8664499581	0.391191060876	4.75168065057	0.0201047	0.13
1509	16	0.881879486991	17.4261706475	0.632922646956	2.79806564164	0.01052946	0.13
369	2	0.880307449863	11.3147974858	0.929611410707	2.34984252175	0.01411266	0.13
640	12	0.796183134412	13.8893777177	0.624534402651	3.81472090703	0.01060023	0.13
1035	16	0.744263540104	10.6778400702	0.570060637666	4.01039223949	0.01051597	0.13
1858	23	0.606936555611	9.474284686	0.833773365623	1.06195702249	0.01167889	0.13
962	12	0.748709293104	9.85044567332	0.812652355383	5.73994483871	0.01179797	0.13
1364	18	0.437727563968	9.08077914831	0.291524445348	4.15091445448	0.01197578	0.13
1869	17	0.907266068617	12.4087107887	0.547443189817	1.0352943051	0.01106005	0.13
1041	20	0.941477837841	11.3162715248	0.724231298996	0.464950769955	0.01056925	0.13
1341	2	0.466152215955	10.5651821969	0.832133195464	2.38852717394	0.02106229	0.13
1482	4	0.737249406597	15.3812564145	0.964651069433	0.476655032926	0.01397294	0.13
1166	8	0.933788917151	14.6127916357	0.625497000672	3.24522472215	0.01080298	0.13
1174	12	0.490700348228	11.9646178515	0.762189555684	4.0366240379	0.01055279	0.13
1294	14	0.630168625678	15.9910341978	0.327038550146	1.69161533437	0.009997261	0.13
1550	20	0.735172967203	11.3865717776	0.0510251684437	4.65706927655	0.01095496	0.13
536	1	0.394902818826	10.9172460754	0.164222356541	3.14647504967	0.0181907	0.13
1518	11	0.623718196599	14.5873412802	0.795658973646	3.78341756982	0.01123288	0.13
1569	24	0.758865705219	14.0138774766	0.395742914079	4.78568633111	0.01052539	0.13
627	6	0.4713670045	12.1497280383	0.812082079241	4.93630427293	0.01063355	0.13
795	10	0.766831961103	9.8021706543	0.716504155657	1.22362188271	0.01264465	0.13
850	16	0.622967853508	15.3508679009	0.584569714878	5.27754846531	0.0110988	0.13
1545	15	0.308802369537	10.9979976752	0.917362346278	8.1204735254	0.009708994	0.13
718	9	0.410323474133	12.1174386801	0.891354150156	1.81225310489	0.01076318	0.13
1297	20	0.747247208113	12.2259279263	0.257769762961	5.53471852171	0.01067474	0.13
1456	10	0.696312426844	13.8763142855	0.0859624426992	1.65094226836	0.01100244	0.13
1517	5	0.109364314989	16.5813233732	0.800167580181	2.25447346117	0.01069155	0.13
1829	17	0.39954244651	12.7158039648	0.271096660431	2.87315517313	0.01040609	0.13
475	4	0.712925576676	9.95689076243	0.583039973452	4.49084744261	0.01260513	0.13
1553	12	0.509933806397	14.0901474316	0.188012823278	2.49036303677	0.01042598	0.13
860	4	0.793352103309	13.8772465751	0.128945059479	3.13724772917	0.01337898	0.13
342	5	0.688616959755	15.2339808018	0.762150364234	2.74216887573	0.009948532	0.13
989	9	0.674966781235	12.838340395	0.937116010316	5.77870268194	0.01032111	0.13
1268	18	0.834214649228	16.3490240933	0.5580352904	4.09995809333	0.01011791	0.13
1959	16	0.811009957193	9.34400194868	0.521173948164	5.09434213875	0.01351669	0.13
670	4	0.342053163926	14.3518551017	0.478183341807	4.68797460437	0.01041183	0.13
1042	3	0.76659136501	14.2266129589	0.825365479776	7.5073466983	0.01549236	0.13
1615	27	0.538764127195	13.2375950283	0.0493949004283	3.35818626704	0.01110931	0.13
1436	13	0.436301720863	13.1469132721	0.823254044308	1.0051488951	0.009912783	0.13
1414	12	0.292263216119	11.8499542414	0.393765732306	3.67675317626	0.01159824	0.13
1908	10	0.991718214021	10.2656985116	0.6093969708	4.37711983692	0.01605124	0.13
974	8	0.733404305411	13.4848280263	0.791488140823	1.95849521587	0.01172	0.13
954	14	0.431243799814	12.0303388996	0.742014398509	1.84845930576	0.01030444	0.13
1545	6	0.727476896461	6.53538306686	0.138377716499	2.66394349445	0.02132373	0.13
1031	11	0.9982867361	9.70545175848	0.168163786515	1.70726959214	0.01369699	0.13
1327	20	0.424689942438	16.5091350123	0.245993627018	7.46893420281	0.01042012	0.13
869	6	0.875023671401	13.5744178177	0.769289341646	0.0908373342355	0.0127617	0.13
1135	18	0.28504919076	12.5027216146	0.318461724928	2.64160833513	0.01106141	0.13
1365	5	0.411663659393	12.5629447013	0.969529663081	5.30439972271	0.01207651	0.13
1340	19	0.590339526898	9.02092880915	0.756926668989	2.89079648624	0.01226599	0.13
1139	13	0.435048057943	13.893894886	0.14621152632	1.45564516747	0.01024585	0.13
1221	15	0.490568264776	15.5515225208	0.530020378891	1.78845763566	0.01114924	0.13
1678	6	0.677174310405	18.620026234	0.105038002877	5.07799182087	0.01054079	0.13
659	12	0.377848284704	13.8144178963	0.0510292352103	2.13071934248	0.0117508	0.13
1169	21	0.547593372908	9.70466520001	0.218401393031	1.49544859766	0.01147776	0.13
1083	6	0.192355045672	12.2804599076	0.541826244086	0.868094782867	0.01065482	0.13
1692	17	0.350367265259	13.9891953009	0.114262217625	3.72718839875	0.01041797	0.13
1107	16	0.43430783615	9.44806009553	0.43935690386	1.82120521621	0.01228966	0.13
827	4	0.369638252673	10.2972013231	0.0885109090037	1.12247778372	0.01330154	0.13
1001	8	0.765352537701	11.8228249024	0.501595985223	1.9776476733	0.01218957	0.13
1915	18	0.634538535936	16.5463351063	0.816611309119	3.35667651687	0.01030446	0.13
1814	18	0.796426600889	11.5813132265	0.413046261766	0.892715490618	0.01132134	0.13
1203	21	0.984141188743	11.7659665329	0.614544754266	3.8696079867	0.01121727	0.13
1548	19	0.26342413956	12.6190973056	0.664047052772	3.69599576773	0.01086005	0.13
1051	6	0.272700496478	10.2847562038	0.446487636048	2.6718874727	0.01255619	0.13
1141	18	0.244195201333	7.98145600144	0.331994172506	1.03549419748	0.01389545	0.13
779	11	0.435243557896	12.5651555657	0.671333780515	4.88736436133	0.01050948	0.13
1130	11	0.118291088612	7.26446622386	0.309627878107	2.0006947097	0.01434955	0.13
553	3	0.424297780708	13.7842285528	0.0367328743052	3.09541898791	0.01094887	0.13
943	17	0.759582280899	11.4959635226	0.298256170466	5.71552637466	0.01086496	0.13
1172	2	0.296962548351	11.354814416	0.933260279731	1.19048509306	0.01687656	0.13
1037	4	0.614095679876	14.9537757811	0.341020694165	4.59369895002	0.01149488	0.13
1237	8	0.836486006297	13.4136698389	0.331199092654	1.63542955862	0.01146999	0.13
636	4	0.855059512196	12.3422462862	0.356766879202	2.91676555015	0.0130858	0.13
1333	5	0.499575685383	15.13056464	0.594837375374	0.842369621583	0.0121082	0.13
1991	8	0.750111978466	14.2807506849	0.724056394303	2.33700105202	0.01238264	0.13
1577	20	0.602215886755	8.88231797114	0.807785357653	2.79541613077	0.01238856	0.13
1949	19	0.184258111607	12.3708936999	0.194650548972	4.96614439969	0.00889539	0.13
789	7	0.889884306084	11.9502138906	0.310842632345	0.608560904764	0.010932	0.13
1349	2	0.216338851977	9.75451608228	0.31788425214	2.20714050877	0.01799335	0.13
1005	13	0.279014338172	7.93460167168	0.860121268311	1.56981951547	0.01226252	0.13
1205	6	0.560223503576	7.38955747771	0.741346307254	6.09152829134	0.01772981	0.13
1563	4	0.988356810077	14.073810666	0.87737355419	2.95648762402	0.01724732	0.13
1106	15	0.981368239519	10.6448317388	0.725342888872	1.05389898351	0.011548	0.13
858	12	0.870205231046	8.60915665415	0.323797667449	1.56743500699	0.01308613	0.13
1814	26	0.801483832296	13.8595702222	0.603784188698	1.26381937266	0.01026754	0.13
967	5	0.460512478929	15.2029306739	0.906024805596	3.98735699029	0.01025553	0.13
1450	18	0.383991405255	11.1132556188	0.723096592117	0.208074231207	0.01073399	0.13
717	12	0.961762424076	9.29561855816	0.121904452537	0.119320585981	0.01161472	0.13
1325	20	0.80087453711	13.38445599	0.636819670875	0.568702434932	0.01127895	0.13
1798	34	0.36845834527	10.5547419842	0.186792989746	4.16465324216	0.01074922	0.13
889	1	0.817028658144	15.7667145087	0.536252705717	5.555321566	0.02272845	0.13
620	11	0.581373763454	9.57775272902	0.408611370909	3.76541417152	0.01178894	0.13
1991	18	0.429569055251	11.0113813077	0.83080452033	7.1026590321	0.0105779	0.13
1526	14	0.192783915446	11.8644092667	0.735716812159	7.35365899878	0.01121229	0.13
777	10	0.42450847766	13.3601848214	0.230924578003	0.943045902998	0.01010368	0.13
1392	17	0.591030288113	14.6918023277	0.359566993479	2.70700100156	0.01109635	0.13
1848	34	0.524936785278	13.2649795047	0.386667173953	2.05642882668	0.01101168	0.13
960	9	0.536324411095	10.8875538443	0.172898086669	1.17783068486	0.01054117	0.13
843	15	0.613687139394	15.067855271	0.2673065022	2.88586441868	0.01010483	0.13
1378	24	0.702706715507	13.5358708306	0.345785173834	1.31396893731	0.01076465	0.13
1873	27	0.571774258056	13.7077564746	0.628849059504	4.76090770453	0.009747236	0.13
960	9	0.617151431334	13.7366113221	0.799888236737	2.51794977482	0.009871759	0.13
942	15	0.390217327414	11.4813402629	0.151594145144	1.27283296552	0.009718129	0.13
1396	10	0.397355961975	10.6059215079	0.179402269731	3.30156216661	0.01207504	0.13
676	6	0.86463463131	9.25013211432	0.187711838929	4.05066029449	0.01367761	0.13
1001	18	0.426054905035	16.7308989308	0.603443659209	6.99197114591	0.01033191	0.13
1444	2	0.390745340049	12.8958223842	0.849682988533	0.802678930728	0.01838821	0.13
1472	22	0.767948225829	17.700461872	0.952945812303	1.46856391877	0.01091693	0.13
1026	6	0.794110776746	10.0614624514	0.345181979397	2.00703350666	0.01465466	0.13
1070	15	0.721230196156	12.5941596476	0.302641696057	3.85351421306	0.01183092	0.13
628	11	0.524792140655	12.2273716733	0.37934297914	1.24583059304	0.009610039	0.13
811	8	0.307100474366	14.8671482627	0.560808262753	6.26655586882	0.009833724	0.13
880	7	0.770458016454	18.3381897513	0.1446655313	1.74456448073	0.0103168	0.13
351	2	0.523236101306	10.0121746954	0.406110076715	3.71184954144	0.01313283	0.13
726	7	0.579708236556	11.3252101121	0.506666533252	2.39690394831	0.01118782	0.13
823	6	0.542349315207	11.0796628401	0.0946425087958	7.21532306628	0.01213502	0.13
322	2	0.276990896027	17.5851589721	0.26375457932	3.40686223638	0.01023972	0.13
1672	10	0.328425507999	12.3155209789	0.301512459052	4.73417443464	0.01187721	0.13
998	4	0.772190068679	12.4073696913	0.708018955831	1.01285441752	0.01374978	0.13
917	6	0.623098480772	8.16588284865	0.426887896838	3.70792001063	0.01589576	0.13
1607	9	0.155858734762	17.4179546018	0.666139820404	4.91356555331	0.0108443	0.13
1275	2	0.878552504747	18.713542797	0.00433582768721	2.16748164899	0.01741261	0.13
1325	24	0.88201981858	6.1097491871	0.261729026579	0.558141048975	0.01465434	0.13
1697	8	0.389949049234	13.1922878688	0.82562513528	4.77520217373	0.01090001	0.13
1363	22	0.327103503401	11.0726549025	0.840428671308	0.612702335713	0.01055037	0.13
1710	33	0.460683566503	9.41188849055	0.6177105312	5.29719790877	0.01132572	0.13
818	15	0.619143532083	11.781782538	0.331214118421	1.21762778665	0.01102072	0.13
1036	20	0.996879428217	16.3951281038	0.0148153779097	3.62398623867	0.01126657	0.13
1650	21	0.960669943797	17.7559025122	0.980763019095	5.98226835292	0.009873266	0.13
1170	12	0.801419408909	18.2464800631	0.611379654876	3.21356823498	0.01085276	0.13
985	4	0.649006754597	14.1435814891	0.508814907494	2.05245084235	0.01245359	0.13
1483	19	0.63056691793	15.1150295219	0.698363333541	1.55764045565	0.01135239	0.13
1001	16	0.578790246703	13.7972914138	0.735075436517	4.06119309081	0.0104549	0.13
1999	31	0.924767127876	11.524158102	0.621768869636	2.83815896824	0.01051332	0.13
515	8	0.816163001636	10.0727401729	0.408863373269	0.40590595787	0.01143723	0.13
1606	26	0.46665791416	13.3917148853	0.919701432929	3.88235905446	0.01086447	0.13
1893	6	0.647303222416	7.45435616246	0.460507898652	5.18761414736	0.0203339	0.13
986	11	0.117944670664	9.90317695082	0.254760635788	2.70247235816	0.01146501	0.13
563	9	0.930954377673	11.8107548103	0.362784462968	4.36362054913	0.01089725	0.13
2009	20	0.59223907087	12.0414361851	0.406684458467	5.50076282852	0.01138968	0.13
1878	29	0.692683260992	9.00459033756	0.152075098521	1.77033679486	0.01253411	0.13
1437	8	0.563075302101	11.3419136104	0.0596388520006	2.43229310765	0.01268267	0.13
840	5	0.27330937212	12.9278591116	0.0284728798366	3.67916316609	0.009921168	0.13
573	7	0.571640537356	16.0201587808	0.351374681541	2.97695918494	0.01004127	0.13
1335	7	0.711254606777	9.97091950608	0.360066567723	7.17353897806	0.01497438	0.13
1182	15	0.452307080702	12.5789644755	0.166593114185	0.894977247404	0.01045107	0.13
1091	14	0.450914527163	13.1513378464	0.574209687792	5.23680815859	0.01118078	0.13
690	1	0.875373758857	15.0767939862	0.196689364365	3.52152719976	0.0209919	0.13
810	8	0.579534640184	11.0834310547	0.409506055393	1.69128590049	0.01071882	0.13
1768	25	0.700039352982	14.3133349988	0.736495323852	2.05435152277	0.01067734	0.13
1253	12	0.946289600206	11.6910083423	0.0295613970848	0.0511527339704	0.01190559	0.13
2463	27	0.640522371567	8.34505091278	0.0988447868887	2.69536282256	0.01224744	0.13
1776	29	0.30982759703	14.8047884663	0.933984941878	7.80719095438	0.01050963	0.13
430	2	0.500094682652	14.0581702361	0.338968190177	0.544659498078	0.01123916	0.13
1137	8	0.799793081147	8.10574429121	0.865683629755	2.89840199711	0.01571844	0.13
924	10	0.642462326108	13.5563215866	0.553589727122	5.96120452114	0.009591783	0.13
1026	2	0.648184602751	6.53919090788	0.570467039016	0.178443731233	0.02537895	0.13
1254	9	0.165377482116	12.6963493672	0.432496228269	3.73689086924	0.01116968	0.13
1322	11	0.812020255021	14.5402775273	0.00232641166095	0.489512130152	0.01107601	0.13
987	4	0.985968470287	9.96708626233	0.740714879073	3.16550348457	0.01785358	0.13
446	8	0.147711528299	15.0414810288	0.489112662701	0.995227010922	0.01055061	0.13
1638	7	0.752464878566	13.1560392051	0.288043097886	1.35143418198	0.01351013	0.13
1422	7	0.590742082685	16.1652352853	0.708343453082	0.0438531677158	0.009836959	0.13
824	7	0.590831900133	14.7705130425	0.38690806314	1.72990304959	0.01000639	0.13
1802	12	0.728402710009	12.4423665207	0.374616393131	5.36591139595	0.01211824	0.13
1032	9	0.893329246499	10.8389472193	0.793665265128	6.2704242913	0.01165379	0.13
633	9	0.493770085273	10.0068430294	0.838787088174	0.945674746111	0.01109648	0.13
1716	18	0.647131888377	7.24726839274	0.829710313057	1.97009946644	0.01419459	0.13
1158	10	0.888393749233	12.3831614334	0.809278679727	1.66526186936	0.01153124	0.13
1531	29	0.267196322946	10.0227016532	0.651020983162	4.55519577205	0.01147694	0.13
843	11	0.476755556955	14.2293384119	0.704671248367	4.01789635936	0.01027985	0.13
1317	8	0.731488144965	13.9912439982	0.00302337260723	0.327315094625	0.01178313	0.13
898	8	0.717145240333	11.9540774978	0.231657490123	5.09857397917	0.01140027	0.13
903	15	0.123873793563	13.6715573123	0.62967003887	2.04535002675	0.01018432	0.13
1487	17	0.632170008182	12.8481699052	0.789747188239	2.31087044895	0.01072518	0.13
921	10	0.318795438898	13.3218915208	0.985070794736	3.0582487412	0.01049625	0.13
1580	20	0.488561823781	11.9881065105	0.866584765546	0.483222984503	0.01101392	0.13
2058	9	0.485122681842	11.2582593269	0.952176528019	3.41751430138	0.01412497	0.13
1810	18	0.256187299993	7.67104985408	0.699396815124	1.30503931382	0.01357749	0.13
1430	21	0.36002047079	12.6883590409	0.675860599632	2.88846139879	0.01002652	0.13
1088	13	0.640762465115	9.10874561349	0.626572535716	7.36220738222	0.01220448	0.13
1560	18	0.924534631223	10.6902187853	0.722703770679	2.46373490828	0.01177539	0.13
1568	7	0.839905914911	11.5665252538	0.558991343774	5.66902035176	0.01461809	0.13
1680	22	0.466928367018	8.97601889975	0.29612530167	1.79698979812	0.01099346	0.13
1058	12	0.231574301673	13.120277844	0.424546195292	2.94893373112	0.009826252	0.13
1233	8	0.882994809016	13.3837575866	0.458870415946	4.90636389139	0.0117947	0.13
860	10	0.145479936225	11.7471237594	0.444542907218	3.64097146462	0.009180462	0.13
1093	11	0.698935269701	12.6830655589	0.934771587342	5.50329416484	0.01089576	0.13
1805	23	0.758452325971	14.1021026644	0.58834466901	0.726589904627	0.009803827	0.13
1101	9	0.55171834518	12.0152323608	0.563644683193	4.5378231926	0.01140994	0.13
1602	13	0.557460686516	13.4378744142	0.41473267882	1.31539404537	0.009598217	0.13
811	12	0.640426470398	10.1674399202	0.735116036165	2.52888124779	0.01083917	0.13
1470	25	0.977446198697	9.84595547332	0.211805595757	2.80971288451	0.0115858	0.13
1560	24	0.0982316838647	13.5973244545	0.0682815204779	1.37029740931	0.01002541	0.13
1509	10	0.954562413913	11.5561229142	0.16864615154	3.85855431157	0.01253998	0.13
2120	18	0.509277724319	13.0631162322	0.812712714773	5.70071519491	0.01115183	0.13
864	15	0.915472094714	11.2116153832	0.15261210497	1.74023843914	0.01148494	0.13
1223	24	0.801774390294	12.3086452769	0.69638136846	5.5168799006	0.01050847	0.13
1275	20	0.758024178859	10.9705143569	0.631364257155	0.595974819821	0.01079112	0.13
951	5	0.578852042632	10.4265529797	0.303775566783	1.58665136998	0.01351938	0.13
1550	8	0.671026295319	15.760941724	0.235098119525	0.18163328609	0.01073564	0.13
1260	16	0.0833353023868	16.8899225665	0.107181376945	3.51007357244	0.008640286	0.13
1563	7	0.439849368127	10.5018286308	0.218062470616	1.88215405721	0.01365902	0.13
1075	8	0.904602494851	14.1626078958	0.588113686502	0.531975257683	0.01079049	0.13
1948	8	0.505499746784	17.2947819102	0.66580108101	6.19330007739	0.01151164	0.13
1204	2	0.460187849904	11.3839433085	0.928332279761	2.50568691525	0.01934933	0.13
1947	23	0.9974974338	9.91709864779	0.320411361548	1.5000013592	0.01288266	0.13
1537	5	0.579492778187	14.0553866891	0.914943710378	4.5499299373	0.01357138	0.13
1486	10	0.430040138111	10.9739845949	0.00458722664244	0.321970885495	0.0121119	0.13
958	5	0.960054009504	13.4095303402	0.724107704794	9.56356127677	0.01167512	0.13
2140	10	0.580001909743	16.6202929045	0.0714301226455	4.23246610269	0.01059943	0.13
1064	19	0.512823115017	12.751808753	0.769491519107	3.85264732026	0.01076905	0.13
2119	36	0.880398727375	14.5746917104	0.921580372784	1.29003219496	0.0104958	0.13
1570	21	0.101017520058	10.0727705577	0.298880688869	2.78599721089	0.01162486	0.13
1892	26	0.987818505353	9.95491824458	0.891669768941	2.77935763368	0.01194519	0.13
1019	15	0.66222511565	12.2226292053	0.796791885333	1.67592518019	0.01026174	0.13
1280	6	0.984294605975	11.8781664258	0.250377290158	5.07489743431	0.01501012	0.13
690	5	0.059530510128	16.679835535	0.373950438578	1.74866960209	0.01094241	0.13
2312	28	0.95750220217	9.82059405078	0.472963843382	1.72417080077	0.0116832	0.13
692	5	0.661235080853	17.19495585	0.937336603736	0.0285080654595	0.01077341	0.13
1223	8	0.489850415867	14.0433362644	0.907299578735	1.95112389947	0.01103245	0.13
1544	21	0.182424820455	11.7588881712	0.203124782869	2.62262024072	0.01048815	0.13
953	3	0.880616542653	15.9878214496	0.916469354825	3.09719395924	0.01325784	0.13
1165	3	0.411434184326	11.4785713395	0.532171882882	4.93728804839	0.015749	0.13
785	15	0.501189614669	5.38673312633	0.739946916887	0.0284550845739	0.01443736	0.13
1767	5	0.648040412431	10.7346042741	0.339321298639	1.4302364557	0.01784604	0.13
1261	15	0.542557144521	11.2759689849	0.82714329918	1.51257976429	0.01002874	0.13
1266	17	0.820778450748	11.7265690885	0.836246724936	7.22758687744	0.01065542	0.13
766	2	0.763431200793	10.9008950671	0.399441149014	2.58547800223	0.01932235	0.13
1456	28	0.830881420952	14.4426532653	0.305674058251	0.945263488374	0.01103644	0.13
1126	11	0.481176756291	10.914903382	0.46139171246	3.65166653013	0.01178523	0.13
595	3	0.747018829191	13.3972251505	0.760970223702	0.612583066128	0.01256617	0.13
1317	4	0.874994910532	11.8884528604	0.306994535461	1.37799681202	0.01755213	0.13
1770	26	0.651038065625	12.2505350194	0.285919943386	0.598720158311	0.01013022	0.13
1459	4	0.88351119786	12.0225649057	0.313194269193	1.79813903043	0.01802828	0.13
1108	17	0.718222754082	13.6746050442	0.286877361533	5.27568804959	0.01043276	0.13
818	15	0.880178345155	11.8642185843	0.957549578094	2.13466389723	0.01097758	0.13
1097	8	0.757396978681	10.4660431065	0.275779842778	0.675847607946	0.01362743	0.13
1084	13	0.720015590532	14.0149622063	0.999849510579	3.89470521729	0.009591018	0.13
711	5	0.599893134412	13.2207977896	0.698144837716	7.02298690443	0.01121481	0.13
1378	12	0.567258180937	13.3396430709	0.771785810069	3.2971069419	0.01042523	0.13
228	4	0.959605786073	15.4623172161	0.385240251889	1.35700591236	0.01066994	0.13
1026	13	0.0591420256947	7.01676481928	0.827081990382	5.10678758011	0.01421722	0.13
1239	22	0.898747889864	13.862196758	0.800636781841	3.68114453069	0.009720398	0.13
1584	9	0.352540054248	17.4808145796	0.624409394699	0.623254255899	0.009980227	0.13
1128	22	0.609601880536	15.3417334866	0.991041113855	3.74287201412	0.01073749	0.13
1111	4	0.0742072046001	13.7927088782	0.242728339835	0.482710597108	0.009668643	0.13
895	14	0.963326060789	14.3003342047	0.486776626042	2.62838279952	0.01039328	0.13
725	11	0.797678006621	9.53046504451	0.22656600728	0.612304706593	0.01209679	0.13
658	1	0.272757364493	12.1540025735	0.866206186432	2.37651677432	0.01562954	0.13
1143	3	0.597592790899	13.324083687	0.172723370899	5.58318278004	0.01546264	0.13
859	2	0.521287347733	12.467322156	0.572555578842	0.81388118479	0.0160057	0.13
1561	16	0.586222757454	13.8831393338	0.10815446692	1.57640310419	0.01080582	0.13
727	13	0.863561788039	11.3323485195	0.728980294082	1.96455131305	0.01121091	0.13
835	12	0.445027990282	13.4816079718	0.434804313489	8.85564061529	0.009920682	0.13
1373	25	0.725446749969	11.8759182182	0.352031041619	2.19227809328	0.01040465	0.13
1107	9	0.581332114637	10.6702850311	0.798487953002	4.85727827598	0.0126337	0.13
1013	17	0.27050172313	11.9335581574	0.075070961009	1.44406417415	0.01105499	0.13
1176	20	0.735944036524	10.4239318631	0.826097109728	3.05825170945	0.01093537	0.13
676	9	0.744848078263	11.2009062075	0.955450131034	1.4378819149	0.01136954	0.13
1089	9	0.285682156685	8.36905347884	0.07082881799	4.52033473333	0.01171397	0.13
1456	20	0.994958918368	10.8500926339	0.504902142431	0.323182550221	0.0113782	0.13
1024	16	0.569576490833	9.36699252413	0.881738042732	5.90502161608	0.01117675	0.13
319	4	0.321679864615	11.5831363028	0.418646805099	6.41165826614	0.0111685	0.13
1567	15	0.630650561194	13.1596951008	0.723839096215	3.90183271379	0.01084012	0.13
614	7	0.411433661407	16.8268546344	0.776788510164	2.89191870648	0.01026549	0.13
1080	5	0.705112627972	11.5298319318	0.18484531016	5.72771757833	0.01432971	0.13
978	10	0.613241134729	11.9079412325	0.564158919723	2.38222436863	0.0108128	0.13
817	12	0.54703044573	7.61723832314	0.329769786889	5.75270904568	0.01324135	0.13
1113	3	0.82598696145	13.756018785	0.55803759728	8.17986891116	0.01691473	0.13
1202	19	0.196385605215	11.3179356467	0.784456011589	4.04566901301	0.01228687	0.13
1591	23	0.624122829132	11.8348747664	0.157082315169	0.272367062323	0.01101785	0.13
1265	20	0.576180129094	11.8016494524	0.0978966846501	3.5892346648	0.01033133	0.13
1352	7	0.710871575305	11.0057564533	0.238412738474	2.01958302851	0.01420473	0.13
1099	16	0.997403673757	18.4973907263	0.319590753547	3.78402455934	0.01103567	0.13
951	18	0.673085692063	9.16033754679	0.26331727113	5.74828928519	0.01203327	0.13
1248	15	0.61786437027	14.6989215233	0.781355353868	1.80578670752	0.01006614	0.13
735	3	0.266176808677	12.7121410873	0.241556830588	3.94168552014	0.01093842	0.13
629	11	0.215529943774	13.9362027883	0.464851852569	5.25619263593	0.01133223	0.13
1370	5	0.45262020824	10.8421102222	0.314387357404	0.87738614319	0.01380209	0.13
1011	9	0.582682985269	15.8080390739	0.410021296312	5.16900454294	0.009873458	0.13
1759	18	0.756822746001	14.0441464519	0.050181712735	4.0048249892	0.01092358	0.13
1277	7	0.762542079475	13.2221795047	0.374016436348	1.01930773117	0.0117575	0.13
995	5	0.810991567532	13.0915831139	0.889476867134	5.12461017176	0.01286176	0.13
1336	9	0.493465220758	11.1777942379	0.289434544384	5.5001529416	0.01144657	0.13
1278	15	0.536739168768	10.1146801266	0.64773759328	3.59943175203	0.01124721	0.13
1841	6	0.92278870481	10.0240710695	0.907150689533	1.26307905628	0.01908081	0.13
1430	22	0.513902723723	12.3062419123	0.830625690978	5.8606129357	0.01005058	0.13
741	13	0.913560889159	12.4108384597	0.577370120112	2.89015644979	0.01012003	0.13
1901	31	0.435753104508	9.9164532956	0.0855598359745	1.72589899249	0.01092708	0.13
1605	9	0.57909128321	7.55543581784	0.672248346534	3.17319794472	0.01690827	0.13
1427	12	0.431215537927	13.5693240633	0.984114974431	1.68712565542	0.01119614	0.13
1450	25	0.85223359165	11.6403742033	0.429220704915	1.70019403124	0.01046896	0.13
603	8	0.155148466236	10.9403212319	0.67832973943	3.79074975896	0.01113998	0.13
1160	11	0.609813725507	15.0731261495	0.0536355189091	4.95172111451	0.009749876	0.13
1302	9	0.922803507753	12.2796922331	0.60467075487	1.55513594881	0.01199949	0.13
1368	21	0.704399077788	8.88303694556	0.568151967278	5.09300836293	0.01172708	0.13
420	6	0.884371038132	10.6289800632	0.513277933687	6.11841483229	0.01188029	0.13
1464	26	0.470860660714	11.6910530206	0.449947986763	2.25923323808	0.01033978	0.13
1113	6	0.967196558257	16.4739426254	0.384449088855	6.66035890338	0.01094994	0.13
490	5	0.302195135812	14.8935659324	0.892868675208	1.8024498624	0.01066352	0.13
1348	21	0.261656139029	18.8944554093	0.481493654678	3.49881576618	0.01077978	0.13
1101	6	0.769101392323	11.3905642914	0.528757615841	5.78010216682	0.01361354	0.13
1180	18	0.289805161191	15.6445946776	0.0828141159641	0.420023127262	0.01021502	0.13
985	3	0.327918528354	12.2945038546	0.828642820708	3.36401457359	0.01289642	0.13
1007	6	0.374785582255	10.8851929837	0.322876849506	6.09753538054	0.0124337	0.13
411	6	0.564407259619	13.9668107588	0.367893413635	6.31788212991	0.01144785	0.13
1439	7	0.702885558341	15.5135923581	0.10918247017	1.81490454084	0.0114627	0.13
862	17	0.1129752068	8.93361878338	0.633342076614	1.49196566754	0.01314616	0.13
1538	20	0.369938708115	14.4412524837	0.316382263164	2.20662761088	0.01085125	0.13
863	4	0.82433866171	7.97878399373	0.38310243264	1.53355456378	0.01855429	0.13
1312	22	0.716155450605	10.6823648654	0.990380482908	4.61804906517	0.01082079	0.13
1311	17	0.50364463398	10.9428326828	0.550140489124	2.33311206027	0.0109419	0.13
1307	17	0.642777294922	15.9170174797	0.633701535674	2.330464567	0.01017817	0.13
2246	35	0.546219855479	16.1759625934	0.0135981715772	2.76748744263	0.01017387	0.13
1068	13	0.633280053845	14.1286286114	0.13763956905	3.19895479114	0.01127026	0.13
1170	16	0.54925198239	14.6954315736	0.0396115500487	1.88166264415	0.01092399	0.13
1549	18	0.145842344195	8.41642080051	0.496963354177	5.61722762366	0.01216986	0.13
450	7	0.643230604458	13.700680076	0.477099016569	5.60708472299	0.01062559	0.13
1037	15	0.443771432075	12.6994767374	0.567187073556	4.87748767706	0.009646935	0.13
1169	6	0.614880936781	12.2774663329	0.5654112117	2.24588306284	0.01296549	0.13
1148	8	0.985385959641	8.01310529919	0.0989091062955	4.06059323266	0.01675644	0.13
1937	18	0.947540555921	8.4486743825	0.639350928852	2.70993179602	0.01452142	0.13
1024	3	0.430176173365	8.94171944051	0.796899915235	6.59844757583	0.01796551	0.13
1626	16	0.893628601928	11.1045838311	0.331268402322	4.59395955654	0.01110088	0.13
1254	5	0.623486681791	8.41612042521	0.681059423969	1.45039472458	0.01777803	0.13
1045	6	0.903395546456	8.71271999002	0.714208884378	7.16558570195	0.0160767	0.13
1388	14	0.150677774244	14.0250744327	0.502444611364	6.99847751173	0.009950356	0.13
1209	7	0.631233071651	12.0436999773	0.294015582319	4.25398178781	0.01256489	0.13
1373	21	0.582190880204	10.7298869777	0.0752331930677	5.20738992214	0.01183127	0.13
2401	43	0.447444829669	13.6997617761	0.503735087067	1.46237850681	0.01036621	0.13
1212	22	0.0868562066912	19.7084023339	0.246755846757	1.62649942145	0.01133504	0.13
1737	7	0.451834425871	10.4992889683	0.198095671466	1.72483944405	0.01382278	0.13
1247	18	0.65147343091	11.7751943123	0.793840900397	7.16242852014	0.01083068	0.13
383	7	0.37824002727	13.5267469809	0.19717680694	8.03457253508	0.01046317	0.13
733	13	0.932060417947	14.0944251625	0.704891301059	5.27326573197	0.01096245	0.13
1158	8	0.732669590973	15.2654824242	0.128621027145	2.03497988378	0.01025243	0.13
1455	4	0.830131326966	13.6895214221	0.165329104556	0.219930541807	0.01558359	0.13
1339	23	0.659347886707	14.0336556906	0.359811906058	2.45229302671	0.01026684	0.13
1914	21	0.500660099937	14.4446129912	0.489362468794	3.03505740761	0.01054864	0.13
1964	4	0.761177455157	11.3229431696	0.472574985428	1.52052867739	0.02059323	0.13
1329	20	0.777799976805	14.8142916086	0.744639480947	7.64591248734	0.01047785	0.13
989	10	0.30078667546	13.0187196977	0.940683384398	3.71949144651	0.01048389	0.13
1494	5	0.92093977352	14.6042854894	0.643444306041	0.780578161687	0.01495932	0.13
1911	15	0.959785685215	11.7688230424	0.726239424642	5.35687997483	0.01281842	0.13
179	3	0.200154309748	12.4103314237	0.402007258578	4.24586204294	0.009624187	0.13
523	4	0.644842572442	12.4174695531	0.478214047275	2.62487114984	0.0109083	0.13
901	9	0.991536408604	9.01451092522	0.135478023655	0.400036890702	0.01363687	0.13
865	10	0.601760918229	13.0312938215	0.445683444662	1.69771566674	0.01103237	0.13
1366	5	0.305033285775	15.3937433846	0.937796577463	3.14927009511	0.0110183	0.13
2109	20	0.457382325397	16.5250739872	0.613711771691	0.320471916578	0.009159025	0.13
909	1	0.505757640264	13.930316699	0.942622440995	6.31071409294	0.0209815	0.13
757	10	0.637201611606	10.1593631258	0.115030730353	5.71453468985	0.01198857	0.13
995	12	0.580216632044	16.4816943418	0.956918959434	4.84438743357	0.0108174	0.13
1256	15	0.471946926005	10.1191050576	0.535308384041	5.74295912713	0.01118571	0.13
1557	16	0.254513819796	7.83776356855	0.294485652362	2.72327767762	0.01379848	0.13
1074	8	0.18440706433	18.3325251268	0.301995176977	1.46201291383	0.01049691	0.13
1330	15	0.65873022378	14.8715590091	0.118693516539	3.8376724198	0.01000188	0.13
1016	6	0.293868006188	15.0246181135	0.346798194728	3.46919694902	0.01069597	0.13
1734	31	0.64705461647	8.75918903226	0.250118114111	1.28883340067	0.01174581	0.13
1054	9	0.645983390017	13.3277680397	0.467343587264	1.61261603571	0.01080129	0.13
742	1	0.496827614586	13.184518821	0.279980468068	4.92732985524	0.01925688	0.13
745	1	0.779360793581	13.78292098	0.28200266866	1.67397788551	0.022316	0.13
1122	12	0.599136821516	10.7570254712	0.118925895808	1.36785305078	0.0115391	0.13
978	12	0.231623904736	10.4949615353	0.836618160325	5.56605086105	0.0108688	0.13
1016	15	0.464818235646	12.5209100575	0.304531875277	4.47687486054	0.01089845	0.13
908	5	0.550830786127	12.7083725386	0.842441419	5.60669681627	0.01210367	0.13
1988	34	0.509211633963	13.6002655825	0.777258201634	5.47953288737	0.009704398	0.13
763	5	0.339794689565	6.40717753275	0.321816953899	3.4653834452	0.0163827	0.13
583	2	0.782245509217	14.765577578	0.180569145783	1.42195357668	0.01344019	0.13
721	7	0.435996315784	14.1095102938	0.19736145863	1.82877459926	0.009994488	0.13
574	1	0.958909813903	11.4841898825	0.11901739271	3.09857469286	0.0230241	0.13
1367	13	0.400092224636	13.104923832	0.494775487002	4.83731131871	0.01054375	0.13
908	10	0.733489596919	10.3441438081	0.602650864899	4.22414984635	0.01138604	0.13
554	10	0.839639338244	16.6293036607	0.495359213096	5.96347273062	0.01082116	0.13
284	1	0.713196426224	16.5838980966	0.609860122016	6.36914755886	0.01239895	0.13
1649	13	0.57523511733	11.760917778	0.581225890597	5.73179062469	0.01205424	0.13
1554	21	0.626017950162	15.7659369541	0.266505383168	0.215076157253	0.0108556	0.13
1721	4	0.362842534087	9.7966494227	0.23886648127	4.67340266858	0.01733795	0.13
1131	9	0.410441582374	12.684213726	0.112529932601	8.58921831933	0.01056155	0.13
1282	16	0.970552072249	10.2346278385	0.923928337345	7.69549224713	0.01171907	0.13
896	3	0.529319118107	12.6030927097	0.101867753146	3.30922649725	0.01383214	0.13
1970	25	0.727491908702	15.6795677834	0.630789555589	1.75944592007	0.01119591	0.13
1230	17	0.795429371483	10.7757028121	0.493574709667	0.144733920187	0.01160685	0.13
662	1	0.877185819625	9.44620716937	0.470068212055	1.24035447281	0.02582082	0.13
1437	7	0.490245802895	11.9988351513	0.516377363311	3.17446766151	0.01218373	0.13
701	3	0.959130799126	16.25052808	0.6802912012	2.73805412196	0.01256771	0.13
727	4	0.88748911079	12.9156752914	0.808067444292	3.52652906833	0.01275607	0.13
612	10	0.680163463434	9.70084705898	0.85171238261	1.25442001513	0.01093896	0.13
1592	31	0.0432085589162	12.4191305778	0.410812963235	3.5980706205	0.01210709	0.13
1369	17	0.512721322522	9.03198488868	0.482899870499	6.49339579632	0.01206169	0.13
1415	13	0.481468870648	11.3555550798	0.17097960373	1.86591398354	0.01176765	0.13
1761	11	0.855784584384	9.39438929707	0.509996551208	5.28484970052	0.01480506	0.13
1010	15	0.473999335016	12.4502031454	0.408909728913	2.25591523963	0.01084023	0.13
1508	16	0.000118175058417	10.2021018388	0.689811169008	0.0229717923954	0.01553444	0.13
628	12	0.510241943729	11.4429141489	0.733192301263	3.40431478441	0.0106296	0.13
826	2	0.185956610002	11.7302516195	0.840745753974	4.23634277624	0.01224863	0.13
1492	12	0.505167775652	15.4444896971	0.808810237522	2.98799514038	0.009581102	0.13
662	12	0.59527932099	12.6779459517	0.563704309102	4.32642160203	0.0109178	0.13
1591	13	0.827947718363	11.8708882003	0.0550472661115	7.10226554437	0.01200198	0.13
1537	6	0.450601438443	12.0889909977	0.865590563318	3.56852081835	0.01371797	0.13
1682	9	0.523036710987	14.0190754892	0.815665114397	0.955955411292	0.01131286	0.13
255	3	0.730923159462	12.4115585192	0.562240710095	3.60064291758	0.01053398	0.13
889	14	0.551223537073	11.9019705596	0.630096974886	0.519553560934	0.01087826	0.13
1467	13	0.779147315317	10.8490804067	0.952386682588	0.60914589042	0.01225126	0.13
1157	12	0.955795107734	12.4508056195	0.571153678943	2.27846212509	0.01049302	0.13
1054	7	0.690359592183	10.5931041619	0.674982109214	2.00220079411	0.01293355	0.13
1128	19	0.379602677728	9.97117884682	0.374560369469	3.46077172517	0.01101501	0.13
1938	17	0.686422877999	16.7509407016	0.0739174468611	4.056304637	0.01062483	0.13
1863	28	0.63634392755	9.91805093209	0.771332529372	0.308707550003	0.0106728	0.13
793	3	0.872177675906	12.8896167014	0.994108863828	1.1925884469	0.01529003	0.13
1362	16	0.500723020157	10.3347531489	0.394735355809	3.93872821495	0.01208715	0.13
906	17	0.65024364191	8.09875976623	0.336408021283	2.00768402066	0.01275208	0.13
1253	16	0.694062291595	12.6221507918	0.370471099173	4.02374701458	0.01080848	0.13
1474	5	0.590816056834	12.866719382	0.9082438335	2.66670926436	0.01439006	0.13
1698	33	0.683146659629	16.6379771924	0.863982718051	0.155746125271	0.01109617	0.13
1815	29	0.181113820944	13.6779420474	0.147325519872	2.33572665865	0.01080491	0.13
978	9	0.880290281528	15.626759579	0.548840190659	0.0700666873001	0.01042194	0.13
976	6	0.699181766181	8.57802332504	0.652785171825	0.163109139515	0.01547659	0.13
1186	11	0.925610805115	9.02910916934	0.29040745865	0.622190086586	0.01404875	0.13
664	13	0.865278514716	12.2271981417	0.498643163848	4.11609061876	0.01029692	0.13
1638	30	0.478719480629	9.33916322173	0.466010562635	1.32565159359	0.01278777	0.13
1371	14	0.536037329249	13.8551062616	0.793934495872	3.87227910578	0.01037264	0.13
1639	8	0.934555884447	15.4661566407	0.359298573327	0.822485158127	0.01238809	0.13
1971	10	0.785231136054	12.717529992	0.606663441311	0.279561265047	0.01257564	0.13
1790	5	0.851610504055	13.1166661379	0.429486704747	4.64483225458	0.01680918	0.13
869	10	0.517003128782	16.3818014718	0.0741261989789	1.64429451583	0.01065563	0.13
1185	20	0.789134676238	10.6396945541	0.217437643294	4.25368283863	0.01163137	0.13
1405	13	0.872912738977	15.8659779249	0.715922552003	1.09002642237	0.01035891	0.13
1115	10	0.665176767024	15.514306105	0.796809088828	2.98982676117	0.009686681	0.13
1340	21	0.360391660458	14.3012144353	0.443592776426	4.99797036098	0.01132883	0.13
1726	15	0.172180406243	12.6879748224	0.23868135428	5.46052001242	0.01038452	0.13
1336	2	0.433881722197	10.5530964423	0.787709736898	8.94200560499	0.02055067	0.13
2148	13	0.61049740691	11.3151112451	0.195753914694	2.29654942695	0.01232423	0.13
841	15	0.392299267002	10.7325798452	0.49494234353	2.40816714744	0.01031572	0.13
1951	11	0.211106770973	15.5158812139	0.844769680348	5.18853120013	0.01153511	0.13
1114	6	0.691332686264	7.21013956167	0.84323086957	3.77909419294	0.01820699	0.13
1532	6	0.490157172287	12.7654741791	0.719366062079	1.42308051043	0.01301838	0.13
