# Supplementary material for: Tableware trade in the Roman East: Exploring cultural and economic transmission with agent-based modelling and approximate Bayesian computation
Source: PLoS One. 2020 Nov 25;15(11):e0240414. doi: 10.1371/journal.pone.0240414 (PMC7688115; doi:10.1371/journal.pone.0240414)
Supplement: S1 File — The full project, with the data, the code of all components used to run the simulation and analyses is registered: https://osf.io/s5mdw/. (GZ) [file pone.0240414.s003.gz › s5mdw-full/abc-pandora/results-example/nonrand/result_0.0101072379299.csv]

nstep	cstep	mu	mumax	copy	strb	score	epsilon
1206	23	0.81593709088	11.4914827491	0.51815294109	0.0943339827372	0.009967437	0.0101072379299
1609	28	0.266535153082	13.2081824167	0.664765338258	4.18866528773	0.009919599	0.0101072379299
1585	16	0.665523875575	14.9934689017	0.251228239355	4.54577314545	0.009336237	0.0101072379299
941	15	0.13187522656	12.4946043521	0.214794223427	3.8326472881	0.01001949	0.0101072379299
1120	11	0.554481096047	14.900307772	0.388534234746	3.47869656452	0.009927048	0.0101072379299
568	9	0.516646660756	13.2067606321	0.568713230537	3.28656302907	0.009758711	0.0101072379299
962	9	0.946348418007	13.8809743453	0.989174656288	6.60193396882	0.009583045	0.0101072379299
1916	10	0.37488355342	17.269634373	0.411211842764	3.01008755698	0.009641739	0.0101072379299
778	14	0.239019845201	13.4210787241	0.86925987509	2.65934782259	0.009569018	0.0101072379299
1819	30	0.871006265419	15.9696536394	0.542800176929	2.94160417893	0.009991358	0.0101072379299
1205	10	0.369573643422	14.5073290893	0.00430270532	0.903210051972	0.01005091	0.0101072379299
1786	27	0.501137858914	13.6321253869	0.795893340726	3.7754531617	0.009882253	0.0101072379299
787	5	0.438949341657	16.0218809962	0.505624873615	2.53772116493	0.01008584	0.0101072379299
1521	21	0.297372187573	12.2762038054	0.592830791456	6.7723426467	0.009867377	0.0101072379299
914	9	0.599063427958	14.6260600829	0.348665728674	6.76497934454	0.01003493	0.0101072379299
975	19	0.721085952563	14.6550059638	0.510212408635	3.78989842283	0.01000623	0.0101072379299
506	5	0.302253117637	12.9926428978	0.386387939019	4.80106940914	0.009921062	0.0101072379299
1275	12	0.370025451818	14.1757904785	0.554664435451	5.28044389285	0.009465548	0.0101072379299
994	8	0.583793905578	14.8651466856	0.785715184677	3.28258030832	0.009347921	0.0101072379299
698	7	0.57766382634	12.633876648	0.506052057024	2.0667847846	0.00977285	0.0101072379299
1387	13	0.244167048927	13.4043378132	0.553080696047	1.19435227099	0.01010068	0.0101072379299
1062	6	0.409695530507	17.3710468338	0.500220888527	9.09559412463	0.009972038	0.0101072379299
1407	25	0.871050025685	14.0159311607	0.64968503152	2.47460972351	0.01002061	0.0101072379299
1698	14	0.511632297892	15.332652764	0.430650523897	4.12065893169	0.009615909	0.0101072379299
1110	11	0.731412284905	12.6989758211	0.996220802951	3.42509039387	0.01001632	0.0101072379299
1466	14	0.45872852494	13.3404699693	0.60279997498	5.43147432656	0.009961216	0.0101072379299
1157	14	0.575588216484	16.2461797401	0.467887052425	2.32709901221	0.009809038	0.0101072379299
1082	10	0.278809938596	10.8201266154	0.790270244697	0.520263377333	0.009734359	0.0101072379299
1694	16	0.144343592811	12.8132162917	0.552152660408	2.84790373865	0.009960469	0.0101072379299
1284	13	0.169559089232	14.8783191183	0.690773023767	2.39173427814	0.009948035	0.0101072379299
1168	20	0.652570668454	12.2779047632	0.155795835436	1.25208120922	0.0100861	0.0101072379299
626	9	0.174307744148	17.7844142245	0.109691508808	3.12385536312	0.009396557	0.0101072379299
974	13	0.756769061694	13.75713177	0.475735938423	0.898302945419	0.009943513	0.0101072379299
1449	24	0.284291453275	14.4861019541	0.418993040819	8.83305854595	0.0100513	0.0101072379299
1550	17	0.672490717736	15.9306002191	0.230220173358	5.37831806357	0.00983345	0.0101072379299
881	2	0.141146865804	16.0428787953	0.690272181632	5.45825720699	0.01000442	0.0101072379299
1239	14	0.0397067745908	11.4280999446	0.54950435621	3.76169340972	0.009747066	0.0101072379299
540	6	0.25394367912	13.5218024356	0.308631761132	3.94709315338	0.009697087	0.0101072379299
1451	14	0.433766154409	15.2576813797	0.331581547419	3.29264930976	0.009739691	0.0101072379299
769	13	0.265078283135	13.395606349	0.487110941937	2.92037518452	0.009963593	0.0101072379299
1276	11	0.460251668896	14.0941845491	0.881870504897	5.78140436486	0.009535375	0.0101072379299
885	11	0.610182195513	13.0879956385	0.521107760782	3.11534542618	0.009943782	0.0101072379299
1527	16	0.441994822059	14.2536982277	0.810362898323	2.80431400351	0.009663596	0.0101072379299
1251	18	0.275803818531	13.4124458839	0.0727773264213	4.12969564537	0.009810643	0.0101072379299
1154	14	0.366144353495	12.8450094942	0.341500829559	1.59685208611	0.009687415	0.0101072379299
906	2	0.0709511051854	14.84318732	0.259078531579	3.2810833786	0.009920508	0.0101072379299
1269	21	0.947188959423	14.0187751677	0.308046566959	2.2895381602	0.009765599	0.0101072379299
621	7	0.544389890076	12.7162768715	0.76806010843	1.49557949032	0.009930161	0.0101072379299
1512	18	0.59176133206	13.6370802262	0.983658171009	4.77648514594	0.009891946	0.0101072379299
1179	12	0.712524660313	15.3219355437	0.301862790699	2.70140766576	0.01000497	0.0101072379299
1250	18	0.346433439643	13.7584381512	0.151778923252	4.61313854025	0.009839353	0.0101072379299
1162	12	0.529680289403	15.4186218115	0.110752375508	2.25777918928	0.009606296	0.0101072379299
968	10	0.457244975901	14.9176049497	0.679465213834	3.64085000484	0.009899669	0.0101072379299
125	1	0.720016808028	15.750247064	0.310876283901	2.68421042855	0.009817514	0.0101072379299
1972	27	0.585947783976	14.3386293043	0.404252620205	0.954659718026	0.009982513	0.0101072379299
1318	19	0.518956390916	11.5300766366	0.221212044731	2.47727041191	0.01007718	0.0101072379299
1367	13	0.672356455149	15.5018214316	0.288357034306	0.535289663715	0.01003847	0.0101072379299
1493	14	0.369516169992	16.2221944729	0.232733461623	4.39250353968	0.009647566	0.0101072379299
1433	15	0.800462903953	17.1070444484	0.515587310543	3.89492520021	0.01002953	0.0101072379299
672	8	0.304769126058	13.7591606231	0.384959393595	3.07327754815	0.009731977	0.0101072379299
1477	25	0.521169767278	13.6305102415	0.899698906696	2.6608221993	0.01002914	0.0101072379299
607	9	0.629827592623	12.3994029881	0.146394792232	2.86812968944	0.01010446	0.0101072379299
1209	12	0.146913253946	12.8885437258	0.830890450008	0.798730345917	0.009590391	0.0101072379299
731	4	0.136955199675	14.9334658494	0.957818220147	3.8922356027	0.009865277	0.0101072379299
1609	29	0.67643780186	15.7062869447	0.396815644743	1.77323547703	0.009797689	0.0101072379299
950	7	0.726696107247	14.8955927074	0.0385502941424	5.93266377278	0.01006206	0.0101072379299
1339	10	0.366392979842	15.247303612	0.195028611774	2.66551098323	0.009820976	0.0101072379299
539	6	0.565452604175	12.7646075843	0.241506570549	1.87655787389	0.01005309	0.0101072379299
1080	20	0.739980460367	13.0978034162	0.214093196397	1.99412362662	0.009879666	0.0101072379299
928	15	0.606016608058	12.8490065485	0.0642795215035	4.83704571371	0.01001971	0.0101072379299
2100	26	0.682592815203	15.2317370964	0.537594624899	2.89295597379	0.009929108	0.0101072379299
1547	14	0.467840182107	15.4248839706	0.945365325682	2.48448716413	0.009617967	0.0101072379299
1249	13	0.323207384769	12.3680536632	0.0119611999147	0.415177632061	0.01004995	0.0101072379299
1474	18	0.223766592123	13.2966456219	0.993604664166	4.39366952897	0.009673994	0.0101072379299
1093	18	0.330409638879	14.2694372418	0.0599198161906	5.22884068687	0.009344764	0.0101072379299
1499	18	0.506570026123	14.4535409464	0.2878542399	1.38227153451	0.01005357	0.0101072379299
1202	8	0.0641162858383	14.3031940575	0.574705692371	0.853831333051	0.009795304	0.0101072379299
957	3	0.197823587311	15.3677833248	0.488300974577	7.10899425785	0.01004296	0.0101072379299
1791	24	0.160327720908	11.9158360767	0.658719042403	2.03514539518	0.009620558	0.0101072379299
935	15	0.826711569552	13.5643640548	0.342235448401	2.73793684071	0.009357157	0.0101072379299
777	9	0.329919987695	14.8055127793	0.393386006473	4.64224046676	0.009852038	0.0101072379299
1227	10	0.205188189016	13.8838804116	0.628195827389	3.25221216383	0.009749101	0.0101072379299
1857	31	0.187527230382	15.6742295072	0.60975157586	2.40124417636	0.01004935	0.0101072379299
1237	8	0.077452016761	15.7124135587	0.852833213399	6.28486932652	0.009372714	0.0101072379299
1059	11	0.0636635661374	14.6909892353	0.195889510348	1.68136788905	0.009748914	0.0101072379299
1632	13	0.26289923718	13.3698991859	0.885245803452	5.12557227938	0.009398514	0.0101072379299
729	6	0.345332351892	13.4180744963	0.580888403883	5.02636661246	0.009408984	0.0101072379299
1185	19	0.729276174665	12.1762735937	0.587145318626	0.326012120045	0.01006107	0.0101072379299
1202	22	0.796110513339	13.5193675935	0.680708341709	0.462881782778	0.009878843	0.0101072379299
928	11	0.620472345387	13.038903755	0.58454650549	2.31430041297	0.01009716	0.0101072379299
1134	20	0.49553737145	13.4725032145	0.22566502735	1.13074767736	0.009628275	0.0101072379299
1455	15	0.83256496158	16.1189485544	0.488695228099	1.53110697677	0.009823981	0.0101072379299
1392	17	0.643855415671	15.3776835683	0.340754627152	2.22728623026	0.009726846	0.0101072379299
1152	21	0.821325576228	14.5150650814	0.706348195386	1.56686243555	0.009763304	0.0101072379299
564	8	0.36473173045	13.1521757892	0.990004563255	2.37012268012	0.009460816	0.0101072379299
869	14	0.54634844667	12.7421183047	0.6661193984	0.837887911262	0.009724984	0.0101072379299
1168	7	0.438572787635	16.5662204959	0.305983206109	0.367664402487	0.009894796	0.0101072379299
722	9	0.395244525579	15.203985769	0.321768916818	2.66036493339	0.009944852	0.0101072379299
900	9	0.752092680542	15.0485564813	0.669393005976	4.67555865444	0.009702719	0.0101072379299
1293	13	0.544838337257	14.4060818971	0.649463861088	5.29008475088	0.009449838	0.0101072379299
1428	11	0.402931821466	15.375585353	0.112656214777	0.999850513757	0.009545513	0.0101072379299
1027	6	0.28283454442	13.7287028952	0.67802324055	5.3946920576	0.01010544	0.0101072379299
1218	11	0.262875117121	13.542313793	0.216159956712	3.64506426434	0.009781902	0.0101072379299
737	6	0.750037268809	15.9281775835	0.180711489256	2.19529921878	0.00990797	0.0101072379299
1953	24	0.662129085045	14.4598633906	0.757700007402	5.25839637227	0.009821883	0.0101072379299
2080	31	0.20931616991	15.8592803669	0.166486652043	2.05730347717	0.009450181	0.0101072379299
673	5	0.374278398191	15.8000532408	0.270040301862	6.42790872124	0.009892436	0.0101072379299
942	9	0.172280013672	12.2562293532	0.454316203142	0.163793266373	0.009976893	0.0101072379299
1112	13	0.0726355219044	17.5481249518	0.0162192595185	1.04577903706	0.009699997	0.0101072379299
1136	19	0.818818529681	14.1514410422	0.152791787395	4.03806576405	0.009826808	0.0101072379299
1518	16	0.980665267033	17.409370903	0.295227605204	2.68238208213	0.009326118	0.0101072379299
569	9	0.897711573068	12.4237248215	0.574456307669	0.0263753371511	0.009980049	0.0101072379299
671	7	0.513807705659	14.4002112902	0.133624830002	2.28054992461	0.009944655	0.0101072379299
586	4	0.310460833586	15.4023590673	0.665610248096	5.9180462021	0.009850402	0.0101072379299
929	10	0.234302518408	14.0635542662	0.0594429667459	0.87526757937	0.009860755	0.0101072379299
1306	13	0.521029879391	17.0015858877	0.16406956328	1.85245954341	0.009680858	0.0101072379299
1185	15	0.12731268797	12.3294925162	0.491474680436	3.62472473048	0.009202919	0.0101072379299
1488	24	0.365823925995	16.9135512191	0.0240692059941	6.02761485465	0.009528923	0.0101072379299
1520	19	0.302300088676	14.3073865028	0.687832563622	7.2119093832	0.009231631	0.0101072379299
892	16	0.791339192393	12.9239295381	0.966228425837	1.56775904944	0.009639948	0.0101072379299
1253	17	0.316214590242	13.0206985971	0.149252042932	1.78123459138	0.009941627	0.0101072379299
739	12	0.759733648801	13.8369749618	0.209613418701	0.387388880624	0.01000813	0.0101072379299
864	8	0.600733096396	15.8320273834	0.402392302091	3.05616451819	0.008788259	0.0101072379299
1231	11	0.254852310001	11.7553637759	0.833200678303	0.454835232578	0.009854995	0.0101072379299
1910	22	0.0699138574192	14.4610997088	0.312814670347	2.61039039091	0.01004801	0.0101072379299
1678	31	0.510742924758	15.6989808157	0.148235218072	1.57079241541	0.009810277	0.0101072379299
1632	18	0.591462418407	15.9805671589	0.29232715858	4.98341378843	0.009675443	0.0101072379299
1112	7	0.182480342823	13.0846700362	0.47732890266	2.0113102422	0.009848904	0.0101072379299
809	9	0.919543644275	17.0444706574	0.398363658539	1.1609296576	0.009730884	0.0101072379299
1341	18	0.337781871879	14.1949780219	0.935337336213	4.75493151577	0.01004237	0.0101072379299
1813	12	0.406851599272	17.5268728417	0.354369201209	6.5366942217	0.009443762	0.0101072379299
1814	25	0.454098834482	13.1303260033	0.18477308667	2.70472937996	0.009941793	0.0101072379299
1413	27	0.490687867074	12.1260615074	0.391974578072	4.9171351635	0.009980322	0.0101072379299
511	6	0.457392455364	12.0229377995	0.0685922036274	0.564323284864	0.009357999	0.0101072379299
1091	14	0.118988595738	14.1088257774	0.727398326579	4.10469631227	0.009957617	0.0101072379299
1154	11	0.253611162105	15.2332440089	0.567997910941	0.77446077347	0.009963491	0.0101072379299
805	9	0.480761171587	13.0495453203	0.710849115852	2.96900142891	0.009851756	0.0101072379299
1431	13	0.482175151336	15.4128426368	0.0199456188442	2.58749249514	0.009674841	0.0101072379299
1584	16	0.995510064051	16.1948662978	0.8022775736	1.99811064186	0.01007947	0.0101072379299
1261	12	0.279476667359	14.9074473386	0.376486361322	0.646180392848	0.009285755	0.0101072379299
279	3	0.537757919351	15.9582614449	0.690063075639	7.16936087186	0.009947047	0.0101072379299
1024	13	0.592649222754	13.6818292186	0.205127409368	2.81601822228	0.01009178	0.0101072379299
1352	22	0.439510601478	12.0207550165	0.908745101545	4.63800823183	0.009865286	0.0101072379299
1244	9	0.394021813607	15.2302723899	0.0762995901852	1.29255089911	0.009966636	0.0101072379299
1607	21	0.213750039084	14.1337095246	0.455661862866	3.40463847435	0.009981437	0.0101072379299
266	2	0.797326799778	15.8826022756	0.660979950606	2.74598834332	0.01004557	0.0101072379299
792	7	0.117549596907	15.9133608022	0.281800712806	3.88910657684	0.00904793	0.0101072379299
1038	12	0.642879744378	12.3904316743	0.435056636377	7.47187506785	0.01002474	0.0101072379299
1254	15	0.112464305915	13.7254481518	0.409428511947	3.08973581509	0.01004736	0.0101072379299
1355	21	0.446671948731	13.5592405909	0.832067463022	6.72820732972	0.009891924	0.0101072379299
1086	10	0.385756985531	15.9097163464	0.123021381321	2.93703739414	0.009494191	0.0101072379299
1757	21	0.554142283819	14.5492197797	0.34156553681	0.740411600192	0.009423956	0.0101072379299
1002	7	0.452663373145	15.3278485611	0.196166308579	2.64204754402	0.009237087	0.0101072379299
650	6	0.927899843048	15.5279893151	0.089995099892	2.45808237782	0.009924995	0.0101072379299
932	11	0.415287141636	15.099038923	0.315005418649	0.373302068256	0.009915437	0.0101072379299
1085	16	0.644038659155	14.9365748509	0.0838213147853	5.35525202497	0.009881706	0.0101072379299
1535	15	0.320218302241	14.3602166758	0.131092079659	2.35776401048	0.009319046	0.0101072379299
645	11	0.761353128037	10.3427606926	0.051518513282	1.65259264007	0.009827027	0.0101072379299
1084	15	0.105319374167	13.9466102097	0.84514376227	6.33275714682	0.009929841	0.0101072379299
954	14	0.509236603447	14.1025337936	0.658782660294	6.9744224932	0.01009603	0.0101072379299
1173	16	0.500939130614	13.5848963109	0.0496668090265	2.0456682506	0.009993661	0.0101072379299
955	11	0.406465691551	15.0257544578	0.448467983395	2.84123243651	0.00987461	0.0101072379299
862	12	0.438886041394	13.7977043677	0.483112178411	3.18715273239	0.009882622	0.0101072379299
1451	15	0.5714219313	16.2452908093	0.6353969627	2.1530320073	0.009459415	0.0101072379299
925	17	0.658441467552	13.8990381552	0.48193784441	4.23687604993	0.009601012	0.0101072379299
1541	23	0.705927249257	12.6480530398	0.0026206949764	3.89027990739	0.009905236	0.0101072379299
907	11	0.337801938615	11.3466128191	0.520213370007	1.38258593781	0.01001798	0.0101072379299
876	8	0.546821772546	11.6327946999	0.395269751521	0.284050144059	0.009765821	0.0101072379299
974	6	0.26140079905	16.161235966	0.262887471991	1.96238651622	0.009646466	0.0101072379299
907	7	0.150844161721	14.8342936343	0.462263656651	2.36565322728	0.01008883	0.0101072379299
1429	16	0.234078498013	14.6413905135	0.321054428457	6.51095248558	0.01004588	0.0101072379299
1077	14	0.363223947125	15.2986991464	0.728419361731	2.17491476779	0.009524033	0.0101072379299
737	13	0.564413976924	15.5297829121	0.889999691985	7.71471228863	0.01010456	0.0101072379299
1405	12	0.834423782536	14.5367324184	0.495261065229	3.23184678023	0.009774652	0.0101072379299
759	4	0.381202067658	15.2216944848	0.535459894711	5.66022592691	0.009791709	0.0101072379299
796	4	0.303310234664	16.4454012993	0.431965757184	3.59635247818	0.009302495	0.0101072379299
904	12	0.54488003442	15.2229881129	0.976955936502	0.786062422932	0.009984755	0.0101072379299
2074	28	0.431964087915	15.3312838319	0.430873671065	1.82986906497	0.01002836	0.0101072379299
859	10	0.378643044591	12.8616830251	0.799181616375	3.74668657781	0.009148386	0.0101072379299
728	6	0.168879876372	11.8859678763	0.396218905587	5.97254870243	0.009971665	0.0101072379299
1532	19	0.442395504588	12.8402410804	0.825329482358	1.67265744724	0.01005569	0.0101072379299
1765	16	0.455061029562	16.5897300546	0.443095629922	4.5574184307	0.009982816	0.0101072379299
1053	11	0.638231866147	13.6422713623	0.426685849403	6.31423706572	0.009938901	0.0101072379299
731	13	0.490870108256	13.6274064296	0.932648560099	3.84756261552	0.009564123	0.0101072379299
415	6	0.39576249276	13.1710874562	0.7754763979	5.77370099085	0.009895447	0.0101072379299
391	4	0.6957504629	13.1455764274	0.394140834008	2.27486936004	0.009797043	0.0101072379299
1446	12	0.641859738031	16.3257278116	0.276697635283	1.29104835402	0.009592594	0.0101072379299
1533	23	0.15628900515	14.9258708407	0.991765638617	3.33855404039	0.009688668	0.0101072379299
2168	18	0.845490337058	17.4583173067	0.0656731073334	3.84458230301	0.009795024	0.0101072379299
1584	30	0.655409611816	14.4350447062	0.887244757113	0.870900753094	0.009816542	0.0101072379299
754	13	0.562894220393	14.1687054103	0.679918914002	6.22736038042	0.009942319	0.0101072379299
1810	25	0.396242443692	13.7518380246	0.473910376688	1.54721157768	0.009793786	0.0101072379299
1419	12	0.709910354327	15.359896788	0.684245196898	3.21809413904	0.01008296	0.0101072379299
1318	19	0.597446761335	13.1648359938	0.510567000421	2.05439712913	0.01004845	0.0101072379299
1061	8	0.576571402581	16.2759009228	0.0161687669222	1.94834735784	0.00969754	0.0101072379299
1100	20	0.359459455249	14.3490401415	0.167906031549	1.21133025707	0.009335415	0.0101072379299
1513	18	0.588908807306	15.5853178472	0.517598255777	1.65286517029	0.009355741	0.0101072379299
602	11	0.401912611964	10.8833460025	0.66288702532	3.62210180316	0.009465271	0.0101072379299
1269	18	0.414109767373	15.0818481095	0.477715870302	3.98574601301	0.009820483	0.0101072379299
1559	21	0.312656330745	14.2239241402	0.658358349995	2.16828625187	0.009171534	0.0101072379299
713	8	0.528235122327	16.4982569495	0.639753332767	0.376798225107	0.009950025	0.0101072379299
944	10	0.712655110189	14.8986066019	0.0152555744308	1.81442528134	0.009402284	0.0101072379299
898	14	0.251036086795	13.8042799182	0.724332294116	9.3173685667	0.009537649	0.0101072379299
1280	23	0.379978834763	13.9627129617	0.759450389723	4.53732063232	0.009812482	0.0101072379299
1264	16	0.622508293206	14.5108778825	0.113637491502	2.14583913127	0.009916156	0.0101072379299
1203	12	0.425073708173	13.2059476299	0.519417242113	2.07947892536	0.01001591	0.0101072379299
1559	17	0.682644064743	14.8453044165	0.339850266896	2.66601077893	0.009672649	0.0101072379299
1631	18	0.492148614211	16.5843950373	0.391752932237	1.34082069506	0.009451711	0.0101072379299
1275	18	0.208693654142	14.1039114645	0.265326747351	3.32029877078	0.009498171	0.0101072379299
1993	26	0.65834176533	13.1397780723	0.430585968727	0.664558542097	0.009997804	0.0101072379299
1111	13	0.895412006891	14.35701795	0.611808900956	4.03974528441	0.009947339	0.0101072379299
746	4	0.514386442121	14.8855402728	0.0889780247208	0.530578363759	0.009891961	0.0101072379299
1432	13	0.40618488781	17.1259657171	0.83618681656	4.91394413044	0.01008411	0.0101072379299
1002	17	0.449219356846	12.7332493804	0.724249687482	0.52328831034	0.01007871	0.0101072379299
1156	10	0.51201541603	15.1880961096	0.139571424008	2.32662058312	0.009582172	0.0101072379299
1409	19	0.560152898221	12.2716339473	0.529157228874	1.09233698054	0.009802709	0.0101072379299
1090	15	0.343906493325	13.8172653002	0.831481056341	0.683451505833	0.009542514	0.0101072379299
1096	11	0.144759396083	14.7245100628	0.754897076106	2.75556759767	0.009229138	0.0101072379299
583	5	0.434141351588	15.1676021993	0.235154821912	4.0134230247	0.009835659	0.0101072379299
714	2	0.10240217724	16.8600996393	0.120409438506	4.74852341091	0.009976952	0.0101072379299
2054	28	0.222694979643	14.2662502525	0.0663882676166	0.908468999057	0.009115516	0.0101072379299
1625	19	0.340778332809	11.6540124557	0.382303550947	1.02366999239	0.009746243	0.0101072379299
834	8	0.0426973627091	15.0357031383	0.24981713107	4.47493971973	0.007291392	0.0101072379299
1011	14	0.804955741277	12.9239315378	0.881869813979	1.00548165108	0.009484633	0.0101072379299
1053	9	0.656063453427	13.5705020142	0.280532343665	0.246581704892	0.009843844	0.0101072379299
1094	14	0.248888668335	12.1007609342	0.977727824981	2.37493365767	0.009463881	0.0101072379299
791	12	0.464554516731	13.5394180635	0.534770417385	3.71755217262	0.009672179	0.0101072379299
511	3	0.117276202025	15.0761710551	0.551388897892	4.78783067326	0.0100289	0.0101072379299
1500	20	0.705364793393	13.6736423707	0.398201105262	1.73856919418	0.009616671	0.0101072379299
1189	8	0.612715098281	15.9043617266	0.708560471321	0.758734875663	0.009934269	0.0101072379299
1059	14	0.150389655267	17.3300134687	0.209775450596	0.801156671029	0.00961695	0.0101072379299
1147	10	0.888306882298	15.250356015	0.31311826491	0.325990243956	0.009916334	0.0101072379299
855	10	0.566907217926	15.9025175887	0.314006327402	8.68688356144	0.01007217	0.0101072379299
1058	7	0.483853166005	15.1566637643	0.611108754084	5.79574160458	0.01000523	0.0101072379299
1393	12	0.379680681987	13.2010698455	0.457053347216	3.49754890189	0.009928256	0.0101072379299
884	11	0.343746857193	14.6680085278	0.658802264504	4.61777426722	0.009394593	0.0101072379299
899	9	0.663623015679	13.2052452978	0.645751566243	2.08036536692	0.009869357	0.0101072379299
1244	16	0.51279770839	14.98707349	0.29651755388	5.54585372539	0.009396846	0.0101072379299
853	9	0.462460161733	14.7722141215	0.106800414394	1.36487728907	0.009140039	0.0101072379299
1392	14	0.697773924474	17.7088778346	0.392315455443	1.51354528057	0.009847032	0.0101072379299
1060	17	0.586182044242	14.1744108757	0.479278695584	2.89687520039	0.009756767	0.0101072379299
1056	16	0.661854133932	13.1210134377	0.510178100916	8.66856073533	0.01002754	0.0101072379299
718	8	0.556801637442	13.4375554822	0.187113136581	2.00012126623	0.009652178	0.0101072379299
1845	26	0.474946896587	13.6439022967	0.843289445228	6.48757898872	0.01005014	0.0101072379299
860	16	0.573329382091	15.1431577924	0.313053704594	2.09997013614	0.00990156	0.0101072379299
1826	25	0.681824088365	14.9212651115	0.607936330123	3.49923473842	0.009936676	0.0101072379299
1790	21	0.642680180029	14.330683397	0.551427855548	4.27543889843	0.01004231	0.0101072379299
1550	13	0.241427310793	15.9042900384	0.381888214701	4.43159662278	0.009386243	0.0101072379299
728	12	0.417733317577	15.7823859831	0.370264436248	4.18267436312	0.009854952	0.0101072379299
501	5	0.504283203811	13.251604247	0.49779729925	2.49134481853	0.009821666	0.0101072379299
1272	16	0.403221490844	12.9021198785	0.206827212681	3.41923190529	0.0100349	0.0101072379299
1627	7	0.153786982422	14.3958092448	0.633329855764	3.92246192317	0.009700551	0.0101072379299
1135	11	0.567520140239	15.3009571578	0.291363430785	1.97554135299	0.009819855	0.0101072379299
1382	10	0.506535769498	15.1010047706	0.552096344765	3.90926402996	0.009584859	0.0101072379299
1190	5	0.147582741943	14.8768965579	0.85264550588	3.06151475604	0.01003344	0.0101072379299
1165	20	0.411271693785	12.1149532166	0.794442494511	1.50030147607	0.009866012	0.0101072379299
1716	13	0.753515928692	15.6418047701	0.0583246377424	2.22554289836	0.00960801	0.0101072379299
1867	18	0.182557010175	14.771476259	0.452532292157	1.12916426931	0.008945486	0.0101072379299
723	9	0.926478491581	13.7690474661	0.630298103889	0.204616011794	0.0100562	0.0101072379299
1190	18	0.188962718725	15.0073483635	0.523091774405	2.78401479517	0.009453786	0.0101072379299
1763	20	0.249267097984	12.6818828261	0.0916420153547	4.09739306543	0.009058195	0.0101072379299
1028	10	0.569402207536	16.2520372746	0.19339671402	3.97466235137	0.009061016	0.0101072379299
856	9	0.63996647325	16.028339164	0.31848938487	3.96536210082	0.009982595	0.0101072379299
1536	18	0.265635453535	13.71200029	0.265164618129	0.883928785787	0.009925373	0.0101072379299
1341	19	0.208414610241	13.3420751092	0.473143660468	3.07475042178	0.009540053	0.0101072379299
893	9	0.689947438744	15.3420785736	0.788057763132	0.253443629936	0.01007658	0.0101072379299
213	2	0.869475746207	15.059316027	0.889594361677	3.52266880813	0.01008888	0.0101072379299
1204	12	0.521941616367	17.55648363	0.462620354264	3.95973276797	0.009512616	0.0101072379299
1259	19	0.302129107966	14.1154756259	0.852091457093	7.10609947974	0.009402866	0.0101072379299
1008	12	0.364595668708	14.0036045765	0.515776583779	3.3321381721	0.009966154	0.0101072379299
692	13	0.276736331388	13.9754577861	0.181009310153	1.74161549109	0.01010709	0.0101072379299
1353	24	0.823205826502	15.524260849	0.249217422501	2.41757803669	0.01010134	0.0101072379299
1276	24	0.445544899258	14.9987377417	0.304426985543	1.12674513737	0.01002831	0.0101072379299
897	9	0.475412164552	14.0901771828	0.768239633851	2.48475013789	0.009713951	0.0101072379299
1120	8	0.469501421287	15.0113259865	0.490616304589	0.560809121527	0.009968618	0.0101072379299
1178	13	0.363637552584	15.5074267773	0.205825876739	0.362403044623	0.009234098	0.0101072379299
1455	10	0.306016807753	14.5862391531	0.821530411407	1.09680827485	0.009930796	0.0101072379299
1514	27	0.42551507696	12.7999463898	0.541792645707	0.029637313818	0.010067	0.0101072379299
2236	26	0.129076771122	11.7454156483	0.345768721828	3.36737156068	0.009078425	0.0101072379299
1017	6	0.90061167781	15.7852330664	0.976160764936	2.15862741935	0.00994223	0.0101072379299
1234	10	0.852120760313	16.6520830434	0.827713602637	1.61845341049	0.009881171	0.0101072379299
986	4	0.103373975782	14.5177651813	0.238518115238	3.96417905393	0.009182455	0.0101072379299
1466	19	0.414672939499	15.736481106	0.489468140232	5.74000888544	0.01002972	0.0101072379299
924	9	0.330916869046	13.2698297088	0.0993062774087	3.93990443359	0.009897861	0.0101072379299
528	4	0.389738434196	14.0607930226	0.761693050754	0.739543129081	0.0100219	0.0101072379299
1090	8	0.0426156846358	13.3786880188	0.703168472863	2.95533453863	0.009140529	0.0101072379299
1542	14	0.306957502288	16.1886578096	0.301036585412	2.15630360423	0.009743716	0.0101072379299
1970	24	0.893133877909	14.2601591524	0.390748708265	8.27799666196	0.01010675	0.0101072379299
1203	23	0.697863458903	14.6464286371	0.207243227221	3.15110132738	0.01002931	0.0101072379299
934	4	0.218640355159	15.084379299	0.540749193654	1.11707430319	0.009451708	0.0101072379299
921	15	0.350189037797	13.0924873313	0.376387592745	4.54215188206	0.009921872	0.0101072379299
691	9	0.655066069258	13.5987268711	0.315013366845	2.64646853982	0.01005636	0.0101072379299
1612	16	0.298829018252	14.807026792	0.603629784768	1.16145463541	0.009428427	0.0101072379299
1832	31	0.645437617077	14.7692903764	0.0427662221875	3.0532431762	0.009905477	0.0101072379299
1344	13	0.659735325771	15.1218125593	0.109412454668	0.875930124006	0.009851747	0.0101072379299
895	14	0.970490281101	13.7307214938	0.510901680251	1.69970930164	0.009775153	0.0101072379299
1633	18	0.441742524683	13.791393931	0.939986680726	3.3983049503	0.009321178	0.0101072379299
1935	16	0.388460017398	15.7407217717	0.816322912823	4.04745145571	0.009584476	0.0101072379299
1149	15	0.334806963776	13.8218650672	0.120785419806	5.8328869661	0.009475029	0.0101072379299
1471	22	0.67080549833	13.1310749325	0.329110030732	1.39394685888	0.009278374	0.0101072379299
2288	23	0.476304344807	14.6591016499	0.510166312265	3.7707835208	0.01000745	0.0101072379299
1360	25	0.599699975286	13.1889039779	0.0622067246836	5.34075333978	0.01010353	0.0101072379299
1274	7	0.29170779282	15.3112820832	0.702783361341	0.609516045467	0.009768264	0.0101072379299
603	4	0.161770666295	14.540040251	0.428086235301	2.83247312322	0.009220841	0.0101072379299
752	14	0.475450392971	12.8276771371	0.579639765234	4.33330878355	0.01002293	0.0101072379299
1196	14	0.33542103191	13.8139094809	0.255322398602	2.47606938056	0.00986298	0.0101072379299
1313	17	0.981420717178	14.6165538244	0.287160081351	3.52111758763	0.01009371	0.0101072379299
393	3	0.118618670118	13.4451615475	0.259020586955	0.989714185931	0.009324402	0.0101072379299
706	5	0.263105396012	14.01339684	0.752253343347	4.6810611914	0.009750815	0.0101072379299
1012	6	0.706581044107	17.0542156249	0.36219046803	2.64296276904	0.009951141	0.0101072379299
1456	28	0.765412940909	12.076541934	0.198613403056	0.0546965448955	0.01006059	0.0101072379299
1488	19	0.360661219173	16.7002491069	0.964983408492	3.11544205322	0.009335003	0.0101072379299
1951	20	0.609136050839	15.5685533773	0.62963881953	3.36425663338	0.009800592	0.0101072379299
1690	18	0.784361702124	15.7194857295	0.924442357188	3.95076060396	0.009904075	0.0101072379299
672	7	0.107814653318	13.4852987043	0.924234525014	3.07215316067	0.008937359	0.0101072379299
928	7	0.151594551188	12.0910772837	0.871586113268	2.90318026923	0.009281363	0.0101072379299
354	6	0.378113259724	11.7822886247	0.296838261214	2.72743685982	0.009907982	0.0101072379299
1328	11	0.452108591429	14.5362720474	0.696861261938	5.08606286468	0.01004019	0.0101072379299
1121	10	0.192851398499	17.3495835478	0.545470710935	0.968302782683	0.009249418	0.0101072379299
854	10	0.296391521583	15.1157339806	0.0998831952905	2.90413160834	0.009956092	0.0101072379299
1312	21	0.518029563891	12.5060803611	0.353381065018	5.48376206065	0.01002643	0.0101072379299
1466	19	0.453687178061	13.3364287446	0.684762186732	6.49274696797	0.009470707	0.0101072379299
976	10	0.986124624238	15.652325312	0.0327712916005	3.49551938875	0.00956138	0.0101072379299
2040	15	0.858730371892	16.2600454672	0.403082716936	1.91231936342	0.009996052	0.0101072379299
1652	14	0.20808037429	13.495089414	0.220898702797	6.50096638778	0.009895987	0.0101072379299
646	11	0.826783881262	15.9066911253	0.0570861154272	3.06489482539	0.01010473	0.0101072379299
1357	11	0.407250428935	15.5847654795	0.475229024074	1.12557049037	0.01004286	0.0101072379299
1075	9	0.322510258638	15.0622005343	0.282579380148	2.36962533773	0.009733035	0.0101072379299
1872	17	0.124501163759	13.0603477944	0.131142484995	3.07568835611	0.009878587	0.0101072379299
1612	20	0.709436276367	14.3362732332	0.670599761119	5.05555066631	0.01002891	0.0101072379299
1840	28	0.634688564134	12.9493277107	0.336795029857	4.68915752946	0.009671686	0.0101072379299
1977	27	0.590524610376	14.1195654708	0.763459641523	1.60729299135	0.00990733	0.0101072379299
1829	33	0.626890265379	13.2087660227	0.220963503244	2.89731795613	0.00961433	0.0101072379299
1607	20	0.5069344714	15.6672874991	0.857823637847	1.12153044361	0.009925736	0.0101072379299
1540	13	0.419274232338	15.9249610057	0.879575383524	0.571428823864	0.009736757	0.0101072379299
1066	11	0.123786346001	13.6265317045	0.951871824992	0.905151684948	0.009970136	0.0101072379299
1189	5	0.0936322733067	16.1663053988	0.518225317836	0.715090506628	0.008862388	0.0101072379299
1053	11	0.194173371635	14.4398122842	0.459620216299	4.11744166759	0.008882465	0.0101072379299
1256	12	0.521304934398	14.8605522923	0.298963071542	0.293250547456	0.009433931	0.0101072379299
1228	22	0.438331001602	15.9442452132	0.0614943654461	4.03062134194	0.009901431	0.0101072379299
575	4	0.564546459344	16.1766649332	0.330815179339	5.96117769631	0.01005973	0.0101072379299
1137	13	0.633226386029	12.8645066069	0.153189005905	1.72734813455	0.009947884	0.0101072379299
1127	15	0.782928102714	15.7385454924	0.951253609686	3.91024439741	0.01006147	0.0101072379299
1523	20	0.422080536193	14.541268492	0.146104506426	5.11187876618	0.009254955	0.0101072379299
643	2	0.228349961996	14.5793731028	0.364055687303	5.42314265844	0.01005601	0.0101072379299
1265	12	0.369366914947	13.4097184388	0.0962450503255	1.71570548529	0.009829774	0.0101072379299
865	8	0.0869611706843	16.0303930263	0.745183927806	3.71472583711	0.009424503	0.0101072379299
1339	22	0.505227603309	13.9016615128	0.741086253733	4.54076117842	0.009820186	0.0101072379299
2111	34	0.366240322315	12.5493924983	0.191152889214	2.6763510424	0.009160464	0.0101072379299
1309	16	0.429450872401	15.6032992798	0.0893937867875	3.40994031809	0.009748152	0.0101072379299
1390	13	0.748229921561	14.2810038854	0.909778937681	1.9517189029	0.009904657	0.0101072379299
1281	21	0.699105613132	13.1738022487	0.127121990962	1.38976419251	0.01003482	0.0101072379299
1071	5	0.251073037111	14.9846551638	0.96742863063	4.41629334337	0.0096379	0.0101072379299
1074	7	0.355522262368	17.5683416495	0.203108479709	1.64280355411	0.009999455	0.0101072379299
850	11	0.562495619213	14.2517166117	0.447345229281	0.738092417425	0.009562102	0.0101072379299
1393	21	0.332426360686	13.0335922723	0.424974926378	2.36420023087	0.009509936	0.0101072379299
478	4	0.658581738508	15.8183647134	0.850672720277	0.321540312551	0.009882007	0.0101072379299
1848	36	0.362141585808	10.2146007888	0.365001438159	6.48482622333	0.00951565	0.0101072379299
1211	14	0.638864066518	15.0655556566	0.279704551511	3.43562488688	0.01009228	0.0101072379299
1797	23	0.580625786241	13.1018916094	0.136448493022	0.274709743849	0.0100533	0.0101072379299
1303	19	0.337762892487	11.3886449359	0.714298012779	4.60242136863	0.009871991	0.0101072379299
1357	15	0.763955961134	17.1309303921	0.29008073397	3.32867285647	0.009892808	0.0101072379299
1801	20	0.0868879262467	16.2222403793	0.0580318886491	3.59530967017	0.009535314	0.0101072379299
1212	15	0.388574719975	14.2837220712	0.134654698401	3.40897676861	0.009694959	0.0101072379299
1555	30	0.763638309819	15.0987139882	0.0594336291829	3.2705120274	0.01009199	0.0101072379299
618	4	0.25611965941	13.6482514822	0.64031356829	1.4975231776	0.01006494	0.0101072379299
1411	18	0.884345963747	13.5587541579	0.521272753651	2.21139586769	0.009955772	0.0101072379299
1463	15	0.749083971088	15.3017039777	0.622097202168	0.846955488218	0.00999542	0.0101072379299
1566	18	0.277801032588	15.4842043138	0.654921059019	1.65947497727	0.009414538	0.0101072379299
1681	13	0.490587357453	14.4367577951	0.4939258118	2.6676557248	0.00989573	0.0101072379299
1265	14	0.170039684861	10.811634072	0.491306347164	1.5574800499	0.01004682	0.0101072379299
715	10	0.280871485663	14.3774732691	0.380484552533	0.614057595582	0.009922957	0.0101072379299
821	9	0.516728979471	12.6652955388	0.276312512056	1.45205066052	0.009342648	0.0101072379299
1603	22	0.438538298564	12.4338266609	0.490607648452	1.78805564773	0.009834419	0.0101072379299
1247	7	0.405413592601	12.742629052	0.261550968073	2.10268114824	0.009886598	0.0101072379299
1412	11	0.92398260215	17.4155155894	0.531520018828	0.759189210795	0.01005682	0.0101072379299
1634	27	0.798032837242	13.9419729912	0.0373059879708	6.01294322984	0.01008537	0.0101072379299
1466	9	0.446321494754	17.7214461004	0.727108996117	0.623563523757	0.009911019	0.0101072379299
1148	19	0.76586742138	14.6157715473	0.666734804701	3.03965535623	0.009859844	0.0101072379299
660	12	0.3675777413	14.9944333456	0.741350720364	0.607773337496	0.009968784	0.0101072379299
873	8	0.676990635296	13.7332051898	0.616179943339	4.79368209573	0.009942309	0.0101072379299
856	8	0.401602484425	15.482388097	0.408695638769	2.67578178086	0.009963725	0.0101072379299
1247	14	0.508187907207	16.6212558057	0.364109667088	1.71151710856	0.009883225	0.0101072379299
1433	10	0.40565535357	14.7958597596	0.977639499643	2.6738226133	0.01010318	0.0101072379299
1436	19	0.838227522556	14.9783788292	0.972532770817	2.41875946982	0.01007031	0.0101072379299
1535	23	0.498459220826	15.1230397915	0.324233253053	5.669855229	0.009755411	0.0101072379299
1193	18	0.581269328591	12.5866204583	0.497024505823	5.45315445883	0.009783127	0.0101072379299
1430	16	0.603619588479	14.3253649969	0.126684628066	5.10850023929	0.009926864	0.0101072379299
1664	22	0.469641950891	14.4486890217	0.341980350709	5.78105359714	0.0100578	0.0101072379299
1474	13	0.654622937168	17.5899007579	0.0753718787039	4.55547377502	0.009850181	0.0101072379299
1125	11	0.31496996415	13.0499688932	0.120688493871	0.591630531894	0.009757291	0.0101072379299
1622	11	0.420238616406	16.0763262844	0.118954741532	1.11870394989	0.009863186	0.0101072379299
1452	21	0.60475971016	13.1776881428	0.125120057966	1.86135852966	0.01006431	0.0101072379299
700	9	0.349235672365	14.7038330522	0.0332095282532	0.61725674939	0.009608535	0.0101072379299
897	7	0.630880429406	14.6993318057	0.258039278134	1.28198235123	0.009244957	0.0101072379299
1661	15	0.922650727054	15.3508223519	0.697680745346	2.13362679885	0.009661709	0.0101072379299
551	10	0.852582567687	13.1214082722	0.86232440971	0.692594343807	0.01002122	0.0101072379299
2021	37	0.536660514748	14.5363073459	0.976406570822	0.389504722538	0.009244383	0.0101072379299
870	12	0.186178975602	15.0782726177	0.128568887102	0.705983232275	0.009087835	0.0101072379299
2232	21	0.32809259606	14.8175358016	0.733020420108	9.55773512429	0.009100245	0.0101072379299
547	4	0.325550986201	14.4262955685	0.251650708215	1.83139553957	0.009950847	0.0101072379299
921	10	0.39371631171	15.3973143674	0.640170553692	0.451687165301	0.009729704	0.0101072379299
1008	7	0.338204129619	15.7155122171	0.105194882587	1.60930312436	0.009809915	0.0101072379299
1960	23	0.522535837161	14.5631295393	0.258475451078	1.04556418784	0.01001706	0.0101072379299
1491	22	0.431725364416	14.1935672132	0.968810614649	0.103818911522	0.009726617	0.0101072379299
1333	13	0.713895057668	15.1968412321	0.485001536657	2.34744129381	0.009958133	0.0101072379299
1119	19	0.666652040344	14.8674986319	0.536207406716	5.88237982093	0.009951128	0.0101072379299
1381	14	0.866628060061	13.5906462087	0.726742117902	2.13553948904	0.009799021	0.0101072379299
577	4	0.842229576907	18.1703645515	0.365655837697	3.5449580521	0.0093457	0.0101072379299
1490	10	0.138009958913	14.9445794419	0.321283792935	4.57536845141	0.009596449	0.0101072379299
644	7	0.600383720028	14.9578443532	0.603120392384	4.93925699898	0.009959269	0.0101072379299
1930	24	0.848905362619	16.375387862	0.708531147323	1.87530275991	0.009464589	0.0101072379299
1697	16	0.478474743633	13.0308911924	0.950723611234	0.227930842353	0.009827187	0.0101072379299
629	6	0.744065956435	12.6230654313	0.471124400256	1.16530344079	0.01009975	0.0101072379299
1572	23	0.15502250604	14.5628767204	0.368299025344	4.72054082583	0.009676489	0.0101072379299
641	7	0.625250198883	14.3150311394	0.724390119312	3.03295583696	0.00992241	0.0101072379299
1411	17	0.514096712282	12.209016964	0.739789562484	1.19909130215	0.009697641	0.0101072379299
1448	27	0.652047123623	13.6533360493	0.442247386175	5.603533811	0.01004527	0.0101072379299
1374	13	0.911920673002	14.8485412474	0.875470474372	3.83006232043	0.01009161	0.0101072379299
1048	19	0.869916861082	14.1513115867	0.462386001548	4.06513748483	0.00971851	0.0101072379299
1840	36	0.374546351736	13.5284659035	0.562666880184	1.37741410834	0.0098478	0.0101072379299
1193	7	0.116288028076	17.1256378809	0.304877754399	5.50770943723	0.009567879	0.0101072379299
805	7	0.258354078601	16.2737424616	0.187515548547	0.62784176389	0.009372109	0.0101072379299
1230	17	0.455881532831	14.6935994725	0.890210753642	4.84440143061	0.009984057	0.0101072379299
1019	15	0.77725120407	15.7967995482	0.298547353803	6.35515111722	0.01008504	0.0101072379299
916	10	0.449286230886	13.8724426639	0.427229977563	6.0682818641	0.01004714	0.0101072379299
724	8	0.389374211728	12.9251845	0.812286760904	4.33134291447	0.01007361	0.0101072379299
1572	18	0.947696994301	16.3530339477	0.205198439381	0.179622089068	0.009931674	0.0101072379299
1993	24	0.884862189122	14.7661221325	0.0981774853405	3.24978245877	0.009412162	0.0101072379299
1096	18	0.420110920015	14.6100084734	0.568986917954	1.60818861179	0.01008634	0.0101072379299
1960	22	0.477890910217	14.7936678195	0.394717552197	1.64208132044	0.009991384	0.0101072379299
1552	30	0.690901550148	12.1384725808	0.671410522265	0.468621379235	0.009974559	0.0101072379299
1113	18	0.496779550061	15.1305800856	0.616960877398	0.920525132233	0.009952335	0.0101072379299
1299	16	0.513987993664	17.2090250447	0.314863834475	3.98913839863	0.009914558	0.0101072379299
1528	13	0.472687866355	15.2902354302	0.266332310685	1.27480298936	0.00955698	0.0101072379299
586	10	0.626026522213	13.9963603921	0.540986561884	2.53267895948	0.009850772	0.0101072379299
1340	17	0.516274264481	14.4620401787	0.374510465157	3.73442633131	0.009842508	0.0101072379299
1712	18	0.521077824971	15.0077565947	0.358577149622	3.19060739703	0.01000949	0.0101072379299
1584	21	0.708169770624	13.6824588451	0.400171577799	3.07505132306	0.009648109	0.0101072379299
1296	20	0.339143131448	14.2301228168	0.261691981627	2.14661104053	0.009854062	0.0101072379299
919	10	0.394455822647	16.1642496326	0.0787986233615	0.675516744178	0.009872417	0.0101072379299
848	9	0.618380798947	18.114967871	0.89386222905	5.80249895466	0.01001693	0.0101072379299
1364	12	0.289210940177	12.6663508762	0.510148237976	1.1177802365	0.009999007	0.0101072379299
1235	12	0.283865314735	13.19363573	0.768139411645	2.07992302145	0.009960688	0.0101072379299
1428	12	0.673887844999	16.019960523	0.111065211342	1.68405491889	0.009705893	0.0101072379299
715	12	0.374604904878	13.90664586	0.567475405959	1.18376610473	0.009813044	0.0101072379299
1363	15	0.461261557053	15.6988206863	0.115989558547	3.73486399472	0.01003348	0.0101072379299
1666	19	0.432124215544	14.6877220114	0.368570194713	0.592808390242	0.009638771	0.0101072379299
1605	17	0.564665942784	12.4263757008	0.891934303459	2.70642312241	0.009630796	0.0101072379299
2087	21	0.122648400444	16.3837487017	0.0413002118928	1.54458427048	0.008925263	0.0101072379299
1312	7	0.192336708444	13.5519441049	0.458132850955	3.59088876036	0.009785777	0.0101072379299
1206	22	0.387746086038	13.60142263	0.975894239228	1.78711191918	0.00973986	0.0101072379299
1150	15	0.591119000201	15.4492863254	0.49989994855	2.32866191174	0.009982527	0.0101072379299
1340	19	0.543893649671	14.9396884564	0.98212979322	5.82342604227	0.009498544	0.0101072379299
422	6	0.693463436599	13.1400548365	0.364294176284	2.18948577554	0.009875769	0.0101072379299
1587	23	0.222394554841	14.9596590265	0.653449751113	2.63850730728	0.008702483	0.0101072379299
780	4	0.406756122784	16.4539073821	0.263332382117	0.864377804518	0.009387842	0.0101072379299
920	3	0.141261144507	14.7486187403	0.661709827276	5.24597170229	0.009976983	0.0101072379299
971	16	0.604765365783	12.4685720638	0.184458845903	0.183966834216	0.009982249	0.0101072379299
1409	21	0.296755497204	14.5857727317	0.617268324103	4.0311232348	0.009858288	0.0101072379299
1466	24	0.474500196546	11.5276735539	0.232509450793	2.28340592535	0.009939083	0.0101072379299
1849	24	0.362285215404	14.5315714769	0.30304981556	3.9954083777	0.009552783	0.0101072379299
1431	15	0.511539934279	14.1313054954	0.503143375342	2.16313524965	0.01001142	0.0101072379299
1260	8	0.454702275805	13.4718581418	0.0292904301314	1.93770164645	0.009905633	0.0101072379299
1258	24	0.619715685349	13.5549594452	0.737953918877	0.720757560904	0.01008524	0.0101072379299
1104	9	0.497328613025	13.6029492519	0.629233338595	2.81050274641	0.009952239	0.0101072379299
542	8	0.623432811069	16.0029160251	0.151454531396	0.673152455326	0.0100144	0.0101072379299
1409	19	0.393969606549	17.9794985306	0.476171563772	1.35691353236	0.009965434	0.0101072379299
1173	21	0.372615284393	15.6735006521	0.394699283446	6.20053158496	0.009167177	0.0101072379299
1411	11	0.469960101157	14.8666966592	0.152907907215	4.55137989925	0.009773069	0.0101072379299
990	9	0.315364549502	12.7166571747	0.734858672375	7.01457326163	0.009558557	0.0101072379299
1091	13	0.687811645324	12.9972412013	0.187309009366	3.34462209753	0.01001756	0.0101072379299
1195	21	0.344179997001	12.9317151899	0.7388271342	0.561361365571	0.009557571	0.0101072379299
1310	18	0.485752408327	13.0699898168	0.254541075219	3.56145419508	0.01010558	0.0101072379299
508	4	0.516557125029	14.9517791647	0.515227183886	0.182554259725	0.009909513	0.0101072379299
867	9	0.467048002151	13.6523992639	0.856473152178	3.08160861355	0.01001478	0.0101072379299
1387	14	0.528880944149	14.5199917852	0.753326429536	1.62451923702	0.009671821	0.0101072379299
1085	19	0.842708844039	13.8317125973	0.685710483788	0.507689806087	0.00983184	0.0101072379299
1284	15	0.503960306927	14.2130563633	0.0010560359924	2.01593287202	0.00963622	0.0101072379299
1107	13	0.34877530677	11.1738199343	0.00766015551963	10.9476704093	0.009577015	0.0101072379299
1586	23	0.154145439299	14.0003353185	0.465240910099	1.45366976097	0.01002546	0.0101072379299
939	15	0.298952717002	14.9320454647	0.246894147852	5.56981290454	0.00973925	0.0101072379299
748	8	0.537928331934	14.1821132722	0.294687802922	4.88479464328	0.00997695	0.0101072379299
925	13	0.604435304231	13.7092871863	0.971391750742	0.482791587177	0.009625612	0.0101072379299
1867	18	0.287354246306	12.4288596598	0.488344541838	2.90891366948	0.009964058	0.0101072379299
1445	14	0.28025923176	12.4395926109	0.699492456117	3.37457796321	0.00971148	0.0101072379299
1637	21	0.359274280299	12.3509882713	0.2239730303	0.0104630702647	0.009610089	0.0101072379299
1208	23	0.796155661973	11.0770029866	0.169232982975	4.95464209817	0.01006565	0.0101072379299
1366	22	0.323392906975	12.0517725332	0.431247293858	2.48243101405	0.00991837	0.0101072379299
1159	15	0.357949606489	12.6920207561	0.0592158267161	1.46548784913	0.01005393	0.0101072379299
1765	24	0.440675199765	14.8992124754	0.46397376322	2.80419439936	0.009517786	0.0101072379299
1434	11	0.628447842938	17.7075015066	0.347564063969	5.08298331714	0.009298232	0.0101072379299
826	6	0.455307888363	14.3764469657	0.531964291935	3.65430316531	0.009901341	0.0101072379299
1471	21	0.182230083894	13.6538386562	0.032260316978	3.8097342052	0.009153898	0.0101072379299
1452	19	0.470176360346	16.6989569513	0.648600268179	6.81763740431	0.009808683	0.0101072379299
1324	9	0.196210685778	12.0936614591	0.195140488535	1.57732122123	0.009911389	0.0101072379299
1573	24	0.201815864719	14.3021578624	0.217387323675	5.34960081638	0.01010037	0.0101072379299
1472	15	0.653889961195	16.6483355326	0.353825275986	2.26662618436	0.009248056	0.0101072379299
833	12	0.468229595735	11.8202836506	0.371738043607	2.10362936017	0.009733947	0.0101072379299
949	10	0.539771459795	15.8272211854	0.616579456522	5.93583612305	0.01003224	0.0101072379299
