# Supplementary material for: Tableware trade in the Roman East: Exploring cultural and economic transmission with agent-based modelling and approximate Bayesian computation
Source: PLoS One. 2020 Nov 25;15(11):e0240414. doi: 10.1371/journal.pone.0240414 (PMC7688115; doi:10.1371/journal.pone.0240414)
Supplement: S1 File — The full project, with the data, the code of all components used to run the simulation and analyses is registered: https://osf.io/s5mdw/. (GZ) [file pone.0240414.s003.gz › s5mdw-full/abc-pandora/results-example/nonrand/result_0.010396469599.csv]

nstep	cstep	mu	mumax	copy	strb	score	epsilon
1217	19	0.882423537284	13.9019150563	0.110987178825	3.42156415457	0.01021107	0.010396469599
1325	15	0.538842685008	14.4481372473	0.444470183692	4.70597936767	0.00978053	0.010396469599
1169	12	0.415949652458	17.1128690147	0.371853990448	2.61800517626	0.01029977	0.010396469599
1528	12	0.33427460192	14.3690526394	0.351776736077	3.47943525317	0.009278527	0.010396469599
1659	12	0.493666162009	15.4985056373	0.701662905002	2.0495905647	0.009735655	0.010396469599
1092	17	0.917050515992	12.6233161801	0.107786588912	4.80462143332	0.01012859	0.010396469599
1470	13	0.925261007695	13.2888082171	0.296843608241	7.39157386267	0.01029705	0.010396469599
1294	21	0.540397104228	12.849990286	0.745551908493	2.45372606836	0.01000764	0.010396469599
1349	14	0.842828954241	14.8846524244	0.889285090542	0.688089154984	0.01022795	0.010396469599
1058	12	0.83973744117	15.4567489193	0.519598496124	4.17767879958	0.009864925	0.010396469599
1253	17	0.368116096389	12.2842179031	0.861857616657	1.7130207045	0.009529506	0.010396469599
1451	25	0.230253948678	13.1412377228	0.320432628814	0.583852865505	0.009886255	0.010396469599
1120	12	0.440502524115	13.6558249431	0.822027607611	0.118277824484	0.01030277	0.010396469599
1279	20	0.37321604431	13.3392158654	0.383565328247	1.7565827546	0.00976778	0.010396469599
582	6	0.815133327654	12.936543851	0.462971715214	0.806774991231	0.009474283	0.010396469599
1609	17	0.518351007334	14.2937506323	0.242151959832	9.26333648324	0.009876599	0.010396469599
1585	13	0.454412229097	17.4685253068	0.306645047788	5.35505412391	0.01020068	0.010396469599
1669	14	0.356519064147	14.6347004947	0.823450353768	2.10490239448	0.0102684	0.010396469599
1026	7	0.892402097345	16.6216682979	0.70577235176	5.26811416093	0.01023646	0.010396469599
1625	27	0.775849255084	11.397444175	0.486403948523	0.213596122368	0.0102648	0.010396469599
1680	9	0.403640882822	14.7007937271	0.0796533257077	0.0706539133294	0.01024814	0.010396469599
1710	17	0.441158487552	11.9432313728	0.226056027172	4.74851485175	0.009869609	0.010396469599
796	8	0.393953679572	15.2626520684	0.819909515323	0.180598883651	0.01009003	0.010396469599
1193	12	0.579043514486	16.1409823431	0.591604950758	4.63493996843	0.009901068	0.010396469599
655	8	0.377136398847	12.135776561	0.540468515469	1.88875914691	0.01012958	0.010396469599
984	12	0.346293547598	12.0536653279	0.404716825474	0.253266519683	0.01020387	0.010396469599
1686	26	0.579528672316	12.054189216	0.654589403478	0.71395313458	0.01019282	0.010396469599
741	7	0.939457138558	13.5672910304	0.557870280248	2.08386223143	0.01037255	0.010396469599
880	16	0.623757804561	12.7464690747	0.838992368458	1.89681603301	0.01000309	0.010396469599
1365	12	0.410223600986	13.0802434162	0.346278776636	4.09340892854	0.009491998	0.010396469599
1398	18	0.410372076834	12.9160555443	0.0565078343886	7.5659957091	0.01015884	0.010396469599
1072	14	0.763107968006	13.3404201751	0.532867457895	2.58894388065	0.009751833	0.010396469599
640	8	0.189830347943	12.9206128693	0.0657937689319	0.393950726571	0.01027328	0.010396469599
2048	18	0.526188981566	18.5350058588	0.743457398371	3.39069412898	0.01025117	0.010396469599
1073	20	0.191077376757	14.3686303954	0.466059014289	5.34990212696	0.01006321	0.010396469599
960	11	0.562278379326	14.9031066495	0.65824599662	0.505369428531	0.01023819	0.010396469599
1405	13	0.546165654595	15.3998581458	0.453911468567	3.31242255009	0.009809207	0.010396469599
2274	20	0.056370526793	11.6806870057	0.883680188476	1.83391597323	0.009020507	0.010396469599
1308	17	0.51114078791	14.1060934532	0.0279629308846	6.17655839252	0.009768044	0.010396469599
1475	26	0.548038101627	13.9686540676	0.526436213978	2.69240890053	0.009994879	0.010396469599
1267	12	0.857590535837	15.3922018397	0.881958895248	5.10480473395	0.01022592	0.010396469599
1114	10	0.581500770465	12.995339052	0.729037313909	5.17762094495	0.01020946	0.010396469599
1498	14	0.699829166427	16.2943624367	0.816747409693	1.54035540221	0.009593939	0.010396469599
691	10	0.179738222326	12.8251179013	0.461896887798	0.113814984812	0.009495565	0.010396469599
1233	22	0.516447324013	11.9541141035	0.162023444048	0.448227243028	0.00970558	0.010396469599
844	11	0.576385595854	14.7363273817	0.683857269545	1.01652572673	0.009773705	0.010396469599
854	13	0.258414448941	13.9676531631	0.917054650171	2.35663601374	0.01012619	0.010396469599
1406	18	0.565273288953	15.6427497865	0.531590740876	2.59982974451	0.01015521	0.010396469599
2015	29	0.967110587992	13.4289299127	0.618480315609	3.40190554896	0.01009809	0.010396469599
1710	29	0.240307315031	13.3126712632	0.394859498857	3.72307191304	0.009997396	0.010396469599
963	8	0.322877155422	13.8016964785	0.15241330789	0.155800732604	0.008989914	0.010396469599
1568	19	0.532855946044	13.7681052047	0.851940434007	1.41172889343	0.01012299	0.010396469599
1749	22	0.882335705879	15.8231662097	0.353031603119	1.52603440583	0.01037406	0.010396469599
2049	17	0.425227772014	17.7421615809	0.626230479706	1.62265264207	0.009683169	0.010396469599
638	8	0.266216054703	13.6021988774	0.768517920697	5.49035425756	0.009736113	0.010396469599
646	11	0.48580258506	14.0017789306	0.662701374153	0.575928581977	0.0100241	0.010396469599
1158	17	0.0926467721167	11.5505058328	0.0965753079684	3.32644075462	0.01037868	0.010396469599
1708	21	0.841300195097	13.5242496889	0.512070474725	5.63383834752	0.00992356	0.010396469599
2223	13	0.574232374615	15.8470381812	0.842369570391	4.70689723549	0.009948343	0.010396469599
1913	23	0.847023060257	15.3972438278	0.547642638499	1.80493837523	0.01023469	0.010396469599
1018	10	0.179049699181	12.189014299	0.783346292377	5.46567677531	0.009820088	0.010396469599
1211	13	0.515864468077	14.0561125539	0.751331174016	4.30723776607	0.009981235	0.010396469599
1307	18	0.741231848151	12.2078409076	0.827628215234	0.473838005273	0.01012355	0.010396469599
620	6	0.311493055623	13.5899781033	0.375360236109	2.84697407758	0.01028416	0.010396469599
945	18	0.516686746281	13.0064390823	0.369193248771	3.39227375917	0.009808598	0.010396469599
933	16	0.565334660713	13.4979118828	0.577741870282	3.58654619685	0.0101334	0.010396469599
1437	21	0.380363663484	14.3364422484	0.0127223161684	3.41656942586	0.01023792	0.010396469599
1693	29	0.73898745756	13.3440396594	0.45148432481	6.580146336	0.009880129	0.010396469599
1190	18	0.425243159621	13.070764668	0.415812797678	6.47174457745	0.009669305	0.010396469599
947	10	0.77342726923	16.7677373438	0.502390713268	0.958267957601	0.009825698	0.010396469599
2455	21	0.713561106688	13.8409786442	0.483267613885	0.361037218167	0.01014474	0.010396469599
824	7	0.681996300633	14.887818595	0.429919359851	1.45481235306	0.01015126	0.010396469599
818	6	0.301807535301	14.6358640742	0.396229290294	4.58674856791	0.009515682	0.010396469599
959	13	0.104528511293	15.3982482504	0.0430955361237	2.56990530621	0.009289236	0.010396469599
1140	15	0.498341576813	14.4734479416	0.960588283185	4.76913742381	0.01003563	0.010396469599
1933	22	0.043688101626	15.5343942608	0.963583150621	2.05322902752	0.008945596	0.010396469599
1470	23	0.749872563206	13.2212442833	0.717629740824	4.49225355554	0.01014252	0.010396469599
1066	11	0.730562974651	12.6212103517	0.621670865675	3.5869648118	0.01036734	0.010396469599
1587	16	0.37179912847	11.847987433	0.657031576267	4.60580545089	0.01013838	0.010396469599
1829	17	0.625707441968	14.2651372478	0.765013347006	7.33503112344	0.009523834	0.010396469599
1443	13	0.376731803746	9.86699027429	0.133225456781	1.53718292004	0.009752469	0.010396469599
1240	19	0.186675900534	13.7528684528	0.432278788569	3.17210856859	0.01021568	0.010396469599
644	12	0.285821025918	14.7226468825	0.64993052547	7.76676159821	0.01035448	0.010396469599
1652	16	0.375330341482	13.4826607003	0.111234817288	1.84839160129	0.009796349	0.010396469599
1563	17	0.337459586358	13.3855099442	0.829671002986	0.644779865527	0.01000974	0.010396469599
2143	26	0.395795962378	13.0332144465	0.363759930136	0.578819710469	0.009671559	0.010396469599
1192	18	0.712246618108	12.1992265433	0.493451845454	2.48655327159	0.01017351	0.010396469599
1389	12	0.434964815543	13.7910909385	0.480308904364	2.32866743051	0.009980692	0.010396469599
1509	13	0.636481772038	14.5142656697	0.138625737916	1.75660579682	0.01026469	0.010396469599
762	12	0.416748864161	13.9314328124	0.427116180181	8.77725879587	0.009518352	0.010396469599
717	9	0.313999112656	14.4068197468	0.608890027869	3.77640203223	0.009953993	0.010396469599
1147	16	0.690118561663	15.658047502	0.323954554271	3.09159902001	0.009900825	0.010396469599
500	9	0.32930786322	13.6328912961	0.840130325517	2.0483080864	0.009687177	0.010396469599
1554	25	0.717084474683	14.6023598483	0.87039733279	4.00849916351	0.01032588	0.010396469599
1242	14	0.863065981667	15.0933325628	0.738745289115	3.50469302441	0.01029836	0.010396469599
326	4	0.520045493388	13.2717731036	0.614217197426	0.128708919665	0.01021346	0.010396469599
857	16	0.502136285696	14.9647812831	0.332076135404	1.34366216982	0.009970406	0.010396469599
1608	21	0.340009119246	11.7425700396	0.511147610719	2.41913766348	0.01009	0.010396469599
724	9	0.20317916472	13.4701036942	0.385914151436	1.94814188273	0.009835136	0.010396469599
1261	16	0.528033658797	16.2163520353	0.419431840889	4.93424084519	0.01030084	0.010396469599
691	5	0.175404886366	10.9417503889	0.30368670461	3.50063803189	0.01012943	0.010396469599
834	15	0.175016383479	12.6853471309	0.463794290155	5.4687378113	0.009195804	0.010396469599
920	12	0.524561055775	14.0561677625	0.494011108567	1.79308782504	0.01023508	0.010396469599
1402	13	0.468770099674	14.2926051074	0.818563051562	1.58604965649	0.009826024	0.010396469599
2029	20	0.560876375734	15.5715197491	0.888098295643	5.2331798567	0.009685726	0.010396469599
1076	10	0.344775349321	13.614133145	0.204226845644	2.36059661934	0.01022418	0.010396469599
1040	11	0.35714463222	13.2788953035	0.30582841547	3.59891144136	0.009473461	0.010396469599
1050	11	0.608070663536	14.4135615881	0.770389059776	6.65823031761	0.01037974	0.010396469599
1034	6	0.615818675351	16.4771610224	0.298127157987	0.627584829716	0.01028213	0.010396469599
896	9	0.298104188096	15.3022943508	0.158565379846	2.29274586857	0.009498792	0.010396469599
1583	16	0.522503026012	13.3027792796	0.428414426341	2.58223721607	0.01013497	0.010396469599
1862	21	0.489623291511	11.2398598455	0.641376488209	5.27139890526	0.01022593	0.010396469599
1395	19	0.275963243683	13.6163943772	0.159645267677	2.88230766082	0.01018892	0.010396469599
1606	25	0.982282673546	12.1529425496	0.0178534077912	2.56695783968	0.009895403	0.010396469599
761	10	0.670664688556	12.079349203	0.611985896586	1.43109720033	0.009982944	0.010396469599
607	6	0.538406005216	14.4169569431	0.219976546564	0.510456457138	0.01001338	0.010396469599
1612	12	0.392341091285	14.1431969426	0.580515103487	7.1635095676	0.009844346	0.010396469599
1460	25	0.595683249099	12.5929017859	0.486388360858	3.04934224075	0.01019737	0.010396469599
990	9	0.618285412245	14.0294963839	0.0014033673135	4.72948686219	0.0099408	0.010396469599
625	6	0.510806338361	15.242821624	0.501925921531	3.79063540631	0.01030364	0.010396469599
627	8	0.448019566534	12.9083949348	0.221055066498	0.0744566201602	0.009473711	0.010396469599
1058	6	0.457422625889	15.5246413562	0.701416791237	1.75830493319	0.01020548	0.010396469599
1360	17	0.601790392416	11.5137245877	0.418258650389	2.34315606278	0.01016365	0.010396469599
1589	28	0.473079609021	14.3548248802	0.621025068383	1.7723756011	0.01038141	0.010396469599
1296	24	0.805030410509	13.0092825755	0.781192805928	5.45701030886	0.01029527	0.010396469599
993	18	0.633993594836	11.7921112665	0.0473193714029	2.73560376255	0.01011461	0.010396469599
896	17	0.645224496386	13.9913138509	0.821530132854	5.2532518045	0.01036608	0.010396469599
1379	9	0.659964696898	15.8186682113	0.523472696288	2.30719123813	0.009772235	0.010396469599
966	18	0.453178839677	13.6679496117	0.880009085462	5.55404451881	0.00936816	0.010396469599
1381	26	0.673010243922	15.1494017365	0.570577626702	2.78201892451	0.0100614	0.010396469599
2175	20	0.652679791138	14.0771806721	0.180942672156	1.48756743121	0.01021208	0.010396469599
1275	17	0.194815280228	15.3939854159	0.479390506375	5.07775642326	0.009554079	0.010396469599
1214	8	0.859489329599	15.7481422505	0.714879180899	4.74560894724	0.0103272	0.010396469599
1259	16	0.33934334825	13.2135226225	0.367825494446	1.07031840827	0.009910288	0.010396469599
1457	19	0.197820258602	13.4095066034	0.722471620641	2.84062751965	0.01035233	0.010396469599
1418	18	0.531583485996	11.8342807661	0.414219260256	5.75413275418	0.01012942	0.010396469599
1399	25	0.680113520657	13.4676575658	0.815547425683	1.45771553215	0.01003121	0.010396469599
1348	18	0.443494852215	12.8006905254	0.541197635723	5.45994319471	0.01006995	0.010396469599
2191	28	0.258846527618	14.550775507	0.604691969958	2.49272961347	0.009983486	0.010396469599
1032	17	0.67756401619	11.4891960157	0.202487868013	1.79351777608	0.01017186	0.010396469599
448	2	0.170742636631	14.2829202073	0.338569555175	2.22030199024	0.01015922	0.010396469599
1494	10	0.402441306506	15.9815446372	0.969864981393	4.21615802737	0.009723751	0.010396469599
981	5	0.203104497234	14.4058070709	0.698970852525	4.47701804612	0.01028623	0.010396469599
1722	20	0.270110596516	12.4949201804	0.702387829351	9.43185590852	0.009711439	0.010396469599
1104	15	0.300742454708	12.8919835798	0.282826906055	1.46070624808	0.01006924	0.010396469599
954	18	0.600924046118	12.2701769258	0.61434349171	1.63704930978	0.01019753	0.010396469599
1420	27	0.542321184071	16.0533498862	0.0648134062235	1.22096868024	0.01028344	0.010396469599
2161	18	0.524946522543	13.7805491383	0.866189784964	2.15472933202	0.009813579	0.010396469599
1588	20	0.588380810449	13.2187442543	0.327560876455	6.73637284107	0.009764821	0.010396469599
2097	31	0.251876861452	14.7626155215	0.131330102009	4.19345781556	0.009817961	0.010396469599
1169	12	0.443059942542	14.9454817127	0.103084031518	2.7495111896	0.009993726	0.010396469599
1005	16	0.512243348021	13.8191696707	0.483082797169	0.0557804418976	0.01006632	0.010396469599
324	3	0.442092946918	13.0897000776	0.191128769946	3.0804417317	0.009826344	0.010396469599
1012	9	0.955842539243	17.563836554	0.563888644387	1.37533664145	0.009664349	0.010396469599
1244	16	0.185773519605	13.2208558785	0.302341075679	1.82785905116	0.01020155	0.010396469599
587	6	0.539205719323	12.4089778568	0.565016593133	4.98161125954	0.01038004	0.010396469599
974	16	0.541318220537	10.7055411316	0.40185176672	1.62570689928	0.009827637	0.010396469599
1785	30	0.685388449002	13.7986999309	0.663501679749	1.44182478564	0.01020655	0.010396469599
1411	18	0.451839160864	14.2482115913	0.328043552674	2.31690381132	0.01001498	0.010396469599
1036	15	0.211142088947	11.7192235553	0.995885566112	2.08861106864	0.01025846	0.010396469599
2305	31	0.709062494786	13.5739295237	0.760690995233	2.57293624378	0.01033692	0.010396469599
390	5	0.705678263841	14.1463263282	0.594336928413	3.05873970201	0.01036144	0.010396469599
1252	19	0.673590190441	14.3820520104	0.725950221688	3.85643611741	0.01004536	0.010396469599
1173	6	0.440227969505	15.1894423371	0.360467771038	2.92214934289	0.01028213	0.010396469599
802	5	0.431965737245	12.7471741288	0.726195593683	1.24022460022	0.01033755	0.010396469599
1392	17	0.584687246066	13.5475146118	0.115229535361	5.77957797017	0.01028685	0.010396469599
833	15	0.692802715626	12.4631965394	0.615157442458	1.69639318316	0.01023695	0.010396469599
1415	22	0.523393473538	13.2317197248	0.276295785911	2.34750059981	0.009953796	0.010396469599
1044	11	0.564279954985	15.57108859	0.4593979358	2.00482909535	0.009500645	0.010396469599
1194	12	0.776387379924	15.0875264524	0.383185142314	4.37476093896	0.01039513	0.010396469599
909	8	0.33389705236	14.5806561879	0.879782453124	7.15581856693	0.00990728	0.010396469599
2218	26	0.674006012234	15.5111778127	0.927205073821	1.53307570868	0.009919779	0.010396469599
1102	19	0.643799449413	12.8467521851	0.720663197785	0.514439946718	0.009945445	0.010396469599
899	13	0.613872368481	11.517268271	0.756940637281	2.95782834975	0.01034298	0.010396469599
1018	16	0.781029701044	13.2131602284	0.919970526642	7.07623152638	0.01021154	0.010396469599
1123	12	0.594966396951	14.1603921949	0.775053553639	3.92309144983	0.009820337	0.010396469599
968	9	0.362974801697	14.6010282633	0.413044747108	2.53346701974	0.01024653	0.010396469599
1517	12	0.536684556204	14.4137756481	0.292371436514	0.349017264749	0.01019234	0.010396469599
827	7	0.457791332238	16.5263139623	0.612150634484	2.94677115992	0.00996326	0.010396469599
1116	16	0.649053461059	14.5926049259	0.645601771504	0.442158583373	0.01030791	0.010396469599
1710	18	0.50546587508	14.1741910823	0.711068514613	2.1589988442	0.009632707	0.010396469599
1202	7	0.601683384079	17.1191135329	0.486489200947	7.3719145457	0.00932046	0.010396469599
1281	13	0.81611467355	13.8739980696	0.574857549286	6.36307035634	0.01011046	0.010396469599
1062	9	0.539437613949	15.4507553945	0.305561033421	1.28438721439	0.01032333	0.010396469599
1498	14	0.33419737783	12.9941532224	0.986081052816	5.43393949131	0.00958294	0.010396469599
1042	8	0.471524638513	15.0648015113	0.39224858055	0.974948042778	0.009669632	0.010396469599
1677	31	0.855613671973	13.1132559631	0.586240396239	5.70715153824	0.009878882	0.010396469599
1057	14	0.566147708191	14.6410196797	0.521444016695	3.52692002956	0.009518406	0.010396469599
1386	14	0.97199599531	15.3825619538	0.445904221074	3.21797112826	0.01028786	0.010396469599
811	10	0.843902750616	15.2103931472	0.78685453727	4.59891603205	0.01019859	0.010396469599
1504	18	0.297001102939	10.1926130713	0.667382451418	4.1556690218	0.01034533	0.010396469599
1513	26	0.432969603862	16.0214064141	0.441958747323	0.78288628575	0.01030662	0.010396469599
2144	20	0.437948685634	15.6730436552	0.153879397493	2.68665679836	0.01025699	0.010396469599
1174	16	0.403900816295	15.8055954041	0.663884504291	3.54423069243	0.01038229	0.010396469599
1013	16	0.93186792026	15.9272261365	0.46824391921	1.36559960257	0.01002082	0.010396469599
1279	14	0.762211123856	13.6939604503	0.5609318058	3.02670232021	0.01033821	0.010396469599
1103	8	0.527839676453	15.51049843	0.235233179361	3.54867008812	0.01007166	0.010396469599
1280	12	0.475893121362	13.5644059898	0.115478317844	0.542944628657	0.009863284	0.010396469599
959	13	0.490918508743	12.2896598869	0.450414040752	6.28636762093	0.009975924	0.010396469599
1756	13	0.0946613129167	12.8161971832	0.301047570527	1.18832460511	0.009701441	0.010396469599
1324	22	0.560097534966	12.6251274912	0.548995407799	3.31279681136	0.009675393	0.010396469599
1316	17	0.866630456977	15.1726083346	0.594585259792	2.50233885744	0.009871026	0.010396469599
977	14	0.103110724352	13.3402054321	0.70001665219	1.14219587171	0.0103242	0.010396469599
793	7	0.531934511651	14.4623681068	0.191047766597	1.44263931728	0.01030341	0.010396469599
1613	17	0.734168879415	14.2217538198	0.304479715426	3.30084638036	0.009753606	0.010396469599
567	5	0.610801551609	17.5652783936	0.243853601791	1.84258943554	0.01018858	0.010396469599
860	15	0.865828788914	14.0935300407	0.695695280397	2.21047909795	0.01031324	0.010396469599
903	9	0.830746352544	14.5186438564	0.178446529664	4.2899479482	0.0103422	0.010396469599
1394	26	0.662049200621	13.6816627545	0.146533433926	1.2705156937	0.01032509	0.010396469599
1714	19	0.137339004925	13.252761151	0.729219760032	2.34095256119	0.009493598	0.010396469599
510	9	0.637928785467	13.4007163763	0.835577284832	4.65286778068	0.01000936	0.010396469599
1002	8	0.735950273313	14.8209998537	0.153820190904	4.03404965006	0.009790838	0.010396469599
1657	13	0.232262922667	13.0055093249	0.41259615543	4.38884793707	0.009439478	0.010396469599
1589	24	0.508823443221	12.0236378154	0.432406311988	3.42302269378	0.01021172	0.010396469599
749	8	0.487279979989	15.9005867385	0.102627050893	1.47328671292	0.00949305	0.010396469599
1572	22	0.550846493401	15.0102406172	0.503573694115	2.47600541988	0.01036067	0.010396469599
1495	10	0.479443421105	15.5537083278	0.355631523567	1.4191305818	0.009889767	0.010396469599
1914	20	0.727712638884	14.1708300266	0.175409597304	4.55073451561	0.009539494	0.010396469599
1535	25	0.308040032783	13.5873450224	0.413714725144	2.58124548299	0.009827893	0.010396469599
906	10	0.680677702059	14.7898336101	0.407276532634	1.19521026029	0.01029655	0.010396469599
869	13	0.294678960507	12.6900152531	0.154657906406	7.08376290443	0.009736928	0.010396469599
1001	11	0.678608387679	11.9132069154	0.679906410627	2.47486123656	0.0099045	0.010396469599
968	16	0.742627090494	12.3281026982	0.658455532419	1.80725543592	0.01032518	0.010396469599
1538	14	0.811597831447	17.1134358618	0.386919621918	1.90298221967	0.01022873	0.010396469599
1962	22	0.298500579459	16.8344471391	0.210579690235	5.27463438632	0.01012704	0.010396469599
577	5	0.582274548936	14.0901158862	0.657537388027	0.95961074311	0.00939704	0.010396469599
1522	15	0.466297413828	14.9127421846	0.240173912237	3.22008719386	0.01008967	0.010396469599
847	7	0.345129387398	12.9841483279	0.44492918973	0.362154139276	0.01022346	0.010396469599
1371	14	0.996009485588	17.1511598725	0.495035891717	6.91588059936	0.00971049	0.010396469599
1535	18	0.640623016434	14.5477843135	0.929173644939	2.68973560315	0.01010663	0.010396469599
1888	28	0.670263674209	13.9029216638	0.993939496202	5.18989935984	0.0100637	0.010396469599
1002	7	0.384826640253	15.8931031232	0.432651656944	5.55127472456	0.00952793	0.010396469599
1022	14	0.422810775801	13.3861653595	0.0635903150072	3.18947170102	0.009960574	0.010396469599
1880	26	0.994307661632	15.3976798261	0.167730629144	7.07037890314	0.01033636	0.010396469599
1492	15	0.494652226273	15.8351728243	0.218092510988	0.64450393729	0.009892767	0.010396469599
1407	23	0.731984752027	15.7421541773	0.559050113764	1.5988365722	0.01019367	0.010396469599
1312	23	0.581576520871	12.947327103	0.86472162255	4.81521557892	0.00994998	0.010396469599
1886	34	0.847699295543	12.0605819969	0.0415622263284	3.67335997885	0.01033558	0.010396469599
822	8	0.505123445566	13.6820282687	0.281427136444	1.45231248011	0.009536634	0.010396469599
776	11	0.808842919248	15.7618383934	0.0729678181857	4.24490127993	0.0101672	0.010396469599
848	11	0.489576467008	14.6982998109	0.978395163974	4.88264580828	0.009728338	0.010396469599
1377	14	0.524533420208	15.1214437775	0.47340516086	1.22507620447	0.009616086	0.010396469599
822	10	0.243687294916	14.4752775148	0.625316326154	1.64504145	0.009466738	0.010396469599
1294	22	0.645710585883	12.5592642949	0.580195030937	4.02744756479	0.009904722	0.010396469599
726	8	0.314902597813	10.9644135752	0.520037546919	3.71650396913	0.01031047	0.010396469599
1188	15	0.597309871598	12.7842785774	0.228716571899	3.86648665138	0.01037482	0.010396469599
836	12	0.434794483256	14.4139772666	0.574135644715	8.4319041989	0.00996345	0.010396469599
662	6	0.431382098172	14.0117927044	0.624884335601	3.26496258272	0.01016495	0.010396469599
1093	21	0.53298340459	13.4558093509	0.275803290777	2.9272613601	0.01015556	0.010396469599
1822	22	0.661803918126	15.6766787468	0.916465448601	1.88430935241	0.0102087	0.010396469599
485	7	0.471297168271	13.4437486713	0.46392655738	5.63957565082	0.009932494	0.010396469599
334	6	0.207051607658	14.7030909684	0.484017390671	2.17463142838	0.01020223	0.010396469599
1305	18	0.0977696765715	14.2384932468	0.252412395026	5.08784545113	0.01012851	0.010396469599
1234	24	0.984308738751	14.7530828263	0.960567751626	2.64388085307	0.01035396	0.010396469599
1688	26	0.421984368466	10.378886121	0.0247615459677	3.94864570902	0.0103717	0.010396469599
1034	15	0.373764122575	15.8221429585	0.282602419048	0.560164929687	0.01013081	0.010396469599
1226	19	0.263794093166	12.5042420913	0.654525328117	1.41765478214	0.009784221	0.010396469599
1489	24	0.634755065861	12.682246907	0.212236218245	1.699886092	0.009420939	0.010396469599
1483	14	0.319463479033	15.3662388883	0.474154662343	0.990320401623	0.01024781	0.010396469599
1321	13	0.400030724769	13.8632188416	0.0462206267974	3.34320833259	0.01017621	0.010396469599
1466	23	0.506757595755	15.6502508381	0.0892364408567	4.96040565348	0.009208516	0.010396469599
2213	39	0.631359205048	10.4918708689	0.239797196369	1.97610927662	0.01035113	0.010396469599
956	12	0.639389013751	13.7585870501	0.499683058447	2.40613480274	0.01031722	0.010396469599
960	11	0.693661796811	15.0413369721	0.00206380284299	2.56275071251	0.01020303	0.010396469599
1303	17	0.359072672406	13.9512669347	0.893647667734	4.20564825518	0.01009232	0.010396469599
922	13	0.304392122727	13.4303392787	0.502630058753	0.684156562901	0.01003309	0.010396469599
858	7	0.138293442847	12.1940112019	0.689162881015	1.97282186706	0.01026397	0.010396469599
692	7	0.399677462476	13.4041026502	2.46981276238e-05	3.96616645577	0.009994704	0.010396469599
1246	11	0.667485137781	13.0726644786	0.733923349996	6.99776081955	0.009929184	0.010396469599
1727	15	0.815136601059	16.2351829521	0.276966018376	5.85805859424	0.01013392	0.010396469599
1430	11	0.534132223828	13.0365157352	0.191392746008	0.0218424433172	0.01027292	0.010396469599
1215	14	0.826482679203	15.6935705886	0.551800836087	4.6442402697	0.01010759	0.010396469599
1205	21	0.770247383999	13.3588335857	0.133590640889	1.01634320606	0.01024634	0.010396469599
790	7	0.393410222231	13.7129890045	0.47075416657	2.14759234422	0.009781678	0.010396469599
1610	15	0.521967946797	14.1721223388	0.277452587282	0.773270128808	0.01017468	0.010396469599
1300	21	0.665271312646	14.3613988677	0.35846588752	3.24378951883	0.01017796	0.010396469599
1301	21	0.463285771735	14.2750872894	0.240810472548	3.23404628214	0.009871195	0.010396469599
1267	5	0.0930483041401	13.4389875977	0.428318763976	4.80245521941	0.009101228	0.010396469599
725	7	0.835241718588	13.2941729499	0.708087740286	5.79121304246	0.01008122	0.010396469599
1276	13	0.845034345442	14.5006152372	0.805947646288	4.95355826909	0.009526745	0.010396469599
655	10	0.631425903689	12.7282727075	0.194744152167	2.6144062203	0.01033067	0.010396469599
1909	31	0.467349872139	13.0873840416	0.920634271008	3.51925196404	0.01037465	0.010396469599
1273	19	0.465297601187	13.3490061259	0.758756117606	2.39243931849	0.009837918	0.010396469599
1114	19	0.867102880051	11.8030157499	0.0584936580757	2.40401746721	0.01021267	0.010396469599
1219	11	0.468927529435	13.1022877903	0.537447221112	10.2615814302	0.0102954	0.010396469599
587	11	0.881059300428	13.7052363436	0.301807463846	4.67053822979	0.009928908	0.010396469599
836	14	0.311723196435	13.6346954919	0.856033349869	3.23941747776	0.009978305	0.010396469599
863	13	0.41892327581	13.633303315	0.18906885964	3.88130381726	0.01019757	0.010396469599
1339	14	0.974235813536	14.2718799031	0.95599465142	1.71510912642	0.009823301	0.010396469599
1024	9	0.964074008769	15.2181810529	0.700615871856	3.00555102381	0.01022664	0.010396469599
699	9	0.651378519605	14.3842464318	0.0498546582186	2.1837758478	0.00997059	0.010396469599
1709	19	0.434799853124	14.7246399235	0.175408481185	0.68836953939	0.0103415	0.010396469599
1531	21	0.549623986505	16.0671593547	0.746031800826	0.501491176177	0.01038432	0.010396469599
367	7	0.626764143511	11.1904605724	0.0477565811472	3.1635786346	0.009913351	0.010396469599
1333	24	0.921896662982	13.0983972775	0.16032221307	1.05500933802	0.01022264	0.010396469599
1806	18	0.361140769909	13.6628231032	0.593517499203	2.25637129451	0.009915422	0.010396469599
785	5	0.493522478278	15.7158203597	0.806675378171	4.07795729051	0.01003612	0.010396469599
1102	20	0.670433725725	13.8130362218	0.0365608551177	1.26632207406	0.01011303	0.010396469599
1353	18	0.0889451119167	13.5569595617	0.470424444554	3.08834272871	0.009850073	0.010396469599
1126	22	0.454238948838	14.7357811065	0.172020042753	5.07137862766	0.01026764	0.010396469599
577	7	0.880452334088	16.2732684979	0.845224241968	2.33227154214	0.01035753	0.010396469599
1124	5	0.303967662363	13.4966884581	0.412026810006	4.8749610115	0.01027942	0.010396469599
1830	22	0.763081941081	13.9480532034	0.144697781608	5.13796159681	0.01037715	0.010396469599
1174	13	0.547360086601	13.9497953063	0.188580666188	2.89992189485	0.009567293	0.010396469599
1253	16	0.632926968009	13.2463380242	0.282243707306	2.81519261638	0.01016798	0.010396469599
1316	9	0.821853396331	16.845410071	0.478454824458	4.50478517388	0.009517583	0.010396469599
2173	17	0.483242030559	13.8608568135	0.175330793139	2.69003184504	0.01030562	0.010396469599
842	15	0.47733196955	13.3126900785	0.461127590262	0.128218326594	0.01027478	0.010396469599
1332	19	0.60052359787	14.7603400971	0.324130189711	4.40840907372	0.009927714	0.010396469599
854	11	0.908502402532	15.7990026411	0.913245727074	2.03928181658	0.009942201	0.010396469599
511	5	0.362379518909	13.3091091418	0.498286532532	5.79604328119	0.009417758	0.010396469599
863	8	0.607066207914	14.9607406984	0.134486681508	0.507260168762	0.009710028	0.010396469599
1169	21	0.85977101674	12.8887661771	0.484942074557	4.12067536142	0.009598756	0.010396469599
771	7	0.336547954544	13.13510753	0.597213045088	1.21966452024	0.009882795	0.010396469599
1723	15	0.948084668716	16.0774434827	0.305846624252	0.0823848673405	0.01038188	0.010396469599
933	15	0.688428044364	15.584397059	0.476117188388	2.9650408652	0.01031223	0.010396469599
948	7	0.630046479335	15.1194132448	0.842479721564	5.7712651432	0.0100496	0.010396469599
1537	30	0.805053478706	12.5073329814	0.543629360464	0.786723611568	0.01018191	0.010396469599
1217	8	0.30990888573	13.7481054609	0.265141301658	0.675608385922	0.01000981	0.010396469599
967	10	0.166803172905	12.1350688235	0.882685830034	1.23360754055	0.009992462	0.010396469599
1661	17	0.827060280522	14.3577515675	0.210736720659	0.880127523541	0.009809224	0.010396469599
1202	8	0.415462563692	15.3862589213	0.437677823883	1.03254699226	0.009729881	0.010396469599
1013	16	0.583184808588	10.9967904442	0.225849381295	4.81207377871	0.01007504	0.010396469599
1158	15	0.541897615741	14.4679739678	0.498272443942	5.53083084419	0.01038852	0.010396469599
693	7	0.695685854294	15.3785674457	0.334209802766	0.777184883443	0.009896555	0.010396469599
1752	25	0.743169615093	13.2096684837	0.967774497019	0.54340382884	0.01017097	0.010396469599
1260	11	0.467336220952	14.4261927998	0.51157284978	2.44563060322	0.01006403	0.010396469599
1568	17	0.733060165615	14.0565902532	0.245675663431	0.483329420789	0.01012822	0.010396469599
481	8	0.891826999121	12.826562744	0.0744265080517	5.64875411423	0.009880053	0.010396469599
1011	18	0.707946100127	12.9676749757	0.399811846464	0.385155360261	0.01021078	0.010396469599
1733	20	0.597580307907	12.5445159787	0.0929870913971	0.745705005274	0.009172504	0.010396469599
1655	19	0.280936364408	13.4759243774	0.214223550409	2.35345531126	0.01009543	0.010396469599
1096	13	0.615397516233	13.7732248974	0.239328903885	1.72730986463	0.01029689	0.010396469599
1651	12	0.161392259916	12.4857015452	0.419479008041	3.13449414975	0.009354791	0.010396469599
1454	26	0.646670549176	12.3748204947	0.609525346213	0.201619927848	0.01024246	0.010396469599
761	11	0.368358030806	13.628564512	0.331876999392	0.468624355243	0.01033901	0.010396469599
1000	16	0.650588135008	12.3584142654	0.000279242691632	6.09754128497	0.01015356	0.010396469599
817	15	0.543030018347	11.7269039944	0.439391179639	1.63710845011	0.009994834	0.010396469599
1440	22	0.637727921193	12.468131511	0.330148878983	1.28486923439	0.01021334	0.010396469599
1426	24	0.721786815002	14.5645763618	0.207134300817	1.38561111774	0.01020654	0.010396469599
1387	16	0.0748197998219	13.8528137727	0.799368180857	0.44969973801	0.0103733	0.010396469599
1454	28	0.484628771832	13.1821701843	0.495495071074	3.39221076132	0.01017229	0.010396469599
1248	15	0.729211282846	14.7980808631	0.146258245394	6.27660982367	0.01039575	0.010396469599
998	17	0.386182366249	11.6029552775	0.603684959441	1.05473846335	0.01027997	0.010396469599
2109	31	0.636483727255	13.186436058	0.735121426901	1.28123381189	0.01030561	0.010396469599
1288	24	0.222974271607	12.2224159067	0.63524310962	2.73840929395	0.01021037	0.010396469599
1910	25	0.631212575147	12.865950936	0.707815998431	0.666404077687	0.009901766	0.010396469599
1302	19	0.3056738692	15.7880049905	0.51226530959	3.88608361197	0.009714135	0.010396469599
1167	21	0.809594810059	12.2370808207	0.156429382383	3.18026043456	0.01011195	0.010396469599
1407	18	0.514238728625	11.9781570018	0.645232451469	2.13041869428	0.00977069	0.010396469599
1363	23	0.679687642089	15.0717608414	0.297874837843	1.73988975262	0.01031855	0.010396469599
1151	9	0.880883444827	14.7344219758	0.68989676564	1.84980941929	0.009907996	0.010396469599
603	5	0.233492446803	16.0006978392	0.272286729024	2.16976462294	0.009114226	0.010396469599
1554	12	0.1913377419	12.7687702504	0.151809947805	4.09672912723	0.009570671	0.010396469599
1629	16	0.238081890866	10.4919297501	0.848647680889	0.305023665228	0.01039474	0.010396469599
1377	25	0.432520572509	14.8007489524	0.420939369019	7.69819247988	0.00940528	0.010396469599
718	6	0.721402348699	14.8404594058	0.31173002515	6.17500218436	0.009712926	0.010396469599
945	17	0.329715436527	12.4883669366	0.294083511888	5.00953968346	0.01032957	0.010396469599
1074	18	0.778975375236	15.6345399499	0.351976041902	0.518101297791	0.01018238	0.010396469599
1483	23	0.965023366403	12.6385117577	0.254348539118	2.4541596518	0.01026391	0.010396469599
932	6	0.521656947193	15.8293017411	0.68962467665	0.954393456802	0.009792404	0.010396469599
1188	18	0.566478406931	16.7115401033	0.236340323091	1.55852023843	0.01023829	0.010396469599
1172	14	0.443561527721	13.5859788134	0.50927464436	2.13713716921	0.009353395	0.010396469599
1327	9	0.401608598646	15.9369620268	0.89123326258	0.907368139363	0.01023341	0.010396469599
1208	19	0.762054035717	16.2772044376	0.232486565024	3.55029820209	0.01003069	0.010396469599
978	16	0.607679881441	13.0753883101	0.621659656799	4.65800860599	0.01027809	0.010396469599
1649	18	0.927856882106	16.150262909	0.408188996065	6.12907628861	0.01019211	0.010396469599
1564	24	0.499169747429	11.5505635103	0.794591884109	1.92886569337	0.01001762	0.010396469599
746	12	0.931828990202	15.0868418665	0.192259445079	2.7931954617	0.0100404	0.010396469599
1718	17	0.631279246352	13.1485562748	0.792912010906	6.77068596041	0.0103177	0.010396469599
1445	14	0.483061268209	13.584618526	0.992516232402	0.948520391384	0.00997072	0.010396469599
1057	16	0.407424190493	13.1302438252	0.196114999452	3.84598458284	0.01014013	0.010396469599
1173	15	0.495191117489	14.1245621375	0.875207668481	4.12310170955	0.01030175	0.010396469599
1405	20	0.745619160097	15.0564798553	0.54099898381	4.69933396368	0.01037459	0.010396469599
1144	14	0.188944023103	14.8282628376	0.0131076801653	7.16306532389	0.0102998	0.010396469599
1483	13	0.458183827476	15.4828398309	0.810320847752	4.18912822588	0.009543951	0.010396469599
1750	23	0.841092530742	13.9785424576	0.533317913763	0.333828611175	0.009870385	0.010396469599
1215	21	0.608684612787	14.2659952542	0.0100978253719	1.86790432764	0.01030405	0.010396469599
1242	20	0.324966761513	13.8446909979	0.183587003182	0.889307724069	0.009834042	0.010396469599
1653	29	0.667932715179	13.8153835295	0.272900459336	3.36223382181	0.009916169	0.010396469599
1533	23	0.760170265053	12.4228092472	0.848610268415	2.14245974027	0.0102805	0.010396469599
650	5	0.279544082595	12.8818627887	0.863012479612	7.13421630192	0.01034286	0.010396469599
1473	27	0.456336016596	13.2863988104	0.635985981054	2.35147132422	0.009577832	0.010396469599
1069	13	0.738798511567	13.6930044632	0.438743778002	4.0450078815	0.01017449	0.010396469599
1347	10	0.0970248729228	12.0152082123	0.222082961037	1.35865842598	0.009623219	0.010396469599
1674	28	0.788725016658	13.2476964996	0.468364444622	3.03136603389	0.009484112	0.010396469599
673	9	0.744512161189	12.6996271736	0.817276800489	4.16259544072	0.01000174	0.010396469599
1130	15	0.492343076134	12.875665055	0.609913684852	1.26707821584	0.01026849	0.010396469599
693	6	0.639077625743	13.1400859127	0.911328514222	1.98424069388	0.009720024	0.010396469599
1386	18	0.988211203212	15.3273576017	0.504276703875	3.24180972793	0.01034721	0.010396469599
971	10	0.357427370784	13.8136065026	0.449681960559	1.993418142	0.01009736	0.010396469599
1313	16	0.827819370735	14.3987341459	0.709991503618	1.54443344091	0.009897236	0.010396469599
1544	29	0.634120432676	14.3912089436	0.749946283427	1.87278612907	0.00978758	0.010396469599
1412	13	0.403615545132	12.5244655799	0.399172140123	2.16528141226	0.009779825	0.010396469599
1106	12	0.42011379793	12.5916291471	0.0501294766846	6.5265934495	0.009796916	0.010396469599
1637	28	0.2087372	13.8620589677	0.558688475676	0.419929945953	0.009778818	0.010396469599
750	13	0.776748784923	12.4465641193	0.146189339613	3.15707060988	0.01000897	0.010396469599
1524	6	0.043443187578	12.3409518016	0.310898905244	1.11400644862	0.0096721	0.010396469599
969	19	0.594984070693	16.5697990809	0.521337423506	4.73909641215	0.009915555	0.010396469599
1025	9	0.218954626026	13.4141713752	0.671914530314	3.72093262753	0.009827392	0.010396469599
750	5	0.349759704429	15.8072609394	0.92254904549	6.0316743191	0.01038283	0.010396469599
1366	17	0.614253524033	13.8880925125	0.346272468654	7.09095995213	0.01020355	0.010396469599
1309	22	0.355961666234	15.2954653874	0.357466645394	4.52948884312	0.0103722	0.010396469599
1489	25	0.577964189611	11.1016604881	0.881082148223	1.98063632274	0.01008433	0.010396469599
1187	9	0.372742887309	14.811484425	0.671263357478	0.481772680873	0.01036147	0.010396469599
908	15	0.751728640343	12.5263759421	0.623332153952	1.69323242787	0.01024029	0.010396469599
912	11	0.530729952987	15.9187611344	0.606642602576	1.23971002222	0.01033099	0.010396469599
768	9	0.84250554627	12.3656082698	0.517339584214	0.559054364251	0.01023442	0.010396469599
1485	21	0.523838818834	15.1973629159	0.412004930237	3.91556514341	0.009975461	0.010396469599
812	14	0.393467240921	12.9431073538	0.517526533626	6.56983478886	0.009950253	0.010396469599
845	7	0.205850388829	12.9465753967	0.656662309327	2.0197271546	0.009804681	0.010396469599
1550	15	0.24837801439	16.1038188793	0.15903611516	5.53879056481	0.009246867	0.010396469599
1704	26	0.847608582096	13.4369463303	0.577157650929	2.92473135313	0.009881381	0.010396469599
606	4	0.650177701742	13.9975888923	0.804737436493	2.84628665815	0.01009322	0.010396469599
599	6	0.218289913565	14.1310765973	0.661326889791	2.4205954684	0.01026793	0.010396469599
877	9	0.951324043597	12.0796871901	0.660642292716	3.77090737328	0.01005817	0.010396469599
1047	14	0.980170994638	14.2557509302	0.931567727118	3.85983597937	0.01034812	0.010396469599
928	12	0.328775356643	16.8069616644	0.662427219504	7.5711636724	0.01015237	0.010396469599
861	12	0.513388021238	13.0122499561	0.346629049761	5.95896015052	0.01003178	0.010396469599
1632	22	0.906468319704	15.5612909457	0.770223528993	0.742891319526	0.01004504	0.010396469599
1155	22	0.479458874589	13.0065407535	0.548105335029	1.44762177647	0.01012747	0.010396469599
1685	12	0.0754989064257	14.0156039473	0.440420620334	1.57543649549	0.01015736	0.010396469599
1317	16	0.521948710718	12.2900646671	0.694497261232	2.39194859269	0.009615479	0.010396469599
688	5	0.043699569168	11.5455997781	0.361219825979	2.54246350784	0.01007436	0.010396469599
916	17	0.516754941146	10.7204390497	0.628284068307	3.68689999691	0.01037052	0.010396469599
697	9	0.933602147334	16.4099219818	0.684179973439	0.937260656621	0.01030724	0.010396469599
1582	22	0.658745560109	14.9318922186	0.276534683498	4.66060417952	0.009705966	0.010396469599
610	11	0.151677315025	12.7388838991	0.164293322833	5.95669697744	0.01020441	0.010396469599
1069	15	0.652129845479	12.7513308033	0.458730984325	6.49105424102	0.0101285	0.010396469599
253	3	0.345532027594	14.2378209828	0.86734680539	2.48658238848	0.01035927	0.010396469599
1043	9	0.400119178922	14.3416961179	0.750545252037	6.29470811299	0.00978535	0.010396469599
1171	12	0.320918825133	14.8162957676	0.215105388952	6.09546194531	0.009942266	0.010396469599
1871	22	0.339387616669	14.545458514	0.273991593137	2.51562172156	0.01012019	0.010396469599
1601	17	0.924116499796	14.2848165007	0.985865989109	2.35292357288	0.01013151	0.010396469599
1370	14	0.786472490031	16.5672623724	0.763185447871	3.77619364242	0.01031503	0.010396469599
1327	9	0.244313146418	14.5777456687	0.228343913969	4.4681459948	0.0102261	0.010396469599
1680	15	0.623338121806	12.2394655396	0.540856856731	3.19626788386	0.01034924	0.010396469599
810	8	0.370814377725	12.0273987351	0.20885048568	1.08655373103	0.009874166	0.010396469599
1543	18	0.181034366541	14.8829119293	0.624169854937	8.10491208266	0.009261009	0.010396469599
989	14	0.256618098488	15.2155307384	0.393602793855	5.67656989271	0.009886604	0.010396469599
1205	7	0.670037958465	15.5079900708	0.645201422944	6.13887261394	0.01017583	0.010396469599
1508	17	0.179242069274	11.8718174349	0.0629019125934	2.11404818631	0.00979798	0.010396469599
753	7	0.675294241178	14.4908309488	0.814319214224	3.46322761835	0.01038042	0.010396469599
1645	16	0.595376992852	12.6494738931	0.80010201889	1.14893869518	0.01020805	0.010396469599
1748	19	0.412455324736	14.8291571461	0.604647393012	3.84898662317	0.01016473	0.010396469599
2253	24	0.780390858765	15.1656977245	0.0587702417985	6.62092216695	0.009746963	0.010396469599
430	4	0.281702813632	14.6593500727	0.343098196955	7.40355441078	0.009113371	0.010396469599
388	6	0.576307897253	13.5210133541	0.622999100427	1.03206834687	0.01032621	0.010396469599
834	8	0.866853390038	13.7702402723	0.946404681147	8.16347168668	0.009442733	0.010396469599
1890	30	0.392235205428	13.6140615743	0.187299929304	0.773650949342	0.01032211	0.010396469599
1034	17	0.426191371152	13.5777639394	0.748082082026	8.03546839555	0.009835437	0.010396469599
628	8	0.348825341139	15.1903803317	0.1759512892	0.547728715	0.01016735	0.010396469599
848	15	0.417062539168	13.7348062173	0.558719314902	0.698360147701	0.009923232	0.010396469599
1773	24	0.526814004075	10.8807188715	0.325564627921	0.011551457071	0.009938907	0.010396469599
1587	21	0.88931448641	14.6385806034	0.693090926613	3.98913851072	0.0101536	0.010396469599
1200	20	0.815868452609	16.3664909956	0.334027884242	1.12607041829	0.009951486	0.010396469599
984	18	0.62969182191	14.2026852742	0.135417163895	3.8810679467	0.009852574	0.010396469599
1632	12	0.806580339616	14.9344109699	0.168676071188	1.70558262721	0.01035997	0.010396469599
1224	12	0.41477274701	12.9806092173	0.0491278326902	2.03160474093	0.01009748	0.010396469599
936	10	0.7876752683	15.1799869843	0.74465779303	1.42676568952	0.01037589	0.010396469599
1538	14	0.678571606285	16.5172081243	0.0985164674766	3.0615786739	0.01006801	0.010396469599
1705	33	0.837791890983	11.7064403746	0.0269973215942	1.3871653827	0.0103726	0.010396469599
1161	10	0.609048451337	14.8216359725	0.918750859299	2.72362203857	0.009794576	0.010396469599
1662	15	0.477600388095	13.5306990629	0.737011176681	2.43712201384	0.01011533	0.010396469599
1843	26	0.740236935957	12.4380130018	0.373047420422	0.0929905994163	0.009965432	0.010396469599
1487	15	0.973160821025	13.9711358255	0.37705883986	4.60268684139	0.01017592	0.010396469599
1540	20	0.438454967314	15.5318829895	0.695195835477	4.3740971533	0.01018141	0.010396469599
1359	17	0.377085161747	13.7201612011	0.513402329594	1.48908984498	0.009920121	0.010396469599
1185	19	0.477995916288	12.4937994533	0.119067430577	3.73137786538	0.009973403	0.010396469599
2080	21	0.743645865372	14.1476901913	0.183881505196	0.933433160081	0.01018363	0.010396469599
1438	25	0.895855796592	15.1572234298	0.125483547844	6.45654475485	0.01033386	0.010396469599
1482	14	0.581198149322	14.9450947352	0.319668930772	2.36560485432	0.009632954	0.010396469599
1292	7	0.461791433649	17.1493574499	0.21275489951	6.79363295677	0.01013562	0.010396469599
1117	11	0.418418631213	12.9913483276	0.785095863611	1.15658156407	0.01022385	0.010396469599
1659	23	0.278201543268	13.6756063101	0.619579106353	6.6292953597	0.009761861	0.010396469599
1664	8	0.189996213313	13.965230859	0.0994531360734	3.6878616568	0.009817766	0.010396469599
1486	15	0.345218107619	14.5591896566	0.568340713072	1.97699651963	0.01034323	0.010396469599
943	14	0.915509826772	12.9474121067	0.0894224413426	5.21504344043	0.009916756	0.010396469599
1160	18	0.524800956422	13.6298766862	0.738711910432	0.237360770371	0.01015948	0.010396469599
972	11	0.75425835357	14.7753386788	0.173006027442	1.92305940792	0.0100296	0.010396469599
1782	18	0.838140628073	15.7593284518	0.481864134755	6.36830717921	0.01001774	0.010396469599
1588	27	0.574066927807	12.1097359945	0.967822268698	1.84959321296	0.01025662	0.010396469599
1460	16	0.684244073226	14.4376337084	0.991363552696	3.27798893997	0.01016148	0.010396469599
636	11	0.434387165509	13.8299421935	0.117050024513	1.43556613822	0.00983988	0.010396469599
754	6	0.372298432213	14.6591766197	0.205470036254	1.38536679434	0.009928957	0.010396469599
1747	23	0.996305529088	15.9370808812	0.564397994236	0.839838707264	0.01007233	0.010396469599
1735	10	0.558523220621	16.185253301	0.245829632254	4.98324221907	0.01010713	0.010396469599
729	3	0.0816790287917	13.5200888128	0.700778979835	4.67592437508	0.01028924	0.010396469599
1305	19	0.612441241483	11.7895447291	0.399936919771	2.39127003182	0.009694485	0.010396469599
1533	18	0.328497952168	12.4626891852	0.178917113442	5.44086632692	0.0103494	0.010396469599
800	11	0.492089809464	14.7391599688	0.888398592945	4.0869642607	0.01027061	0.010396469599
1379	10	0.666902714856	16.3855162379	0.592977989375	4.73776387819	0.009998028	0.010396469599
1212	14	0.228589954484	12.9456610231	0.472604461904	2.98013179836	0.009694259	0.010396469599
1395	11	0.814636815946	14.8232271388	0.340986314066	0.272459391645	0.01037991	0.010396469599
1308	22	0.515871053136	13.1522205824	0.414064107726	3.8413662729	0.01021	0.010396469599
1630	15	0.216134855493	12.6653481532	0.553948593291	3.2055314037	0.00992274	0.010396469599
1434	19	0.53294072477	13.3245810852	0.691226801105	3.50143308734	0.009898098	0.010396469599
910	9	0.187926573362	12.9231083925	0.2814231758	1.65713807953	0.01029305	0.010396469599
1486	23	0.851751248283	14.372497333	0.0718195622818	2.48100259488	0.01037505	0.010396469599
1835	13	0.571430545485	14.7288792323	0.558096196745	0.988082446828	0.01018393	0.010396469599
