# Supplementary material for: Tableware trade in the Roman East: Exploring cultural and economic transmission with agent-based modelling and approximate Bayesian computation
Source: PLoS One. 2020 Nov 25;15(11):e0240414. doi: 10.1371/journal.pone.0240414 (PMC7688115; doi:10.1371/journal.pone.0240414)
Supplement: S1 File — The full project, with the data, the code of all components used to run the simulation and analyses is registered: https://osf.io/s5mdw/. (GZ) [file pone.0240414.s003.gz › s5mdw-full/abc-pandora/results-example/nonrand/result_0.0104947078715.csv]

nstep	cstep	mu	mumax	copy	strb	score	epsilon
1623	20	0.341704025772	12.3848627426	0.245823628186	1.48851382843	0.01038776	0.0104947078715
935	8	0.873903258112	13.6289745919	0.662191591124	2.81044716955	0.01048871	0.0104947078715
1169	6	0.176129496428	16.5774418591	0.674526635491	3.016265099	0.01046411	0.0104947078715
1673	18	0.168613242546	12.2008295288	0.233365573798	1.65312539762	0.01011262	0.0104947078715
1098	11	0.334871790156	14.167415955	0.578317285578	1.06620706092	0.009455241	0.0104947078715
1401	14	0.44789526171	15.0335880746	0.356806598608	5.36532107243	0.01031576	0.0104947078715
1119	10	0.670225910181	16.9147877286	0.473473686248	0.243887472898	0.01022888	0.0104947078715
1358	9	0.179593999401	17.577653622	0.593715029238	3.74089628068	0.01040263	0.0104947078715
1300	9	0.473830058451	15.7706584594	0.975235635429	4.81034034364	0.009295403	0.0104947078715
1209	13	0.934675926779	16.2927196088	0.425531495363	1.4732929147	0.0104646	0.0104947078715
594	10	0.481406765088	13.9410647087	0.617446074621	5.02536258418	0.009799026	0.0104947078715
1302	14	0.535298893984	15.9321016213	0.373166436912	1.89299510472	0.009644833	0.0104947078715
1251	15	0.768164098296	13.8321533659	0.831016896893	2.19311366707	0.01043901	0.0104947078715
606	12	0.430386883397	14.2399733483	0.334990944338	1.57242633678	0.009756863	0.0104947078715
1687	15	0.462799231497	13.4952070993	0.0316341603905	2.28893155566	0.01031967	0.0104947078715
1639	22	0.766963265448	12.3048793998	0.477148057036	0.653460941532	0.01030785	0.0104947078715
1154	17	0.620028701585	13.9536012255	0.49746613598	1.2969852182	0.01039012	0.0104947078715
985	14	0.454586724433	16.3051115519	0.680696328362	1.95078451366	0.01030236	0.0104947078715
1148	17	0.583166199838	16.2697036247	0.193044476277	3.557667978	0.01037614	0.0104947078715
809	12	0.510567970148	13.8813873901	0.34028380622	1.32120147526	0.01020287	0.0104947078715
1529	8	0.363558581442	16.1530321222	0.440172750913	4.48496971534	0.01001427	0.0104947078715
1330	22	0.445127527796	14.4346485634	0.486663446097	7.18488525165	0.01031857	0.0104947078715
1095	13	0.733806787087	13.8877721216	0.940827374284	3.0438570083	0.010374	0.0104947078715
1857	18	0.890958631772	16.2871128041	0.434859410029	3.06895390995	0.009790289	0.0104947078715
1276	13	0.421552298406	15.1466155232	0.277129017396	3.21709439518	0.009432027	0.0104947078715
1099	15	0.979639671652	16.5381729942	0.941855100353	1.98149138549	0.01048576	0.0104947078715
1713	11	0.319374474071	14.961806321	0.370486535429	0.396657371593	0.01005711	0.0104947078715
1177	13	0.784799036803	13.1100356845	0.163960989153	3.75558687886	0.01032098	0.0104947078715
978	10	0.277442987967	12.0983239812	0.343453443364	4.49968521034	0.009489777	0.0104947078715
2100	14	0.345387559029	14.6954668955	0.0443137042163	1.06593617918	0.010463	0.0104947078715
1187	18	0.768323498709	12.6426069693	0.13384414179	3.45758005645	0.01011904	0.0104947078715
1893	23	0.604817981857	16.3449277633	0.860072018696	2.74556449144	0.01040961	0.0104947078715
1073	12	0.732490560468	16.2815705736	0.233247956627	4.84862052445	0.0103162	0.0104947078715
1297	14	0.130535372332	14.2236002521	0.549749072014	4.52623668111	0.01030485	0.0104947078715
637	8	0.983057324998	14.4249951357	0.535009493385	8.94824329108	0.01038837	0.0104947078715
477	6	0.998496679438	16.1880185378	0.252249958991	0.76638359676	0.01044663	0.0104947078715
1432	13	0.750235021354	13.4036771325	0.68688187438	4.47860199528	0.009816129	0.0104947078715
886	10	0.706249188563	12.2473486945	0.72338582288	5.67957561883	0.01038964	0.0104947078715
1152	13	0.38548886404	14.7226694606	0.207159903444	2.67960965291	0.01020823	0.0104947078715
1067	19	0.498050616831	14.1478704385	0.32361975037	1.86397424833	0.01035681	0.0104947078715
1141	13	0.796013330364	14.3621887909	0.0376262558393	2.62536298081	0.01009103	0.0104947078715
1938	28	0.69163528275	13.1115870363	0.112871576678	7.21961000648	0.01026487	0.0104947078715
676	13	0.602843401239	12.640895947	0.350719067157	1.697478178	0.01016574	0.0104947078715
513	5	0.885640294215	15.8789941765	0.496733786988	0.970110327453	0.009948018	0.0104947078715
1020	13	0.756301766336	14.0347674558	0.688150548178	0.838244585047	0.01008181	0.0104947078715
1360	14	0.416675705024	13.6526791165	0.980178997423	2.10881718862	0.01030047	0.0104947078715
941	11	0.757567632905	13.4180443573	0.65382427768	2.7523191225	0.01044201	0.0104947078715
1407	10	0.629274296203	16.8780278071	0.704790502553	0.576533445753	0.009925448	0.0104947078715
1008	8	0.102620689755	12.2194335883	0.706520098954	2.26183801768	0.01045846	0.0104947078715
1057	5	0.34219449475	16.2688845698	0.249989852142	2.73525647029	0.01028059	0.0104947078715
1086	9	0.932591024466	16.2173108744	0.622907707108	3.90259389747	0.0102876	0.0104947078715
1358	16	0.884634527466	13.3061300512	0.328913041145	2.61594781589	0.01038554	0.0104947078715
848	12	0.908785047057	13.1506146743	0.787793280167	2.25624596477	0.009766824	0.0104947078715
977	15	0.527964297728	13.9343963475	0.735641666455	4.71867946698	0.01036084	0.0104947078715
1597	9	0.351696780031	15.4078967478	0.649275934661	4.09294753712	0.009861028	0.0104947078715
1918	23	0.821453219266	13.3361200721	0.16225378856	6.59445164229	0.01033659	0.0104947078715
843	13	0.343397120491	13.69083423	0.209053440581	5.29564568325	0.009705316	0.0104947078715
1298	23	0.606092810466	14.0516711695	0.212551126096	2.43656702896	0.01000366	0.0104947078715
1029	8	0.256689348493	12.8393853672	0.069854031763	2.45261873148	0.009496944	0.0104947078715
1981	30	0.604052106292	14.0277689719	0.342577830891	1.65570298872	0.01008125	0.0104947078715
1267	14	0.805214840402	17.2304080182	0.430133516727	2.23117835857	0.01004369	0.0104947078715
600	10	0.299114822043	16.7825912537	0.58845299664	3.40629604288	0.009046328	0.0104947078715
1837	17	0.507310084634	13.4015908279	0.556767309425	2.10798530409	0.01018293	0.0104947078715
1486	27	0.448749056837	15.0507372168	0.686846645499	1.94190428628	0.01033091	0.0104947078715
994	13	0.586440684233	12.75032244	0.293851922467	4.97036311521	0.01019995	0.0104947078715
1071	20	0.832743247867	11.8467169841	0.503726000877	2.40016460775	0.009794921	0.0104947078715
1349	22	0.595415151793	12.2235623864	0.139176242392	2.93847811083	0.01003648	0.0104947078715
1082	14	0.319247627703	12.4079467406	0.846921678213	1.91357435658	0.009741941	0.0104947078715
1129	13	0.402095400626	15.1518137463	0.634067688402	1.02185757545	0.01042453	0.0104947078715
1606	25	0.438449274104	11.0768339156	0.0815555740673	4.70723238521	0.009990003	0.0104947078715
502	8	0.348593667176	11.7289681747	0.062217215792	2.02232940689	0.01030278	0.0104947078715
1781	14	0.487807404536	14.9967096266	0.159598605156	1.77733215319	0.009702641	0.0104947078715
832	12	0.440103413516	11.5764026177	0.580901420502	0.121666617677	0.009756958	0.0104947078715
990	6	0.189165389725	13.2710386252	0.75292829556	1.47715568638	0.01016416	0.0104947078715
1529	22	0.717725230021	14.0596407813	0.459289272267	0.806758266418	0.01024318	0.0104947078715
1109	10	0.708194663817	15.7112982867	0.445229056513	4.82801321396	0.009727909	0.0104947078715
1172	22	0.791865001247	11.9088507589	0.333336481412	3.72590867036	0.01034705	0.0104947078715
914	14	0.567156492148	13.3797079866	0.414789950763	3.27724179158	0.009514369	0.0104947078715
1452	17	0.931773543469	12.6530102677	0.728971843169	0.843265832142	0.009983355	0.0104947078715
1404	23	0.474033310923	14.5981982522	0.152276875191	3.43155227909	0.009476364	0.0104947078715
2543	30	0.867813259663	14.6294083278	0.839201472827	5.11870286109	0.01025509	0.0104947078715
599	8	0.607847675236	11.4488450022	0.203615020617	3.67484555314	0.01025985	0.0104947078715
736	7	0.40753412094	12.7580234655	0.161089711918	5.27279898526	0.00964794	0.0104947078715
736	13	0.338280006962	14.401375498	0.620193717643	3.38498292895	0.01031507	0.0104947078715
1220	22	0.975871897318	12.9446620921	0.0777571159828	1.70548716267	0.009983766	0.0104947078715
263	3	0.542488850856	15.7548101609	0.0569647426176	2.61150161472	0.0097999	0.0104947078715
1194	7	0.708020970239	16.6391195417	0.797682308786	3.07647343198	0.01004239	0.0104947078715
1748	30	0.584279555337	12.3334319685	0.845257494573	5.89907345275	0.01000659	0.0104947078715
978	10	0.56772211469	13.3943240706	0.307158243348	4.96262092133	0.009956225	0.0104947078715
1057	15	0.514540242773	13.3056652213	0.537070855829	9.82662787352	0.01019619	0.0104947078715
719	4	0.0923617332152	14.5112432624	0.613653985085	3.69480098475	0.009639529	0.0104947078715
541	7	0.994023241054	17.0745247199	0.112297590782	1.75827287041	0.01048925	0.0104947078715
1468	20	0.467013257263	13.4118806397	0.846119439925	2.54476540275	0.01026679	0.0104947078715
1336	12	0.344901029837	13.2036781509	0.655597586211	1.63243289099	0.009257098	0.0104947078715
1102	6	0.489797073854	17.3201298242	0.130050290744	1.97408296886	0.01026089	0.0104947078715
747	14	0.720934908823	14.5450921028	0.261505437346	6.00053518945	0.01044441	0.0104947078715
1578	27	0.496418226286	12.9551006696	0.709970174006	5.06328304123	0.01026007	0.0104947078715
1175	10	0.104835989858	16.545824327	0.262858726842	7.54325858994	0.009016017	0.0104947078715
774	14	0.559010253659	17.3587899106	0.202469587001	0.998780663171	0.0104414	0.0104947078715
1565	14	0.45885364131	14.9502088051	0.659313478052	4.40308783945	0.009766563	0.0104947078715
405	4	0.659179937873	16.3438965049	0.44610112027	2.38075890295	0.009740262	0.0104947078715
1131	12	0.665167650357	13.4591464337	0.708180484197	0.0413540708787	0.01048029	0.0104947078715
665	4	0.487117701442	16.4677488809	0.0759737105379	1.43038355819	0.009976468	0.0104947078715
584	6	0.363509211806	14.0728499658	0.621791446111	4.73809299324	0.009402831	0.0104947078715
1687	30	0.906753498647	12.9860692379	0.896398893653	4.1164879772	0.009952678	0.0104947078715
1030	20	0.679398934374	13.0783526789	0.211003252752	2.13574747476	0.0102986	0.0104947078715
1351	17	0.643519013862	13.8799767099	0.818741020287	4.34417958184	0.0100769	0.0104947078715
1172	21	0.259377957075	10.32277195	0.964907986221	0.632421705215	0.0102029	0.0104947078715
1381	18	0.452510752924	12.7161106232	0.379738569028	6.57730691837	0.0104312	0.0104947078715
1455	28	0.735373662403	13.1627382889	0.520536634987	6.38661643032	0.01037009	0.0104947078715
274	3	0.240310908615	11.8666854843	0.530824924873	1.06191508553	0.01032131	0.0104947078715
941	11	0.538668641	14.4856101228	0.602661777051	0.94855259103	0.009761832	0.0104947078715
958	8	0.998731531972	14.3639239419	0.98739741151	7.58668364822	0.01034024	0.0104947078715
668	12	0.610381694134	13.0127212748	0.432083560774	0.418933284081	0.009740249	0.0104947078715
1347	20	0.345630327585	12.8630985398	0.258303126654	4.74238406183	0.01002602	0.0104947078715
996	18	0.904636891458	14.0154077635	0.625671847601	4.30857506918	0.009622692	0.0104947078715
808	8	0.666711754365	15.5113104045	0.532209614915	6.03031163588	0.01012132	0.0104947078715
1733	13	0.818597114484	16.2678520605	0.622217494681	4.75606321729	0.01033495	0.0104947078715
1359	13	0.81766912302	14.6217267272	0.346117636284	8.2504540242	0.01004772	0.0104947078715
1088	11	0.51392312622	15.6211930112	0.332064303677	1.41974097921	0.009919477	0.0104947078715
1102	7	0.271662182166	11.605546933	0.308867491609	4.46651731035	0.009641648	0.0104947078715
1297	13	0.794158168561	15.0863659012	0.304065461195	9.05203084654	0.009432661	0.0104947078715
1457	7	0.436081246155	17.175981496	0.490008923634	5.39268401693	0.009949344	0.0104947078715
2231	44	0.51285130601	14.7971658412	0.189109396254	1.54026800201	0.01028359	0.0104947078715
1266	12	0.571223963704	14.8900530267	0.799718489944	2.32658934867	0.00979343	0.0104947078715
1612	21	0.746762007645	12.1141800609	0.304848542069	0.784511975358	0.009991829	0.0104947078715
1162	18	0.990832429945	14.710140731	0.701842139355	0.583494481538	0.009828525	0.0104947078715
1490	10	0.510029857002	12.7968941933	0.134013587649	1.95795611152	0.01016404	0.0104947078715
1152	9	0.654398992	13.0660268613	0.9283251711	4.90016496926	0.009976556	0.0104947078715
1117	16	0.837812120981	15.7410821857	0.616374715394	4.04820036551	0.0099849	0.0104947078715
677	5	0.143108319723	12.6840274817	0.792245294222	3.45347599352	0.01041532	0.0104947078715
831	9	0.42381862326	12.8989369417	0.512369794309	0.731853897412	0.01036471	0.0104947078715
1966	26	0.291528138035	12.158441562	0.0036704549468	3.09020266653	0.01035248	0.0104947078715
1141	19	0.560261511652	13.9029298984	0.346887800779	1.88793759164	0.009444561	0.0104947078715
1953	28	0.531347961125	11.9531692515	0.0783033945837	4.43816292747	0.0103015	0.0104947078715
798	5	0.679887023118	18.3517276201	0.804194308856	1.89375661233	0.009631282	0.0104947078715
509	7	0.237258792842	13.0048997038	0.637548384776	2.46609994433	0.009826726	0.0104947078715
776	8	0.661705141661	15.0633800495	0.558542534744	3.36829943564	0.01000902	0.0104947078715
535	5	0.31563831575	14.8831073979	0.569257032912	2.04808308308	0.01022824	0.0104947078715
1611	22	0.979853217337	14.0240839153	0.196443719933	2.15605381199	0.0103925	0.0104947078715
1320	17	0.603471899702	15.680741732	0.297766439829	7.02437534257	0.009774352	0.0104947078715
782	15	0.912552083438	15.1298837563	0.945587905421	4.2353019504	0.01042532	0.0104947078715
1493	11	0.913141033234	15.0783645437	0.175741271165	2.34042762916	0.01039292	0.0104947078715
956	9	0.318436163794	15.8773576683	0.0259027367412	2.71883491488	0.0100137	0.0104947078715
1002	13	0.707757869216	12.4418109033	0.365645171775	0.0910128717611	0.01048809	0.0104947078715
378	2	0.305549286489	15.4234297188	0.434726154279	0.156035453643	0.01033917	0.0104947078715
1199	10	0.335324046657	15.0857219365	0.591566700287	0.383336768691	0.009917908	0.0104947078715
1675	25	0.513348196202	10.7193714894	0.903205008628	5.58820169035	0.009892256	0.0104947078715
1478	20	0.70098771126	15.2074609226	0.65534574414	5.64966589889	0.01023101	0.0104947078715
999	6	0.554315532816	14.7038594799	0.573016218485	0.045616046529	0.010469	0.0104947078715
1266	22	0.928078255196	12.4376078662	0.747945607576	4.83484836827	0.01016175	0.0104947078715
927	13	0.460370130282	15.5197907835	0.675889381196	1.15130791433	0.01047893	0.0104947078715
1367	16	0.479985477889	13.8225256615	0.748242592339	3.34081449319	0.009784577	0.0104947078715
1911	28	0.511201399466	17.4932244918	0.982753550463	3.93858987111	0.01031961	0.0104947078715
1037	12	0.625614896467	12.4265802648	0.397392439109	3.92819094345	0.009403886	0.0104947078715
1247	23	0.518873374857	12.473604247	0.118398070601	3.17378327207	0.009646826	0.0104947078715
1476	14	0.260122954257	12.1602082573	0.0603410962094	1.91639080939	0.01029177	0.0104947078715
1561	31	0.740084636397	12.1538200091	0.917464895558	2.77468911925	0.01020325	0.0104947078715
1292	22	0.299063995019	14.2700231593	0.852943231228	3.53177823586	0.009556291	0.0104947078715
1050	8	0.514458370754	16.8084827077	0.794246234423	3.26860470784	0.009737063	0.0104947078715
1423	19	0.318392317187	11.973577688	0.397243492329	0.449345238421	0.01035041	0.0104947078715
880	8	0.219181914185	11.5088828539	0.9677398094	6.0047777237	0.009834182	0.0104947078715
1483	13	0.458177339258	17.5654258773	0.893747836018	6.55110098574	0.009481547	0.0104947078715
1312	14	0.985054076938	14.9581312931	0.0807102015366	1.42915262193	0.01019561	0.0104947078715
846	9	0.53717091058	15.2710083513	0.890579893216	4.0959376515	0.01009739	0.0104947078715
1277	14	0.618529191553	15.4174946726	0.647965800796	2.38928341465	0.0100592	0.0104947078715
1756	23	0.387588895743	13.0039050905	0.329202043482	3.3487762882	0.009689923	0.0104947078715
2001	29	0.846023827569	11.317182636	0.903076505756	3.53176772431	0.01037041	0.0104947078715
818	9	0.471713481582	14.4331747335	0.549985486691	2.29898942663	0.01008553	0.0104947078715
1172	18	0.838085485375	13.8686860001	0.831768734549	1.5843836838	0.009673864	0.0104947078715
1382	11	0.587682995775	16.1128468989	0.42765930942	3.11880581307	0.01046936	0.0104947078715
451	3	0.616202133143	14.2318056766	0.103888126719	2.75018993529	0.01020671	0.0104947078715
1855	14	0.772729330123	14.122958218	0.329410409499	6.41860366535	0.01000589	0.0104947078715
835	14	0.756173523165	11.8626717128	0.566626422735	1.22977582042	0.01007336	0.0104947078715
1273	8	0.788630542213	17.4993629378	0.13358509437	6.28750503523	0.01041779	0.0104947078715
1683	16	0.705556257921	15.1428356782	0.811220427008	8.78072100653	0.00958296	0.0104947078715
1145	21	0.591462985332	13.4991999518	0.0183755237135	3.29912207174	0.009918957	0.0104947078715
1173	10	0.859037489586	16.2687887577	0.0724406749876	4.88171326087	0.00994139	0.0104947078715
1068	16	0.590942721597	10.9987148762	0.718968389369	2.16922785759	0.01025186	0.0104947078715
1193	13	0.310786594082	11.9040864679	0.724617378949	0.727957092123	0.009913918	0.0104947078715
1296	16	0.436372838171	13.335581062	0.883577565569	2.92743093118	0.009916611	0.0104947078715
985	9	0.705097729182	14.9439806909	0.41164349909	1.10294271409	0.01012576	0.0104947078715
1332	16	0.302906029156	16.5128685553	0.233927350214	2.24691046467	0.009871132	0.0104947078715
1400	18	0.845048379748	13.7742375752	0.206364633349	4.65104497595	0.009999574	0.0104947078715
1810	20	0.350889811059	17.5724321312	0.744087952243	0.718672254312	0.009576367	0.0104947078715
1369	25	0.890741072607	14.3297943582	0.301587461955	6.30853296243	0.01022196	0.0104947078715
1103	13	0.50483445584	11.0329820872	0.828037231835	5.59822181652	0.01011076	0.0104947078715
1216	24	0.824362131898	12.3333316105	0.116209772276	2.37000938667	0.009721361	0.0104947078715
1714	31	0.403943834854	12.5802215945	0.18330030934	0.979249737161	0.01021631	0.0104947078715
1000	12	0.981670495856	15.3843452708	0.466274932406	3.99993431582	0.01013005	0.0104947078715
1295	8	0.37006331974	11.5265698781	0.215202628747	0.11142415404	0.01001018	0.0104947078715
1496	27	0.788023113209	15.0376947535	0.281045581024	5.2915988284	0.009885079	0.0104947078715
2089	28	0.510776339931	15.1992564907	0.397895632395	1.41191358523	0.01007989	0.0104947078715
1602	21	0.559306594357	13.0980783815	0.614816864265	2.78043243124	0.01030687	0.0104947078715
1309	14	0.570934354549	12.8729575407	0.278617286393	3.8606511697	0.0104364	0.0104947078715
1591	20	0.490100591962	12.4126060191	0.207261917211	2.53618713852	0.01003026	0.0104947078715
1614	18	0.518301955481	14.3904024905	0.390612929058	1.12495471637	0.01049195	0.0104947078715
1964	27	0.451906981398	12.7605394326	0.799405534403	1.84540968617	0.0104303	0.0104947078715
1465	13	0.405996994414	13.7999163572	0.251012039525	5.27875557404	0.01017496	0.0104947078715
1337	15	0.296505038874	14.2154721309	0.32254190166	2.81952031855	0.008809127	0.0104947078715
1808	11	0.226043381596	18.2091522595	0.12223920417	2.38343344148	0.01002963	0.0104947078715
1402	19	0.532369170437	11.7512271298	0.637002845478	4.50451157305	0.01024033	0.0104947078715
1731	21	0.563468822929	12.7885989226	0.280011974858	4.68021394598	0.01020591	0.0104947078715
1202	18	0.552800471526	12.3168534322	0.0740004063835	3.95250828737	0.01045491	0.0104947078715
1529	20	0.904431667963	15.4804310804	0.24991471768	4.28987816481	0.01039444	0.0104947078715
912	9	0.385252450062	13.7999626377	0.804477525434	4.23948440901	0.01025317	0.0104947078715
1830	32	0.668833701565	11.5787539459	0.422701031922	6.39971139275	0.009692442	0.0104947078715
949	16	0.527431947088	14.3972272882	0.178718965827	2.03316617999	0.009686939	0.0104947078715
2175	38	0.604633302939	12.3027703383	0.942939072117	2.0784942161	0.01006127	0.0104947078715
1030	16	0.563215038295	12.7583422144	0.103403852016	1.93368714925	0.01027294	0.0104947078715
636	7	0.218674835507	14.9050188329	0.822264240479	3.76533701959	0.009417199	0.0104947078715
843	11	0.880693419115	13.9538511012	0.0634087411115	1.50337929509	0.01035811	0.0104947078715
1694	21	0.313375389223	11.0412202735	0.864163800965	2.59495583508	0.01040385	0.0104947078715
1206	19	0.593968462017	13.5745809445	0.952965342469	1.41544790321	0.01008229	0.0104947078715
1423	7	0.284804235754	13.142651849	0.582575100391	3.9346829655	0.01013253	0.0104947078715
652	10	0.531755015941	14.4138399312	0.445026241428	6.96490596595	0.01001266	0.0104947078715
1223	12	0.419133073884	12.7090205836	0.981023442596	1.83865310518	0.009815378	0.0104947078715
1065	18	0.327016615654	12.6852734562	0.93548417756	2.80153308354	0.009758868	0.0104947078715
1279	18	0.438865849783	10.4889182708	0.558050820677	5.55001178729	0.01049404	0.0104947078715
533	9	0.334187018595	14.661971081	0.677750080665	7.48671141224	0.01010473	0.0104947078715
1270	11	0.728158119842	16.0920280639	0.0544980561324	5.54898419072	0.010268	0.0104947078715
1693	24	0.377807762272	10.9059154695	0.0344601462125	4.39081353025	0.009730364	0.0104947078715
1909	29	0.7252837367	13.4478186633	0.693747839548	5.48949206129	0.009996245	0.0104947078715
1435	14	0.52517363966	14.7833974207	0.0283685226394	2.70953509074	0.009934403	0.0104947078715
1585	19	0.721594716243	13.2052201579	0.284023641514	1.03398052191	0.01024558	0.0104947078715
1611	23	0.215438028576	12.4617300557	0.0805362579091	4.76397840039	0.00985503	0.0104947078715
1615	23	0.219273956992	15.9353835571	0.0427464995234	4.52675671855	0.009989817	0.0104947078715
1077	5	0.343452876507	17.3336860084	0.345660991498	1.41405675157	0.009520703	0.0104947078715
2028	18	0.572334797015	14.748770043	0.186062958878	5.813151233	0.009665641	0.0104947078715
657	6	0.7173032933	12.8668487114	0.778875933272	4.74290149158	0.009879014	0.0104947078715
1477	20	0.811220334923	12.4214539708	0.0196669172979	7.74810178531	0.01048586	0.0104947078715
1266	20	0.825177263687	12.557446736	0.174939236169	3.1085681889	0.01035309	0.0104947078715
685	9	0.852478244664	13.4732410907	0.691939202151	4.07823986629	0.009738656	0.0104947078715
1964	22	0.216700670828	10.8159217087	0.31449942776	6.65338230292	0.01036001	0.0104947078715
1356	21	0.727360938593	12.2821792175	0.240670705409	0.540518232736	0.009954077	0.0104947078715
1025	6	0.168519691457	14.7872434309	0.290163407219	6.04059697504	0.009872627	0.0104947078715
2022	31	0.623862818403	12.9450127574	0.832122604297	4.45918093325	0.01032243	0.0104947078715
916	9	0.723561183169	14.1681152575	0.679948760898	2.08501076358	0.01028139	0.0104947078715
931	16	0.795935737458	13.7390419163	0.427560902107	5.64752121535	0.01023773	0.0104947078715
1326	25	0.597371247416	11.3626715918	0.903407846684	1.30721786568	0.01013981	0.0104947078715
931	12	0.655065171309	12.8004501975	0.582010091851	0.455026156888	0.01022701	0.0104947078715
1558	13	0.240267158459	13.4423862101	0.78183796135	3.98103172899	0.0100897	0.0104947078715
1189	14	0.582125625902	14.5969459632	0.629102663417	3.32174795827	0.01004811	0.0104947078715
1432	19	0.739875612065	13.778091032	0.0337960900739	7.17716476601	0.01047608	0.0104947078715
1484	15	0.479981939918	12.4733061644	0.673059577659	4.00430873452	0.01031586	0.0104947078715
651	6	0.148854675354	13.6782081125	0.12443824727	0.84006887873	0.009785957	0.0104947078715
1353	21	0.873246091244	17.0039607691	0.534969669808	2.1367616686	0.01047672	0.0104947078715
1444	26	0.575389522244	13.3662977215	0.493010736368	3.5593760375	0.009808683	0.0104947078715
1459	23	0.732368296395	15.242977348	0.920669816254	3.2006119222	0.01006544	0.0104947078715
1752	16	0.699618422481	13.3198840201	0.578223901737	1.48546900771	0.009748719	0.0104947078715
854	13	0.229844218498	12.5262715134	0.866519113246	1.51621806894	0.01029297	0.0104947078715
1983	28	0.924343230572	12.4230434207	0.742658642117	4.55894657609	0.01045857	0.0104947078715
1264	20	0.864511664193	13.5487129805	0.960472612914	4.63613385186	0.01041648	0.0104947078715
1062	12	0.875164926548	14.0762211132	0.150624590204	5.17784168173	0.0100541	0.0104947078715
551	4	0.327147881257	16.2153294045	0.206816794924	2.2098273923	0.01023895	0.0104947078715
1717	22	0.508077343373	11.6241918534	0.382403672783	2.3615008959	0.01024447	0.0104947078715
1236	14	0.40590909955	15.2332952088	0.0918670849564	0.834337552044	0.01016568	0.0104947078715
1131	20	0.50195535148	13.6623742242	0.754027345792	1.51912955346	0.009545281	0.0104947078715
767	4	0.560566657191	13.9792638499	0.385488634569	0.0329705596079	0.01039068	0.0104947078715
2258	26	0.609830936286	15.2081309398	0.275660454957	7.71471315441	0.009861358	0.0104947078715
1475	16	0.658061566763	14.3544943297	0.631883273516	5.01105977196	0.01013765	0.0104947078715
550	5	0.411413879447	16.4266752134	0.359652825888	2.25779645763	0.009684527	0.0104947078715
1517	17	0.295864419776	13.563553567	0.369600112831	0.441862086745	0.01007938	0.0104947078715
1552	16	0.800685344051	13.7185604885	0.479269114281	4.78853204885	0.01009422	0.0104947078715
1490	19	0.409496330503	11.9038643613	0.682539988042	0.518970283827	0.009678627	0.0104947078715
1503	15	0.611453851682	14.6044770553	0.498598659935	6.54466143386	0.01033749	0.0104947078715
749	8	0.143484045297	13.6562371238	0.383837947402	2.38362735669	0.009737069	0.0104947078715
2167	27	0.485929671298	14.1649796799	0.567543964118	1.78754985442	0.01024007	0.0104947078715
1761	23	0.937833634218	14.7121180579	0.82366355813	1.40099352171	0.01000666	0.0104947078715
1502	27	0.48332171825	14.3754849087	0.0984675031049	4.40780986338	0.01029167	0.0104947078715
1406	9	0.669687901635	15.9371305392	0.153009910506	5.49241233544	0.009988161	0.0104947078715
819	9	0.759405767404	13.331248843	0.783524039848	5.23064136494	0.01001764	0.0104947078715
1374	25	0.534953417255	12.9521087235	0.599387998563	2.062457706	0.01043075	0.0104947078715
1847	24	0.808338811392	15.2953491097	0.254881770218	5.87142441802	0.01034702	0.0104947078715
1414	13	0.529492422532	14.7694025694	0.538607641574	2.51737685826	0.01037065	0.0104947078715
1448	16	0.618466735717	14.5750691875	0.494211373318	6.30756847689	0.01008063	0.0104947078715
562	8	0.517354180041	12.6179944412	0.812768635042	4.56681519517	0.01047828	0.0104947078715
1133	4	0.0354849695966	17.0061174706	0.0526576071558	4.35196362935	0.009741104	0.0104947078715
1725	24	0.744703075687	12.6108034003	0.225544123157	1.79471332541	0.01043204	0.0104947078715
545	3	0.403513869256	12.1638438517	0.512722545241	0.815388033089	0.01046006	0.0104947078715
1704	18	0.576344482945	13.2000186703	0.576492207937	3.43112393556	0.009968952	0.0104947078715
719	11	0.49499817314	12.7529733742	0.419986028331	4.18124496035	0.009741373	0.0104947078715
1087	11	0.759033165452	14.8598912321	0.466817560422	3.63749622747	0.009331789	0.0104947078715
1767	19	0.202328596285	12.9691291102	0.0881708341842	4.69885808942	0.01010332	0.0104947078715
1690	22	0.282455933519	13.8213689227	0.781417784075	2.27855585724	0.01043164	0.0104947078715
1495	14	0.9538376526	16.4943363248	0.597697442842	5.19301093987	0.01014046	0.0104947078715
1245	19	0.980540024047	13.4081456272	0.287980714099	3.23437806232	0.009841788	0.0104947078715
1452	14	0.861050911135	15.4589535856	0.00106549435844	5.16445781432	0.009757103	0.0104947078715
2367	28	0.758668197555	15.0562728683	0.157921073674	1.20721079038	0.01007349	0.0104947078715
740	5	0.533179117801	15.3365195079	0.683139886356	5.68430918682	0.0100557	0.0104947078715
1422	20	0.458103939804	12.3131678615	0.157462716708	3.03262482605	0.01037955	0.0104947078715
1621	19	0.938868937074	14.408162463	0.855643747112	1.35078343103	0.01039893	0.0104947078715
1871	17	0.748567184913	15.6672363006	0.618056500554	5.54692770138	0.009739632	0.0104947078715
1989	19	0.785772069286	12.5533689572	0.226010318701	1.04850380531	0.01021245	0.0104947078715
1368	21	0.670011561968	16.1939137888	0.639355131111	1.91548830241	0.01037732	0.0104947078715
1124	9	0.438122761756	13.6398357307	0.888652964828	4.05790232686	0.01034936	0.0104947078715
1390	17	0.545393075411	16.8685144066	0.280002546195	5.77960072145	0.01023451	0.0104947078715
1097	18	0.476303096303	12.0665057744	0.622165783275	5.94927747398	0.0103515	0.0104947078715
1766	25	0.504828022854	12.4235064347	0.318283869089	6.39028490069	0.01035428	0.0104947078715
1768	17	0.671617772279	13.7427798865	0.653500982641	0.959868086324	0.00996359	0.0104947078715
1250	24	0.907752730146	13.473046958	0.145758185107	5.5838565717	0.01038856	0.0104947078715
1161	14	0.415778057401	16.2343429342	0.157654064295	0.235546671195	0.0103485	0.0104947078715
1926	27	0.340946716868	12.4698783987	0.574534732959	1.92784051576	0.009585823	0.0104947078715
686	8	0.51478861151	14.0382932889	0.493911311441	0.491069768995	0.01028914	0.0104947078715
1523	20	0.874068159234	15.595980197	0.0858995116337	3.12019382532	0.009742735	0.0104947078715
1782	16	0.392208355963	15.925176218	0.226608966351	1.52512679694	0.01008761	0.0104947078715
1276	13	0.24166664439	14.3831405719	0.396059179701	2.38846500582	0.009704501	0.0104947078715
1019	18	0.32666803362	11.3272467847	0.684557422829	4.34904504859	0.01047265	0.0104947078715
1287	7	0.382941440864	14.8121438729	0.72752601851	4.94869315826	0.01041748	0.0104947078715
1490	17	0.306512531964	15.7756140513	0.948748655235	1.52588048509	0.009111067	0.0104947078715
1553	20	0.391788703053	12.5659867978	0.742727817921	1.31867138258	0.0104891	0.0104947078715
874	16	0.981113205163	13.2683600594	0.929224845934	6.13369646438	0.009842855	0.0104947078715
878	13	0.730984261258	11.573880372	0.573208852142	6.2111633445	0.01041925	0.0104947078715
1602	14	0.506805447452	12.587202654	0.021158725757	1.12293144749	0.0102883	0.0104947078715
820	8	0.148955608604	14.9735323359	0.628494797695	1.36747964428	0.009015374	0.0104947078715
1765	29	0.382016366683	11.9215993174	0.818713754828	1.40281660785	0.01008614	0.0104947078715
1926	21	0.335989996729	15.7556229546	0.138724703997	4.70158732648	0.01015262	0.0104947078715
1541	22	0.455384315712	15.6022098697	0.103813372375	4.1524683935	0.01008342	0.0104947078715
898	10	0.871249874035	13.2022647741	0.290532801532	0.0544984543038	0.009556432	0.0104947078715
1812	19	0.152175802213	13.9523904002	0.89612544529	2.01695443604	0.0101592	0.0104947078715
1645	21	0.400479658664	14.9023187662	0.775023409788	4.30324664428	0.01046076	0.0104947078715
647	7	0.552891312259	14.9893293696	0.721938851626	6.81670533813	0.009623213	0.0104947078715
1277	15	0.350752334252	13.4429006648	0.217822733148	4.98980147637	0.01017087	0.0104947078715
1421	15	0.467452367464	14.0105280973	0.585010426589	1.60827575666	0.009430506	0.0104947078715
1786	13	0.699582479541	17.052119647	0.89446825854	2.54759294135	0.009902734	0.0104947078715
1756	19	0.968968113438	14.2086394064	0.408634688113	4.34464170588	0.01040503	0.0104947078715
1375	17	0.215938862975	16.0682425526	0.721711756397	1.69041384509	0.009319122	0.0104947078715
1171	19	0.612575885822	13.8242520206	0.571720989066	7.24416585184	0.01028196	0.0104947078715
1310	19	0.27034396566	13.1004989285	0.777921546242	1.58113591763	0.01004708	0.0104947078715
1894	26	0.629464981547	14.5546116343	0.313187755501	5.20431148915	0.01040048	0.0104947078715
1853	23	0.62967903815	13.8047514473	0.636272686486	1.80419982582	0.01000897	0.0104947078715
1206	22	0.346965875332	13.4986480867	0.186861865743	0.83694027479	0.009614536	0.0104947078715
1475	11	0.420590352698	13.7875865309	0.566266043362	1.24394599291	0.009668821	0.0104947078715
1475	25	0.826984820646	12.546619562	0.978754206057	4.76306457215	0.0103087	0.0104947078715
1433	20	0.845163954015	13.2048565519	0.401380961199	3.74134106972	0.01048586	0.0104947078715
1409	24	0.678753876148	15.7257724913	0.140640134861	4.51963765872	0.00985145	0.0104947078715
1240	16	0.237652129848	11.6467582119	0.519546518009	2.47545401936	0.009539306	0.0104947078715
924	16	0.703213441303	11.9649444203	0.452422718123	4.70561999624	0.01041406	0.0104947078715
972	18	0.337646430726	15.7773595983	0.680017359617	3.55005915401	0.01017229	0.0104947078715
1248	11	0.753064006514	17.5684954795	0.213877782861	5.80343978438	0.01034046	0.0104947078715
947	13	0.607989837046	13.9530879516	0.183569502523	4.64579593849	0.01029603	0.0104947078715
1200	11	0.516638338694	15.3346636964	0.132924625414	5.60651194532	0.01040182	0.0104947078715
1188	15	0.539442943316	12.52556694	0.548254108834	1.5364027236	0.01019136	0.0104947078715
1820	12	0.808793372002	15.7765183852	0.717114462367	3.65279048015	0.01011561	0.0104947078715
1617	27	0.389742601794	10.4543494496	0.608946046512	4.68418427852	0.01049187	0.0104947078715
1643	22	0.406185607818	13.9856055571	0.235664959533	1.73251786567	0.0100254	0.0104947078715
883	11	0.460337400584	15.4531163117	0.709113032881	2.59521088235	0.009859625	0.0104947078715
1238	12	0.508559990222	13.5665665719	0.064720562354	3.9965072983	0.01001601	0.0104947078715
1815	15	0.246161101823	15.2562204504	0.325993577724	2.82335048382	0.009264376	0.0104947078715
832	13	0.343638768408	14.0427898167	0.551462339118	3.47354181692	0.01034411	0.0104947078715
1512	16	0.795685350496	13.7910926082	0.641530990412	2.58500863956	0.01020098	0.0104947078715
761	5	0.463496156309	17.0900857432	0.512234243158	0.454401920273	0.009756323	0.0104947078715
1349	21	0.651282547667	13.0958133589	0.853749416709	5.86218503992	0.01024719	0.0104947078715
1036	12	0.546161255139	13.8063376407	0.441092028895	0.302295282212	0.00971735	0.0104947078715
1230	14	0.397846340093	14.751367078	0.821449171205	0.252611056292	0.01044898	0.0104947078715
783	9	0.107564700859	13.0671737329	0.949588271982	2.17717413188	0.008872527	0.0104947078715
1363	14	0.565204794414	14.3709741	0.0461116379854	0.830330619749	0.01001032	0.0104947078715
1758	18	0.674042195958	12.3188937362	0.587887686467	3.96911611585	0.01015916	0.0104947078715
1146	15	0.664635564264	15.2775544794	0.746180474184	2.59622431307	0.009637757	0.0104947078715
773	5	0.217319535327	16.8600018448	0.335495559966	3.93961868623	0.01006112	0.0104947078715
1032	10	0.867800298141	16.8381833708	0.50225376916	3.05683661391	0.00972589	0.0104947078715
605	5	0.281288773638	11.9617057961	0.888001006217	2.34136750223	0.01021667	0.0104947078715
1424	15	0.64539539847	15.2374195043	0.731838379908	0.297908009204	0.01029072	0.0104947078715
1106	13	0.622265315699	14.9391885385	0.703634303237	0.915715547189	0.00963712	0.0104947078715
909	9	0.985591129941	15.2702651385	0.571099859505	2.97791694943	0.01021594	0.0104947078715
1604	20	0.965969291866	15.7667060161	0.176643797147	4.07924213866	0.01040982	0.0104947078715
1614	8	0.588933967191	16.6114626298	0.836995699515	1.38688639044	0.0102894	0.0104947078715
1496	9	0.196213328304	13.9604066727	0.340953392975	5.22714137774	0.009569167	0.0104947078715
1200	23	0.702672537698	13.5020167642	0.749886173188	0.216044828015	0.01038876	0.0104947078715
1441	14	0.789693430292	17.5262542343	0.207435696989	1.87680394311	0.009831896	0.0104947078715
1412	17	0.92160441818	15.3393873907	0.352115636302	5.14423162676	0.009447826	0.0104947078715
1059	19	0.6957820653	14.9773082601	0.371622885173	1.76909858676	0.01022994	0.0104947078715
1454	25	0.889314077112	12.7200425818	0.0660588403513	1.05128580397	0.01001896	0.0104947078715
755	13	0.913442495673	14.234572277	0.50837694905	4.88825514503	0.01010839	0.0104947078715
831	9	0.959090231247	14.5465181155	0.876801382733	1.99564582924	0.009535013	0.0104947078715
1496	10	0.557706944474	16.7497076603	0.758646999865	2.87870484594	0.01018973	0.0104947078715
1177	14	0.508534932706	13.3594048995	0.351296553452	2.47578557341	0.009997854	0.0104947078715
2252	32	0.226242165278	14.5034987522	0.261710260808	0.767372035356	0.009651974	0.0104947078715
935	11	0.260042794638	14.2305134264	0.48018517052	0.620781381247	0.01008255	0.0104947078715
1108	12	0.655940168788	13.2299397556	0.31688906352	1.06752758567	0.009963944	0.0104947078715
766	10	0.422993181311	16.38569992	0.571158898048	3.29063180418	0.01011271	0.0104947078715
581	9	0.534159103623	13.1255668234	0.0506647749556	3.04942343227	0.009635531	0.0104947078715
1439	25	0.73192700252	13.5144008819	0.450282572886	1.87196826557	0.01009086	0.0104947078715
1482	17	0.656255673766	13.7126035434	0.330252244257	4.03307039936	0.01030082	0.0104947078715
1161	16	0.845240864695	15.0440252269	0.288156820924	1.0202623427	0.010314	0.0104947078715
1226	9	0.857042023586	16.1572998905	0.537350966935	6.71180967114	0.0100055	0.0104947078715
546	4	0.141984436802	13.5636538969	0.275518889639	2.23494861511	0.009982417	0.0104947078715
1478	15	0.591791844293	16.0761601645	0.816375603582	3.2650978115	0.009724642	0.0104947078715
1111	20	0.584150069174	12.7072312546	0.920688962873	5.77620932914	0.009996622	0.0104947078715
942	17	0.715669423699	11.7882760312	0.0821661044386	5.74487521649	0.01024345	0.0104947078715
1435	14	0.367615976056	13.6745932904	0.730118055532	5.99873947687	0.01014667	0.0104947078715
1455	15	0.908453067399	14.3247002021	0.0260128087467	2.09412829147	0.010445	0.0104947078715
1154	21	0.515014492893	12.5556005382	0.138325358787	3.7048327639	0.01042326	0.0104947078715
1538	14	0.739132814765	16.3841090017	0.527170299453	4.25355798123	0.01025387	0.0104947078715
1544	22	0.637434279766	12.4285861757	0.328000550838	6.38317253664	0.009661353	0.0104947078715
117	1	0.95587542274	15.9669266668	0.448486646407	6.99612313442	0.01026952	0.0104947078715
1057	14	0.761175366427	12.790856373	0.340026212992	6.69854413993	0.01032052	0.0104947078715
806	8	0.958947443606	13.5073119226	0.302869200421	1.31392272539	0.01026979	0.0104947078715
1270	16	0.505658066604	16.1243645422	0.176447159246	0.890573057907	0.009144003	0.0104947078715
1907	19	0.792713351032	14.6875971515	0.449289476131	7.43142783869	0.00944916	0.0104947078715
1420	21	0.691960646064	13.6462349624	0.801221278516	5.09348610447	0.01012336	0.0104947078715
1973	20	0.341411749947	15.3489255733	0.0200073044033	6.40250453724	0.0103036	0.0104947078715
1136	18	0.871144723779	12.5761558768	0.367262505734	3.31596095327	0.01030484	0.0104947078715
1126	14	0.508750982911	15.2618184447	0.207148248214	1.46207571335	0.01030257	0.0104947078715
671	12	0.797135349686	14.3889342853	0.174119613205	3.15179401061	0.01041324	0.0104947078715
992	8	0.522282383201	16.597971725	0.214716741546	3.54105538203	0.009855265	0.0104947078715
830	15	0.670790865532	13.8059001772	0.453541251486	1.78374376452	0.009655028	0.0104947078715
1764	23	0.591912724383	14.9697709594	0.300514002992	3.6876038017	0.01041531	0.0104947078715
1396	9	0.416544700645	15.4926814912	0.0418845194572	3.95130028983	0.01023721	0.0104947078715
759	11	0.945548385252	13.8808417146	0.981526397367	4.70964166752	0.0100477	0.0104947078715
1466	15	0.415373389155	13.5557007453	0.710102586976	2.22533159466	0.0102077	0.0104947078715
1410	8	0.193762337198	13.070738947	0.623067022877	1.41714571114	0.01003158	0.0104947078715
1028	13	0.577609915285	14.1055881741	0.295176279665	2.02107999305	0.0101616	0.0104947078715
1124	12	0.3638892132	15.2027460369	0.15443406968	1.99669428148	0.009992813	0.0104947078715
1534	15	0.585819335907	12.8435438071	0.708553073138	4.5251774846	0.01016064	0.0104947078715
1032	14	0.0773372424332	13.8500280614	0.760795030466	4.0843750071	0.01017095	0.0104947078715
832	5	0.631627730439	15.4744578324	0.117076250511	2.5768773516	0.01034624	0.0104947078715
708	10	0.603369880977	11.5331561648	0.750938254534	1.92060574777	0.01035709	0.0104947078715
1496	14	0.616846678088	13.1260693234	0.694492975749	4.89091279012	0.01000185	0.0104947078715
918	6	0.807234104506	16.6267040083	0.604381983564	1.97377544916	0.01012854	0.0104947078715
1361	21	0.471912741827	14.1025890181	0.525494695705	7.32403516564	0.009458297	0.0104947078715
1429	25	0.525747684923	13.3042076242	0.445886915333	0.28477403038	0.01020273	0.0104947078715
1089	16	0.491357501451	12.9707375863	0.0612960910469	4.3329425486	0.01007207	0.0104947078715
1011	12	0.325652601555	12.5295054623	0.101579124342	4.82226451193	0.009820928	0.0104947078715
2029	32	0.504370445532	12.4872408899	0.679543606232	3.33860965314	0.01031379	0.0104947078715
871	15	0.38702095223	12.1436826459	0.494966434273	0.719374476418	0.01008381	0.0104947078715
1731	22	0.78003019877	12.9756556576	0.755062344232	1.23274094294	0.01038165	0.0104947078715
640	11	0.591134430299	12.5463183494	0.337484835318	1.62002237167	0.01048611	0.0104947078715
1428	15	0.531808782069	15.3080791309	0.83134422831	1.11715123984	0.009670952	0.0104947078715
582	9	0.733682652438	12.6559382329	0.35484425219	6.89187947024	0.01008889	0.0104947078715
1042	6	0.769548020426	15.9117674203	0.138526050277	4.5602082086	0.01045522	0.0104947078715
774	8	0.318559215054	14.9933474192	0.701963139094	2.07580326153	0.01012337	0.0104947078715
1487	16	0.969480239574	14.7940900026	0.964448894403	5.42351817539	0.009345739	0.0104947078715
1403	12	0.987366219929	15.911841306	0.700883727716	2.31709063585	0.009699764	0.0104947078715
1743	29	0.710157861072	13.2412634308	0.87558334934	3.31929808434	0.01048678	0.0104947078715
1618	26	0.370944905905	13.8293066542	0.205919629267	3.73716910375	0.01002764	0.0104947078715
1474	19	0.429846944982	14.1519346937	0.546708828254	1.03528614561	0.01016905	0.0104947078715
1168	21	0.744828616847	13.0616357545	0.406022524856	6.29365620415	0.01033057	0.0104947078715
1871	32	0.490035039163	12.5723521493	0.866617074952	2.88630288119	0.01002798	0.0104947078715
714	7	0.658387333847	16.3902113198	0.334418219709	2.4206570979	0.009606524	0.0104947078715
959	10	0.212043480663	11.3525514608	0.58400643438	2.54423076094	0.01001222	0.0104947078715
1458	19	0.479301979816	14.6173109534	0.581994880298	1.51674504466	0.01003874	0.0104947078715
1437	19	0.548105569019	12.6430857943	0.424714347771	3.4490114732	0.01011481	0.0104947078715
1367	20	0.512339771811	15.5659997162	0.386535220301	2.98864941002	0.0104396	0.0104947078715
1541	16	0.461960590033	15.0173571651	0.201240651439	2.60399789355	0.0102862	0.0104947078715
737	8	0.544550284106	12.5012022355	0.0392207706393	6.01270423323	0.009870843	0.0104947078715
996	14	0.155996398898	14.7415553117	0.471505147755	0.164438783171	0.01028969	0.0104947078715
799	6	0.594985474345	14.6611792693	0.658138214183	4.14435851952	0.009780972	0.0104947078715
1392	22	0.957630994426	12.3919236287	0.352709690655	6.81575599771	0.01044934	0.0104947078715
1058	12	0.351775301514	13.8177717444	0.689081296446	1.16587037229	0.01019192	0.0104947078715
1135	11	0.22587729548	13.5975834788	0.703365850847	2.24713400796	0.01021879	0.0104947078715
1035	13	0.453673985569	14.911499666	0.0796437140479	4.15232322033	0.01044422	0.0104947078715
1786	17	0.946612358756	12.9980137999	0.688091977583	0.914321739232	0.009894478	0.0104947078715
1360	16	0.728216006256	16.9731598371	0.537179985492	4.69163387039	0.009979928	0.0104947078715
1144	8	0.193056455942	14.2162609287	0.67262195712	5.27506841981	0.009091301	0.0104947078715
1291	16	0.852029892721	14.0937471194	0.988273897186	3.39606481851	0.01044628	0.0104947078715
767	11	0.376686559276	14.9193537603	0.739157562005	6.19796276943	0.0102049	0.0104947078715
980	15	0.487122462649	13.9319662021	0.182480967012	3.3575859919	0.009985661	0.0104947078715
1866	19	0.482975471698	14.5155104085	0.705648286574	1.29023891418	0.01002099	0.0104947078715
1403	12	0.78704368936	14.1312453834	0.987292215331	4.95782714536	0.01014624	0.0104947078715
1003	16	0.537557413658	12.7540752992	0.432586019696	1.35614660824	0.01047991	0.0104947078715
1347	17	0.948601162209	13.8783524759	0.452934720622	4.28706571696	0.01037345	0.0104947078715
1080	20	0.487113912674	13.0308717551	0.906251223441	1.96401306936	0.01006049	0.0104947078715
1508	14	0.721158465521	14.8771938478	0.522994085132	1.54669398957	0.009456952	0.0104947078715
1799	19	0.98053292252	15.824395002	0.63739540345	4.72148874557	0.01008766	0.0104947078715
1100	11	0.553242261829	11.0795536421	0.256781148293	3.35309016732	0.009898235	0.0104947078715
1337	9	0.810102164636	18.2737842876	0.521383586864	3.27141441758	0.009467975	0.0104947078715
2422	26	0.602217438632	12.59306048	0.134191590395	3.36454342162	0.01030566	0.0104947078715
1139	18	0.633255720278	14.7872675945	0.346885816418	0.312849313429	0.01001983	0.0104947078715
1583	30	0.566313880777	11.2330028231	0.781465680302	4.29818623301	0.01033479	0.0104947078715
1009	17	0.361469167766	12.481424944	0.496256174941	5.6715018837	0.009507748	0.0104947078715
1578	15	0.492154228263	14.4755109123	0.968212205734	3.50566965354	0.01002673	0.0104947078715
1372	20	0.376325668218	16.396969151	0.411576576942	6.78919053066	0.01047645	0.0104947078715
979	9	0.620213209743	16.5993364044	0.1894050242	3.73544256816	0.01017037	0.0104947078715
1525	28	0.972765954981	11.356033151	0.445735570912	1.30814555975	0.01041937	0.0104947078715
2287	27	0.802408205834	15.6272938684	0.656304684853	6.24353608869	0.009885861	0.0104947078715
1295	12	0.592479319413	16.061695519	0.218216678039	5.32987846069	0.01044728	0.0104947078715
2310	26	0.954922990015	14.2261891023	0.341379596823	6.38703462584	0.01003951	0.0104947078715
1215	14	0.80392496093	13.2835173982	0.068803356996	2.95682043319	0.01003739	0.0104947078715
2154	21	0.43592352325	13.0562681025	0.625225873672	8.17205578341	0.01025956	0.0104947078715
1210	9	0.331687569321	15.090189668	0.4600296992	2.37330136025	0.009901011	0.0104947078715
893	8	0.125218651517	9.85499270266	0.942468018873	5.11080974025	0.009993278	0.0104947078715
1798	22	0.496205293375	12.3780051622	0.484179702953	4.67546390199	0.01037046	0.0104947078715
1522	14	0.914568349105	18.1926461549	0.43821768713	0.308401831565	0.009925678	0.0104947078715
828	10	0.850270813375	15.0236892107	0.327713285578	6.71812668063	0.01037758	0.0104947078715
1386	18	0.6205894405	12.782279486	0.924690719928	1.01370103172	0.01026767	0.0104947078715
1145	18	0.698184137505	12.3084616282	0.832880066724	0.52388367684	0.01027628	0.0104947078715
1547	15	0.355019989058	15.2259549818	0.0187348508569	0.393543829289	0.009499047	0.0104947078715
1258	23	0.496973940391	11.5912536492	0.447012711304	4.28576152591	0.01032999	0.0104947078715
727	11	0.362719248797	12.9479149092	0.994125126695	7.43185818693	0.01029697	0.0104947078715
1094	10	0.411907276542	12.0660239906	0.353521816546	3.68939235066	0.009924539	0.0104947078715
1579	16	0.421802135027	12.5630459844	0.0753679692095	4.66621073645	0.009630839	0.0104947078715
782	12	0.79841639766	12.7945450104	0.430867999784	2.53105837013	0.01013375	0.0104947078715
1230	8	0.29881451503	16.6188327766	0.96279533574	0.337813022915	0.01009635	0.0104947078715
889	14	0.649156859365	12.0750431866	0.697713301237	2.59984594353	0.01018641	0.0104947078715
1545	15	0.556923980202	12.8826466278	0.0610025478372	4.36965609199	0.009978215	0.0104947078715
841	9	0.246707814101	13.5068928408	0.941738515858	2.48354611345	0.009638214	0.0104947078715
1244	18	0.93753878829	13.7875794046	0.658295164102	2.72742751235	0.01017258	0.0104947078715
683	10	0.57589097165	14.0892591887	0.0657252788568	6.29325630913	0.009980117	0.0104947078715
1298	13	0.493984479872	14.5905138837	0.301876049717	3.04163857694	0.01005911	0.0104947078715
