# Supplementary material for: Tableware trade in the Roman East: Exploring cultural and economic transmission with agent-based modelling and approximate Bayesian computation
Source: PLoS One. 2020 Nov 25;15(11):e0240414. doi: 10.1371/journal.pone.0240414 (PMC7688115; doi:10.1371/journal.pone.0240414)
Supplement: S1 File — The full project, with the data, the code of all components used to run the simulation and analyses is registered: https://osf.io/s5mdw/. (GZ) [file pone.0240414.s003.gz › s5mdw-full/abc-pandora/results-example/nonrand/result_0.011.csv]

nstep	cstep	mu	mumax	copy	strb	score	epsilon
1214	23	0.819095014207	11.1066287693	0.810927904444	5.96596075271	0.01097646	0.011
1509	19	0.674641233504	12.9107905313	0.142309168662	3.05250173545	0.01059968	0.011
1983	8	0.0431052554109	12.8413453335	0.169889596286	3.00913099687	0.01083157	0.011
1075	8	0.197982829946	10.553218789	0.141373485053	8.06968342404	0.01005795	0.011
1517	15	0.43978308327	13.3840385754	0.0572603531698	0.344561561409	0.01051236	0.011
2216	28	0.789497160556	13.8020369397	0.904293840423	3.04396041866	0.01098032	0.011
611	4	0.628075610573	15.3762296897	0.391973572843	2.479000762	0.01030821	0.011
945	17	0.840937252363	13.376340389	0.941909432932	0.548847490515	0.009925135	0.011
1144	9	0.924880917543	15.4170940453	0.200540149921	2.04421283043	0.009972982	0.011
1690	12	0.58283036867	15.9559061666	0.507624405098	4.12389783073	0.01045289	0.011
1326	23	0.232636591069	12.1747492139	0.747049502103	3.25585304678	0.01093941	0.011
1204	15	0.986072107809	14.1957560222	0.0786292844056	2.16696669161	0.01043194	0.011
1328	23	0.541387874615	11.5640251152	0.268691674663	1.11671140805	0.01088968	0.011
1049	8	0.214740331902	15.9605080638	0.576039862762	1.66079550838	0.0094636	0.011
919	13	0.906232327074	14.6962819384	0.635015471706	2.0032937181	0.009707786	0.011
468	6	0.350322002083	11.1429416094	0.0685204714597	0.299317076703	0.01007298	0.011
1193	17	0.983275234794	14.2178386264	0.663661570401	2.74915381218	0.0106521	0.011
1110	6	0.443188229397	12.76862539	0.130438431898	2.32847663162	0.01055009	0.011
1883	20	0.462127863569	12.5665670808	0.587038788909	3.54464835502	0.01023012	0.011
1058	11	0.491140219008	13.1227283611	0.933757031223	7.16792467513	0.0102422	0.011
1216	7	0.288466943671	17.2370585514	0.487460946266	3.24053044141	0.009439438	0.011
1743	26	0.144392587813	15.2346166578	0.230239399993	5.94853359832	0.00977457	0.011
915	13	0.693392041264	14.3619239954	0.754624340137	2.19102457967	0.01055935	0.011
1289	23	0.540284796613	14.1169969339	0.589585888981	2.58257380954	0.01008397	0.011
774	14	0.999191963841	11.9824360539	0.135886936761	1.34592021101	0.0105694	0.011
1202	20	0.731870807095	11.8256404169	0.168316253526	3.17142408457	0.01099268	0.011
1326	15	0.565889692121	12.3053477973	0.57594036654	4.75145797335	0.010585	0.011
1322	17	0.104350707008	10.2887866137	0.274865538059	6.07701887895	0.01097311	0.011
1709	8	0.854094634963	17.8023152483	0.385383967846	1.68511476665	0.01047054	0.011
1493	6	0.109380050029	15.6980959569	0.31003585746	2.44724010741	0.01086099	0.011
955	6	0.236937224564	12.1861988482	0.705845836289	2.53446425631	0.01044093	0.011
1802	32	0.702224041338	15.9169664817	0.899205543694	4.3821342788	0.01014969	0.011
1922	32	0.242719869031	12.8606713872	0.318415301075	4.21097939652	0.009802463	0.011
822	10	0.106424674451	15.999107845	0.507997340531	2.34576958202	0.009915184	0.011
1392	5	0.123986282716	16.1935058538	0.0922847962831	0.748434750057	0.01039768	0.011
1104	17	0.376815421294	13.6049092142	0.836061080887	0.303963459879	0.01073333	0.011
1843	21	0.39206534149	13.1357767922	0.588420925852	2.56727085436	0.0107085	0.011
1768	21	0.278369339325	13.5666625798	0.359724270629	4.73818599186	0.009374138	0.011
886	6	0.255228879167	16.6115876116	0.333549561654	3.21092147009	0.01008361	0.011
1488	15	0.183319521552	10.3946539211	0.164334051939	7.2870987178	0.01085284	0.011
706	9	0.594559816847	12.7242953997	0.9690922486	2.44539656205	0.01030743	0.011
1034	11	0.558263139511	13.399072687	0.474357053974	3.14533522096	0.009755147	0.011
808	14	0.972161635146	13.8597306458	0.813894255705	1.98487327782	0.01032297	0.011
544	5	0.457635956466	11.7101440937	0.474150594626	1.03011201898	0.0107216	0.011
903	17	0.464145464757	13.2010245436	0.500455197158	7.20010416525	0.0100467	0.011
1106	13	0.68648834338	12.6643287078	0.566871786035	3.06096361034	0.009540304	0.011
1118	7	0.419048498534	13.6942766683	0.958740891159	3.02235174006	0.01061252	0.011
730	9	0.765993449402	11.9408148852	0.584742829895	2.10018263384	0.01089905	0.011
1825	27	0.734201554512	13.2311163351	0.379235797076	3.13244194155	0.01068623	0.011
622	12	0.289835241406	13.5400794141	0.752100944481	6.50288334967	0.009827647	0.011
977	8	0.675631784147	16.5830570307	0.458406898913	0.216621037987	0.01082188	0.011
1465	16	0.674624031706	12.0241742489	0.766677124647	9.07044517916	0.01024164	0.011
1359	17	0.552331082636	12.1613299366	0.503038908127	3.41225379885	0.01016155	0.011
1530	18	0.716102229564	14.2675847069	0.829832559207	1.14680551407	0.01049014	0.011
1477	11	0.036447452848	11.7465946697	0.413477130966	0.298809566024	0.01012268	0.011
1149	10	0.456207949718	11.5044300361	0.340624597694	0.353932624558	0.01080675	0.011
1283	10	0.804439264567	14.9584206906	0.402414669371	4.09389472148	0.009973185	0.011
1415	20	0.563900681393	12.9921357055	0.348837034497	3.01691686573	0.01094369	0.011
983	8	0.261138937837	10.5065387318	0.31097715725	3.01453329673	0.01088035	0.011
1465	18	0.827151461534	13.8340039196	0.172949025726	1.52721780187	0.01040634	0.011
559	8	0.338132169789	18.1161794517	0.338690573448	2.13932958598	0.009962772	0.011
1462	23	0.216856741469	15.7168475621	0.0859643781509	3.17570363081	0.00984424	0.011
1692	30	0.50013086902	11.4081383686	0.972091493595	2.17730588942	0.01040495	0.011
1363	23	0.982273071465	15.564415774	0.723755991082	3.64175259868	0.01047208	0.011
1809	27	0.892803954906	15.5255072063	0.8792300535	4.6010271797	0.01042474	0.011
835	5	0.388157755685	12.5489794812	0.780878419258	3.09859788403	0.01091554	0.011
1407	12	0.693525152844	11.4842020086	0.936500792769	3.14581828327	0.01090257	0.011
1420	12	0.210248849583	15.1333585767	0.554783050336	6.9619698272	0.0103272	0.011
1963	15	0.764558554488	15.4076466142	0.196257493496	8.26998944408	0.01046474	0.011
625	6	0.0478300689962	17.9623419086	0.364886681882	0.574293271132	0.009130186	0.011
1711	33	0.778408137402	13.7556971456	0.116914691353	6.40294324172	0.01007694	0.011
1491	14	0.944301673706	18.5479939882	0.999426084679	0.822148612776	0.009720653	0.011
920	13	0.720309626934	16.341305659	0.501301695169	2.42394287064	0.01067005	0.011
1050	14	0.705776939193	15.3332037107	0.346707073311	0.393118729127	0.01099943	0.011
1390	12	0.557277117198	12.8367724373	0.175706951564	4.31195918933	0.01069404	0.011
1029	11	0.528224918056	15.3212159907	0.803097863294	1.27792971388	0.01038736	0.011
545	5	0.519451573186	14.2343399863	0.716080793956	5.37886952307	0.01087326	0.011
1369	17	0.968988545747	17.0747981491	0.0340871769799	1.26834355476	0.01068072	0.011
390	6	0.694666954863	11.7150784705	0.969357423392	0.128867394075	0.01064418	0.011
1175	17	0.601270908937	18.5827042908	0.439682627317	3.48164025353	0.01077414	0.011
1053	14	0.844071908073	11.5669032608	0.218524284198	4.37321796887	0.01037052	0.011
1634	16	0.183745249797	11.6873074555	0.901535239231	5.27536505086	0.01034847	0.011
795	3	0.485256696638	16.681617275	0.868133216293	3.60071662666	0.0106801	0.011
1076	9	0.378509571988	13.5445185755	0.576918347799	2.29387454192	0.009946614	0.011
1017	12	0.421567585723	13.4718181356	0.460250727149	3.192274513	0.01027056	0.011
1393	13	0.875134015155	15.1949014864	0.734742361227	3.38304302104	0.01009106	0.011
1310	14	0.468985541506	11.5767456332	0.495377196639	2.87189788302	0.01057639	0.011
862	13	0.40285872633	12.6775869017	0.891081677523	4.59280879103	0.01064561	0.011
1707	16	0.918874598376	14.7582610127	0.289500044606	0.69282913682	0.01056902	0.011
1118	17	0.444265416794	13.4092009977	0.737213692004	0.151416867657	0.01069456	0.011
1214	16	0.906369440177	14.8004125006	0.564620102258	0.69253231485	0.01085674	0.011
832	5	0.508675982227	14.4880090622	0.346281604823	1.12511970181	0.01056183	0.011
1008	12	0.151203595718	10.8410282961	0.0143486204828	6.21122959714	0.01095304	0.011
142	1	0.923036225752	15.8363516906	0.186678157513	3.48287707169	0.009963625	0.011
955	13	0.645519516124	15.8546900881	0.258314903568	2.99116443246	0.01015112	0.011
770	7	0.28629170517	13.1386707816	0.141805326649	5.07430714291	0.009929796	0.011
1397	20	0.815030687224	11.8630688738	0.0351445108243	1.93854431057	0.01055256	0.011
1111	15	0.636607689853	14.7660175215	0.401987373198	2.07301001791	0.01033098	0.011
1648	17	0.334433765704	10.5904760057	0.24124539946	4.98352534054	0.01093246	0.011
1159	22	0.427215240896	14.0575392693	0.493271437175	1.15139110806	0.01069179	0.011
1085	18	0.407224575417	13.0838363032	0.752156307804	2.03347587258	0.01089191	0.011
1291	21	0.829418650384	13.9365624023	0.100692367685	2.04725855841	0.01093598	0.011
2279	20	0.344924676908	12.0190888936	0.363548296533	0.260325219008	0.01008156	0.011
474	8	0.933267195993	12.2579780481	0.268909319389	4.68227428242	0.01055214	0.011
1514	16	0.927309752182	12.1440778497	0.178602288568	2.65420336146	0.01050552	0.011
2244	26	0.699669965469	14.121710435	0.903834760985	4.07675119197	0.01044992	0.011
958	16	0.266181362028	17.1955543657	0.446387297875	4.49129901694	0.009605193	0.011
1134	7	0.23759452368	15.7976461367	0.506769901735	3.72570656264	0.0108221	0.011
1334	13	0.954764791638	13.7838087387	0.900271010474	1.60526001358	0.01058388	0.011
1246	11	0.67169020981	13.0686891073	0.470217921957	0.68578917376	0.01091797	0.011
1051	19	0.620130277143	12.8033170614	0.305336927797	2.16186695809	0.01085192	0.011
1356	10	0.381665733066	12.9722791759	0.405120516	3.60986938928	0.009618482	0.011
472	6	0.409734429605	12.6920429617	0.0661827279001	0.970572259276	0.01012902	0.011
988	18	0.417339874454	15.2657881386	0.866241122271	5.11837748776	0.01098595	0.011
1295	19	0.809545509089	10.6959002449	0.971610426997	4.19929597607	0.01066808	0.011
702	7	0.738123859516	12.950244169	0.19771377226	6.34395639019	0.01020184	0.011
565	6	0.60159561103	12.2246397633	0.696095208122	6.55622222176	0.01058016	0.011
909	15	0.110295065726	13.3881581565	0.500012517337	3.16858584374	0.009676331	0.011
1127	6	0.665260498228	16.3950352171	0.820778119371	4.14677506084	0.010717	0.011
1553	25	0.210013272492	14.7941761494	0.181900855739	0.2367945628	0.01001127	0.011
1886	18	0.262711479427	11.647795783	0.146756149874	1.56520596337	0.01044498	0.011
426	7	0.06772565973	15.4814852702	0.303813142437	5.24057242996	0.01056568	0.011
1431	9	0.644167046688	15.8167753398	0.272391889295	0.302446176137	0.01031079	0.011
1107	8	0.658276186856	14.6450315599	0.746399252333	9.61385743582	0.009828934	0.011
1434	22	0.168293156245	11.2645728644	0.374713054836	1.80383591255	0.009760072	0.011
1680	20	0.68038159238	15.2288408672	0.178430130213	1.72410721665	0.009930901	0.011
1804	18	0.71183535889	11.1517344559	0.545494319283	2.79371522605	0.01097994	0.011
637	5	0.516395831386	12.7674636581	0.465114064655	2.20155011405	0.01066105	0.011
1778	33	0.800996508317	10.9299923226	0.429770504998	5.38954598929	0.0102042	0.011
896	12	0.482603605163	15.956232466	0.813424845899	8.01446190028	0.01066644	0.011
913	15	0.792130766627	9.7708528037	0.766201329849	2.32685298867	0.01079469	0.011
1064	10	0.369583994256	14.3694773521	0.36768628086	4.85126469461	0.009694352	0.011
1063	10	0.71711176736	12.1827449926	0.331705571924	0.699481108402	0.01016935	0.011
892	15	0.780366870526	12.0019379683	0.874601162809	0.703142355547	0.009890331	0.011
1105	13	0.768723680757	16.6886785419	0.280390782756	0.797161497618	0.01021424	0.011
1081	7	0.0721921452597	12.9706105683	0.849121536822	1.50410782232	0.009292303	0.011
1392	19	0.447950263992	12.8700770454	0.396770114819	5.38513901159	0.01059317	0.011
1179	21	0.455445108833	14.6303654474	0.0726912620003	0.328118282653	0.01006895	0.011
1351	17	0.460468631093	14.4812416135	0.467544262121	2.06087959736	0.0107723	0.011
1450	14	0.481443580401	11.7960721476	0.277645793409	1.56357912868	0.01093117	0.011
1147	16	0.317569298097	12.9109584444	0.559697612166	1.6089479285	0.01060697	0.011
1402	20	0.52458112873	12.7680854623	0.922238817337	0.427519797722	0.01041679	0.011
1820	35	0.391911199551	11.1426862905	0.126157900577	0.161504973264	0.01064801	0.011
1653	17	0.14034701443	12.7270366255	0.407914080774	2.26299264348	0.01044125	0.011
904	8	0.54513557157	12.9351161547	0.332209096349	3.22030459504	0.0109738	0.011
970	12	0.386774140956	15.7412489899	0.212386808086	1.13640200437	0.010457	0.011
1591	14	0.850356229524	16.160854971	0.988412133719	3.04005665937	0.01022284	0.011
829	16	0.673269902859	13.2339368429	0.817674903953	4.34682915531	0.01060557	0.011
802	9	0.452498639364	12.8173109475	0.547744488803	5.98577694972	0.01028652	0.011
1632	30	0.451941845068	9.82454776376	0.7504617038	0.365296077628	0.01002748	0.011
1311	12	0.863110561556	15.6753996465	0.0337370986132	2.02531602784	0.01072756	0.011
1241	8	0.299753881848	12.6817223633	0.569291332847	4.60758306788	0.01056785	0.011
1607	24	0.37716853892	12.5431513244	0.491662111216	5.79272588337	0.01020366	0.011
1162	20	0.587888693003	17.9590832141	0.471363637848	3.31750601133	0.01050424	0.011
1359	18	0.975710294019	13.7752825862	0.262855500169	3.70202784836	0.01048244	0.011
1423	20	0.88555524153	15.6417401117	0.593570955231	4.60135494093	0.01070434	0.011
2155	39	0.845802030185	13.293278456	0.326821508061	2.01475773989	0.01031696	0.011
915	13	0.498326972335	13.8093009046	0.182305161903	0.894163120222	0.01047831	0.011
596	7	0.514134909346	16.3463696885	0.843113226883	1.70001736977	0.01038055	0.011
1236	8	0.206294587268	13.3353528624	0.726331867694	3.75087957513	0.009675394	0.011
1173	6	0.0839826857491	15.6362467444	0.747452980072	4.04599940051	0.01082605	0.011
1647	23	0.773967466763	12.6217099099	0.761453339353	3.58478011162	0.01030375	0.011
1800	26	0.629632313406	13.3330674321	0.596200108999	5.16507460241	0.01047968	0.011
1238	24	0.668171204891	15.7665984393	0.611896716193	6.25276478566	0.01095403	0.011
1142	12	0.589642471994	11.3783057198	0.821911263838	1.10642679504	0.01004469	0.011
1310	12	0.401641325811	12.5389954594	0.523219290619	5.04363595348	0.01095797	0.011
779	13	0.509477662266	12.0263051693	0.258723360647	2.6556670836	0.01077514	0.011
1766	11	0.527115331407	14.232220101	0.152594555979	0.311477411869	0.009568731	0.011
1474	26	0.593542864029	13.8325136442	0.564082572559	1.54753890755	0.01048334	0.011
1553	22	0.610666042895	12.0830177683	0.577319020918	2.78936405068	0.01051072	0.011
792	5	0.2938968902	12.0664739148	0.293363220313	1.55426552301	0.01064626	0.011
759	11	0.50096440945	14.5346739892	0.244286590523	2.40560787124	0.01005765	0.011
1382	9	0.438729620221	13.2828789902	0.336320183938	1.87274713931	0.01095235	0.011
1591	31	0.937424320686	12.8744081415	0.316217658316	3.77704665681	0.01074902	0.011
2064	39	0.497910106931	12.79176385	0.0488334482501	2.34745360341	0.00996389	0.011
1083	18	0.854174340541	11.2144379815	0.192829810913	1.06203079206	0.01059599	0.011
1183	19	0.817405510539	16.4087881832	0.269091328827	1.87195727021	0.01018049	0.011
1125	15	0.857600596193	11.7291759482	0.494927298629	3.18568883468	0.01008983	0.011
1657	26	0.62138523005	11.2032649914	0.315971082272	0.190081001533	0.01003744	0.011
1910	11	0.424927572943	14.4313309498	0.259792636281	4.8648452444	0.009925702	0.011
1480	9	0.572045464114	13.7464312486	0.113108872175	5.83062913336	0.01094084	0.011
1277	16	0.70080783939	13.4501196769	0.713446904363	4.05024076555	0.01080381	0.011
1120	9	0.723188177181	13.274301367	0.409421804559	2.01557420518	0.01046323	0.011
1054	11	0.518369006581	13.8725888722	0.651370711238	3.40481778342	0.01037948	0.011
1418	19	0.528687662759	12.7115044933	0.391401137224	2.03010989076	0.01079261	0.011
1962	11	0.401359105207	13.156262609	0.78060371927	2.65198366143	0.01069582	0.011
952	13	0.971248315146	13.7063553163	0.330865157119	2.38786205046	0.0103789	0.011
982	16	0.674338732774	14.8699031268	0.0901176896433	0.951294462243	0.01083916	0.011
1554	26	0.700972162395	13.5078984461	0.313511063077	3.87355706756	0.01046971	0.011
668	12	0.449511579233	13.2950275403	0.481802987987	2.59521404062	0.01026125	0.011
824	15	0.259456774772	13.5193791718	0.660476331434	2.1683434991	0.01015364	0.011
1551	14	0.769750249054	11.7827918145	0.27767256591	1.25031636559	0.01067541	0.011
1258	15	0.276030028719	15.1097705695	0.0937445014905	3.20817609161	0.01010028	0.011
1592	17	0.390036531408	13.553736545	0.180772839377	1.63381199053	0.009913837	0.011
1595	13	0.638668656823	13.1063670327	0.830862170698	5.63302582277	0.01092606	0.011
860	15	0.661539468784	11.5920608124	0.0229689145688	1.02504662347	0.01053084	0.011
1032	18	0.864888127847	10.3989479006	0.692914727735	8.26608273931	0.01064234	0.011
932	9	0.489333782994	15.8320827021	0.86747491892	3.34451628247	0.01027046	0.011
791	12	0.514434702477	13.8374077159	0.631430700156	2.28764492607	0.01048548	0.011
1639	16	0.884340267806	16.1983373315	0.437833878707	5.91519244621	0.010713	0.011
1264	22	0.493761857313	11.57031726	0.424880942309	3.39035581545	0.01056045	0.011
1559	17	0.521701112069	14.8753361236	0.0299146199668	0.445179825216	0.01055065	0.011
604	10	0.788691706109	12.7092177569	0.19765401352	4.24977180145	0.01036005	0.011
1699	29	0.706433875636	12.4268238209	0.476818684487	5.55544184082	0.01072251	0.011
1698	10	0.540245904833	12.5260956975	0.695982757449	3.37697949224	0.01052735	0.011
1567	16	0.949202553957	14.9842433655	0.49170140013	0.806486749715	0.01027433	0.011
1252	18	0.735767938709	14.1722526247	0.0507411609252	3.12790189092	0.01075121	0.011
1151	7	0.698751638406	17.6621080698	0.151962403374	5.0682542939	0.01090972	0.011
741	8	0.744932764591	12.5718019138	0.733082441828	2.08085714058	0.01038026	0.011
2292	30	0.722150830132	11.4707966328	0.126584827052	0.407541171531	0.01058348	0.011
1262	8	0.180972802254	13.2346641308	0.352539180753	1.22023241095	0.01080968	0.011
1060	8	0.134737924276	15.4492175883	0.787850070239	9.0835069168	0.008798185	0.011
512	8	0.969396295246	10.3478025557	0.444533570682	4.79342180729	0.01083371	0.011
1360	22	0.999923220304	14.8269208694	0.720797016946	0.702390327169	0.01036345	0.011
1388	21	0.367254015843	14.0419751407	0.691126285809	3.12658733935	0.01029335	0.011
1302	21	0.373295683911	14.6019431357	0.058546637485	3.47140741337	0.01010035	0.011
1574	20	0.225536844696	16.5210920677	0.4351894819	3.20919216877	0.01006935	0.011
1140	4	0.290350745226	14.9164624472	0.539342112515	0.749208189875	0.01077537	0.011
1265	18	0.541515863406	16.3554287564	0.22830344174	0.327567732768	0.009884208	0.011
1994	24	0.669341189192	11.9372583442	0.815837023621	3.89479516154	0.01045357	0.011
1808	18	0.506602473012	15.3846094999	0.865766640108	2.81837974153	0.01000197	0.011
1864	17	0.737540146908	17.0700601419	0.789400128632	1.39069194563	0.009822451	0.011
1844	22	0.113343834437	15.7701538698	0.672562275483	4.37976888537	0.009973061	0.011
1600	12	0.84080522045	15.0561939566	0.317570199825	3.65659352457	0.01041316	0.011
923	12	0.446356484004	11.7822257653	0.615651964335	3.27244987253	0.01059472	0.011
1701	25	0.774730908327	10.4834486894	0.723743619018	3.35086041231	0.01035474	0.011
912	11	0.17134289037	14.1744202958	0.864207279895	3.71002825885	0.01044525	0.011
924	11	0.850035078897	15.4988486282	0.637163322169	3.25028770387	0.01050375	0.011
1387	20	0.862983785936	12.8895467522	0.504594169465	3.42800239834	0.01050649	0.011
926	11	0.722686946546	15.5933614566	0.86620263531	0.740578089062	0.01013513	0.011
661	6	0.574159198873	12.990725516	0.394810667351	4.12337672534	0.01078388	0.011
1165	14	0.699341964933	17.4680966658	0.289784785248	5.81323766807	0.01056467	0.011
1674	22	0.5848010309	12.0134918323	0.0978113718799	2.91125803785	0.01070087	0.011
1752	26	0.506956077047	16.8480806673	0.359625292923	2.12933589579	0.01085645	0.011
1225	21	0.411466906961	12.3715489479	0.200519460288	9.32053856654	0.01022826	0.011
988	13	0.878944105747	14.254754438	0.160916260675	1.67308181136	0.01037055	0.011
824	11	0.859505973093	12.0561748694	0.461906105811	3.51214776926	0.01084935	0.011
1238	11	0.485672426005	17.0070046067	0.618006166332	1.81341368843	0.01040732	0.011
1552	22	0.565084836627	10.353858059	0.0466206070119	1.40386334154	0.01041691	0.011
1497	20	0.444710222302	13.0829098038	0.00657932739221	5.3453283336	0.01056995	0.011
1590	18	0.162463433416	14.4409053264	0.546051960329	5.61598019795	0.009917489	0.011
1428	23	0.953187098289	12.0719826615	0.212427628958	0.507502351879	0.01092029	0.011
1649	12	0.783761819195	14.7007137566	0.205456318168	2.91937432679	0.0109965	0.011
863	12	0.490961626473	15.249756724	0.0851500394163	1.57284122341	0.01084136	0.011
1338	20	0.660687295246	15.6080296717	0.490324164694	1.74880197124	0.01054028	0.011
746	12	0.425354845902	13.7716464775	0.305780294697	3.50914436022	0.01030901	0.011
1369	19	0.629054933784	12.9560749367	0.816400132301	0.819900433842	0.0105822	0.011
2111	40	0.866328880142	16.0233685953	0.194529382125	3.86444636687	0.01027659	0.011
1156	8	0.422889788323	13.8851823526	0.446338307714	3.71025657305	0.01064454	0.011
560	3	0.902154672086	17.4309226793	0.051162150699	2.39553843071	0.01023313	0.011
1351	10	0.574291940791	12.8499491945	0.728897404547	2.76340946651	0.01067225	0.011
782	10	0.639979424767	13.9662747466	0.525117836577	4.15124335191	0.01083236	0.011
1550	16	0.588026857232	16.1929317847	0.91006395504	5.48766008316	0.01064993	0.011
1187	13	0.585988396991	12.6827379544	0.279094888056	0.950059211799	0.01044617	0.011
1562	17	0.585845274728	12.8160550788	0.612154585007	3.20116134082	0.01062356	0.011
1665	32	0.79152372833	14.0442348186	0.00823109572378	1.66467789624	0.01030039	0.011
1542	25	0.937138707287	12.4006466073	0.238086563014	1.06298009568	0.01090813	0.011
1877	30	0.31557709072	12.8425858687	0.234127414053	1.90528822603	0.009990574	0.011
1757	23	0.858197724808	12.6760324727	0.692375517085	0.996375666377	0.01037877	0.011
1303	12	0.541469514786	15.5002970935	0.546664047138	1.47873554771	0.0105339	0.011
1163	17	0.278849532896	13.8258645426	0.658652507953	2.95241820095	0.009980613	0.011
1269	21	0.706557771901	12.7838255913	0.784884994251	3.84045300785	0.01088679	0.011
1150	10	0.724068472358	17.1771275248	0.861831163114	5.97123643134	0.009915229	0.011
1316	9	0.307803311752	11.5174667998	0.894053755406	2.94103797746	0.01025046	0.011
921	15	0.714959178516	14.5603042332	0.732429782502	1.32459782838	0.01040824	0.011
943	10	0.814609283071	14.4564217832	0.985133038125	1.86585901879	0.010432	0.011
637	5	0.686708650161	16.4891607185	0.744390079437	2.68447559786	0.01029284	0.011
158	2	0.804174841434	12.0798630078	0.334546780965	3.04834048897	0.01056171	0.011
1659	9	0.419541552399	17.1876193329	0.633418155349	2.51412574055	0.01090197	0.011
1316	18	0.656050439431	11.1442579057	0.364244267444	6.98406217864	0.01098668	0.011
998	11	0.881496113048	17.4793107256	0.519663517742	2.91735677574	0.01020797	0.011
978	18	0.241756570159	12.3933453187	0.471326383948	1.90182671116	0.01072503	0.011
2510	35	0.67339708765	12.5627380937	0.138077609615	0.526192798739	0.01085809	0.011
1068	15	0.869920888735	15.7981938907	0.751986497801	2.51150170776	0.01007347	0.011
356	6	0.69642617318	14.7046731075	0.80390497734	2.29942590984	0.01063534	0.011
806	13	0.203226601577	13.9611610766	0.821333096336	2.9644104431	0.009561537	0.011
772	13	0.401864455124	14.6391052287	0.762546286523	6.85166013565	0.01078213	0.011
832	16	0.792790553302	14.9406242663	0.524794775175	6.42375321228	0.01084177	0.011
1654	27	0.129205269408	12.8845972873	0.276202152736	2.48613991891	0.01072946	0.011
1129	13	0.840981732046	16.3904561923	0.194275744614	0.789586386901	0.01028304	0.011
1310	14	0.634695686551	13.1027638793	0.0104202166237	0.339748978818	0.01038191	0.011
1363	21	0.710296194087	16.412464799	0.667762570183	0.235318823767	0.01079101	0.011
1284	22	0.478432433684	10.3405810428	0.224051144586	5.67475515564	0.01060408	0.011
1140	11	0.396619182055	10.4944399757	0.308625762755	2.71781638982	0.01080032	0.011
1275	20	0.524499308604	19.575516993	0.767891018181	2.91210755383	0.01031847	0.011
1295	9	0.138734705562	14.4452292895	0.787410077279	5.04160842318	0.009503429	0.011
1202	11	0.340598497548	14.7394943155	0.377004559486	0.353462697117	0.00943514	0.011
1486	9	0.190842378699	11.0866529505	0.50453604916	1.02188998797	0.01092744	0.011
1335	15	0.915936692547	11.0970662275	0.670994949398	1.26098505701	0.01082107	0.011
963	17	0.370429165811	11.9016997271	0.736482274	4.75762895343	0.009771716	0.011
1083	7	0.51005973343	12.3760080569	0.576529832227	3.18388980479	0.01084468	0.011
1423	18	0.450849174202	12.2682482749	0.646766909472	3.21281383626	0.009738049	0.011
1015	12	0.338203259714	15.9459233492	0.348973443793	3.43368726267	0.01095223	0.011
1578	5	0.574105116727	20.1914556061	0.601708237954	5.12350472435	0.01093098	0.011
1836	7	0.418731283519	16.5763817687	0.223409396646	4.43772739741	0.009498425	0.011
801	7	0.253780753313	16.6594155185	0.0217777383987	1.16294586715	0.009961249	0.011
993	12	0.671338186312	12.7607297192	0.914850619481	6.13121339073	0.009525127	0.011
684	5	0.538125836677	17.7563749253	0.469407940374	3.19929762245	0.01005556	0.011
1245	11	0.686799940126	16.9984482637	0.57118048476	0.774850191976	0.009853074	0.011
1489	25	0.742334720897	14.9793706156	0.754571474041	3.81088089345	0.01016396	0.011
1847	22	0.264193133941	15.3966158908	0.121474531353	1.92157548047	0.01012905	0.011
1544	17	0.389137430897	14.6651932828	0.652385196234	0.19325558998	0.009839437	0.011
1221	8	0.0230129134311	13.3857592994	0.52995380697	2.33028313923	0.01056328	0.011
1003	18	0.465562063595	14.2441971584	0.0215095003279	1.94290097223	0.01046923	0.011
794	5	0.367013701368	12.8084689177	0.419201322572	5.67009293877	0.01063057	0.011
1027	16	0.754426571854	10.6717329671	0.878853197707	7.17102750641	0.01062224	0.011
1237	16	0.515099380067	10.0282014381	0.512116603001	2.29783555455	0.01083771	0.011
1381	15	0.617404662233	11.1067871013	0.923107756896	3.69532578071	0.01080839	0.011
540	5	0.977157154685	13.8493404786	0.976385308349	7.84526814154	0.01085698	0.011
690	7	0.881751052187	12.5201762355	0.716986532729	3.34707550296	0.01083314	0.011
777	9	0.522209904797	11.1920136147	0.237613278926	1.49513329841	0.01073137	0.011
1341	16	0.746607043546	14.3642123708	0.158181474699	3.18556248554	0.01030349	0.011
717	11	0.516793119097	10.8894801629	0.0441167217198	4.77761362378	0.01086546	0.011
1176	17	0.224049299127	15.7397104287	0.643097205368	0.369338099508	0.009522677	0.011
1263	8	0.543844894187	15.589567824	0.615311062202	0.550415462778	0.009961056	0.011
1483	17	0.753145127401	15.4049641268	0.342333556494	2.96361993221	0.009830774	0.011
1515	19	0.912793513594	13.3078993248	0.0619071173826	2.96268055208	0.01090888	0.011
592	10	0.646800292443	13.2751267464	0.934516845811	1.56176439437	0.009798322	0.011
1445	9	0.614414801258	13.7048855738	0.107829742288	0.625964518168	0.01031465	0.011
1308	12	0.596400270985	13.0461782268	0.702637227331	3.01694106073	0.01049678	0.011
956	12	0.542857017459	12.1221328137	0.106661758001	2.63916088884	0.01005559	0.011
1045	8	0.88880908338	14.3243245162	0.319231252955	7.64031126209	0.01085539	0.011
723	12	0.475597445817	15.1384135077	0.315013908844	2.32149967503	0.01078132	0.011
774	11	0.183223464995	15.6207858785	0.202404206451	5.8904861497	0.01044525	0.011
1449	16	0.833361864524	13.2831251221	0.421399072554	5.31812964599	0.01003282	0.011
1288	19	0.728141190323	12.0627965249	0.511882970132	2.62156666378	0.01093171	0.011
1707	19	0.872944884248	14.7636924905	0.741381450938	4.20932945902	0.01027092	0.011
894	6	0.43526481573	16.000439725	0.480959417974	5.86041054616	0.01005629	0.011
816	13	0.88936970278	12.0842933097	0.871299672659	1.66548881377	0.01024029	0.011
1228	13	0.896739177539	14.362467378	0.154778824649	5.11134452499	0.009860618	0.011
1187	10	0.860671045076	16.8293622765	0.530462875068	1.9143221894	0.01006203	0.011
1209	23	0.562296675029	13.0064016671	0.74201608756	4.47188190212	0.01046211	0.011
1472	23	0.202110435162	13.2757765455	0.466800317011	5.77252543705	0.01013111	0.011
1561	18	0.571023303167	13.5121508184	0.851735942699	2.89161915919	0.01010495	0.011
1062	15	0.488815160448	14.2157386989	0.171469506346	7.22819235598	0.01069176	0.011
945	8	0.492555839538	13.9777769898	0.675059791392	2.89843344887	0.009161261	0.011
1574	30	0.190535614117	17.6842111466	0.554001302539	3.49825657924	0.01084168	0.011
1358	18	0.917429513439	12.2223071954	0.788734981741	0.426492963877	0.01055383	0.011
746	14	0.891124002025	11.4326583446	0.478670941712	6.01313819685	0.01039272	0.011
1500	27	0.444694117125	13.2249147343	0.423366331449	2.31220970501	0.01064525	0.011
1143	18	0.528713088608	14.5273148378	0.563646010713	5.30016681787	0.01026778	0.011
977	15	0.480432055804	14.4092049483	0.958131553613	2.89337780358	0.01049132	0.011
1331	21	0.695085124006	10.4932890813	0.0932530411542	4.93928095436	0.01065639	0.011
930	8	0.508515588019	13.9697792385	0.747955002954	1.36733140272	0.01066246	0.011
2028	16	0.851386316694	15.7799319517	0.91185461292	3.4988503346	0.01063186	0.011
465	5	0.55887528049	12.5889324656	0.494534882815	2.77279568856	0.01088627	0.011
690	11	0.934138196258	15.4268061946	0.706746470875	1.91239955472	0.01047461	0.011
1858	22	0.747644668648	15.0483653633	0.63536013565	1.84247160793	0.01008415	0.011
860	15	0.351344448107	10.5044102085	0.685387682759	5.06096017378	0.01064638	0.011
2394	24	0.617201300461	15.5869026185	0.963308173734	2.45674035574	0.009444231	0.011
1996	36	0.441520652767	10.9722641027	0.0239608200531	3.73778823062	0.009994809	0.011
828	11	0.415623007478	14.9386918121	0.835602722387	2.41240686949	0.0106466	0.011
1437	18	0.774828799273	12.9794456004	0.132043259346	0.946528451341	0.01044308	0.011
584	8	0.288434540645	13.2523940193	0.337489191261	4.76912737788	0.009633701	0.011
889	11	0.8010150265	19.2741577976	0.792034036669	3.24957575603	0.0101445	0.011
1392	20	0.543486228086	14.3326485648	0.566947998676	4.64128467403	0.01050424	0.011
693	13	0.66885947391	12.177240539	0.599008138549	0.887032192566	0.01011105	0.011
1948	25	0.876645339792	13.6643686977	0.283295502384	2.39539066365	0.01090417	0.011
2009	20	0.642504438549	13.1108543867	0.689740009827	1.52674085698	0.01027219	0.011
1613	22	0.258938829682	15.1957138387	0.315792000185	1.20616764984	0.009809265	0.011
1170	12	0.675776954768	11.3205597573	0.514457852893	3.05278666762	0.01073905	0.011
1015	17	0.495462212895	16.9087179053	0.405502516095	1.0696789565	0.01061843	0.011
1625	15	0.716771132778	14.289067469	0.328034692858	4.25378047376	0.01053107	0.011
1831	19	0.663855280597	15.4761786591	0.609274309241	0.121413620639	0.01034643	0.011
1574	16	0.203789939219	13.9536366611	0.181397829758	3.46352175682	0.01077788	0.011
1717	18	0.324505406075	11.5300687728	0.92059044219	5.14050079294	0.01099744	0.011
811	3	0.239989391829	17.2695588805	0.365120479622	0.805211937948	0.01019611	0.011
1496	12	0.922857250644	14.4595859765	0.690160669995	2.17467144089	0.01090901	0.011
1293	7	0.524587776592	12.7294401756	0.933288165728	3.04314943316	0.01063828	0.011
920	15	0.773921035856	13.4154362211	0.384646052421	5.090492476	0.01097558	0.011
1618	18	0.59949816552	14.2647354358	0.872673699829	0.638198314898	0.01009248	0.011
1869	28	0.387163486115	15.2189357325	0.805517495635	1.21815638167	0.009887083	0.011
1369	18	0.354519649757	13.1007652418	0.645346327933	0.745901377062	0.009572923	0.011
983	16	0.420760770528	10.0202344785	0.415391427446	0.83898885404	0.01094027	0.011
956	11	0.477782463359	12.0655429382	0.466858710182	4.57895822229	0.01036195	0.011
1397	9	0.703106080245	17.0956601884	0.70082400157	0.232813799872	0.01018611	0.011
986	7	0.741404545036	15.4272049431	0.480307082068	2.5702712728	0.01049925	0.011
337	4	0.986557030544	14.6002554163	0.227626607096	0.899608257463	0.01038517	0.011
763	13	0.323038593313	12.4781403738	0.535433744789	1.269171818	0.01079357	0.011
751	10	0.760580838165	13.178315381	0.581482701831	1.0931098544	0.01063873	0.011
1670	12	0.622741521503	15.0514184475	0.851232806851	3.99256557626	0.01049805	0.011
804	3	0.194924086406	15.3537262009	0.706492959716	2.59641553815	0.01071895	0.011
2021	17	0.922500883054	15.363709852	0.181486459891	0.408612172949	0.01020211	0.011
2099	28	0.839202726877	13.2948156312	0.121116426964	4.28723300895	0.01087449	0.011
1029	13	0.177167362533	12.9148547008	0.855663452028	4.91334204983	0.009619215	0.011
1524	17	0.977131720108	13.335583085	0.3381042502	2.14842423069	0.01073562	0.011
953	14	0.870037627073	12.6751671167	0.346677183919	4.96840582116	0.01080458	0.011
1044	17	0.906813587804	14.7686828337	0.840953863762	2.71113231582	0.01058575	0.011
1863	17	0.634838706842	16.3462610641	0.723476147491	0.769553119723	0.009699273	0.011
1843	18	0.649173455637	16.5834474799	0.557307950332	1.19700438815	0.0109248	0.011
1193	17	0.478546621825	17.1153044528	0.484914026972	5.20412170765	0.009788778	0.011
1289	6	0.256016744717	14.5940231362	0.939224613062	1.94749842376	0.01083691	0.011
356	7	0.355117471716	11.1409307364	0.439850917686	3.97599370831	0.01058702	0.011
1324	20	0.834724744604	13.6450634768	0.788385853649	5.33887061976	0.01077914	0.011
1418	15	0.92101702104	13.7211588976	0.507684957354	4.67606005227	0.01056373	0.011
1233	17	0.5029356894	13.9794016782	0.125466142744	4.40981714082	0.01065128	0.011
2362	21	0.232499089118	12.5876336253	0.268380350832	0.522864468751	0.01035975	0.011
1072	13	0.755430849156	13.6224473515	0.216226836622	1.86935455876	0.01064656	0.011
1502	26	0.626668013947	11.6236898205	0.439349081008	0.0976790508922	0.01090924	0.011
1089	19	0.575033016685	10.2411352429	0.890176335722	1.76036956478	0.01054012	0.011
1490	6	0.333979536068	15.2459105979	0.939073947134	0.305117398234	0.01028497	0.011
853	12	0.238279863663	11.5702537293	0.660404856603	0.149292899914	0.01047585	0.011
990	14	0.701362584154	13.2150238937	0.0567011217366	2.84419208867	0.01040478	0.011
1603	26	0.822874234901	9.59957188671	0.399159826908	0.834932690054	0.01098609	0.011
1092	6	0.301694509176	13.863006323	0.680018842167	3.27679110387	0.009291306	0.011
1721	19	0.284979693646	10.9125365147	0.787507874525	3.95780310338	0.00918543	0.011
1310	17	0.366524114522	18.5863818156	0.368631065458	4.99292845806	0.01020422	0.011
850	7	0.761352741967	16.3125648199	0.565577652552	2.56697232959	0.01040607	0.011
1347	6	0.105346551034	14.0144840212	0.210359545198	2.10548363093	0.01035518	0.011
1148	5	0.205642064425	16.3177316418	0.547492372709	0.459522669646	0.01043807	0.011
1019	7	0.750641691334	14.0239125698	0.60612607503	3.19802433172	0.01092345	0.011
810	8	0.827077723158	16.3565458726	0.208199990987	5.51028085249	0.009935992	0.011
2043	34	0.614376784786	12.2771060571	0.354975355801	0.294925978273	0.01051568	0.011
1153	19	0.919478184885	11.5185059572	0.955760597638	2.10697279388	0.01068129	0.011
1029	18	0.481184255627	13.0085397844	0.617670559656	3.06874035084	0.01050642	0.011
1982	35	0.451222985063	13.0151224524	0.830636275924	1.73215290837	0.01040493	0.011
1151	17	0.413777936666	10.9719556006	0.793767229596	0.498153175287	0.01095839	0.011
1159	4	0.260758374046	17.0509585606	0.622788425737	4.42609968007	0.01003582	0.011
1432	12	0.58033322607	13.4104718923	0.592675142083	2.29995957113	0.01062489	0.011
2251	39	0.408380665719	10.4908999048	0.0313011769519	3.03631090453	0.0109888	0.011
1467	8	0.14939164863	12.8044063217	0.929561905689	3.21559767608	0.009862801	0.011
1483	23	0.639140680644	11.1488105925	0.00607218708161	2.64273940401	0.01064946	0.011
702	12	0.67907436119	13.4883980133	0.670268301529	1.31940616366	0.009672811	0.011
1485	11	0.653708560587	13.6184795442	0.785195635168	3.90515086511	0.01054562	0.011
1399	16	0.867842572168	17.2842443877	0.688543597154	6.32573988034	0.01019024	0.011
1455	14	0.594669178052	13.4207558	0.976718633905	4.56939264607	0.01016813	0.011
1140	21	0.724088955877	15.1639585593	0.73202452744	2.25448267033	0.01095693	0.011
1605	26	0.849894509426	13.4281787258	0.440552758594	5.52647199745	0.01073194	0.011
1471	7	0.798962761528	20.1781123927	0.95672689263	0.398453815477	0.009890422	0.011
990	14	0.579618467422	13.426609444	0.846583401301	3.90457678952	0.0109054	0.011
1009	14	0.810198078844	12.4247341044	0.935849393578	0.453167282457	0.01047748	0.011
1553	22	0.392582078095	13.2554619305	0.963580726264	1.41034109603	0.01006453	0.011
1973	11	0.790370661344	15.0343048275	0.351351659468	0.512168492287	0.01065805	0.011
1349	18	0.375304086031	9.88935698016	0.741101177546	1.62046417442	0.01076936	0.011
689	9	0.424208927825	12.6064787465	0.518788068755	2.72874552461	0.009922564	0.011
2010	22	0.578326414274	19.5883343088	0.898485233446	3.0086826034	0.01085073	0.011
903	13	0.320691999387	12.282690455	0.517048573151	5.12147609437	0.01019699	0.011
1311	18	0.876156596358	12.2710174804	0.149366202447	2.61664009299	0.01089203	0.011
646	11	0.473497832365	15.0959398105	0.578965562046	1.28215891085	0.01055342	0.011
1099	15	0.641373673029	14.8874015328	0.103326619588	4.09110121264	0.01039487	0.011
1227	17	0.596655900883	15.3555222084	0.728146069218	6.11852964636	0.01013117	0.011
1726	15	0.547071954002	16.4302835799	0.959891722834	3.60189283609	0.01027384	0.011
1804	35	0.177894836117	14.4203988961	0.880407969853	2.63531883512	0.0103097	0.011
1085	16	0.589140679253	14.1020728741	0.435220262561	2.52261172403	0.01020465	0.011
665	6	0.17036029897	14.7787173512	0.815525971096	3.41747746548	0.009590075	0.011
1044	12	0.771342935753	13.3046925673	0.286708172402	3.88638219626	0.01038282	0.011
1347	17	0.587377632886	10.6710634823	0.651341660808	1.8849521335	0.01097937	0.011
695	10	0.849625121929	13.7587862202	0.530403031379	3.51212507006	0.01070706	0.011
1082	6	0.28113802285	14.2838973269	0.296009030468	3.51840793644	0.01059251	0.011
1015	19	0.77193887957	15.1105704983	0.530888195363	1.8574998313	0.01042351	0.011
652	7	0.719545121241	13.0215538043	0.0673949543925	2.61318071222	0.01058247	0.011
1640	16	0.672139440106	13.2820007785	0.0203554322473	2.75259102639	0.01050397	0.011
2168	34	0.421381643056	14.80650863	0.880275933249	2.82453511439	0.009389683	0.011
1069	17	0.960002964336	10.576552676	0.611983126861	1.71532932147	0.01083487	0.011
1554	8	0.826334747086	17.4761347643	0.267240109186	5.22413043084	0.01040838	0.011
1190	22	0.879130140118	14.0492705586	0.719077386216	6.4446320453	0.009809037	0.011
1091	20	0.518171146043	13.8887201161	0.477594690958	3.06254152	0.01026887	0.011
1175	11	0.862038525268	12.5793414946	0.263317000282	2.20065547664	0.01074384	0.011
268	5	0.833316856799	11.7598995732	0.758174352369	6.71067353931	0.01070328	0.011
1193	18	0.715681119103	11.7078832447	0.879977182253	2.48637440679	0.01088591	0.011
1443	21	0.358328724532	12.036137357	0.533264001604	1.46472818186	0.01080019	0.011
403	3	0.550698273362	11.8489035777	0.890086166661	2.1687511847	0.01092443	0.011
1799	25	0.339417673284	17.0040652016	0.971857979585	0.569832295143	0.01031289	0.011
1125	18	0.918161852517	16.5878046861	0.539532061129	2.54423309012	0.01036881	0.011
1909	15	0.69086340978	14.6755030736	0.551402740796	3.96345870476	0.01052312	0.011
1651	8	0.374237715169	13.4209385508	0.633101948053	0.266462253906	0.01079597	0.011
1751	34	0.72775046427	14.8465956273	0.371061399175	3.19254420215	0.009852816	0.011
1259	13	0.596191334432	15.2623545353	0.480644990765	4.92694903573	0.01080257	0.011
604	7	0.912899754032	13.3200716249	0.129456143645	0.151700893255	0.009775419	0.011
1135	16	0.554443219881	13.5724624455	0.654425636684	2.45170349873	0.01033885	0.011
1029	11	0.444229628247	13.8876321331	0.511278035043	1.04339844863	0.009900226	0.011
791	7	0.0262281024642	11.6556931517	0.910502242928	2.44282622628	0.01048192	0.011
1006	9	0.617533398145	18.2540465469	0.657117793586	3.45343645179	0.009587414	0.011
747	14	0.951668058786	13.6268615798	0.854053730909	7.87287804009	0.01088045	0.011
1544	21	0.660509524832	19.4515140272	0.467485564779	2.78282299011	0.01064013	0.011
1295	8	0.58233213516	16.2660752886	0.0126117356939	2.08380349568	0.01038983	0.011
1241	20	0.09137599432	15.2246741952	0.813882941554	3.15031520906	0.01002146	0.011
2156	38	0.497689751904	13.449479325	0.624513810094	5.94318125399	0.01087048	0.011
1101	10	0.801242399468	15.5608702009	0.607544817885	7.35958317967	0.009572765	0.011
1883	33	0.757256974172	12.1900301849	0.0241596837713	5.71554322595	0.01014912	0.011
1426	21	0.471697150062	12.7366023493	0.903491236869	8.62741199003	0.01080237	0.011
1160	10	0.76075109437	14.3666348308	0.800725975775	0.313358604887	0.01080667	0.011
1658	11	0.620937155354	14.8965784509	0.392171999882	2.93312834991	0.01014114	0.011
972	8	0.653954969436	14.0669584435	0.345294438853	3.96352369776	0.01053716	0.011
1535	5	0.115549968805	14.7944300476	0.893980125557	5.48889052927	0.01029943	0.011
2359	23	0.562191012769	10.123016591	0.378307340406	4.51237244185	0.01069147	0.011
1046	14	0.544507119528	10.7372296904	0.204488445083	0.595365078784	0.01066496	0.011
1582	10	0.485765775882	15.6865186036	0.673419115878	4.74875044764	0.01032375	0.011
1886	14	0.595382061003	14.0611421519	0.956555360226	3.25257441146	0.01008893	0.011
1561	10	0.837036303222	15.5300159878	0.0353226935844	2.52565262388	0.01060922	0.011
561	9	0.202935852216	12.0850583578	0.0426796137084	6.29205004072	0.01095659	0.011
729	13	0.537532703934	10.9158926556	0.416063349634	0.890112851245	0.0107796	0.011
1735	25	0.472566569758	11.9228248803	0.408500031831	0.507858340092	0.009882326	0.011
1942	19	0.215844984456	12.8159950804	0.338036480005	9.27780097932	0.01066969	0.011
1466	26	0.535534957442	13.6666663906	0.422896904855	2.47444921846	0.01086861	0.011
1453	24	0.526661440142	11.7341681888	0.684197960821	4.75600909766	0.01078981	0.011
1588	16	0.331219410468	12.300691909	0.399790720027	6.23723667353	0.01050527	0.011
942	7	0.370833512152	15.8047454417	0.267404350418	1.02942950965	0.01051037	0.011
1798	28	0.708354407368	13.5360159683	0.618827757203	0.244417541531	0.0108321	0.011
896	17	0.646930300075	10.7032683238	0.918641819328	3.05059057963	0.009900389	0.011
