# Supplementary material for: Tableware trade in the Roman East: Exploring cultural and economic transmission with agent-based modelling and approximate Bayesian computation
Source: PLoS One. 2020 Nov 25;15(11):e0240414. doi: 10.1371/journal.pone.0240414 (PMC7688115; doi:10.1371/journal.pone.0240414)
Supplement: S1 File — The full project, with the data, the code of all components used to run the simulation and analyses is registered: https://osf.io/s5mdw/. (GZ) [file pone.0240414.s003.gz › s5mdw-full/abc-pandora/results-example/nonrand/result_0.0100126266643.csv]

nstep	cstep	mu	mumax	copy	strb	score	epsilon
945	11	0.148595635754	13.9634624064	0.612309239786	0.0364634845219	0.009492327	0.0100126266643
1187	20	0.878986813122	13.3010013871	0.591883910847	1.10159540156	0.009956183	0.0100126266643
599	11	0.500339999177	12.4332838253	0.320299940993	3.54350592233	0.009998944	0.0100126266643
1224	10	0.6734932632	16.2433869137	0.519322105191	2.62212327161	0.009988257	0.0100126266643
1167	22	0.532832625608	14.9517116605	0.431259049688	1.41395042691	0.009875144	0.0100126266643
957	15	0.468711988395	13.0196423663	0.645968437624	1.19189537828	0.009708112	0.0100126266643
1042	19	0.534700074794	14.3701261347	0.928106159177	1.77218323918	0.009996553	0.0100126266643
1430	24	0.337113205784	13.2052788065	0.662936594325	0.176808578939	0.009775325	0.0100126266643
1540	10	0.294713269413	11.6837963595	0.343045383811	2.1176572126	0.00982977	0.0100126266643
1134	20	0.643184732599	16.0036947154	0.929779634309	1.40057581637	0.009769914	0.0100126266643
922	16	0.782843731823	14.2308990514	0.0952352546707	2.16508606429	0.00981857	0.0100126266643
1499	18	0.533843444972	15.9751469143	0.495521506381	0.378286771527	0.009411975	0.0100126266643
1615	12	0.243969356132	14.0628824792	0.741806296089	6.8848350681	0.009522435	0.0100126266643
2035	21	0.460575196036	15.4244068941	0.658508672279	4.67065277061	0.009792894	0.0100126266643
1497	16	0.334814202001	13.1884376787	0.448155519136	0.10010676202	0.009872536	0.0100126266643
1422	14	0.270609294744	12.9086560703	0.375347612557	1.76666889853	0.009704305	0.0100126266643
1024	15	0.364545579233	12.7593454081	0.531025610241	3.35506412142	0.01000371	0.0100126266643
1480	10	0.0961527461756	15.0749280429	0.774019552877	0.742710547675	0.009591463	0.0100126266643
469	6	0.234930922957	15.3123231758	0.43645707185	4.36041311651	0.009902978	0.0100126266643
1233	14	0.426995277708	13.5226376879	0.550172362599	5.47473296019	0.009466135	0.0100126266643
1397	20	0.880730329193	13.751528373	0.555588051296	1.50789389496	0.009931924	0.0100126266643
1899	31	0.733537754083	13.8087261311	0.59909922901	3.64079664267	0.009671328	0.0100126266643
695	6	0.195208361035	13.0128498944	0.62821934807	2.88831645392	0.009289124	0.0100126266643
1372	21	0.707762732296	13.3765894831	0.4742097042	3.79637246376	0.00990686	0.0100126266643
2056	30	0.544437460119	14.2358417555	0.646484788335	3.19858074176	0.009899809	0.0100126266643
701	13	0.751124045475	15.1534276683	0.304236808777	1.44294237604	0.009971754	0.0100126266643
1321	15	0.796959978878	16.3057755147	0.470110794307	3.58516784572	0.009944203	0.0100126266643
838	9	0.21531720365	15.7236005788	0.546191559382	3.81004021309	0.009617631	0.0100126266643
1561	14	0.59326648037	17.3738112234	0.0530700653199	4.31904459149	0.009485415	0.0100126266643
1711	15	0.759627867414	16.5251413205	0.138657708894	3.98057793281	0.009814896	0.0100126266643
1109	18	0.647606238296	13.8420108407	0.893871080714	3.52086172369	0.009709627	0.0100126266643
1868	11	0.97679627926	18.2193098113	0.687211256931	2.23199900913	0.009936492	0.0100126266643
689	7	0.0626654784781	13.2517005831	0.153885481607	3.41927406235	0.009721226	0.0100126266643
1450	21	0.318563508024	13.3822175245	0.376795465831	2.74669981342	0.009381383	0.0100126266643
1679	26	0.379602389561	14.5727904372	0.679635809133	5.34959859829	0.009436834	0.0100126266643
856	6	0.0358318241394	14.1443121906	0.357453337318	5.22677843175	0.009979462	0.0100126266643
787	13	0.468723783074	12.9451371695	0.346163927015	2.20133378085	0.009558636	0.0100126266643
1197	13	0.517163795981	15.1267984139	0.19269653354	3.12286129813	0.009553317	0.0100126266643
1457	19	0.339785218124	11.751883068	0.527340564619	3.12139039542	0.009422244	0.0100126266643
539	5	0.451557420364	16.8535495499	0.249997053695	1.64962788896	0.009978794	0.0100126266643
1586	9	0.123990326137	13.3906656397	0.538216814692	3.42024212394	0.009702425	0.0100126266643
1971	18	0.071345534867	16.7017707222	0.199714207293	5.95169477748	0.009553698	0.0100126266643
785	9	0.60079022968	13.7241220025	0.590653997363	1.30961768829	0.009953332	0.0100126266643
928	10	0.660761094372	14.3087926826	0.0693941935682	2.22482050991	0.009902868	0.0100126266643
1499	19	0.494626930051	14.1575920531	0.888907025876	3.63693443062	0.009946206	0.0100126266643
1510	20	0.468816176004	14.4179124044	0.096727219048	4.65365356046	0.009774482	0.0100126266643
1370	23	0.347567753522	13.6303369059	0.109377968794	1.29759901312	0.009416265	0.0100126266643
594	7	0.252032481607	14.3659020617	0.350632444703	3.31189825272	0.01000461	0.0100126266643
1393	19	0.352757666067	14.4080256104	0.991544158486	0.35088279076	0.00946742	0.0100126266643
1480	10	0.570109986582	15.3201468955	0.197568018	2.86363876217	0.009827926	0.0100126266643
1910	22	0.480594710315	13.5724125997	0.0743449750728	0.165070191017	0.009955003	0.0100126266643
2134	20	0.0839722929763	15.6080373481	0.333376876117	1.54462966676	0.008659821	0.0100126266643
1125	13	0.302707995544	15.9693978274	0.553353870552	0.580645413306	0.009998869	0.0100126266643
1006	15	0.415391548357	13.1195467049	0.660958549294	2.84223254191	0.009775215	0.0100126266643
1084	17	0.292995651992	14.2957853685	0.373303092129	2.28237486498	0.009891902	0.0100126266643
565	5	0.623822882268	15.8592473809	0.424587777515	6.47897401743	0.009591745	0.0100126266643
1437	23	0.517722074081	11.5451926777	0.544594565939	1.2257349052	0.009712953	0.0100126266643
523	7	0.231198495179	13.8465171968	0.685055860789	2.05499026671	0.009946279	0.0100126266643
1078	15	0.515861941398	13.0301845949	0.42234936573	3.14019134239	0.009953253	0.0100126266643
995	12	0.545823597303	13.3351512839	0.407483376512	1.72009104935	0.00959161	0.0100126266643
1669	11	0.59485260485	15.9928241434	0.649700750175	4.81251007965	0.0098988	0.0100126266643
1935	24	0.424308144119	13.058266257	0.98037303192	3.12361842878	0.009712548	0.0100126266643
1537	19	0.452400159514	13.146052286	0.802864357871	0.929136925668	0.009517772	0.0100126266643
1244	19	0.665404782414	12.7184816282	0.532179911364	1.73420997691	0.009861824	0.0100126266643
608	4	0.233477279179	14.031742217	0.639694312235	0.425242787705	0.00996049	0.0100126266643
973	16	0.182751441837	12.7813115087	0.4961995465	0.237986613327	0.009660475	0.0100126266643
1395	17	0.944805521397	14.9383601497	0.443487774997	2.50718354461	0.0098036	0.0100126266643
904	15	0.503754245812	15.7041320476	0.40424423556	2.19428145092	0.009774487	0.0100126266643
1360	26	0.975441559541	12.2365099201	0.794332255713	2.53401120871	0.009688516	0.0100126266643
1407	24	0.221256034744	13.0629842886	0.746915097993	4.44602250845	0.009398149	0.0100126266643
1206	18	0.208204903409	13.4602690845	0.236618316317	4.86788620169	0.009592179	0.0100126266643
730	11	0.970244785333	13.2006966873	0.56564468553	4.32881226792	0.009764471	0.0100126266643
1257	18	0.540923350198	12.665975983	0.276773509452	0.66432822895	0.009743512	0.0100126266643
1893	15	0.645817101186	12.8180609107	0.582222770118	2.22558839925	0.009972456	0.0100126266643
690	9	0.403263511531	11.4039467056	0.936990085942	2.39505543815	0.009999826	0.0100126266643
490	4	0.580655584909	13.8139822867	0.71172800376	4.51638281428	0.01000544	0.0100126266643
1183	13	0.400542353433	13.4276067649	0.185863635943	1.40012529595	0.009923725	0.0100126266643
961	9	0.670726516522	16.9904842331	0.00211852761987	0.695745969004	0.009933352	0.0100126266643
724	11	0.43935391631	13.7113617789	0.964643284404	3.98743396745	0.009736379	0.0100126266643
1798	10	0.262536283207	12.8161762892	0.445828559419	5.42850502327	0.009211468	0.0100126266643
857	7	0.291453350364	14.3164465441	0.285812500847	2.03732498618	0.009846435	0.0100126266643
1022	9	0.409158969366	14.7658394733	0.852048604954	1.4384241048	0.009492846	0.0100126266643
1299	13	0.766027481066	14.5579754275	0.139060380104	1.25863950303	0.009993695	0.0100126266643
1683	21	0.442072445254	13.3354170177	0.224990832398	1.89839868503	0.009852929	0.0100126266643
1437	21	0.706775338669	15.1969403672	0.627460769809	3.06092596545	0.009723785	0.0100126266643
1442	11	0.577129048983	13.7803921065	0.697803210211	1.39110883196	0.009941685	0.0100126266643
2051	23	0.865877571753	13.9650774512	0.492522065908	3.18577043058	0.009946822	0.0100126266643
961	10	0.834075687211	12.7330770363	0.284833420017	0.631751290332	0.00976805	0.0100126266643
1135	16	0.60442719122	14.0875333865	0.380405553815	3.29323495691	0.009659796	0.0100126266643
1371	26	0.511033805895	14.2718933684	0.766586255108	3.35216744704	0.01000989	0.0100126266643
797	9	0.13494180294	13.2988988132	0.834993050929	1.99440331542	0.009332834	0.0100126266643
488	8	0.379154583952	12.5449989142	0.0808670277709	1.76721140844	0.009553796	0.0100126266643
1488	15	0.385376176738	15.0820291649	0.580079850372	8.04839243578	0.009727829	0.0100126266643
1225	19	0.846556196933	14.5968277406	0.239673850061	2.59056589333	0.00984537	0.0100126266643
1137	17	0.280877242777	15.3715867139	0.917694338378	3.31966438867	0.008995832	0.0100126266643
1193	19	0.716830039132	14.1894807489	0.038655097606	4.15801060272	0.009863673	0.0100126266643
565	8	0.384402286661	11.9425092503	0.726943221545	2.94676974191	0.009948044	0.0100126266643
1377	18	0.445324276215	14.8976828584	0.246291991627	1.45238854395	0.009608675	0.0100126266643
947	5	0.437759334521	15.1806617664	0.162729516319	1.15788375325	0.009764697	0.0100126266643
706	7	0.149110995586	13.7526610526	0.470843775	1.4067967637	0.008058156	0.0100126266643
1124	9	0.0799482323608	14.145405467	0.369351038982	2.1557173617	0.009370532	0.0100126266643
300	5	0.197175473541	13.8956871031	0.844961293254	2.77461173599	0.009919568	0.0100126266643
1064	11	0.850325495118	15.0205795817	0.704967705106	2.06190505352	0.00956864	0.0100126266643
1029	16	0.527110245035	12.6224371882	0.58705275848	4.29827562435	0.009936947	0.0100126266643
1649	10	0.650127396491	16.4377020098	0.0921191710858	0.8312107163	0.00984225	0.0100126266643
1126	16	0.452138588138	14.3872641941	0.364446105261	3.96664484124	0.01000447	0.0100126266643
960	9	0.311797850953	15.8028668351	0.486838789932	5.14531985053	0.009098655	0.0100126266643
2373	18	0.787173303749	18.290431991	0.473210715475	7.75901221589	0.009652172	0.0100126266643
1624	9	0.551815543649	16.2848965832	0.31636346991	1.52145083747	0.009886373	0.0100126266643
471	8	0.177452654103	13.7298426665	0.344697919077	0.288608707534	0.009972737	0.0100126266643
989	11	0.366019918768	13.6845798518	0.487375437558	2.4960566145	0.009930633	0.0100126266643
1147	19	0.547726660885	14.5670614022	0.270790583595	0.554227382321	0.00937403	0.0100126266643
716	6	0.613745808938	15.2744299794	0.489137656541	2.79297399572	0.009795161	0.0100126266643
1110	13	0.487366893668	13.2470219538	0.578501592135	0.921248966542	0.009540578	0.0100126266643
1376	13	0.353658184451	15.0806882798	0.443892904944	0.666760629569	0.009463017	0.0100126266643
874	8	0.783680509674	14.8480610974	0.497475968863	0.682451875594	0.009136317	0.0100126266643
1336	20	0.101974915711	14.4708196713	0.154941477268	2.52276865749	0.00904824	0.0100126266643
1794	15	0.375360585349	13.3537614982	0.272179667872	1.25201756588	0.009904092	0.0100126266643
1047	12	0.254493062126	13.0969326073	0.911125052984	0.523081136392	0.009955881	0.0100126266643
1379	24	0.802985278755	13.1306858434	0.521036536135	0.754867956925	0.009907239	0.0100126266643
523	5	0.427737071969	14.5514833248	0.372961431843	4.79833148127	0.00982873	0.0100126266643
1598	19	0.613285639194	16.3923979772	0.0692351044838	4.30339619644	0.009811858	0.0100126266643
511	6	0.533366903529	13.3768081947	0.0617440550112	5.22623343337	0.009836615	0.0100126266643
1079	20	0.73854171974	14.12047503	0.428882648969	3.87566159197	0.009845128	0.0100126266643
749	8	0.781844337105	14.9160297516	0.463981725615	0.601610158849	0.00985847	0.0100126266643
1730	12	0.353614222075	11.9056302575	0.0361029487396	2.27365197863	0.009847042	0.0100126266643
922	8	0.347613409455	14.8772464753	0.337935813596	0.152097170575	0.009464201	0.0100126266643
1051	10	0.452758290437	14.4443319735	0.479925609453	2.30243124587	0.008678023	0.0100126266643
1415	9	0.201193242655	13.5531965324	0.434477287738	0.692156610112	0.009822205	0.0100126266643
860	14	0.399463992297	13.7613962966	0.240455529505	2.74880439835	0.009982231	0.0100126266643
851	16	0.885196827291	13.0666153799	0.902162156111	2.92091606753	0.009736337	0.0100126266643
1197	15	0.806992561181	14.4053192403	0.337726046781	2.02546872657	0.009901127	0.0100126266643
1706	30	0.368344669105	13.4545139497	0.491844467774	5.82982960349	0.009970069	0.0100126266643
1638	16	0.780773436369	17.024426366	0.272271785033	2.90242203992	0.009735957	0.0100126266643
1276	13	0.569772709079	14.1040044034	0.0945111552178	1.85567591367	0.009598376	0.0100126266643
1210	11	0.46284337613	15.1159500782	0.0847208319103	1.20982947441	0.009190808	0.0100126266643
1834	23	0.0934872172093	15.3320457167	0.715357991755	3.04305316262	0.01000626	0.0100126266643
1259	18	0.464920207797	12.7815253139	0.511298747227	1.6097631113	0.009920456	0.0100126266643
1460	18	0.588465661901	18.4838874118	0.421610227155	5.24103537538	0.009900355	0.0100126266643
1843	32	0.700972618348	12.5969164002	0.357242499832	2.25590816875	0.00991782	0.0100126266643
585	6	0.847619902471	14.8684357977	0.72722772187	2.45402333743	0.009791365	0.0100126266643
996	8	0.485361598117	15.7906090218	0.437632014572	4.14120022925	0.009834445	0.0100126266643
796	8	0.608880305482	15.0813042172	0.781986379757	0.226398063222	0.009910887	0.0100126266643
727	9	0.959653954335	16.072690628	0.625686138652	1.48181689438	0.009986817	0.0100126266643
433	7	0.374833081642	16.7741062471	0.55917342496	3.86641476283	0.009693613	0.0100126266643
1602	20	0.460284626853	14.8242050475	0.813826881484	2.67399064192	0.009726068	0.0100126266643
1652	13	0.831893416331	15.2873935079	0.919417787601	1.21117078532	0.009749853	0.0100126266643
2121	11	0.327456668593	14.8429230245	0.469888721904	2.10188243894	0.009896028	0.0100126266643
1177	12	0.172647566712	11.4462342555	0.0638313586964	3.39616931116	0.008987168	0.0100126266643
1899	14	0.537436862905	15.0580538865	0.199240749293	1.82116885962	0.009544023	0.0100126266643
2426	38	0.405660827033	12.8847965264	0.104312854237	5.19704044068	0.009560298	0.0100126266643
815	11	0.343019305421	12.6459508967	0.0918925005034	0.0501418846498	0.009669591	0.0100126266643
1116	16	0.474664913053	16.6943117484	0.531981790953	1.91661237402	0.0098212	0.0100126266643
1212	13	0.344427218927	16.2977456059	0.449478006492	0.0712135727609	0.009707968	0.0100126266643
1219	15	0.613657948403	12.5457269423	0.0517789977763	6.13292076885	0.009918298	0.0100126266643
928	8	0.696935804279	15.4709935407	0.464123702958	2.9973521726	0.00993223	0.0100126266643
1658	13	0.358578532809	14.7092860088	0.0688757010566	2.58176516309	0.009404542	0.0100126266643
2048	21	0.810382254639	14.1142611684	0.460921979426	3.27810965939	0.009843233	0.0100126266643
1181	7	0.259188937022	16.1675237615	0.347857051767	1.33147331696	0.009559401	0.0100126266643
1708	28	0.803967708883	15.2177554339	0.963288200802	3.6082486917	0.009806147	0.0100126266643
908	12	0.551423762508	12.8235780997	0.9836458328	2.69701259278	0.009959185	0.0100126266643
1810	23	0.723139860118	14.4932571764	0.245810070737	0.961396684007	0.009971849	0.0100126266643
2350	31	0.644308019479	14.157606839	0.139994156807	5.74666178376	0.009946152	0.0100126266643
1610	27	0.578606896505	15.5013294824	0.486745689225	2.40391142566	0.00966033	0.0100126266643
1501	24	0.623586550258	11.8904289808	0.784129929393	0.466180648588	0.009903955	0.0100126266643
864	15	0.562094522971	12.376523751	0.555738515366	6.24119232811	0.00988475	0.0100126266643
582	9	0.366827390996	12.4225589021	0.695839362381	2.72789841363	0.009726655	0.0100126266643
1517	25	0.409375101682	11.3002628393	0.100789288923	1.87273254812	0.00931783	0.0100126266643
1479	16	0.679469668225	14.63585603	0.578148704599	5.97349325095	0.009987733	0.0100126266643
1599	18	0.646020745537	12.556462976	0.0241189762738	2.44197813059	0.009996204	0.0100126266643
783	9	0.422815911943	15.2166476476	0.0349068259743	1.51973584847	0.009717992	0.0100126266643
1168	13	0.428921772585	14.2159036098	0.651301093935	3.59861240222	0.009947411	0.0100126266643
760	5	0.38964162229	14.0083500892	0.285559843314	3.88043173057	0.009747451	0.0100126266643
611	6	0.792862843141	13.5566606105	0.338800970398	0.647650626729	0.009732465	0.0100126266643
1501	10	0.460798893399	15.2977150861	0.405757886112	5.03563043952	0.009581425	0.0100126266643
1830	19	0.752509388435	14.3911316352	0.683970152017	3.17246096066	0.00958614	0.0100126266643
1384	18	0.543097955804	15.3286198701	0.139430870874	3.44276271785	0.009784544	0.0100126266643
1375	14	0.672165593726	15.8852865966	0.410103989732	2.3527919333	0.009989046	0.0100126266643
2061	20	0.509115756977	15.4087389433	0.327751292867	6.39915363301	0.009735835	0.0100126266643
1241	17	0.108156996566	14.6353580878	0.367546567072	1.67380780024	0.009572716	0.0100126266643
1461	21	0.542409494051	12.2103560279	0.960571271969	2.07007510579	0.009926403	0.0100126266643
1298	18	0.426674569299	13.1832196327	0.308109070619	1.341535996	0.009534178	0.0100126266643
2059	23	0.588230223208	13.2419896921	0.472731548525	5.78407116973	0.009986084	0.0100126266643
572	10	0.283481576086	13.2534049913	0.356963943048	0.24600160011	0.009762596	0.0100126266643
633	10	0.119757028541	12.2755205661	0.662953247381	1.55138469934	0.009618857	0.0100126266643
1837	25	0.148018484489	11.8762478921	0.234762010479	1.50258142051	0.009682854	0.0100126266643
1527	25	0.590400500887	14.0943736146	0.492971322787	1.42187567957	0.009425449	0.0100126266643
1120	20	0.246486938073	14.3269349134	0.236172272599	0.0333295653711	0.009756519	0.0100126266643
1088	14	0.303158238272	16.5121397884	0.866525321829	1.76612004895	0.009528563	0.0100126266643
1889	15	0.358945913718	15.2524279791	0.80013907952	2.33563262613	0.009498677	0.0100126266643
1073	14	0.220730015283	17.7370615348	0.632154379579	4.61122333588	0.009933372	0.0100126266643
1874	30	0.617539855933	15.398319304	0.459791195768	2.54600133046	0.009288685	0.0100126266643
1149	19	0.581352774731	13.4843145541	0.0165193159235	7.16493291574	0.00978321	0.0100126266643
964	16	0.840129831428	13.8927234802	0.28190576374	2.9766116252	0.009754995	0.0100126266643
515	8	0.149518873574	14.0609122602	0.8829603748	1.76547399514	0.009039473	0.0100126266643
906	6	0.334690004822	14.9179048683	0.496645294794	3.58850008411	0.009093191	0.0100126266643
407	5	0.32196565943	15.1100712614	0.308521807618	6.16420511708	0.01000343	0.0100126266643
1240	12	0.438390914496	15.5373490286	0.10516140694	9.28141386484	0.009962689	0.0100126266643
973	16	0.723190010054	14.4788121227	0.691390146236	2.77052824609	0.009961356	0.0100126266643
1556	11	0.548086080816	16.1700587359	0.681992035864	1.97745595838	0.009754036	0.0100126266643
1456	10	0.137248683569	13.0891330184	0.480894905542	0.794967602968	0.00985879	0.0100126266643
865	12	0.799701602591	15.5089910962	0.221182566692	3.05781626126	0.009801987	0.0100126266643
1126	13	0.362937131707	14.2726026015	0.0172693148885	5.50347712577	0.009112749	0.0100126266643
1375	14	0.683430844949	13.5394258863	0.132239835685	1.75469926806	0.009775486	0.0100126266643
1393	16	0.105431100741	14.9450276439	0.129350608677	1.16392702517	0.009990182	0.0100126266643
1989	35	0.521739658483	11.5622309519	0.755842189387	5.02266750506	0.009271732	0.0100126266643
1834	21	0.741095461489	13.465653261	0.993220906397	1.17509623085	0.009679366	0.0100126266643
1224	13	0.0493017059201	15.6892804608	0.302932858357	3.92865434181	0.009269195	0.0100126266643
717	3	0.366926834185	16.5396624573	0.408949456532	5.25781903228	0.009931674	0.0100126266643
1541	8	0.0618521263635	14.5449845016	0.0512907595544	2.76831192197	0.008792118	0.0100126266643
1263	7	0.238800239679	13.1928042085	0.0769789547385	2.23140307925	0.009879531	0.0100126266643
1205	8	0.125843803566	14.8645399488	0.572722535627	4.22509557786	0.008926873	0.0100126266643
1840	31	0.863708321317	12.6022897255	0.966046349019	2.05355369317	0.01000506	0.0100126266643
418	6	0.369092783926	12.4246663424	0.7678869503	3.5188635581	0.009644867	0.0100126266643
1262	13	0.48644367136	14.4629152736	0.650980269141	5.1136547475	0.009753228	0.0100126266643
1405	23	0.64726865115	15.4424616371	0.266648220578	1.35530652325	0.009854286	0.0100126266643
1218	18	0.335566496531	13.2605768485	0.337961662867	3.9311156026	0.009851821	0.0100126266643
1313	17	0.365171922951	12.6440508989	0.467994172084	0.384746880861	0.009987253	0.0100126266643
1496	15	0.449159250129	13.4171013093	0.265606264018	3.09802798866	0.009926526	0.0100126266643
1709	28	0.191470404652	11.8460609665	0.301938022594	3.71155509866	0.009906959	0.0100126266643
1382	16	0.228422466911	13.3503679864	0.0975523865365	0.495081542588	0.009881064	0.0100126266643
1222	23	0.603400666472	11.6429249834	0.14169308404	0.485810908303	0.009981292	0.0100126266643
584	7	0.56799894807	14.2644402896	0.123142515935	0.712767501454	0.009875027	0.0100126266643
402	4	0.52711522274	14.1524951962	0.530627670498	4.46856266784	0.009892958	0.0100126266643
1972	28	0.262273306247	13.3070370592	0.507264821059	1.07103664521	0.009723732	0.0100126266643
1357	12	0.461319095387	15.9040688775	0.148341550144	1.71497115258	0.009348483	0.0100126266643
1380	25	0.219038905309	15.3632044797	0.665936645394	2.634927107	0.009691749	0.0100126266643
1538	16	0.693535247182	15.4105976369	0.589691618163	1.24415593973	0.009669802	0.0100126266643
1483	26	0.767246257007	14.6103972732	0.717721296428	3.85554031565	0.01000036	0.0100126266643
1935	28	0.525867313655	13.4332286826	0.00626118579903	0.835574158551	0.009905027	0.0100126266643
1738	19	0.469950896974	12.2056366457	0.230247996152	0.909106046287	0.009524745	0.0100126266643
1676	5	0.00731500163646	13.4798138008	0.0976272260138	3.66391576577	0.007741838	0.0100126266643
843	7	0.529530207284	14.2864912852	0.300322068036	1.79631171543	0.009749787	0.0100126266643
1859	16	0.399160094046	14.0742330938	0.440501093366	6.29783825459	0.009973496	0.0100126266643
1789	23	0.71442547214	14.6594543804	0.493798079004	1.42752952698	0.009877966	0.0100126266643
1396	16	0.18715212613	12.7431907728	0.462061461707	1.24154010549	0.009777266	0.0100126266643
682	6	0.704643522472	14.686507586	0.759617496557	2.42048260779	0.009987154	0.0100126266643
1166	18	0.49915462851	10.4398999866	0.321911452191	1.98569151065	0.009848842	0.0100126266643
1011	11	0.712579669078	15.1881391966	0.624807763839	1.25319031982	0.009881667	0.0100126266643
961	7	0.535042255552	14.1125087413	0.457591572905	0.844497971972	0.009615054	0.0100126266643
397	2	0.0302634390588	11.4197573974	0.19143129535	2.52245013429	0.009807162	0.0100126266643
1242	13	0.362473178788	13.0900801302	0.555994646348	3.58883885849	0.009739536	0.0100126266643
1236	12	0.530516607149	13.9084323285	0.844109097868	0.772654622075	0.009650921	0.0100126266643
1261	11	0.344833116253	15.0372067706	0.861822514342	0.280240163788	0.008530006	0.0100126266643
1399	10	0.321979250018	13.2943432174	0.34373980577	1.27896974734	0.009718285	0.0100126266643
1586	9	0.479388026888	15.2617171795	0.389021290125	5.94845608935	0.009895493	0.0100126266643
751	13	0.615578440522	13.8353176171	0.283418655385	4.91674707275	0.009855185	0.0100126266643
937	13	0.870087938201	12.4881906279	0.183858269357	0.716764816342	0.00972927	0.0100126266643
1489	5	0.0271057726905	14.5777812458	0.571488916833	1.07541047318	0.009091344	0.0100126266643
1351	15	0.236394595915	13.2577866398	0.426681954719	0.079026415116	0.009440024	0.0100126266643
682	10	0.626238332103	11.1868662633	0.249665408893	0.710262306876	0.009794116	0.0100126266643
1227	13	0.528919374571	15.9867456875	0.00332661414566	4.02156263518	0.009434426	0.0100126266643
679	9	0.451205570237	14.6669751195	0.630498319565	1.28164744495	0.00984445	0.0100126266643
1713	14	0.557507287812	14.0318402316	0.483974529105	3.55447892466	0.009825067	0.0100126266643
1364	22	0.164513918058	15.3613099388	0.947296014578	4.41800998428	0.009984685	0.0100126266643
1357	12	0.701764316718	13.7991086753	0.566631617677	0.0168530421132	0.009772125	0.0100126266643
1254	16	0.468199706776	13.5600798965	0.349185431083	6.68360791375	0.009660347	0.0100126266643
885	12	0.417917661157	14.6585179519	0.857027123239	2.60677281233	0.009966583	0.0100126266643
1337	22	0.72093164184	12.9181264126	0.600144428283	1.96168274439	0.009714925	0.0100126266643
775	8	0.588112427999	14.6058675496	0.217503903493	2.71276590101	0.00954687	0.0100126266643
1495	11	0.406741028407	16.3868980074	0.882266517268	0.832998263177	0.009908748	0.0100126266643
1182	22	0.629420917102	13.5873858688	0.921597589751	4.85212578012	0.009891853	0.0100126266643
925	11	0.441316722598	13.9934282264	0.018349094466	4.15682481367	0.009588127	0.0100126266643
1342	19	0.77901738724	11.8760955688	0.490458089894	0.753215797841	0.009939331	0.0100126266643
862	5	0.326435184739	14.0392749514	0.683912269542	2.83610082377	0.009809856	0.0100126266643
891	8	0.495122123003	13.7041573727	0.843442062007	1.03327827987	0.009600533	0.0100126266643
2097	15	0.905520615405	17.0272902317	0.1226431289	4.66126935759	0.009846565	0.0100126266643
857	14	0.466788263372	12.9749101505	0.364370509523	3.59715708869	0.009956112	0.0100126266643
763	10	0.768246216723	13.7118529018	0.633546356127	3.67338545893	0.009885489	0.0100126266643
874	9	0.875886641409	15.1730263823	0.414977906594	2.13708942833	0.009944753	0.0100126266643
1161	12	0.265721948142	14.730616285	0.267700827444	2.97056489166	0.00951288	0.0100126266643
1600	15	0.204323675813	14.3582498257	0.603407372551	1.96963584605	0.009437741	0.0100126266643
905	9	0.562663488605	15.589709854	0.449468498213	3.01134630386	0.009409684	0.0100126266643
748	8	0.805173880435	14.783443887	0.561516977973	2.08228056753	0.009982494	0.0100126266643
1339	8	0.0102305610558	14.2557164109	0.474010574131	4.54381720797	0.008730886	0.0100126266643
705	8	0.796713891511	15.5573838442	0.578459253001	2.47498314232	0.00958678	0.0100126266643
1207	6	0.450234774315	15.4839674879	0.777299877595	4.78650396037	0.01000067	0.0100126266643
1414	18	0.309055646246	12.2186024836	0.54084656158	3.19698912801	0.009988428	0.0100126266643
831	9	0.984124277278	13.4865743306	0.559896063661	1.47470791397	0.009977308	0.0100126266643
1451	20	0.404040746131	14.6921292552	0.636516191637	1.14500188904	0.0098185	0.0100126266643
1128	8	0.581842750036	15.7358959161	0.314887914712	0.373555542975	0.009991737	0.0100126266643
1218	8	0.207656627497	14.4161678473	0.299993916162	4.79159735359	0.009414595	0.0100126266643
1203	20	0.491373885912	14.5798563635	0.448118767836	6.46185775571	0.009880402	0.0100126266643
1939	19	0.456123900137	14.1344662905	0.110990101739	5.09657734097	0.009698047	0.0100126266643
1298	10	0.178251300531	14.8450961288	0.644724991715	1.06843059808	0.009352058	0.0100126266643
801	14	0.35655039071	14.040792706	0.709195641804	1.15657061757	0.009975254	0.0100126266643
878	13	0.719731380708	15.1129721848	0.603012422397	1.01508025407	0.009874652	0.0100126266643
1354	16	0.886210808832	15.1033085105	0.329011483955	1.47025374145	0.009971158	0.0100126266643
2120	18	0.414768720368	14.7570305815	0.202220478007	2.16947146017	0.009839646	0.0100126266643
1288	16	0.400562557854	11.785646658	0.202996094518	6.81173122047	0.009746783	0.0100126266643
1204	12	0.754791315357	14.8109376497	0.739155200238	7.41868311512	0.009821219	0.0100126266643
1260	8	0.591046186534	16.4383359797	0.888902050918	5.73861911589	0.009983555	0.0100126266643
1448	20	0.447094076576	11.6495995866	0.18097556124	1.61042613418	0.009891142	0.0100126266643
649	6	0.525858500286	16.2738044804	0.653008657625	9.12135194529	0.00937143	0.0100126266643
1599	18	0.380074674258	14.0038478422	0.432277726633	2.46933313311	0.009534715	0.0100126266643
1048	5	0.0835229972864	13.8939303624	0.197094736329	0.440751222318	0.0090671	0.0100126266643
1243	14	0.294062848601	15.431876195	0.230648089535	2.98765878099	0.009992369	0.0100126266643
1669	11	0.334849602748	16.0095891894	0.77203494562	5.04496052096	0.009912978	0.0100126266643
1512	8	0.275078924355	14.0050220834	0.717418167193	4.03169353036	0.009619809	0.0100126266643
454	7	0.367886746446	14.3540222638	0.294823055516	1.61486234019	0.009756982	0.0100126266643
1046	5	0.481267284122	14.6142842414	0.468694339762	3.55349746541	0.01001246	0.0100126266643
888	16	0.828163187901	12.7927168001	0.64067302844	2.38195617788	0.009936711	0.0100126266643
1020	19	0.517485667875	12.0009150477	0.407397634483	0.887184021608	0.009932042	0.0100126266643
1151	16	0.215531482606	12.4848324421	0.751966013503	3.46734214002	0.009963198	0.0100126266643
1563	21	0.604903304739	13.4416961765	0.761113946064	1.78959502095	0.01000251	0.0100126266643
1162	14	0.607152270935	15.0317635426	0.85855717183	2.28965809551	0.009954099	0.0100126266643
2143	35	0.223602861878	11.5350532841	0.745809883362	0.358019448098	0.009865712	0.0100126266643
1112	6	0.0845338900269	12.0334802232	0.451376295795	0.759886099506	0.009897749	0.0100126266643
1376	26	0.603134723327	12.2440959886	0.0973523168332	2.08628007587	0.009803865	0.0100126266643
1490	12	0.824005903235	17.6784321464	0.626392844577	4.55010610438	0.009677088	0.0100126266643
361	5	0.297361598841	14.8948239189	0.865680721208	5.05411132643	0.009782684	0.0100126266643
1205	11	0.429504877746	13.6486619174	0.641880143602	3.59300979522	0.00946615	0.0100126266643
873	13	0.755035648927	14.063302912	0.605766485836	5.71516193532	0.009602925	0.0100126266643
802	7	0.755830263073	16.1723011585	0.90125071551	6.13451677712	0.009724609	0.0100126266643
2022	21	0.270961131751	15.4142714842	0.333392346349	7.0811057611	0.00974142	0.0100126266643
1575	18	0.150072066872	12.5785301936	0.616907245157	4.39132527062	0.009292314	0.0100126266643
1197	15	0.437745286576	14.4858417089	0.361514436965	2.88805003745	0.009296524	0.0100126266643
1663	19	0.0948899726011	13.4938812593	0.430923594559	3.343582269	0.009935111	0.0100126266643
1922	28	0.752038330734	13.6626348353	0.162789249556	2.14441579235	0.009612742	0.0100126266643
1116	11	0.368167953597	13.319870931	0.65773772561	5.36913248725	0.009412872	0.0100126266643
1176	12	0.607461993551	13.8365826735	0.410495753986	1.56221855766	0.009684133	0.0100126266643
1653	10	0.419985822271	16.4060514399	0.214294475738	5.05697461747	0.009628487	0.0100126266643
955	13	0.213958442724	12.9712189595	0.585564801231	7.57357910042	0.009383554	0.0100126266643
1568	17	0.811692830454	16.0653492079	0.852932523376	0.637700192546	0.009785106	0.0100126266643
1712	29	0.649862756543	15.8880722396	0.632480420509	7.00532758411	0.01000948	0.0100126266643
410	5	0.641530078495	14.6006390293	0.85322014854	3.03291107353	0.009729467	0.0100126266643
1795	23	0.625180855373	14.1907150565	0.402852949153	4.16145130913	0.01001029	0.0100126266643
662	11	0.167684421063	14.4640523248	0.314569438804	5.38870390604	0.00961604	0.0100126266643
1480	13	0.189285147307	16.1468874217	0.912233506289	3.19503586384	0.009958446	0.0100126266643
925	11	0.446932838068	12.7784944614	0.732215687297	7.00223222187	0.00965442	0.0100126266643
614	6	0.581401156287	15.0304392215	0.0895458826393	3.90013556215	0.009399845	0.0100126266643
551	8	0.295053256223	13.661116667	0.0977612922027	0.743450396863	0.009162641	0.0100126266643
1408	10	0.434474949813	14.7126336745	0.472977747238	1.99283891114	0.009903624	0.0100126266643
1212	22	0.332312603168	14.8034719946	0.318558358536	2.18629069037	0.009813518	0.0100126266643
1985	31	0.769171054404	12.5298597325	0.239726859026	3.71172624768	0.009923925	0.0100126266643
2158	33	0.444384892917	13.8598819459	0.968584682385	3.30029458669	0.009690463	0.0100126266643
1241	4	0.232315040789	16.7581928733	0.981632756333	6.45512784719	0.00963044	0.0100126266643
1061	19	0.559052625353	13.4422780052	0.282986007868	5.75530820729	0.009638209	0.0100126266643
414	7	0.568840069461	11.6494393993	0.51360806072	2.92712564086	0.009973229	0.0100126266643
1612	25	0.800621953178	14.4813882092	0.406941380376	6.36114195539	0.009779203	0.0100126266643
430	4	0.468013216007	13.8979119428	0.614705088347	3.28074026057	0.009896525	0.0100126266643
852	4	0.203525541834	13.9029408009	0.293570984995	6.33878979095	0.009742101	0.0100126266643
1483	20	0.310481521661	14.1498741581	0.419192752283	0.77993588542	0.009792923	0.0100126266643
1165	20	0.624149708918	12.1238138244	0.301217801525	3.41474299268	0.00952884	0.0100126266643
595	10	0.691541512383	13.9361225439	0.245251708431	2.42005663077	0.009960356	0.0100126266643
1241	24	0.296540575051	13.167318759	0.348810898255	3.69822486992	0.00991241	0.0100126266643
1607	14	0.400776626219	12.3354502887	0.725338396383	3.46488928812	0.009653593	0.0100126266643
1429	16	0.174866710336	11.6845105714	0.260482783483	2.99263692235	0.009868948	0.0100126266643
1686	10	0.673162947382	16.9669965175	0.473810860362	7.00191947608	0.009825699	0.0100126266643
859	8	0.41683873108	14.8168291321	0.41600700376	4.40478340053	0.009875064	0.0100126266643
1818	32	0.492836994241	11.9676375978	0.493525062233	3.51751477543	0.009573493	0.0100126266643
1523	23	0.478402439293	11.4743295015	0.605100188679	1.08305735505	0.01000586	0.0100126266643
1186	20	0.558475645069	11.8464099009	0.985514388336	3.15000416258	0.009219869	0.0100126266643
1029	17	0.323011107096	13.9546129723	0.225701499145	2.19888710623	0.009831738	0.0100126266643
742	4	0.515382084966	16.6984777117	0.756957796849	3.53956152333	0.009965653	0.0100126266643
1312	12	0.611413781038	15.9840502703	0.552451713928	2.51185765686	0.009857339	0.0100126266643
429	3	0.472813756068	13.7831949292	0.439503883651	2.14799774796	0.009700207	0.0100126266643
1607	20	0.688782519814	15.5193363336	0.190579566111	2.55196661745	0.009946321	0.0100126266643
1823	24	0.454504263038	15.1359370697	0.0882684793596	4.15937388233	0.009439339	0.0100126266643
1498	25	0.866678800983	10.9210607435	0.153766496405	4.39679183232	0.009593406	0.0100126266643
986	19	0.386776757803	12.5717311852	0.276342774764	2.99593107686	0.009952397	0.0100126266643
1028	8	0.453066457871	13.4835092737	0.384200511345	2.40720780857	0.009848362	0.0100126266643
1863	21	0.462152245961	15.001127511	0.926516464339	2.32364547773	0.009873345	0.0100126266643
856	7	0.55372415256	15.0125116136	0.651113076656	3.27190843935	0.01001175	0.0100126266643
1917	19	0.404634048605	15.9001907417	0.776894765743	5.73318664093	0.009298038	0.0100126266643
1439	27	0.411926018189	14.5951675578	0.289380744041	4.39780225011	0.009671781	0.0100126266643
1980	24	0.313837380585	15.2484152273	0.200415265271	1.9140940885	0.009656748	0.0100126266643
1131	9	0.898611510452	15.690125166	0.53941389893	3.70733399919	0.009904086	0.0100126266643
1303	8	0.474608655745	15.6134617152	0.967227665515	3.3319867542	0.009316966	0.0100126266643
858	14	0.536694828449	12.7410894212	0.827064474953	1.27624259891	0.009806558	0.0100126266643
1036	10	0.284628121996	15.5175244295	0.531089555968	2.28444053861	0.009700768	0.0100126266643
1174	13	0.464971762876	13.1082784924	0.717112610356	3.90101039933	0.009796458	0.0100126266643
1272	25	0.520404613915	13.2596437789	0.716299995263	3.45326966396	0.009929364	0.0100126266643
1188	8	0.570752899475	13.9397309993	0.21237377903	1.06029323803	0.01000767	0.0100126266643
510	8	0.25255796951	13.431543597	0.856132007401	4.0984293466	0.009852229	0.0100126266643
2172	24	0.348920796106	16.722210422	0.966969406414	0.822446970389	0.009911272	0.0100126266643
905	15	0.370260519846	14.4999677548	0.440427951687	2.82274956141	0.009762873	0.0100126266643
1368	9	0.535625104604	14.5953995487	0.729137294475	3.8466334262	0.009952078	0.0100126266643
921	12	0.226348181954	13.0540801358	0.268512221331	4.04648087403	0.009422127	0.0100126266643
832	7	0.201834893179	15.2934280208	0.765501428533	2.84486567185	0.009683476	0.0100126266643
891	17	0.371012934561	10.3037873619	0.668116071501	4.90985194558	0.0099414	0.0100126266643
1771	32	0.510568322619	13.7836739031	0.356130505151	1.69307215815	0.009904651	0.0100126266643
516	5	0.347202298924	14.3408714914	0.707595738608	3.51458682755	0.009583085	0.0100126266643
1564	19	0.366931795819	11.2283920399	0.67231330404	4.76020885754	0.009730018	0.0100126266643
1680	26	0.400303867984	13.3885602942	0.793156171822	6.19378795175	0.009745955	0.0100126266643
841	7	0.244993553065	15.1549119232	0.79599512358	4.26549209354	0.009410899	0.0100126266643
1266	5	0.448670477669	19.220117179	0.719637186796	8.04142433936	0.009461552	0.0100126266643
1161	10	0.571270332067	15.2486648755	0.140803549153	1.06923613577	0.009843916	0.0100126266643
917	13	0.685680657379	13.5203434796	0.6683762864	6.64149831748	0.009502985	0.0100126266643
1804	29	0.231880809269	15.3948869646	0.0123553232793	1.18274668829	0.009825533	0.0100126266643
912	16	0.331022628009	15.5784849217	0.585472696002	3.57298125138	0.009878286	0.0100126266643
1046	14	0.452438746048	15.4384208004	0.486337584104	6.68935546699	0.01000687	0.0100126266643
1308	10	0.247667743671	13.3423551607	0.0590257141293	2.81876677968	0.009963507	0.0100126266643
1270	9	0.322655221103	14.0702818687	0.766039912016	2.21949273192	0.009677583	0.0100126266643
1200	14	0.798636545208	13.5813702356	0.973474471487	1.60545608227	0.009691966	0.0100126266643
2017	25	0.290186473302	12.818884136	0.0925098359827	3.29564371213	0.009699992	0.0100126266643
741	7	0.694516003309	15.6091100184	0.457872367163	1.20456895371	0.009531694	0.0100126266643
1319	11	0.396601713506	14.6675455493	0.93404789183	2.82279433765	0.009531103	0.0100126266643
650	6	0.226473314098	13.5913322612	0.20117564128	6.31695325873	0.00980766	0.0100126266643
1381	21	0.410932002778	15.9069011573	0.284780922641	3.29571979055	0.009859127	0.0100126266643
716	2	0.126599695963	15.5206340864	0.0398136500684	0.0283123027644	0.009669767	0.0100126266643
1456	15	0.501023421492	15.729098835	0.0186110096502	5.4397158515	0.009393682	0.0100126266643
1413	8	0.113067459768	14.1355077151	0.526898673577	0.754646327259	0.00922155	0.0100126266643
1285	8	0.197909664581	13.1478929123	0.293974190436	1.86926336456	0.009965811	0.0100126266643
1160	13	0.856810607278	15.4199926975	0.681556944811	3.64741776696	0.009860774	0.0100126266643
945	9	0.0964747798046	16.035265554	0.564471644185	1.02097132003	0.008314103	0.0100126266643
1176	7	0.024817045987	14.412921491	0.739381388447	3.50708126906	0.007560566	0.0100126266643
1506	5	0.10527899183	15.4921511801	0.262893790478	4.87811984868	0.009891378	0.0100126266643
815	6	0.268772999558	13.1472739715	0.575833949785	4.46644351335	0.009964194	0.0100126266643
1309	12	0.555770171578	14.7051919816	0.613268411295	3.28225484243	0.009887892	0.0100126266643
719	8	0.294903784112	12.391715947	0.417093562735	0.386152822727	0.00975227	0.0100126266643
1259	9	0.0421528480811	13.9919751611	0.0594027602018	2.87630819866	0.009250169	0.0100126266643
1210	19	0.230519034029	11.4149979386	0.363030632551	0.805813157074	0.009814422	0.0100126266643
1097	12	0.49147799904	13.6971447809	0.287529499889	3.35690029169	0.01000689	0.0100126266643
1505	20	0.290069136144	14.6527086089	0.340199740775	4.12935082309	0.009677563	0.0100126266643
1653	29	0.878674354323	12.1312287533	0.757755797184	4.00109151018	0.009811509	0.0100126266643
1441	14	0.652718307405	16.6261782725	0.180898280617	5.85841330426	0.009472115	0.0100126266643
478	7	0.135449413259	13.3734123764	0.200967295287	6.82806217161	0.009907315	0.0100126266643
919	17	0.484401901249	12.0704307837	0.61896349131	6.48554959821	0.009829035	0.0100126266643
1001	13	0.285240549728	13.4491212935	0.414233116725	3.39928488977	0.00999741	0.0100126266643
1472	16	0.696568236371	13.9816645918	0.359245448647	3.06527875345	0.009377524	0.0100126266643
1835	33	0.412824215618	16.5724796765	0.112255068446	0.664666243342	0.00972207	0.0100126266643
1541	12	0.471613677641	13.6420547097	0.485869558244	2.83002751219	0.009811508	0.0100126266643
1188	8	0.44399080923	17.1956193826	0.581497766806	3.08999495696	0.009710854	0.0100126266643
1670	16	0.223959619884	12.0776951583	0.258815273723	4.95044640582	0.009763715	0.0100126266643
550	5	0.711322409966	15.4440750788	0.891810768365	2.96930605921	0.009943393	0.0100126266643
1601	10	0.619025051372	16.3475068207	0.767490509971	1.50504140518	0.009914437	0.0100126266643
99	1	0.584943322006	14.9138745202	0.306110356959	1.7650214942	0.009198715	0.0100126266643
1082	7	0.333938905447	17.224061628	0.611651599881	4.16427692146	0.009900717	0.0100126266643
1192	15	0.292822647663	13.8821908334	0.335343032635	2.73355253768	0.009758365	0.0100126266643
1812	22	0.0764431583914	13.2762779929	0.585430854319	2.3084062727	0.009361829	0.0100126266643
2057	25	0.56738623329	15.2655439846	0.377090185165	2.06811656239	0.009803589	0.0100126266643
785	11	0.6356409796	13.4569161067	0.308647988716	5.55025354603	0.009677705	0.0100126266643
743	8	0.0531623952464	14.1890137907	0.279860182158	2.35221192297	0.009158562	0.0100126266643
1073	12	0.434244131115	12.511701708	0.889794708663	2.68318084697	0.009885562	0.0100126266643
644	4	0.123675908223	12.1549890941	0.96042324304	1.08333332773	0.009577155	0.0100126266643
1495	21	0.283311795362	14.9592046564	0.125648437764	3.94028261117	0.00961443	0.0100126266643
1125	21	0.231146043595	17.4607779992	0.000941972068386	1.8896807025	0.009712225	0.0100126266643
1871	17	0.356636437737	16.0201897214	0.636882784653	5.44335373447	0.009415952	0.0100126266643
1062	16	0.495557501596	15.113518212	0.207058429554	4.52102200346	0.00996643	0.0100126266643
567	4	0.105803937573	13.8479619153	0.936465088098	1.06042896665	0.008329003	0.0100126266643
1656	26	0.752730131973	13.016204723	0.344944540801	1.08281537635	0.009979637	0.0100126266643
1589	15	0.3858482753	14.0743410743	0.452375501898	1.07376775447	0.009453198	0.0100126266643
560	3	0.385332663766	17.3850629376	0.691077475023	0.819608998541	0.009795738	0.0100126266643
659	7	0.779450403141	15.9877609106	0.930281720383	2.97537959804	0.009910244	0.0100126266643
1339	13	0.5116604621	13.9666368948	0.305770589865	5.47151885453	0.01000454	0.0100126266643
1244	9	0.027751512925	10.9008156113	0.70306299861	0.278602078704	0.009923181	0.0100126266643
1541	26	0.670232300421	13.4235521024	0.270246001123	2.68455019048	0.009866522	0.0100126266643
2252	38	0.620720025372	11.4582826761	0.243530001642	4.20225941514	0.009693095	0.0100126266643
923	5	0.53930929622	15.2518244974	0.674268030207	4.72946772591	0.009931063	0.0100126266643
1708	18	0.545103392054	14.8977918344	0.491253778773	5.66034694615	0.009963631	0.0100126266643
1027	19	0.676771912687	13.6346929218	0.597118456057	2.56654860718	0.009831719	0.0100126266643
1398	15	0.409007852958	14.718915788	0.974175253266	1.36582562572	0.009431755	0.0100126266643
865	12	0.572995035464	14.1929981329	0.443202811108	1.16401412533	0.009675553	0.0100126266643
2134	16	0.230637706666	15.1429164039	0.223033772138	1.730056122	0.009915323	0.0100126266643
1429	22	0.538988195685	14.5559638342	0.646332057586	0.822501188518	0.009938602	0.0100126266643
1753	12	0.495561860294	16.2351499766	0.157355316746	0.787036101009	0.009622564	0.0100126266643
886	13	0.634952971084	12.3212479908	0.378683817523	1.85980781906	0.00987486	0.0100126266643
1267	16	0.389218758663	14.488132232	0.49727056274	0.641790830878	0.009985694	0.0100126266643
1492	13	0.400635642878	15.9710484845	0.694268067218	6.29873202976	0.009523418	0.0100126266643
782	12	0.317786791752	12.7258442106	0.573618554847	1.46611560858	0.009958221	0.0100126266643
1267	10	0.521895119583	15.6275311406	0.639959253128	3.15656438174	0.00998746	0.0100126266643
500	9	0.820037136499	14.8922945941	0.903213279954	1.5664535991	0.009947583	0.0100126266643
967	8	0.302994710376	14.7407141339	0.888825322877	0.461166656142	0.00949275	0.0100126266643
1183	16	0.452319231648	15.2350550143	0.36679348326	2.12163621706	0.009910061	0.0100126266643
1229	8	0.253183761227	16.1959526335	0.405850360326	0.785776729712	0.009465271	0.0100126266643
1173	18	0.443057920087	12.986300967	0.115013781163	0.702750645785	0.009836125	0.0100126266643
1151	9	0.328143336223	13.0035319783	0.918003891408	1.54863239121	0.009572712	0.0100126266643
884	11	0.636284241848	14.0344436776	0.23300367205	0.697367287602	0.009982951	0.0100126266643
1082	20	0.946541680239	13.1473111825	0.342608306863	0.259951643269	0.009871901	0.0100126266643
981	12	0.652908254752	14.7991778337	0.665650250324	3.15956890672	0.00912403	0.0100126266643
610	8	0.61366641586	13.1714266657	0.878066221379	6.98419301648	0.009741997	0.0100126266643
853	14	0.571546754197	13.0676446144	0.9738582491	1.74797562009	0.009983221	0.0100126266643
1597	28	0.273616166805	13.0731630571	0.533051391673	4.52709385723	0.009923159	0.0100126266643
1520	26	0.890027465435	13.6786947273	0.601586513981	5.54193241221	0.01000076	0.0100126266643
1386	15	0.607474688858	13.4787392067	0.298763087425	1.97949772161	0.009854633	0.0100126266643
1956	16	0.411566676555	12.9812846497	0.0914695474077	0.0889768515192	0.009320885	0.0100126266643
349	6	0.356451790065	12.1705595446	0.568947838383	2.65358962844	0.00995325	0.0100126266643
1965	22	0.161966458532	15.5016511837	0.472753380222	5.05463226187	0.009964241	0.0100126266643
2046	29	0.711505268551	14.5302783734	0.572446976174	3.54350597855	0.009961091	0.0100126266643
611	7	0.374694656667	14.4648790053	0.726961426345	4.46502311241	0.009590269	0.0100126266643
1098	8	0.79354152829	15.0742534206	0.849522288686	1.82701974522	0.009928171	0.0100126266643
1182	15	0.859659628647	12.7837308425	0.688101604106	1.09560219239	0.009852586	0.0100126266643
725	6	0.192645169444	14.9634584629	0.0639769863915	3.68742605141	0.009770876	0.0100126266643
1526	27	0.579477709329	10.6373341927	0.0578517461733	3.02789683327	0.009850519	0.0100126266643
1230	7	0.309017367598	15.0500234687	0.0937006895643	2.2865613447	0.00988774	0.0100126266643
588	8	0.815167119004	14.3179167207	0.374230688379	1.436088555	0.009797482	0.0100126266643
1570	27	0.457348030832	13.1188619995	0.140768753511	2.11200527207	0.009792147	0.0100126266643
682	5	0.14643437113	12.6330760027	0.244307623197	1.36065942398	0.009273558	0.0100126266643
593	6	0.354650661654	16.5341364637	0.520343187717	0.403767561344	0.009540536	0.0100126266643
776	3	0.447139007771	15.885683631	0.472416617807	2.91868915359	0.009895696	0.0100126266643
1621	19	0.969595918913	13.9892879798	0.715466724478	2.59224580099	0.00951842	0.0100126266643
816	8	0.102123699096	15.4357640067	0.130774401254	0.93803110417	0.009748072	0.0100126266643
1160	21	0.863906900954	14.8269156848	0.207422745696	3.17511807884	0.009696009	0.0100126266643
887	16	0.648059718475	14.4934393967	0.23867702404	1.76486961007	0.009628554	0.0100126266643
1416	22	0.350429023482	12.8379519002	0.0531697429131	3.05725663494	0.008930354	0.0100126266643
960	15	0.196875480061	11.9421491509	0.281420885713	2.93480496477	0.01000274	0.0100126266643
1723	15	0.433120665866	13.4049556091	0.172140381488	2.81774810375	0.009404407	0.0100126266643
758	6	0.471053612243	14.880824416	0.452524483249	2.61552978882	0.009876603	0.0100126266643
1539	12	0.585936956917	15.9851350115	0.442445878287	6.93048598014	0.009191662	0.0100126266643
