# Supplementary material for: Tableware trade in the Roman East: Exploring cultural and economic transmission with agent-based modelling and approximate Bayesian computation
Source: PLoS One. 2020 Nov 25;15(11):e0240414. doi: 10.1371/journal.pone.0240414 (PMC7688115; doi:10.1371/journal.pone.0240414)
Supplement: S1 File — The full project, with the data, the code of all components used to run the simulation and analyses is registered: https://osf.io/s5mdw/. (GZ) [file pone.0240414.s003.gz › s5mdw-full/abc-pandora/results-example/nonrand/result_0.0108970318173.csv]

nstep	cstep	mu	mumax	copy	strb	score	epsilon
1680	10	0.22178298185	17.3869249454	0.62686601069	2.98310967379	0.009406898	0.0108970318173
756	14	0.768831675438	11.8171954861	0.346495097622	4.4736539172	0.01045713	0.0108970318173
1701	18	0.671418523346	11.3353421798	0.393067260838	0.00727642878491	0.01060588	0.0108970318173
454	4	0.570430953204	14.0012027858	0.888918102359	5.93654234619	0.01004299	0.0108970318173
1670	28	0.435844767672	15.8874743345	0.0826996174712	2.35936132797	0.01001305	0.0108970318173
1002	11	0.5355507827	15.5397767955	0.511268301469	1.69085846825	0.01034612	0.0108970318173
917	8	0.627964656021	14.0763044481	0.761801544008	4.78520817546	0.01088775	0.0108970318173
1562	25	0.644839538542	13.7024659839	0.984199130345	1.33132181286	0.0100952	0.0108970318173
1789	24	0.682335047333	14.2798427465	0.632095055511	5.22610843495	0.01053572	0.0108970318173
1211	15	0.88970238696	12.0586759633	0.586493381601	5.21293850269	0.01072841	0.0108970318173
561	10	0.933403526427	14.6393129223	0.649424847798	0.577315901344	0.01087805	0.0108970318173
1471	20	0.683298241736	13.1717355201	0.247411662833	4.69258172427	0.01068202	0.0108970318173
972	10	0.767039542122	13.0469355431	0.88802494094	4.82983907971	0.01062186	0.0108970318173
1035	10	0.582461389544	14.2670753524	0.146833778871	3.32797665097	0.01017321	0.0108970318173
1071	9	0.838060471831	15.9845798166	0.401414975795	3.65024259302	0.00979811	0.0108970318173
573	9	0.97565404194	13.7502238344	0.36688758427	2.15084845323	0.01039617	0.0108970318173
1558	18	0.937926330978	14.2411779028	0.459667161366	2.8099939593	0.009958406	0.0108970318173
1040	12	0.8190839294	14.3226085523	0.0784261981966	2.72795145822	0.01088141	0.0108970318173
786	6	0.229941193374	14.235432233	0.742255014727	4.3650556815	0.00988404	0.0108970318173
1426	18	0.182974793101	15.7659349628	0.319422789647	6.14318235649	0.009822363	0.0108970318173
378	5	0.958758409917	16.1098978311	0.433115614178	0.596584087603	0.01071346	0.0108970318173
1838	18	0.532437709216	12.2214643782	0.263685132713	0.238077218706	0.01036878	0.0108970318173
1383	9	0.527229513438	15.4654955116	0.130333387881	7.17049432374	0.01079952	0.0108970318173
932	7	0.865351181524	14.6988332746	0.47347261206	1.19415318085	0.01086231	0.0108970318173
1364	13	0.690981484006	14.7389748982	0.44056519579	1.84929732457	0.009986836	0.0108970318173
1684	20	0.543563232802	14.0069300042	0.179361400103	1.07019317596	0.01005544	0.0108970318173
910	5	0.189129854883	12.4997527669	0.140512413146	6.37756832916	0.01079936	0.0108970318173
1434	5	0.069807029307	18.591735496	0.380044452497	5.99431726449	0.01028485	0.0108970318173
697	11	0.339116983626	10.9651895133	0.157886045971	1.09125022258	0.0106519	0.0108970318173
1257	17	0.670255095682	16.2075882281	0.226687508405	0.961321973656	0.01086607	0.0108970318173
695	10	0.235627574845	9.74986306235	0.366543736275	0.304499472106	0.0103855	0.0108970318173
702	8	0.577030868345	15.7055530295	0.810751134799	3.37130095836	0.01017075	0.0108970318173
1015	17	0.148513681545	17.0274398423	0.0774015913549	4.53654313698	0.0101602	0.0108970318173
1085	9	0.482239245828	17.2063043905	0.114662001452	3.76413311213	0.009806118	0.0108970318173
1727	8	0.384061542421	17.2379592098	0.490876498745	1.90660205886	0.01016021	0.0108970318173
1268	19	0.269298801184	15.5640194589	0.0674941044858	2.90606760333	0.01065518	0.0108970318173
938	13	0.549565303675	12.4943250294	0.80125560625	3.66220902821	0.01072227	0.0108970318173
1460	17	0.664133929999	15.2295287633	0.88133760579	3.22459377346	0.01004849	0.0108970318173
1728	9	0.335868971628	17.5905220746	0.69791875959	0.41428438701	0.01035858	0.0108970318173
809	12	0.365362730467	13.5451272008	0.317282810747	0.325820878953	0.01051933	0.0108970318173
1458	15	0.635830384913	13.752359878	0.454083866415	1.70853910206	0.009094474	0.0108970318173
773	10	0.44114809343	13.0318342364	0.403806198469	2.28384855801	0.01084808	0.0108970318173
1158	18	0.255136452283	16.4469801626	0.0776921836493	3.37230560534	0.01018408	0.0108970318173
2094	29	0.287313052125	14.183300374	0.538801323508	5.23641226029	0.01009157	0.0108970318173
854	13	0.89858278398	13.0650871043	0.371498092715	3.58170868361	0.01080578	0.0108970318173
1334	18	0.34074501383	11.6611851266	0.448070186263	4.21499146637	0.01036021	0.0108970318173
1899	24	0.831270626935	15.550879029	0.477157205811	5.8479407594	0.01060048	0.0108970318173
1699	15	0.381522431601	11.3713420637	0.787637600142	5.54805695041	0.01054405	0.0108970318173
1097	14	0.45238650862	13.1948643536	0.503039458983	3.75205186276	0.009924299	0.0108970318173
1100	9	0.880572081389	13.8851646315	0.176873965772	3.93418143582	0.01068392	0.0108970318173
460	7	0.705263761388	13.4802166939	0.971628726772	1.63334699324	0.01022212	0.0108970318173
2149	39	0.874538882151	13.7124687386	0.875080747382	4.27203811439	0.01055337	0.0108970318173
1523	22	0.786962203274	12.3626401795	0.414236739777	1.17297130979	0.01055232	0.0108970318173
2264	29	0.23571790756	12.8993256654	0.845182471298	3.10032917728	0.009964991	0.0108970318173
1662	20	0.676211477149	13.1052462707	0.851988631101	1.03570762084	0.01013796	0.0108970318173
1356	23	0.661769808622	13.5021669997	0.635052275439	4.84023944699	0.01071735	0.0108970318173
543	9	0.586270669462	13.4446760075	0.486289678857	1.47976708401	0.01047618	0.0108970318173
844	14	0.918442279973	16.1671230554	0.179615407744	1.24912884726	0.01083426	0.0108970318173
989	19	0.818307753962	15.7534381478	0.759680516427	0.926740439613	0.01042757	0.0108970318173
1091	18	0.233017314776	11.9167426074	0.0295861525468	3.73652941322	0.01066379	0.0108970318173
822	14	0.898194379105	12.4695165052	0.692938418466	1.76611495898	0.009904701	0.0108970318173
1104	13	0.71803604896	14.9046240083	0.277408763358	2.09379898357	0.009922811	0.0108970318173
1162	19	0.476085279067	16.6672939435	0.57937699153	1.8572270706	0.01042236	0.0108970318173
1279	11	0.402381550878	15.6314110351	0.603077695215	4.27441444627	0.0106514	0.0108970318173
1687	23	0.533270237374	12.1594141699	0.278179926735	2.69869911532	0.01069857	0.0108970318173
1265	15	0.707140370987	12.3707800088	0.769655807335	3.11781117091	0.01071489	0.0108970318173
1212	13	0.382195512106	14.2325426962	0.442825785855	3.63981121472	0.01027795	0.0108970318173
1419	15	0.407840329396	15.3210122111	0.882788832307	0.167020040435	0.01083426	0.0108970318173
1204	5	0.0771560038048	10.2916391219	0.625933091271	5.32286480632	0.0103221	0.0108970318173
1248	22	0.440100108047	11.7138006104	0.296827350256	1.29148286741	0.01085593	0.0108970318173
1649	18	0.312985163491	11.5351552596	0.808503966534	1.3548614456	0.01066063	0.0108970318173
962	12	0.757263332368	12.7146648996	0.638693796575	2.13651093611	0.01044435	0.0108970318173
1653	16	0.646275817613	12.1028905302	0.725805593207	3.98637629449	0.01054051	0.0108970318173
1456	25	0.334569365264	14.0263847332	0.259566846747	1.12970909817	0.01024076	0.0108970318173
1058	18	0.833527267616	11.809769302	0.690124801599	7.35910551876	0.01067896	0.0108970318173
1649	10	0.439691912064	13.7010524408	0.674875199517	2.71896273068	0.01066909	0.0108970318173
1675	33	0.846920581926	14.3495232259	0.154866756878	1.95058427521	0.01016755	0.0108970318173
1749	17	0.804492586062	17.8172563499	0.408067886589	1.79795910445	0.01063731	0.0108970318173
770	14	0.375707333783	12.4985617609	0.65277279112	1.9203019483	0.01048238	0.0108970318173
1087	21	0.374828239583	14.7306866881	0.270640763617	0.911132127228	0.01080108	0.0108970318173
1804	19	0.700272373602	12.6563551902	0.860813822698	0.129268391407	0.01049717	0.0108970318173
712	12	0.668254147286	12.7304508941	0.275045336594	5.32055987271	0.01080922	0.0108970318173
693	12	0.947037155575	12.713664586	0.290156067663	0.39318955719	0.01053575	0.0108970318173
1193	10	0.555506385883	15.644085531	0.135859959882	5.50568646152	0.01027769	0.0108970318173
651	5	0.58016403392	15.7448383105	0.944527897631	0.94523481455	0.01044419	0.0108970318173
1206	11	0.696147009683	12.6725417744	0.276471980442	3.698660136	0.01019793	0.0108970318173
1887	20	0.107412270739	12.6422832155	0.480390443822	1.06221261076	0.01006703	0.0108970318173
922	8	0.440316320454	16.0721893757	0.70572248173	4.66425967063	0.009509703	0.0108970318173
753	14	0.547317878671	13.5201332603	0.961678536916	3.10857953709	0.01058989	0.0108970318173
839	15	0.671365339984	11.9694875461	0.0825195083104	2.42029717335	0.01066277	0.0108970318173
1266	7	0.240563289983	16.5109528037	0.701314635554	2.1473394772	0.009927393	0.0108970318173
1511	29	0.414429240591	13.8471290038	0.547648056877	5.66726456956	0.01043923	0.0108970318173
970	8	0.428280667903	13.6853504169	0.557421959037	2.39653294794	0.009976576	0.0108970318173
1332	13	0.996987929025	12.3483185987	0.931102740629	2.32653320378	0.01053857	0.0108970318173
1677	19	0.993171451981	14.6868422681	0.980748467669	2.47422698668	0.01089124	0.0108970318173
1109	19	0.571041902575	12.9127440866	0.575870459646	2.16455483231	0.01039964	0.0108970318173
605	6	0.40453222286	16.1700478835	0.25797869318	3.8132383743	0.01057666	0.0108970318173
1580	22	0.459253444519	14.7360313727	0.679534490229	0.239065920346	0.01028062	0.0108970318173
1996	25	0.653360198987	15.5134329365	0.498365025643	5.47975709501	0.01048708	0.0108970318173
1434	15	0.965365645333	12.0272668615	0.632037118706	6.1594816827	0.01068867	0.0108970318173
737	8	0.767631093906	14.1294732813	0.192900157817	2.07981852231	0.009257448	0.0108970318173
1322	7	0.229068586374	13.2887924215	0.618876037146	1.02733633543	0.009874171	0.0108970318173
1624	19	0.340463935587	9.75690613017	0.666193943126	4.7164156441	0.01062693	0.0108970318173
1244	12	0.331785238765	15.6649171954	0.418517182691	1.93188855897	0.01055852	0.0108970318173
1344	18	0.408900452394	12.9447227001	0.67396824995	0.0367378858531	0.009649354	0.0108970318173
999	8	0.468489202493	16.8812119765	0.55767760597	3.77218866235	0.01018298	0.0108970318173
1270	8	0.134514426104	13.4770623935	0.674518712751	5.83480221854	0.009348364	0.0108970318173
1006	15	0.259533651039	18.2284945024	0.851845559545	0.483577852366	0.01072582	0.0108970318173
1538	13	0.43962841407	11.5838617724	0.664002120644	2.28686534945	0.01013619	0.0108970318173
1388	12	0.731099608708	12.8038802355	0.427447255692	1.65155626045	0.01006161	0.0108970318173
2045	30	0.381584835577	14.1445387053	0.278581517477	1.50511996019	0.01010555	0.0108970318173
1218	10	0.426058563935	12.8503346916	0.222571933831	3.13557210018	0.01048837	0.0108970318173
1287	18	0.404549143662	16.6636289184	0.474126510335	3.23113741864	0.009596326	0.0108970318173
1701	19	0.611758967762	11.2594288373	0.973931678883	2.78067159159	0.01027476	0.0108970318173
1214	20	0.505259900323	11.7863267289	0.948267365157	1.17332782128	0.01049671	0.0108970318173
1102	18	0.530373743391	13.0273552809	0.691168815696	4.96637558685	0.01064316	0.0108970318173
683	10	0.345606010611	18.0279859361	0.81364001479	0.236316480731	0.0103136	0.0108970318173
1524	15	0.32100346492	14.0109032665	0.299883390238	0.803607940192	0.01027715	0.0108970318173
1680	16	0.915818765415	13.0148480334	0.85367794065	5.77824740924	0.01056935	0.0108970318173
1617	22	0.537491355255	14.0777800836	0.0395579006725	0.0696144864825	0.009841396	0.0108970318173
323	4	0.536807867724	16.8889860823	0.290751766131	4.37031364043	0.0107337	0.0108970318173
1550	19	0.572681920902	13.848885959	0.59937129359	0.577198684726	0.01035313	0.0108970318173
1432	21	0.762598836976	13.2977152943	0.477707801694	7.93219295309	0.01007071	0.0108970318173
500	7	0.789460209625	15.4954875795	0.897557292248	4.23620478055	0.0104836	0.0108970318173
1519	16	0.544605720548	12.6689214995	0.758181253202	0.878653229953	0.01071289	0.0108970318173
908	10	0.299775030503	13.4242693977	0.964082266487	3.17501757701	0.01017559	0.0108970318173
1461	19	0.581381921372	13.6375795044	0.87209451767	4.37920647333	0.01082129	0.0108970318173
1647	13	0.278390273356	16.3196323296	0.562086029443	2.5153542904	0.01040601	0.0108970318173
1260	19	0.401035676326	14.554574526	0.393577628296	3.74755306726	0.009562769	0.0108970318173
831	12	0.900862127382	14.6474200557	0.664690221514	5.12099367992	0.01052582	0.0108970318173
943	10	0.365714817704	15.4208804639	0.375284349186	3.23855311648	0.009688241	0.0108970318173
1272	9	0.35521492767	16.5255809052	0.814664525123	4.02791528832	0.0103707	0.0108970318173
1161	10	0.917891673203	14.694461144	0.861753269067	2.74983999341	0.01045743	0.0108970318173
1155	18	0.403450210902	12.0941617152	0.903368627711	4.75586502039	0.01055501	0.0108970318173
1491	27	0.870098968122	16.3309630629	0.427600795643	0.301728739593	0.01022832	0.0108970318173
1167	20	0.643118136864	11.5150901387	0.994058933944	1.73049208205	0.01084725	0.0108970318173
506	5	0.888180155084	17.5984179514	0.320585011391	4.17703264085	0.01046211	0.0108970318173
1244	17	0.946411540819	15.2922802943	0.122325736976	2.62783323757	0.009983807	0.0108970318173
1150	22	0.961464972203	12.4557980027	0.507976698178	3.88121709347	0.009829492	0.0108970318173
771	6	0.994151598997	17.0484910948	0.20048375943	0.710988642515	0.01029221	0.0108970318173
1170	9	0.501781067812	15.3321726191	0.177741142924	0.520553453591	0.01036491	0.0108970318173
1354	23	0.718759711985	14.3175070897	0.151032407046	1.11728344353	0.01084599	0.0108970318173
985	15	0.297761564995	12.5558109693	0.127413305983	6.90798470231	0.009586356	0.0108970318173
872	10	0.817812871008	13.6536433877	0.497381090717	0.941751594455	0.01048366	0.0108970318173
1312	14	0.897640803933	11.3437850367	0.0460723362713	1.09617120651	0.01089503	0.0108970318173
1537	15	0.333713181126	13.4970717711	0.730978461283	0.323287462579	0.009930596	0.0108970318173
1304	18	0.464338587927	12.6577737595	0.0751480492225	3.1715232877	0.0107605	0.0108970318173
973	16	0.744368899246	14.8651684222	0.0866704928957	0.74044900201	0.01026858	0.0108970318173
820	10	0.332245838347	12.5955256717	0.357493768006	1.50260532551	0.009706664	0.0108970318173
165	1	0.357837004253	11.8105553909	0.484019601327	2.15682679155	0.01076767	0.0108970318173
1772	7	0.200565549661	12.0728571715	0.184379911196	3.21837428168	0.01038856	0.0108970318173
1358	24	0.573849324221	12.0386245538	0.224451492631	2.85939448558	0.009914429	0.0108970318173
1509	27	0.379318203075	16.9524715614	0.631509646549	4.49844049452	0.01073863	0.0108970318173
1666	27	0.854122489866	12.3820748116	0.947626056997	0.999502469842	0.01076276	0.0108970318173
1406	10	0.416255284558	15.1907851486	0.655168076174	1.83164782525	0.01005898	0.0108970318173
671	9	0.299480797959	11.4178428891	0.310288919051	2.66711803404	0.01084473	0.0108970318173
605	9	0.988464667303	13.9235509467	0.337033558664	2.97319425921	0.01032603	0.0108970318173
845	7	0.740792198952	15.5081682432	0.48297332985	2.13186264383	0.009775375	0.0108970318173
1487	10	0.517401881685	15.8301683007	0.949767015649	0.0482148788166	0.01059633	0.0108970318173
797	11	0.597043527367	10.6045479999	0.869770516927	1.44054403529	0.01084219	0.0108970318173
1108	8	0.693686491103	16.9403828401	0.132576356512	3.07714111288	0.01023638	0.0108970318173
1106	8	0.419239356689	14.6999903505	0.795618217484	3.5960691129	0.01015833	0.0108970318173
820	6	0.428237626952	14.2392296461	0.864824790313	1.43239070164	0.01082743	0.0108970318173
1335	25	0.785619834277	13.3961809445	0.918990774885	2.45363311035	0.01069331	0.0108970318173
778	15	0.569874469361	13.8735342174	0.606726600426	4.79006488874	0.01058493	0.0108970318173
1578	20	0.37469120485	15.6239988459	0.276850898289	0.476902161754	0.01083167	0.0108970318173
920	13	0.272986110321	15.9090700673	0.17694471992	1.68409913727	0.01008063	0.0108970318173
988	14	0.393272605341	13.2050134896	0.610786789539	3.85266265884	0.009272673	0.0108970318173
1521	21	0.846673447222	13.4972053521	0.33296453788	1.91005847016	0.01038906	0.0108970318173
1100	14	0.884911072858	13.9324550821	0.0432766204534	2.38129287104	0.01041094	0.0108970318173
1131	8	0.508983050198	15.6055942638	0.36299816315	2.1556121513	0.01085547	0.0108970318173
1446	9	0.43867110936	13.1384284926	0.892940084108	2.82290440378	0.01038875	0.0108970318173
1449	23	0.854584496158	12.452188117	0.408794154389	2.01282176829	0.01087314	0.0108970318173
1648	22	0.403399047928	12.5131925246	0.652792518949	3.40088325338	0.009695851	0.0108970318173
1402	14	0.353772507579	16.2512133608	0.218620590215	2.18560059719	0.009731969	0.0108970318173
1133	14	0.0880487360014	13.388793061	0.456427978578	2.08478756157	0.01001739	0.0108970318173
1023	14	0.963587275763	14.5270645886	0.932094695843	0.755162923465	0.01067924	0.0108970318173
1040	14	0.781132786817	16.6422397183	0.58839712737	2.95984078913	0.01088559	0.0108970318173
915	13	0.517461942054	13.4482798688	0.0391021615803	3.20743568682	0.0106687	0.0108970318173
958	12	0.627881809992	13.0241031328	0.386425593175	0.128163059776	0.01044868	0.0108970318173
1378	12	0.595700627673	15.1577367831	0.273915665249	4.13195012357	0.009614422	0.0108970318173
925	5	0.897636283893	18.2458676841	0.00633743835192	2.05941684597	0.0099062	0.0108970318173
754	8	0.417072240981	12.5107901228	0.756272312245	3.55989078418	0.009389022	0.0108970318173
1214	15	0.520181234847	12.2817220927	0.82716154799	6.67005467506	0.01048156	0.0108970318173
1053	15	0.577628027732	15.1965567834	0.969569585762	1.94725211491	0.01014104	0.0108970318173
394	7	0.659511582968	16.9614913936	0.784856276004	5.71756089422	0.01047889	0.0108970318173
874	5	0.51178552012	13.8511055653	0.101701355988	0.965031018498	0.009890788	0.0108970318173
1158	10	0.841943197424	12.8596730625	0.22608066316	5.29123090641	0.01081189	0.0108970318173
2014	29	0.443145309483	13.5174016861	0.00828747983331	8.01090048787	0.01015788	0.0108970318173
1062	15	0.455700761958	11.1201471347	0.27906069425	2.22542899065	0.01083374	0.0108970318173
693	7	0.708040388296	15.4922628351	0.197859597389	4.77929404321	0.01044058	0.0108970318173
1952	33	0.405197577367	13.7102945048	0.117808578323	4.84566699671	0.009863845	0.0108970318173
1726	29	0.417984746091	12.8033409342	0.799390580027	1.45767206131	0.01049386	0.0108970318173
1013	8	0.93329204429	13.8761433643	0.463707653726	1.64784114774	0.01038186	0.0108970318173
899	12	0.889473452056	14.2482928004	0.723286320267	2.1276122753	0.01073084	0.0108970318173
689	8	0.473399463149	13.5795185356	0.210818772145	1.73034531827	0.00940746	0.0108970318173
1303	8	0.557375003879	15.1821762773	0.345823382816	2.52276457444	0.01059381	0.0108970318173
1873	29	0.885352499376	12.8784092865	0.354276834676	1.38117231332	0.01038654	0.0108970318173
1110	21	0.87327396469	16.8343076521	0.594496501847	2.66124423031	0.0104282	0.0108970318173
1728	22	0.701337210269	14.1126278943	0.567578591805	2.5716399326	0.009321402	0.0108970318173
526	10	0.137561218281	14.1591277592	0.890985087306	3.3199491005	0.01001179	0.0108970318173
321	4	0.992897498496	13.2207998181	0.896830095869	0.445732751927	0.01078885	0.0108970318173
1834	16	0.815154199943	13.309010706	0.553225703529	0.551709657564	0.01082398	0.0108970318173
1726	34	0.779093846553	12.878390727	0.229087255074	2.1599299073	0.01015306	0.0108970318173
1782	14	0.70412361521	15.2704581895	0.667138571122	0.294088122301	0.01031382	0.0108970318173
1559	9	0.658448812163	19.2746229699	0.0989873507759	2.64133481303	0.01037948	0.0108970318173
1691	32	0.584285766434	14.7843610445	0.786984304445	0.216229143716	0.01048491	0.0108970318173
1243	12	0.231658002308	14.9228834786	0.0763985667923	5.76130353031	0.009990368	0.0108970318173
1385	24	0.7151290118	11.7720657033	0.452176288529	2.95651756607	0.01019784	0.0108970318173
1640	20	0.673419672098	15.6403070402	0.995150738154	2.54765631651	0.01013617	0.0108970318173
793	8	0.968020623529	12.8424870319	0.016109830055	1.97136365608	0.01047854	0.0108970318173
1114	10	0.800739969561	12.2450656034	0.338799882012	3.96644141348	0.01065344	0.0108970318173
552	9	0.519367672279	12.9404760752	0.679434597588	5.2680807651	0.01044526	0.0108970318173
1358	26	0.307164573517	10.1844519465	0.0879678874481	4.1558631857	0.009586575	0.0108970318173
1495	11	0.98967599537	13.2187013312	0.221675078624	1.39259547576	0.01088701	0.0108970318173
1577	16	0.744002843066	15.1143717204	0.281594582853	4.62894061324	0.009286389	0.0108970318173
809	9	0.387406698171	15.9214613287	0.881818792515	5.74694115397	0.009833163	0.0108970318173
1082	10	0.573869308027	15.4844056843	0.372670911284	3.17234510665	0.009948765	0.0108970318173
1303	12	0.649843878568	13.6179718863	0.151056043325	6.44149434249	0.01031917	0.0108970318173
1981	32	0.262575273044	12.8158874036	0.665690634542	1.28064428065	0.01018559	0.0108970318173
2150	28	0.481721370836	13.6512573044	0.409576777356	1.31475532239	0.01059681	0.0108970318173
761	14	0.857303250788	14.5419146595	0.264491189644	3.91992971063	0.009960204	0.0108970318173
705	9	0.699252759869	16.4780992175	0.597768758551	2.86104001497	0.01044962	0.0108970318173
971	12	0.424340417607	11.5556781022	0.3640498026	4.63221249423	0.009906824	0.0108970318173
1605	25	0.906439526315	12.3466945835	0.542543495873	3.08407559697	0.01063599	0.0108970318173
1567	15	0.319343090236	13.9406495767	0.62373548636	2.60999635217	0.01055738	0.0108970318173
1134	19	0.636697938291	11.7293082415	0.746211606131	3.06485251481	0.01039735	0.0108970318173
2346	18	0.619296804016	14.4221768945	0.2142151947	0.433819429745	0.01017608	0.0108970318173
851	8	0.743391207638	15.4382104092	0.602452992814	2.22079797155	0.01075378	0.0108970318173
1689	20	0.393153181451	13.8932766493	0.101255321188	5.15278970108	0.01027395	0.0108970318173
1360	11	0.673638746162	17.4872069356	0.779218867969	3.28795805686	0.0100083	0.0108970318173
1827	18	0.59715435774	13.8451961969	0.406049433286	5.98060042729	0.01057247	0.0108970318173
870	12	0.372337539691	13.5654603379	0.686912079745	2.90780593206	0.0104663	0.0108970318173
1068	18	0.200253545635	11.0144952851	0.0589757490775	5.38608467165	0.00962571	0.0108970318173
1304	18	0.385685111594	16.2711780447	0.440423156846	3.2949861216	0.01001984	0.0108970318173
1417	26	0.598099841897	14.0428142449	0.0406768547601	0.0910152853765	0.01005048	0.0108970318173
663	12	0.528538681023	13.7024306957	0.58573115218	1.17263112979	0.01075962	0.0108970318173
1347	11	0.800171859619	14.687446474	0.313793939693	7.7135587379	0.01058221	0.0108970318173
1708	25	0.509453193944	15.2898471845	0.591254430276	0.651410603835	0.01065951	0.0108970318173
1741	30	0.509927134815	12.5991809502	0.369271006076	1.82646353949	0.0104847	0.0108970318173
1317	15	0.514933032229	14.5986632449	0.721037239098	1.66176019168	0.01051469	0.0108970318173
1649	25	0.814192338882	11.3577302096	0.32975301307	1.3417888722	0.01078699	0.0108970318173
1101	19	0.41054162212	14.1362834159	0.607091069491	2.34312021896	0.009728551	0.0108970318173
1728	18	0.737761365101	14.0188854852	0.165781735553	3.50938390268	0.01005886	0.0108970318173
524	7	0.711138781231	12.9936174531	0.864902412261	3.89119535745	0.01068152	0.0108970318173
1200	19	0.393139243469	12.8875364024	0.663290231701	8.1766023997	0.0101686	0.0108970318173
1849	22	0.492923623915	14.0944163423	0.387561477478	6.14544140726	0.01075843	0.0108970318173
1145	22	0.647167892824	13.4225372911	0.322201790607	1.5767224775	0.0107574	0.0108970318173
1814	19	0.335947709745	13.3690080785	0.181429703742	3.35932282294	0.01029305	0.0108970318173
1276	16	0.527265225748	15.367819667	0.233893045048	3.59681991488	0.01026791	0.0108970318173
1086	15	0.072222615728	17.3318774424	0.0628685596008	4.1427250777	0.009860102	0.0108970318173
1229	19	0.196877709672	12.3613250364	0.685065299429	4.61801699243	0.009718677	0.0108970318173
1160	21	0.241451663687	14.3723674786	0.782974644254	6.21794682036	0.009878863	0.0108970318173
1315	15	0.497234042563	14.4104711198	0.492267232605	5.24433782564	0.01040398	0.0108970318173
1241	16	0.811749514957	16.0730465762	0.577433003693	3.16685792426	0.01083471	0.0108970318173
1392	12	0.26266770004	12.1099967711	0.666053908984	2.16297587417	0.01046699	0.0108970318173
1125	9	0.808884438661	15.4737043607	0.831935213282	1.51342696824	0.01027588	0.0108970318173
963	12	0.414398149087	12.2260308765	0.765202715943	3.85706187766	0.01079305	0.0108970318173
786	5	0.65412279942	13.254001024	0.325573244153	0.742447203085	0.0108094	0.0108970318173
1688	26	0.597566193138	13.7366888424	0.116026147483	3.57259910677	0.01083316	0.0108970318173
1896	8	0.556118811326	16.8058875779	0.546843884024	2.49521706591	0.01059716	0.0108970318173
1150	19	0.697674943204	14.5486294039	0.248981226659	3.17299631369	0.01084436	0.0108970318173
1852	33	0.698640251015	15.6016707507	0.938112729202	6.80413869018	0.01081783	0.0108970318173
1439	26	0.725916780683	12.9442622027	0.679986752565	2.15384245745	0.01019561	0.0108970318173
1176	13	0.413211512556	12.1841102191	0.403602430567	5.54377116173	0.01021814	0.0108970318173
1237	24	0.279787822591	14.3227255547	0.611447536198	3.48614717138	0.00937895	0.0108970318173
1710	17	0.945448615149	15.9984104424	0.349092955713	1.97935381044	0.01088214	0.0108970318173
604	9	0.253479173911	13.3822446986	0.427878233508	0.140451022854	0.01032499	0.0108970318173
1065	12	0.618812951084	15.5418612857	0.195549760253	5.41257854808	0.01053601	0.0108970318173
1190	10	0.479487178635	14.9965384924	0.733163438248	3.36340125113	0.01071455	0.0108970318173
732	13	0.600357515521	15.4685415513	0.817872213078	1.21200523698	0.01055996	0.0108970318173
909	16	0.582200118595	16.3236886216	0.163226329354	3.28552140965	0.01057287	0.0108970318173
1684	27	0.204255865082	14.7741991188	0.8549328317	3.04949913434	0.01047376	0.0108970318173
1898	22	0.69747781203	13.2651997628	0.572544250967	1.46177365896	0.01083108	0.0108970318173
993	15	0.180867179031	12.68241656	0.0376885577429	2.23613321225	0.00992515	0.0108970318173
1183	19	0.0502649821327	14.359775307	0.195837021287	4.68632605812	0.009945419	0.0108970318173
1063	11	0.362251270522	12.7176360446	0.0305733596051	1.45447402176	0.01016158	0.0108970318173
1677	29	0.421865488309	9.26027301925	0.137694477515	1.4952956657	0.01069172	0.0108970318173
1025	20	0.353129611582	13.2323120045	0.621537994482	0.467045885982	0.01033798	0.0108970318173
949	16	0.863491027561	13.0118083115	0.0912011443161	5.69061461488	0.01007836	0.0108970318173
1164	21	0.799594610019	15.0996565605	0.393184439142	5.23957017647	0.01024469	0.0108970318173
1726	7	0.167771535433	12.4612725136	0.540898024044	4.51988299901	0.01062084	0.0108970318173
820	14	0.993233591416	15.908727959	0.246529845947	5.69806245981	0.01074673	0.0108970318173
1607	31	0.546817867072	15.2194975055	0.0410726287415	5.14382616288	0.01034726	0.0108970318173
677	12	0.879551446837	11.1947285178	0.18966581463	1.29239601852	0.0105597	0.0108970318173
1175	18	0.244714311317	12.9505756423	0.788771352893	4.3897575777	0.0103589	0.0108970318173
994	15	0.484183224356	14.8350990239	0.538153137225	7.42481432308	0.01048541	0.0108970318173
1277	19	0.643227548284	10.1206139819	0.436556371288	2.61644126082	0.01078669	0.0108970318173
1239	16	0.643148225358	17.678047607	0.448936791946	2.62159030727	0.01082675	0.0108970318173
1779	21	0.491956499031	9.7152390756	0.492470196841	1.2099268351	0.0108626	0.0108970318173
906	12	0.227989631822	10.7161818447	0.546683396769	3.44046916105	0.01004951	0.0108970318173
780	13	0.494547768647	17.1475961509	0.314828772921	2.94471990926	0.01075784	0.0108970318173
1155	11	0.622627418942	16.4996082286	0.0332897858382	1.89075460592	0.01065717	0.0108970318173
1312	11	0.590006415902	12.2309123601	0.758903203994	1.04931207661	0.01064514	0.0108970318173
942	12	0.899063799688	15.0437314215	0.0447254969511	1.47166190599	0.01003041	0.0108970318173
1410	17	0.551382331838	13.6655908029	0.500285943753	4.18164278502	0.01063195	0.0108970318173
615	9	0.536570018094	12.5798597912	0.17417502109	0.158799550972	0.01038435	0.0108970318173
1013	8	0.213757558145	14.5677908116	0.117075705762	3.86589603923	0.01029933	0.0108970318173
1196	22	0.362550793226	12.6374691929	0.21415888111	1.42641528186	0.01058347	0.0108970318173
1639	15	0.982181748099	13.2912864619	0.654964648385	0.418306527821	0.01049127	0.0108970318173
1524	12	0.666285737248	13.6574129435	0.841178651317	2.15569651779	0.01064102	0.0108970318173
1153	18	0.82219504399	11.2400907372	0.883823923858	0.644113556997	0.01077184	0.0108970318173
1089	12	0.692574821336	14.6033403518	0.556703050868	0.814660310119	0.01062822	0.0108970318173
1392	21	0.263188172712	12.4018655084	0.852609469	3.31432257586	0.0104254	0.0108970318173
1475	14	0.900595534736	14.8728059976	0.112531021685	4.6662526966	0.0108445	0.0108970318173
1008	9	0.399311463337	14.5897991212	0.743005041745	4.3873410759	0.009942426	0.0108970318173
1261	22	0.474999018875	13.5635115418	0.120893104405	0.284878551742	0.01057055	0.0108970318173
1082	10	0.503516087466	14.6991005208	0.394111408672	5.46328093515	0.01082879	0.0108970318173
1630	26	0.362012885913	10.9797061112	0.461869815594	2.75187920807	0.01076763	0.0108970318173
1056	8	0.183639193078	12.0653359094	0.431692520795	3.04704460554	0.009612389	0.0108970318173
1037	18	0.725842618618	13.3599639974	0.0444772954286	6.98112285439	0.01008393	0.0108970318173
1943	20	0.66838105418	13.8473287805	0.3924585812	4.44866876941	0.01056372	0.0108970318173
929	13	0.473860983364	16.1819005424	0.316698771119	1.91752322261	0.01037437	0.0108970318173
961	17	0.609797032627	13.2608434549	0.62457289797	2.40290817793	0.01033933	0.0108970318173
2283	33	0.631461615905	18.3855255161	0.596664968458	3.06757378661	0.01075106	0.0108970318173
912	10	0.206908340457	10.4471001437	0.933095316068	2.48549059013	0.01046714	0.0108970318173
1189	19	0.304706625466	12.6628616248	0.547392534378	3.13293535364	0.01008465	0.0108970318173
906	11	0.49401016489	16.6632716403	0.73314019658	3.67228752967	0.01086092	0.0108970318173
1657	23	0.519877156264	12.6028220766	0.820109617229	3.77299882007	0.01086947	0.0108970318173
985	17	0.311139377571	17.6119278447	0.708949300435	0.425654429942	0.01012442	0.0108970318173
1350	20	0.566749049707	14.4351409513	0.824293721951	3.33689324137	0.0105094	0.0108970318173
1521	19	0.222913084555	14.8685278176	0.103632884193	3.20775882563	0.01021431	0.0108970318173
1098	12	0.403472733647	12.6408147644	0.522819290805	2.94855192012	0.01058706	0.0108970318173
1536	17	0.81528650754	15.7179045828	0.948364771213	1.24516899164	0.009487415	0.0108970318173
1608	21	0.319357562798	15.8265987004	0.414071094516	3.897976573	0.009818274	0.0108970318173
908	6	0.612875967605	13.9736581118	0.684442197907	2.23881043133	0.01000763	0.0108970318173
1114	20	0.552987252529	14.57702904	0.625792138628	4.73948614942	0.01024103	0.0108970318173
1301	8	0.421712788939	13.0895905573	0.73500471902	3.42378370641	0.01043782	0.0108970318173
1765	10	0.100214140101	9.25394092147	0.17850179707	1.87058593026	0.01057386	0.0108970318173
1459	28	0.36178096562	12.2585364979	0.665237132903	4.8227449949	0.009790297	0.0108970318173
1648	15	0.179852357027	11.5493194646	0.235280111526	5.41309124648	0.01054972	0.0108970318173
1790	17	0.567187524261	18.4950336144	0.645997766524	0.460335278394	0.01025246	0.0108970318173
1045	19	0.881420786942	13.0500366437	0.217813693614	7.90330237279	0.01038829	0.0108970318173
672	11	0.65145741613	14.6625013364	0.856325225101	3.94745457229	0.01086356	0.0108970318173
1879	16	0.0769147279444	16.1890067881	0.0258494926412	2.46508082422	0.009853031	0.0108970318173
1117	11	0.958446517091	13.44370302	0.328381578501	6.09836687431	0.01068572	0.0108970318173
1709	21	0.793711687463	17.2058290221	0.304738772396	1.58283744501	0.01028766	0.0108970318173
1781	19	0.62385197666	15.644373808	0.273545738756	8.41547516905	0.0101584	0.0108970318173
736	5	0.531464223924	14.6032088922	0.27022646979	1.93904025261	0.01070544	0.0108970318173
1265	11	0.63893673983	16.2241167621	0.568745144903	5.08332875147	0.009412154	0.0108970318173
946	9	0.0801454473074	11.4024737552	0.348023781463	1.79537992861	0.009131274	0.0108970318173
1656	15	0.475073349744	15.5443493486	0.510246022756	5.40053466954	0.01055346	0.0108970318173
1233	15	0.611068676446	11.0278951545	0.183541718726	2.82594436982	0.01072009	0.0108970318173
1319	20	0.407915414262	12.3032026217	0.477726431377	2.94598792465	0.01041104	0.0108970318173
1322	15	0.919976571024	15.6405971551	0.304619370059	0.0415429301991	0.01056215	0.0108970318173
1278	13	0.9247849218	15.4150130714	0.362989431218	3.38631748933	0.01081022	0.0108970318173
1076	6	0.602211812328	15.6428307052	0.936915694813	5.78300999281	0.009903282	0.0108970318173
1236	12	0.534375086339	13.6354564273	0.555429581931	1.37231127699	0.01041007	0.0108970318173
1466	18	0.371546421346	15.568840444	0.225624665236	4.27360026633	0.01083408	0.0108970318173
1352	21	0.848627693184	12.4446048185	0.987116940458	4.49703756427	0.01063671	0.0108970318173
1045	20	0.986701601585	11.6450350661	0.32790884638	2.15808264076	0.01049075	0.0108970318173
1265	18	0.584625873035	11.6605392602	0.943875538411	1.13433349384	0.0107067	0.0108970318173
1572	31	0.597705793059	11.9857743109	0.871299235619	0.640934520681	0.01048769	0.0108970318173
1226	15	0.153853100205	14.4719178452	0.439552301851	3.1252904254	0.01031881	0.0108970318173
309	3	0.457760864933	12.1116861164	0.436244929778	2.4535924213	0.01041934	0.0108970318173
793	5	0.669172750056	17.5641923224	0.126331708609	3.94393537923	0.009796727	0.0108970318173
926	8	0.0470987034987	12.3953081602	0.388204109173	1.1291218626	0.01031554	0.0108970318173
644	12	0.742691559979	15.4302049017	0.757557045611	6.76050757873	0.01078949	0.0108970318173
781	12	0.203402299436	15.2960577141	0.679507294268	0.978398216988	0.01002051	0.0108970318173
1799	14	0.995053887476	14.1979642572	0.870274349038	0.0112815770327	0.01038413	0.0108970318173
682	6	0.547818366052	16.1099211161	0.132551279992	3.77808659569	0.0102726	0.0108970318173
1512	18	0.593165143609	16.3102027416	0.397153692672	1.20026261989	0.01004972	0.0108970318173
1854	18	0.434318195941	10.3623413298	0.0730342924329	2.92410517863	0.0103247	0.0108970318173
1640	26	0.524132119731	13.638449052	0.63447938123	1.09637597914	0.01046251	0.0108970318173
2225	15	0.468344753495	12.5299632582	0.876173048656	0.872756195146	0.0106226	0.0108970318173
921	13	0.923988588289	13.6147774659	0.997229715901	3.54449807426	0.0103907	0.0108970318173
477	5	0.873197925858	14.8752072462	0.769890976403	2.61281350511	0.009624069	0.0108970318173
1693	18	0.684974338152	14.8394247975	0.626769219864	3.78042471586	0.01059678	0.0108970318173
648	8	0.857197641586	13.6790609863	0.0660249282736	4.06498152734	0.009935708	0.0108970318173
1317	10	0.637009754161	15.1948110017	0.899394442801	0.782016529067	0.01053691	0.0108970318173
1310	8	0.359099417982	14.0712370218	0.915664497264	1.57590560132	0.0102088	0.0108970318173
633	9	0.87370484082	13.2800402623	0.00998515910264	3.51841529931	0.01048145	0.0108970318173
841	2	0.179565179058	17.3593810095	0.378173835385	2.54092446102	0.009990842	0.0108970318173
671	12	0.866706260484	12.5264119364	0.933322768597	3.85087355269	0.01043487	0.0108970318173
941	16	0.971486904297	11.6843772725	0.910395700553	2.13620120954	0.01062462	0.0108970318173
564	5	0.765010609452	16.3372611913	0.081546840995	0.977691371067	0.01060705	0.0108970318173
796	13	0.633203583118	13.6962504193	0.537909715506	0.770220985885	0.01078828	0.0108970318173
1316	14	0.518207034927	12.5411528816	0.789879000184	0.146738861859	0.01089539	0.0108970318173
1379	12	0.846564638072	15.9536026008	0.841170345039	3.35298483761	0.01021977	0.0108970318173
1360	18	0.210044596153	16.480592751	0.511237995286	2.32646989156	0.009805337	0.0108970318173
1159	10	0.337565303909	13.9160250615	0.707492016631	4.65995545139	0.0094715	0.0108970318173
1326	24	0.361909244964	16.9388120563	0.64228869996	1.76325936433	0.01025777	0.0108970318173
1594	18	0.520570082031	14.3341455721	0.810999060717	6.85330565805	0.01058253	0.0108970318173
625	8	0.603994860896	15.2191821969	0.287732224429	3.00721257444	0.009970976	0.0108970318173
1234	11	0.319776202868	14.2741869808	0.198170324231	5.62839234557	0.009852807	0.0108970318173
1255	13	0.644656524938	13.6381095698	0.861356271196	4.47738379245	0.01018848	0.0108970318173
1732	20	0.581044744951	17.5324844695	0.444243439899	0.401654209597	0.0106797	0.0108970318173
1399	15	0.663615938032	13.6522840657	0.507757374785	3.65776010766	0.01069951	0.0108970318173
1269	20	0.624868772223	12.0163864438	0.126454539472	1.69580522172	0.01034763	0.0108970318173
907	15	0.964030972494	16.4443939359	0.24944951626	4.27193586725	0.01059413	0.0108970318173
521	5	0.330640748202	12.5912523957	0.28126172148	3.22499137943	0.01018197	0.0108970318173
2315	27	0.834790993988	16.6628985363	0.784678778475	6.06019181983	0.009955443	0.0108970318173
1728	33	0.942378301174	16.5744219234	0.66374793392	2.22204941907	0.01077323	0.0108970318173
1800	25	0.189809925343	12.7023453189	0.799337699303	1.22455303599	0.009778627	0.0108970318173
633	11	0.448117401958	13.0730607386	0.925645882415	1.32366273817	0.01068342	0.0108970318173
962	5	0.199660073733	14.349712993	0.474977936763	2.95027601144	0.009762086	0.0108970318173
1287	19	0.705762233505	12.4772832588	0.248524888554	1.02912234312	0.01066907	0.0108970318173
1320	21	0.324544784769	11.4613908263	0.667890966603	4.77998177043	0.0107466	0.0108970318173
720	12	0.947792659342	12.4895259614	0.42601954474	3.17855024818	0.01012187	0.0108970318173
970	8	0.414246807282	16.0052118729	0.0526477681504	0.415549044606	0.01050312	0.0108970318173
2122	23	0.666684572001	13.1490937296	0.242954666868	1.34646856947	0.01039625	0.0108970318173
1305	21	0.592788595618	13.1874366284	0.491752962835	2.82426458355	0.01025208	0.0108970318173
945	6	0.659160730055	16.2849279394	0.238299866717	0.916318517112	0.01049431	0.0108970318173
1097	7	0.254537127764	15.1340157267	0.26054862856	3.53925663719	0.01028486	0.0108970318173
850	11	0.649102552386	14.9112873974	0.136898353602	4.96511168909	0.0102992	0.0108970318173
921	9	0.845006403005	15.4698935784	0.656134707606	1.20829824337	0.01021054	0.0108970318173
1010	10	0.668928738564	15.4957473785	0.929539139866	1.97296976284	0.01069752	0.0108970318173
1065	18	0.776367347857	14.6110782066	0.457679297389	6.19671602854	0.009856295	0.0108970318173
1435	16	0.809364952443	12.8294311639	0.258709546517	1.08728216324	0.0106796	0.0108970318173
1008	11	0.0929742202607	11.6563981695	0.742880598196	1.39955027536	0.01087581	0.0108970318173
1634	27	0.781980929466	14.437496245	0.303227304586	0.750706656254	0.0100957	0.0108970318173
1129	15	0.593952843046	13.1415725002	0.714212565923	0.264907342057	0.0104062	0.0108970318173
1290	8	0.664187494786	15.5186048428	0.5395337286	3.32810739749	0.01084831	0.0108970318173
328	2	0.351037429369	13.3608692414	0.295099154209	3.1738450822	0.009847113	0.0108970318173
923	8	0.445681625994	13.4248213841	0.401484095844	2.67759835568	0.01085742	0.0108970318173
1237	7	0.535814715868	16.2402597369	0.532428395966	1.92212938553	0.01004415	0.0108970318173
767	5	0.203702749978	14.8239914911	0.680523060252	3.05407802761	0.01013251	0.0108970318173
1321	9	0.170310001911	15.3274583388	0.722928763851	5.66704489842	0.01041955	0.0108970318173
1586	10	0.685320732273	17.7725951645	0.193437674221	2.85374100438	0.01053586	0.0108970318173
1408	24	0.476901866561	13.326801992	0.0146735439947	4.04263012721	0.01057256	0.0108970318173
966	18	0.513670904918	11.2811696491	0.886990594188	3.79423432747	0.01059728	0.0108970318173
1519	14	0.666757205521	15.7010710311	0.124345537613	0.642381051986	0.01038356	0.0108970318173
850	12	0.813925995808	11.5165633569	0.832520052281	1.1384837202	0.01088047	0.0108970318173
1412	11	0.47469655346	14.8039864269	0.435054141365	0.226515747802	0.01028914	0.0108970318173
572	10	0.68224417	12.2347402383	0.104437044333	2.75786653298	0.0108072	0.0108970318173
1908	21	0.697370526415	13.5244423808	0.633785635219	4.77369174161	0.0108785	0.0108970318173
1120	12	0.830151698915	15.6830208233	0.38367410083	4.56903984181	0.01073413	0.0108970318173
1449	22	0.521874901032	11.3191214374	0.125722975881	3.47203870174	0.01055292	0.0108970318173
1451	15	0.219800212793	11.4923668042	0.698066302545	5.54128261651	0.0105197	0.0108970318173
1164	6	0.133194343059	14.4540035155	0.246594943569	2.11935976298	0.009469424	0.0108970318173
1359	16	0.507881060931	13.3014005372	0.339234333412	3.69330279569	0.01083514	0.0108970318173
828	10	0.230522462365	12.8637713402	0.808741416016	1.75152374473	0.01059893	0.0108970318173
2134	21	0.573656972088	14.6990761202	0.380084873156	1.84340393948	0.01012203	0.0108970318173
845	8	0.874001685753	13.2334597622	0.672646960358	6.73478451878	0.0106178	0.0108970318173
902	6	0.278066484423	14.8617678703	0.613816938932	4.4064968564	0.009932095	0.0108970318173
1241	12	0.419302645235	16.8423227204	0.189702400503	1.75192915166	0.0104919	0.0108970318173
1478	12	0.318876044042	15.6411545246	0.485906452891	1.89401750939	0.0102969	0.0108970318173
2164	29	0.86444163964	13.5942846275	0.196645728485	1.56724954549	0.01008271	0.0108970318173
1355	14	0.681382597302	17.163922006	0.446218102934	2.35532443661	0.01074985	0.0108970318173
1413	13	0.413726392305	11.8489645035	0.446928886129	2.14825137538	0.01045136	0.0108970318173
1158	20	0.52053588049	10.6607005196	0.266427396655	1.12774469323	0.01061445	0.0108970318173
1220	8	0.200538821943	12.1919553202	0.413385628936	0.111104876565	0.01077466	0.0108970318173
1050	12	0.320153995505	11.4312310499	0.970411442339	1.0487196179	0.01089148	0.0108970318173
1596	22	0.482208324521	12.1458341486	0.293859162362	4.71430415028	0.009801289	0.0108970318173
1253	20	0.848265568653	15.4029964132	0.25382493919	2.43577833773	0.01077686	0.0108970318173
891	6	0.909666164164	14.8718001767	0.375503742899	5.45257638692	0.01070967	0.0108970318173
1568	10	0.878319735589	16.7671549264	0.507181296566	1.0496208679	0.01041653	0.0108970318173
551	5	0.854264546307	16.5304542039	0.419717124963	4.23627730369	0.01017504	0.0108970318173
1672	24	0.571606954878	11.9207085235	0.0582993598974	0.515650814475	0.0105045	0.0108970318173
907	11	0.56043183179	14.2023957754	0.541830870883	1.65569309318	0.01035534	0.0108970318173
1321	12	0.837991699932	14.8500286437	0.953313571339	2.3446101003	0.01071518	0.0108970318173
1288	20	0.385174824048	11.1984189367	0.19082508028	6.21649383313	0.01074462	0.0108970318173
1177	16	0.639596402214	13.1762728989	0.264440093787	1.52390696932	0.01035758	0.0108970318173
1524	29	0.946218431734	14.6783581749	0.462012986296	1.07965448142	0.01045804	0.0108970318173
1334	16	0.969461050594	11.8776050017	0.457394592495	2.25939695591	0.01078329	0.0108970318173
1210	22	0.984797056403	12.7930521304	0.782953497864	3.49262732606	0.01075585	0.0108970318173
1595	13	0.864234417498	15.8711809659	0.761422316577	2.81448571003	0.01043041	0.0108970318173
1655	14	0.558172358053	14.1240913253	0.668484639036	5.13210184814	0.01023766	0.0108970318173
1085	16	0.197217794722	12.0231900048	0.455697817685	4.86800607079	0.01021899	0.0108970318173
1867	24	0.634996416852	13.3914481637	0.128711565744	2.71704780296	0.009869076	0.0108970318173
892	17	0.589401084791	17.6478272879	0.324910889593	2.45254359757	0.01086778	0.0108970318173
1506	28	0.701942931529	16.4245122689	0.659382085466	3.71782400655	0.01075758	0.0108970318173
1474	24	0.716271333198	11.4679430637	0.448133147657	5.47318320735	0.01082992	0.0108970318173
2120	24	0.553247329734	16.4439282388	0.880127719376	0.86230017452	0.01006045	0.0108970318173
831	14	0.754625370235	11.6688443422	0.0539446885652	5.33196190033	0.01044116	0.0108970318173
1170	7	0.872130813483	18.7092120088	0.325418736502	3.85240790908	0.0101677	0.0108970318173
1542	16	0.933445360894	13.4605774993	0.4923182554	2.24504695266	0.01070277	0.0108970318173
1693	23	0.369994020932	14.556057219	0.422017734419	0.189243464518	0.01013344	0.0108970318173
732	12	0.744252305264	15.7401591245	0.342604690753	4.80018260296	0.01013654	0.0108970318173
1255	14	0.290644304338	11.9148754376	0.144397222183	0.489762324943	0.009591129	0.0108970318173
802	13	0.594412142053	12.4290198488	0.548849895621	1.16843292155	0.0107523	0.0108970318173
1292	16	0.391062722476	12.3891413753	0.135427978796	3.21066529509	0.01047962	0.0108970318173
1084	13	0.487378374239	12.1725510349	0.600858907458	0.673347001025	0.01026558	0.0108970318173
1250	21	0.602852050781	13.0224406593	0.640015513805	4.71609133812	0.01063108	0.0108970318173
809	15	0.763187906371	14.2897302454	0.665151326	4.16172480903	0.01032071	0.0108970318173
1828	18	0.69197037073	15.7364555408	0.08059590757	3.49073577868	0.01052806	0.0108970318173
733	8	0.36612473192	15.5023587198	0.415963772976	0.415317552565	0.01025661	0.0108970318173
1655	32	0.667354527411	10.7598278264	0.934813451477	6.35370345521	0.01085123	0.0108970318173
1413	12	0.537498951589	14.1912267592	0.975153372594	0.588982255402	0.009756715	0.0108970318173
1496	13	0.563994428616	12.8340279623	0.488787694346	1.84414845255	0.01046052	0.0108970318173
1803	28	0.388871008555	11.0786412019	0.817051971187	5.52938085089	0.01077297	0.0108970318173
1075	17	0.71529907547	15.8077665827	0.189623412971	0.014867222117	0.01076058	0.0108970318173
1249	21	0.555802973366	11.8364439823	0.479126611825	4.05977432594	0.01012956	0.0108970318173
1172	15	0.881209305539	12.5637657215	0.0158448680883	4.17228857779	0.01039393	0.0108970318173
1065	14	0.286861568039	14.3917523738	0.0335999701467	4.82778380106	0.01022345	0.0108970318173
826	9	0.316528834717	11.6292324969	0.0189769445486	0.106359916392	0.009600162	0.0108970318173
838	14	0.102960532105	14.1416838485	0.434864579976	1.1524482778	0.01020799	0.0108970318173
1103	21	0.358403329112	16.1048740283	0.264340360633	0.0627485462735	0.01011704	0.0108970318173
458	3	0.120280634391	17.9311489137	0.950388889637	5.42505000833	0.009581911	0.0108970318173
1253	19	0.230279723089	12.7711150197	0.724791264935	1.17405138297	0.01037561	0.0108970318173
1535	27	0.717448586293	14.2776386551	0.0719075036127	4.99508576316	0.01055737	0.0108970318173
1368	18	0.563791217398	11.4645291006	0.610817693024	3.49005663649	0.01071607	0.0108970318173
1367	24	0.293873649486	14.484914196	0.317815710221	2.37280587377	0.01039221	0.0108970318173
1555	15	0.876546137995	13.5143754632	0.724328355814	3.14998747107	0.01022583	0.0108970318173
801	14	0.89920985206	15.5675189778	0.824415682728	3.59057139965	0.01088788	0.0108970318173
2038	20	0.648025311311	11.5250772407	0.875583768832	4.4388180146	0.0104983	0.0108970318173
993	11	0.480935648936	16.2368385358	0.382553842546	10.6869920365	0.01037401	0.0108970318173
1507	22	0.918442084234	10.871104021	0.414125619415	1.52385090923	0.01084449	0.0108970318173
1325	20	0.637340119986	11.5436518314	0.176422752722	4.6664039969	0.01015019	0.0108970318173
1496	13	0.577609740254	14.4276529088	0.608208454241	4.29631180588	0.009950236	0.0108970318173
