# Supplementary material for: Tableware trade in the Roman East: Exploring cultural and economic transmission with agent-based modelling and approximate Bayesian computation
Source: PLoS One. 2020 Nov 25;15(11):e0240414. doi: 10.1371/journal.pone.0240414 (PMC7688115; doi:10.1371/journal.pone.0240414)
Supplement: S1 File — The full project, with the data, the code of all components used to run the simulation and analyses is registered: https://osf.io/s5mdw/. (GZ) [file pone.0240414.s003.gz › s5mdw-full/abc-pandora/results-example/nonrand/result_0.009286932597498207.csv]

nstep	cstep	mu	mumax	copy	strb	score	epsilon
1240	19	0.4549339758065656	15.111397104404734	0.9788067462182832	0.5854535708479212	0.009197967	0.009286932597498207
979	8	0.8758536222315476	16.17505890386816	0.872157507640867	1.8657563339112901	0.008737963	0.009286932597498207
320	3	0.24549125686679396	13.383653651920874	0.8787666957879643	9.034065608444685	0.008550765	0.009286932597498207
1124	16	0.2663987633389716	14.528747614892279	0.40408790680512596	1.8540000400490433	0.009250983	0.009286932597498207
960	9	0.30643307541714687	14.34362762686878	0.7867191507199416	4.398087417277579	0.008727749	0.009286932597498207
1577	18	0.259882917046193	15.432814998955424	0.46083965485116163	1.0014712259618972	0.008754555	0.009286932597498207
627	3	0.18840754319459518	15.141353167254655	0.7303055542327461	1.470623946520702	0.009096338	0.009286932597498207
1044	8	0.05537247179068755	14.710952295034243	0.6574192603133274	1.0299675094787002	0.009023578	0.009286932597498207
1239	16	0.09247345787230499	13.184153254677625	0.5300969936660302	4.501759847763243	0.008982744	0.009286932597498207
380	4	0.38403510765423293	12.768069226915046	0.29697579390325335	3.6095264655167174	0.009190352	0.009286932597498207
2056	27	0.3623926613827841	15.056959952150681	0.29110891884086976	4.0418479280816175	0.009251864	0.009286932597498207
642	7	0.49721817644626265	14.290769402588516	0.8606412992887638	3.2620588741919043	0.009112851	0.009286932597498207
1633	14	0.5509628082685409	14.243923020462388	0.7521758938799586	3.866222773909037	0.009231391	0.009286932597498207
1554	13	0.27610470861950104	14.826027384898948	0.8815788759589858	4.330752411490758	0.008607391	0.009286932597498207
1038	11	0.4168310708535243	13.756840635604913	0.21708671763783555	0.12197110335446004	0.009226522	0.009286932597498207
841	10	0.5081943394796704	12.764515350298653	0.41379115055104926	2.7797491766605136	0.009165874	0.009286932597498207
1650	16	0.13693366164805926	13.826230060824363	0.6908091751339522	4.6435701645390335	0.009061787	0.009286932597498207
824	11	0.1977976324844079	15.164437583778103	0.43375301561411816	1.6720726977766671	0.00916311	0.009286932597498207
1128	10	0.5722597061919323	15.131168910661154	0.8993514888203917	3.032155806923458	0.009223685	0.009286932597498207
1430	15	0.14186789203773126	14.566570919418009	0.1658300269308714	0.9715102612020383	0.009122477	0.009286932597498207
976	9	0.36678012478841243	14.293102925792525	0.15973242683633143	1.8958522891956613	0.009227086	0.009286932597498207
963	15	0.267872784682748	15.740152720304282	0.9600353027790476	4.724685757319224	0.009183216	0.009286932597498207
1203	11	0.822293945560531	16.156459719289874	0.42006970370060137	0.8493558845483461	0.009163472	0.009286932597498207
1385	27	0.24002534883289472	13.457156254876134	0.946381169218796	2.2738770701470834	0.009207071	0.009286932597498207
1067	11	0.19831505659470972	14.016347403553636	0.010106962872624858	3.3478463309880877	0.008727584	0.009286932597498207
1440	21	0.13228595878237703	15.684398677806623	0.3150448592490046	0.5809546718330527	0.008853316	0.009286932597498207
797	8	0.20742083879140188	15.538090976418049	0.856198832760537	1.2801095328249303	0.008618635	0.009286932597498207
1700	11	0.08794419323117703	15.706452593253236	0.007179051986211327	2.1415331977245056	0.008801357	0.009286932597498207
1271	10	0.3643833581830615	13.881923027144309	0.8973337761627567	1.0029678032209821	0.009209067	0.009286932597498207
1179	9	0.34276488761638413	15.878940622721082	0.43208923627488294	3.7937763237248454	0.009205877	0.009286932597498207
655	7	0.3594834831101927	12.501442231582466	0.09195782585574336	2.2595281911519307	0.009157672	0.009286932597498207
1557	28	0.33036733383321126	15.182953193902266	0.026229571727547613	1.4169727395501046	0.008957846	0.009286932597498207
885	9	0.23782836697219145	13.599401854573097	0.3956657907440698	0.7941274209942284	0.009069803	0.009286932597498207
1032	16	0.13715275396395904	12.320599624978488	0.6394628855530731	3.0347062519213424	0.009073125	0.009286932597498207
1304	15	0.3835067694363827	14.337565168411908	0.08743711743864757	3.4911993976395204	0.008789602	0.009286932597498207
1609	26	0.4000182947829082	13.351841235584898	0.23324247873143533	0.09991436247604502	0.009261682	0.009286932597498207
1791	12	0.3111683841534754	14.388852937569194	0.2577715561934773	0.009986121310942897	0.009218696	0.009286932597498207
1752	13	0.3576093314048989	14.700801761222127	0.4212911249038536	0.4128936626951129	0.00899357	0.009286932597498207
853	14	0.3215935950999268	13.386434546043416	0.6403975602920985	0.026079833695459964	0.008788767	0.009286932597498207
1738	15	0.8492270405788094	15.672418807111512	0.11953644545071343	3.988335749661548	0.009272434	0.009286932597498207
1048	8	0.5686544097492015	13.768863892775803	0.025532998020537025	2.6261069572965883	0.009138697	0.009286932597498207
1428	20	0.6090477102600518	12.91882987384928	0.7082724533786703	3.3798625234624695	0.009110394	0.009286932597498207
942	14	0.41507882972671734	14.645593594495304	0.5088774854901589	0.43992816278020186	0.009066828	0.009286932597498207
1069	15	0.309176836687576	15.172118944911539	0.8658573684571053	2.216160046347553	0.00901797	0.009286932597498207
866	5	0.1772094104970378	13.084073746580886	0.6478451703675694	7.988245017740344	0.009269275	0.009286932597498207
620	11	0.40892623614657514	13.41842843348222	0.040736980923019694	1.6008613511369956	0.009206885	0.009286932597498207
1329	10	0.2791046481172675	13.707005010132093	0.4842741829744822	1.0448798746810355	0.008930646	0.009286932597498207
345	3	0.25503756457615834	13.547022556115161	0.28024221825642454	2.547044836270534	0.00889842	0.009286932597498207
1882	16	0.22578272288063944	14.219519697091279	0.5441224583587304	5.008658459309987	0.009279348	0.009286932597498207
1080	15	0.06140601129828105	15.936768756385916	0.09715497990412175	0.7395319393812813	0.009285971	0.009286932597498207
824	11	0.6163948442709006	13.601688594330342	0.2323667754638383	1.964517947598068	0.008897346	0.009286932597498207
1228	11	0.7205120618508982	15.526261561436	0.5082720479631055	5.432265496305769	0.009163992	0.009286932597498207
526	5	0.07068922831262348	14.864198229124604	0.9635422369310842	0.5393511014418126	0.008050035	0.009286932597498207
1478	17	0.5063389462682458	12.578845603440291	0.5759286222175184	3.6527115264855805	0.009063225	0.009286932597498207
1938	21	0.245111474219014	14.467839975614412	0.7996945706913102	5.5348156419705745	0.009054301	0.009286932597498207
1128	10	0.8480383511406617	16.663437005075906	0.831999557491236	2.8100271444373384	0.008968107	0.009286932597498207
643	6	0.28209528351842794	14.215270971335752	0.02667456726540801	3.2807557248572587	0.009230374	0.009286932597498207
1167	11	0.15666484417168963	13.159659117247472	0.7387418692384364	0.9685546293379721	0.009264189	0.009286932597498207
857	11	0.6849017916964804	12.71285927979613	0.3526763439472125	4.235357177411251	0.009261687	0.009286932597498207
1487	20	0.47435440801767814	12.89261389284231	0.8193908024934241	5.222264161619744	0.009238163	0.009286932597498207
1243	13	0.2691906827711956	14.234456058489581	0.17873347219234179	0.42487224357080366	0.009122378	0.009286932597498207
942	5	0.41842996926608245	14.574594187560848	0.5966702088523228	1.687560024060511	0.009230379	0.009286932597498207
739	7	0.2675158489844353	13.816625741020728	0.8017680191885709	2.300418964862775	0.008569052	0.009286932597498207
933	7	0.16024903503874266	13.052196619027857	0.16915998625657097	2.712888858744181	0.008895531	0.009286932597498207
1119	10	0.21209828368424388	12.830151184940853	0.05952165947189253	3.6972755577512766	0.009078599	0.009286932597498207
910	8	0.45990608652746723	13.479521324125448	0.8028981673599385	0.5559558254668431	0.009051695	0.009286932597498207
1293	7	0.24681342469168002	15.470876513709635	0.3361554898033043	2.894922417039364	0.009143967	0.009286932597498207
553	4	0.49190881134975917	14.627042732494779	0.20140219983152527	4.373323764738711	0.009171855	0.009286932597498207
1118	8	0.5064570095052385	15.796112320597345	0.26849599984174244	3.2888387109478563	0.008820992	0.009286932597498207
680	9	0.6157650751131559	13.61594167528396	0.8544459630407001	5.2882888784476725	0.009202914	0.009286932597498207
1804	22	0.2887239642948424	13.173079029070072	0.5076487218869161	1.09353484052885	0.009258301	0.009286932597498207
1616	11	0.4755809811091853	14.312938170913627	0.14361454901652654	8.163333209957731	0.009191061	0.009286932597498207
1729	14	0.12499242965999824	14.483901366043757	0.18867654013919333	1.3704198120860944	0.00925269	0.009286932597498207
1549	20	0.11020208860597097	14.837013686137656	0.09948956205569764	2.8231019215566464	0.008891754	0.009286932597498207
1699	19	0.4121060272719944	12.838351617644758	0.9258421883672594	2.2278919429689603	0.009126592	0.009286932597498207
1218	22	0.24274342341685196	13.381336757173443	0.5210621938675953	2.1558255829710773	0.008735516	0.009286932597498207
1283	12	0.33487432176806275	14.396545035744625	0.3412897260956023	3.2343272667429543	0.009246185	0.009286932597498207
929	8	0.7416088005941015	15.655022961111131	0.5806224558713466	3.1866587114385796	0.009274409	0.009286932597498207
1239	8	0.3484529196526534	14.051826316995184	0.11525792009901559	2.6287878296071585	0.009244499	0.009286932597498207
2185	16	0.4659996087710242	14.549825824015914	0.5509611049090914	2.1908582639413052	0.009247774	0.009286932597498207
1085	12	0.028835913710767935	15.281241571696295	0.6269723971694712	4.388637421315798	0.008656577	0.009286932597498207
515	6	0.4326085409593505	14.967156507932248	0.13255168391656602	0.8458613241031276	0.008863571	0.009286932597498207
1154	6	0.06354601627055495	12.339212247866609	0.041494657114028666	6.095822356396109	0.009089536	0.009286932597498207
1001	13	0.41768191957240447	14.346429414351022	0.22264778941092025	6.182273968239073	0.00921394	0.009286932597498207
1542	14	0.1456946355127109	12.207938412021338	0.0366150628659474	3.130407703220665	0.008646543	0.009286932597498207
2026	30	0.4337396241199112	11.812797376606724	0.24153977756154288	2.7312124177970825	0.009145669	0.009286932597498207
952	7	0.16817414032982875	13.773082149779754	0.7257810269508469	1.840612031635585	0.008719501	0.009286932597498207
1482	15	0.5526182586314317	13.55905769824869	0.5024955765759977	3.882740975974774	0.009179211	0.009286932597498207
1338	11	0.5163744110932598	13.789919856505264	0.5458638008270481	0.44837308369454143	0.009232496	0.009286932597498207
1137	13	0.23434740318370623	14.280242416228543	0.2794118982559351	0.5575524880547578	0.009266472	0.009286932597498207
1270	23	0.21573961774456077	13.89201767708127	0.3868252510447848	2.3078947631381057	0.00914679	0.009286932597498207
2055	15	0.1259621333268487	12.803581411580671	0.686205264409805	2.6207158255903185	0.009094722	0.009286932597498207
1008	11	0.6005932943919077	14.753781694323672	0.20428015813733597	4.523269253543198	0.009179374	0.009286932597498207
843	16	0.42289204135398456	13.294399794897686	0.4028586475324478	0.10799603966193283	0.009078743	0.009286932597498207
1321	9	0.3280714527720688	13.64204306613302	0.9080307251686541	0.9761739699982614	0.009205592	0.009286932597498207
1633	15	0.09801452814827938	14.660801313885486	0.21019019246431986	7.367773164919829	0.009138861	0.009286932597498207
1032	17	0.17414643683012432	13.378335189972185	0.20799648419476552	1.4983407342407724	0.009170606	0.009286932597498207
1230	18	0.41021979435162087	14.478217903979875	0.4144915851249982	1.5006163695361414	0.009139743	0.009286932597498207
1676	14	0.33116924316289786	15.046763952448202	0.5445707907082078	1.5747972242791939	0.009121853	0.009286932597498207
1991	20	0.5511150912296869	13.591249965633487	0.4624664835531029	0.20098978137382428	0.009159058	0.009286932597498207
1616	15	0.37399520066871766	15.08354389088164	0.23092652186684218	3.653813697174716	0.009103819	0.009286932597498207
1009	6	0.3782253657664654	15.312382125061735	0.4754193863735281	3.5199590813195916	0.009030003	0.009286932597498207
900	15	0.37852314199322207	13.814679456535853	0.7316923373764989	1.7288971770577783	0.009019335	0.009286932597498207
1217	9	0.41804629329608	15.286006006905287	0.9419604618182358	1.0479019333033133	0.009203893	0.009286932597498207
731	8	0.3106770617690902	13.624780752469816	0.7894769061900493	3.064672262003558	0.008729552	0.009286932597498207
1134	16	0.4481074313447612	14.453639767875943	0.32259716813648764	0.16008783168656215	0.009044344	0.009286932597498207
1821	23	0.3208196509294351	13.651528656625286	0.54496476507308	1.1519250960785716	0.00896598	0.009286932597498207
975	16	0.37717857268560345	14.692352330033923	0.2961951018435143	1.6325692771212605	0.008789444	0.009286932597498207
1437	24	0.345538090721374	13.350888370747034	0.6178533971793114	5.6224198738489255	0.009283291	0.009286932597498207
1356	10	0.06498679281838926	13.754335207760974	0.5380070962100338	3.2392525638653034	0.009177371	0.009286932597498207
1659	15	0.18002266562265845	14.291084095851748	0.8501586951621081	1.2330422530260936	0.008788283	0.009286932597498207
1320	13	0.28637981267060375	14.232303765471274	0.09492611024014759	0.20798776251796847	0.008999937	0.009286932597498207
1520	10	0.1151326866147177	13.18576598542371	0.4704496262129885	1.984328153987552	0.00901987	0.009286932597498207
1050	8	0.297226699303926	15.30940416394679	0.691273445954226	1.5744593318650542	0.009113115	0.009286932597498207
476	3	0.06008989927508157	12.597895076264875	0.8869053709420791	2.1924052396740485	0.009051598	0.009286932597498207
1657	11	0.16872371865392208	17.521999529549202	0.3990963582394606	1.455051273844823	0.009201248	0.009286932597498207
1626	16	0.6272788823610811	14.810230691708695	0.5590820040917848	1.1583408526190309	0.009191932	0.009286932597498207
689	7	0.1974637392816456	14.594275673796895	0.962605044969257	2.3694906129767137	0.008294962	0.009286932597498207
1111	11	0.16438180141085085	12.955401694491426	0.7822909897643652	3.9426581637966556	0.00869145	0.009286932597498207
971	6	0.29342666509825327	13.52929462796275	0.6301819955849602	2.9975252444645646	0.009191025	0.009286932597498207
1282	13	0.108657466633795	12.696756037735428	0.4831749439360573	5.325825873094779	0.009037762	0.009286932597498207
2068	34	0.37681700464560813	13.348044145225108	0.6229689634013615	1.9160277432779198	0.00922883	0.009286932597498207
1054	4	0.07024933228813712	12.0679820003436	0.09456185459682873	5.910842113815964	0.009155496	0.009286932597498207
1170	9	0.3122332658217167	13.718348455912848	0.5798902104709283	0.4242241034312639	0.00927834	0.009286932597498207
729	7	0.47889056581629674	13.70249302220148	0.906685347186376	1.5545421983539913	0.009116286	0.009286932597498207
1873	22	0.2610958212567452	14.97956822002793	0.21633661498513695	2.12830012016396	0.008655011	0.009286932597498207
1559	16	0.3294723219074558	14.959909561075692	0.9856338839325066	3.2553376489722714	0.009016909	0.009286932597498207
995	7	0.17045822263705396	11.966716918860234	0.6864377196880327	6.763860670124666	0.009067213	0.009286932597498207
728	12	0.48826301758579665	13.124831197163198	0.45119452526690074	0.3704652199374241	0.008645547	0.009286932597498207
1207	11	0.5197267001316113	15.682626407523877	0.6035477952087056	2.7186491409325533	0.009269133	0.009286932597498207
1152	9	0.4172219013967546	15.30215389734804	0.4553623898039929	0.36904645802621405	0.009253958	0.009286932597498207
1652	16	0.9943901159768956	17.09787984969631	0.40331478897290546	2.249450756305344	0.009214672	0.009286932597498207
1431	13	0.4581481384887672	14.19727309004588	0.6357990608214824	3.8277840428798204	0.009264664	0.009286932597498207
1580	18	0.23533552894139176	14.306784452194785	0.7715520962418505	0.15770769741925772	0.009281176	0.009286932597498207
1532	21	0.25233899097381995	13.445104735231723	0.740130989363134	3.4684431044385917	0.008923018	0.009286932597498207
1287	14	0.2255646064220122	14.716909742112339	0.3016880376174009	0.2096473982833582	0.009159699	0.009286932597498207
1222	8	0.175767554643744	13.63139888129643	0.1356321581735998	3.4778414065805183	0.009063504	0.009286932597498207
1606	26	0.12361575877782593	13.716816661320662	0.46967650192692684	4.888679931581636	0.009100415	0.009286932597498207
457	3	0.18590756092853655	14.42545670151155	0.9275264005270049	1.0587931812973272	0.009104024	0.009286932597498207
651	5	0.057781968928549476	11.538548000520029	0.9623501787510668	2.6046666543344843	0.00886954	0.009286932597498207
631	4	0.1927776944123715	13.749543685426964	0.0034799293140296006	1.191859792076842	0.00891464	0.009286932597498207
1153	14	0.4026511419756444	12.303504219547005	0.24073882848615435	5.573049058748214	0.009140081	0.009286932597498207
1970	19	0.2457483913643002	12.707685885507702	0.11315789132928211	3.494937229100064	0.008942421	0.009286932597498207
1184	10	0.10962176208264501	16.872600473567704	0.37764560743425957	0.33231381935753745	0.009192774	0.009286932597498207
598	6	0.3732096109381759	15.733275935931694	0.5935575892731141	0.27845548001444476	0.009231009	0.009286932597498207
1455	14	0.7738734126183898	14.04633062346107	0.20508636773412509	7.137742568826638	0.009117704	0.009286932597498207
1995	20	0.9993088154321895	14.963744086065727	0.3799096514523101	2.769860140320376	0.009265295	0.009286932597498207
580	6	0.5434497718633505	16.38068398049373	0.7831590171434297	2.7257227420748684	0.009256484	0.009286932597498207
1233	15	0.4078072818687546	12.85453379104994	0.5811850567972927	0.33594662324255126	0.009044513	0.009286932597498207
836	8	0.3915051660662771	14.20102686699244	0.7692093383459832	0.757060186125917	0.009202367	0.009286932597498207
370	3	0.19062701614176622	14.663676243885547	0.7282339547383037	0.9842725408141719	0.009059665	0.009286932597498207
683	7	0.33403960099907937	15.639616458933318	0.2690339041718706	0.3328209317445656	0.008917112	0.009286932597498207
1692	15	0.5087482181702323	15.720889253940735	0.7122093423868677	1.4014015451656086	0.009161153	0.009286932597498207
1921	18	0.09651915561955526	14.999137607689493	0.41750673247669445	2.433231194597411	0.008378573	0.009286932597498207
1119	14	0.4522242932065339	14.462808410681042	0.6745773055189426	1.3403668290102444	0.009244248	0.009286932597498207
649	3	0.32301569269703273	15.207845717981606	0.2966637909662885	5.028921312831912	0.009248355	0.009286932597498207
1170	12	0.030801767562311122	13.418245423478204	0.13406319628815933	1.992580707211654	0.008811824	0.009286932597498207
1299	16	0.40217486062999247	13.668444224899584	0.14764990594175031	1.0243577840408995	0.008690136	0.009286932597498207
1311	10	0.42780508093476766	14.964922831336947	0.17656334140268412	1.8314623607439953	0.009225718	0.009286932597498207
1436	12	0.15653385830542066	14.087574675524834	0.557813867638635	3.073754492892688	0.009283994	0.009286932597498207
1777	23	0.4253551264603235	14.895777341882855	0.3719383227717218	1.9178462025533916	0.009105987	0.009286932597498207
1005	15	0.16985171109237523	15.192431407968764	0.6250682348525517	2.5274990279003093	0.009145679	0.009286932597498207
1653	17	0.42634153490067395	12.009498971039482	0.6550543785446841	1.445110933807665	0.009093837	0.009286932597498207
1846	16	0.1594872682136106	14.665016353787575	0.9498801293821413	4.435532955177142	0.008910972	0.009286932597498207
594	7	0.20120567211277296	12.467237204457827	0.6790276022376008	0.6515492990952745	0.00904257	0.009286932597498207
672	7	0.339785469629637	14.905822126728554	0.8101104817098019	2.9866884210679583	0.009215963	0.009286932597498207
549	4	0.317672182451032	13.76492258420178	0.8084931770057013	7.78226402969015	0.009272169	0.009286932597498207
588	4	0.3017239581989338	13.125732577112359	0.388538726743092	3.2057894310266724	0.009282851	0.009286932597498207
1069	12	0.5623666215769261	13.326561605777005	0.4775106173687754	0.6639219236496436	0.009003221	0.009286932597498207
1950	26	0.16718992564358937	14.689860381557153	0.4076707947052588	1.339775993425549	0.00926183	0.009286932597498207
930	9	0.5620756106465081	16.657235280105958	0.9055451952261402	4.492814914837114	0.009240508	0.009286932597498207
1193	10	0.07491795478562613	12.982601021263015	0.8301984921619789	1.9529966773272243	0.00899346	0.009286932597498207
947	5	0.29818674532450173	14.774140596440843	0.283470552718882	4.0761932368991936	0.009126016	0.009286932597498207
1236	13	0.5292349702153978	14.069981242132934	0.27313537539525345	2.882085215561565	0.009255242	0.009286932597498207
1371	19	0.35597274554155	11.604569865362407	0.17771694069732874	3.4399571125624364	0.009233919	0.009286932597498207
680	11	0.2157654772119829	14.062225008423043	0.2043358068037977	5.3080088829429535	0.009196056	0.009286932597498207
1730	29	0.30856486244454734	12.854502172491324	0.3167561982293062	4.615093194882511	0.009229833	0.009286932597498207
435	5	0.9487659819543331	14.204674198786414	0.09900322680418805	2.7296439989366874	0.009248404	0.009286932597498207
1206	18	0.3245510344878785	13.465271445817564	0.5121842744826683	3.0739538972180886	0.009248895	0.009286932597498207
1194	11	0.3619166353185564	13.117198593256925	0.5396523632742561	2.5225409718125307	0.00876014	0.009286932597498207
975	6	0.40268462717617026	15.984743257834522	0.1490681961191333	2.137257903774999	0.008919363	0.009286932597498207
1404	17	0.5123432204725138	14.342974175693957	0.32200736975714367	4.182493465862807	0.009210982	0.009286932597498207
974	8	0.3598116226364279	14.896519193985533	0.7576072308886025	2.5837401173804215	0.00927522	0.009286932597498207
1954	17	0.4612169618198057	14.021472471143241	0.7037315926994425	1.5204488016283837	0.009108595	0.009286932597498207
816	10	0.15136580223516327	11.931769014655792	0.19094402958936504	5.685988739211876	0.00920201	0.009286932597498207
1412	23	0.29416200487882305	13.933672109870916	0.4968541754628287	1.2535374205675922	0.008838479	0.009286932597498207
1046	8	0.08736089172479411	14.233548968612837	0.3343584350893476	1.9818813366600743	0.007855233	0.009286932597498207
470	8	0.49297716780470513	14.043361161887926	0.9255125752675162	1.3656608522111529	0.009228888	0.009286932597498207
611	6	0.39856131318578697	14.089403057425539	0.43963514765393175	2.621091120354753	0.009275569	0.009286932597498207
1592	15	0.37959675555216954	13.680518275584593	0.08684745984789083	1.0715912311438536	0.009173905	0.009286932597498207
2658	23	0.11773273804259177	16.031861586855303	0.16491684427180633	1.587264488333223	0.00902618	0.009286932597498207
1607	12	0.48319927712888255	14.326308940593316	0.34187708483498885	2.975892637626388	0.009211888	0.009286932597498207
1266	14	0.45966149949438684	14.818344384045481	0.9221949303160565	2.0043858463476427	0.009105537	0.009286932597498207
1611	21	0.1738167411946312	15.142300406924612	0.10044732898432665	3.9188386369610146	0.009118218	0.009286932597498207
762	7	0.5559057062441359	13.986473222143621	0.6999727869162546	1.888435081007433	0.009251826	0.009286932597498207
1224	10	0.1452421812039822	14.432956250660023	0.7850780226106754	4.452206289049993	0.00897067	0.009286932597498207
951	15	0.1890032971480063	12.05064323608541	0.5967376891654468	3.8394906495536887	0.009130481	0.009286932597498207
1253	9	0.3478671804426197	12.723832405218463	0.6700359700561855	3.9703512734132564	0.009008695	0.009286932597498207
1081	12	0.1915628428477555	14.251925702565337	0.7779110456811088	5.400476671720733	0.008933668	0.009286932597498207
1422	14	0.42182562302673277	13.946698054793087	0.6167400561930523	3.639368665638988	0.009237199	0.009286932597498207
1498	14	0.10298403736122591	14.900350820387661	0.37878394904954427	3.9032661979427123	0.008108288	0.009286932597498207
1572	27	0.5619699278282461	12.656081453186538	0.22168245699959688	3.9541976206404374	0.009273587	0.009286932597498207
1484	21	0.42825143711840297	13.978781238139764	0.39571281787972135	5.546097054008786	0.009191398	0.009286932597498207
540	3	0.2582087604862173	15.852543244042149	0.18008293084762278	2.763819523699762	0.009168313	0.009286932597498207
839	7	0.25329678880260925	17.554119603352916	0.2002937233892528	1.5550534214035672	0.008890577	0.009286932597498207
670	8	0.319687639413725	15.730885172611819	0.8745931231465605	0.4586350379188304	0.009147377	0.009286932597498207
1749	7	0.0809426881928696	15.231130865606671	0.7479227066835745	3.4400007379077464	0.008077487	0.009286932597498207
867	10	0.6940245871433564	14.093546468380824	0.8033697489311279	3.250471510678499	0.009231009	0.009286932597498207
992	7	0.4373003326527159	17.2166659945773	0.36352567746235354	2.097639784996004	0.009196198	0.009286932597498207
1600	31	0.293979429137312	14.22443266724822	0.36545649385922774	0.997278224823833	0.009253366	0.009286932597498207
1476	10	0.029232029772912616	15.338335464986175	0.18974758491979793	0.45979224259704576	0.009156543	0.009286932597498207
1192	15	0.4990097786154675	13.452626226459529	0.23525082337594744	6.721113598528205	0.00903292	0.009286932597498207
802	7	0.779616897356451	15.889171722428024	0.8501565698712672	1.9174590260293576	0.009209391	0.009286932597498207
1833	18	0.5611256000799466	13.128165983375679	0.6488081191352586	2.3237164189905792	0.009242856	0.009286932597498207
1016	8	0.05771193271044073	12.42634744869632	0.6868927935515616	3.3062625698225157	0.008603206	0.009286932597498207
1576	17	0.28368939560272216	12.604992794421186	0.7626770023845776	2.4641105394526015	0.009094355	0.009286932597498207
1399	13	0.3621247891204715	15.3894881344556	0.18054412525899627	1.8192176151819544	0.009133645	0.009286932597498207
1093	11	0.8461459476876341	15.413215750340875	0.24000821809528333	0.992754644103735	0.008978074	0.009286932597498207
1691	16	0.21810614731783168	14.05073777257917	0.48130997653404684	5.8832576339560525	0.008478541	0.009286932597498207
889	12	0.38509025175905187	14.432674915935381	0.7679004240239355	1.9328403327720893	0.009279722	0.009286932597498207
1833	28	0.6859422955322132	13.336876063792724	0.5905438871541588	0.37662396792992525	0.009273684	0.009286932597498207
1003	10	0.049236131078280676	13.044641422821728	0.16505042840761486	0.33271270625496463	0.009162829	0.009286932597498207
413	4	0.1742250765006736	11.309254640901838	0.6103965104769156	7.027911159534169	0.009145323	0.009286932597498207
1128	3	0.10825472070262004	12.853596336233604	0.4323959538792953	4.087286882988446	0.009283226	0.009286932597498207
849	12	0.09772416192322203	15.834479821255561	0.6795114932741055	1.2306024116953989	0.009280485	0.009286932597498207
1736	5	0.09040221043181695	15.950424468849713	0.23220254485997582	5.2127708766933125	0.00918145	0.009286932597498207
1549	29	0.2562340504961176	12.845443589246534	0.04535038269151909	1.474628343042796	0.009206685	0.009286932597498207
1546	13	0.32179220951813126	14.68205933787649	0.7118299935882869	4.335348647710433	0.008880177	0.009286932597498207
782	12	0.4339295239569486	14.75738872250207	0.11346888853617702	2.970546578158137	0.009245805	0.009286932597498207
1366	9	0.239613513560181	13.716952093589109	0.44208355374432845	1.2795422732804378	0.008995047	0.009286932597498207
1069	2	0.039299749063011924	15.367228052388025	0.9522929772745287	1.2875716694417474	0.008759042	0.009286932597498207
1577	12	0.19071664691052276	14.122090401023556	0.07288994890895786	9.195623060841427	0.008548852	0.009286932597498207
978	12	0.29087310124562427	12.497738439670094	0.5373229482696731	0.44750176772057093	0.009177884	0.009286932597498207
1436	23	0.23095126203769964	12.898428120308212	0.3927334616140308	1.7642630457352684	0.009213731	0.009286932597498207
803	11	0.3325787127114177	15.756402198932928	0.13687590230045232	1.2953723360523022	0.009183317	0.009286932597498207
1005	10	0.027808436774791168	15.212921857689095	0.4888660522789278	3.199014852491772	0.008755968	0.009286932597498207
1352	16	0.42864949339796155	13.765782487650863	0.6362489237129831	4.8759020132567885	0.009055672	0.009286932597498207
1564	16	0.3922598919750122	14.034701465334898	0.9519646492613985	3.898516186551533	0.009265043	0.009286932597498207
1083	11	0.39022055282551016	15.032683608316558	0.28211055261119106	2.772703999756049	0.00910623	0.009286932597498207
1042	10	0.6048191572013271	15.059747439109113	0.7687621918674357	2.8920769625191896	0.009115688	0.009286932597498207
1193	12	0.24352982475884138	14.343562153048461	0.9401689952900819	3.6199545821012604	0.009282533	0.009286932597498207
855	10	0.5168315140957651	12.729912614337692	0.18197565942329763	0.40664006234619055	0.009154536	0.009286932597498207
1414	22	0.2832982974743495	14.139728442790098	0.4800692563248246	4.63293762496289	0.009093648	0.009286932597498207
1173	15	0.16239472903525431	13.946340637966223	0.1482774334638694	0.772398349106116	0.009270007	0.009286932597498207
1369	13	0.05500327605739985	14.585889355571933	0.22385670903242352	3.1208015506945985	0.008703631	0.009286932597498207
1905	19	0.47833997496193886	14.363243905450057	0.2762796859270951	4.8381475663233235	0.009029419	0.009286932597498207
878	8	0.37409644213740334	14.508092873739447	0.27737417585752955	3.565018131171454	0.008921778	0.009286932597498207
1819	14	0.37883588109926425	15.51649673448799	0.32396597395206544	1.7192585791807506	0.008504768	0.009286932597498207
622	8	0.5289397477295052	15.378734528965559	0.032214398769496	2.4977613311424443	0.009219309	0.009286932597498207
723	6	0.2355284409125107	13.099412372552834	0.5313832164781553	1.503938999990699	0.009102323	0.009286932597498207
928	9	0.2797930305875407	12.086504693380173	0.652848466717222	1.9849189981577093	0.009234716	0.009286932597498207
1500	17	0.36038226076519997	15.512633784827994	0.782887973509436	5.636991707509037	0.008697214	0.009286932597498207
993	8	0.16385017056757928	14.600307275814991	0.8347371355683315	6.272384468281404	0.009083299	0.009286932597498207
877	12	0.5530115047945314	12.727564697907923	0.3553557372826188	3.130909952225874	0.009115142	0.009286932597498207
1543	15	0.6770832036487211	14.05394990588304	0.4491242711603053	3.8973392002286262	0.009121271	0.009286932597498207
1428	19	0.3704875276321935	13.147785942181066	0.4371769114565722	1.3954480848560638	0.009037352	0.009286932597498207
1574	14	0.8722157327374582	16.122363753730575	0.42244054479951604	1.6368571234844886	0.009280835	0.009286932597498207
846	7	0.28817695447276004	14.83036286549081	0.1916854644422785	1.781688807998614	0.00887408	0.009286932597498207
1300	12	0.25448389330300225	15.583701084130368	0.07575544651002251	2.3619743762447083	0.008722907	0.009286932597498207
311	2	0.3695410484309416	13.57213222037587	0.3630056721781353	5.80871416002598	0.009283576	0.009286932597498207
1355	14	0.6975849098366704	15.783632823174756	0.7150353694765973	2.9911462931123047	0.00902026	0.009286932597498207
1078	8	0.13715255421088046	14.832413767847692	0.32807816612202184	2.702841744109423	0.00906063	0.009286932597498207
1290	15	0.4508992779812355	14.950604861866404	0.354068394158941	3.5402356331935487	0.009099891	0.009286932597498207
1268	14	0.32195918098870857	12.41657573553997	0.45016204418930483	6.2161549617357	0.009053359	0.009286932597498207
760	5	0.5945366038815171	15.463692140271206	0.29938914503914094	6.0185252192585645	0.009267071	0.009286932597498207
875	6	0.28681653141475155	16.142352298271554	0.7237726722741482	3.5836064016769855	0.009246012	0.009286932597498207
1153	18	0.528877266161863	14.262595893205237	0.1403437610872086	4.134876668878969	0.009119464	0.009286932597498207
852	8	0.4623424565423795	16.158752755498842	0.3079437427191747	1.7412000674645616	0.008706749	0.009286932597498207
1207	10	0.2285616678286912	14.549783325024144	0.35038328423551635	5.526905937406722	0.008606993	0.009286932597498207
1302	7	0.1294392726142588	13.869119959091947	0.5728610047446163	1.952870256791583	0.009170325	0.009286932597498207
1643	20	0.35333474996661424	13.489772597399668	0.8400756553005113	2.0375270903504052	0.00925	0.009286932597498207
1658	11	0.38826923209561803	13.526694235080749	0.9302558104034836	4.215824357442004	0.008990987	0.009286932597498207
1110	8	0.14492777765371462	14.349701851595974	0.8084938478508326	1.7734717809937304	0.009199054	0.009286932597498207
1075	12	0.48252437548238764	14.96083871302997	0.9347338178052094	3.4721851920944973	0.008889221	0.009286932597498207
816	7	0.28124294752758694	14.451655617845601	0.6447094773239666	0.15353015894994193	0.009208564	0.009286932597498207
1588	14	0.12435407329845766	14.74401506097258	0.5378147014130765	4.015137525390681	0.008837819	0.009286932597498207
1483	17	0.298093129840702	12.769039121781779	0.8647322424806242	0.44304460084141395	0.009083206	0.009286932597498207
1242	13	0.38763154060809435	13.066431498293452	0.15274236884213163	0.8158700776393369	0.009255047	0.009286932597498207
1043	15	0.650991128730597	15.516444930294957	0.5310699819631028	0.3917419964017358	0.009281256	0.009286932597498207
1764	22	0.22310131342845974	14.30116314813169	0.4925419385975303	1.3271772194419869	0.009076012	0.009286932597498207
1569	7	0.235705634695476	15.787207883054574	0.16450905668309748	2.5130107436038314	0.009261001	0.009286932597498207
899	8	0.3619761318709218	14.939079007410795	0.20123491040455516	1.7784506974908412	0.00920734	0.009286932597498207
1507	15	0.5908558877783752	14.006062215210392	0.028917730811031772	1.0868844620050853	0.009080561	0.009286932597498207
944	9	0.5520906065357777	14.319333100652925	0.19910944413193776	4.613051675449449	0.009044721	0.009286932597498207
1325	10	0.4437987152707137	16.331534365807652	0.8865462160489492	0.8902250851051412	0.008954183	0.009286932597498207
1512	28	0.2492076565240474	15.324855078443125	0.1568016127969925	0.09601125333184757	0.009213988	0.009286932597498207
352	5	0.30648976542024137	13.830406814837325	0.9126488434438702	3.745961061314155	0.008907897	0.009286932597498207
1383	16	0.4587277905520532	14.247013554624116	0.33958796324429646	3.1625388839554733	0.00891439	0.009286932597498207
1331	10	0.15662207363774927	13.365107309001997	0.6451492184641111	1.4204922461012	0.008749986	0.009286932597498207
1469	24	0.3378943385656859	12.83482979482987	0.229526910197926	3.925099196818084	0.009178326	0.009286932597498207
891	15	0.4183760591329079	12.648290548141384	0.6778412755806741	5.382393429356992	0.0089594	0.009286932597498207
1804	16	0.43630474714237366	14.971690089106039	0.33488885627760645	2.669471739887876	0.009245416	0.009286932597498207
1380	17	0.30298109022463593	14.79965899360876	0.7907951989202946	1.1208399114499346	0.009149565	0.009286932597498207
1480	10	0.2573466790678576	13.963623608080376	0.5055944145720698	3.2686919926747056	0.009197996	0.009286932597498207
1028	9	0.27374365912673515	15.10466928342789	0.27724718841811735	2.598272224193417	0.009262619	0.009286932597498207
2087	29	0.4485627479848354	15.088063940364469	0.5958557294479234	0.8277639315164853	0.009283045	0.009286932597498207
1830	16	0.30250373435519523	14.040927905372238	0.9345697655119066	0.1455225290571378	0.009174225	0.009286932597498207
1026	8	0.024818081507141265	13.743490981989583	0.8947701948293899	2.3198393201966088	0.009033249	0.009286932597498207
971	6	0.2470429554937681	15.837454257416091	0.4106608872823456	0.5858504501990582	0.009276602	0.009286932597498207
1250	11	0.39184931469899764	13.464338212219383	0.7613723567606169	6.539688462632089	0.00923426	0.009286932597498207
1399	16	0.17033451127560983	14.736786608741095	0.6726876684583105	6.539516908090112	0.008977303	0.009286932597498207
1023	9	0.4630183120990183	14.268184204108156	0.4130777469608695	1.4720391939758315	0.00912367	0.009286932597498207
1605	12	0.1783189644919393	13.529129769704285	0.28033237122812127	1.2542179901522603	0.009247409	0.009286932597498207
510	3	0.40604170043530485	15.560191140373973	0.8487213202973348	1.8280649597176586	0.009275719	0.009286932597498207
753	4	0.2248487440781117	14.975797071000017	0.7831938581042615	1.9296945207494176	0.00902756	0.009286932597498207
1151	9	0.5550409892926137	13.19771257518103	0.26600832662426965	2.950032714191062	0.009142918	0.009286932597498207
1479	17	0.3597372027526264	14.798964553222124	0.2816262726237731	2.657634063979489	0.009243638	0.009286932597498207
927	6	0.4928790992014892	14.786295219663286	0.8104608650297302	2.649316561288138	0.009172305	0.009286932597498207
1081	6	0.12966616355543675	14.751051832892802	0.3295042759596921	4.851500828393325	0.009030132	0.009286932597498207
763	10	0.12797271718463415	14.730627264006358	0.4806744094758847	1.1114056310064657	0.009273189	0.009286932597498207
1694	13	0.24146388365044125	14.350659907617025	0.04058743932885345	2.928046094937114	0.009133284	0.009286932597498207
1442	9	0.05330956208626825	14.576706883864714	0.26824497881536846	6.796288339402443	0.009097393	0.009286932597498207
822	10	0.4063239657508339	13.723450642158744	0.09996897909241981	5.740980455186101	0.008934672	0.009286932597498207
1295	13	0.948200022244771	14.61335834944873	0.15855666667649262	2.0337843973541814	0.009139975	0.009286932597498207
814	7	0.1469524825998707	15.915618335408874	0.6669217009332501	2.5357750613484673	0.009213767	0.009286932597498207
1267	18	0.2765838029570674	14.163558675389654	0.29312077335593456	3.073401624529366	0.009058697	0.009286932597498207
1370	16	0.5836094509218261	14.991311606796053	0.8721379714256947	3.2326403478059564	0.009131336	0.009286932597498207
1878	28	0.32466475579474924	14.781533339470842	0.2803281513335326	2.5992541027630067	0.009284069	0.009286932597498207
626	4	0.3401807114644654	15.09183383254726	0.381363433770498	3.5852975753291743	0.009252317	0.009286932597498207
1363	13	0.023097723891518762	14.935922222366147	0.2880282328629874	2.326794877270381	0.009057368	0.009286932597498207
1511	13	0.21930249915999783	13.262999636428153	0.2749684074874088	3.822342250430358	0.009263204	0.009286932597498207
519	5	0.7235978490729166	14.58885460715434	0.5621306406566385	5.761012519612255	0.009155123	0.009286932597498207
1196	13	0.6952372827527642	15.626035770278486	0.15182359063243922	1.3883807093074465	0.009222708	0.009286932597498207
995	9	0.3255768303060882	13.64632707637571	0.9605221393128027	0.05450913093367578	0.009216359	0.009286932597498207
1526	14	0.23137167031730074	14.207955179160592	0.2705962605251133	1.656957243362842	0.008793304	0.009286932597498207
879	10	0.19504331172120448	12.396847466026715	0.659145473038032	4.914038503886146	0.009083184	0.009286932597498207
1420	12	0.2502230886512642	14.667245302014747	0.37038490918005273	4.295080775456882	0.00902207	0.009286932597498207
1345	15	0.19933963150144765	15.820832762743255	0.34586517556459384	2.6194134260074233	0.009035378	0.009286932597498207
1563	22	0.5091307230037636	13.986791313985142	0.8795644982151596	1.562559599328441	0.008992099	0.009286932597498207
1031	10	0.14837379854365051	15.389685306086923	0.2547937678595816	0.5432625955620027	0.009247392	0.009286932597498207
1070	8	0.4436864528976169	14.89650566880411	0.3949084694213334	2.9074907243225177	0.008833787	0.009286932597498207
1107	10	0.4591058906377307	14.59160759947804	0.560424691393483	2.722340628481737	0.009192511	0.009286932597498207
1985	20	0.8928074156359419	14.260973741346922	0.028587131288901023	3.3562284568713583	0.008828577	0.009286932597498207
676	4	0.09761380188894131	15.281446949638582	0.6874464738739829	2.246351392618559	0.00918547	0.009286932597498207
798	11	0.32873284220154797	14.392671839797156	0.37217860243072054	1.7326733492796138	0.008911536	0.009286932597498207
1470	13	0.43473079242163504	12.698947374663488	0.6051835516164662	5.139514791474286	0.009253465	0.009286932597498207
806	11	0.7689418312470218	12.809021655998341	0.5688780043854036	0.5081367093185607	0.009168923	0.009286932597498207
1571	22	0.658174617939023	15.32685546961068	0.8034534919305478	1.5058673497550152	0.009149881	0.009286932597498207
1485	22	0.32482296740298333	14.995797385834342	0.9269021559055277	2.3857169637980875	0.009283261	0.009286932597498207
922	8	0.5007424725225256	14.575164436240678	0.7750488342806405	8.235127318513134	0.009254092	0.009286932597498207
1490	21	0.6324785494283729	11.81509163550361	0.3962516207642168	1.8211935815008213	0.008984676	0.009286932597498207
1608	14	0.14729834953284615	13.850167798103529	0.7446733793471781	3.5186879931465125	0.009231405	0.009286932597498207
1103	7	0.0725478250000629	15.70173585642529	0.4788929959389012	0.14067742995119994	0.009227258	0.009286932597498207
1219	11	0.447748889614557	13.521140849114358	0.651963702672621	4.132865562480465	0.009274408	0.009286932597498207
995	7	0.2984328245694343	14.176337948648632	0.41881563149420514	3.669606048030459	0.009077573	0.009286932597498207
1458	23	0.35305710121222533	14.597103205099936	0.5565813498532571	5.192234345899241	0.00926903	0.009286932597498207
1591	12	0.14750321992036103	12.228450133917855	0.21076309848764554	3.087312690790392	0.00869128	0.009286932597498207
1683	13	0.3797183747746063	13.847040472743739	0.6145339452520409	4.9868572238958375	0.009270806	0.009286932597498207
1632	21	0.35000330811784564	13.760028370879379	0.02715403897772284	3.756032084121992	0.008870004	0.009286932597498207
1770	23	0.27031762420597405	13.31680269708534	0.7348462591972457	5.034345063147443	0.008689724	0.009286932597498207
440	5	0.06747809595965976	13.078271294024573	0.8727920910751588	3.9038722183955303	0.009173529	0.009286932597498207
1250	11	0.16246967717805316	14.214804916963214	0.7739312160840296	0.04241516699883707	0.008164387	0.009286932597498207
488	3	0.05533284517738801	14.051483602394566	0.7416586569618823	4.459203251810376	0.008120088	0.009286932597498207
1248	23	0.2630226796170272	13.420727091634497	0.585174105420319	2.1973279736151436	0.009257616	0.009286932597498207
822	3	0.03703652376450656	16.41407345220563	0.05855520531594355	2.3519889825669815	0.007859724	0.009286932597498207
592	6	0.2203104121764274	11.649721593738944	0.090118775874646	3.115805127745822	0.008909639	0.009286932597498207
1483	14	0.05015926359690909	13.02985171596815	0.6538535181972327	1.787163824483703	0.009280424	0.009286932597498207
1118	11	0.3484206253699379	13.648055981578558	0.8007369314969918	5.0423599581239404	0.00915006	0.009286932597498207
1323	19	0.06541498603865176	14.504780963001629	0.4799320271866876	8.047094601801005	0.008794635	0.009286932597498207
1102	16	0.3840450790626191	13.558684468603897	0.4099819982493671	2.7286309084716893	0.009284595	0.009286932597498207
1368	9	0.1228344631670909	13.54296425982988	0.5533141323440471	4.3287573027654656	0.00857787	0.009286932597498207
1369	5	0.09164463027996622	16.399921925070778	0.7054781140827463	0.12397189083255489	0.008990023	0.009286932597498207
1467	23	0.4313849506525583	13.023013487541133	0.463536040966475	2.2113687969935674	0.009138365	0.009286932597498207
1381	10	0.5727373296371203	14.976467402899083	0.37151320320411196	0.6900600397239596	0.009210908	0.009286932597498207
1390	9	0.06850820173368821	14.317358366914254	0.5668389782528356	0.7283780472340728	0.008797011	0.009286932597498207
1564	19	0.41450801091416817	14.911758734639138	0.4211935141803488	2.1937812150325873	0.008869199	0.009286932597498207
594	11	0.3985649363782561	12.168329771212644	0.6751352864802092	5.7662037860930555	0.009129305	0.009286932597498207
665	7	0.3108072987474776	15.45887219567523	0.39931818171410943	2.257884057603629	0.008918023	0.009286932597498207
900	9	0.6898121767433919	15.456273189016889	0.4480180490476163	1.9160909241778508	0.009251993	0.009286932597498207
1701	17	0.5445028904058964	13.74201327479801	0.7781150940945205	4.888001410162372	0.009261975	0.009286932597498207
2136	20	0.05606784961835881	15.710472631366798	0.6468388750931651	2.8828095208761484	0.008781398	0.009286932597498207
871	9	0.27502193941480924	13.04955402983476	0.16842846672637796	6.576289319280418	0.009251386	0.009286932597498207
472	4	0.05698048404468714	12.159649976670535	0.4720250440827177	3.997366901924145	0.00862275	0.009286932597498207
1113	12	0.25344261931756684	12.77100244606561	0.4491451315168229	4.722344757515269	0.008834774	0.009286932597498207
1363	11	0.16448054697439063	14.736997880283841	0.6267833656143562	2.010466406069382	0.009191039	0.009286932597498207
697	2	0.0739901281161795	14.574440211890105	0.4242170876498811	1.0046019284124987	0.008689997	0.009286932597498207
1486	18	0.35215835297401477	13.769313308856063	0.7220143323136827	0.6768102754624725	0.009180924	0.009286932597498207
1484	15	0.31598564586239586	15.20435299681221	0.8747271472640193	1.8816575020445012	0.009246999	0.009286932597498207
1173	11	0.6268258075460772	15.6085557380317	0.3271278821535784	0.26180238174955783	0.009264823	0.009286932597498207
1271	15	0.5702201735270593	13.472162117981494	0.47252156686764035	7.759983956010824	0.009201339	0.009286932597498207
1398	17	0.09995320741311614	13.433935880595296	0.03160101977234628	4.542291607147048	0.008876735	0.009286932597498207
1202	20	0.24041141543616748	13.896231887003148	0.2983162370939797	1.1223827307326237	0.008596558	0.009286932597498207
1321	15	0.5673620891899367	15.959361931349276	0.7817657101735941	2.1312148254232346	0.008863211	0.009286932597498207
1752	27	0.16116778971667345	15.059470267304105	0.09965136302267524	1.402900247733223	0.008903831	0.009286932597498207
1084	13	0.1375108299438113	14.404093540865867	0.9141742922073409	3.104268009840256	0.00923153	0.009286932597498207
1013	12	0.1226860827476629	13.659626805700528	0.025852031456403773	0.8160511790756441	0.009130447	0.009286932597498207
1314	23	0.20539042014051967	14.282899387860995	0.22497033929412208	0.643855675976756	0.009282281	0.009286932597498207
1353	17	0.21447156739074724	13.353247936593126	0.5721253023400941	7.222775438698478	0.009210318	0.009286932597498207
1078	11	0.394101772831189	14.333730014733773	0.8559826302407366	1.0911820276677688	0.009130277	0.009286932597498207
1631	9	0.26046813899980303	13.901451224146145	0.6366399278652894	1.2299100010734585	0.009102102	0.009286932597498207
931	7	0.287778212821185	15.436580017751707	0.3554116474210271	0.9115262699868629	0.008871861	0.009286932597498207
1241	8	0.32921714509473876	14.334079401770536	0.6127412180972275	3.164740180796181	0.009062334	0.009286932597498207
561	11	0.6154422341912448	13.852571353332655	0.5972323442700387	0.41514890986160957	0.009084072	0.009286932597498207
2034	24	0.37430686261045637	12.461795071249307	0.30420079805791744	2.473283368072599	0.009220094	0.009286932597498207
1337	14	0.12340198839082483	13.095937002942716	0.9870552279957701	5.3749983454224655	0.009221956	0.009286932597498207
1790	24	0.9496313969257171	13.813270018201063	0.34363346476753454	1.7365225713437489	0.009272582	0.009286932597498207
1664	15	0.5941148191570925	15.949092431470266	0.939554344529159	9.87879677784625	0.009159448	0.009286932597498207
1448	9	0.21453322569930966	13.6117362755321	0.7753876566604346	0.8089376990863268	0.009086857	0.009286932597498207
1358	11	0.4475982788762465	14.29808401245595	0.1995012409593775	4.774293048613339	0.009053321	0.009286932597498207
981	13	0.5000319432921703	12.895339451412749	0.05748481664874672	4.552337337891339	0.00927268	0.009286932597498207
883	1	0.04044261159077822	14.441710861131318	0.6972392830747042	5.279756341971368	0.008786581	0.009286932597498207
1432	16	0.06508054842328875	14.994362001283493	0.07404380338530753	0.3425011455635918	0.009234824	0.009286932597498207
1275	11	0.4871683373397486	14.866612932181631	0.3027412359684081	4.432206154271313	0.009110462	0.009286932597498207
1553	14	0.4321564780534743	13.390224024929482	0.29018556693452824	1.6948468453335843	0.009171413	0.009286932597498207
577	8	0.4096286875502813	13.215928490863465	0.3053348763861841	3.576763340637788	0.009040265	0.009286932597498207
1326	25	0.3094063405420965	13.96810241974027	0.8373480209928834	3.2513983463181093	0.008584127	0.009286932597498207
350	5	0.26001202964829273	13.666197144750472	0.36245054423938955	0.08057520689948328	0.009024082	0.009286932597498207
720	8	0.2215442387845721	11.829978017425473	0.43857932690136814	6.111725122417919	0.009238043	0.009286932597498207
1814	15	0.4815539788696245	14.1987068673347	0.23728344821043462	1.693292781588234	0.009192868	0.009286932597498207
1297	9	0.09671363063898764	14.264057159583931	0.3965401153396278	1.2174789180468881	0.009088895	0.009286932597498207
938	11	0.18772091036357363	15.368011970697072	0.2930497843958483	4.514668934111077	0.008999751	0.009286932597498207
1522	15	0.7997349129349494	15.215680414303913	0.26875739849478514	0.7081008692121169	0.009071324	0.009286932597498207
1916	13	0.1909475778051659	14.92742497119442	0.8132831796251175	0.9438569946442585	0.008776339	0.009286932597498207
1539	19	0.4809197021879324	14.455324333734298	0.6851663336682327	3.205344597180516	0.009255922	0.009286932597498207
957	10	0.40373209465568954	12.722575331749278	0.42356065238589097	5.105569232586161	0.009228602	0.009286932597498207
1487	11	0.5157345052273593	15.443863257976306	0.09437101253316188	0.47475396554991844	0.009214413	0.009286932597498207
1511	11	0.07216483265586227	13.767152826087488	0.8914819221179777	8.559488177023784	0.00901613	0.009286932597498207
1666	21	0.10923529491324835	14.808175308860699	0.5348253540400462	3.5138817479042315	0.0089669	0.009286932597498207
678	5	0.4505202748069438	15.742900807057344	0.47738436760409686	1.8681015318146497	0.009248347	0.009286932597498207
1394	8	0.08566724001768816	17.506039316356812	0.7666762382284746	4.104875722818861	0.009119011	0.009286932597498207
1879	31	0.6337233950289156	13.431554824841912	0.25161280531745406	4.484011287806818	0.009218313	0.009286932597498207
1512	15	0.19879364018212137	15.390581594648266	0.29704958373202794	2.2250337846742023	0.008817237	0.009286932597498207
526	6	0.058312950226439175	14.764557172959902	0.41817506932597776	3.774305695701211	0.009249839	0.009286932597498207
1035	9	0.4162061163306504	13.930731013838948	0.6323756626827046	3.3098301650505455	0.009283707	0.009286932597498207
1563	12	0.2381483384804608	15.13767303921163	0.9936745598655354	4.564723018890295	0.008811723	0.009286932597498207
1834	17	0.41490150659074965	14.190955772863429	0.8747179260703881	3.8281223261695865	0.009206188	0.009286932597498207
1073	18	0.2543822945064488	14.544234905769581	0.6122650088259235	3.9399674295961775	0.009233123	0.009286932597498207
1518	11	0.38899962892044804	14.45078730036314	0.9204064651164283	2.5353377257800425	0.009237223	0.009286932597498207
1571	14	0.5869501851135209	14.690078698580669	0.47953952144924694	3.0065428455314693	0.009113536	0.009286932597498207
1156	9	0.11189385351336589	14.207500976815272	0.9155097082233206	1.9993160192631758	0.009000682	0.009286932597498207
1695	17	0.25651568574202505	12.936209255581362	0.8753882732993487	1.0377936145134914	0.009153661	0.009286932597498207
1685	13	0.34862860506417315	14.088999519298126	0.8937887894747902	6.020919103519494	0.009219148	0.009286932597498207
1138	6	0.3072926905223138	16.091682915608047	0.04023673195529928	1.3300291934571	0.009032701	0.009286932597498207
971	9	0.4326525856720377	14.234342292614334	0.07759380817144995	6.202412816075551	0.00897675	0.009286932597498207
1091	12	0.5636248087035246	14.935458494617688	0.07017281978794496	1.1280359784877265	0.009219146	0.009286932597498207
1106	13	0.1955324553208489	11.887086263977436	0.5231982319047079	1.0955023180780596	0.009198794	0.009286932597498207
1248	12	0.40017368082053506	12.921109723672155	0.15306284208567422	2.889900161317906	0.009019049	0.009286932597498207
1955	28	0.40464395371954825	15.312397094029006	0.08316026274790422	2.831078683538033	0.00873617	0.009286932597498207
1701	15	0.47445947924113613	14.581318338772425	0.8930840823475216	4.909762663044058	0.009279563	0.009286932597498207
1311	8	0.13587302411970686	14.13545782930985	0.8172180946726536	1.5435820591866631	0.009265337	0.009286932597498207
1268	7	0.4916043655234328	15.273461941823378	0.3460588490418567	1.5981246797178705	0.009053172	0.009286932597498207
1194	13	0.3948120014426509	13.96962971688376	0.3751603575598242	2.171312352095975	0.009285214	0.009286932597498207
1068	10	0.08341210092690116	12.843435994703757	0.20056907890230152	0.23743059020832458	0.007954372	0.009286932597498207
1465	14	0.45567372103253323	13.454881046447971	0.1160580480486074	2.9286056569105217	0.009279726	0.009286932597498207
823	8	0.24199876712711166	13.548789829380148	0.4378156641704639	2.4665624026717867	0.009026552	0.009286932597498207
1076	9	0.40000068841425696	15.258518673683923	0.11865932799734144	4.175917778033054	0.009246137	0.009286932597498207
1037	8	0.08984295303479561	15.236825360106513	0.9024032577805895	4.63625783103875	0.008730507	0.009286932597498207
1386	18	0.4402838169942494	15.148773327591906	0.34417925905572566	3.187413275495339	0.008965748	0.009286932597498207
1431	14	0.1479986950958732	13.402509800916665	0.25993567688709696	1.3120825050465164	0.00908322	0.009286932597498207
462	2	0.0699417933024582	15.789324303568195	0.47375837618348315	3.9565967905531294	0.009214093	0.009286932597498207
1233	19	0.29142336375006556	14.881639807413489	0.14440046911222035	2.7463274149822854	0.008846354	0.009286932597498207
1017	7	0.5091945313904968	15.163445159532584	0.9465506026258347	1.2411546355035237	0.009077194	0.009286932597498207
1505	14	0.3330176565242699	12.969981275324976	0.5715248277117589	1.8785667846428558	0.009245033	0.009286932597498207
1677	9	0.10133786132287781	14.58067182547704	0.3235484980845877	4.853184837436068	0.009117535	0.009286932597498207
1785	30	0.5321582205630101	13.195434497518299	0.5066640699556585	3.2691362466690137	0.009229971	0.009286932597498207
1644	24	0.04748625282517377	13.417818743757799	0.5650675125374756	3.944862881317208	0.009145459	0.009286932597498207
1151	17	0.3548479406656716	14.189243111193559	0.4607090167595965	3.9067675619590823	0.009276018	0.009286932597498207
840	5	0.0893679809488292	13.782508925642976	0.4666878214721186	5.035599626674987	0.009250721	0.009286932597498207
1193	15	0.16934276042100588	13.716123666648903	0.127420756921626	2.216589160171808	0.009247067	0.009286932597498207
1516	16	0.35503518818111834	13.11106375976378	0.7280566326574858	2.736240022882531	0.009129715	0.009286932597498207
1150	11	0.13822538470257684	13.692991639846213	0.09746383039003648	5.558043326951248	0.00882525	0.009286932597498207
1195	10	0.2853786067801613	13.436813596734481	0.4136822180918834	6.155314295180231	0.009269558	0.009286932597498207
1135	8	0.17541608512415158	15.51634188186691	0.48721172988689077	1.4036270417676544	0.009227053	0.009286932597498207
691	7	0.09664451968064502	12.247576677193976	0.19856846867776923	3.720085920471766	0.009233744	0.009286932597498207
1492	16	0.33427859132098753	13.054173752565736	0.39844591313633293	2.449814357521034	0.009188697	0.009286932597498207
1644	20	0.5311927720113774	14.152852847393556	0.7857391440707822	0.2720740781659501	0.009211659	0.009286932597498207
1315	16	0.3699823169031399	13.370696206922961	0.111260853773276	2.0868430309379495	0.009177236	0.009286932597498207
1455	16	0.8353630147384525	14.991996001485044	0.5773396285428561	4.8287763670402875	0.009217123	0.009286932597498207
563	4	0.2822762615282636	12.13872841999031	0.7618665609156327	4.348064850169875	0.009218007	0.009286932597498207
1654	15	0.38670744796373546	13.691172084417401	0.3959358734122567	4.403814788393225	0.009216723	0.009286932597498207
1066	7	0.2208407704410562	14.528772343617037	0.43739825086932393	4.453255679253916	0.008566313	0.009286932597498207
1241	12	0.6831730413843988	15.708103010484402	0.5611807681173582	2.3220133194613894	0.009233458	0.009286932597498207
1110	6	0.11925805517013643	14.628543462031983	0.22441187628654535	6.2191405165416525	0.009277074	0.009286932597498207
1905	17	0.19831219662067529	14.70888152776005	0.39751901836092146	2.3800844022191034	0.008769533	0.009286932597498207
1225	18	0.6367355408134622	14.403866952464405	0.42060388250318287	0.3077240232205529	0.008957939	0.009286932597498207
1936	13	0.32978865662606544	15.912323315287605	0.14633069612102695	3.478498252920886	0.008738971	0.009286932597498207
1726	16	0.3695100361894982	14.158461470837304	0.8438282438848521	3.43263734319195	0.008780702	0.009286932597498207
785	8	0.5646995955317234	15.480907046093858	0.512185487510725	0.6797252202060928	0.009128422	0.009286932597498207
966	8	0.35518199781465914	15.107435885078793	0.47481833594466255	1.4870795894493076	0.009120416	0.009286932597498207
1557	13	0.4243019879542449	13.26614702100554	0.7234687951246639	6.272000109328389	0.009212786	0.009286932597498207
596	7	0.276628003462741	11.890799983851394	0.47638304641506557	3.392181388443757	0.009235926	0.009286932597498207
1486	15	0.42153785573615293	14.888211140693528	0.7258478999547509	7.214588196111341	0.008901674	0.009286932597498207
1535	23	0.2761288467593557	14.680498572810407	0.07633774895548123	0.6817420134100628	0.009242288	0.009286932597498207
1647	17	0.6750394101830248	13.947647613019486	0.10144097369030217	4.17983200409523	0.009238716	0.009286932597498207
505	5	0.15357097053483654	12.696326281040047	0.356403603865897	3.4624452289237637	0.009171786	0.009286932597498207
1570	16	0.1390595953008696	13.415460760784095	0.18238278181503245	3.7216809919954477	0.009104239	0.009286932597498207
515	5	0.24571037294734743	13.802151294508159	0.723629037861295	2.8709011779109255	0.008689714	0.009286932597498207
514	9	0.3376976639064828	14.680704772437005	0.2950045134579319	2.598880344055822	0.009243368	0.009286932597498207
1174	6	0.06373973358728968	14.463651951333834	0.5086668298704604	2.097603787487855	0.008253392	0.009286932597498207
980	4	0.18175460632560947	14.114214596064397	0.07795255432678294	0.8686155752387857	0.00917522	0.009286932597498207
899	12	0.20560208259874974	12.558233655451184	0.6082246837010915	3.4857066034380972	0.009042734	0.009286932597498207
847	7	0.10490077242721846	13.517464697968725	0.9657264019773708	1.0729858918333302	0.009044754	0.009286932597498207
845	12	0.1790409270915554	14.875654008610695	0.7346328354127198	4.769356510767219	0.008690463	0.009286932597498207
848	8	0.23094628400763512	14.78565519649445	0.42681694412171944	2.9347222927215424	0.009199646	0.009286932597498207
760	6	0.2377399378854029	13.300864978226375	0.31260265554929295	2.0644607752895356	0.009029696	0.009286932597498207
714	8	0.5882845509637828	15.547444607725666	0.6521683961744343	1.4753322140223921	0.009084856	0.009286932597498207
1215	8	0.39175654406685334	14.15721420725966	0.6041869907524259	2.1814938075158956	0.009171829	0.009286932597498207
777	10	0.3408543253650258	13.877350796524764	0.6595135350835605	4.390575039833244	0.008791924	0.009286932597498207
1642	17	0.5663876060559403	12.361448534464941	0.4074451407746009	2.8672825630525307	0.009128818	0.009286932597498207
1132	10	0.2281715153215329	16.71178319517396	0.3906257122037593	1.7050060967738587	0.008873951	0.009286932597498207
