# Supplementary material for: Tableware trade in the Roman East: Exploring cultural and economic transmission with agent-based modelling and approximate Bayesian computation
Source: PLoS One. 2020 Nov 25;15(11):e0240414. doi: 10.1371/journal.pone.0240414 (PMC7688115; doi:10.1371/journal.pone.0240414)
Supplement: S1 File — The full project, with the data, the code of all components used to run the simulation and analyses is registered: https://osf.io/s5mdw/. (GZ) [file pone.0240414.s003.gz › s5mdw-full/abc-pandora/results-example/nonrand/result_0.00973407357533.csv]

nstep	cstep	mu	mumax	copy	strb	score	epsilon
1076	8	0.169829835544	14.8477292214	0.274307218023	0.797319095043	0.009633405	0.00973407357533
1055	7	0.416033446857	16.2694004728	0.238481516554	1.82486692705	0.00937623	0.00973407357533
1007	10	0.126310674157	15.2205974979	0.00585041850031	1.17878743904	0.008977302	0.00973407357533
948	18	0.475484244994	15.4884892734	0.739306673185	4.99003313629	0.009494483	0.00973407357533
1166	11	0.706082240256	16.4771285396	0.217323439897	4.26049447976	0.009502054	0.00973407357533
1682	20	0.577426578142	16.6019360498	0.102170875393	2.61350410616	0.009546607	0.00973407357533
1190	12	0.861466849266	15.3808061816	0.596528499956	0.975408996887	0.008749026	0.00973407357533
1096	9	0.116910023317	13.9420874084	0.438490528242	4.33572265938	0.009723977	0.00973407357533
1338	15	0.171320884644	13.972191234	0.360807781369	3.47953658892	0.00891799	0.00973407357533
1090	6	0.382387979542	17.8111813509	0.543934114812	8.0504399823	0.009623143	0.00973407357533
1545	10	0.703795450371	15.297005963	0.976898595719	7.15909656633	0.009631605	0.00973407357533
1222	22	0.309330500185	11.8757350609	0.635016466347	1.0791166321	0.009704745	0.00973407357533
946	11	0.431320830125	11.7834070573	0.43526008207	5.81448940574	0.009577813	0.00973407357533
1753	26	0.348510918406	12.6435731885	0.191133056575	4.28380273078	0.009498879	0.00973407357533
1388	8	0.616638231023	17.3421820665	0.646231837345	1.06733559496	0.009541678	0.00973407357533
997	19	0.403342072015	12.0476634969	0.134819926874	1.14298890372	0.009304068	0.00973407357533
1564	14	0.763069268402	14.9648494852	0.77376859886	5.85592872464	0.009619437	0.00973407357533
1349	13	0.417033369514	12.6775205169	0.121436820347	0.354532069676	0.009643723	0.00973407357533
1558	16	0.87799424815	15.3570384146	0.97563530571	1.27304368465	0.009390075	0.00973407357533
1778	21	0.273142365562	14.8526010343	0.136060331823	3.66233006221	0.009565727	0.00973407357533
1742	34	0.577652308802	13.0843823211	0.0559352777013	7.64048059667	0.009728164	0.00973407357533
1040	9	0.652877246283	18.1520362572	0.456203600391	4.59230895769	0.00935173	0.00973407357533
1566	15	0.652596223194	15.5836640398	0.513416234737	0.446602170442	0.009579764	0.00973407357533
1517	22	0.49738627201	13.9321490735	0.16249865193	3.04502611385	0.008978138	0.00973407357533
624	6	0.266835074241	14.2497764014	0.096926800624	1.88104257992	0.009225865	0.00973407357533
1034	11	0.404989346139	13.6838454701	0.186543770213	7.41680962576	0.009320891	0.00973407357533
746	8	0.462926369649	14.1400141021	0.00231779011896	3.94222855039	0.009608695	0.00973407357533
1246	16	0.616892985512	15.2233396313	0.925345623773	1.09609539423	0.009668454	0.00973407357533
1134	13	0.605114237226	15.398917417	0.74656219596	1.05176370281	0.009729358	0.00973407357533
1668	30	0.359425081368	13.3173576747	0.133076391032	0.955030212805	0.008968065	0.00973407357533
777	11	0.307942773855	14.7948090373	0.706540371582	3.04484616804	0.009173143	0.00973407357533
1710	19	0.362587598763	14.3676838456	0.180495233074	3.46256774804	0.009581495	0.00973407357533
521	4	0.20109765005	14.4352421684	0.843265359772	6.37847639233	0.009588277	0.00973407357533
421	6	0.952620865396	14.6531811734	0.170270900471	0.354922928156	0.009570637	0.00973407357533
571	5	0.395812423788	14.4637275938	0.557490988402	0.443451431558	0.009580893	0.00973407357533
526	8	0.159605644737	12.6767864077	0.129025171708	1.59150467216	0.009631026	0.00973407357533
694	6	0.184555358112	11.8095574368	0.18333511366	2.67257641385	0.0096835	0.00973407357533
706	13	0.63295085957	14.9505950518	0.840569888727	3.01788586189	0.009636546	0.00973407357533
512	4	0.644913136425	14.2422617905	0.396210644996	2.49404106038	0.009557836	0.00973407357533
1637	22	0.771243079304	14.8432523107	0.572429364045	1.99561712412	0.009701876	0.00973407357533
958	8	0.212192716954	14.0749131795	0.449730991154	4.24570159506	0.00965637	0.00973407357533
1361	16	0.511912926005	15.2987140117	0.40052708646	2.11972523092	0.00966511	0.00973407357533
602	5	0.336344902574	16.888388681	0.778888814489	3.50835249887	0.00969696	0.00973407357533
1315	25	0.748947618552	12.8856874042	0.61928887688	4.4916302774	0.009411033	0.00973407357533
792	7	0.890828733425	15.7513298273	0.590792122614	4.32624893191	0.009099207	0.00973407357533
1320	12	0.251451646641	15.5550080426	0.680825079272	1.23133348509	0.009409393	0.00973407357533
1133	8	0.629346122347	17.3279000437	0.75881094323	1.59978329528	0.009502201	0.00973407357533
1063	8	0.36303461384	16.916658585	0.921557079309	4.19392566351	0.009517172	0.00973407357533
996	9	0.523773279631	14.9135975181	0.969507233825	3.17494954817	0.009419849	0.00973407357533
1256	13	0.377145931676	13.7787893187	0.889963307178	1.63894775822	0.009562894	0.00973407357533
854	10	0.652432718512	12.6490442342	0.460782028208	4.35037899372	0.009715064	0.00973407357533
1435	10	0.594958178165	15.9271773086	0.348155506051	4.6791158264	0.009553693	0.00973407357533
1350	15	0.778507109601	13.3372988606	0.25744053711	7.51892385085	0.009548957	0.00973407357533
561	4	0.477193732498	17.0018763577	0.708503307756	3.18076373567	0.009564438	0.00973407357533
511	5	0.579443342047	17.1484272522	0.9569259597	0.518594975781	0.009258312	0.00973407357533
818	12	0.320569667084	14.3946052307	0.369222042926	0.927390550049	0.009456464	0.00973407357533
1074	13	0.0778011238807	13.7318143393	0.334618163598	6.09459911052	0.009278623	0.00973407357533
918	15	0.733909214426	13.9740860544	0.683351052799	4.01502837597	0.009727997	0.00973407357533
1396	18	0.582231419343	14.287972351	0.663778003421	5.13670334138	0.009577377	0.00973407357533
1286	21	0.446225548534	11.8419997918	0.212702061891	7.21541139259	0.009703066	0.00973407357533
1188	13	0.392389163011	12.1871648959	0.473741300656	4.44178781923	0.00969633	0.00973407357533
1907	29	0.350095870637	12.4743733598	0.129644186041	2.5121092965	0.009627422	0.00973407357533
549	10	0.486687013374	13.563343767	0.298723859453	3.37846458591	0.009669217	0.00973407357533
1359	14	0.508748556862	14.7166162538	0.794224510812	2.82016266673	0.009501718	0.00973407357533
1492	17	0.571911542345	16.8112815628	0.426359865751	6.31096577694	0.009639091	0.00973407357533
1299	8	0.349531329697	16.8067133818	0.494199559569	0.558892598904	0.009497568	0.00973407357533
1458	25	0.434668730101	15.3303096414	0.848200389431	4.26134279741	0.009576683	0.00973407357533
1085	5	0.249712192722	15.7285965404	0.283241251509	0.92171090847	0.0096763	0.00973407357533
659	8	0.552025158333	13.4757614337	0.987832628604	1.53656243632	0.009706198	0.00973407357533
1495	21	0.489151304568	13.7064737492	0.908706402269	1.66885471113	0.009457135	0.00973407357533
1687	12	0.485967680034	15.2280928126	0.181350027018	0.819524418238	0.0087431	0.00973407357533
1507	8	0.147614020648	12.9388244678	0.960100937688	1.31656032731	0.00928154	0.00973407357533
655	6	0.550220131805	14.9291757294	0.610429542221	0.436851584949	0.009679723	0.00973407357533
1414	8	0.742734383056	17.6281398617	0.353850145864	4.41255548434	0.009646795	0.00973407357533
906	13	0.354406971725	14.5147842996	0.242538763215	0.147754009062	0.009143047	0.00973407357533
1238	14	0.910979261859	15.4612663115	0.78815650272	2.58855857816	0.009527026	0.00973407357533
1211	8	0.337110939337	15.144096954	0.352780514385	6.80532014654	0.009673064	0.00973407357533
1046	15	0.504370898638	15.3717504059	0.355949986198	2.09228599535	0.009557911	0.00973407357533
819	9	0.42875526073	14.4312635069	0.74674084525	3.01671910554	0.009352468	0.00973407357533
1476	23	0.332228419055	14.647918016	0.830372623955	7.41905313637	0.009718867	0.00973407357533
1520	15	0.730889997112	15.8528211489	0.601872543009	4.55003256885	0.009550705	0.00973407357533
1220	21	0.251342806834	13.1811394489	0.347035509834	4.63875883697	0.009361735	0.00973407357533
992	12	0.258857365305	15.4120115322	0.028333083353	1.37554736862	0.009595576	0.00973407357533
1182	9	0.307566881467	13.382587375	0.300181410686	2.84939436917	0.009523614	0.00973407357533
1261	13	0.268749996337	12.42149665	0.206195807238	2.94068793812	0.009608859	0.00973407357533
1208	16	0.757465434113	12.9491902102	0.612365162796	2.48272485396	0.009679057	0.00973407357533
900	13	0.23107938442	12.6410189006	0.39865862668	0.00547387263086	0.00971822	0.00973407357533
700	11	0.232450097087	12.4951812514	0.76352865029	3.15515458286	0.009701799	0.00973407357533
682	12	0.377981472796	13.6076612636	0.743687758803	1.27832085137	0.009560538	0.00973407357533
1873	36	0.756479628713	11.9658906861	0.882075719611	1.7801835977	0.009654467	0.00973407357533
850	9	0.548539191231	13.5958516265	0.053606482657	8.18924157382	0.009406925	0.00973407357533
1661	25	0.424148434237	12.7137059481	0.351977557762	5.01194481478	0.009713232	0.00973407357533
1636	13	0.434661156701	15.717154173	0.796611756324	0.626726721403	0.009527963	0.00973407357533
1293	15	0.407771419936	14.6254966502	0.216556700321	1.72386560365	0.009441091	0.00973407357533
1274	17	0.537530481771	12.033589693	0.642036831831	2.82009741507	0.009547067	0.00973407357533
1032	7	0.184882453962	11.8675661654	0.354310537374	2.03038224176	0.008869859	0.00973407357533
1488	13	0.420688000963	15.2630762716	0.341725129568	4.48651962556	0.009255186	0.00973407357533
1190	13	0.633234737867	15.6275334678	0.783730306497	0.0258422326588	0.009435239	0.00973407357533
722	11	0.305036995644	12.9030589046	0.85274081996	2.07399989477	0.009708302	0.00973407357533
609	8	0.210569232212	12.7326258667	0.270408577646	1.36449998329	0.009377133	0.00973407357533
1459	16	0.322794223216	15.7980346873	0.382831773471	3.01402808002	0.009704128	0.00973407357533
1341	9	0.684526397712	16.673333322	0.200290578032	4.7026901207	0.009580192	0.00973407357533
1439	22	0.471941015161	12.1207477096	0.503704320085	1.27239719642	0.009695116	0.00973407357533
673	6	0.691364637046	15.1694792719	0.529965376161	2.15394567081	0.009324225	0.00973407357533
1580	19	0.523583874988	14.3524685944	0.565027634447	0.0217758849573	0.009719313	0.00973407357533
1407	8	0.0749544755205	12.4815588433	0.718870403339	2.78744587087	0.009712238	0.00973407357533
1566	13	0.72118950467	15.7423084441	0.585693033406	1.73488228072	0.009457729	0.00973407357533
857	8	0.186560670894	13.1367592001	0.640862644679	7.55614901488	0.009025132	0.00973407357533
1203	17	0.532014159052	13.1484228039	0.551524421447	1.3242249343	0.009390863	0.00973407357533
1282	25	0.495030721037	11.845791875	0.321984816213	1.99549077491	0.009649536	0.00973407357533
1059	14	0.35108335384	14.1587609804	0.405455752758	1.8682643031	0.009058938	0.00973407357533
1142	10	0.414698222877	14.5589153206	0.381467371452	0.0140179335793	0.009107495	0.00973407357533
1810	18	0.974958962899	15.5638200613	0.760553676862	4.14310583719	0.009649138	0.00973407357533
925	12	0.909636190159	13.1612569877	0.891840498253	2.80073558117	0.009592157	0.00973407357533
920	10	0.659864868676	14.805307978	0.287751145042	1.68880596199	0.009296972	0.00973407357533
1033	10	0.427251193213	14.7570947139	0.605938162403	3.54526741371	0.009574285	0.00973407357533
887	8	0.439896252646	14.976414331	0.368583869115	2.41488421868	0.008626072	0.00973407357533
1616	19	0.331811750701	13.6761278125	0.00583480311799	0.108158534317	0.009574123	0.00973407357533
1162	13	0.153126284285	11.1455053176	0.358412835931	0.55539236323	0.009614536	0.00973407357533
1294	14	0.605786742041	14.5438041459	0.945293635719	3.55666198518	0.00965024	0.00973407357533
1200	11	0.51376096066	17.1109491675	0.16428198507	0.946683711958	0.00935774	0.00973407357533
1078	18	0.759560265859	13.554228805	0.0712051679821	0.0654748634808	0.009595776	0.00973407357533
1237	11	0.527306172534	14.1469659856	0.616385166823	1.71720784267	0.009625693	0.00973407357533
1204	21	0.880359915165	13.6928602583	0.6450983485	2.54686064645	0.009705873	0.00973407357533
772	9	0.199180605321	14.6470399815	0.111893535803	2.58614635446	0.00948244	0.00973407357533
898	8	0.366339238266	13.5450116604	0.939637028994	3.61986668944	0.009409159	0.00973407357533
1198	13	0.375417209695	13.901639548	0.0271227330133	0.619551973204	0.009167466	0.00973407357533
555	9	0.472121444734	15.4548243624	0.00406445339168	4.34300128266	0.008650793	0.00973407357533
1051	13	0.220375606289	13.4088654826	0.0236795831898	4.05130058033	0.009005054	0.00973407357533
1196	10	0.953642613828	15.5599597757	0.219057633374	2.12820579483	0.009653363	0.00973407357533
1459	15	0.737605211142	16.2945321685	0.829000056899	4.22702371527	0.009584638	0.00973407357533
1880	11	0.664413100912	15.4521754184	0.138229008974	4.23150435288	0.009515634	0.00973407357533
682	9	0.790626492276	14.802508482	0.879858776209	1.31317032141	0.009675052	0.00973407357533
1055	7	0.104869963694	14.7944969591	0.249806687959	2.29715524578	0.00899214	0.00973407357533
2259	27	0.584830661501	13.333891575	0.773784691636	4.29051523361	0.009229314	0.00973407357533
1292	23	0.489187302176	13.4501705911	0.826480195928	6.96720538207	0.009666824	0.00973407357533
1138	11	0.544807100384	13.0331296426	0.361020398467	1.32249595383	0.009363598	0.00973407357533
853	4	0.342943452635	16.3492558108	0.53879611061	2.33583760108	0.009008744	0.00973407357533
1319	16	0.390289305511	12.1131409791	0.979737766473	0.216888885441	0.009298656	0.00973407357533
862	9	0.446350987976	16.2818530571	0.469110588416	1.33804249429	0.009496891	0.00973407357533
528	4	0.241933784264	15.1307542106	0.680908409802	0.638043883657	0.009504347	0.00973407357533
666	12	0.75047438683	14.198032579	0.558683596121	0.168052911854	0.009598286	0.00973407357533
840	15	0.888458092541	12.042442641	0.310112663701	2.11455365769	0.009504135	0.00973407357533
845	10	0.360131449288	13.8817821532	0.946925222599	0.895440602792	0.009458218	0.00973407357533
703	13	0.327540039819	14.27654514	0.746163390148	5.09004067601	0.009511124	0.00973407357533
1038	18	0.546048062374	14.1421893029	0.798602938258	4.20950342845	0.009456459	0.00973407357533
555	10	0.972682297974	13.1669817114	0.850306758359	1.36546998701	0.009581108	0.00973407357533
2108	33	0.691551952879	11.9977453146	0.91508479456	4.76263804211	0.009706417	0.00973407357533
1229	15	0.360444464999	13.9764741661	0.630035933665	2.92455445343	0.009545911	0.00973407357533
1561	20	0.500145420045	14.1162352535	0.223793562176	4.60000788145	0.009598995	0.00973407357533
866	8	0.984470677162	15.1977172742	0.484553582818	3.90327929878	0.009557837	0.00973407357533
634	7	0.521764449198	15.1384149702	0.798640175678	6.75945311346	0.00941973	0.00973407357533
1371	15	0.337207601659	12.6012952607	0.0911507253356	3.28157484951	0.009594341	0.00973407357533
1400	13	0.709370850606	14.6509717905	0.578592104469	2.28853599576	0.009617483	0.00973407357533
934	6	0.470819174184	15.4633411362	0.281794557632	4.71483475002	0.009449648	0.00973407357533
1259	12	0.681833157825	13.6534737633	0.555165822977	2.37583246655	0.009683955	0.00973407357533
1064	20	0.441954173254	14.4979691316	0.485793622268	0.522289335193	0.009647105	0.00973407357533
431	5	0.48660666026	15.2172601532	0.921708662814	0.448630537125	0.009564005	0.00973407357533
662	8	0.393474490745	13.5988240619	0.749721829572	5.1799742555	0.009148069	0.00973407357533
1034	12	0.416944329112	15.5995656408	0.693417005152	0.740979574153	0.00964718	0.00973407357533
914	16	0.763366295932	11.9762965653	0.405467127013	1.8977468022	0.00970744	0.00973407357533
1195	13	0.536632860931	14.9271629497	0.434565566285	0.550770043697	0.00894217	0.00973407357533
510	6	0.193324021977	10.8222460007	0.844579214956	4.65128146768	0.009563895	0.00973407357533
892	6	0.15970237005	12.9494358684	0.428547986221	3.56847128515	0.009480138	0.00973407357533
1495	19	0.305487042874	13.0832466093	0.61177207806	3.14008967468	0.009139306	0.00973407357533
1236	13	0.567418703905	11.906012848	0.4419397188	0.257916883652	0.009595813	0.00973407357533
1010	12	0.285503160624	13.6677601335	0.994250554807	5.59358322178	0.009559171	0.00973407357533
1038	7	0.358199576558	14.1590628319	0.397792567997	2.5029599145	0.009691854	0.00973407357533
1569	14	0.625143572919	16.1307281837	0.0271539376181	5.53560666262	0.009307152	0.00973407357533
834	8	0.458506680363	14.3629902898	0.7868362377	3.74908228162	0.009212119	0.00973407357533
1813	18	0.3981173078	12.6742730652	0.273754562114	5.06610715366	0.009516024	0.00973407357533
1324	13	0.646218544119	14.2333561247	0.202718016496	0.148362917648	0.009616132	0.00973407357533
1515	18	0.418056155912	12.1986025829	0.785628002461	4.22261178081	0.009636249	0.00973407357533
1644	16	0.949435608993	16.6000452388	0.720504304931	2.07826427957	0.009491683	0.00973407357533
1402	14	0.591350063781	14.1646306824	0.462269596265	0.465927420264	0.00970681	0.00973407357533
897	5	0.829490278025	18.4616546208	0.405208542221	2.42127584526	0.009192973	0.00973407357533
1648	18	0.21802285374	13.1180524353	0.439648333903	1.12641667437	0.009629501	0.00973407357533
609	9	0.405861232717	13.9434921482	0.824972708622	3.88696657193	0.008910174	0.00973407357533
960	11	0.213249140815	13.1351808177	0.636305239152	10.3908250328	0.009082686	0.00973407357533
1167	11	0.580604482371	16.2157019229	0.289866600087	4.16200815948	0.009596723	0.00973407357533
1152	15	0.862987756571	15.833245791	0.80979477652	6.3155598891	0.00956304	0.00973407357533
872	6	0.886183231665	16.8351296487	0.862231319395	0.910670170377	0.009601953	0.00973407357533
1811	21	0.388563617422	14.7119751518	0.422331897937	1.9400421342	0.009540355	0.00973407357533
1218	9	0.295782742556	12.4534262686	0.802868081474	5.42827162377	0.009503454	0.00973407357533
942	7	0.184610135563	14.1723318451	0.599779388417	1.03672031828	0.009375473	0.00973407357533
1188	8	0.208244523136	13.2753867149	0.460656727725	3.77062675836	0.009588619	0.00973407357533
1062	15	0.422535799705	12.9680533441	0.168716955668	5.09940486904	0.009642674	0.00973407357533
1773	15	0.229375722272	15.7134527837	0.221119977481	7.59367031247	0.008934124	0.00973407357533
1376	17	0.685726870912	13.3887048369	0.884347130642	1.34195013599	0.00953347	0.00973407357533
740	11	0.27528514124	14.4594321003	0.634123028476	2.57836080166	0.009595299	0.00973407357533
1073	13	0.514497851852	13.6261691065	0.348063395481	2.32660541603	0.009448629	0.00973407357533
978	8	0.425743065299	13.9993130806	0.262949434793	1.17136971273	0.009629841	0.00973407357533
986	14	0.407132627933	13.7752436124	0.428282908231	3.04552945242	0.009241763	0.00973407357533
1312	10	0.654901478143	16.8976277693	0.435076466363	4.09577928769	0.009731368	0.00973407357533
1557	17	0.196084205122	13.8714905442	0.180621419967	0.318077991762	0.009510662	0.00973407357533
1096	11	0.26451359009	11.4406416257	0.479229047541	3.16024399728	0.009493247	0.00973407357533
635	4	0.120350995657	15.4262295227	0.410487238873	3.08990044929	0.009395515	0.00973407357533
1674	14	0.741499891022	13.6837824564	0.0277943598715	9.70756192585	0.009634566	0.00973407357533
1607	22	0.425392700258	14.3361311395	0.0926206237238	0.0246352676315	0.009712494	0.00973407357533
1255	16	0.726365112077	13.7006832073	0.98616767912	4.69342276237	0.009710345	0.00973407357533
1073	14	0.642759676837	15.3950055046	0.790676563506	0.747608714103	0.009369351	0.00973407357533
930	7	0.418555668252	13.7014484722	0.00711739021192	3.11270953572	0.009689521	0.00973407357533
1365	14	0.871521487264	15.5268004932	0.0632657248648	1.23605570212	0.009627682	0.00973407357533
1444	14	0.414379370389	14.8766590239	0.0193702047745	0.0195759417226	0.009600001	0.00973407357533
1572	21	0.5218277828	13.8949196566	0.318886663631	2.15397379008	0.009440336	0.00973407357533
1828	19	0.439545126221	12.8901284509	0.00832588162652	2.76104432965	0.00967516	0.00973407357533
1930	18	0.66595320969	15.2392378408	0.393341469243	6.37227206562	0.009367864	0.00973407357533
1246	20	0.602280679425	14.8913451275	0.136010586742	0.704436577909	0.009551729	0.00973407357533
1666	13	0.264063041272	11.9811904522	0.149310649466	0.229071883339	0.009561162	0.00973407357533
1008	12	0.617872042684	12.288069339	0.357221427156	4.96787035192	0.009617365	0.00973407357533
674	6	0.874791185621	15.9410981553	0.576373891203	5.22267711625	0.009546463	0.00973407357533
1106	20	0.621748617358	13.2403299432	0.834871132541	0.29282050501	0.009305287	0.00973407357533
1329	17	0.869214104853	13.1927235294	0.292930420742	2.94738854362	0.009368402	0.00973407357533
852	8	0.569059937561	14.8408885054	0.849922765762	1.79219902106	0.00942648	0.00973407357533
1240	15	0.63357425786	12.3981850706	0.31239252852	2.93817204676	0.009053412	0.00973407357533
1050	7	0.113074296818	13.6343907296	0.260747319238	1.72523558651	0.009722647	0.00973407357533
944	8	0.710979327751	15.1327535832	0.476725809647	2.67856463932	0.009660994	0.00973407357533
1063	8	0.384115017492	16.2470309701	0.112384952429	0.730697153979	0.009616084	0.00973407357533
574	9	0.50996165645	13.7458084846	0.625003151656	0.185823455734	0.009566683	0.00973407357533
917	6	0.470727153911	15.6697881861	0.627389298986	2.06068458082	0.009604515	0.00973407357533
1191	12	0.0910835727057	9.83987514985	0.366568080468	3.33097650149	0.009437364	0.00973407357533
1632	20	0.242574649589	11.4272722372	0.262691930658	8.90786149488	0.009265269	0.00973407357533
1308	21	0.808638009776	16.7693949841	0.531126076633	3.33386018702	0.009337716	0.00973407357533
1469	14	0.398937180699	15.2125893495	0.379458432573	2.3772345801	0.00952522	0.00973407357533
704	8	0.27752580353	13.2126610748	0.335611092991	4.34929069888	0.009584487	0.00973407357533
558	5	0.917983784048	17.1673756856	0.701431468089	2.42471361381	0.00966151	0.00973407357533
1230	19	0.182464625363	11.3444276239	0.712824979636	0.403280551284	0.009701606	0.00973407357533
2076	18	0.600126094284	14.4982095329	0.108736606633	0.824732337043	0.009697483	0.00973407357533
1091	19	0.550134956734	14.3425303345	0.374704545323	1.42621400386	0.009485786	0.00973407357533
1186	10	0.400986222973	15.1659222507	0.942708394976	3.45231410993	0.009393336	0.00973407357533
1280	15	0.404424930906	14.0501830813	0.411334213313	4.71346341281	0.00946782	0.00973407357533
1471	20	0.285588576506	13.8881825467	0.08932239838	3.81761715473	0.009605405	0.00973407357533
775	14	0.713312825261	12.902126856	0.641897497858	2.46176380648	0.009428627	0.00973407357533
842	11	0.410870387336	12.0177470829	0.0278010756848	6.18542554395	0.009439855	0.00973407357533
903	10	0.398527709454	15.8102362963	0.713214924087	3.36627418146	0.009085863	0.00973407357533
870	11	0.278330124549	12.9959725817	0.469223836449	3.01291510647	0.009557685	0.00973407357533
1692	19	0.279966128615	10.9018422347	0.214128360597	2.89353594632	0.009294284	0.00973407357533
759	7	0.448579914	15.2523881293	0.19588042325	0.429443393576	0.009063387	0.00973407357533
1227	17	0.698848048951	12.7140880636	0.632862547826	1.77647444376	0.00971848	0.00973407357533
1318	14	0.0518836144048	12.1669093146	0.73970364794	4.62158958927	0.008820334	0.00973407357533
991	14	0.339975673628	14.6758944139	0.736471927584	2.24239383464	0.009354333	0.00973407357533
2287	17	0.919848969559	17.7038603668	0.498843229141	5.35791475587	0.009309406	0.00973407357533
996	19	0.906852965317	13.078360181	0.859924457531	2.71016271743	0.009667041	0.00973407357533
1448	10	0.40365095081	14.189368253	0.292984774348	4.45730120245	0.009451536	0.00973407357533
1119	10	0.448349590674	14.6293148888	0.526418482785	6.37628843502	0.009712986	0.00973407357533
1044	7	0.109337786959	14.089028383	0.476596041387	3.68490300995	0.008948798	0.00973407357533
1639	16	0.601921549647	13.5911463384	0.0892983078033	2.51193823422	0.009698847	0.00973407357533
1596	13	0.317963377465	14.308634835	0.485983515524	5.05320469715	0.009667686	0.00973407357533
781	5	0.539840930226	15.7531712522	0.854595757596	0.385330238759	0.009696988	0.00973407357533
1055	4	0.403511963121	16.2157356714	0.73474436735	4.73970750792	0.009696063	0.00973407357533
1082	19	0.339170526393	13.8124776313	0.617463578588	5.75297464864	0.009307417	0.00973407357533
530	7	0.494447387751	13.2484989191	0.236230087874	6.0116735395	0.009672375	0.00973407357533
1387	10	0.517423606203	13.4670648584	0.419310657226	6.84553141693	0.00957731	0.00973407357533
1497	17	0.434370922144	12.971374049	0.617022644176	1.48190203533	0.00962007	0.00973407357533
992	13	0.599498602373	14.6439099884	0.112679868376	1.74074133536	0.009483929	0.00973407357533
1528	22	0.307894987733	14.4503486127	0.0596654660644	5.4103249324	0.009546053	0.00973407357533
1166	23	0.508423149327	12.1592163906	0.0407105305441	2.75631737406	0.00956615	0.00973407357533
760	8	0.115102819517	13.5999671953	0.155957248536	2.82855604848	0.008916062	0.00973407357533
1447	16	0.746111277089	14.1186867381	0.788871308322	8.09912115684	0.009399622	0.00973407357533
1880	23	0.542215051444	12.0956931434	0.567374308335	4.46696850456	0.009166715	0.00973407357533
1245	18	0.236118013761	13.5461954428	0.156568855511	6.52347001173	0.009641195	0.00973407357533
794	6	0.907836135139	18.662544444	0.897009777569	2.79554758096	0.009490805	0.00973407357533
921	13	0.421442872342	16.5019285305	0.762813469678	0.0304591184487	0.009236196	0.00973407357533
647	9	0.468667058779	13.8372698597	0.771567146169	1.36049881448	0.009717127	0.00973407357533
1188	9	0.56616393807	14.3549286882	0.520692090317	1.45487191641	0.009671612	0.00973407357533
1941	21	0.327484735675	14.0474904496	0.119070137911	1.23905773598	0.009574745	0.00973407357533
711	5	0.506464546622	16.5698585903	0.582174445279	2.34637693792	0.009333685	0.00973407357533
1217	11	0.478688675181	14.6275150575	0.868524137766	1.09696925774	0.009542254	0.00973407357533
1514	19	0.674753651668	14.1159799643	0.480649354159	1.94083434823	0.009668665	0.00973407357533
912	13	0.495773923397	15.055497311	0.958906359241	2.82687794487	0.009263893	0.00973407357533
664	7	0.384690463458	14.2323864636	0.822193395951	6.99457448147	0.009607597	0.00973407357533
461	4	0.405794347659	13.154966708	0.791211132868	1.63843999038	0.009469619	0.00973407357533
1929	22	0.0743369001539	15.1142250332	0.506693280097	2.45105715115	0.00897541	0.00973407357533
799	13	0.234316728815	14.1673295237	0.188592397781	2.80214657256	0.009327625	0.00973407357533
1745	29	0.367636770748	13.6693428609	0.569707229615	2.97634300805	0.009645145	0.00973407357533
1146	8	0.707490129956	15.9354567221	0.233089296001	3.36128819385	0.009508529	0.00973407357533
1387	11	0.425074092485	15.0607096385	0.557900362244	0.30897614679	0.009662516	0.00973407357533
980	12	0.216318132182	16.0278764985	0.0208563272797	0.646508815954	0.008704845	0.00973407357533
834	11	0.426973022358	13.7501324463	0.728633918212	4.19782136074	0.009009946	0.00973407357533
1245	14	0.325823052104	12.7649965727	0.218911312497	1.93359752667	0.009382778	0.00973407357533
1052	14	0.476144934337	14.6980207144	0.683808497443	4.9006394157	0.00961402	0.00973407357533
2195	29	0.66931710873	12.8142024614	0.613836489905	6.5675481307	0.009701225	0.00973407357533
2309	42	0.404370979879	12.139549422	0.718334557417	5.58112857555	0.00963174	0.00973407357533
1164	14	0.754061482454	15.4413372736	0.736345417838	1.850118245	0.009468024	0.00973407357533
1145	12	0.781002732018	15.0525641398	0.582376198118	7.05107959884	0.009486205	0.00973407357533
1420	20	0.333501579445	15.8728133923	0.64583030524	2.56167771031	0.009667238	0.00973407357533
992	14	0.429960069019	14.0162882027	0.607352948467	0.593852205154	0.009330181	0.00973407357533
1642	31	0.598893829735	13.7086035454	0.460416056857	2.76436111466	0.009716831	0.00973407357533
1542	20	0.223260909031	12.6328112875	0.79830421486	2.59189697483	0.009494232	0.00973407357533
1045	7	0.211896609804	14.4440546827	0.115800352654	3.28028211194	0.009248172	0.00973407357533
1053	9	0.917969631952	14.4423604241	0.321691435512	5.32590407218	0.009561927	0.00973407357533
1057	14	0.68719667284	14.0024761833	0.643309466158	1.20683302446	0.009656071	0.00973407357533
1198	16	0.52042594328	12.6462382652	0.348873010402	3.25283744021	0.009707978	0.00973407357533
1254	12	0.197787471568	13.2926529863	0.699366673664	2.02290544598	0.008943426	0.00973407357533
1067	11	0.251706517956	11.587725851	0.210286578661	2.92525460896	0.009451081	0.00973407357533
1449	14	0.224097172687	12.9486410857	0.107271586358	1.62263834076	0.009510947	0.00973407357533
1753	23	0.268487935852	12.2002409502	0.937470757557	3.84867819564	0.009064366	0.00973407357533
957	12	0.414203864249	13.7172816954	0.397061447977	0.982409388104	0.009309819	0.00973407357533
968	10	0.464904478712	14.2935113458	0.353335297683	1.49429881474	0.009239239	0.00973407357533
1210	8	0.154921260659	12.9585895469	0.56578020349	1.02355845334	0.009191673	0.00973407357533
1643	28	0.579354425001	13.9620227348	0.317037681881	4.59055611409	0.009654593	0.00973407357533
1461	18	0.665694232739	13.0394196384	0.560529172497	5.86565966928	0.00960713	0.00973407357533
1169	12	0.296708621222	11.7812394119	0.620057734057	4.39891024115	0.009359376	0.00973407357533
1285	10	0.294121393166	13.6557472879	0.611110499822	6.19756445946	0.009656916	0.00973407357533
1183	12	0.669006633751	15.2795513814	0.154419431543	1.01325222888	0.009526768	0.00973407357533
1891	24	0.647446127483	14.5549078429	0.423667240872	5.82688166455	0.009717063	0.00973407357533
1198	9	0.311094666795	15.8225597005	0.372948036132	0.678852350849	0.009317103	0.00973407357533
1028	15	0.100528140305	11.537261466	0.0531807716202	1.53682613023	0.009013048	0.00973407357533
1584	18	0.410526770978	12.3598420617	0.779696405246	4.25183568721	0.009678782	0.00973407357533
1033	5	0.42295574917	16.202932669	0.346190411349	3.69406297187	0.009090013	0.00973407357533
1244	13	0.537180021625	12.7616930018	0.650199333699	4.30234905786	0.009470351	0.00973407357533
1096	19	0.506756918733	11.9187056175	0.556137123154	2.05359023152	0.009504199	0.00973407357533
1031	10	0.69411487357	16.5369586722	0.71014439556	1.51010265591	0.009672281	0.00973407357533
963	13	0.249270877134	12.5361996861	0.172467085679	0.245671180056	0.008388989	0.00973407357533
1719	27	0.303287658823	12.1108746293	0.228841849216	2.42253886198	0.009585991	0.00973407357533
999	9	0.708970662478	15.3663366882	0.46366825111	6.82948323116	0.009472245	0.00973407357533
1421	13	0.439621363464	14.5688548523	0.762005512836	0.0534654757952	0.009590586	0.00973407357533
1576	19	0.369013109897	13.9977546517	0.694557052561	2.98519553422	0.009318324	0.00973407357533
1073	12	0.762059526969	15.1022159696	0.506015312816	1.73456467197	0.00965329	0.00973407357533
1492	16	0.316583890312	13.9805251039	0.787749504866	4.75448708635	0.009716701	0.00973407357533
919	6	0.310728183875	15.0012386738	0.0165161148867	2.63620366151	0.009667252	0.00973407357533
1116	12	0.386970983227	12.5458443983	0.0182402375646	1.25966822056	0.009664867	0.00973407357533
600	5	0.645072288016	13.3602666899	0.00227919993895	0.0345859341703	0.009369267	0.00973407357533
1085	9	0.416647082454	12.4861720002	0.929914690541	1.0935905595	0.009035494	0.00973407357533
1135	18	0.376840387832	12.9239432766	0.278871103271	2.59672381564	0.009432477	0.00973407357533
1323	13	0.399579053188	13.6993679815	0.0843728145144	3.66991648316	0.009069725	0.00973407357533
1166	12	0.671647679684	15.1339719054	0.227084360668	2.83155651095	0.009619883	0.00973407357533
601	10	0.599805963113	16.5058151243	0.720960320505	1.91068737247	0.009591315	0.00973407357533
1390	15	0.298851965635	15.8179147117	0.729928289379	2.81529673774	0.009705754	0.00973407357533
830	7	0.337313225046	14.799310279	0.0626979998574	2.87609478954	0.008876268	0.00973407357533
1110	17	0.511307563651	14.6141484517	0.0586808509953	5.43841368263	0.009727681	0.00973407357533
1353	21	0.444632648195	12.4329300119	0.352151792717	4.2433361214	0.009493964	0.00973407357533
1058	8	0.354096413946	14.7784643202	0.702128408507	4.05345242485	0.009550103	0.00973407357533
600	5	0.359204047427	13.7715930525	0.616221108427	0.181796983361	0.009423229	0.00973407357533
1498	12	0.335820586668	13.2955470974	0.268988371646	0.000733375470621	0.009147248	0.00973407357533
459	4	0.728159331174	15.902950625	0.53319471617	2.19096299253	0.009252972	0.00973407357533
1059	9	0.976778610117	16.3405440903	0.44892365296	2.70957857809	0.009582283	0.00973407357533
1690	23	0.564903864583	15.4494821424	0.912442913649	0.0649100511615	0.009696761	0.00973407357533
593	11	0.572440082286	14.4184480839	0.453507288524	0.981873694305	0.009700459	0.00973407357533
781	8	0.589302784377	16.0735657706	0.407993859636	0.706440194719	0.009615095	0.00973407357533
1058	14	0.277250229679	15.62283535	0.584544022803	3.1679095961	0.009656482	0.00973407357533
1386	13	0.445815484046	12.4347947206	0.499406129895	7.13750263006	0.009641446	0.00973407357533
1372	16	0.313764683254	14.3880770647	0.0969170584358	0.588969097748	0.009633433	0.00973407357533
870	7	0.231516032825	14.2885101748	0.700053019858	1.62034786955	0.009478095	0.00973407357533
1235	7	0.608552145345	15.2021492754	0.0541885618144	0.476067018919	0.00960204	0.00973407357533
786	6	0.43031086638	14.6829068659	0.558941687506	1.42195791658	0.009614908	0.00973407357533
1231	16	0.557315567421	14.5253318969	0.316870282666	3.17463950811	0.009569915	0.00973407357533
1496	14	0.314091911237	15.9234979645	0.370563467701	1.03986427696	0.009565665	0.00973407357533
1366	10	0.95327356785	15.8714483952	0.984245350101	2.04350640789	0.00964265	0.00973407357533
893	16	0.291540189457	13.2385354913	0.302707914703	2.21253064288	0.009628314	0.00973407357533
844	10	0.203110524346	15.6990772386	0.844370316321	0.242101777753	0.008686123	0.00973407357533
947	18	0.553993342157	12.7064600757	0.284598712646	4.62551189874	0.009211255	0.00973407357533
779	13	0.536132662392	15.3428950435	0.85770802548	2.4515861987	0.009731577	0.00973407357533
920	16	0.295419829152	13.4870459634	0.0950748786008	0.361547450995	0.009189894	0.00973407357533
829	8	0.510665715314	15.3954554425	0.449984001319	4.3088858016	0.009287049	0.00973407357533
1963	32	0.403791089453	12.9419067777	0.812862941764	1.85940901516	0.008856526	0.00973407357533
697	4	0.280754516898	14.119536891	0.397623870437	0.32878947852	0.009693259	0.00973407357533
930	14	0.359550786971	13.3280217923	0.436262907447	2.70880548319	0.009431256	0.00973407357533
2039	37	0.649672562972	13.8441232144	0.360090540489	4.75394149731	0.009641058	0.00973407357533
1610	24	0.42727802117	14.4428662118	0.976561912283	2.40514374124	0.009725408	0.00973407357533
774	14	0.289297068257	13.2927432874	0.615517770668	1.7154910995	0.009530908	0.00973407357533
1524	13	0.293978520134	14.2519314534	0.434072705749	1.3672000031	0.009280894	0.00973407357533
1184	15	0.671045813172	14.1969856778	0.073848132901	3.21846449982	0.009511995	0.00973407357533
534	5	0.135918280915	12.9063008098	0.492588248562	0.855400446796	0.009300102	0.00973407357533
523	4	0.0420665244396	13.2402573416	0.891133394191	5.22055912335	0.009705929	0.00973407357533
1124	14	0.306060391847	12.8460366644	0.912753759392	1.7148568143	0.009313327	0.00973407357533
1693	14	0.161055971725	15.187118184	0.415161305442	1.1574969133	0.009581842	0.00973407357533
1235	12	0.675574904499	13.5737955424	0.318949580027	3.75801053252	0.009658008	0.00973407357533
810	15	0.557688915862	13.9558753802	0.466274810302	4.10300894209	0.009679013	0.00973407357533
1021	20	0.534012838911	10.5510442423	0.291825979007	1.87448225691	0.009593018	0.00973407357533
1076	17	0.26045128884	11.8946186172	0.666847154475	2.75064151615	0.009622965	0.00973407357533
1175	12	0.298505110086	13.5644024251	0.260515047579	3.39747230704	0.009506883	0.00973407357533
746	6	0.498342620985	14.6667819568	0.882248301371	1.56361622087	0.009420698	0.00973407357533
1406	23	0.359434956925	15.1374444588	0.103596191518	3.64147367049	0.009701304	0.00973407357533
1067	14	0.515943938477	13.9812858728	0.485165281614	2.76955363131	0.009476426	0.00973407357533
1157	13	0.144987088594	14.0082498171	0.175178497564	1.12873788176	0.00907194	0.00973407357533
1212	14	0.376452300941	14.7087742943	0.327848320858	1.4489646177	0.009466098	0.00973407357533
2327	22	0.296636439889	12.6605423185	0.603913408658	3.38205941385	0.009565488	0.00973407357533
860	13	0.621508624557	13.7356053177	0.0283462180674	4.66032092276	0.009616736	0.00973407357533
762	5	0.778009695817	17.4047305398	0.706396452937	1.39723850526	0.009724324	0.00973407357533
648	10	0.568900562181	13.1578752688	0.59572075537	1.06949348672	0.009628178	0.00973407357533
1239	20	0.534773938435	14.4055865941	0.0464063928015	3.03104854737	0.009170844	0.00973407357533
843	16	0.350413965086	13.0374244481	0.450736678194	4.464639605	0.009380791	0.00973407357533
1389	13	0.606133079132	14.911563346	0.0961450121984	0.93539434759	0.009461628	0.00973407357533
2142	22	0.297194727044	15.3892286433	0.807290929273	6.49607592648	0.009722122	0.00973407357533
1335	11	0.668865614194	15.8370681889	0.781700246717	3.9572217362	0.009639921	0.00973407357533
1367	16	0.427164364138	15.8529068305	0.479281935522	1.24835407139	0.00943347	0.00973407357533
929	13	0.249022464041	13.455791082	0.561612857326	8.99621670082	0.009602456	0.00973407357533
1103	15	0.284456841092	13.4667867207	0.355198321092	5.28910734118	0.009326777	0.00973407357533
1538	24	0.575109851795	15.2132111335	0.882679548881	4.84149569265	0.0089784	0.00973407357533
1862	18	0.483078935722	15.2509775363	0.245996463347	1.95185201132	0.009598602	0.00973407357533
1063	16	0.294125490563	11.8137669106	0.718781087903	7.17257976421	0.009611818	0.00973407357533
1232	21	0.314629885744	12.1604435986	0.198610877221	3.45674105848	0.00952027	0.00973407357533
641	6	0.78432289119	16.5937509822	0.670310770485	1.07890701279	0.009651869	0.00973407357533
985	10	0.443840313627	12.7781943174	0.255070839555	3.56154204518	0.009651968	0.00973407357533
946	7	0.409973850688	16.240290744	0.67939304994	3.77196832658	0.009122693	0.00973407357533
1287	13	0.612817550631	14.5626799985	0.68175794384	4.36974517754	0.009624317	0.00973407357533
755	9	0.232012356239	13.5398107228	0.699755208145	0.873446146047	0.009619024	0.00973407357533
1279	16	0.205228194212	14.2265584018	0.468268050442	0.521671624417	0.00859126	0.00973407357533
1092	19	0.309531351431	14.7924970385	0.968040679532	4.33057430535	0.00948814	0.00973407357533
1199	13	0.491770284565	14.1815927058	0.745889374	2.39400547165	0.009580118	0.00973407357533
1324	18	0.508898305547	13.5589273173	0.494913635244	5.06061715006	0.009429858	0.00973407357533
1061	16	0.641297813311	16.2336498532	0.558881413795	4.3906262054	0.009646676	0.00973407357533
1292	21	0.472007830785	12.0685446481	0.268558371146	4.02866224341	0.009727241	0.00973407357533
1395	9	0.110422051985	14.4807674547	0.5908707419	1.45693194588	0.009417586	0.00973407357533
1143	18	0.558169925141	13.6707370675	0.293693796142	0.876948478895	0.009710133	0.00973407357533
1119	11	0.101240450799	12.0709629407	0.571667693807	5.48070978424	0.00937574	0.00973407357533
1338	19	0.457911686557	14.1538990866	0.418476000812	7.70646194604	0.009712089	0.00973407357533
1006	9	0.750449310277	15.9332115251	0.955137155901	0.02393285796	0.009582452	0.00973407357533
1000	12	0.149592966362	13.810357333	0.0539914511952	2.91705654666	0.009279502	0.00973407357533
1316	12	0.360108916498	13.7907999241	0.703915449915	4.19763203459	0.009373106	0.00973407357533
1259	14	0.725173506821	14.187257747	0.688235798007	1.71290815141	0.0096933	0.00973407357533
886	14	0.647542395954	15.0167187569	0.0958678136106	2.27816800409	0.009389076	0.00973407357533
1363	18	0.80649441936	15.5225231149	0.704337689853	6.26851249074	0.009551245	0.00973407357533
1174	20	0.50800034216	13.6989139336	0.165180395067	3.27338990611	0.009249817	0.00973407357533
1173	10	0.24679823909	15.3864329155	0.862720735677	2.49557582401	0.00917998	0.00973407357533
1786	19	0.746961957758	13.6107398089	0.495881544455	0.429089573375	0.009662936	0.00973407357533
1000	10	0.310221940121	11.3289971561	0.890224590061	7.78724951714	0.009662464	0.00973407357533
803	15	0.433788311046	13.4205706703	0.438764178728	1.49911731021	0.00970647	0.00973407357533
937	7	0.187776523346	12.2301127076	0.247360800302	4.18549242117	0.00913135	0.00973407357533
1012	9	0.339407333493	13.6917859809	0.432871826573	4.8773342191	0.008806363	0.00973407357533
1075	9	0.762196865617	14.2695012972	0.908440274634	3.25111136543	0.009706109	0.00973407357533
726	7	0.737581477372	15.9009802987	0.936931877143	0.339439001962	0.009510989	0.00973407357533
886	15	0.231174620025	12.0703595637	0.433380756989	3.14420831242	0.009527119	0.00973407357533
1461	7	0.57053047236	17.1068972798	0.803278289994	0.37211773438	0.009600712	0.00973407357533
903	6	0.583009056012	15.7116252061	0.0827279758007	0.47635273127	0.009592836	0.00973407357533
879	11	0.159943938453	14.432709304	0.208922501874	0.708869442763	0.009471338	0.00973407357533
1053	9	0.273079420365	12.4774842055	0.156076136404	1.95627556216	0.009479163	0.00973407357533
1149	10	0.690582183023	13.9493163503	0.179396668801	1.34921978144	0.009637171	0.00973407357533
1814	21	0.679045331552	14.309375074	0.25354232744	2.4178118194	0.009581545	0.00973407357533
1145	16	0.678329391853	14.2356337744	0.607513261798	5.80811306108	0.009453374	0.00973407357533
1747	14	0.588603318652	15.4368749912	0.631984767227	6.11368859515	0.009611363	0.00973407357533
552	5	0.63523743881	14.7533647581	0.053849979531	2.34119799752	0.009376723	0.00973407357533
1156	15	0.0457296760016	14.4373745735	0.62456936517	4.6389592715	0.008790028	0.00973407357533
1295	10	0.558696895529	16.8673107919	0.555924190906	3.46855931514	0.009409251	0.00973407357533
954	10	0.432101879535	14.3785483878	0.121437029965	0.92112625969	0.009277753	0.00973407357533
1029	14	0.272709678525	12.506995684	0.737567573876	5.76690377071	0.00946201	0.00973407357533
1472	17	0.752556885407	16.5130440493	0.675639632209	1.28677632145	0.009490936	0.00973407357533
1130	19	0.699358611576	13.9901819974	0.174274108581	0.32651696023	0.009556026	0.00973407357533
181	2	0.466248304909	12.5731767897	0.492076870604	2.24925315189	0.009460602	0.00973407357533
1342	10	0.197801900194	14.9236313005	0.926872670674	1.80639617915	0.009560266	0.00973407357533
809	11	0.626593018345	14.722565702	0.111498318871	0.54072566934	0.00937778	0.00973407357533
1226	8	0.574784164952	16.3960897888	0.250847834373	0.24869768252	0.009486052	0.00973407357533
880	16	0.724148672711	13.8759822986	0.344686205573	0.471618994309	0.009471501	0.00973407357533
2345	25	0.691336918887	13.6994640201	0.287211226966	4.72883156396	0.00957351	0.00973407357533
571	4	0.704649758695	16.0765841188	0.478623628317	3.57075416314	0.009516619	0.00973407357533
1109	13	0.437325338043	11.23267823	0.0361943908371	2.26284282828	0.009637535	0.00973407357533
671	6	0.178712472191	14.8539552118	0.350802816967	1.437930798	0.009030478	0.00973407357533
1256	3	0.03396853896	14.8297100367	0.542016012367	2.7923177932	0.00931122	0.00973407357533
1425	14	0.399359767067	16.2194514596	0.784274745512	3.32470442794	0.009721725	0.00973407357533
1033	7	0.688259268438	16.3021537671	0.41532411575	2.17006110721	0.009537397	0.00973407357533
1065	12	0.139102917436	13.1080556354	0.0202451369794	1.52754988984	0.009636635	0.00973407357533
608	8	0.368073207669	13.2262511387	0.580238990061	0.995830484332	0.009138966	0.00973407357533
1295	21	0.424201401214	14.8825154387	0.059442909769	1.8138630048	0.009730647	0.00973407357533
946	9	0.453817086808	15.4189606529	0.783601598402	2.61339436543	0.009717479	0.00973407357533
1830	19	0.748512080434	15.4494844926	0.543072180807	3.51689503983	0.009727621	0.00973407357533
1522	12	0.449436770829	14.1544825314	0.6881179201	3.20725760869	0.009585141	0.00973407357533
1124	11	0.345158011163	13.4283619874	0.0889678176645	1.329211975	0.009368062	0.00973407357533
1905	34	0.465523127407	12.8036772656	0.745104960862	3.86667759547	0.009290615	0.00973407357533
2338	29	0.406830517314	13.6442879185	0.0150030183838	7.1642247452	0.00913654	0.00973407357533
1460	14	0.370551518362	15.2402728915	0.34195995842	4.16564286158	0.009399023	0.00973407357533
1381	11	0.437934257317	16.2757348737	0.753763901493	0.814183331181	0.009505617	0.00973407357533
1019	4	0.357957599727	14.3654404576	0.152003970154	2.33455562446	0.009581143	0.00973407357533
908	8	0.292708089376	14.3950597834	0.535818199243	3.15957283381	0.009637767	0.00973407357533
1967	27	0.45330015571	12.9568548432	0.0994454085835	4.44619702293	0.009387118	0.00973407357533
1219	7	0.585254179514	16.7272548671	0.53366539789	1.04308589229	0.009578892	0.00973407357533
727	13	0.600131954847	14.4272382687	0.0526235667886	2.18778106284	0.009555996	0.00973407357533
1390	13	0.284856687697	13.4434102831	0.797996867295	1.23764394488	0.009511259	0.00973407357533
1004	11	0.951746357213	16.5325102319	0.822974427971	3.72128417356	0.009616058	0.00973407357533
1586	12	0.450141933827	16.5271705986	0.391599634189	1.63507880208	0.009443551	0.00973407357533
1234	11	0.753440117861	14.6225552948	0.890308238534	6.00250650749	0.009466043	0.00973407357533
1963	24	0.230141070459	12.6650237284	0.745210425911	2.26832605322	0.009242454	0.00973407357533
1458	15	0.451264194719	14.2140475161	0.730728501571	0.323429290025	0.00927732	0.00973407357533
1708	19	0.139794290223	13.2093762069	0.315627513203	3.82993984724	0.009679307	0.00973407357533
985	10	0.731028770644	15.5729303573	0.332281455711	0.69143994671	0.009410275	0.00973407357533
1527	25	0.432015589348	15.5276553191	0.61458378215	1.39947287196	0.009588196	0.00973407357533
751	6	0.703261788289	14.4121101073	0.493258839896	0.722065657713	0.009667237	0.00973407357533
1137	12	0.533171774611	14.9843949832	0.0196605962793	0.210614463317	0.009158052	0.00973407357533
886	10	0.518912555835	13.5156490844	0.607736323708	2.23356684211	0.009256378	0.00973407357533
892	13	0.539707164393	13.19607999	0.0102322667099	0.838482199167	0.009556277	0.00973407357533
1212	13	0.830470070564	15.9707659782	0.633983035554	0.840334704383	0.009670303	0.00973407357533
1321	12	0.352816608255	15.0920204486	0.660049751983	1.14986801234	0.009470233	0.00973407357533
727	8	0.534896008395	12.4395602432	0.249092066657	3.25331379439	0.009725818	0.00973407357533
1149	14	0.599471025265	15.9387660846	0.357342415343	4.215830191	0.009706162	0.00973407357533
1054	9	0.315978672988	15.0533604345	0.288332170661	4.34803952527	0.009388951	0.00973407357533
1942	18	0.203528072007	11.7266451292	0.475940017874	5.02626798765	0.009420381	0.00973407357533
823	6	0.404988444866	13.4655852294	0.157593746657	2.84005714856	0.009323186	0.00973407357533
1338	13	0.542911934047	16.0931053473	0.786003971934	4.8567385864	0.009535883	0.00973407357533
1509	21	0.353280388311	15.1338637894	0.160026290015	4.65606624519	0.009493189	0.00973407357533
571	10	0.37985471709	13.0003636849	0.652960742298	3.20210414518	0.009430753	0.00973407357533
647	4	0.566996763156	15.791184676	0.57185749872	0.545325603918	0.009445272	0.00973407357533
979	17	0.421625032378	12.4056716593	0.239123779126	0.956894997338	0.009545546	0.00973407357533
906	12	0.461037129879	14.3053758851	0.362506294575	3.42660692604	0.00954499	0.00973407357533
1124	10	0.479286063266	13.7273148005	0.163063399159	1.63407578062	0.009537185	0.00973407357533
1182	19	0.658153404329	13.5424571078	0.156905913487	2.04438214652	0.009606759	0.00973407357533
1355	13	0.721095846253	15.037457174	0.404113808643	5.56720649572	0.009620465	0.00973407357533
1130	11	0.434232271765	13.6096838914	0.154528528095	0.358958656657	0.009618122	0.00973407357533
1201	19	0.234569548389	12.2989925394	0.688473730737	1.29393429925	0.009560177	0.00973407357533
1436	22	0.20937236924	13.6676544247	0.920740920952	3.55990634346	0.009343084	0.00973407357533
1237	11	0.50336811038	13.7362016793	0.923308930654	2.14960640277	0.00929942	0.00973407357533
