# Supplementary material for: Tableware trade in the Roman East: Exploring cultural and economic transmission with agent-based modelling and approximate Bayesian computation
Source: PLoS One. 2020 Nov 25;15(11):e0240414. doi: 10.1371/journal.pone.0240414 (PMC7688115; doi:10.1371/journal.pone.0240414)
Supplement: S1 File — The full project, with the data, the code of all components used to run the simulation and analyses is registered: https://osf.io/s5mdw/. (GZ) [file pone.0240414.s003.gz › s5mdw-full/abc-pandora/results-example/noits/result_1000.0.csv]

nstep	cstep	mu	mumax	copy	strb	score	epsilon
1227	18	0.5855180415578265	13.716898244682293	0.7900373625246168	2.0218288201589356	0.0133478	1000.0
1341	17	0.7413298450589391	11.97959353339543	0.3002537221538152	0.5332542235516796	0.01152003	1000.0
1177	21	0.8628526254204724	13.963389104808089	0.9050948907659153	2.8892868975670556	0.01210888	1000.0
607	10	0.7779170612750381	14.909028789388145	0.720251929462314	2.1953386025956183	0.01243226	1000.0
963	2	0.48916859129768	11.550483996009383	0.34827840406830934	0.43840768243574135	0.02042967	1000.0
1109	5	0.5075195841990575	11.248700830775073	0.5354013603603902	0.19473010851531802	0.01542213	1000.0
1044	6	0.6636553455308969	11.135938680811662	0.30030109082702194	3.00032715056549	0.01560748	1000.0
901	11	0.7759734168310009	10.338576929647475	0.41610055891340625	4.754258945249921	0.01312738	1000.0
1470	19	0.5373259859117961	13.161211963567581	0.09686141909901858	3.4882723233990447	0.01305299	1000.0
668	3	0.9441339505206147	10.632430507504008	0.04499118364599419	2.115816721384113	0.01919819	1000.0
1241	24	0.8719323605583188	13.037302808189564	0.19567357328134527	4.8446000820104445	0.01318999	1000.0
929	11	0.4409813957320876	14.586364337261095	0.9114816078241555	1.2503423679951775	0.0122447	1000.0
1360	10	0.8724209070997573	14.944532440473267	0.4963225341405151	1.4542762936637854	0.01213089	1000.0
859	5	0.48719848591182596	10.402582369111743	0.2460589349941108	3.982226522242625	0.01513809	1000.0
1359	4	0.6217811031239319	14.603252242347512	0.712819242280375	1.0620224177459385	0.01620047	1000.0
1023	15	0.7950127903644544	12.565458331356808	0.22938321467917044	4.874285254448965	0.01300684	1000.0
1033	3	0.47453677543234585	11.03224521799861	0.2971112572678697	3.028890189868103	0.01811894	1000.0
1305	12	0.45788384114710745	10.63843915088782	0.09092448463209912	1.1492299532903245	0.01267289	1000.0
1302	12	0.706290597139049	14.875023502439166	0.09768549243569435	4.903907331104031	0.01241291	1000.0
744	8	0.7530402262552025	13.929774989539764	0.6696769592633575	4.657929108370021	0.0113343	1000.0
628	9	0.9561980315601112	12.242377687116072	0.33559456647757535	4.834620611239307	0.01440165	1000.0
618	3	0.4878831589004667	14.548181222528635	0.04404956836470009	2.146885116727539	0.01285823	1000.0
742	11	0.7280215338207878	11.75081322506902	0.607329056541035	2.4283052397316847	0.01268606	1000.0
1421	28	0.8241509690759439	11.057575056117209	0.048785512878287474	4.535362251164906	0.01273433	1000.0
584	11	0.9753629245291964	10.358646320906665	0.2225717926712879	1.3561300140613153	0.01337756	1000.0
1443	22	0.9862009050007794	14.786003820810432	0.2981042476742075	3.1803295329674004	0.01314833	1000.0
1057	17	0.7486581437225787	11.542134449282035	0.32517302861600605	2.9422876145676224	0.01233237	1000.0
1460	10	0.9621624659241222	11.122146331323853	0.7516409881274755	4.794458792519293	0.01613698	1000.0
1346	4	0.4190100014793622	10.893134564301228	0.8957291950783346	0.048861668142549664	0.01843953	1000.0
1310	11	0.7071449030982497	12.308043716971975	0.019806950340242824	4.722528850667222	0.01340411	1000.0
1084	12	0.9579949426412934	10.864108714279464	0.3764456022569581	4.032106562983743	0.01398373	1000.0
1235	12	0.5811962767098471	10.3890232149802	0.5651038083165134	1.368429286126693	0.01405611	1000.0
652	12	0.7958879055902215	10.68365535785145	0.31994180244113	4.728427915295431	0.0126616	1000.0
792	13	0.5492353810944818	14.064200384158724	0.17923596148675913	1.4806360718226426	0.01234732	1000.0
1277	15	0.5335689397619038	10.217856041199695	0.4958830597826528	4.566192158142839	0.0130958	1000.0
945	18	0.6747046068706668	13.108730724859363	0.20556136560341298	1.22024997703701	0.0127456	1000.0
1215	18	0.7412376848823544	13.653574419755966	0.2219405691759374	1.7954102633198488	0.01289114	1000.0
1420	26	0.5658399018530573	13.720280510525024	0.49066615751642284	0.9904768092306965	0.01244475	1000.0
579	7	0.6029851877542116	14.974618882893772	0.6099434599112074	4.861893288586677	0.01238776	1000.0
956	6	0.7313693231658893	14.525356410378196	0.6374505680272267	4.52142931773193	0.01316385	1000.0
569	2	0.6109070497423682	13.523254460153627	0.949549403120707	3.0457633074601675	0.01571703	1000.0
801	15	0.6334612241305773	14.141430456843485	0.4371789197632894	4.389173455229544	0.01220089	1000.0
1014	13	0.7334645853660606	11.466213249476224	0.07847990854610598	4.346123340891471	0.01390397	1000.0
886	6	0.6188713887947659	13.595327058271128	0.823792858326727	4.549436927467008	0.01362315	1000.0
1402	4	0.47205822224031835	11.070740222445929	0.6532075765080321	3.6384086585419597	0.01894617	1000.0
1218	16	0.4821320686136815	13.679101876680047	0.9264955964627969	3.640642569540579	0.01278687	1000.0
1055	8	0.47562289419756704	12.163574455420239	0.6561426236411259	1.5062670300856436	0.01217636	1000.0
1276	9	0.8164144472069612	12.770335027644805	0.8097250938629833	3.4666325690214594	0.01448759	1000.0
1400	16	0.6286433599599216	11.742222905793339	0.11029447084701527	4.254213942888465	0.01379161	1000.0
772	11	0.4871651675906236	12.302986700996918	0.2542308803395148	3.0615281771598446	0.01226895	1000.0
998	17	0.880445367699836	11.699291812464933	0.05527691612296992	4.113881013303738	0.01205568	1000.0
1268	20	0.8922710327634689	10.283148959495886	0.7093674066475804	1.905529059855271	0.01411828	1000.0
1033	10	0.5169228373375656	13.808249420168437	0.37834063834707576	4.170812220561507	0.01349759	1000.0
532	2	0.6907413135437453	12.8054870255046	0.9383712832090457	3.2470318032404677	0.01668106	1000.0
1088	13	0.9449691526322798	11.316096427126686	0.12252945340967925	3.093031106099626	0.01315935	1000.0
755	13	0.7735267665789866	12.80801057676049	0.5759776471250411	2.6513544899100525	0.01132535	1000.0
706	10	0.6269559962387583	10.682690399146965	0.33932477444507414	3.16330492333805	0.01338725	1000.0
1265	21	0.6606673599616821	13.805701456871564	0.41742709448204085	4.199257134387748	0.01297525	1000.0
1263	6	0.7670680708894908	14.780134604247863	0.2993474140098531	4.3965676003625545	0.01394399	1000.0
988	9	0.43229303303678723	11.318170651324857	0.48664054377061816	3.9913682279391356	0.01322773	1000.0
1234	12	0.9246602682645713	13.082513082173563	0.10634684027373109	3.4483923957912417	0.0127744	1000.0
1331	5	0.5150817698081639	14.56665166361253	0.48272745556050045	4.75528322534191	0.01451643	1000.0
1259	23	0.6233050410410306	13.117796867996224	0.4816273166153906	2.183425818855099	0.01234331	1000.0
1213	13	0.9983623686350599	12.629922432949199	0.7486040645697455	4.417148847650495	0.01307702	1000.0
1247	5	0.7400036848817131	11.085795201213571	0.24022719263841807	1.8757772843756948	0.01842237	1000.0
1096	15	0.9108594867668347	11.481270888597146	0.9955586275370081	0.4292815443255532	0.01332374	1000.0
708	13	0.48631143213152955	14.911145184567927	0.8637863207449119	1.977733590289319	0.0124443	1000.0
721	4	0.7204131212456051	11.307874413752593	0.16630273481689584	2.0755325685577986	0.01557247	1000.0
1440	26	0.8416148600267916	12.48690985495562	0.9405766639156575	2.8748625334197127	0.01292255	1000.0
1216	4	0.4340375053657025	10.856075218542662	0.6067705653084141	0.23274377835890758	0.01764856	1000.0
1245	19	0.9671753782824631	13.13668304775203	0.9306307541666722	1.8314133590386117	0.01336895	1000.0
1252	13	0.772413008119465	14.585328335417113	0.1722237634625018	1.9625467166981991	0.01242397	1000.0
1178	20	0.9706287622217726	12.478871516120593	0.4271257285001052	4.280672600018821	0.0120839	1000.0
1459	19	0.7548170488777789	13.885944742859369	0.9366656578754895	1.062662180306177	0.01379513	1000.0
1065	10	0.803694833352106	10.21782057973812	0.4551656139251613	3.315401885628412	0.01429635	1000.0
1006	12	0.7198388187246014	10.316837643559802	0.5401426852977335	2.752830690596364	0.01361068	1000.0
1491	5	0.7785615095855566	12.547268985810728	0.3847577524638077	0.6793343079185854	0.01842328	1000.0
766	15	0.7993653067169253	10.508333801082998	0.9278139917316549	0.3500095517135543	0.01374515	1000.0
1370	11	0.8766068241199214	14.440918372890648	0.058216233490410385	2.9554091032364576	0.01241295	1000.0
956	15	0.46190088627772075	12.768142006680243	0.4834733480942812	4.918261541694187	0.01368596	1000.0
687	8	0.8055900748748446	10.877225889754037	0.8996392925871891	4.004678131087493	0.01301803	1000.0
973	9	0.5393878693740902	10.715207069982156	0.11389959493599233	3.2347201111543677	0.01294839	1000.0
1420	8	0.6133546653802563	11.6301705752024	0.555925813823015	0.8489326764763538	0.01473514	1000.0
754	13	0.450947468153993	11.560985621336336	0.8031470386827663	2.2725955862587184	0.01268691	1000.0
509	2	0.8889444517188447	11.026399359830338	0.9225390788687824	1.4714951476192555	0.0191258	1000.0
581	11	0.7183912296515056	12.73351921649434	0.707727473908733	4.246776380934137	0.01224071	1000.0
1069	16	0.6597760007228968	14.228349802146745	0.9481932032911721	2.8523846860442843	0.01354027	1000.0
1400	15	0.7750765782256257	11.362866136241868	0.6851771325838741	2.9431849988318035	0.0136291	1000.0
1303	6	0.41677675741127346	11.885356700281468	0.6850946974725649	2.8218478062112125	0.01491516	1000.0
1274	12	0.9108783163694065	14.052199427653203	0.19841229247877712	1.358183529414967	0.01197001	1000.0
753	13	0.6325685307587191	12.514413599565742	0.5605680287855904	0.49500905707039966	0.01280719	1000.0
1488	24	0.4664699370676926	12.562555486455821	0.6004041485323515	3.813393769743663	0.01163498	1000.0
1215	13	0.761309429873047	11.048689712738202	0.5024601184151194	0.34249179413381514	0.01255178	1000.0
954	14	0.8138763897832493	14.20606925095214	0.23243003189319167	0.7918900571593351	0.01330864	1000.0
1369	13	0.49003753296038616	13.854584763039007	0.7768511411988615	0.24563083181737333	0.01265413	1000.0
1444	12	0.6324016284127696	14.694289541696673	0.16040154237149673	3.7990217947365297	0.01275291	1000.0
1171	4	0.40553316407927265	11.142133985474382	0.6618278189359083	0.5247725391912333	0.0164132	1000.0
922	12	0.6027912694131154	10.768799725431666	0.3449612531646098	4.483298309594072	0.01303712	1000.0
1103	21	0.6126990278476804	12.580152524148815	0.011104264995387414	4.109549212347792	0.01313342	1000.0
1293	10	0.5969719673901515	11.520912756400708	0.561681649562582	1.9832050012230922	0.01413681	1000.0
1282	10	0.9487972785820882	12.978172727103406	0.7977846505918949	3.2180331247996414	0.01348281	1000.0
747	13	0.6449956077230911	11.561987038159664	0.07539232328176126	3.854442549457715	0.01221073	1000.0
1001	9	0.5666445905352755	14.640008329337062	0.5936608955562621	4.119888577577953	0.01227396	1000.0
1335	11	0.7407771443641191	12.48845891253277	0.5950100184354367	1.049235912959758	0.01271634	1000.0
1038	7	0.8794981319090738	12.665830550677624	0.9450378461427045	1.6966542497796273	0.01399824	1000.0
724	13	0.648262069050353	11.562693949012157	0.6548932613916012	3.158980252021588	0.01148654	1000.0
1202	7	0.4442827102166289	14.38147041499058	0.7332036307754182	0.33528168321180885	0.01349508	1000.0
684	4	0.8014765486219808	11.27222247466685	0.9219111758564221	3.8747859921343464	0.01611959	1000.0
1049	9	0.492835988321863	12.463685092404711	0.33003317401026144	4.342419009828011	0.01267052	1000.0
1372	26	0.893389330003405	11.447644829076342	0.1434209861900818	4.318266215534557	0.01280892	1000.0
640	11	0.74282629112931	11.60428356593511	0.8856829647388799	2.357086337366141	0.01326984	1000.0
733	6	0.5868318893746479	11.23002658499716	0.3054934835413259	3.4579546360218503	0.01381801	1000.0
657	9	0.6383595812328854	10.99489946056369	0.7586648950262548	2.9954589405169414	0.01288707	1000.0
1178	8	0.8437077511144362	13.0713889627188	0.7049370918244747	1.1864805258558393	0.01399752	1000.0
777	4	0.5679781608107022	10.305204437038991	0.7701450058306031	2.039967435005863	0.01674592	1000.0
1161	17	0.850059497005315	10.995194428162963	0.7734730559062252	2.9457369913302323	0.01295454	1000.0
990	13	0.963490722762406	12.565152278102428	0.16910671922160914	0.6811723116751545	0.01261375	1000.0
1050	8	0.41714158317396566	10.597766739405134	0.4234325194669565	1.2222486346134804	0.01426136	1000.0
1449	23	0.5613440405189085	14.423561219469107	0.4300815381174924	4.509979014322319	0.01244238	1000.0
1488	14	0.7499439056072796	13.150341864665231	0.20860837497708107	1.5463604163588025	0.01236257	1000.0
1172	2	0.6737092338504267	13.222978477280023	0.47605159997016966	3.8693524507745227	0.02337485	1000.0
983	15	0.8082885988659674	13.378326094624427	0.22603112127951275	4.749870768078683	0.01188103	1000.0
1211	8	0.41759513795086617	13.533579568997494	0.2105586165522566	3.5643868037420914	0.01240173	1000.0
924	11	0.7168551108245274	13.552516540220978	0.3304434258448605	4.366627260605263	0.01242071	1000.0
1480	15	0.4819809357487279	12.148649127369321	0.3856647021569869	1.4322087506158492	0.01235519	1000.0
619	7	0.5885641688963649	12.50868470253453	0.8159547353340261	4.964344674420193	0.01428412	1000.0
942	16	0.7957549190794748	13.625412733416704	0.9214424479399443	2.150870564830136	0.01159107	1000.0
954	10	0.8308063964426675	14.24394557625666	0.45217687954522234	4.25376664940314	0.0122927	1000.0
1460	27	0.6611558360060397	14.54806488241038	0.44179266336762124	3.228851755425004	0.01283627	1000.0
1269	9	0.6919614025459597	13.871189033193172	0.7861387931756323	3.3835478530212413	0.01235577	1000.0
1017	5	0.9381867626545741	14.197174922350111	0.7540840665247103	0.9089300298459796	0.01462664	1000.0
910	15	0.5496636921483927	12.50346655723196	0.027942549136094952	4.222864832568264	0.01237011	1000.0
706	9	0.959603698492213	10.338393115669625	0.5266945037465027	1.6011650649827076	0.01384686	1000.0
1498	24	0.9647782638227477	10.302649548644487	0.28144128873506924	0.6485461133312898	0.01370384	1000.0
1113	15	0.9172246928810651	10.48137456768754	0.7627858849233958	0.10432357239741341	0.0135316	1000.0
900	5	0.7092628437927344	10.405207575114757	0.13053897382949697	1.0918167663141936	0.01692005	1000.0
1125	18	0.6936544562540332	12.78947149429948	0.8348512119924808	3.8136390483062845	0.01183109	1000.0
1097	5	0.46656122704898156	10.098840920859526	0.667627584622349	3.4855661137297127	0.0174357	1000.0
1189	8	0.5361925502389915	11.368321600033926	0.5439113230063852	3.110359083595871	0.01407666	1000.0
1142	3	0.9459917363364018	14.373476178623534	0.41398874526379403	3.0425192885945207	0.01950031	1000.0
564	10	0.5815727127079362	10.217702781373807	0.5585590630163424	1.75411826719535	0.01352126	1000.0
851	6	0.5439862518728656	11.724254777618658	0.5722410187990423	1.2072114495796087	0.01351265	1000.0
1496	24	0.5556314884930709	13.204564997148054	0.7755372403750275	4.096925115954128	0.01326899	1000.0
970	6	0.4855400022697215	13.36143275377842	0.10760421306450008	2.0719241399275505	0.01412739	1000.0
1149	8	0.6201525967399071	12.298787677755417	0.3883480761259106	0.2724544857065597	0.01404423	1000.0
1207	9	0.9535845423297059	10.07472367959253	0.3755145334670742	0.35941756465369956	0.01620192	1000.0
939	17	0.4018062488272485	13.39060655593887	0.49483077202210657	1.4839944772575597	0.01339939	1000.0
632	11	0.4273969041692299	14.956444456534296	0.2680004112305253	3.337040951493721	0.01254013	1000.0
1245	21	0.40272707723880274	10.657807647537654	0.2759629935739284	1.5661069569184276	0.01293743	1000.0
1225	18	0.5894325233544406	12.858202672491267	0.8565554116479324	4.8421804065472	0.01201292	1000.0
660	11	0.9158142056161689	14.625237590655747	0.5391343992328247	2.06871652663865	0.01276966	1000.0
1361	5	0.4011991987220535	12.559275998254318	0.9161648695628528	1.8287972204346286	0.01436681	1000.0
753	14	0.9407195252096877	10.049962627818873	0.33962779725351244	2.4221118667929935	0.01327425	1000.0
1307	2	0.7242811092435057	13.98920536405257	0.20286061384412757	3.1394184006865427	0.02414104	1000.0
1297	22	0.6570424968048616	10.601377722872794	0.6299165417783044	0.858301741593831	0.01228267	1000.0
889	15	0.5370686622511478	12.590953498163499	0.801396588669495	0.15645316939705445	0.01246768	1000.0
1483	12	0.5062228352540594	12.291127097216838	0.10774097480878253	3.4218049265020194	0.01395248	1000.0
932	13	0.8756411481069047	12.206781202548939	0.5768114109948734	4.088381940835198	0.01244251	1000.0
885	7	0.703548135846576	14.125694166291066	0.5045126284159017	0.9308197341421542	0.01326701	1000.0
1302	21	0.667844995090134	14.921211399126381	0.017789111341841912	2.135973136539131	0.01290945	1000.0
1472	4	0.5580084864769856	13.808671804239594	0.8724916721792693	0.9222083599733183	0.01714889	1000.0
665	11	0.5740622848681508	14.788777266645258	0.23539230038977454	1.0169294051442939	0.01188528	1000.0
1165	9	0.521577661746623	11.118193906686166	0.8304301004104091	3.1103609515074098	0.01418528	1000.0
1067	3	0.4783548567291275	12.008782428310184	0.6925784159028802	0.9613761390633141	0.01677299	1000.0
1133	16	0.9521084880436971	11.137710354950809	0.9560191565980011	3.9085720810504125	0.01396256	1000.0
1118	14	0.6320862581719059	14.152110655665771	0.04623236183151658	4.383133288910638	0.01227098	1000.0
1298	6	0.7686578109488413	12.050735701657786	0.2889006835014174	1.324402615424115	0.01659433	1000.0
1454	7	0.5553623543799991	10.858873022518846	0.18604778404568456	2.6152241538401917	0.01589568	1000.0
1243	18	0.6325239595201898	12.55602662357621	0.22683592352233795	2.0327323422253234	0.01354792	1000.0
1143	11	0.47432295516110706	13.489318945394434	0.03351050502624109	3.798169604299957	0.01250634	1000.0
1458	19	0.5264269001877004	11.615476192133503	0.973737224866696	2.336274087946073	0.01273542	1000.0
935	9	0.43236442789678675	13.679949887059957	0.9015911438950557	4.54145989473459	0.01124981	1000.0
1336	19	0.6727075724419378	11.483870282020442	0.2315133268304782	1.2495997814140813	0.01309069	1000.0
1319	18	0.891164296385058	14.245729159579575	0.2632286392038079	3.87375880447898	0.0131256	1000.0
1264	11	0.561874144240849	13.05545560796282	0.3098600526294014	2.667322471977696	0.01329249	1000.0
1453	20	0.8159466871347112	13.775806131855028	0.6593937616266751	2.2493583635413583	0.01425067	1000.0
1317	7	0.811836725065042	13.865862823528914	0.8286896595725403	4.867827490537049	0.01434138	1000.0
972	3	0.4642574914467169	13.42705787898541	0.21812833495255368	0.8611592170698451	0.01575072	1000.0
1232	15	0.9779756879740554	13.279494366158495	0.34949529495023923	2.9880298824266456	0.01352206	1000.0
1391	21	0.6082143202724274	10.96358817340224	0.22355902547356532	2.9154397945908306	0.01340306	1000.0
1322	7	0.8752719415061656	13.158006765249748	0.8753104079481403	3.693094153123676	0.01440251	1000.0
1406	11	0.41951537707759623	14.210974373112201	0.062080291427717094	2.9181952522386414	0.01251895	1000.0
1459	22	0.7375702549790398	10.72210585993501	0.30307698056288623	0.6246109902931624	0.01342841	1000.0
1045	9	0.5643596791789375	13.102076778698503	0.601990521212859	0.4701933212654241	0.0127363	1000.0
962	9	0.7569364435039964	10.555097844657249	0.8660144183323255	0.21598151902994078	0.01360349	1000.0
832	11	0.5236965406109275	11.672570466796378	0.8767239052205668	0.3811527323600028	0.01241357	1000.0
1206	23	0.764252685516035	11.582744788080106	0.8884362613529412	0.24198751451172174	0.01258724	1000.0
1378	4	0.6402188679783716	11.229284979725048	0.4233454607739956	2.0601544157955507	0.02023243	1000.0
936	5	0.5783759600043051	13.554096592829705	0.3676796980415107	0.7461990678039998	0.01374515	1000.0
1250	14	0.4827534223547784	11.857963924757119	0.6860051232191628	1.7783669850110484	0.0118392	1000.0
801	5	0.9469046613372781	12.287036371233377	0.19020344656165544	3.692298879575699	0.01501123	1000.0
519	6	0.9222683120563566	12.41360268091274	0.29557267728881664	2.80762109272343	0.0138216	1000.0
1379	16	0.5443572904822616	13.06955632480955	0.23632833672103581	1.4013764020256674	0.01391653	1000.0
1181	23	0.47907434820732475	13.613533479901134	0.1762506210021637	0.6088711749213005	0.01300884	1000.0
1358	13	0.8309973955446681	14.98901790636692	0.5812656156138946	4.6306966378744185	0.0112613	1000.0
1253	6	0.9359843061378876	12.127183779072139	0.32878374807907707	0.056229508393974004	0.01753191	1000.0
1341	13	0.7024504046077915	10.843937597509408	0.18033733559385035	3.755973656793211	0.01438014	1000.0
1383	2	0.9616254783739533	10.472612244824834	0.761782213886984	1.6924953755308096	0.03068461	1000.0
1477	12	0.8966838031084405	10.8389921657612	0.05223129960371975	4.188737623757987	0.01565932	1000.0
806	14	0.8744725563987346	11.905076832932732	0.4788390868293091	1.6920318805603358	0.01272291	1000.0
1341	25	0.825873683949899	12.335085564500021	0.7744772066036245	3.37747815526476	0.01268759	1000.0
1088	5	0.7782141876290267	11.583712893094912	0.5844290010157541	0.9642948670587737	0.01725199	1000.0
1011	13	0.5672807180514065	10.00119497589057	0.034172880971469866	2.949176537106256	0.01381631	1000.0
1483	8	0.9628499202892654	11.99038282834301	0.0859619942465395	0.6506461990744483	0.01630256	1000.0
1146	4	0.4266046859823144	10.050612528496579	0.7725471604222224	3.202710129641667	0.01763439	1000.0
1434	4	0.8783258573386052	14.132093533980791	0.6163716977191919	3.399714714610456	0.01949709	1000.0
1211	18	0.8688239466857581	13.103307677281544	0.9972802888399596	2.312016352256643	0.01220782	1000.0
1179	18	0.9784487271479735	10.731309861944547	0.684216009087317	0.3332085728143047	0.01301404	1000.0
1212	12	0.9003531614647629	14.354290721760012	0.5748170195443684	0.3630310815402854	0.01241214	1000.0
965	16	0.4792365579956573	10.40201749875611	0.8753845022001295	4.513380989446363	0.01289876	1000.0
1485	4	0.5548238496091802	11.793657318594153	0.9860874901070962	2.4464437090005213	0.01935898	1000.0
794	4	0.8822865646615157	10.091457491397565	0.18805476381708186	3.4077945420243987	0.01891665	1000.0
782	13	0.9477866714953945	12.688108730830729	0.3071513109365377	1.3127828054051167	0.0131215	1000.0
1401	27	0.6427206986792544	12.163239868513243	0.5312909113770706	3.041829815773279	0.01280877	1000.0
1171	16	0.452106128081598	13.873827299372323	0.4161410634139955	2.707839292399779	0.01298592	1000.0
575	5	0.5928859935509239	12.93833332075118	0.8050309808722402	0.3511486117519963	0.01228101	1000.0
1450	10	0.94796330640552	10.390813213645544	0.5269966010139963	4.703854293662255	0.01484941	1000.0
1063	16	0.8378170569008081	14.005341106828457	0.2603158079207294	2.8299526105587303	0.01303975	1000.0
617	9	0.8764431687012033	13.94766516612113	0.008320703714637556	3.5972801012345506	0.01196099	1000.0
784	3	0.9247885635258051	10.49822972337424	0.7927579446471027	1.9365568152524264	0.02050219	1000.0
1199	4	0.4174662127139147	11.558366785848197	0.26549957128227053	1.7342881850782987	0.01709455	1000.0
1370	8	0.9189698207713443	13.214932145125351	0.49527379053005294	0.4520836452197835	0.01502152	1000.0
833	8	0.9589048523249819	12.330428846202516	0.43004615861141415	0.11174414029345436	0.0126219	1000.0
1176	5	0.8082243728343295	14.542395200326162	0.5638123409268148	2.8959902977878595	0.01583277	1000.0
596	10	0.719234626454204	11.756732552599045	0.24082110047420247	4.887447404398347	0.01212744	1000.0
1340	10	0.5893715276100414	13.15209400604116	0.012569341353111718	0.22425249223113508	0.01323437	1000.0
1305	20	0.6906739672899651	14.969778535531752	0.5282104579146705	4.250626698727205	0.01346545	1000.0
1198	5	0.4060407625770691	13.783045700290328	0.8919714071088608	0.6753126975331208	0.01272124	1000.0
587	3	0.9296920390317533	10.588656897127555	0.9210652812837966	0.8182756965657573	0.01805003	1000.0
1221	3	0.8937263555979263	12.505250455185354	0.21593024945604122	2.620727830464351	0.0221901	1000.0
981	11	0.7566091126848944	11.400772477979395	0.6821889472124222	4.62677684322405	0.01332553	1000.0
886	4	0.6661374568396379	10.92000265383462	0.2769065876647756	4.121410036001555	0.01712383	1000.0
1267	7	0.856219906097615	11.870292975244883	0.6984657825548355	0.49046159557383284	0.01636475	1000.0
513	5	0.947476263296753	14.985716413548115	0.538470254265282	3.178322241468819	0.01167631	1000.0
1152	15	0.7914832953091056	12.774969007835935	0.27474801530295223	2.501088382441636	0.01190169	1000.0
1219	19	0.7432389592464584	14.59501401223159	0.5166789826724286	4.1024184462974835	0.01298829	1000.0
1458	14	0.8901971903303716	12.258692755039483	0.9460378347450151	4.211789878991178	0.01268923	1000.0
879	17	0.6909550345558525	11.170301057055456	0.4595962991781395	1.9042423498059202	0.0134638	1000.0
1293	5	0.7900714418477167	10.619063888557156	0.020009772452148078	1.8076186362802737	0.01978858	1000.0
1426	24	0.6608920999259122	11.980333038842794	0.29228580222499223	3.1611806940537432	0.01259611	1000.0
521	6	0.7943535251245537	11.321690811419996	0.16357338923158748	3.2288743645280253	0.01384619	1000.0
731	8	0.933951596047023	10.290832066832754	0.1407678397075579	3.5996243970226622	0.01447062	1000.0
1032	11	0.4028711802837696	13.379935418519675	0.9069526928453229	4.808383441398276	0.01201366	1000.0
1137	11	0.832105533997828	10.099877802957646	0.4456229508011259	2.8599689911125816	0.01364182	1000.0
1065	2	0.6609256183800847	10.929382052808917	0.9798468340699984	0.7234373595474958	0.0256185	1000.0
712	7	0.5723567949960737	10.523639982444093	0.24872252648331983	3.993536413037498	0.01402715	1000.0
808	7	0.8658711087337411	10.970095200333	0.6016312443514782	0.8892855903042107	0.01400837	1000.0
561	4	0.8229079910460353	14.203482500302151	0.40639740673351954	3.1188755372631123	0.0135765	1000.0
1336	2	0.5892969315810112	12.962319452307897	0.4256495147345678	4.641658387311477	0.02346279	1000.0
1420	2	0.9087896789296567	11.309734255392765	0.5057190979433723	0.6072193214801747	0.02924889	1000.0
790	5	0.6679480529185898	14.081606009200517	0.7277765245369111	0.1692021995744042	0.0130928	1000.0
1327	8	0.95650641163461	14.409746982556495	0.15960416417363943	2.7797507421197274	0.01358014	1000.0
1436	25	0.9469156212152294	10.697980155491996	0.5958126408242229	0.04982942917570621	0.01354974	1000.0
1256	8	0.7118498548923141	13.218912599172164	0.035225500407136345	1.1661461623942615	0.01355913	1000.0
1055	3	0.814004805261439	14.231161757001708	0.3444532435887614	2.564891722434885	0.01819758	1000.0
1174	18	0.43924151516401755	11.219994398216103	0.5887719385444361	3.0900871066745204	0.01332699	1000.0
1451	12	0.6717526547755026	13.520851750656991	0.6393437730237805	1.053783260512466	0.0137119	1000.0
1327	17	0.8134565934689391	14.22820663553622	0.011520888928844397	3.4686554776846212	0.01287579	1000.0
804	6	0.5629770473529114	11.174371434439191	0.7101186694978744	3.6540421748716607	0.01404821	1000.0
1462	3	0.7945050221246122	13.56441946290922	0.8030566876154005	1.0517864430909878	0.02263687	1000.0
1389	8	0.4758127364363693	13.591738304616683	0.47240874828072865	1.6467938911747482	0.01428351	1000.0
1180	9	0.699669628866733	13.096474620798272	0.4507404487657921	1.7623886146014756	0.01238458	1000.0
529	9	0.47583010556345606	11.597978736603645	0.003438927158341598	3.5383765505040228	0.01382951	1000.0
1188	22	0.7471181955470034	10.536583243544884	0.5658113059192426	4.655189431658051	0.01367582	1000.0
1269	24	0.5389750873032962	13.530752643452356	0.015116552660037752	0.11975813312412986	0.01381624	1000.0
1333	20	0.409745646027316	10.69940571849905	0.667325738006781	3.2062324550710004	0.01356411	1000.0
769	3	0.7179787437654095	13.534912903531328	0.1579039208472911	2.9179330610810994	0.01640099	1000.0
1382	21	0.4079267352055853	11.985913069664845	0.22467668228898652	0.2843522242645746	0.01269006	1000.0
999	4	0.6840316378998352	11.192215154207894	0.47599026825784196	3.5929752898656813	0.01797825	1000.0
1098	7	0.5182257706631473	10.871818414854243	0.609483618721191	2.774283386454623	0.01424453	1000.0
1256	22	0.4888346311356964	13.581012693818893	0.3490182272704965	1.4005573232051431	0.01193175	1000.0
744	5	0.9800020368931994	10.98736852063987	0.9805389085098428	4.552364519632724	0.01606992	1000.0
885	10	0.6547388898212078	12.261829690432396	0.15678787813847628	1.0201791720912627	0.01410368	1000.0
1234	2	0.5090932744084581	10.32287577596854	0.889582251839981	1.9364802032503632	0.02517334	1000.0
1254	6	0.4664491489401753	14.827450373194258	0.9149642355350024	4.7854065201159655	0.0130608	1000.0
965	5	0.4910406178549487	10.926803459566804	0.16430377334727042	1.3525464862236052	0.01579179	1000.0
1277	2	0.9594257179596549	14.292217526063457	0.12281236034607435	2.526639963928479	0.02600013	1000.0
756	13	0.7858273844318981	11.262922137868534	0.851065261767995	2.358557266539181	0.01254025	1000.0
1080	12	0.9586592559821152	10.928574135093616	0.8536420067263168	4.180195050389108	0.01445768	1000.0
616	9	0.6041062459075974	13.094736213593217	0.007351750458488793	3.0859950797135878	0.01261984	1000.0
683	10	0.45075102429068215	12.154665335183978	0.8711434800069267	4.182591216201824	0.01376941	1000.0
1279	21	0.8591277020403196	11.558196215555284	0.46918069068007007	2.2013208784779636	0.01263584	1000.0
879	16	0.7080212368709539	10.315977913446186	0.42237780762656374	0.5555000353086387	0.01486379	1000.0
895	12	0.7261988253324262	12.020608204668058	0.966818832026634	3.597582598647324	0.01242311	1000.0
1057	11	0.5536930069159721	11.787418461786164	0.47946925450507616	3.077081484587642	0.01314707	1000.0
1231	15	0.8999888639899136	13.579039529276546	0.14239145748397897	0.2550953076765933	0.01336412	1000.0
1153	22	0.5139871814425085	12.847591919810638	0.5886048274930407	2.7985059913196606	0.01286069	1000.0
721	3	0.6558836364021838	14.056708683106852	0.2227291143267135	0.7806006319981074	0.01593193	1000.0
948	14	0.616710255016784	11.251620720837725	0.13723203438403286	3.9477023368771453	0.01304023	1000.0
1190	12	0.6770100270339174	13.52842040736461	0.6261814972220686	4.928186960471197	0.01129361	1000.0
1447	18	0.7618029754426342	12.700378361573723	0.9923967064065147	3.623890214814507	0.01265172	1000.0
1451	20	0.9745139977773468	12.628622267514816	0.823627223453299	4.203123307714895	0.01421588	1000.0
1319	20	0.40157783094165556	12.965571497311057	0.8380614642017253	2.369338735599022	0.01325043	1000.0
943	4	0.40253570101492364	11.919164738192036	0.07067520686581363	1.4823363112473924	0.01589106	1000.0
613	6	0.49317933026569294	14.714441549155877	0.305817485212859	2.226845184994013	0.01237434	1000.0
992	2	0.5334794245739732	13.212436068080779	0.1431184548354042	0.09012550793192964	0.02025805	1000.0
974	12	0.5161201887484594	10.302870105098565	0.13611774792875797	1.5464160015850563	0.01220697	1000.0
1231	18	0.4221797935992972	13.089891551468376	0.8003219521523572	2.4229402298807265	0.01256382	1000.0
1108	17	0.8664463870781194	10.08293672728613	0.010600596448313682	1.8040460570405021	0.0122531	1000.0
1220	19	0.674083129015175	11.28794604193897	0.29114681569937084	1.926226445478545	0.01208098	1000.0
1158	21	0.773480379949441	10.280677200654305	0.9618390831445768	2.1114332861894813	0.01251612	1000.0
1125	20	0.5248184893444165	14.62319966544807	0.798976364484056	3.0104509500424315	0.01182165	1000.0
1479	21	0.5473541932355743	10.413566936023486	0.05839962376288499	4.264370501991373	0.0119768	1000.0
1101	5	0.5508077659643856	13.577845049194455	0.7672772457433132	3.7492106539749286	0.01402038	1000.0
1449	13	0.5865520574922896	13.74729193487474	0.20740435248240963	1.3201365331923798	0.01198277	1000.0
1113	19	0.6282203292986972	11.670155771744668	0.6740570267685698	1.5367346467556842	0.01203632	1000.0
813	9	0.9668032271756283	14.989559563148159	0.013365158653921183	2.1415818240651197	0.01269138	1000.0
975	18	0.9262256399665105	13.979032736001283	0.12310198073433154	2.0917862924580737	0.01214384	1000.0
895	8	0.5220057077001674	10.258818091152026	0.9559185832208132	1.9506720825232522	0.01392391	1000.0
660	7	0.4044830223239115	13.261627930497525	0.16737740118014688	0.600697719984255	0.01249585	1000.0
934	7	0.4736296967354834	13.601341174470384	0.3565635743418206	3.3688227441987695	0.01252329	1000.0
782	14	0.8952617787721491	10.629087439941008	0.7020923137512695	1.7788851082537294	0.01325388	1000.0
1156	17	0.7301791594679894	13.965534886902262	0.20769160248909269	4.90680131472102	0.01234094	1000.0
657	7	0.4230167817711995	11.532727908274701	0.3451596786835385	2.224823716027874	0.01406933	1000.0
911	5	0.7172597117769848	11.225840826510376	0.32375052527318005	3.1711567215028653	0.01609511	1000.0
1137	4	0.8785870183320668	14.465432759088216	0.18323065121044058	0.8599515860110718	0.0172943	1000.0
1329	8	0.880003554259807	12.06277746824328	0.27620497338909666	3.0295380182325644	0.01521253	1000.0
548	4	0.6100884763697568	11.048117835158429	0.07733088808184208	1.987984510904267	0.01377254	1000.0
833	11	0.961563312471685	13.896987685357745	0.4080003894533102	1.5204323438209326	0.01250449	1000.0
1434	26	0.9508556441793673	13.920830464531115	0.04235807647497403	1.2484850695340965	0.01262523	1000.0
778	7	0.8554725654436866	14.337642097057493	0.3037615243704347	2.058119350310493	0.01306959	1000.0
1257	23	0.9141764311966373	14.220764177929189	0.9743691775246607	3.027133448487219	0.01319777	1000.0
1064	14	0.6557621185497482	10.52618957470317	0.5774272002745517	4.186265059434739	0.01372634	1000.0
1209	13	0.7748057108153138	11.677486711880896	0.6574194518164024	0.3368089408772501	0.01414228	1000.0
715	13	0.8361521428353871	14.259883914400515	0.1290277810048217	4.383749359695571	0.01255921	1000.0
1047	5	0.7677505139888021	14.993926142803348	0.460706068630766	3.7343046706765115	0.0141378	1000.0
1485	5	0.8719611132104148	11.016299539125365	0.7979882010952403	0.3177243953333486	0.02052625	1000.0
959	5	0.8358911171898518	12.997145664953198	0.23113091235144734	4.936427591031185	0.01559064	1000.0
1372	26	0.7587376122731725	14.67052692732788	0.38191118733135543	1.8181664881374726	0.01232991	1000.0
913	11	0.8757479090345786	14.693971386911818	0.8287146734309284	2.9103592023599187	0.0133294	1000.0
913	12	0.8765884354640179	14.471791351314826	0.20340340664014955	4.035156224462884	0.01303293	1000.0
746	12	0.5730271476270118	14.718768738159373	0.9887585208266334	4.6027017172649565	0.01262991	1000.0
943	17	0.9946967221461196	10.463011569512059	0.2937308852017565	1.3110473587011162	0.01308987	1000.0
1106	13	0.5167127027565075	13.099866266498573	0.5645472625187576	1.8974693540890346	0.01193099	1000.0
736	11	0.6765134147094013	12.74265988683836	0.3168715426251466	2.438698621506765	0.01311523	1000.0
857	14	0.4995116009333881	12.126637872658899	0.5424398064374167	0.4235589065022527	0.01315457	1000.0
1345	8	0.5128106986606847	10.079850113536844	0.2266795620097557	4.788111110193344	0.01596897	1000.0
954	10	0.903424711238034	14.484689325963725	0.8488655713128758	1.0230167006754494	0.01277627	1000.0
1144	21	0.5283591448910283	14.581089761124176	0.04688746754466222	3.4714339822839895	0.01273895	1000.0
1128	18	0.7429184669604589	13.987698424662707	0.07244636447674535	3.486285347839446	0.01304871	1000.0
968	13	0.5424699796413858	14.346622934080777	0.2548612204028311	0.24470291385872367	0.01244866	1000.0
1231	3	0.8626660778470918	11.632258244356205	0.6417008562441308	4.37580159193509	0.02307039	1000.0
1291	12	0.586026489111477	14.900420974038205	0.6145798327125617	4.209120880720255	0.01388087	1000.0
1252	24	0.8097010535031353	10.340936797576498	0.6988240047692268	1.2319846379543442	0.01304029	1000.0
1475	27	0.9233800823345796	11.146938579635233	0.5025522668348334	0.17167974395550623	0.01277729	1000.0
1174	18	0.47511645790374646	13.78176273099363	0.7182911118035332	1.744645722682796	0.01347053	1000.0
1147	7	0.9031863216273223	12.21223235053224	0.49055705794873883	0.4149728765167965	0.01575115	1000.0
683	10	0.5459999244463706	13.511021752799358	0.24442544346584671	2.619536240332253	0.01378416	1000.0
1321	14	0.8773420613002837	13.412309500116969	0.38718486329861224	1.9983462038485722	0.01307356	1000.0
971	12	0.8015905203334777	12.594181922723692	0.7057089415997311	3.4868990058934273	0.01333591	1000.0
1216	17	0.6198664823641592	12.914758378689914	0.20138292520411138	4.008237638998119	0.01325705	1000.0
1110	16	0.45805162700376995	11.651385883228302	0.4363303854631655	4.151903681812242	0.01292115	1000.0
1225	20	0.5591384086346495	13.540249439573154	0.5254547247649054	4.61398797571041	0.01276407	1000.0
1437	7	0.5148420974157104	14.498056952656638	0.8321629723262767	4.005662466702464	0.01235783	1000.0
1393	21	0.8161363835978368	13.145746843013864	0.9700282318745901	4.884452769109819	0.01322727	1000.0
1148	12	0.8485626370538496	14.14974635814427	0.656525644743582	4.39377217324124	0.01163953	1000.0
758	4	0.7473329442189189	12.599609938553098	0.40511990531380504	2.058501907220201	0.0152675	1000.0
1004	8	0.4423074853176585	14.739032500220286	0.9837995135166777	0.7059769542063166	0.01262215	1000.0
843	4	0.8385590387656954	14.84054642192515	0.390919288199549	0.26967221241623485	0.01382399	1000.0
1211	23	0.4442232075493148	13.009016147960144	0.7154367998599062	2.2341695183786947	0.01232737	1000.0
675	3	0.6885259246941757	10.989751103897586	0.2642395636225989	2.284908037881292	0.01715215	1000.0
1090	4	0.6041067515605257	12.312609884261644	0.239621032388027	0.7195691819963468	0.01663401	1000.0
808	4	0.5399448034797977	14.891657561524836	0.10709717117801465	1.7953470362355746	0.01390633	1000.0
1277	25	0.44232845021850614	10.038391424041082	0.9325227831565653	1.3345238552983596	0.01343963	1000.0
1165	16	0.41170956884225657	10.225815004299037	0.9006012982646924	4.117145396417125	0.01359708	1000.0
800	4	0.7314861853003534	13.436223338764675	0.14190794958621422	0.13074834101563682	0.01331876	1000.0
949	17	0.9127609883246722	13.772663293174507	0.4320875097733511	3.512579966296276	0.01199175	1000.0
1099	12	0.8779923954146749	12.88580446632861	0.06403524778293201	0.891299203690401	0.0133687	1000.0
1235	20	0.7773958830956187	14.19138597067764	0.23174386634420097	2.821966197925444	0.01366674	1000.0
1270	6	0.9090538354353602	13.884580450419662	0.07070919311164447	2.1597955085065523	0.01527124	1000.0
1397	20	0.8191379153758369	11.17563897572979	0.5983487081354504	0.4641313311544293	0.01313745	1000.0
1050	4	0.7742696495553636	12.932678549990317	0.03616071734953308	0.380472783812118	0.01750192	1000.0
1479	20	0.9205104120771798	11.895639052083043	0.8801137779230936	4.974289403882441	0.01352756	1000.0
812	13	0.7347833419516283	13.408635513791467	0.7733740544200967	3.980134793657823	0.01201356	1000.0
963	18	0.7117807218133799	13.237109322172945	0.17152662802457042	0.7528106456025829	0.01371434	1000.0
1007	17	0.4330222356635447	13.406903537766713	0.793692469528125	4.789673802497211	0.01157176	1000.0
549	10	0.996461719993871	10.308234500879243	0.4199291474202388	0.6525428699220687	0.01244932	1000.0
758	4	0.5067995031517153	13.314784544685612	0.7089608233067406	0.7135332931250477	0.01383295	1000.0
1398	10	0.9718248532924963	12.105360839068872	0.7608398609927918	4.31136171184222	0.01435896	1000.0
567	6	0.5081492307106107	14.71953478455137	0.42831734641473673	4.009329146623813	0.01267851	1000.0
1340	10	0.8303071070164993	11.631861574974023	0.456446304874498	1.6612138114074475	0.01464676	1000.0
671	2	0.538652234054553	11.539973313765138	0.8010308361212569	0.8851477478589426	0.01774955	1000.0
1396	13	0.5878664851236536	11.961573803422846	0.17366029980738462	4.942796299931673	0.01362114	1000.0
1458	19	0.4585449705290986	11.32911801833132	0.262007530232631	4.625264830125311	0.01312123	1000.0
895	6	0.944251675948835	11.99838038110903	0.4454669641869631	1.6249034305922094	0.01458876	1000.0
1414	4	0.7233236527227513	12.831678855526274	0.4516348338103364	2.4028278633554327	0.02006347	1000.0
1416	15	0.737547805431834	14.150819719386547	0.8941614887467277	3.1235675818592537	0.01209677	1000.0
1235	7	0.6916469211606422	13.118274561605947	0.7798588083679427	3.830439066433674	0.01370913	1000.0
741	14	0.7814721416913935	10.802418749661928	0.9500875652091118	0.7380536792899733	0.01289946	1000.0
1065	7	0.7473906882676802	10.472532185935496	0.2446484058609132	0.06797845167267669	0.01632725	1000.0
1298	8	0.9884435222006286	13.871544351110366	0.13324732873987732	0.5628195263547509	0.01392645	1000.0
1157	3	0.4289173444450686	11.76489006158579	0.2164890122107428	2.254738239750142	0.01874432	1000.0
1387	22	0.9683267058838013	11.354334226936162	0.4252177398821819	4.753992525101259	0.01223129	1000.0
1033	9	0.8680197069044776	13.361503393821456	0.959229128455906	2.3811392304444556	0.01258718	1000.0
1293	12	0.44695862417915255	14.060742610126088	0.9806578201143609	0.48084225473139675	0.01276972	1000.0
1432	18	0.66898976462979	13.527558532827861	0.2624869102568138	1.4027252549020246	0.01266244	1000.0
1410	11	0.6661287534156722	11.982546616243873	0.38363145194304615	1.6878136093018141	0.01274285	1000.0
1073	2	0.776772996410257	13.971225004238534	0.05132915839690222	0.20583007282945764	0.02251038	1000.0
1142	10	0.6333590703529027	10.28414633274	0.6963480527936026	1.3845741377028404	0.0156731	1000.0
1458	25	0.5892515197661107	11.48701667786159	0.34066128059501477	0.7316559674192813	0.01256264	1000.0
1306	23	0.8136048107165649	14.60709083544564	0.5598092819168212	1.3470155240497905	0.01290743	1000.0
943	6	0.8989542339693573	12.071206891933516	0.5101410506073952	4.684777381254801	0.01391973	1000.0
1498	25	0.5539052678344191	10.798529845446787	0.001581898157447914	0.7056674157043669	0.01358411	1000.0
1068	17	0.8911206189017571	11.93331915541251	0.11817725798253698	2.8369857591631096	0.01211461	1000.0
566	10	0.8142231315139614	14.624121039523734	0.7093737348253274	2.2222124845394147	0.01294917	1000.0
918	7	0.9031407050146577	11.5519710452721	0.5673213639533177	4.4419699606305505	0.01478002	1000.0
1213	11	0.4385318636694042	11.257166263693753	0.9751986519653508	2.047238218954577	0.01324772	1000.0
1236	13	0.8848413174438172	10.510929724376643	0.4470062572055181	2.630191929400349	0.01363116	1000.0
1073	8	0.4357919010413344	11.354265681944394	0.2675402507521356	3.865025923089835	0.01269503	1000.0
718	4	0.8874209752097122	10.711233153004574	0.10438766361909946	4.820035955359487	0.01736479	1000.0
1307	25	0.5571043036084455	14.042881743242702	0.6972275689046181	0.1257905560979522	0.01149961	1000.0
1251	11	0.670052681224578	13.283418007348494	0.46807600576936337	1.083103744182301	0.01262306	1000.0
1036	4	0.7974901679791311	14.884687087294877	0.6410654636331021	2.8448847078700013	0.01590042	1000.0
1179	21	0.50448356431757	12.039799342663828	0.49234661435873806	4.5451706178162175	0.01292054	1000.0
516	2	0.674925830598698	10.847410176906358	0.7638575555709568	0.9563840706568472	0.01829662	1000.0
608	6	0.6607066293106074	12.444144597642946	0.945276328841704	1.7395445931279125	0.01316247	1000.0
1033	10	0.6724269622787824	12.028142764329896	0.7034644695406159	4.49759040090347	0.01386875	1000.0
1099	15	0.9125590891832528	14.24186310806597	0.11215564045529336	3.4884387056531327	0.012377	1000.0
1148	18	0.7956608341716804	12.263438565578099	0.21245297466412005	4.337223021286207	0.01221193	1000.0
1107	19	0.7111710441471637	14.495054019258848	0.961390155041395	3.156171005565832	0.01247237	1000.0
848	3	0.4040344447913955	14.074601488666978	0.9631201385173149	3.603592903447374	0.0143087	1000.0
966	19	0.8539914086944659	14.220524266622977	0.6717887485825121	2.3281739875595835	0.01398094	1000.0
1152	20	0.5893695753863389	14.930338879070916	0.9382938557943963	2.20914960632099	0.01367833	1000.0
1486	19	0.44396446814414625	13.989885303378347	0.0757213199200455	2.03543170231413	0.01421365	1000.0
889	4	0.7279037260310206	14.131979499492758	0.30439659605874014	0.04343159907332861	0.01522638	1000.0
996	19	0.4924046841648488	11.760028215270339	0.20076606853632883	4.135571270424315	0.01305115	1000.0
1114	17	0.5527507152240645	13.982362826734946	0.9607964603478958	4.433416138987656	0.01170404	1000.0
1478	16	0.468886976135413	14.60377350586115	0.7251948286164906	1.3619667271957776	0.01239333	1000.0
1117	19	0.7869386714663439	14.535108631814978	0.10896634987069975	0.28143365630133366	0.01387108	1000.0
702	7	0.8894955050648188	14.645629075280812	0.4158359663161073	2.729178297110712	0.01254991	1000.0
1409	11	0.6732053703872911	11.6663345688009	0.37509004922017775	4.816155273077426	0.01343512	1000.0
1052	4	0.6973323293892127	13.483065824536148	0.07310723749226855	0.7660866113476666	0.01629024	1000.0
774	12	0.6709395327141677	14.044894275780262	0.8848300829148034	3.71601058773819	0.01191895	1000.0
544	4	0.5249553164226701	10.307070410701993	0.27606340037845056	0.4779960361161456	0.01595121	1000.0
1252	18	0.5416292693975254	13.362089828972103	0.3788206258886837	2.02554740252988	0.01242958	1000.0
1484	9	0.8433545862657275	14.234359352054742	0.5337663962789694	2.1985633863391496	0.01403001	1000.0
609	6	0.43886963694026737	11.928334457995684	0.8317254177929562	1.5601197061075882	0.01323428	1000.0
555	9	0.8783964600850098	11.113810234673808	0.49317126528053734	2.2789888762361703	0.01250419	1000.0
1379	18	0.8684123389413094	10.469730628794126	0.0011680312802206938	3.006674098710011	0.01448132	1000.0
676	5	0.820950856868345	12.310336529529234	0.14469064558379063	3.3745319730331658	0.01442213	1000.0
902	16	0.996775344493791	13.756838830474274	0.3944558653077015	2.0439386561906807	0.01345295	1000.0
1468	16	0.5678960683211723	10.65690869524775	0.7459930559676763	4.393680751340989	0.0132575	1000.0
1270	14	0.8415706692001479	13.44556548420638	0.9079265661561321	3.244794947033223	0.01290619	1000.0
1142	20	0.4083772018830499	13.299859534607341	0.08720913750764137	3.1948397264879924	0.01261238	1000.0
1066	10	0.8733311122165555	13.684087439009023	0.25489712877714454	0.3958734063339353	0.01249528	1000.0
964	8	0.4530299827942752	12.371908689654271	0.3873535701945737	2.570596150147596	0.01246107	1000.0
1042	16	0.7621699266036148	14.035623575608112	0.5326010885237253	3.1818696345636677	0.01226254	1000.0
1287	7	0.6357696740110649	11.575410964336983	0.31595124821501663	2.468842147449087	0.01520642	1000.0
1084	21	0.4138947050038086	14.993108549624527	0.6502423003693507	3.9162252561760535	0.01292345	1000.0
1124	7	0.5379292673140348	11.453661763585922	0.6433092992732513	4.868806698897122	0.01427361	1000.0
1494	20	0.43191533125362486	10.263623950339237	0.21389622678149578	1.9183027069064411	0.01430044	1000.0
580	10	0.9648034393756884	13.903910753448354	0.011313338446999999	2.1353609804209195	0.01314451	1000.0
1317	6	0.5135543312933134	10.143600751131514	0.8019967221982305	0.43012495785797855	0.01689265	1000.0
1183	6	0.8167896673326118	11.194587617662972	0.8420723478201774	0.1587754149232501	0.01718902	1000.0
1161	6	0.9398070069572037	12.513379643875638	0.8652343816371642	3.0586805046593444	0.01530534	1000.0
1019	20	0.5904680453207551	12.050881248290343	0.09303891112054441	3.9963799622334677	0.01200993	1000.0
1093	17	0.47502617136589065	12.851563146373564	0.9905769252033121	4.296224808058798	0.01216209	1000.0
822	13	0.917826264811824	11.104895104199247	0.34372332279066	2.9691612665368172	0.01280335	1000.0
735	3	0.6382959325614634	11.852185736962552	0.022626644395306927	4.429111202214021	0.01755788	1000.0
644	5	0.791985388196653	10.264622894938965	0.991747477728388	2.5208176136765164	0.01511234	1000.0
700	4	0.8479744256696256	13.526195911417844	0.8242905196327107	3.392335076378904	0.01316666	1000.0
1027	8	0.5459710270864866	12.151422705035467	0.755017678850056	4.961316608275387	0.01174672	1000.0
732	9	0.5735590229879393	13.627519064349137	0.3341696129054834	1.2188514820509182	0.0123848	1000.0
1440	21	0.8007092515955136	14.279677977843852	0.48385563885632055	1.6095184979974815	0.01262012	1000.0
1102	10	0.4968630910720909	12.181546641325276	0.34035197252554505	3.0144643906571646	0.01216565	1000.0
960	4	0.6740196115574435	13.957988249241826	0.41482038697526913	0.9092698067687438	0.01455465	1000.0
1054	9	0.7618714945992928	13.262434383272517	0.5726045421456738	4.682557810226598	0.01294529	1000.0
989	10	0.919069485933165	14.371422336346289	0.31887874505987457	1.8548564549833162	0.01351519	1000.0
1313	4	0.6331411604494152	14.872944083057446	0.5730049157100566	2.108335334058437	0.01697672	1000.0
1059	11	0.7078926448561839	13.433215421455314	0.17662264089820756	1.8472993916456288	0.01213824	1000.0
1403	18	0.993977747217745	13.918850037847854	0.6211719550403013	3.182908097681851	0.01356562	1000.0
829	11	0.6807604654728903	11.089351788811495	0.46857889190552104	0.24529040999927754	0.01250977	1000.0
944	7	0.6280183631845507	13.992427807423551	0.6361615160917609	2.716818832401317	0.01226028	1000.0
1107	19	0.9286739838245084	10.577493184653367	0.7404555275041984	0.8153867022050171	0.01323608	1000.0
546	8	0.8917970619151068	12.514232147835001	0.43961679853625346	2.3277601657202407	0.01260671	1000.0
1369	5	0.7430266158472851	10.198986262979208	0.9460130151304768	3.1383335397960654	0.02014073	1000.0
1468	5	0.6224014878831707	11.259103781251271	0.6247639762746054	0.7926916787489807	0.01918588	1000.0
918	5	0.5403410921454538	10.403948134145622	0.23729181433314628	2.290358421861551	0.01621717	1000.0
1354	6	0.7478531236225999	11.94799460551294	0.4996278621631951	4.244922857801432	0.01638518	1000.0
760	10	0.632317755264553	13.330125942818455	0.2819123757233447	4.251624918660021	0.01359535	1000.0
1181	21	0.9308267538148659	14.695079572106765	0.6248026356958887	3.019304523627863	0.01302138	1000.0
1271	24	0.7066942183752556	11.74875701241687	0.33620275568419244	1.8465150470149143	0.01204499	1000.0
1154	14	0.6501018084437413	14.925880523675911	0.9942338409194371	4.431268070928434	0.01338812	1000.0
597	4	0.5097417332239326	10.3268412961622	0.9438707162165694	0.5878378555486519	0.01547193	1000.0
1348	12	0.7673390748479845	14.992790316156219	0.236824942966263	3.0132585724942795	0.01233777	1000.0
1044	14	0.42288608603263844	11.36593740271042	0.32608445866084246	3.4596750489905586	0.01359929	1000.0
1368	15	0.6186874020701468	11.248373373251383	0.8389062466270649	1.3860758554020258	0.01191074	1000.0
1151	9	0.5326110589287248	11.077888315946401	0.46264748902222685	1.775872193112404	0.01360761	1000.0
865	3	0.8419199366461276	10.317963007640143	0.18446215106765185	3.0155660757711287	0.02141464	1000.0
967	13	0.6102220644531903	14.288822267376187	0.45336582576635676	0.4018632670117728	0.01381597	1000.0
1051	20	0.7993948757671885	12.398923641205744	0.3756141869441817	4.485048073121535	0.01184195	1000.0
1422	22	0.9658882457838768	13.158634658078043	0.44490228809516186	0.9559979395206497	0.01283041	1000.0
1230	22	0.7643739126755247	13.943213832353196	0.9874820871335482	4.234727553890506	0.01218976	1000.0
1128	10	0.5399025929406646	13.846182710732135	0.6199733561066926	0.6384264352935815	0.01286003	1000.0
1383	23	0.9046530231240735	11.11177624568574	0.8493709587698484	2.868720218201983	0.01380316	1000.0
1284	2	0.6824552392153631	10.833147289728995	0.5237683161502107	1.3343121832042177	0.02694978	1000.0
554	3	0.45802139776668604	14.445752474125438	0.3715706015195682	2.278916791320045	0.01347402	1000.0
712	2	0.873338799119006	10.03975930174448	0.7726165341577489	3.2458404505244354	0.02378799	1000.0
773	2	0.5880916126324978	14.782622487016402	0.15898569792633332	0.36984507488439733	0.01610796	1000.0
1333	16	0.7916964975569032	13.75212389804536	0.1201096880263185	4.3762042297551975	0.01273434	1000.0
