# Supplementary material for: Tableware trade in the Roman East: Exploring cultural and economic transmission with agent-based modelling and approximate Bayesian computation
Source: PLoS One. 2020 Nov 25;15(11):e0240414. doi: 10.1371/journal.pone.0240414 (PMC7688115; doi:10.1371/journal.pone.0240414)
Supplement: S1 File — The full project, with the data, the code of all components used to run the simulation and analyses is registered: https://osf.io/s5mdw/. (GZ) [file pone.0240414.s003.gz › s5mdw-full/abc-pandora/results-example/noits/result_0.13.csv]

nstep	cstep	mu	mumax	copy	strb	score	epsilon
851	2	0.7905686463095422	11.181674628238227	0.41683910991658807	3.3511351753811827	0.02302579	0.13
823	16	0.7192908478320891	15.105996531357206	0.6577488666642523	2.26368286182599	0.0123	0.13
949	11	0.8370959605504046	8.808018758916672	0.9685821827882435	0.41812170907667245	0.0155232	0.13
1076	17	0.7383928461293424	14.344039520267927	0.6844159409786961	2.3234567867032325	0.01243437	0.13
1194	7	0.7211222085210292	14.78543054453093	0.7047542304166711	7.243862817063824	0.01414578	0.13
595	2	0.4217129714246559	10.738028454523704	0.9674123993152658	0.6745364529070885	0.01814615	0.13
907	6	0.9436551236634746	9.660438555464776	0.10921753028796438	2.991737499743821	0.01686543	0.13
939	2	0.6815663110210007	8.920909574014347	0.017366904276438888	0.7116150218029307	0.0263477	0.13
2033	28	0.34209437909808715	17.546573691508744	0.12395536941905896	2.272776839183596	0.01243732	0.13
895	11	0.9791239393531987	8.18491897507765	0.40198863611781355	8.135139092146337	0.01500892	0.13
268	3	0.6729396977329387	11.894095626699734	0.10760026727836855	3.8344349576808465	0.01307079	0.13
951	13	0.7735579337988803	14.116677532101404	0.9390756148576843	1.7550830019406085	0.01344762	0.13
1203	17	0.7873883025539203	8.885770831829843	0.699749179205637	1.1364596393356945	0.01384026	0.13
1168	19	0.8400625629594344	9.070526959607244	0.9052940273481902	3.5602170672218807	0.01356299	0.13
546	10	0.4454882812208057	12.703961723008264	0.5000868618231475	4.624539022847717	0.01274479	0.13
542	8	0.5000496205029827	9.490687973884688	0.2258083401447824	0.8505755974169724	0.01421967	0.13
1361	6	0.8246574596795585	13.73300217648873	0.4052440348299579	5.063770978999172	0.01533291	0.13
1144	17	0.8154698472174505	16.058176700462873	0.010514420322440432	3.495524327048187	0.01287792	0.13
1166	4	0.8586234861908864	12.260504169461985	0.9516578605698998	2.5762979530548855	0.01868837	0.13
904	8	0.6983832553402687	8.231733646626285	0.07624700479987542	1.6040918974232377	0.0169844	0.13
1010	7	0.7582171425145925	14.253486502665208	0.7423182475806152	1.9158737604400038	0.01319283	0.13
544	6	0.41007421755322615	17.42184856609723	0.14774907390220376	6.114869021405751	0.01415309	0.13
1137	16	0.6388768898031327	10.915455831967323	0.6889760627523299	3.560367572797656	0.01326887	0.13
720	2	0.27991413696220235	16.829638663580997	0.8807698249594291	6.155226717199547	0.01277917	0.13
1156	19	0.28897252667130063	13.362362495057802	0.7882073473388913	1.6717656104698668	0.01367767	0.13
691	13	0.516874352091906	15.324012240383492	0.19916682644082778	2.2252594453551233	0.01285521	0.13
1346	2	0.4531601332883865	12.661847605544043	0.06902290691504931	4.55885864404123	0.02267792	0.13
743	4	0.39256185212813155	15.7164950841711	0.9022756192030458	5.559119412972175	0.01250185	0.13
1058	3	0.583363203368916	14.427139569399657	0.2658000981991321	1.8851298291098475	0.01608221	0.13
1018	6	0.7552841054153926	13.181119840621722	0.6903734014561222	3.9745810826565906	0.01463664	0.13
1357	21	0.5349832335826525	13.298461921489652	0.6934598322972091	4.4347477628397	0.01376507	0.13
826	9	0.18164494814180265	12.936692629691468	0.37047570199019797	6.36604410465551	0.011051	0.13
982	2	0.7519372147725659	11.614197632710109	0.6078044252592882	3.651259099787904	0.02411167	0.13
694	10	0.6103603819627184	10.224351123428178	0.46814435555329015	3.5051991718737616	0.01306394	0.13
1186	22	0.7949644937011868	11.387510667414094	0.3896953332701031	1.0021516691563621	0.01191264	0.13
728	4	0.8713557697505512	9.901552732077564	0.4765451034144118	2.162644156535908	0.0178738	0.13
2328	9	0.2053825184525464	16.667658362077077	0.0509166930919127	3.631931660568473	0.01168035	0.13
1325	14	0.2561530249814298	11.463422603440353	0.4574800585427188	0.7392420533644039	0.01361983	0.13
1006	15	0.8468644304896265	13.26113540229812	0.17875582334423631	0.7825443674235816	0.01265618	0.13
1606	31	0.7206273683600645	10.804023379498021	0.44303157475240784	1.1085222786387074	0.01265857	0.13
1767	13	0.5985898789780391	8.882677942652693	0.3558170039686612	4.133412884507219	0.01591634	0.13
501	8	0.8189123031474184	10.793095549519242	0.09235131468704483	1.2675354202303846	0.01416684	0.13
1390	20	0.8643023739060395	16.57442615175387	0.25628264544497587	0.06471114810464096	0.01340782	0.13
1600	31	0.7791518715194883	11.182682815773903	0.043215394879781883	0.40874775677116265	0.01301293	0.13
1853	20	0.7411722288828765	10.45232995865653	0.4004172407260822	5.596033796401557	0.0133868	0.13
593	9	0.4751412663898206	9.952457494994807	0.880532507575373	2.2399818534966225	0.01255831	0.13
992	5	0.6799769688713906	11.713205403987516	0.4607812666791468	1.1220953636882878	0.01576908	0.13
703	7	0.35274285840689173	10.382577857108839	0.6092590399746567	0.8574459189917853	0.01371731	0.13
844	10	0.3176977066162282	13.39974482447117	0.5647763470767881	4.112154184117999	0.01252173	0.13
1197	12	0.6144730446484561	15.234494727546426	0.5046014896479516	2.665498295301334	0.01293893	0.13
1127	19	0.3688801608926944	9.599955119855709	0.23057659200852929	3.482111505174868	0.01332263	0.13
1342	14	0.37465546936343724	11.049046412933379	0.45668517782304996	3.401226238781698	0.01252096	0.13
1140	3	0.5904159698066261	13.301880506014419	0.3742573900998741	7.1499598227468155	0.01765959	0.13
1959	17	0.6295658927136702	11.292329416428911	0.7304738200936737	4.7794173043235535	0.01388534	0.13
2088	25	0.6345290956007807	9.922948451070836	0.27327698640520487	1.8433712637608555	0.01504966	0.13
752	12	0.6998362451555742	12.046722940093865	0.4636530799568575	0.28446926882383683	0.01349663	0.13
842	16	0.9553629265643727	8.020490948784698	0.759375289939928	2.991659903499233	0.01481891	0.13
1223	15	0.3059361415756992	13.228294977856484	0.4522357760747511	3.917174983173104	0.01412941	0.13
575	4	0.4826626309079775	13.939668366186844	0.2931227845153891	6.241036273163239	0.0135633	0.13
1204	17	0.02850712081342477	14.179078295939172	0.03871594371859852	3.417262760839947	0.00938014	0.13
1057	8	0.8406115040635281	14.382944098391244	0.917074642480426	3.420759561022506	0.01383286	0.13
881	5	0.5381371328488678	12.65546897833093	0.02496491808174306	2.4511478765546784	0.01403834	0.13
962	2	0.6325570893562033	12.567256455273313	0.698929943535418	1.4218313257577098	0.02063543	0.13
1846	16	0.6862861810308003	17.200250495417606	0.6023879348357859	3.4632293507213205	0.01213356	0.13
1656	17	0.695896988877434	15.579525126435326	0.38088218944587754	2.7565713197608237	0.0127172	0.13
1002	9	0.40702766978823524	11.99803673770605	0.9644356612645042	4.35972442002773	0.0132742	0.13
1136	5	0.5304745986224403	12.259486640079134	0.6973943885535422	3.587588857236395	0.01593171	0.13
720	4	0.8797062607878401	14.030954346230537	0.81508573515647	4.246703405170623	0.014113	0.13
1066	7	0.845328968906683	15.143426833217315	0.23271872533735466	5.584949014731391	0.01337389	0.13
2128	37	0.9874404086938875	13.101224227726968	0.3369582116897187	1.8187884919858186	0.01324416	0.13
1187	12	0.9362322610263303	11.403106927167974	0.25501378049481005	2.730095550334481	0.01360551	0.13
791	2	0.6932152967677749	11.701762598747358	0.9056765720448003	0.6496074539787617	0.02171402	0.13
2156	10	0.5155191369508292	11.367902648718976	0.31447389371742407	3.4690297459162913	0.01557697	0.13
857	10	0.3201404546535973	11.035718803984638	0.4133175254643104	4.9319155652094455	0.01143634	0.13
1536	17	0.8463859612852069	14.227605229945118	0.18071877970144284	0.5790155317422412	0.01249838	0.13
1024	6	0.9301352206794955	10.130016872501926	0.6254541996598376	1.251752222638276	0.01721226	0.13
1354	22	0.9454462753609407	11.700568813733486	0.9177151565581833	4.629268343393521	0.01220929	0.13
1797	34	0.5595109624654623	14.012469889081887	0.10997246247025827	1.5329985137410167	0.01321387	0.13
1611	26	0.49958047193294874	12.469865158803684	0.1928886171840939	2.8345174562174735	0.01215386	0.13
1052	14	0.48297050356301796	13.534013237320936	0.35333639942439526	0.13073639164363904	0.01195912	0.13
1005	4	0.5092966075165628	15.372145262143986	0.7105483590108516	1.958054717117713	0.01359987	0.13
915	7	0.6866475614879735	10.616203437648336	0.5276474270139099	1.619513994316171	0.01483274	0.13
1208	4	0.7838399893427722	11.203134565502056	0.8125094120489513	5.214938620155221	0.02032692	0.13
1386	15	0.416002592061988	15.945053372029237	0.5264913636764978	3.8008285339150962	0.01326538	0.13
1532	21	0.3725213230600813	13.807206197560692	0.7277591987646352	3.1225310280809087	0.01252386	0.13
1457	24	0.7429098218457864	11.151869620509416	0.45410553785451063	3.1040808162344975	0.01257765	0.13
590	2	0.6147268073981094	12.046345273457046	0.15039513772223728	0.16907375493652022	0.01816867	0.13
884	13	0.8096200600793234	12.128027491921998	0.3604012894455689	1.0531888798444131	0.01252862	0.13
1539	19	0.9803543556087894	11.66502507024179	0.5932838105853051	3.0007172682634273	0.01330535	0.13
2203	20	0.6604446736885813	15.674806727991346	0.419062694027207	1.6132384434796199	0.01369948	0.13
837	16	0.7378239286296587	11.278236552421415	0.720807565150156	2.613857435668961	0.01301763	0.13
1373	8	0.5757683411291211	12.318543462494667	0.40224172165646666	4.662879040563515	0.01479285	0.13
1620	12	0.6116940939920504	10.319525379718934	0.611484181888163	2.4717811952867286	0.01432653	0.13
1078	4	0.8403117858290936	12.6772884781338	0.5416691156600918	5.223018346503187	0.01775282	0.13
712	5	0.7741538201828292	14.415152024466167	0.7018822734574086	6.829047066418381	0.0124128	0.13
1159	18	0.5480156306458006	18.16851737641408	0.8471308015548704	3.811279886286365	0.01369374	0.13
1204	21	0.5731282134842433	11.248485601866907	0.20032892192243984	2.004634302407788	0.01390309	0.13
985	10	0.2926505179543616	11.504629039300639	0.3763579971167308	1.608492085365208	0.01425941	0.13
1351	2	0.8399514704400245	9.76516285640824	0.23713643344810187	2.4021432861771777	0.03040072	0.13
2154	21	0.541418679017502	7.7171697930890755	0.18397012811243346	3.2347288481711463	0.01616006	0.13
1709	32	0.8300569555625045	19.211657614872674	0.0627198428114015	4.065709639723732	0.01340676	0.13
973	18	0.6463850534050238	11.640953851931457	0.4423488428362527	3.325420643700946	0.0123094	0.13
2213	14	0.7917519591219745	6.639839265248477	0.4394142183908851	2.1051652199232405	0.02109365	0.13
1137	8	0.9498196174430663	11.93228553587202	0.6127658640968074	0.0944250671003719	0.01452089	0.13
960	13	0.7871177527548819	12.27776600093461	0.38213877790366063	0.3211725669568066	0.01301987	0.13
1190	12	0.5903112236487578	11.094757940511442	0.40207191250189334	1.99931124841815	0.0128024	0.13
1251	24	0.9145604081179912	13.483309113507696	0.20721730349911527	5.19721860005392	0.01261015	0.13
1129	9	0.7397192982460932	14.8748138546658	0.8576702780432158	6.833161288456203	0.01294118	0.13
1172	13	0.6473109842446121	9.836602057176252	0.5232893102205008	5.739416715077853	0.01416745	0.13
1266	24	0.6752077788255019	15.23819829015022	0.22847960292275074	4.00656394230575	0.01343185	0.13
1417	14	0.1840114064487982	10.06138327809565	0.1672601039272941	3.1550059932833205	0.0139976	0.13
888	13	0.4260903809012104	13.883338298953994	0.9413900937102866	2.9068640204300302	0.01374105	0.13
1124	16	0.3329055817587696	14.35101974248232	0.7664388721682127	5.025550706929377	0.01310998	0.13
1030	9	0.37782763750800297	10.93112510648335	0.2829402404047335	2.6471354025953526	0.01393421	0.13
1628	19	0.38692295081457084	10.651169812159685	0.678210058990106	1.8191658770227699	0.01339674	0.13
1477	2	0.9903819143714728	13.264631667935047	0.6291090593480938	6.636436360725181	0.02892203	0.13
765	15	0.978544727321971	11.412595222669552	0.5017202730776643	6.406529933574038	0.01204273	0.13
894	9	0.8812300291211932	12.532504225166587	0.4402975539530647	3.641354635038018	0.01332016	0.13
1675	16	0.5776106992805048	11.621137111264748	0.08240150068252516	4.413994076942514	0.01243199	0.13
1336	6	0.12844651352327574	10.53602500481064	0.6777846052250097	1.241049941357718	0.01390777	0.13
1562	13	0.8239500312865924	12.205033562607387	0.6029948710430005	3.740854040010392	0.01272312	0.13
843	13	0.572159808735074	14.146878052712124	0.37481283975895985	1.5468125478827315	0.01177267	0.13
879	5	0.8219341413054877	11.55314578784603	0.2941495562851091	5.567985617338067	0.01575502	0.13
1585	23	0.6346415431207838	16.215172022052464	0.6885191069990028	0.43685378220081483	0.01176715	0.13
1522	15	0.5937632338913934	13.295791360489352	0.631733388837583	2.937760203881328	0.01279997	0.13
930	11	0.7693664418791463	13.707389150554057	0.9548364411511896	3.9985170792664517	0.01187611	0.13
1410	11	0.622254686901286	12.506983774913563	0.47091653647693976	5.860570309427727	0.01309581	0.13
985	13	0.49881601728775904	11.068373534720239	0.07678471134068504	4.819728713888988	0.0126597	0.13
961	1	0.9114796731865334	6.528539568790108	0.9166984713758228	0.7293656274511504	0.03694942	0.13
738	5	0.7226187118003123	13.515927203492184	0.43381693083757905	1.7944852706115257	0.01243989	0.13
156	3	0.7566181917837768	9.772285549216742	0.10043999123846081	0.41990782840744223	0.01399258	0.13
710	5	0.6959349427203185	12.813869961401574	0.03994543182083382	0.1347846040003854	0.01403498	0.13
1401	17	0.008469567501248942	11.299020392035706	0.5210798641962759	6.467074440907277	0.01311284	0.13
1151	18	0.252431162666249	12.066727902559082	0.5746644792223644	0.28312367013663753	0.01268394	0.13
831	7	0.7919263519974804	12.092671372877277	0.39026817598023067	1.1398142464959566	0.01447148	0.13
2176	21	0.8224247859794966	10.391504549459997	0.29498239545020455	2.3937907688093976	0.01356848	0.13
1217	10	0.955440260552356	7.324142808625692	0.8750663470748532	5.287007211042869	0.01879198	0.13
731	14	0.30123014265678794	15.064400906771038	0.6751634125799459	3.5489370174856303	0.01291001	0.13
1212	9	0.11538148196743248	16.482592414501596	0.9327810583774395	5.105835314559406	0.01144238	0.13
1062	3	0.9438899481823942	14.3714064001382	0.1740179209563653	1.3971571082222856	0.01948367	0.13
977	10	0.4957624313501493	14.335157089477097	0.5800209971711328	0.47087358472106267	0.01245341	0.13
1434	13	0.41701610723969584	16.276424519340047	0.13802360861616897	7.092106701015291	0.01335986	0.13
1101	17	0.7459675840515119	14.768167987860213	0.607204656787825	3.3414646939878176	0.01277542	0.13
835	2	0.6407824885394714	11.800507121958992	0.940898695031132	0.05709705495253292	0.02117122	0.13
898	12	0.6676021921900731	16.95194980698923	0.14198109963969935	3.2888278075346076	0.01269684	0.13
1239	15	0.7576232610758336	14.19965404531429	0.09970236780792079	5.517413876735175	0.01240506	0.13
1545	8	0.7319591329083378	15.912855128419702	0.3912657862132956	0.45597165094585357	0.01236866	0.13
1111	21	0.08137996338602294	11.759690200043002	0.7527284793510832	1.2682225526648954	0.01292347	0.13
543	3	0.368960794165508	8.72025223300644	0.4329718911579389	6.954358012567534	0.01734958	0.13
830	15	0.7544690176262379	16.06658503499523	0.06314087756649957	1.3569226294994117	0.01339035	0.13
1808	22	0.9912908675196928	13.719413726009773	0.7243527035079921	3.6741990586810354	0.01217003	0.13
1145	10	0.6974837731689817	13.578949441356025	0.6785644535301867	0.4152825504759867	0.01205314	0.13
1187	2	0.6793345176856045	17.273434711854858	0.5782389744025618	8.326681506014367	0.0199912	0.13
639	1	0.6016373314839862	10.718304399144369	0.195027608185753	2.194765389558728	0.02645915	0.13
1576	19	0.5015688755840247	12.322406845570518	0.3297081226833026	5.112815703897931	0.01346025	0.13
1382	12	0.9094801108262355	11.432324713612976	0.8604708669379817	2.0485971643609977	0.0147572	0.13
1105	18	0.19773836773887052	15.020374739361749	0.45515381556212936	8.083734848888035	0.01113293	0.13
486	4	0.926320550342891	9.26033386639599	0.39955920282087243	1.6037210975879834	0.0164948	0.13
1094	12	0.7027724573714371	13.231571866796868	0.22188906387462584	1.6295482052873123	0.01293212	0.13
1357	11	0.5710361201804082	8.10180034700175	0.8769797205469128	1.5181212746969273	0.01749053	0.13
1585	5	0.8335342071224038	11.955224073014492	0.5095383638617863	0.31988942056132386	0.0200717	0.13
558	6	0.4254802365796869	10.449431553554625	0.9490684567286788	3.8374152234478203	0.01238731	0.13
844	9	0.475176413200167	13.838564242776263	0.11430901269335353	6.0405280907005325	0.01326694	0.13
820	11	0.7417564428002672	8.21103807285562	0.11849993747889953	1.176181420204157	0.01577808	0.13
212	4	0.7209857847351973	12.196554044117292	0.6895597485211775	5.639671983389758	0.01197088	0.13
1072	5	0.5969879634375157	14.145992277508721	0.6066636787761235	3.257968023512627	0.01423517	0.13
1149	12	0.9918625882026527	10.46025853655072	0.32869912684978725	2.0527090802106174	0.01474005	0.13
1018	13	0.22271622007115321	2.1765202730404987	0.03129296775018077	1.327410664759522	0.01935843	0.13
969	7	0.6104088367493736	10.478762550055853	0.985726657185842	0.2368062496880481	0.01530762	0.13
1211	20	0.9743432898415347	8.326969474823919	0.76199647682952	0.7263653763716789	0.01426605	0.13
1222	6	0.18862815276926526	9.83685813503717	0.5485107910142069	1.647661865399214	0.01507382	0.13
815	16	0.46441428946042296	5.358020070116146	0.19926030264693306	3.638776228137866	0.01713112	0.13
1286	6	0.21850549826475085	11.44840657006256	0.7400507736977454	3.0994017902703703	0.01408587	0.13
1424	12	0.3295309441950732	15.135143480138979	0.6743451084168325	2.323946137286713	0.0130969	0.13
1614	30	0.7966263168649866	15.461850886818846	0.2235079616512195	2.77616468166002	0.0134881	0.13
1577	21	0.2850467075276827	14.626380548746557	0.9218360040930432	1.7857329985572217	0.0116366	0.13
1034	17	0.9673117097407887	14.54659024945464	0.6810406770033631	4.8338492943527696	0.01278109	0.13
1405	3	0.7789762464568802	14.613211803915842	0.4088558490848561	1.9247903058782083	0.02027049	0.13
692	8	0.33229177473743243	11.463987597093276	0.8105199109553746	2.1511161628501596	0.012945	0.13
1467	21	0.769577767288163	15.225114277549654	0.8162731835837492	4.365069116249222	0.01340475	0.13
818	1	0.04245813265194831	15.578499250929596	0.30785587367635786	0.7137145454795513	0.01310441	0.13
1491	16	0.29369362141776456	7.977231957653775	0.5085601812652503	4.997235916374433	0.01387299	0.13
1595	21	0.9813558923909543	14.06895090078925	0.10733451598408124	5.557272330316701	0.01253308	0.13
960	16	0.6111286848467805	10.25154234746401	0.6802694196671442	4.3423451651595	0.01244658	0.13
544	3	0.6174546908515566	12.221712163700662	0.7093458204706075	3.604090288687854	0.01388014	0.13
776	8	0.20846573104687705	12.739015635886547	0.4708372177852308	2.36515405260172	0.01440131	0.13
1860	30	0.7645497983808603	15.440061320064288	0.7743988503955161	4.16425040920597	0.01260527	0.13
1326	8	0.39430770234283513	11.844838900387913	0.8199911225860247	3.7747090585024017	0.01353764	0.13
1139	14	0.9994881845768347	12.256718288178034	0.8991992919789251	1.4450702897947794	0.0126679	0.13
1371	18	0.5189929718577928	10.652147603148332	0.3505932109230377	5.521768150936518	0.01445433	0.13
1068	14	0.3937111250448929	13.886570906625082	0.6169571779907884	2.6039743051411093	0.01273285	0.13
1086	18	0.4655682525731749	10.74401593545481	0.13631181730192854	2.3789426575806845	0.01256347	0.13
1357	13	0.34112766623164986	11.872840859041844	0.6993035385991252	3.476098352554359	0.0121571	0.13
1015	15	0.4740293494554617	11.498367919481746	0.3567219921467166	2.1894913176507735	0.01212573	0.13
1617	15	0.29480344635956324	14.791470226618456	0.26104626443602963	0.667501986385545	0.01169083	0.13
1169	10	0.977355646378316	8.585423980507134	0.6598372012141763	1.7235962824269913	0.01591124	0.13
1268	19	0.4437288801366755	14.533242011926072	0.02616694128728228	2.9285774183439943	0.01141087	0.13
1594	20	0.9900829660322505	17.52126531746416	0.8930145340472846	4.305993222434786	0.01295387	0.13
645	5	0.4989883708380841	13.43890211677466	0.2121683378063774	4.261648390437812	0.01273658	0.13
1008	16	0.9879246393506128	12.985072652945707	0.445438184334703	0.07803306790319864	0.01290299	0.13
1862	11	0.8747226409857443	14.819755558593775	0.44461632627982994	1.3426248202098467	0.01413395	0.13
1237	9	0.25103938648495494	18.226845449602195	0.3605431988345529	2.66806210664503	0.01251901	0.13
1455	6	0.34748126494997716	10.335475982181453	0.39893999535428315	1.6347581563323064	0.0157289	0.13
433	2	0.7975462481410371	11.046429659663126	0.13010184472246084	0.7062923443290683	0.01783886	0.13
352	4	0.7627488656854454	9.021593081989911	0.07917814813725146	3.784625200674191	0.01543263	0.13
1540	13	0.2878695241765318	7.87780974161536	0.8246009692861274	0.8247384847482262	0.01573495	0.13
519	2	0.5297945987670715	15.656970745584331	0.8382947806718055	1.136420338722019	0.01322226	0.13
1642	19	0.1747927081001897	15.88765158753018	0.20681037546680603	2.9063377168715343	0.01190858	0.13
1336	24	0.7219686566487975	11.43954329262316	0.7069623400964438	5.23938182798541	0.01206684	0.13
329	2	0.4008639421022842	10.886907359764152	0.9555077338341881	2.089697240427604	0.01454129	0.13
1102	5	0.5647128251697531	12.31595788503394	0.9686471630181144	0.12680145898256287	0.01517831	0.13
1458	4	0.8757259971032813	15.410706828051875	0.14927433166200188	7.074857663947492	0.01790973	0.13
1903	13	0.6368488200423921	13.069598108703632	0.21949594209742174	2.03446518387545	0.01428489	0.13
692	11	0.3808819391138952	14.59480634036251	0.10696747345334984	6.277631874913388	0.01339835	0.13
1472	21	0.6939930828836529	14.448108910395453	0.2315155335797855	5.188431946954563	0.01222856	0.13
878	8	0.447437584467062	12.529038930073169	0.25749215557749633	3.6386483195669506	0.01175589	0.13
1222	5	0.7428140507279681	14.823016419502904	0.1963580459370623	2.554432983540375	0.01537524	0.13
1081	10	0.5791358758444053	10.62817794879113	0.48290355563719506	4.730061054702237	0.01333799	0.13
793	2	0.39037591498667584	14.17420322018791	0.5058015000122502	0.8794044563943724	0.01681402	0.13
1475	12	0.49693522676040225	16.851645939407817	0.7500905482736562	2.0607424248477573	0.01207858	0.13
1551	2	0.35793985394047484	14.29020714295117	0.552949602044116	2.2723312404844576	0.01962203	0.13
1505	21	0.6574021662599272	10.33714614188196	0.715709882295844	2.088138902978019	0.01341956	0.13
1419	18	0.7034255424415407	5.742461353032328	0.700873537833923	0.5239765426642475	0.01885558	0.13
595	9	0.14634575321742388	11.041170896070856	0.7119395764884364	5.027948831064819	0.01181461	0.13
1015	5	0.9198786573412416	11.073877084752732	0.519207443274222	0.13598638228084658	0.01756664	0.13
1413	11	0.6376640405781423	12.886322786026769	0.43516465600005194	2.0467295052621925	0.01312763	0.13
1251	11	0.553656056129607	10.352684105424219	0.8957763378327448	1.1066878160199443	0.01407974	0.13
877	11	0.5955064028754269	13.08820403657545	0.16566930426045373	0.5389584523179065	0.01248655	0.13
1629	6	0.5425826599984596	19.865168058879114	0.15854313023986621	2.87352501667035	0.01232472	0.13
1356	23	0.8858902630700649	11.680282516720197	0.5341931132458293	1.384326187686487	0.01323418	0.13
237	1	0.7969058406943251	10.508485203700204	0.08392647925994018	2.3695907225911714	0.01869397	0.13
1581	25	0.668800152981835	15.908903988112428	0.8367523504672141	2.0964371772873385	0.01336882	0.13
1260	7	0.40043589208695085	12.902538204305468	0.16278463312912853	1.1362581117026076	0.01232361	0.13
930	2	0.3621069143532515	15.23714020090427	0.06219858470370099	2.8840617181724073	0.01511232	0.13
1771	31	0.6834141329061628	13.45340757483582	0.4310893412447308	1.2657045078878717	0.0140783	0.13
720	4	0.9697453573013999	16.676840766503297	0.5148300421182872	0.3409289396218109	0.01206248	0.13
1994	4	0.9940000306827713	12.566578322299582	0.24562157523454758	2.867454444769779	0.02517725	0.13
3112	44	0.7931186820541652	10.758515451573324	0.5689888082874821	0.9115686277099759	0.01272969	0.13
1116	10	0.7138197808557033	11.975298593310981	0.4059456097413221	4.864691345698299	0.01349444	0.13
679	8	0.8179692077234416	6.215794730070991	0.16756448617416161	1.1706388551942097	0.01790948	0.13
807	6	0.8133102152774503	13.77851684817311	0.762352823130981	1.6295813703965516	0.01267459	0.13
1478	15	0.7960331992522148	13.225322967652835	0.471403278843003	4.449956932993768	0.01321044	0.13
1589	22	0.7336814078532128	8.764706709164734	0.3207447885355781	3.1540771700168913	0.01465128	0.13
1237	14	0.9578972495927377	11.071861925738888	0.03596338039210503	0.3027551201118368	0.01399913	0.13
1985	11	0.18173836128482118	12.677906679613391	0.6525602209964605	0.9455604336209389	0.01329102	0.13
1223	4	0.3046062426082843	11.807208300350451	0.5077282855021668	2.140215276785637	0.01506733	0.13
1460	6	0.5086752582964349	12.348880848497338	0.652370159217966	3.8407408228936992	0.01494556	0.13
1703	3	0.9074917999883096	14.435325907554198	0.6004915802783366	4.445195464765255	0.02479316	0.13
1418	16	0.3569442676073232	17.027608255914828	0.1608610993324343	2.350594784352111	0.0121167	0.13
1188	18	0.4787632172225248	9.951071361065651	0.7458349313591958	2.190281148479916	0.01273178	0.13
1879	11	0.6605410078987912	11.626196490783709	0.565180154116067	1.266336338187838	0.0140123	0.13
924	11	0.7813538016047472	10.57705459381304	0.3268241623613243	1.4375051032203081	0.01381978	0.13
1037	17	0.8321942066497031	14.531507590469152	0.007766629636306477	2.1748524150916464	0.01256717	0.13
1325	21	0.6880114607281811	12.443234307029456	0.3798881217907604	3.535070184735104	0.0116962	0.13
1589	26	0.673944881955314	11.46422552970222	0.951838116188754	1.663104175812713	0.01307254	0.13
894	3	0.06087420014576056	13.924650106411292	0.4669403169331824	4.1107967711772675	0.01414001	0.13
1422	18	0.9454561644355466	8.370795689893374	0.3089456460012425	2.1557996208425676	0.01546141	0.13
567	7	0.9834257167501905	14.615458164497442	0.22728859072916677	2.397653730051765	0.01246977	0.13
1036	11	0.755515117781273	14.432303245559206	0.5093148892267887	2.9546239071751543	0.01126625	0.13
1099	1	0.17261900023034465	12.143832533652892	0.9489826360477209	1.3115695441476325	0.02005016	0.13
714	2	0.38913719218839454	8.774538710884144	0.614202979805003	0.4563333107276092	0.02178302	0.13
1657	3	0.7655454130072187	14.131390809172833	0.8169485953287108	3.3929607685256844	0.02314646	0.13
1604	3	0.5450415877858021	8.536484634845273	0.9354716647057124	3.2678252460529738	0.0268331	0.13
969	16	0.5798054741605828	19.51924291740551	0.20251949592551483	0.45013938555083666	0.01309601	0.13
1072	6	0.995977164228567	13.463198580576025	0.22099197818312116	2.762279394290796	0.01504018	0.13
1760	22	0.4332883832530182	11.204598801367586	0.7479465979492685	2.0883505748239988	0.01417397	0.13
1297	5	0.7520516742744472	13.339157808078333	0.4734899371973119	3.9696322746054413	0.01526246	0.13
669	9	0.40283807041487885	14.259677532145968	0.2265358942341185	3.682402719655144	0.01314555	0.13
1568	14	0.3449281332850382	10.526321362071288	0.1012608569166969	0.4232727564203914	0.01201883	0.13
1028	3	0.5301271801349667	11.828970318157529	0.658849423112855	1.3444142564739086	0.01795243	0.13
836	4	0.5219945123046194	13.060027077876722	0.810003255985912	3.791412317633649	0.01387404	0.13
1618	24	0.32973555479909783	9.602024957374327	0.8251660521215257	0.21655926285262428	0.01285958	0.13
857	8	0.9536314462564189	10.807886048374998	0.3200216213022497	6.816180693819702	0.01507187	0.13
1218	17	0.6126201330187822	9.270394904118138	0.19632554970137467	0.8409797917007338	0.01424331	0.13
1295	20	0.6304468382373835	12.261892761666864	0.47643509350565794	4.935511206393784	0.01266368	0.13
842	2	0.6130398400126011	11.906940559541965	0.4953080137082208	3.3085345452444717	0.0212215	0.13
1601	19	0.7673845351077118	13.528973990607675	0.49065523699563385	1.5949201883296693	0.01234208	0.13
1132	7	0.9439315006372689	13.51867540303965	0.9402606486874046	2.3111724450918123	0.01418417	0.13
1315	3	0.4906547177677713	14.024894556613505	0.3492705526630705	6.298509922602957	0.01740029	0.13
1120	11	0.9525272106810603	15.013698938287293	0.8288670076860797	2.3577858133954326	0.01191683	0.13
1834	30	0.8092826767824882	12.027673315286833	0.9613311988429054	2.319353127947057	0.01297962	0.13
1269	24	0.6193361170704484	12.245951980851501	0.5604032821132863	2.3796976379453576	0.01262746	0.13
1396	9	0.6018346719383177	13.39208398326835	0.5448404274993944	7.885899655633965	0.01311683	0.13
1956	27	0.5039872541812921	11.658286310636104	0.41966120367232645	5.342722463570628	0.01236538	0.13
1021	13	0.7342027699292872	11.916055649699679	0.5486697952737797	3.454049672850487	0.01359553	0.13
1143	12	0.9293782554535021	14.168932256635891	0.5605600173630241	0.2737288299731529	0.01212287	0.13
648	8	0.5371152741726343	9.97559426310902	0.6767465417937549	8.880296619943586	0.01310873	0.13
365	1	0.18177959740275085	15.12552588687174	0.49671689563078253	2.2323901347328503	0.01247019	0.13
1978	24	0.6371757458645082	14.171380171810396	0.34662771365150646	4.027858040624425	0.01227234	0.13
1388	23	0.5109363918818416	16.85671038991456	0.8630751278674546	2.4149796890300346	0.01237995	0.13
1958	28	0.6979458144648153	13.053856702250322	0.6277322931238698	1.7956355441377931	0.01253671	0.13
1653	12	0.45583863753110726	13.122448102565727	0.950629107654191	1.940786694002199	0.01242746	0.13
1218	6	0.46484627665976	14.002934605997439	0.5564309397668434	1.4449080334691047	0.01309317	0.13
1096	9	0.23626480100177508	10.129624571597583	0.6056674073260548	3.5261815165011376	0.0147231	0.13
1798	10	0.3785304810354364	19.057122872611657	0.7939897503531298	1.8316034927594254	0.01335463	0.13
506	9	0.8249364126071999	9.052819471846584	0.6646579150487575	3.5312203645707907	0.01400297	0.13
1028	15	0.6486409662452318	12.978694252296949	0.13740480419770798	8.352836739716913	0.01207912	0.13
769	9	0.7556762392611068	14.37331433434671	0.7162603146767358	3.094327210518596	0.01312166	0.13
1256	1	0.48296863182702204	10.42141507369764	0.8309693209588842	3.6397278142060254	0.03152132	0.13
1221	14	0.8335939601325548	13.830343346187728	0.23794134202874012	0.8017215933392816	0.01126612	0.13
1410	2	0.8284184355759963	10.841762372918865	0.6868943424235825	4.976663710021695	0.02962567	0.13
930	13	0.6019780642786176	11.326729105494824	0.8593643369964962	3.1565032071590298	0.01189742	0.13
1638	11	0.35660245398749935	10.939906823298905	0.6417437904024771	1.439864913345088	0.0138243	0.13
1631	23	0.5479468315771814	10.766266358366966	0.7991268813906446	1.9903440225771298	0.01437284	0.13
707	4	0.19884049802366932	5.413753226113103	0.4980436023791029	5.411914657743607	0.02053894	0.13
1559	5	0.726280196093148	10.505906104509943	0.8979529489157766	0.18042594391390382	0.02090425	0.13
1473	13	0.6542587019971531	12.496631886701337	0.04951103725547626	4.032021266810335	0.01238756	0.13
998	13	0.46045757712155766	11.333533817660953	0.25854435425384487	0.04379297181175357	0.01303945	0.13
2108	8	0.4368302023431683	16.138860904735687	0.43408230621532085	6.46988777414257	0.01257434	0.13
1727	20	0.24007593878830197	9.5019349187831	0.6545222271238452	0.2266814275177863	0.01377751	0.13
1602	23	0.6507405774549695	11.58019080802748	0.04298040516578211	3.081859642030211	0.01278212	0.13
1011	13	0.29784620130997563	8.400469320364852	0.9749218610000272	4.421530604581603	0.01613319	0.13
1320	13	0.7064688400963319	7.01915133229138	0.21089863325082642	5.6288569987273736	0.01722481	0.13
1969	16	0.8090873242351887	12.261375372081531	0.4418706182336595	2.662131653059701	0.01405867	0.13
1260	8	0.2480268414029103	13.846741077434634	0.7435719527416171	3.871938084850982	0.01147009	0.13
737	4	0.42583002784326884	12.348309418576719	0.8606024983057344	2.742751434540082	0.01353613	0.13
1099	11	0.48575266660287647	11.30455429411624	0.03591469478364023	0.22842340802301897	0.0126329	0.13
983	3	0.8752833821937742	14.593876050833268	0.33034408603502285	1.1480391881164502	0.01874309	0.13
1413	17	0.7997922422936724	12.216100441763942	0.7103926338655784	2.106530725959699	0.01192716	0.13
766	15	0.5415051172562722	14.17005247695438	0.7314619244885546	7.292835251908515	0.01282223	0.13
1532	8	0.6004220297313347	9.867506090218974	0.15807196536465215	7.523563094824447	0.01761519	0.13
1433	23	0.8286617140352648	16.53861564567008	0.1613031392351649	1.235730444526551	0.01310155	0.13
604	8	0.6310677349443916	8.996268851714651	0.28159997201579023	2.9517788791993484	0.0149836	0.13
1206	9	0.6817236073038493	13.700497232759973	0.32760584495398626	3.533811689385225	0.01252625	0.13
920	12	0.6372874070379414	12.133431498587726	0.6891812937563289	0.90740934416475	0.01411234	0.13
1516	19	0.18311240776521193	14.552923373063654	0.6759773437018086	5.023872390120652	0.01268646	0.13
1359	18	0.7990712807686913	11.314578978016705	0.3105186715725822	1.5162961107068278	0.01361018	0.13
895	11	0.8579687394295399	17.55351614705453	0.02401082269192578	1.8763152758522295	0.01256505	0.13
1076	10	0.6946701107708828	10.353950951232102	0.3675538040201126	1.132793349715746	0.01353573	0.13
805	15	0.6064398169559703	13.661668936167755	0.22091220035417936	0.6325499307625093	0.01344022	0.13
1089	15	0.25994069977703715	13.847182309817791	0.8307497773119212	3.9492599599467373	0.01184469	0.13
1523	8	0.8926847134371655	15.992139672190172	0.4509645092725541	4.073090356215698	0.01331501	0.13
1544	11	0.8156920936032036	10.010657044008255	0.5678581785911451	3.5387369289592527	0.01562499	0.13
1468	16	0.5705594364191072	11.835623185475065	0.4881483660252889	1.4926693211169115	0.01294812	0.13
1789	21	0.0799538835153405	13.471438637008795	0.29548435799717787	3.7308283831146163	0.01138895	0.13
366	7	0.9602471541774433	10.103035005201377	0.35073731486992615	6.1573801352144715	0.01267511	0.13
317	3	0.7296702119711223	15.787274006172758	0.812277090616321	1.015541028180488	0.01175949	0.13
1638	13	0.35972918162298884	7.998541835645042	0.20507483056919218	1.3846522416724718	0.01708895	0.13
1483	17	0.4809589765278067	12.913646356522744	0.16534878452807275	2.8754160181828565	0.01186499	0.13
1206	17	0.3591538518756239	14.293684274516218	0.43978310117890446	3.1460353187760077	0.01150538	0.13
1656	3	0.7146592786347539	7.225174954812155	0.8769753472941281	1.8577810775001138	0.03049016	0.13
1483	25	0.9348732020626815	16.136253434073613	0.6868696761046135	1.5124011503516774	0.01395626	0.13
1584	24	0.3940730812034993	16.288970351989	0.7619783899107226	0.9862007840898768	0.0120721	0.13
531	8	0.3283443089966552	12.517328701902063	0.4742911352844116	0.06303188781998514	0.01358412	0.13
1215	9	0.964148657723841	13.109118514641406	0.22402118113399028	1.4866223377936039	0.01280766	0.13
1450	5	0.672920089010755	10.249401029936493	0.8544543819641165	2.2814949573458336	0.02069473	0.13
433	5	0.853862598663648	11.051461170763279	0.4254540888917011	3.4055018680961684	0.01373336	0.13
1026	12	0.9346736460468694	10.763011627940552	0.939730789177832	3.116282125780441	0.01458364	0.13
988	9	0.49253674788083934	15.686641641149361	0.2689306323319881	2.332640888700655	0.01177859	0.13
952	11	0.7275254506200516	14.061051180010725	0.2100472185378623	6.220702436303839	0.01213512	0.13
804	5	0.6570176848155242	12.556812289292282	0.15672627029074776	1.6501760049501726	0.01459216	0.13
2203	9	0.8731082402330899	13.4483449867154	0.6563026241355265	2.908654731354781	0.01673149	0.13
1144	9	0.393322553677124	13.405372625057641	0.867868978773191	6.463458672818984	0.01114148	0.13
1454	17	0.8836624556048406	16.998962555427646	0.30480937900150795	4.899861475228171	0.01241776	0.13
1005	16	0.6740910659060932	15.639736883881596	0.4889993253147651	3.9160490161678414	0.01371408	0.13
1142	8	0.6215805376516026	18.41159742950971	0.5718648590326698	1.5818430796319998	0.01236078	0.13
1409	8	0.8795261241035124	15.149768369656252	0.7626110459994484	7.795699489010618	0.01307142	0.13
2276	31	0.6745988579571288	10.028135254079576	0.39286495840420366	0.4119553903981765	0.01323224	0.13
1647	14	0.6779694959404748	12.261384693989037	0.9411452546855876	1.7340284002890778	0.01345663	0.13
2106	27	0.8412285582825941	14.957748869297731	0.03151859248109673	3.7771352602357284	0.01301939	0.13
918	5	0.8518358846025814	11.769676325083122	0.9990905710046505	5.653381493859322	0.01639018	0.13
1363	8	0.9335887941168407	13.403344286899507	0.48952886092594367	7.021673811721383	0.01431151	0.13
1287	8	0.8561415133572509	10.180603374614654	0.9464511585512122	1.7002948116316294	0.01685676	0.13
1414	24	0.8316940884641745	13.675325296207385	0.7571084563725761	2.397602594190461	0.01218928	0.13
1368	19	0.03550497855066681	13.355121022842502	0.4487156636057197	5.002509008378596	0.01115829	0.13
1965	22	0.5000946913941762	16.99701756015389	0.3077987151037625	5.177013073368768	0.01242256	0.13
1844	20	0.600396623130937	15.30287580660037	0.018945968630979845	6.060497481854917	0.01233859	0.13
1666	16	0.6640434900973446	10.363489535303929	0.32426402877597993	0.7602316154211968	0.01319125	0.13
1248	21	0.42515737051296654	15.687471074912501	0.22923360905340817	0.4029337190394031	0.01335225	0.13
1578	11	0.795808379238161	11.186165252885509	0.144344407099454	5.9696460966125	0.01491447	0.13
1150	8	0.8759115387380391	13.231933888437926	0.5217253909975677	2.2510752459294316	0.01369672	0.13
664	2	0.7106953901490692	11.874586786555211	0.18731477994232248	3.6683969779274115	0.01937841	0.13
860	9	0.8918969673879922	11.056945084759768	0.6056539286335532	0.9703784347355942	0.01454393	0.13
1588	26	0.7725544306439383	15.82476137378335	0.5254170994445481	3.0128516696771306	0.01331431	0.13
692	5	0.7570265242067789	11.281166789402272	0.4953422927907698	4.579488484413688	0.01461414	0.13
678	5	0.7581391503405936	16.419475842933235	0.5721249805591191	2.972662173039657	0.01189945	0.13
1453	25	0.7827905360915953	14.979413559070307	0.02154074328495878	3.1629482556644297	0.01296452	0.13
1146	6	0.9370885866392674	9.240876355764646	0.38514960196981674	2.458193392703758	0.0200805	0.13
1637	8	0.25629018592593844	12.382474211497012	0.4223257430593227	1.1684234333474606	0.0125305	0.13
907	5	0.9914629357843825	9.695918676284627	0.11083498668250191	3.656449560130286	0.01923986	0.13
1234	11	0.4190264815457092	9.893581415817179	0.4456413528382151	3.153209003685584	0.01491989	0.13
677	3	0.5357648187138527	14.242282213895532	0.5440569372154468	4.63246297173211	0.01405718	0.13
1392	13	0.04275289577057223	17.375230948325544	0.625640503340499	1.8877472239423818	0.01091965	0.13
171	2	0.618942469790178	15.11785045917527	0.015146381009598864	2.8711558585144674	0.01266795	0.13
1527	15	0.7870839870330075	17.776858820258884	0.1432491042649121	4.681388854183723	0.01257703	0.13
891	6	0.8224992421109145	12.653635861612974	0.7084748397031355	0.5712734627412854	0.01388682	0.13
1610	20	0.6733932816057089	10.025993000294383	0.8546469408284696	3.572945374108695	0.01339836	0.13
2110	28	0.6443495571186962	14.138933469562343	0.6815085037119397	3.7122044418947584	0.01340721	0.13
1896	31	0.7078961611262574	12.888850673421842	0.2615800064176862	2.1976829187713465	0.01205968	0.13
1560	15	0.7265854853906772	12.58654803744121	0.952473094111967	7.05439516107233	0.01299145	0.13
1751	8	0.7218045300858139	13.326018209366069	0.45572678388434806	0.7472893782286942	0.01532113	0.13
1253	12	0.7853959481562407	13.852002590299604	0.02582224128558941	0.8260298900119952	0.01366036	0.13
741	5	0.6782148947423651	12.25049129402729	0.9728597965295234	6.745507384823454	0.01468981	0.13
1203	11	0.6187608492757338	13.469516925729458	0.30078341585966784	0.14397810865825977	0.01305587	0.13
2194	37	0.6905180917257032	10.997148772963687	0.36985227883618527	7.142469304601853	0.01262627	0.13
985	4	0.47577881195725247	7.972055471048069	0.8704610607652621	3.8832814414904706	0.02076015	0.13
1700	18	0.716800858897937	12.276370687329157	0.11202730652894388	3.687906753089811	0.01299795	0.13
628	11	0.8039082357162187	14.66964289949475	0.756735504925545	7.016276738777569	0.01240119	0.13
916	15	0.8527678518635508	14.169363800265593	0.6766539269934981	2.662006113444768	0.01290381	0.13
511	2	0.5463085290272038	12.593875642818189	0.8237057005315702	0.11422898009599347	0.01444831	0.13
1475	16	0.9656242942669958	14.229724510229293	0.6148732060079642	4.315036335964343	0.01321514	0.13
850	9	0.9091259139976827	14.294280904620145	0.4688307396287733	3.782719105046004	0.01249848	0.13
1135	6	0.5340711908034325	13.51998047349208	0.2701786559617002	1.7401384687231398	0.01333541	0.13
662	4	0.4780391291193539	12.652909465867808	0.32134665452762884	1.140929859888258	0.01399544	0.13
1490	19	0.17866276897483252	15.88821018625887	0.7409645917638811	1.41080067854847	0.0137418	0.13
1422	22	0.7885525915273	12.840955067857067	0.10387706433462701	2.1774730674011913	0.01428914	0.13
2160	42	0.6568089984245621	11.597785973391536	0.23590739854773798	4.842876637728319	0.01308924	0.13
850	8	0.38242904845418924	12.10499975243087	0.6323329838128362	3.8364656237060917	0.01241573	0.13
950	11	0.32211605770270907	11.219015407957219	0.5674536451097387	6.290030479420976	0.01179706	0.13
789	10	0.6684933631207032	16.12577033052335	0.7115569252391859	1.9527111615789785	0.01233006	0.13
2334	9	0.641201131183044	12.560650706013693	0.8653832127424533	2.8244013340703127	0.01687505	0.13
715	3	0.555928007626503	13.422041054651512	0.5060599353433739	4.653774396301732	0.0140869	0.13
1400	14	0.5304254724063145	12.833666748331241	0.12638252121589055	3.7462211440658932	0.01276554	0.13
1698	23	0.9638771187692045	8.277375198488787	0.6552971408940045	3.4412325063995026	0.01583385	0.13
1157	8	0.641313542808422	13.310069500007927	0.5905774417368854	0.641777111283703	0.01269829	0.13
789	8	0.9852315725440066	11.696790136320303	0.5194892017221783	0.0022460066657172817	0.01285873	0.13
1839	25	0.6551870004007326	13.69797841828191	0.3145102974926874	2.83932369881723	0.01318151	0.13
1169	17	0.5378568871710222	17.45711888380019	0.963165469967183	2.734701575713696	0.01453248	0.13
1484	6	0.6616100070217481	14.61621690414184	0.6423332423353154	4.533196727941759	0.01525025	0.13
1728	17	0.5058106106366573	13.006304221917171	0.8261712271593388	2.403028113320678	0.01361349	0.13
963	7	0.4791546135436125	11.890166818935102	0.702510156608437	0.31185057317847775	0.01313224	0.13
1198	20	0.7327697376946923	12.507850882998401	0.2042389393191233	2.3648780697734466	0.01269265	0.13
1635	20	0.323233309896389	12.458039275807085	0.22451999144662665	1.8505190281334332	0.01294814	0.13
886	10	0.5352943255087201	9.853621969596238	0.022405501892752762	0.7371636266296542	0.0141344	0.13
1376	12	0.455054995779645	7.48094508772213	0.23280467195719212	5.625709026269697	0.01627339	0.13
1469	20	0.18007972759331403	13.804467581961871	0.5841354053104065	10.678692441174398	0.01347173	0.13
1807	13	0.7034202410878765	9.326020785571004	0.3854153569499425	0.2758780281534462	0.01676756	0.13
1658	27	0.7037365464528791	9.509494781045207	0.4172325575231359	0.9191126633876003	0.01412971	0.13
1466	10	0.7683723051855815	16.431519669118668	0.7319589964184736	7.435993200472181	0.01218794	0.13
1274	11	0.9619434739418955	12.229344672412651	0.3731229794513298	2.666537422570041	0.01336074	0.13
1398	7	0.6770327796906663	10.255546284235471	0.0002324352000641905	0.2766124488407262	0.01740744	0.13
1656	32	0.9557783399207247	15.22671630205701	0.5326944199072028	1.9037025153085576	0.01338506	0.13
1570	7	0.4824786344003681	13.488308484149664	0.9531537681073956	2.297084284251189	0.01537977	0.13
1352	6	0.46202256459761615	15.464614435731011	0.0881081821332999	2.8592991852351775	0.01311923	0.13
1037	14	0.87674360372454	12.629543398680848	0.21962639405871484	2.506911754477014	0.01274271	0.13
1405	12	0.12099047481749658	11.26760852772955	0.044661455380025084	1.39799579075311	0.01398203	0.13
811	7	0.8715193638047704	13.060131208717998	0.3194869557956588	2.2485030181854406	0.01390032	0.13
1329	17	0.6215516283642807	10.11396235652149	0.6764480271640699	0.8728183887576685	0.01430083	0.13
1624	14	0.45517240510996027	9.465185213716842	0.6852046558539832	1.3373598831200684	0.01500276	0.13
1712	30	0.17362462995183786	14.605133071919145	0.18231260126667376	0.3211940984260777	0.01112942	0.13
1587	16	0.6590526308051522	11.04572291788956	0.19397188376914656	2.835203523024779	0.01238951	0.13
1724	21	0.550268811264135	14.69837849730816	0.587655785700868	4.764081941666456	0.01305378	0.13
1366	10	0.5405214034312849	13.48403805936087	0.26301344071005256	2.3809353615062707	0.01230254	0.13
426	5	0.4674055116456296	8.471220690438992	0.8012191931898973	0.3484151873625623	0.01473816	0.13
1998	12	0.17773002890004108	14.578339491265016	0.03814583958722059	2.0022426740447288	0.01161059	0.13
1318	16	0.585759655857768	10.195487582294936	0.8226425274853671	6.260329266196265	0.01389111	0.13
1206	13	0.5601642233796086	15.685541497901932	0.6192526756612133	7.173004738448383	0.01156563	0.13
981	8	0.9231656239445937	10.950141212737499	0.022593489226340913	0.2961876332859046	0.0152012	0.13
1060	6	0.4029781595321083	4.644239175876482	0.5331143382512264	4.43260110800965	0.0234568	0.13
1031	5	0.9653947025522692	12.958897290037825	0.14477790921001693	0.9431872232913949	0.01622732	0.13
1301	24	0.33446254329738345	11.190595779481818	0.6242750010139858	0.9259762419632067	0.01331846	0.13
897	12	0.5320830805694032	13.376760729604662	0.40401162202746804	1.952485657061136	0.01234881	0.13
1576	25	0.6781727209194487	15.078155623709375	0.37326858570003685	1.7783445738238264	0.01224518	0.13
1817	14	0.22874342205972137	15.06984538724606	0.897301062821809	0.9292768670230567	0.01199521	0.13
1096	5	0.7629995541430876	14.846983099381307	0.22979884790361316	1.2215867973617012	0.01480458	0.13
1061	6	0.9487874857106364	11.606373214813756	0.5852644469084047	0.5358206421410245	0.01570426	0.13
1180	8	0.2567850797046295	15.505398825026866	0.7943036338697775	5.302542696308234	0.01242291	0.13
1346	9	0.3762732358820637	15.105387499045772	0.34162068684253794	0.8380216763988542	0.0127513	0.13
419	3	0.6014911889388148	15.480837716556977	0.5141692980832228	1.7553470630271546	0.01256497	0.13
838	7	0.3052549512441942	12.263859883995385	0.29200423144343374	1.3915947542464742	0.01192847	0.13
710	5	0.43585610433349353	10.581247610972664	0.3104676187207154	3.191576873658079	0.0145294	0.13
1155	4	0.988315291658419	17.736108148820183	0.4752580845098666	3.9588104776516406	0.01538847	0.13
880	9	0.3688234636952454	15.00487023686004	0.19791524472896194	2.8615971586069895	0.01282472	0.13
1714	17	0.20487566713909844	13.596128771209676	0.15783790303775547	0.5627568225619446	0.01324747	0.13
1430	16	0.4367348013470978	12.64553810716093	0.2844753654518355	2.775176755172498	0.01214369	0.13
786	3	0.1585077732190095	10.264933460811637	0.9914320914855447	3.4932283747161166	0.01484228	0.13
1086	2	0.11133534870131112	11.929909089133627	0.9635576102849635	0.039919709583415786	0.01513363	0.13
364	3	0.5566723581680324	14.50832980693965	0.411725424738925	1.3749619868236733	0.01303194	0.13
1170	14	0.4256409580592919	10.977412135080701	0.3057500545207669	0.17286993562508757	0.01330824	0.13
843	14	0.8417235552275572	15.900655695105703	0.47854951231713583	3.5138462272216913	0.01308259	0.13
1341	9	0.48406578908960873	12.529080453691456	0.87692700919776	2.852975666947753	0.01411901	0.13
789	15	0.5176750154291125	12.590478745443212	0.15334051272889804	3.3627449626614685	0.01334761	0.13
833	4	0.22386090221128746	15.137401850833662	0.9942102958462177	4.718953123207918	0.01112401	0.13
1144	6	0.5144035751149701	12.855171292514848	0.10649393808488969	1.7516781830546952	0.01424742	0.13
982	12	0.3011694674295294	13.551655321297003	0.27023842967784817	0.10993452278124272	0.01283931	0.13
1530	14	0.3359485788633778	12.631810272047678	0.3202492325443599	0.30768961221893765	0.0122691	0.13
1230	8	0.7101585994251689	15.647302686044869	0.9374636657251078	3.9785418970286965	0.01382445	0.13
475	2	0.6546415106655665	12.967450379420935	0.15884115769575907	5.6705433199932775	0.01516058	0.13
1398	16	0.676620783373413	12.261769091016907	0.704274011759652	3.8305396167180312	0.01319302	0.13
724	9	0.6555223173769185	13.51701750393992	0.04390832744356618	7.966642739329062	0.0134404	0.13
1088	6	0.36761668335706693	14.69566635870921	0.6012341642018344	4.374254905761228	0.01254033	0.13
1364	24	0.8243466881504987	15.014598517518408	0.43372489508560486	4.064820421891925	0.01306251	0.13
1419	9	0.5141149905750281	13.452744229522057	0.4353510278234051	3.750870836289568	0.01279642	0.13
721	9	0.10620915277882181	14.996097090469679	0.46607557502911057	1.8426522103517988	0.01282258	0.13
793	12	0.5531406347218568	10.645635070549362	0.5212650326337227	1.367218637568025	0.01242331	0.13
661	7	0.47498681771730444	11.394268959761432	0.5537629019307388	4.3757803325247	0.0135614	0.13
1584	11	0.6843705976673226	12.834038606590925	0.6835903767176565	1.2906774619382073	0.01332187	0.13
1082	17	0.29891589281747655	14.921229334826569	0.6842729097149156	2.9406614523898744	0.0114114	0.13
798	3	0.4105773041822226	8.25606788032584	0.4043501878841081	2.4603934700319248	0.01981124	0.13
1701	18	0.61188598936165	9.542957536798605	0.7999389585525292	4.128830037030633	0.01471274	0.13
2118	21	0.44622891596630226	13.310526612183695	0.3648465880140537	4.145215951978697	0.01276379	0.13
1539	12	0.2649451562118017	14.428956657402601	0.48552640524054885	1.9196470593212451	0.01341557	0.13
1066	14	0.7453022576556696	14.247980960437062	0.33145088224013397	4.314393461845277	0.01380456	0.13
1809	25	0.8560650302816868	14.49426465443944	0.8134221509916568	3.398343141250832	0.0129799	0.13
1537	30	0.8543279472945288	15.63192061287722	0.45843153404380016	0.5541142069947842	0.01281624	0.13
1626	23	0.893339777863718	11.552045887240551	0.3108274128982449	2.865974298545761	0.01304391	0.13
803	2	0.6359660011539283	11.364578438787987	0.633077310164893	4.047971618429767	0.02141386	0.13
951	3	0.7491170306921646	16.34552764172392	0.23046638050539014	1.1241444791382977	0.01547179	0.13
1610	17	0.5253753182976824	12.144482643847915	0.7717310173460215	0.8328935927642535	0.01227213	0.13
1388	26	0.6775243544515464	15.430295535720736	0.6131956954253879	6.029548471129093	0.01429594	0.13
