# Supplementary material for: Tableware trade in the Roman East: Exploring cultural and economic transmission with agent-based modelling and approximate Bayesian computation
Source: PLoS One. 2020 Nov 25;15(11):e0240414. doi: 10.1371/journal.pone.0240414 (PMC7688115; doi:10.1371/journal.pone.0240414)
Supplement: S1 File — The full project, with the data, the code of all components used to run the simulation and analyses is registered: https://osf.io/s5mdw/. (GZ) [file pone.0240414.s003.gz › s5mdw-full/abc-pandora/results-example/lastcountrejection_nonrand.csv]

1000.0	7
0.13	692
0.011	532
0.0108970318173	587
0.0107950274934	718
0.0106939780058	832
0.0105938744166	980
0.0104947078715	1272
0.010396469599	1913
0.0102991509098	2233
0.0102027431959	2966
0.0101072379299	4050
0.0100126266643	5105
0.00991890103053	7134
0.00982605273839	11677
0.00973407357533	11280
0.00964295540566	22655
0.009552690169834647	27377
0.009463269883766988	31360
0.0093746866380951	66532
