# Supplementary material for: Tableware trade in the Roman East: Exploring cultural and economic transmission with agent-based modelling and approximate Bayesian computation
Source: PLoS One. 2020 Nov 25;15(11):e0240414. doi: 10.1371/journal.pone.0240414 (PMC7688115; doi:10.1371/journal.pone.0240414)
Supplement: S1 File — The full project, with the data, the code of all components used to run the simulation and analyses is registered: https://osf.io/s5mdw/. (GZ) [file pone.0240414.s003.gz › s5mdw-full/abc-pandora/results-example/lastcountrejection_rand.csv]

1000.0	0
0.13	948
0.010999999999999998	804
0.010897031817293689	771
0.010795027493373735	1049
0.010693978005804886	1272
0.010593874416608622	1767
0.0104947078715	2711
0.010396469599	3084
0.0102991509098	4370
0.010202743195897701	6284
0.01010723792994309	9257
0.010012626664322502	13959
0.009918901030527774	17239
0.009826052738386217	24701
0.009734073575327315	35050
0.009642955405656314	58563
0.009552690169834647	62579
0.009463269883766988	127374
0.0093746866380951	182929
