# Supplementary material for: Tableware trade in the Roman East: Exploring cultural and economic transmission with agent-based modelling and approximate Bayesian computation
Source: PLoS One. 2020 Nov 25;15(11):e0240414. doi: 10.1371/journal.pone.0240414 (PMC7688115; doi:10.1371/journal.pone.0240414)
Supplement: S1 File — The full project, with the data, the code of all components used to run the simulation and analyses is registered: https://osf.io/s5mdw/. (GZ) [file pone.0240414.s003.gz › s5mdw-full/abc-pandora/README.md]

# PANDORA ABC
## Intro
Simple readme to do ABC on various architectures (at least MN4,tentative of Nord3 too) with ceeculture module of pandora. 


## Dependencies

### Internal Tools

* Obviously you need [pandora]() and [ceeculture]()
* you will need the script that compute the score of the experience:
	* for this version of ceeculture we utilise a Rscript include in ceeculture
	```bash
	  ln -s ~/ceeculture/AnalyseTools/computeScore.R .
	```
* we dont need nothing else as greasy works also very well with SLURM, so we dont need anymore `mn4_manual_scheduling`

```bash
ln -s ~/mn_tools/mn4_manual_scheduling.sh .
```


## usage exemple

So more or less you have everything. Obviously that wont work yet but let's imagine it will, we will run the experiments in a new folder. Dont forget that **ABC needs lot of space**, as it will store millions of folder, config files, and results. It may be wise to use a place like $SCRATCH for your experiments (if your in marenotrum, if not do what you want, that's your hard drive)

let's do a new folder:

```bash 
mkdir $SCRATCH/test 
cd $SCRATCH/test
```

If you haven't done it yet you can git clone the tools here:

```bash
git clone https://framagit.org/sc/abc-pandora/
cd abc-pandora
git checkout mn-dev #We suppose you are on marenostrum
cd ..
ln -s abc-pandora/* .
```

if you have installed everything already somewhere else :

```bash
ln -s ${HOME}/pandora_abc/* .
```

We mostly ready, in theory you are almost able to run  `./main_abc.py`:
If you are in marenostrum don't run it in the login{1-3} node as you will be quickly killed. You can ask for a node or run a interactive job:

```bash
salloc -p interactive  
python ./main_abc.py numParticule numpart  numproc_node epsilon
```

where 
* `numParticule`: total number of  particule (aka Thetas, aka set of parameter) that you to draw your distribution (the bigger, the better)
* `numpart`: number of particules we will generate and check at the same 
* `numproc_node`: number of parallele task we run in one marenostrum node  (should be < numpart as the idea is , from the numpart generated by the python script we split and  run them in separated nodes)
* `epsilon`: the maximum score we accept (o minimum) for the particule. _ie_ all particule should have a score < epsilon


Now that I realized that `greasy` was available you can just use the `2mn4.sh` script in the folder and do:

```bash
sbatch main.job-mn4 numParticule numpart  numproc_node epsilon
```

## Test the results

Once you are satisfied with a list of particle with `epsilon < N`, you can rerun more experiments using those thetas. To do so use the script `rerun.py`

```bash
python rerun.py numParticule numpart_pernode pref epsilon
```

this will create `numParticule/numpart_pernode` taskfiles and a folder `pref-rerun` with all the experiments listed in the taskfiles. 

You can then simply send the files to marenostrum via greasy using rerun.job-mn4

the full setup would be:

```bash
python rerun.py 10000 768 48 "tenthousand" result_0.0101072379299.csv #generate a bunch of taskfile 
for i in `seq 1 10`; do sbatch rerun.job-mn4 rerun-tenthousand.task.$i ; done #launch a bunch of this bunch one shot
```
