# Supplementary material for: Tableware trade in the Roman East: Exploring cultural and economic transmission with agent-based modelling and approximate Bayesian computation
Source: PLoS One. 2020 Nov 25;15(11):e0240414. doi: 10.1371/journal.pone.0240414 (PMC7688115; doi:10.1371/journal.pone.0240414)
Supplement: S1 File — The full project, with the data, the code of all components used to run the simulation and analyses is registered: https://osf.io/s5mdw/. (GZ) [file pone.0240414.s003.gz › s5mdw-full/ANALYSIS.md]

The last step is to analyse the output of the ABC and the data. This is done by script stored in the folder `analysis/`. Running the script `GraphsFirstSubmission.R`  should be enough to recreate all.
You will need to install the following R-packages :

```R
install.packages("RColorBrewer")
install.packages("maps")
install.packages("maptools")
install.packages("hdrcde")
```

Then you can simply run:

`Rscript analysis/GraphsFirstSubmission.R`

Note that for the PLOSone submission, each panel was added separately as pdf file using latex and compiled using pdf latex. Once compiled the multi-panels figures were cropped out as tiff as suggest in [PLOSONE webpage]() this way:

  In GIMP, use “Export” instead of “Save As”. Select TIFF as the format, and then select LZW compression.

using gimp, and those tiff files finally converted as png to be added again to the latex in order to be compiled by pdflatex.
