# Supplementary material for: Tableware trade in the Roman East: Exploring cultural and economic transmission with agent-based modelling and approximate Bayesian computation
Source: PLoS One. 2020 Nov 25;15(11):e0240414. doi: 10.1371/journal.pone.0240414 (PMC7688115; doi:10.1371/journal.pone.0240414)
Supplement: S1 File — The full project, with the data, the code of all components used to run the simulation and analyses is registered: https://osf.io/s5mdw/. (GZ) [file pone.0240414.s003.gz › s5mdw-full/CEECULTURE.md]

Once Pandora installed, it should be straightforward to get the model compiled and running, by adding the CEECULTURE folder in the `example/` folder of pandora, and adding it in the `pandora/examples/CMakeLists.txt` file. The version of pandora registered should have it so this should be good.

The easiest way is to simply link the ceeculture folder to the examples list and compile pandora with EXAMPLE=ON

```bash
cd pandora/examples/
mv -s ../../ceeculture/ ceeculture
```

Then compile again pandora but with the example:

```bash
cd ../build/
cmake -Dexample=ON -DCMAKE_INSTALL_PREFIX=/opt/pandora ../
make
```

Once this is done and if everything went well, you should be able to run single runs of the model by running `./pandora/build/examples/ceeculture/ceeculture ./ceeculture/config.xml` if you are in the root folder of the project "https://osf.io/s29am/".

Where `./ceeculture/config.xml` is a sample config file 

The output of simulation are stored as h5 file. They cna be read by various tools, and a graphical one (cassandra) is given with  PANDORA. for CEECULTURE a very small C++ code snippet is given, that need to be compiled used scons, and executed in the folder where the simulations where don, to extract all information needed about the agents.

This can be done by doing: 

```bash
cd ceeculture/AnalyseTools/
scons
cd -
```

Then, if you have run the model already you should have a folder `data/` that the compiled executable will use to generate a CSV file. If you have this folder just running:

```bash
./ceeculture/AnalyseTools/analysis
```

Should oyutput something like:

```
0% - loading file: data/province.h5...
num steps to load: 5
50% - loading agents
50% - loading agents of type: Roman in task: 1/1 - step: 0/4
60% - loading agents of type: Roman in task: 1/1 - step: 1/4
70% - loading agents of type: Roman in task: 1/1 - step: 2/4
80% - loading agents of type: Roman in task: 1/1 - step: 3/4
90% - loading agents of type: Roman in task: 1/1 - step: 4/4
Executing postprocess: Global Stats ...done!
```

And generate a file `agents.csv` that you can explore to analysis the result of the model
