# Supplementary material for: Tableware trade in the Roman East: Exploring cultural and economic transmission with agent-based modelling and approximate Bayesian computation
Source: PLoS One. 2020 Nov 25;15(11):e0240414. doi: 10.1371/journal.pone.0240414 (PMC7688115; doi:10.1371/journal.pone.0240414)
Supplement: S1 File — The full project, with the data, the code of all components used to run the simulation and analyses is registered: https://osf.io/s5mdw/. (GZ) [file pone.0240414.s003.gz › s5mdw-full/ceeculture/runExp.sh]

#!/bin/bash
#small scrip to quickly run an expe:
#./runExp expename
#create a folder 
name=$1
conf=$2
mkdir $name
cp $conf $name/config.xml
cd $name
for i in {1..50} ;
do
	mkdir exp_$i ; 
	ln -s ../../province exp_$i/; 
	ln -s ../../AnalyseTools/analysis exp_$i/; 
	ln -s ../config.xml exp_$i/; 
	cd exp_$i ; 
	time ./province ; 
	./analysis ; 
	cd .. ;
done
cd ..
