# Supplementary material for: Tableware trade in the Roman East: Exploring cultural and economic transmission with agent-based modelling and approximate Bayesian computation
Source: PLoS One. 2020 Nov 25;15(11):e0240414. doi: 10.1371/journal.pone.0240414 (PMC7688115; doi:10.1371/journal.pone.0240414)
Supplement: S1 File — The full project, with the data, the code of all components used to run the simulation and analyses is registered: https://osf.io/s5mdw/. (GZ) [file pone.0240414.s003.gz › s5mdw-full/ceeculture/AnalyseTools/NoState.cxx]

/*
 * Copyright (c) 2013
 * COMPUTER APPLICATIONS IN SCIENCE & ENGINEERING
 * BARCELONA SUPERCOMPUTING CENTRE - CENTRO NACIONAL DE SUPERCOMPUTACIÓN
 * http://www.bsc.es

 * This file is part of Pandora Library. This library is free software; 
 * you can redistribute it and/or modify it under the terms of the
 * GNU General Public License as published by the Free Software Foundation;
 * either version 3.0 of the License, or (at your option) any later version.
 * 
 * Pandora is distributed in the hope that it will be useful, but
 * WITHOUT ANY WARRANTY; without even the implied warranty of
 * MERCHANTABILITY or FITNESS FOR A PARTICULAR PURPOSE.  See the GNU
 * Lesser General Public License for more details.
 * 
 * You should have received a copy of the GNU Lesser General Public 
 * License along with this library.  If not, see <http://www.gnu.org/licenses/>.
 * 
 */

#include "NoState.hxx"
#include <analysis/Analysis.hxx>
#include <mpi.h>
#include <iostream>
#include <fstream>
#include <iomanip>
#include <tinyxml.h>
#include <boost/algorithm/string/find.hpp>

namespace PostProcess
{

NoState::NoState( const std::string & separator ) : Output(separator), _analysisOwnership(true), _params(0)
{
}

NoState::~NoState()
{
	if(!_analysisOwnership)
	{
		return;
	}

	if(_params)
	{
		delete _params;
	}
}

void NoState::setAnalysisOwnership( bool analysisOwnership )
{
	_analysisOwnership = analysisOwnership;
}

void NoState::apply( const Engine::SimulationRecord & simRecord, const std::string & outputFile, const std::string & type )
{	
	std::cout << "Executing postprocess: " << getName() << " ...";
	
	std::ofstream file;
	file.open(outputFile.c_str());
  
	std::stringstream header;
	header << "timeStep"<<_separator<<"agent";
	Engine::SimulationRecord::AgentTypesMap::const_iterator at=simRecord.beginTypes();
	const Engine::SimulationRecord::AgentRecordsMap & agentRecords = at->second;
	Engine::AgentRecord * anAgent = (agentRecords.begin()->second);
	
	for(Engine::AgentRecord::FloatAttributesMap::const_iterator itB = anAgent->beginFloat();itB != anAgent->endFloat();itB++ ){


		header << _separator << itB->first;


	}

	for(Engine::AgentRecord::StrAttributesMap::const_iterator itB = anAgent->beginStr();itB != anAgent->endStr();itB++ ){


		header << _separator << itB->first;


	}


	file << header.str() << std::endl;;

	for(int i=0; i<=simRecord.getNumSteps(); i=i+simRecord.getFinalResolution())
	{
		// all agents
		for(Engine::SimulationRecord::AgentTypesMap::const_iterator it=simRecord.beginTypes(); it!=simRecord.endTypes(); it++)
		{
			const Engine::SimulationRecord::AgentRecordsMap & agentRecords = it->second;
			for(Engine::SimulationRecord::AgentRecordsMap::const_iterator itA=agentRecords.begin(); itA!=agentRecords.end(); itA++)
			{
				std::stringstream newLine;
				newLine << i;
				//	(*itL)->computeAgent(*(itA->second));
				newLine << _separator << (itA->first);
				Engine::AgentRecord * a = (itA->second);
				for(Engine::AgentRecord::FloatAttributesMap::const_iterator itB = a->beginFloat();itB != a->endFloat();itB++ ){


					newLine<< _separator <<(itB->second)[i/simRecord.getFinalResolution()];


				}
				for(Engine::AgentRecord::StrAttributesMap::const_iterator itB = a->beginStr();itB != a->endStr();itB++ ){


					newLine<< _separator <<(itB->second)[i/simRecord.getFinalResolution()];


				}


				file << newLine.str() << std::endl;

			}
		}
	}

	//for(int i=0; i<=simRecord.getNumSteps(); i=i+simRecord.getFinalResolution())
	//{
	//	std::stringstream newLine;
	//	newLine << i;
	//	for(AgentAnalysisList::const_iterator itL=_analysisList.begin(); itL!=_analysisList.end(); itL++)
	//	{
	//		if((*itL)->writeResults())
	//		{
	//			newLine  << _separator << std::setprecision(2) << std::fixed << (*itL)->getResult(i/simRecord.getFinalResolution());				
	//		}
	//	}
	//	file << newLine.str() << std::endl;
	//}
	file.close();
	std::cout << "done!" << std::endl;
	if(_params)
	{
		std::ofstream groupFile;
		groupFile.open(_groupFile.c_str(), std::ios_base::app);
		std::stringstream line;
		// get the text of the folder (between third and second last '/')
		// i.e. foo/run_001/data/data.h5 would return 'run_001'
		boost::iterator_range<std::string::const_iterator> initName = boost::algorithm::find_nth(simRecord.getName(), "/", -3);
		boost::iterator_range<std::string::const_iterator> endName = boost::algorithm::find_nth(simRecord.getName(), "/", -2);
		std::string fileName = std::string(initName.begin()+1, endName.begin());
		// only possible combination that could be wrong
		if(fileName.compare(".")==0)
		{
			initName = boost::algorithm::find_nth(simRecord.getName(), "/", -4);
			endName = boost::algorithm::find_nth(simRecord.getName(), "/", -3);
			fileName = std::string(initName.begin()+1, endName.begin());
		}
		line << fileName;
	
		writeParams(line, fileName);

		// time series for one attribute
		if(_analysisList.size()==1)
		{
            std::shared_ptr<AgentAnalysis> analysis = *(_analysisList.begin());
			for(int i=0; i<=simRecord.getNumSteps(); i=i+simRecord.getFinalResolution())
			{
				line << _separator << std::setprecision(2) << std::fixed << analysis->getResult(i/simRecord.getFinalResolution());
			}
		}
		// outcome at the end of simulation for several attributes
		else
		{
			for(AgentAnalysisList::const_iterator itL=_analysisList.begin(); itL!=_analysisList.end(); itL++)
			{
				line  << _separator << std::setprecision(2) << std::fixed << (*itL)->getResult(simRecord.getNumSteps()/simRecord.getFinalResolution());				
			}
		}
		groupFile << line.str() << std::endl;
		groupFile.close();
	}
}

void NoState::writeParams( std::stringstream & line, const std::string & fileName )
{
	std::cout << "line prev: " << line.str() << " file name: " << fileName << " input dir: " << _inputDir << std::endl;
	std::stringstream configFile;
	unsigned pos = fileName.find_last_of(".");
	configFile << _inputDir << "/" << fileName.substr(0,pos) << "/config.xml";

	TiXmlDocument doc(configFile.str().c_str());
	if (!doc.LoadFile())
	{
		return;
	}
	TiXmlHandle hDoc(&doc);
	TiXmlHandle hRoot(0);

	TiXmlElement * element = 0;
	for(Params::iterator it=_params->begin(); it!=_params->end(); it++)
	{
		std::list<std::string> & paramsList = *it;
		// backwards iteration, the first element is the attribute
		std::list<std::string>::reverse_iterator itL=paramsList.rbegin();
		for(size_t i=0; i<paramsList.size()-1; i++)
		{
			if(!element)
			{
				element = doc.FirstChildElement(*itL);
			}
			else
			{
				element = element->FirstChildElement(*itL);
			}
			itL++;
		}
		TiXmlElement * finalElement = element->ToElement();
		std::string & attributeName = *(paramsList.begin());
		line  << _separator << finalElement->Attribute(attributeName.c_str());
		element = 0;
	}
}

void NoState::addAnalysis( AgentAnalysis * analysis )
{
	_analysisList.push_back(std::shared_ptr<AgentAnalysis>(analysis));
}

void NoState::addAnalysis( std::shared_ptr<AgentAnalysis> analysis )
{
	_analysisList.push_back(analysis);
}

void NoState::setParams( Params * params, const std::string & groupFile, const std::string & inputDir, int numSteps, int resolution)
{
	_params = params;
	_inputDir = inputDir;
	_groupFile = groupFile;
	
	std::ofstream file;
	file.open(_groupFile.c_str());
  
	std::stringstream header;
	header << "run";

	// header will have the name of the field + name of parent (if exists)
	for(Params::iterator it=params->begin(); it!=params->end(); it++)
	{
		header << _separator;
		std::list<std::string> & paramsList = *it;
		std::list<std::string>::iterator itL=paramsList.begin();
		int numEntries = 0;
		while(itL!=paramsList.end())
		{
			header << *itL;

			numEntries++;
			if(numEntries>=2)
			{
				break;
			}
			itL++;
			if(itL!=paramsList.end())
			{
				header << "_";
			}
			
		}
	}

	// results, time series if one attribute
	if(_analysisList.size()==1)
	{	
		for(int i=0; i<=numSteps; i+=resolution)
		{
			header << _separator << "step" << i;
		}
	}
	// outcome at the end of simulation for several attributes
	else
	{
		for(AgentAnalysisList::const_iterator it=_analysisList.begin(); it!=_analysisList.end(); it++)
		{
			if((*it)->writeResults())
			{
				header << _separator << (*it)->getName();
			}
		}
	}
	file << header.str() << std::endl;;
	file.close();
}

std::string NoState::getName() const
{
	return "Global Stats";
}

} // namespace PostProcess
