# Supplementary material for: Tableware trade in the Roman East: Exploring cultural and economic transmission with agent-based modelling and approximate Bayesian computation
Source: PLoS One. 2020 Nov 25;15(11):e0240414. doi: 10.1371/journal.pone.0240414 (PMC7688115; doi:10.1371/journal.pone.0240414)
Supplement: S1 File — The full project, with the data, the code of all components used to run the simulation and analyses is registered: https://osf.io/s5mdw/. (GZ) [file pone.0240414.s003.gz › s5mdw-full/ceeculture/AnalyseTools/main.cxx]

/*
 * =====================================================================================
 *
 *       Filename:  main.cxx
 *
 *    Description:  on anlasyse
 *
 *        Version:  1.0
 *        Created:  27/02/15 13:27:24
 *       Revision:  none
 *       Compiler:  gcc
 *
 *         Author:  YOUR NAME (), 
 *   Organization:  
 *
 * =====================================================================================
 */


#include <analysis/GlobalAgentStats.hxx>
#include <analysis/GlobalRasterStats.hxx>
#include <analysis/AgentMean.hxx>
#include <analysis/AgentStdDev.hxx>
#include <analysis/AgentSum.hxx>
#include <analysis/RasterMean.hxx>
#include <analysis/RasterSum.hxx>
#include <analysis/AgentNum.hxx>
#include "NoState.hxx"
#include <iostream>

                                                                                                                                                                                                     
#include <SimulationRecord.hxx>

int main(int argc, char *argv[])
{       
	PostProcess::NoState agentResults;

	Engine::SimulationRecord simRecord( 1, false);
	simRecord.loadHDF5("data/province.h5", false, true);
	agentResults.apply(simRecord, "agents.csv", "Roman");


}
