# Supplementary material for: Tableware trade in the Roman East: Exploring cultural and economic transmission with agent-based modelling and approximate Bayesian computation
Source: PLoS One. 2020 Nov 25;15(11):e0240414. doi: 10.1371/journal.pone.0240414 (PMC7688115; doi:10.1371/journal.pone.0240414)
Supplement: S1 File — The full project, with the data, the code of all components used to run the simulation and analyses is registered: https://osf.io/s5mdw/. (GZ) [file pone.0240414.s003.gz › s5mdw-full/ceeculture/RandomController.hxx]

#ifndef __RandomController_hxx__
#define __RandomController_hxx__

#include <AgentController.hxx>

namespace Epnet
{

class RandomController : public AgentController
{
public:
	RandomController();
	virtual ~RandomController();
	
	virtual void updateState();
	virtual std::list<Engine::Action*> selectActions();
	virtual void updateKnowledge();

	virtual void treatIncomingConnections();
	virtual void treatIncomingTrades();
};

} // namespace Epnet

#endif // __RandomController_hxx__
