# Supplementary material for: Tableware trade in the Roman East: Exploring cultural and economic transmission with agent-based modelling and approximate Bayesian computation
Source: PLoS One. 2020 Nov 25;15(11):e0240414. doi: 10.1371/journal.pone.0240414 (PMC7688115; doi:10.1371/journal.pone.0240414)
Supplement: S1 File — The full project, with the data, the code of all components used to run the simulation and analyses is registered: https://osf.io/s5mdw/. (GZ) [file pone.0240414.s003.gz › s5mdw-full/ceeculture/ControllerFactory.hxx]

#ifndef __ControllerFactory_hxx__
#define __ControllerFactory_hxx__

#include <AgentController.hxx>
#include <string>

namespace Epnet
{

class ControllerFactory
{
private:
	Roman* _agent;
	static ControllerFactory* _instance;
	
public:
	ControllerFactory();
	virtual ~ControllerFactory();

	static ControllerFactory& get();
	AgentController* makeController(const std::string &controllerName);
	AgentController* makeController(const std::string& controllerName, double mutationRate, std::string selectionProcess, std::string innovationProcess,int culturalStep);
};

} // namespace Epnet

#endif // __ControllerFactory_hxx__
