# Supplementary material for: Tableware trade in the Roman East: Exploring cultural and economic transmission with agent-based modelling and approximate Bayesian computation
Source: PLoS One. 2020 Nov 25;15(11):e0240414. doi: 10.1371/journal.pone.0240414 (PMC7688115; doi:10.1371/journal.pone.0240414)
Supplement: S1 File — The full project, with the data, the code of all components used to run the simulation and analyses is registered: https://osf.io/s5mdw/. (GZ) [file pone.0240414.s003.gz › s5mdw-full/ceeculture/unitTest-model/ProvinceTest.hxx]

#ifndef __ProvinceTest_hxx
#define __ProvinceTest_hxx

#include <World.hxx>
#include <Roman.hxx>

#include <Province.hxx>

namespace Epnet
{

class ProvinceConfig;

class ProvinceTest : public Province
{

public:
	ProvinceTest(Engine::Config * config, Engine::Scheduler * scheduler = 0);
	virtual ~ProvinceTest();

	void stepTest();
	void removeAgents();

};

} // namespace Epnet

#endif // __ProvinceTest_hxx
