# Supplementary material for: Tableware trade in the Roman East: Exploring cultural and economic transmission with agent-based modelling and approximate Bayesian computation
Source: PLoS One. 2020 Nov 25;15(11):e0240414. doi: 10.1371/journal.pone.0240414 (PMC7688115; doi:10.1371/journal.pone.0240414)
Supplement: S1 File — The full project, with the data, the code of all components used to run the simulation and analyses is registered: https://osf.io/s5mdw/. (GZ) [file pone.0240414.s003.gz › s5mdw-full/ceeculture/unitTest-model/RomanTest.hxx]

#ifndef __RomanTest_hxx__
#define __RomanTest_hxx__

#include "Roman.hxx"

namespace Epnet
{

class RomanTest : public Roman
{

public:
	RomanTest( const std::string & id , std::string controllerType);
	virtual ~RomanTest();
	
	void selectActions();
};

} // namespace Epnet

#endif // __RomanTest_hxx__
