# Supplementary material for: Tableware trade in the Roman East: Exploring cultural and economic transmission with agent-based modelling and approximate Bayesian computation
Source: PLoS One. 2020 Nov 25;15(11):e0240414. doi: 10.1371/journal.pone.0240414 (PMC7688115; doi:10.1371/journal.pone.0240414)
Supplement: S1 File — The full project, with the data, the code of all components used to run the simulation and analyses is registered: https://osf.io/s5mdw/. (GZ) [file pone.0240414.s003.gz › s5mdw-full/ceeculture/unitTest-model/RomanTest.cxx]

#include "RomanTest.hxx"

namespace Epnet
{

RomanTest::RomanTest( const std::string & id, std::string controllerType ) : Roman(id,controllerType)
{
}

RomanTest::~RomanTest()
{
}

void RomanTest::selectActions()
{
}


} // namespace Epnet
