# Supplementary material for: Tableware trade in the Roman East: Exploring cultural and economic transmission with agent-based modelling and approximate Bayesian computation
Source: PLoS One. 2020 Nov 25;15(11):e0240414. doi: 10.1371/journal.pone.0240414 (PMC7688115; doi:10.1371/journal.pone.0240414)
Supplement: S1 File — The full project, with the data, the code of all components used to run the simulation and analyses is registered: https://osf.io/s5mdw/. (GZ) [file pone.0240414.s003.gz › s5mdw-full/ceeculture/unitTest-model/ProvinceTest.cxx]

#include <ProvinceTest.hxx>
#include <Scheduler.hxx>

namespace Epnet
{

ProvinceTest::ProvinceTest(Engine::Config * config, Engine::Scheduler * scheduler ) : Province(config, scheduler)
{
}

ProvinceTest::~ProvinceTest()
{
}

void ProvinceTest::stepTest()
{
	step();
}

void ProvinceTest::removeAgents()
{
	_scheduler->removeAgents();
}


} // namespace Roman
