# Supplementary material for: Tableware trade in the Roman East: Exploring cultural and economic transmission with agent-based modelling and approximate Bayesian computation
Source: PLoS One. 2020 Nov 25;15(11):e0240414. doi: 10.1371/journal.pone.0240414 (PMC7688115; doi:10.1371/journal.pone.0240414)
Supplement: S1 File — The full project, with the data, the code of all components used to run the simulation and analyses is registered: https://osf.io/s5mdw/. (GZ) [file pone.0240414.s003.gz › s5mdw-full/ceeculture/unitTest-model/config.xml]

<?xml version="1.0" ?>
<config>  
	<!-- Global simulation parameters -->
	<output resultsFile="./data/trade.h5" logsDir="./logs"/>
	<numSteps value="100" serializeResolution="1"/>
	<size width="100" height="100"/>
	<numAgents value="0"/>
</config>
