# Supplementary material for: Tableware trade in the Roman East: Exploring cultural and economic transmission with agent-based modelling and approximate Bayesian computation
Source: PLoS One. 2020 Nov 25;15(11):e0240414. doi: 10.1371/journal.pone.0240414 (PMC7688115; doi:10.1371/journal.pone.0240414)
Supplement: S1 File — The full project, with the data, the code of all components used to run the simulation and analyses is registered: https://osf.io/s5mdw/. (GZ) [file pone.0240414.s003.gz › s5mdw-full/ceeculture/HarvestAction.hxx]

#ifndef __HarvestAction_hxx__
#define __HarvestAction_hxx__

#include <Action.hxx>
#include <string>

namespace Engine
{
	class Agent;
}

namespace Epnet
{

class HarvestAction : public Engine::Action
{
public:
	HarvestAction(std::string type, int quantity);
	virtual ~HarvestAction();
	void execute( Engine::Agent & agent );
	std::string describe() const;

private:
	std::string type;
	int requested;
};

} // namespace Epnet

#endif // __HarvestAction_hxx__
