# Supplementary material for: Tableware trade in the Roman East: Exploring cultural and economic transmission with agent-based modelling and approximate Bayesian computation
Source: PLoS One. 2020 Nov 25;15(11):e0240414. doi: 10.1371/journal.pone.0240414 (PMC7688115; doi:10.1371/journal.pone.0240414)
Supplement: S1 File — The full project, with the data, the code of all components used to run the simulation and analyses is registered: https://osf.io/s5mdw/. (GZ) [file pone.0240414.s003.gz › s5mdw-full/ceeculture/BasicController.cxx]

#include <BasicController.hxx>

#include <iostream>

#include <HarvestAction.hxx>
#include <ProposeConnectionAction.hxx>
#include <SendGoodsAction.hxx>
#include <ProductionAction.hxx>
#include <ConsumptionAction.hxx>
#include <ProposeTradeAction.hxx>
#include <FunAction.hxx>
#include <TradeAction.hxx>
#include <CulturalAction.hxx>


namespace Epnet
{
	BasicController::BasicController()
	{
	}

	BasicController::BasicController(double mutationRate,std::string selectionProcess,std::string innovationProcess,int culturalStep)
	{  
	  _mutationRate = mutationRate;
	  _selectionProcess = selectionProcess;
	  _innovationProcess = innovationProcess;
	  _culturalStep = culturalStep;
	}

	
	BasicController::~BasicController()
	{
	}

	void BasicController::updateState()
	{
// 		treatIncomingConnections();
// 		treatIncomingTrades();
	}

	std::list<Engine::Action*> BasicController::selectActions()
	{
		int action = _agent->getMaxActions();
		std::list<Engine::Action*> actions;
		int timestep = _agent->getWorld()->getCurrentStep();
		if(timestep%3 == 0)actions.push_back(new ProductionAction());
		if(timestep%3 == 1)actions.push_back(new TradeAction());
		if(timestep%3 == 2)actions.push_back(new ConsumptionAction());
		if( (timestep%(3 * (_culturalStep)) == 0) && (timestep> 3 * (_culturalStep)-1 ) )actions.push_back(new CulturalAction(_mutationRate,_selectionProcess,_innovationProcess)); 

		return actions;
	}

	void BasicController::updateKnowledge()
	{
	}

	void BasicController::treatIncomingConnections()
	{
		std::vector<std::string> receivedConnections = _agent->getReceivedConnections();
		std::vector<std::string>::iterator it = receivedConnections.begin();
		while(it != receivedConnections.end())
		{
			//accept and refuse remove the connection from receivedConnections
			//as a consequence there is no use to increment it
			int dice = std::rand()%70;
			if (dice <= 0)
			{
				_agent->acceptConnectionFrom(*it);
			}
			else
			{
				_agent->refuseConnectionFrom(*it);
			}
			receivedConnections = _agent->getReceivedConnections();
			it = receivedConnections.begin();
		}
	}

	void BasicController::treatIncomingTrades()
	{
		_agent->resetNbTrades();
		std::vector<std::tuple<std::string, std::string, double, double> > listReceivedTrades = _agent->getReceivedTrades();
		std::vector<std::tuple<std::string, std::string, double, double> >::iterator it = listReceivedTrades.begin();
		while(it != listReceivedTrades.end())
		{
			//accept and refuse remove the trade from listReceivedTrades
			//as a consequence there is no use to increment it
			int dice = std::rand()%70;
			if (dice <= 0)
			{
				_agent->acceptTradeFrom(std::get<0>(*it), std::get<1>(*it), std::get<2>(*it), std::get<3>(*it));
				_agent->increaseNbTrades(1);
			}
			else
			{
				_agent->refuseTradeFrom(std::get<0>(*it), std::get<1>(*it), std::get<2>(*it), std::get<3>(*it));
			}
			listReceivedTrades = _agent->getReceivedTrades();
			it = listReceivedTrades.begin();
		}
	}
} // namespace Epnet
