# Supplementary material for: Tableware trade in the Roman East: Exploring cultural and economic transmission with agent-based modelling and approximate Bayesian computation
Source: PLoS One. 2020 Nov 25;15(11):e0240414. doi: 10.1371/journal.pone.0240414 (PMC7688115; doi:10.1371/journal.pone.0240414)
Supplement: S1 File — The full project, with the data, the code of all components used to run the simulation and analyses is registered: https://osf.io/s5mdw/. (GZ) [file pone.0240414.s003.gz › s5mdw-full/ceeculture/ProposeTradeAction.hxx]

#ifndef __ProposeTradeAction_hxx__
#define __ProposeTradeAction_hxx__

#include <Action.hxx>
#include <string>
#include <Roman.hxx>

namespace Engine
{
	class Agent;
}

namespace Epnet
{

class ProposeTradeAction : public Engine::Action
{
public:
	ProposeTradeAction(std::string target,std::string type, int quantity, int currency);
	virtual ~ProposeTradeAction();
	void execute( Engine::Agent & agent );
	std::string describe() const;

private:
	std::string _target;
	std::string _type;
	int _quantity;
	int _currency;
};

} // namespace Epnet

#endif // __ProposeTradeAction_hxx__
