# Supplementary material for: Tableware trade in the Roman East: Exploring cultural and economic transmission with agent-based modelling and approximate Bayesian computation
Source: PLoS One. 2020 Nov 25;15(11):e0240414. doi: 10.1371/journal.pone.0240414 (PMC7688115; doi:10.1371/journal.pone.0240414)
Supplement: S1 File — The full project, with the data, the code of all components used to run the simulation and analyses is registered: https://osf.io/s5mdw/. (GZ) [file pone.0240414.s003.gz › s5mdw-full/ceeculture/unitTest/mpiCode/Roman_mpi.hxx]

#ifndef __Roman_mpi_hxx
#define __Roman_mpi_hxx

#include <Point2D.hxx>

typedef struct
{
	char _idMpi[32];
	bool _existsMpi;
	Engine::Point2D<int> _positionMpi;

	int _resourcesMpi;
} RomanPackage;

#endif // __Roman_mpi_hxx
