# Supplementary material for: Tableware trade in the Roman East: Exploring cultural and economic transmission with agent-based modelling and approximate Bayesian computation
Source: PLoS One. 2020 Nov 25;15(11):e0240414. doi: 10.1371/journal.pone.0240414 (PMC7688115; doi:10.1371/journal.pone.0240414)
Supplement: S1 File — The full project, with the data, the code of all components used to run the simulation and analyses is registered: https://osf.io/s5mdw/. (GZ) [file pone.0240414.s003.gz › s5mdw-full/ceeculture/unitTest/mpiCode/FactoryCode.cxx]

#include <MpiFactory.hxx>
#include <Exception.hxx>
#include <sstream>

#include <Roman.hxx>
#include "Roman_mpi.hxx"

namespace Engine
{

MPI_Datatype * createRomanType()
{
	RomanPackage package;

	int blockLengths[5];
	MPI_Datatype typeList[5];
	// block lengths and types
	// _id
	blockLengths[0] = 32;
	typeList[0] = MPI_CHAR;
	// _position._x
	blockLengths[1] = 1;
	typeList[1] = MPI_INT;
	// _position._y
	blockLengths[2] = 1;
	typeList[2] = MPI_INT;
	// _exists
	blockLengths[3] = 1;
	typeList[3] = MPI_INT;
	// _resources
	blockLengths[4] = 1;
	typeList[4] = MPI_INT;

	MPI_Aint displacements[5];
	MPI_Aint startAddress;
	MPI_Aint address;
	// id
	MPI_Address(package._idMpi, &startAddress);
	displacements[0] = 0;
	// _position._x
	MPI_Address(&package._positionMpi._x, &address);
	displacements[1] = address-startAddress;
	// _position._y
	MPI_Address(&package._positionMpi._y, &address);
	displacements[2] = address-startAddress;
	// _exists
	MPI_Address(&package._existsMpi, &address);
	displacements[3] = address-startAddress;
	// _resources
	MPI_Address(&package._resourcesMpi, &address);
	displacements[4] = address-startAddress;

	MPI_Datatype * newDataType = new MPI_Datatype;
	MPI_Type_struct(5, blockLengths, displacements, typeList, newDataType);
	MPI_Type_commit(newDataType);
	return newDataType;
}

void MpiFactory::registerTypes()
{
	_types.insert( std::make_pair( "Roman", createRomanType()));
}

void * MpiFactory::createDefaultPackage( const std::string & type )
{
	if(type.compare("Roman")==0)
	{
		return new RomanPackage;
	}

	std::stringstream oss;
	oss << "MpiFactory::createDefaultPackage - unknown agent type: " << type;
	throw Engine::Exception(oss.str());
	return 0;
}

Agent * MpiFactory::createAndFillAgent( const std::string & type, void * package )
{
	if(type.compare("Roman")==0)
	{
		return new Epnet::Roman(package);
	}

	std::stringstream oss;
	oss << "MpiFactory::createDefaultPackage - unknown agent type: " << type;
	throw Engine::Exception(oss.str());
	return 0;
}

} // namespace Engine
