# Supplementary material for: Tableware trade in the Roman East: Exploring cultural and economic transmission with agent-based modelling and approximate Bayesian computation
Source: PLoS One. 2020 Nov 25;15(11):e0240414. doi: 10.1371/journal.pone.0240414 (PMC7688115; doi:10.1371/journal.pone.0240414)
Supplement: S1 File — The full project, with the data, the code of all components used to run the simulation and analyses is registered: https://osf.io/s5mdw/. (GZ) [file pone.0240414.s003.gz › s5mdw-full/ceeculture/SendGoodsAction.cxx]

#include <SendGoodsAction.hxx>

#include <World.hxx>

#include <Logger.hxx>

namespace Epnet
{

SendGoodsAction::SendGoodsAction(std::string target, std::string type, int requested): _target(target), _type(type), _requested(requested)
{
}

SendGoodsAction::~SendGoodsAction()
{
}

void SendGoodsAction::execute( Engine::Agent & agent )
{
	Roman & romanAgent = (Roman&)agent;
	romanAgent.sendGoodTo(_target,_type,_requested);
}

std::string SendGoodsAction::describe() const
{
	return "SendGoods action";
}

} // namespace Epnet
