# Supplementary material for: Tableware trade in the Roman East: Exploring cultural and economic transmission with agent-based modelling and approximate Bayesian computation
Source: PLoS One. 2020 Nov 25;15(11):e0240414. doi: 10.1371/journal.pone.0240414 (PMC7688115; doi:10.1371/journal.pone.0240414)
Supplement: S1 File — The full project, with the data, the code of all components used to run the simulation and analyses is registered: https://osf.io/s5mdw/. (GZ) [file pone.0240414.s003.gz › s5mdw-full/ceeculture/Roman.cxx]

#include <Roman.hxx>

#include <Statistics.hxx>
#include <Province.hxx>
#include <Logger.hxx>

#include <ProvinceConfig.hxx>
#include <ControllerFactory.hxx>

namespace Epnet
{

    Roman::Roman( const std::string & id, std::string controllerType ) : Agent(id), _resources(5), _maxActions(20), _nbTrades(0)
    {
	_controller = ControllerFactory::get().makeController(controllerType);
	_controller->setAgent(this);
	_score=0.0;
	_culturalNetwork={};
	_type="";
    }

    Roman::Roman( const std::string & id, std::string controllerType,double mutationRate,std::string selectionProcess, std::string innovationProcess,int culturalStep) : Agent(id), _resources(5), _maxActions(20), _nbTrades(0)
    {
	_controller = ControllerFactory::get().makeController(controllerType,mutationRate,selectionProcess,innovationProcess,culturalStep);
	_controller->setAgent(this);
	_score=0.0;
	_mutationRate=mutationRate;
	_type="";
    }

    Roman::Roman( const std::string & id, std::string controllerType,double mutationRate,std::string selectionProcess, std::string innovationProcess,int culturalStep,std::string agentType,int size) : Agent(id), _resources(5), _maxActions(20), _nbTrades(0)
    {
	_controller = ControllerFactory::get().makeController(controllerType,mutationRate,selectionProcess,innovationProcess,culturalStep);
	_controller->setAgent(this);
	_score=0.0;
	_mutationRate=mutationRate;
	_type=agentType;
	_size=size;
    }


    Roman::~Roman()
    {
    }

    void Roman::registerAttributes()
    {
	Province & curWorld = (Province&) *getWorld();
	registerFloatAttribute("scores");
	if(!curWorld.hasEvent()){
	    for( std::vector<std::tuple<std::string,double,double,double,double,double> >::iterator it = listGoods.begin(); it != listGoods.end() ; it++)
	    {
		this->registerGood(std::get<0>(*it));
	    }
	}
	else{
	    for( int i =0 ; i<7;i++)
	    {
		std::ostringstream oss;
		oss <<"g"<<i;
		this->registerGood(oss.str());
	    }
	    this->registerGood("coins");
	}

	//	registerIntAttribute("nbConnectionsRcv");
	//	registerIntAttribute("nbConnectionsSend");
	//	registerIntAttribute("nbAchievedTrades");
	registerStringAttribute("p_good");
	registerFloatAttribute("size");

	if(_type == "gintis07"){
	    registerFloatAttribute("u");
	    registerFloatAttribute("opt_u");
	}

    }

    void Roman::serialize()
    {
	Province & curWorld = (Province&) *getWorld();
//std::cout<<"serialize"<< _size<<std::endl;
	serializeAttribute("scores", (float)_score);
	int id=0; //the need calculate using the demand function (ie the need use in gintis 07) are stored in a vector of int thus are acceesed with normal indices and notes via the more complex technics use in the other cases
	if(!curWorld.hasEvent()){
	    for( std::vector<std::tuple<std::string,double,double,double,double,double> >::iterator it = listGoods.begin(); it != listGoods.end() ; it++)
	    {
		serializeGood(std::get<0>(*it),id);
		id++;
	    }
	}
	else{
	    for( int i =0 ; i<7;i++)
	    {
		std::ostringstream oss;
		oss <<"g"<<i;
		this->serializeGood(oss.str(),id);
		id++;
	    }
	    this->serializeGood("coins",id);
	}

	serializeAttribute("size", (float)_size);
	serializeAttribute("p_good", std::get<0>(getProducedGood()));
	if(_type == "gintis07"){
	    serializeAttribute("u", (float)_curUtility);
	    serializeAttribute("opt_u", (float)_optUtility);
	}

	//serializeAttribute("nbConnectionsRcv", (int) validRcvConnections.size());
	//serializeAttribute("nbConnectionsSend", (int) validSendConnections.size());
	//serializeAttribute("nbAchievedTrades", _nbTrades);		


    }


    void Roman::updateKnowledge()
    {
    }

    void Roman::selectActions()
    {
	_actions = _controller->selectActions();
    }

    void Roman::updateState()
    {
	//the controller is responsible of the handling of connections and trades
	//and the consumption of non-essential resources
	_controller->updateState();

	//Roman Agent is responsible of the consumption of essential resources
	//and potenetial death
	//As we don't have "essential" food yet there is no consumption of them nor death.
	//consumeEssentialResources();
	//checkDeath();
    }


    void Roman::consumeEssentialResources()
    {
	for( std::vector<std::tuple<std::string,double,double,double,double,double> >::iterator it = listGoods.begin(); it != listGoods.end() ; it++)
	{
	    //search for a good with need equal to 1.0
	    if (std::get<4>(*it) == 1.0)
	    {
		//if found, consume one unit of it
		removeGood(std::get<0>(*it),1);
	    }
	}
    }

 double Roman::setUtility(bool opt){ //personal utility function should be use to print result

	int goodId=0;
	double score=1.0;

	for(int seg=0;seg<this->_numSeg;seg++){

	    std::vector<double> curSeg=this->_alphas[seg];

	    double weight =this->_segWeight[seg];

	    double ces_ut=0.0;
	    for(int a_i=0;a_i<curSeg.size();a_i++){

		std::string goodType = intToGoodType(goodId);
		double x_i=0.0;

		if(opt)  x_i=_optNeed[goodId];

		else x_i=this->getQuantity(goodType);
		
		if(x_i>0)ces_ut+= curSeg[a_i] * std::pow(x_i,this->_gamma);
		goodId++;
	    }

	    if(ces_ut>0)ces_ut=(double)(pow(ces_ut,1.0/double(this->_gamma)));
	    else ces_ut=1.0;
	 //   std::cout<<"segement:"<<seg<<",weight:"<<weight<<",n_good:"<<curSeg.size()<<",contrib:"<<ces_ut<<std::endl;
	    score *= weight * ces_ut; //the utility is the prodyuct of the utility of each
	}
	//std::cout<<score<<std::endl;
	
	if(opt)_optUtility=score;
	else _curUtility=score;
	return(score);
	
    }

    //function used in gintis07 case: it compute the optimal x_i for each goods givent the utility function and the price of each agents
    //this is obtenaid by solving the equation defined in consume
    void Roman::setDemand(bool opt){
	if(opt)
	    this->_optNeed=std::vector<double>(this->listGoods.size(),0.0);
	int goodId=0;


	for(int seg=0;seg<this->_numSeg;seg++){

	    std::vector<double> curSeg=this->_alphas[seg];

	    double weight =this->_segWeight[seg];

	    double segPow=1*weight;

	    for(int a_i=0;a_i<curSeg.size();a_i++){ //check all segment

		double x_i=0.0;
		std::string goodType = intToGoodType(goodId);
		double p_i=this->getPrice(goodType); //get the price of the good

		//std::cout<<goodType<<", with price:"<<p_i<<std::endl;
		if(std::abs(this->_gamma) < .0001){ //in case gamma is low, simplify as cobb douglas function
		    if(opt) x_i=segPow * curSeg[a_i]; 
		    else x_i=segPow * curSeg[a_i]/p_i;
		    //std::cout<<"Cobb douglas"<<std::endl;
		}
		else{
		//if not
		    double den=0.0;

		    for(int a_j=0;a_j<curSeg.size();a_j++){ //compute denominator of the function (7) in gintis 2007
			int goodIdJ = goodId - a_i + a_j;

			std::string goodTypeJ = intToGoodType(goodIdJ);

			double p_j =this->getPrice(goodTypeJ);
			double theta = 0.0;

			if(opt)	theta = (curSeg[a_j]) / (curSeg[a_i]);
			else theta = (p_i * curSeg[a_j]) / (p_j * curSeg[a_i]);

			
			if(opt) den+= std::pow(theta, 1/(1 - this->_gamma));
			else den+= p_j * std::pow(theta, 1/(1 - this->_gamma));
			//std::cout<<"combine with  "<<goodTypeJ<<", price:"<<p_j<<std::endl;
		    }
		    x_i=segPow/den;
		}

		if(opt) _optNeed[goodId]=x_i;
		else this->setNeed(goodType,x_i);
		goodId++;
	    }
	}
	//if (opt)
	//    for(int i = 0; i<_optNeed.size();i++)
	//	//std::cout<<"  opt["<<i<<"]="<<_optNeed[i]<<std::endl;

    }

    void Roman::setType(std::string type){
	_type=type;
    }

    std::string Roman::getType(){
	return(_type);
    }

    void Roman::checkDeath()
    {
	bool death = false;
	for( std::vector<std::tuple<std::string,double,double,double,double,double> >::iterator it = listGoods.begin(); it != listGoods.end() ; it++)
	{
	    //search for a good with need equal to 1.0
	    if (std::get<4>(*it) == 1.0)
	    {
		//if the quantity is less or equal to 0, triger the death
		if (std::get<1>(*it) <= 0.0)
		{
		    death = true;
		    break;
		}
	    }
	}

	//if death detected, perform all the death actions
	if( death == true )
	{
	    while(validSendConnections.size() > 0)
	    {
		std::vector<std::string>::iterator it = validSendConnections.begin();

		killTradesTo(*it);
		killConnectionTo(*it);
	    }

	    //clean the agents in unfinished connections
	    while (receivedConnections.size() > 0)
	    {
		std::vector<std::string>::iterator it = receivedConnections.begin();
		killConnectionFrom(*it);
	    }

	    while (proposedConnections.size() > 0)
	    {
		std::vector<std::string>::iterator it = proposedConnections.begin();
		killConnectionTo(*it);
	    }

	    //clean the agents and possible trades in built connections
	    while(validRcvConnections.size() > 0)
	    {
		std::vector<std::string>::iterator it = validRcvConnections.begin() ;
		killConnectionFrom(*it);
	    }

	    remove();
	}
    }


    void Roman::setResources( int resources )
    {
	_resources = resources;
    }

    int Roman::getResources() const
    {
	return _resources;
    }

    void Roman::resetNbTrades()
    {
	_nbTrades = 0;
    }

    int Roman::getMaxActions()
    {
	return _maxActions;
    }

    void Roman::increaseNbTrades(int value)
    {
	_nbTrades += value;
    }

    void Roman::proposeConnectionTo(std::string target)
    {
	//if do not ask to connect with self
	if( target != _id )
	{
	    //if the connection is not already among the valid one, ask for it
	    if( std::find(validSendConnections.begin(), validSendConnections.end(), target) == validSendConnections.end() )
	    {
		Agent* uncastedPtr = _world->getAgent(target);
		if (uncastedPtr == NULL)
		{
		    //std::cout << "function proposeConnectionTo. unable to get requested agent. pass" << std::endl;
		    return;
		}
		Roman* targetPtr = dynamic_cast<Roman*> (uncastedPtr);
		if (targetPtr == NULL)
		{
		    std::cout << "function proposeConnectionTo" << std::endl;
		    std::cout << "dynamic_cast from Agent* to Roman* fail" << std::endl;
		    exit(1);
		}
		targetPtr->requestConnectionFrom(_id);

		//if the connection is not already in the proposed one, add it
		if( std::find(proposedConnections.begin(), proposedConnections.end(), target) == proposedConnections.end() )
		{
		    proposedConnections.push_back(target);
		}
	    }
	}
    }

    void Roman::killConnectionTo(std::string target)
    {
	bool wasPresent = false;
	//remove traces from the proposedConnections
	if( std::find(proposedConnections.begin(), proposedConnections.end(), target) != proposedConnections.end() )
	{
	    proposedConnections.erase(std::remove(proposedConnections.begin(), proposedConnections.end(), target), proposedConnections.end());
	    wasPresent = true;
	}

	//remove trances from valid connections
	if( std::find(validSendConnections.begin(), validSendConnections.end(), target) != validSendConnections.end() )
	{
	    validSendConnections.erase(std::remove(validSendConnections.begin(), validSendConnections.end(), target), validSendConnections.end());
	    wasPresent = true;
	}

	//if the target was present there is a chance that we are in its lists
	if (wasPresent == true)
	{
	    Agent* uncastedPtr = _world->getAgent(target);
	    if (uncastedPtr == NULL)
	    {
		std::cout << "function killConnectionTo" << std::endl;
		std::cout << "unable to get requested agent. clean the connection" << std::endl;
		exit(1);
	    }
	    Roman* targetPtr = dynamic_cast<Roman*> (uncastedPtr);
	    if (targetPtr == NULL)
	    {
		std::cout << "function killConnectionTo" << std::endl;
		std::cout << "dynamic_cast from Agent* to Roman* fail" << std::endl;
		exit(1);
	    }
	    targetPtr->killConnectionFrom(_id);
	}
    }

    void Roman::killConnectionFrom(std::string source)
    {
	bool wasPresent = false;
	//remove traces from the receivedConnections
	if( std::find(receivedConnections.begin(), receivedConnections.end(), source) != receivedConnections.end() )
	{
	    receivedConnections.erase(std::remove(receivedConnections.begin(), receivedConnections.end(), source), receivedConnections.end());
	    wasPresent = true;
	}

	//remove trances from valid connections
	if( std::find(validRcvConnections.begin(), validRcvConnections.end(), source) != validRcvConnections.end() )
	{
	    validRcvConnections.erase(std::remove(validRcvConnections.begin(), validRcvConnections.end(), source), validRcvConnections.end());
	    wasPresent = true;
	}

	//if the source was present there is a chance that we are in its lists
	if (wasPresent == true)
	{
	    Agent* uncastedPtr = _world->getAgent(source);
	    if (uncastedPtr == NULL)
	    {
		std::cout << "function killConnectionFrom" << std::endl;
		std::cout << "unable to get requested agent. clean the connection" << std::endl;
		exit(1);
	    }
	    Roman* sourcePtr = dynamic_cast<Roman*> (uncastedPtr);
	    if (sourcePtr == NULL)
	    {
		std::cout << "function killConnectionFrom" << std::endl;
		std::cout << "dynamic_cast from Agent* to Roman* fail" << std::endl;
		exit(1);
	    }
	    sourcePtr->killConnectionTo(_id);
	}
    }

    void Roman::killConnections(std::string target)
    {
	killConnectionTo(target);
	killConnectionFrom(target);
    }

    void Roman::requestConnectionFrom(std::string source)
    {
	//if the connection has not been received, put it among the received ones
	if( std::find(receivedConnections.begin(), receivedConnections.end(), source) == receivedConnections.end() )
	{
	    receivedConnections.push_back(source);
	}
    }

    void Roman::acceptConnectionFrom(std::string source)
    {
	//if the source has not been already validated
	if( std::find(validRcvConnections.begin(), validRcvConnections.end(), source) == validRcvConnections.end() )
	{
	    Agent* uncastedPtr = _world->getAgent(source);
	    if (uncastedPtr == NULL)
	    {
		std::cout << "function acceptConnectionFrom" << std::endl;
		std::cout << "unable to get requested agent. clean the connection" << std::endl;
		exit(1);
	    }
	    Roman* sourcePtr = dynamic_cast<Roman*> (uncastedPtr);
	    if (sourcePtr == NULL)
	    {
		std::cout << "function acceptConnectionFrom" << std::endl;
		std::cout << "dynamic_cast from Agent* to Roman* fail" << std::endl;
		exit(1);
	    }

	    //if the source is effectively in the received connection
	    if( std::find(receivedConnections.begin(), receivedConnections.end(), source) != receivedConnections.end() )
	    {
		receivedConnections.erase(std::remove(receivedConnections.begin(), receivedConnections.end(), source), receivedConnections.end());
		//confirm the connection to source, and verify that source is aware of it
		if (sourcePtr->ackConnectionFrom(_id))
		{
		    validRcvConnections.push_back(source);
		}
	    }
	    //if the source is not in the lit of received, something went wrong, kill things
	    else
	    {
		sourcePtr->killConnectionTo(_id);
	    }
	}
    }

    void Roman::refuseConnectionFrom(std::string source)
    {
	Agent* uncastedPtr = _world->getAgent(source);
	if (uncastedPtr == NULL)
	{
	    std::cout << "function refuseConnectionFrom" << std::endl;
	    std::cout << "unable to get requested agent. clean the connection" << std::endl;
	    exit(1);
	}
	Roman* sourcePtr = dynamic_cast<Roman*> (uncastedPtr);
	if (sourcePtr == NULL)
	{
	    std::cout << "function refuseConnectionFrom" << std::endl;
	    std::cout << "dynamic_cast from Agent* to Roman* fail" << std::endl;
	    exit(1);
	}

	//refuse connection from source
	sourcePtr->nackConnectionFrom(_id);
	//remove source
	receivedConnections.erase(std::remove(receivedConnections.begin(), receivedConnections.end(), source), receivedConnections.end());
    }

    void Roman::proposeConnectionBetween(std::string source, std::string target)
    {
	Agent* uncastedPtr = _world->getAgent(source);
	if (uncastedPtr == NULL)
	{
	    std::cout << "function proposeConnectionBetween" << std::endl;
	    std::cout << "unable to get requested agent. clean the connection" << std::endl;
	    exit(1);
	}
	Roman* sourcePtr = dynamic_cast<Roman*> (uncastedPtr);
	if (sourcePtr == NULL)
	{
	    std::cout << "function proposeConnectionBetween" << std::endl;
	    std::cout << "dynamic_cast from Agent* to Roman* fail" << std::endl;
	    exit(1);
	}

	sourcePtr->proposeConnectionTo(target);
    }

    void Roman::killConnectionBetween(std::string source, std::string target)
    {
	Agent* uncastedPtr = _world->getAgent(source);
	if (uncastedPtr == NULL)
	{
	    std::cout << "function killConnectionBetween" << std::endl;
	    std::cout << "unable to get requested agent. clean the connection" << std::endl;
	    exit(1);
	}
	Roman* sourcePtr = dynamic_cast<Roman*> (uncastedPtr);
	if (sourcePtr == NULL)
	{
	    std::cout << "function killConnectionBetween" << std::endl;
	    std::cout << "dynamic_cast from Agent* to Roman* fail" << std::endl;
	    exit(1);
	}

	sourcePtr->killConnectionTo(target);
    }

    int Roman::ackConnectionFrom(std::string target)
    {
	//if we had sent a connection we acknowledge it, otherwise we just return an error
	if( std::find(proposedConnections.begin(), proposedConnections.end(), target) != proposedConnections.end() )
	{
	    proposedConnections.erase(std::remove(proposedConnections.begin(), proposedConnections.end(), target), proposedConnections.end());
	    validSendConnections.push_back(target);
	    return 1;
	}
	else
	{
	    return 0;
	}
    }

    int Roman::nackConnectionFrom(std::string target)
    {
	//if we had sent a connection we kill it, otherwise we just return an error
	if( std::find(proposedConnections.begin(), proposedConnections.end(), target) != proposedConnections.end() )
	{
	    proposedConnections.erase(std::remove(proposedConnections.begin(), proposedConnections.end(), target), proposedConnections.end());
	    return 1;
	}
	else
	{
	    return 0;
	}
    }

    void Roman::receiveMessageFrom(std::string source, std::string msg)
    {
	if( std::find(validRcvConnections.begin(), validRcvConnections.end(), source) != validRcvConnections.end() )
	{
	    receivedMessages.push_back(std::make_tuple(source,msg));
	}
    }

    void Roman::sendMessageTo(std::string target, std::string msg)
    {
	// if the connection with the target has been valideted
	if( std::find(validSendConnections.begin(), validSendConnections.end(), target) != validSendConnections.end() )
	{
	    Agent* uncastedPtr = _world->getAgent(target);
	    if (uncastedPtr == NULL)
	    {
		std::cout << "function sendMessageTo" << std::endl;
		std::cout << "unable to get requested agent. clean the connection" << std::endl;
		exit(1);
	    }
	    Roman* targetPtr = dynamic_cast<Roman*> (uncastedPtr);
	    if (targetPtr == NULL)
	    {
		std::cout << "function sendMessageTo" << std::endl;
		std::cout << "dynamic_cast from Agent* to Roman* fail" << std::endl;
		exit(1);
	    }
	    targetPtr->receiveMessageFrom(_id, msg);
	}
    }

    void Roman::addGoodType(std::string type,double max,double price,double need,double productionRate)
    {
	//check if a good of that type is already in that list
	if ( std::find_if(listGoods.begin(), listGoods.end(), [=](const std::tuple<std::string,double,double,double,double,double>& good) {return std::get<0>(good) == type;}) == listGoods.end() )
	{
	    //if not, add it
	    listGoods.push_back(std::make_tuple(type,0,max,price,need,productionRate));
	}
    }

    void Roman::removeGoodType(std::string type)
    {
	//check if a good of that type exist in that list
	std::vector<std::tuple<std::string,double,double,double,double,double> >::iterator it = std::find_if(listGoods.begin(), listGoods.end(), [=](const std::tuple<std::string,double,double,double,double,double>& good) {return std::get<0>(good) == type;});
	while ( it != listGoods.end() )
	{
	    //if not, add it
	    listGoods.erase(it);
	    //update the presence of good of that type in the list
	    it = std::find_if(listGoods.begin(), listGoods.end(), [=](const std::tuple<std::string,double,double,double,double,double>& good) {return std::get<0>(good) == type;});
	}
    }


    //return all the values associated to a good
    std::tuple<double,double,double,double,double> Roman::getGood(std::string type)
    {
	//check if a good of that type exist in the list
	std::vector<std::tuple<std::string,double,double,double,double,double> >::iterator it = std::find_if(listGoods.begin(), listGoods.end(), [=](const std::tuple<std::string,double,double,double,double,double>& good) {return std::get<0>(good) == type;});
	if ( it != listGoods.end() )
	{
	    //return quantity, maxquantity,price, need and productionRate good
	    return std::make_tuple(std::get<1>(*it),std::get<2>(*it),std::get<3>(*it),std::get<4>(*it),std::get<5>(*it));
	}

	//return something impossible as an error
	return std::make_tuple(-1.0,-1.0,-1.0,-1.0,-1.0);
    }
    
    //return all the values associated to a good
    std::tuple<std::string,double,double,double,double,double> Roman::getFullGood(std::string type)
    {
	//check if a good of that type exist in the list
	std::vector<std::tuple<std::string,double,double,double,double,double> >::iterator it = std::find_if(listGoods.begin(), listGoods.end(), [=](const std::tuple<std::string,double,double,double,double,double>& good) {return std::get<0>(good) == type;});
	if ( it != listGoods.end() )
	{
	    //return quantity, maxquantity,price, need and productionRate good
	    return *it;
	}

	//return something impossible as an error
	return std::make_tuple("error",-1.0,-1.0,-1.0,-1.0,-1.0);
    }


    //TODO: actually this function return the good that is produced. But should return a vector of goods if there are more than one good produced
    std::tuple<std::string,double,double,double,double,double>  Roman::getProducedGood()
    {
	std::vector<std::tuple<std::string,double,double,double,double,double> >::iterator it = std::find_if(listGoods.begin(), listGoods.end(), [=](const std::tuple<std::string,double,double,double,double,double>& good) {return std::get<5>(good) > 0 ;});

	return *it;
    }

    void Roman::addGood(std::string type,double value)
    {
	//check if a good of that type exists in that list
	std::vector<std::tuple<std::string,double,double,double,double,double> >::iterator it = std::find_if(listGoods.begin(), listGoods.end(), [=](const std::tuple<std::string,double,double,double,double,double>& good) {return std::get<0>(good) == type;});
	//if yes add the value to it within the bound
	if ( it != listGoods.end() )
	{
	    double toSet = std::min(std::get<1>(*it) + value, std::get<2>(*it));
	    std::get<1>(*it) = toSet;
	}
    }

    void Roman::setPrice(std::string type,double value)
    {
	//check if a good of that type exists in that list
	std::vector<std::tuple<std::string,double,double,double,double,double> >::iterator it = std::find_if(listGoods.begin(), listGoods.end(), [=](const std::tuple<std::string,double,double,double,double,double>& good) {return std::get<0>(good) == type;});
	//if yes add the value to it within the bound
	if ( it != listGoods.end() )
	{
	    std::get<3>(*it) = value;
	}
    }

    void Roman::setQuantity(std::string type,double value)
    {
	//check if a good of that type exists in that list
	std::vector<std::tuple<std::string,double,double,double,double,double> >::iterator it = std::find_if(listGoods.begin(), listGoods.end(), [=](const std::tuple<std::string,double,double,double,double,double>& good) {return std::get<0>(good) == type;});
	//if yes add the value to it within the bound
	if ( it != listGoods.end() )
	{
	    std::get<1>(*it) = value;
	}
    }

    void Roman::setNeed(std::string type,double value)
    {
	//check if a good of that type exists in that list
	std::vector<std::tuple<std::string,double,double,double,double,double> >::iterator it = std::find_if(listGoods.begin(), listGoods.end(), [=](const std::tuple<std::string,double,double,double,double,double>& good) {return std::get<0>(good) == type;});
	//if yes add the value to it within the bound
	if ( it != listGoods.end() )
	{
	    std::get<4>(*it) = value;
	}
    }

    void Roman::setProductionRate(std::string type,double value)
    {
	//check if a good of that type exists in that list
	std::vector<std::tuple<std::string,double,double,double,double,double> >::iterator it = std::find_if(listGoods.begin(), listGoods.end(), [=](const std::tuple<std::string,double,double,double,double,double>& good) {return std::get<0>(good) == type;});
	//if yes add the value to it within the bound
	if ( it != listGoods.end() )
	{
	    std::get<5>(*it) = value;
	}

    }


    void Roman::removeGood(std::string type,double value)
    {
	//check if a good of that type exists in that list
	std::vector<std::tuple<std::string,double,double,double,double,double> >::iterator it = std::find_if(listGoods.begin(), listGoods.end(), [=](const std::tuple<std::string,double,double,double,double,double>& good) {return std::get<0>(good) == type;});
	//if yes remove the value to it as long as it's superior to 0
	if ( it != listGoods.end() )
	{
	    double toSet = std::max(std::get<1>(*it) - value, 0.0);
	    std::get<1>(*it) = toSet;
	}
    }

    std::vector<std::tuple<std::string,double,double,double,double,double> >  Roman::getListGoodsFrom(std::string target)
    {
	Agent* uncastedPtr = _world->getAgent(target);
	if (uncastedPtr == NULL)
	{
	    std::cout << "function getListGoodsFrom" << std::endl;
	    std::cout << "unable to get requested agent. clean the connection" << std::endl;
	    exit(1);
	}
	Roman* targetPtr = dynamic_cast<Roman*> (uncastedPtr);
	if (targetPtr == NULL)
	{
	    std::cout << "function getListGoodsFrom" << std::endl;
	    std::cout << "dynamic_cast from Agent* to Roman* fail" << std::endl;
	    exit(1);
	}
	return targetPtr->getListGoods();
    }

    void Roman::printInventory()
    {
	std::cout<<"-------------------------------"<<std::endl;
	std::cout<<"Inventory of :"<<_id<<" with score "<<_score<<std::endl;

	for(std::vector< std::tuple< std::string, double, double, double, double, double > >::iterator it = this->listGoods.begin() ; it != this->listGoods.end() ; it++)
	{
	    std::cout<<std::get<0>(*it)<<"\t"<<std::get<1>(*it)<<"\t"<<std::get<2>(*it)<<"\t"<<std::get<3>(*it)<<"\t"<<std::get<4>(*it)<<"\t"<<std::get<5>(*it)<<std::endl;
	}
	std::cout<<"-------------------------------"<<std::endl;


    }

    //this is what should be used to move goods froma gents to agent if this model has to be well designed and well coded (this is JM code actually)
    void Roman::sendGoodTo(std::string target, std::string type, double value)
    {
	// if the connection with the target has been validated
	if( std::find(validSendConnections.begin(), validSendConnections.end(), target) != validSendConnections.end() )
	{
	    //check if a good of that type exists in that list
	    std::vector<std::tuple<std::string,double,double,double,double,double> >::iterator it = std::find_if(listGoods.begin(), listGoods.end(), [=](const std::tuple<std::string,double,double,double,double,double>& good) {return std::get<0>(good) == type;});
	    //if yes remove the value to it as long as it's superior to 0
	    if ( it != listGoods.end() )
	    {
		if ( std::get<1>(*it) >= value)
		{
		    Agent* uncastedPtr = _world->getAgent(target);
		    if (uncastedPtr == NULL)
		    {
			std::cout << "function sendGoodTo" << std::endl;
			std::cout << "unable to get requested agent. clean the connection" << std::endl;
			exit(1);
		    }
		    Roman* targetPtr = dynamic_cast<Roman*> (uncastedPtr);
		    if (targetPtr == NULL)
		    {
			std::cout << "function sendGoodTo" << std::endl;
			std::cout << "dynamic_cast from Agent* to Roman* fail" << std::endl;
			exit(1);
		    }

		    if(targetPtr->receiveGoodFrom(_id, type, value))
		    {
			removeGood(type,value);
		    }
		}
	    }
	}
    }

    int Roman::receiveGoodFrom(std::string source, std::string type, double value)
    {
	//if in the list of validated senders receive the good
	if( std::find(validRcvConnections.begin(), validRcvConnections.end(), source) != validRcvConnections.end() )
	{
	    //TODO modify add good to add a return value. return 0 if was not able to add the good (good type does not exist)
	    addGood(type,value);
	    return 1;
	}

	//if arrive to that point, the agent was not a valid sender and we return an error
	return 0;
    }

    int Roman::receiveTradeFrom(std::string source, std::string type, double value, double currency)
    {
	auto it = listGoods.begin();
	while( it != listGoods.end() )
	{
	    if (std::get<0>(*it) == type) break;
	    it++;
	}
	//if arrived at the end of the list of goods without finding the specific good, quit the function now
	if (it == listGoods.end()) return 0;

	//if in the list of validated senders receive the trade offer
	if( std::find(validRcvConnections.begin(), validRcvConnections.end(), source) != validRcvConnections.end() )
	{
	    listReceivedTrades.push_back(make_tuple(source,type,value,currency));
	    return 1;
	}

	//if arrive to that point, the agent was not a valid sender and we return an error
	return 0;
    }

    void Roman::proposeTradeTo(std::string target, std::string type, double valueGood, double valueCurrency)
    { 
	auto it = listGoods.begin();
	while( it != listGoods.end() )
	{
	    if (std::get<0>(*it) == type) break;
	    it++;
	}
	//if arrived at the end of the list of goods without finding the specific good, quit the function now
	if (it == listGoods.end()) return;

	// if the connection with the target has been validated
	if( std::find(validSendConnections.begin(), validSendConnections.end(), target) != validSendConnections.end() )
	{
	    Agent* uncastedPtr = _world->getAgent(target);
	    if (uncastedPtr == NULL)
	    {
		std::cout << "function proposeTradeTo" << std::endl;
		std::cout << "unable to get requested agent. clean the connection" << std::endl;
		exit(1);
	    }
	    Roman* targetPtr = dynamic_cast<Roman*> (uncastedPtr);
	    if (targetPtr == NULL)
	    {
		std::cout << "function proposeTradeTo" << std::endl;
		std::cout << "dynamic_cast from Agent* to Roman* fail" << std::endl;
		exit(1);
	    }

	    //if the offer is effectively received, add it
	    if (targetPtr->receiveTradeFrom(_id,type,valueGood,valueCurrency))
	    {
		listProposedTrades.push_back(make_tuple(target,type,valueGood,valueCurrency));
	    }
	}
    }

    void Roman::acceptTradeFrom(std::string source, std::string type, double valueGood, double valueCurrency)
    {
	if( std::find(validRcvConnections.begin(), validRcvConnections.end(), source) != validRcvConnections.end() )
	{
	    for (auto it = listReceivedTrades.begin() ; it != listReceivedTrades.end() ; it ++)
	    {
		if ((*it) == std::make_tuple(source,type,valueGood,valueCurrency))
		{
		    Agent* uncastedPtr = _world->getAgent(source);
		    if (uncastedPtr == NULL)
		    {
			std::cout << "function acceptTradeFrom" << std::endl;
			std::cout << "unable to get requested agent. clean the connection" << std::endl;
			exit(1);
		    }
		    Roman* sourcePtr = dynamic_cast<Roman*> (uncastedPtr);
		    if (sourcePtr == NULL)
		    {
			std::cout << "function acceptTradeFrom" << std::endl;
			std::cout << "dynamic_cast from Agent* to Roman* fail" << std::endl;
			exit(1);
		    }

		    if( (std::get<0>(getGood("currency")) >= valueCurrency) && (std::get<0>(sourcePtr->getGood(type)) >= valueGood) )
		    {
			sourcePtr->sendGoodTo(_id,type,valueGood);
			sourcePtr->addGood("currency", valueCurrency);
			removeGood("currency",valueCurrency);
		    }
		    sourcePtr->removeProposedTrade(_id,type,valueGood,valueCurrency);
		    removeReceivedTrade(source,type,valueGood,valueCurrency);
		    break;
		}
	    }
	}
    }

    void Roman::refuseTradeFrom(std::string source, std::string type, double valueGood, double valueCurrency)
    {
	Agent* uncastedPtr = _world->getAgent(source);
	if (uncastedPtr == NULL)
	{
	    std::cout << "function refuseTradeFrom" << std::endl;
	    std::cout << "unable to get requested agent. clean the connection" << std::endl;
	    exit(1);
	}
	Roman* sourcePtr = dynamic_cast<Roman*> (uncastedPtr);
	if (sourcePtr == NULL)
	{
	    std::cout << "function refuseTradeFrom" << std::endl;
	    std::cout << "dynamic_cast from Agent* to Roman* fail" << std::endl;
	    exit(1);
	}

	sourcePtr->removeProposedTrade(_id,type,valueGood,valueCurrency);
	removeReceivedTrade(source,type,valueGood,valueCurrency);
    }

    std::vector<std::tuple<std::string,double,double> > Roman::getReceivedTradesFrom(std::string source)
    {
	std::vector<std::tuple<std::string,double,double> > tmp;
	for (auto it = listReceivedTrades.begin() ; it != listReceivedTrades.end() ; it ++)
	{
	    if (std::get<0>(*it) == source)
	    {
		tmp.push_back(std::make_tuple(std::get<1>(*it),std::get<2>(*it),std::get<3>(*it)));
	    }
	}
	return tmp;
    }

    std::vector<std::tuple<std::string,double,double> > Roman::getProposedTradesTo(std::string target)
    {
	std::vector<std::tuple<std::string,double,double> > tmp;
	for (auto it = listProposedTrades.begin() ; it != listProposedTrades.end() ; it ++)
	{
	    if (std::get<0>(*it) == target)
	    {
		tmp.push_back(std::make_tuple(std::get<1>(*it),std::get<2>(*it),std::get<3>(*it)));
	    }
	}
	return tmp;
    }

    void Roman::removeReceivedTrade(std::string source, std::string type, double value, double currency)
    {
	for (auto it = listReceivedTrades.begin() ; it != listReceivedTrades.end() ;)
	{
	    if ((*it) == std::make_tuple(source,type,value,currency))
	    {
		listReceivedTrades.erase(it);
		break;
	    }
	    else
	    {
		++it;
	    }
	}
    }

    void Roman::removeProposedTrade(std::string source, std::string type, double value, double currency)
    {
	for (auto it = listProposedTrades.begin() ; it != listReceivedTrades.end() ;)
	{
	    if ((*it) == std::make_tuple(source,type,value,currency))
	    {
		listProposedTrades.erase(it);
		break;
	    }
	    else
	    {
		++it;
	    }
	}
    }

    void Roman::killTradesFrom(std::string source)
    {
	//remove traces from the receivedTrades
	for(auto it = listReceivedTrades.begin(); it != listReceivedTrades.end();)
	{
	    if(std::get<0>(*it) == source)
	    {
		it = listReceivedTrades.erase(it); 
	    }
	    else
	    {
		++it;
	    }
	}
    }

    void Roman::killTradesTo(std::string target)
    {
	//remove traces from the proposedTrades
	for(auto it = listProposedTrades.begin(); it != listProposedTrades.end();)
	{
	    if(std::get<0>(*it) == target)
	    {
		it = listProposedTrades.erase(it); 
	    }
	    else
	    {
		++it;
	    }
	}

	Agent* uncastedPtr = _world->getAgent(target);
	if (uncastedPtr == NULL)
	{
	    std::cout << "function killTradesTo" << std::endl;
	    std::cout << "unable to get requested agent. clean the connection" << std::endl;
	    exit(1);
	}
	Roman* targetPtr = dynamic_cast<Roman*> (uncastedPtr);
	if (targetPtr == NULL)
	{
	    std::cout << "function killTradesTo" << std::endl;
	    std::cout << "dynamic_cast from Agent* to Roman* fail" << std::endl;
	    exit(1);
	}

	targetPtr->killTradesFrom(_id);
    }

    //Small function to hard copy all the prices of on agents into another agent
    void Roman::copyPriceFrom(std::string replacerId)
    {
	Agent* uncastedPtr = _world->getAgent(replacerId);
	if (uncastedPtr == NULL)
	{
	    std::cout << "function killTradesTo" << std::endl;
	    std::cout << "unable to get requested agent. clean the connection" << std::endl;
	    exit(1);
	}
	Roman* replacerPtr = dynamic_cast<Roman*> (uncastedPtr);
	if (replacerPtr == NULL)
	{
	    std::cout << "function killTradesTo" << std::endl;
	    std::cout << "dynamic_cast from Agent* to Roman* fail" << std::endl;
	    exit(1);
	}

	for(std::vector< std::tuple< std::string, double, double, double, double, double > >::iterator ot = this->listGoods.begin();ot != this->listGoods.end();ot ++){
	    std::string ressource= std::get<0>(*ot);
	    this->setPrice(ressource,replacerPtr->getPrice(ressource));
	}
    }

    void Roman::setListOfCulturalNeighbours(std::vector< std::string > neighbours)
    {

	_culturalNeighbours = std::vector<std::string>(neighbours);
    }

    void Roman::addCulturalNeighbour(std::string neighbour)
    {
	_culturalNeighbours.push_back(neighbour);
    }

    std::vector<std::string> Roman::getListOfCulturalNeighbours()
    {
	return _culturalNeighbours;
    }

    //Return a string with all information about the consumption segments of the agent.
    std::string Roman::getSegmentsProp(){
	std::ostringstream segProp;		
	segProp<< "gamma="<<this->_gamma<<" with "<<this->_numSeg<<" segs"<<std::endl;
	for(int i=0; i<this->_numSeg; i++){
	    segProp<<"\tf(seg["<<i<<"])="<<_segWeight[i]<<",length(seg["<<i<<"])="<<this->_segSize[i]<<"; alphas=[";
	    for(int j=0; j<(this->_segSize[i]-1); j++)
		segProp<<this->_alphas[i][j]<<",";
	    segProp<<this->_alphas[i][this->_segSize[i]-1]<<"]"<<std::endl;
	}
	return segProp.str();
    }

    void Roman::initSegments()
    {
	this->_numSeg=Engine::GeneralState::statistics().getUniformDistValue(1,(this->listGoods.size())/2); //k segement (1..ngood/2)

	double ces=(double)(Engine::GeneralState::statistics().getUniformDistValue(300.0,2000.0)/1000.0);

	this->_gamma= double(ces-1.0)/ces; //gamma is build from a random value between [.3, 2]

	this->_segSize= std::vector<int>(this->_numSeg,2);  //vector with the size of every segment. Initialized at 2 using from gintis method to be sure that we can create betw n/2 to 1 segment of size that is at least 2 goods 

	this->_segWeight= std::vector<double>(this->_numSeg,0); //vector with the weight of every segment

	double totalW=0.0; //used to normalized the weight (power) of each sector (f_i in gintis 2007) in order that sum(weight)=1 ie the agent split is Wealth between all segments

	for(int i=0; i<(this->listGoods.size()-(2*this->_numSeg)); i++){ //method to split all goods in n segments of size min=2, from Gintis 2007
		int rand =Engine::GeneralState::statistics().getUniformDistValue(0,(this->_numSeg-1)); //randomly choose the index of one segment
		this->_segSize[rand]++;
	}

	_alphas=std::vector<std::vector<double>> (this->_numSeg);

	for(int i=0; i<this->_numSeg; i++){
	    	double segW = 0.0;
		while(segW == 0.0)segW= (double)(Engine::GeneralState::statistics().getUniformDistValue(0,1000))/1000.0;
		this->_segWeight[i]=segW;
		totalW+=this->_segWeight[i];
		double totalA=0.0; //used to normalized the alphas in order that sum(alpha)=1 
		this->_alphas[i]=std::vector<double>(_segSize[i],0);
		for(int j=0; j<this->_segSize[i]; j++){
		    double alpha=0.0;
		    while(alpha == 0.0)alpha= (double)(Engine::GeneralState::statistics().getUniformDistValue(0,1000))/1000.0;
		    this->_alphas[i][j]=alpha;
		    totalA+=alpha;
		}

		for(int j=0; j<this->_segSize[i]; j++){
		    this->_alphas[i][j]=this->_alphas[i][j]/totalA;//normalize the weight of each good for the ith segment to 1
		}
		
	}

	//normalize the zeight of each segment to 1
	for(int i=0; i<this->_numSeg; i++){ 
		this->_segWeight[i]=this->_segWeight[i]/totalW;
	}


    }

    std::string Roman::intToGoodType(int goodId){
		std::ostringstream sgoodType;		
		sgoodType << "g"<< goodId;				
		std::string goodType = sgoodType.str();
		return goodType;
    }

 double Roman::getNeed(std::string type){
		Province & curWorld = (Province&) *getWorld();
		return curWorld.getNeed(type);


 }

 void Roman::registerGood(std::string type){
	    std::ostringstream oss;
	    oss <<type << "_q";
	    std::string name=oss.str();
	    registerFloatAttribute(name);
	    //std::ostringstream ossb;
	    //ossb <<type << "_p";
	    //name=ossb.str();
	    //registerFloatAttribute(name);
	    //std::ostringstream ossc;
	    //ossc <<type << "_n";
	    //name=ossc.str();
	    //registerFloatAttribute(name);

	    if(_type == "gintis07"){
		std::ostringstream ossd;
		ossd <<type << "_on";
		name=ossd.str();
		registerFloatAttribute(name);
	    }
 }

 void Roman::serializeGood(std::string type, int id){
	    std::ostringstream oss;
	    oss <<type << "_q";
	    std::string name=oss.str();
	    float value =(float)getQuantity(type);
	    serializeAttribute(name,value); 

//	    std::ostringstream ossb;
//	    ossb <<type << "_p";
//	    name=ossb.str();
//	    value =(float)getPrice(type);
//	    serializeAttribute(name,value );
//
//	    std::ostringstream ossc;
//	    ossc <<type << "_n";
//	    name=ossc.str();
//	    value =(float)getNeed(type);
//	    serializeAttribute(name,value); 
//
	    if(_type == "gintis07"){
		std::ostringstream ossd;
		ossd <<type << "_on";
		name=ossd.str();
		serializeAttribute(name,(float)this->_optNeed[id]); 
	    }

 }


} // namespace Roman
