# Supplementary material for: Tableware trade in the Roman East: Exploring cultural and economic transmission with agent-based modelling and approximate Bayesian computation
Source: PLoS One. 2020 Nov 25;15(11):e0240414. doi: 10.1371/journal.pone.0240414 (PMC7688115; doi:10.1371/journal.pone.0240414)
Supplement: S1 File — The full project, with the data, the code of all components used to run the simulation and analyses is registered: https://osf.io/s5mdw/. (GZ) [file pone.0240414.s003.gz › s5mdw-full/ceeculture/CulturalAction.cxx]

#include <CulturalAction.hxx>

#include <World.hxx>
#include <Province.hxx>

#include <Logger.hxx>

namespace Epnet
{

	CulturalAction::CulturalAction()
	{
	}


	CulturalAction::CulturalAction(double mutationRate,std::string selectionProcess,std::string innovationProcess)
	{

		_mutationRate = mutationRate;
		_selectionProcess = selectionProcess;
		_innovationProcess = innovationProcess;

	}

	CulturalAction::~CulturalAction()
	{
	}

	void CulturalAction::execute(Engine::Agent& agent)
	{
		Roman & romanAgent = (Roman&)agent;
		Engine::World * world = agent.getWorld();
		Province & provinceWorld = (Province&) *world;

		std::vector< std::string > allAgents = romanAgent.getValidRcvConnections();
  
// 		std::cout<<"network size"<<allAgents.size()<<std::endl;
// 		for(int i = 0 ; i< allAgents.size();i++)
// 		    std::cout<<allAgents[i]<<std::endl;
// 		std::cout<<"---"<<std::endl;


		// Cultural innovation and transmission


		if(_selectionProcess == "random"){

            if(Engine::GeneralState::statistics().getUniformDistValue(0,RAND_MAX)/(double)RAND_MAX < provinceWorld.getCopyRate() ){

				int wsize = romanAgent.getListOfCulturalNeighbours().size();
				std::vector< std::string > nb=romanAgent.getListOfCulturalNeighbours();
				int agId=Engine::GeneralState::statistics().getUniformDistValue(0,wsize-1) ;
				std::string rId = nb[agId];
				romanAgent.copyPriceFrom(rId);

			}

		}
		else{

			//The actual cultural exchange done when trade is on is done as follow: Each roman will look at the other roman 
			std::vector< std::string > nb=romanAgent.getListOfCulturalNeighbours();
			std::random_shuffle(nb.begin(),nb.end());
			std::vector< std::string >::iterator it = nb.begin();
			bool reproductionDone = 0;

			std::string producedGood =std::get<0>(romanAgent.getProducedGood());

			//std::cout<<romanAgent.getId()<<", "<<producedGood<<"will try to copy:"<<std::endl;
			while(it!= nb.end() && !reproductionDone )
			{

				if(*it != romanAgent.getId()){//this test has to appears given how the cultural networks are design 

				    Roman & r= (Roman&)(*world->getAgent(*it));

				    double relScore = (r.getScore()-provinceWorld.getMinScore(producedGood))/(provinceWorld.getMaxScore(producedGood)-provinceWorld.getMinScore(producedGood));
				    double selfRelScore = (romanAgent.getScore()-provinceWorld.getMinScore(producedGood))/(provinceWorld.getMaxScore(producedGood)-provinceWorld.getMinScore(producedGood));

				    // a simple cultural exchange based on my score and the score of the other agents I know


				    if( relScore >1 || relScore < 0 || selfRelScore <0 || selfRelScore > 1){
					std::cout<<"ERROR"<<std::endl;
					std::cout<<"myscore:"<< romanAgent.getScore()<< " otherrel:"<<r.getScore()<<std::endl;
					std::cout<<"otherrel:"<< relScore <<"myrel:"<<  selfRelScore <<std::endl;
					std::cout<<"probain:"<< (relScore < selfRelScore) <<std::endl;
					std::cout<<"minscore:"<< provinceWorld.getMinScore(producedGood) <<std::endl;
					std::cout<<"maxscore:"<< provinceWorld.getMaxScore(producedGood) <<std::endl;
					std::cout<<"step:"<< provinceWorld.getCurrentStep() <<std::endl;
					std::cout<<"me: "<< romanAgent.getId()<<std::endl;
					std::cout<<"other: "<< r.getId()<<std::endl;
				    }

                    if(Engine::GeneralState::statistics().getUniformDistValue(0,RAND_MAX)/(double)RAND_MAX < provinceWorld.getCopyRate() ){
                        bool proba=false;
                        double diff= std::abs(selfRelScore - relScore) ;
                        if(_selectionProcess == "copymin"){
                            proba = relScore < selfRelScore  &&  Engine::GeneralState::statistics().getUniformDistValue(0,RAND_MAX)/(double)RAND_MAX > diff * provinceWorld.getBiasStrength() ;
                        }
                        else if(_selectionProcess == "copymax"){
                            proba = relScore > selfRelScore  &&  Engine::GeneralState::statistics().getUniformDistValue(0,RAND_MAX)/(double)RAND_MAX < diff * provinceWorld.getBiasStrength() ;
                            std::cout<<"thebias"<<std::endl;
                        }
                        if(proba){
                            reproductionDone = 1;
                            romanAgent.copyPriceFrom(r.getId());
                            std::cout<<"soudo"<<std::endl;
                            std::cout<< world->getCurrentTimeStep()<< " , " <<  romanAgent.getId()<<" , "<<selfRelScore<<" , "<<r.getId()<<" , "<<relScore << std::endl;
                            log_INFO("culture", world->getCurrentTimeStep()<< " , " <<  romanAgent.getId()<<" , "<<selfRelScore<<" , "<<r.getId()<<" , "<<relScore);
                        }
                    }


				}
				it++;
				
				
			}
//  			std::cout<<"----"<<std::endl;

		}


		//After the cultural copy, price are randomly mutated (the innovation process)
		std::vector< std::tuple< std::string, double, double, double, double, double > > allGoods= romanAgent.getListGoods();
		for(std::vector< std::tuple< std::string, double, double, double, double, double > >::iterator ot = allGoods.begin();ot != allGoods.end();ot ++){
			std::string ressource= std::get<0>(*ot);
			if(Engine::GeneralState::statistics().getUniformDistValue(0,1000)/1000.0 < _mutationRate && ressource!="coins")
			{

				double oldPrice = romanAgent.getPrice(ressource);
				if(_innovationProcess == "random")
					romanAgent.setPrice(ressource,(double)(Engine::GeneralState::statistics().getUniformDistValue(0,RAND_MAX)/(double)RAND_MAX));
				else if(_innovationProcess == "gintis") {
				    //gintis way of mutate
				    if(Engine::GeneralState::statistics().getUniformDistValue(0,2) < 1)
					romanAgent.setPrice(ressource,oldPrice*.95);//
				    else
					romanAgent.setPrice(ressource,oldPrice/.95);//
				}				   
				else{
					double randMut = Engine::GeneralState::statistics().getUniformDistValue(0,1000)/1000.0*provinceWorld.getMuMax();
					if(Engine::GeneralState::statistics().getUniformDistValue(0,2) < 1)
						romanAgent.setPrice(ressource,oldPrice+randMut);
					else
						romanAgent.setPrice(ressource,oldPrice-randMut);
				}				   
				while(romanAgent.getPrice(ressource)<=0.0){
				    //Avoid "0" corner solution
				    double randMut = Engine::GeneralState::statistics().getUniformDistValue(0,1000)/1000.0*provinceWorld.getMuMax();
				    romanAgent.setPrice(ressource,randMut);
				}
			}

		}  

	}


	std::string CulturalAction::describe() const
	{
		return "Cultural action";
	}

} // namespace Epnet
